# Supplementary material for: The Language of Innovation
Source: PLoS One. 2020 Apr 30;15(4):e0230107. doi: 10.1371/journal.pone.0230107 (PMC7194493; doi:10.1371/journal.pone.0230107)
Supplement: S13 File — (GZ) [file pone.0230107.s013.tar.gz › 1991-1995/V2Run_12_VS_4500_embeddings1991-1995ED32.txt]

5.829942598938941956e-02 8.992014825344085693e-02 3.391500115394592285e-01 -4.950541257858276367e-02 -1.022365242242813110e-01 -2.426745891571044922e-01 3.892974928021430969e-02 6.416545063257217407e-02 8.336752653121948242e-02 -7.145819067955017090e-02 -2.336722053587436676e-02 -1.010071560740470886e-01 -1.840950176119804382e-02 2.205683141946792603e-01 1.184080913662910461e-01 1.601904481649398804e-01 1.690458357334136963e-01 -5.730710178613662720e-02 1.552505344152450562e-01 -1.994749307632446289e-01 -2.559868395328521729e-01 5.531129240989685059e-02 -2.849080860614776611e-01 2.589484453201293945e-01 2.882914058864116669e-02 -4.143026173114776611e-01 -4.918369278311729431e-02 2.905187383294105530e-02 -5.385714769363403320e-02 2.354879081249237061e-01 -4.705918952822685242e-02 -3.683893382549285889e-01
-2.391302585601806641e-01 2.022111862897872925e-01 1.086220815777778625e-01 -2.188847810029983521e-01 -2.925634384155273438e-01 -3.289726376533508301e-01 1.228151377290487289e-02 1.849974393844604492e-01 9.738806635141372681e-02 -9.517384320497512817e-02 6.994023919105529785e-02 2.849555015563964844e-01 4.955787956714630127e-02 -1.894350349903106689e-01 1.773447096347808838e-01 2.236138284206390381e-01 2.590596973896026611e-01 -7.993701100349426270e-02 -2.385314255952835083e-01 -1.487382352352142334e-01 -2.616001963615417480e-01 4.752318188548088074e-02 -5.197852384299039841e-03 3.808442736044526100e-03 -2.402109205722808838e-01 -2.705397307872772217e-01 1.115480363368988037e-01 2.159439027309417725e-02 -2.033506520092487335e-02 -6.231588497757911682e-02 -6.387169659137725830e-02 -1.190034970641136169e-01
-8.229260891675949097e-02 1.107092872262001038e-01 -7.117728702723979950e-03 -1.838102638721466064e-01 -3.831354528665542603e-02 -2.132949978113174438e-01 4.098910838365554810e-02 -2.138575613498687744e-01 6.771518290042877197e-02 -2.648274004459381104e-01 -1.867028512060642242e-02 -1.397025883197784424e-01 -3.101947605609893799e-01 -2.039203941822052002e-01 3.117294311523437500e-01 4.555530250072479248e-01 -2.585811773315072060e-03 1.222772337496280670e-02 -1.867098361253738403e-01 -2.730874419212341309e-01 -9.556876868009567261e-02 1.171777918934822083e-01 -1.249658018350601196e-01 1.815410107374191284e-01 8.240797370672225952e-02 -2.920563891530036926e-02 2.547694370150566101e-02 1.480085551738739014e-01 -1.933619379997253418e-02 7.553151994943618774e-02 -2.344439923763275146e-01 -2.083044201135635376e-01
1.205496937036514282e-01 2.128412015736103058e-02 1.308046132326126099e-01 -9.454615414142608643e-02 -3.002935647964477539e-01 -4.249753952026367188e-01 -1.497939825057983398e-01 1.480311751365661621e-01 6.412997841835021973e-02 -1.577316522598266602e-01 -8.337529748678207397e-02 -1.731590628623962402e-01 -2.135754525661468506e-01 -6.993106752634048462e-02 1.310902386903762817e-01 5.020473003387451172e-01 -3.943520039319992065e-02 3.418365120887756348e-02 2.065755613148212433e-02 2.749506197869777679e-02 -1.529264450073242188e-01 1.864436864852905273e-01 6.848239153623580933e-02 1.954905129969120026e-02 3.415518626570701599e-02 -2.917426824569702148e-01 -6.960355211049318314e-03 -9.182443469762802124e-02 1.073279231786727905e-01 -1.660727262496948242e-01 -1.171532720327377319e-01 -2.084581255912780762e-01
2.211546897888183594e-01 -1.481229662895202637e-01 2.952012233436107635e-02 -1.856073737144470215e-02 -6.570602953433990479e-02 -3.095712363719940186e-01 -2.258172780275344849e-01 -2.604551054537296295e-02 1.581499278545379639e-01 6.477984786033630371e-02 8.786286413669586182e-02 -1.813961416482925415e-01 -2.257825881242752075e-01 -2.653576731681823730e-01 3.454860746860504150e-01 3.819330036640167236e-01 3.403282463550567627e-01 -1.590548008680343628e-01 -9.372315555810928345e-02 -6.406892091035842896e-02 -1.801654249429702759e-01 -9.465210139751434326e-02 1.520264707505702972e-02 -4.551066551357507706e-03 -7.995003461837768555e-02 -2.099278122186660767e-01 6.868541240692138672e-02 -1.168829351663589478e-01 -5.746676400303840637e-02 -2.947116456925868988e-02 -2.086344212293624878e-01 -8.620525896549224854e-02
2.737692296504974365e-01 -3.149877861142158508e-02 -2.340164780616760254e-01 -6.760903447866439819e-02 -1.081807240843772888e-01 -2.584245242178440094e-02 -6.401271373033523560e-02 2.187336832284927368e-01 -4.390387609601020813e-02 -1.353416442871093750e-01 8.682632446289062500e-02 1.100408881902694702e-01 -4.270437732338905334e-02 6.050474941730499268e-02 2.644415497779846191e-01 1.980468183755874634e-01 4.899243637919425964e-02 1.858221888542175293e-01 -3.703537210822105408e-02 -2.852684259414672852e-01 6.603986024856567383e-02 5.479436740279197693e-02 -3.511902391910552979e-01 8.908103220164775848e-03 -1.101365908980369568e-01 -2.064671069383621216e-01 7.603752613067626953e-02 1.709602028131484985e-01 -3.903118371963500977e-01 7.953838258981704712e-02 -4.177748039364814758e-02 -3.811052143573760986e-01
1.140814181417226791e-02 -1.092620268464088440e-01 2.500660717487335205e-01 3.536910051479935646e-03 -1.456390619277954102e-01 -2.496818155050277710e-01 2.692805975675582886e-02 -3.131307661533355713e-02 3.303353115916252136e-02 -4.423174858093261719e-01 1.771463267505168915e-02 -1.787794679403305054e-01 -4.146419838070869446e-02 -1.393189430236816406e-01 2.175495326519012451e-01 7.046753913164138794e-02 6.685346364974975586e-02 1.651601493358612061e-01 -1.297003030776977539e-01 -3.248479962348937988e-01 -3.493196666240692139e-01 1.382962167263031006e-01 -1.245832890272140503e-01 -1.369607448577880859e-01 -1.301205754280090332e-01 -1.590294390916824341e-01 1.009177342057228088e-01 -1.660305559635162354e-01 -7.606464624404907227e-02 9.397192299365997314e-02 2.278658747673034668e-01 -2.483097761869430542e-01
-1.756275147199630737e-01 -9.154987335205078125e-02 -3.949135169386863708e-02 -1.123549044132232666e-01 -7.820320315659046173e-03 -2.115146666765213013e-01 -1.268601119518280029e-01 -1.776773333549499512e-01 2.756252139806747437e-02 -8.584180846810340881e-03 -1.897746920585632324e-01 -3.726859018206596375e-02 -1.681230962276458740e-01 -1.709382981061935425e-01 1.493477970361709595e-01 3.691275715827941895e-01 -1.274857521057128906e-01 2.345787733793258667e-01 -5.570597201585769653e-02 -1.215428486466407776e-01 -3.332626223564147949e-01 1.173062771558761597e-01 -2.446378022432327271e-01 -6.347801536321640015e-02 -1.794783212244510651e-02 -3.999031782150268555e-01 2.152623832225799561e-01 1.443992485292255878e-03 -1.599658466875553131e-02 -1.229291558265686035e-01 -1.680774092674255371e-01 -2.679305076599121094e-01
-1.195551529526710510e-01 6.962772458791732788e-02 -4.435429722070693970e-02 7.631949335336685181e-02 -3.685712441802024841e-02 -4.151165187358856201e-01 -1.022124066948890686e-01 -6.125234439969062805e-02 5.941715836524963379e-02 -8.117469400167465210e-02 -1.827921718358993530e-01 -7.652482390403747559e-02 -7.090367376804351807e-02 -3.649291098117828369e-01 -3.858710825443267822e-02 1.738667041063308716e-01 1.481588333845138550e-01 7.077252864837646484e-02 -8.731842041015625000e-02 -2.875455617904663086e-01 -4.299153685569763184e-01 6.619196385145187378e-02 -1.121250912547111511e-01 4.994957149028778076e-02 -4.789190739393234253e-02 2.502852492034435272e-02 2.516742944717407227e-01 8.500746637582778931e-02 -1.924117803573608398e-01 -9.449493885040283203e-02 2.073531448841094971e-01 -2.861883640289306641e-01
-2.202774435281753540e-01 7.744969427585601807e-02 -1.049223616719245911e-01 -1.507228892296552658e-02 -1.768147572875022888e-02 -3.149349987506866455e-01 -1.204931456595659256e-02 9.158010780811309814e-02 4.482270404696464539e-02 -1.454256474971771240e-01 -5.658177658915519714e-02 1.561775505542755127e-01 7.656729966402053833e-02 -2.026494592428207397e-01 3.332972824573516846e-01 3.682023882865905762e-01 7.209677994251251221e-02 -1.185084134340286255e-01 -3.000537678599357605e-02 -3.964831233024597168e-01 -1.667191386222839355e-01 1.443370152264833450e-02 4.391302913427352905e-02 4.055349528789520264e-02 2.996473200619220734e-02 -1.129436269402503967e-01 3.936468362808227539e-01 -3.862207010388374329e-02 8.417364209890365601e-02 2.621565759181976318e-01 -7.335815578699111938e-02 1.471755504608154297e-01
-4.522006958723068237e-02 1.618595123291015625e-01 2.077403478324413300e-02 -6.143516395241022110e-03 -3.240128234028816223e-02 -5.181576609611511230e-01 1.828588917851448059e-02 1.038948222994804382e-01 6.449983268976211548e-02 -3.310388922691345215e-01 -8.978750556707382202e-02 6.363804638385772705e-02 3.275471553206443787e-02 -3.095524199306964874e-02 1.312293261289596558e-01 2.034320682287216187e-01 -1.555473059415817261e-01 -2.991902828216552734e-01 6.277950108051300049e-02 -3.794245123863220215e-01 -2.784886360168457031e-01 9.045021981000900269e-02 -6.717070192098617554e-02 -1.014651954174041748e-01 -7.833306491374969482e-02 -2.133083790540695190e-01 2.591380476951599121e-01 -4.481631517410278320e-02 7.293926179409027100e-02 -9.090094268321990967e-02 5.332675203680992126e-02 6.887407600879669189e-02
-9.446751326322555542e-02 4.649430047720670700e-03 7.158586382865905762e-02 -1.680120378732681274e-01 9.157705307006835938e-02 -4.419758915901184082e-01 -1.188609525561332703e-01 1.556307673454284668e-01 4.387691989541053772e-02 -9.445983916521072388e-02 1.199416220188140869e-01 1.118822321295738220e-01 -2.190737798810005188e-02 -1.717140525579452515e-01 -7.760602235794067383e-02 2.459241300821304321e-01 -7.751398533582687378e-02 8.433824032545089722e-02 -1.393369287252426147e-01 -4.451988339424133301e-01 -3.248705267906188965e-01 -1.444350033998489380e-01 -1.481236964464187622e-01 9.502270072698593140e-02 7.319704443216323853e-02 2.611294016242027283e-02 5.394298210740089417e-02 1.929965466260910034e-01 -2.252816855907440186e-01 -1.768966913223266602e-01 1.850810833275318146e-03 -2.550486922264099121e-01
2.194039523601531982e-01 5.873816460371017456e-02 3.113217651844024658e-01 -2.650762721896171570e-02 1.503688395023345947e-01 -9.641053527593612671e-02 -7.994529604911804199e-02 1.403748244047164917e-01 8.362223953008651733e-02 -9.606509655714035034e-02 -1.670127063989639282e-01 -2.384107373654842377e-02 -2.152424454689025879e-01 -1.982048898935317993e-01 1.298741102218627930e-01 4.070665836334228516e-01 -6.775414198637008667e-02 8.244423568248748779e-02 -5.574694275856018066e-02 -2.287858724594116211e-01 -1.960428357124328613e-01 -9.650209918618202209e-03 -2.125790715217590332e-01 -1.060621365904808044e-01 -1.845782995223999023e-01 -2.560113072395324707e-01 2.732686996459960938e-01 1.718660145998001099e-01 1.567937135696411133e-01 -1.773074828088283539e-02 4.629778116941452026e-02 -2.953770756721496582e-01
-8.636362105607986450e-02 3.110174834728240967e-02 -2.295634895563125610e-01 -5.147263035178184509e-02 8.942740969359874725e-03 -2.381626516580581665e-01 5.509908497333526611e-02 1.557332575321197510e-01 -7.174256443977355957e-02 -2.359121143817901611e-01 -3.320291638374328613e-01 -2.307685464620590210e-01 -3.196124136447906494e-01 -1.241663470864295959e-01 1.920461356639862061e-01 2.911872565746307373e-01 2.068342566490173340e-01 1.969915032386779785e-01 -1.871022433042526245e-01 -1.067765653133392334e-01 -2.179353684186935425e-01 1.284379065036773682e-01 5.954777449369430542e-02 9.735515713691711426e-02 -1.955196075141429901e-02 -7.378959655761718750e-02 4.806508496403694153e-02 2.473635040223598480e-02 1.699768453836441040e-01 6.035518273711204529e-02 2.387561462819576263e-02 -3.764707446098327637e-01
7.983928918838500977e-02 1.040272638201713562e-01 8.011029660701751709e-02 -1.570463031530380249e-01 -1.643725633621215820e-01 -3.982413709163665771e-01 -1.552209705114364624e-01 -5.546273291110992432e-02 -1.131293550133705139e-01 -8.643291890621185303e-02 -1.147576700896024704e-02 -1.404980197548866272e-02 -2.518813014030456543e-01 -2.703019417822360992e-02 2.523347437381744385e-01 6.005074977874755859e-01 -2.743452787399291992e-02 -1.838743686676025391e-02 1.024932563304901123e-01 5.066187307238578796e-02 -1.238486543297767639e-01 -1.745272874832153320e-01 6.476086098700761795e-03 -2.083407044410705566e-01 -3.229485079646110535e-02 -9.303173422813415527e-02 1.167099177837371826e-01 1.311655435711145401e-02 -3.100260496139526367e-01 8.709464455023407936e-04 -5.333184450864791870e-02 -6.342879682779312134e-02
2.961669564247131348e-01 -3.944529220461845398e-02 1.328922510147094727e-01 -2.217329666018486023e-02 5.590974353253841400e-03 -1.777628958225250244e-01 1.735149323940277100e-01 2.858370840549468994e-01 6.711046397686004639e-02 -2.567764520645141602e-01 2.732528001070022583e-02 -2.708306722342967987e-02 -7.864716649055480957e-02 -2.203246057033538818e-01 1.203803867101669312e-01 7.537770271301269531e-02 4.163624048233032227e-01 1.984905302524566650e-01 8.604698628187179565e-02 -2.859998345375061035e-01 -1.507381498813629150e-01 2.037208154797554016e-02 -1.755830645561218262e-01 -2.109552621841430664e-01 -8.356250077486038208e-02 -5.202661734074354172e-03 7.407326996326446533e-02 2.126207798719406128e-01 2.371228067204356194e-03 2.813564836978912354e-01 -1.190394535660743713e-01 -2.254999130964279175e-01
8.571207523345947266e-02 1.632445305585861206e-02 1.445255707949399948e-03 -1.322608739137649536e-01 -6.767755001783370972e-02 -8.920886367559432983e-02 1.050992496311664581e-02 1.022257953882217407e-01 -3.007468283176422119e-01 4.358144477009773254e-02 -3.328503668308258057e-01 -1.837764829397201538e-01 -1.259906589984893799e-01 -1.422756165266036987e-01 1.651409715414047241e-01 4.084108173847198486e-01 1.611875295639038086e-01 1.834184080362319946e-01 -2.994013577699661255e-02 -3.108407258987426758e-01 -2.033275663852691650e-01 -1.646228730678558350e-01 -1.749999374151229858e-01 4.656837135553359985e-02 2.872351557016372681e-02 -1.631804853677749634e-01 1.958559304475784302e-01 -1.273302594199776649e-03 1.840977817773818970e-01 1.174760311841964722e-01 -6.759859621524810791e-02 -3.289984166622161865e-01
-1.656234562397003174e-01 -1.207173615694046021e-01 2.863385379314422607e-01 -3.626244515180587769e-02 -1.095423102378845215e-02 -3.475284278392791748e-01 -1.596359908580780029e-01 7.110460102558135986e-02 1.750524491071701050e-01 -1.006950736045837402e-01 8.367609232664108276e-02 8.212716877460479736e-02 -1.580454856157302856e-01 -7.563119870610535145e-04 2.976782321929931641e-01 1.955523490905761719e-01 -6.983859837055206299e-02 -2.654457092285156250e-01 5.759513750672340393e-02 -3.061779737472534180e-01 -4.636855423450469971e-01 -9.249094873666763306e-02 2.142195776104927063e-02 1.715680509805679321e-01 -3.931969404220581055e-02 -1.783528178930282593e-01 1.212500482797622681e-01 -6.227908656001091003e-02 2.119339816272258759e-02 1.614225655794143677e-01 1.089141443371772766e-01 2.712194062769412994e-02
1.992669254541397095e-01 -2.562653720378875732e-01 1.651549041271209717e-01 2.268130518496036530e-02 -7.520928233861923218e-02 -4.066829681396484375e-01 7.517202198505401611e-02 -7.928069680929183960e-02 1.820213049650192261e-01 1.225817054510116577e-01 1.996887177228927612e-01 -8.759687840938568115e-02 -2.175466567277908325e-01 -7.404038310050964355e-02 1.633827835321426392e-01 4.521370828151702881e-01 7.368090003728866577e-02 -3.916669264435768127e-02 1.512351483106613159e-01 -1.353722661733627319e-01 -1.347027868032455444e-01 3.119166754186153412e-02 1.790125481784343719e-02 -9.653114527463912964e-02 -1.091828569769859314e-01 -1.366384774446487427e-01 2.270249575376510620e-01 -1.528306752443313599e-01 7.167599350214004517e-02 3.410787135362625122e-02 -1.617307960987091064e-01 -2.989077866077423096e-01
-2.824538573622703552e-02 1.254738420248031616e-01 5.645426735281944275e-02 3.650883957743644714e-02 4.837969690561294556e-02 -2.900739014148712158e-01 -1.938681304454803467e-01 1.224408224225044250e-01 3.636920452117919922e-02 -4.326782003045082092e-02 -1.575263142585754395e-01 -2.008838951587677002e-01 -2.720520496368408203e-01 -1.379881706088781357e-02 3.598020076751708984e-01 2.868926823139190674e-01 -1.266496777534484863e-01 3.462226316332817078e-02 -1.713536083698272705e-01 4.382652044296264648e-02 -3.867960572242736816e-01 -4.919969476759433746e-03 -1.000269502401351929e-01 -1.972458958625793457e-01 -1.735288798809051514e-01 -1.519494205713272095e-01 2.107006311416625977e-01 2.208237051963806152e-01 -1.865581842139363289e-03 -6.347834318876266479e-02 9.676722809672355652e-03 -2.966369390487670898e-01
1.834262162446975708e-02 -1.649576127529144287e-01 6.010165810585021973e-02 -2.870542705059051514e-01 -3.681599721312522888e-02 -3.297612071037292480e-01 1.181015446782112122e-01 1.330644637346267700e-01 -2.202254533767700195e-01 -7.204128056764602661e-02 -1.264078617095947266e-01 -1.232132501900196075e-02 6.197345629334449768e-02 2.268845960497856140e-02 3.389132022857666016e-01 3.639308512210845947e-01 1.441718786954879761e-01 -3.347033858299255371e-01 3.172115683555603027e-01 -1.442243307828903198e-01 -5.066896602511405945e-02 1.506776809692382812e-01 -9.397286176681518555e-02 2.771266400814056396e-01 8.761142939329147339e-02 -9.256164729595184326e-02 5.096473172307014465e-02 6.132746487855911255e-02 -1.035024318844079971e-02 1.010783761739730835e-01 1.573177725076675415e-01 1.983298733830451965e-02
7.076480239629745483e-02 6.749673932790756226e-02 -6.775695364922285080e-03 1.869508177042007446e-01 -6.623107194900512695e-02 -2.898391187191009521e-01 6.812045723199844360e-02 1.298244595527648926e-01 1.885972917079925537e-01 -4.759329184889793396e-02 -1.952301859855651855e-01 -6.085615977644920349e-02 -2.961916327476501465e-01 -5.119542777538299561e-02 1.420713514089584351e-01 2.406346946954727173e-01 -2.017494849860668182e-02 1.980519592761993408e-01 -1.641094386577606201e-01 -3.164470195770263672e-01 -2.124557495117187500e-01 -2.651727059856057167e-03 -5.456950515508651733e-02 -1.906967461109161377e-01 5.116073414683341980e-02 -4.266929030418395996e-01 1.781869381666183472e-01 4.830938950181007385e-02 -2.681776881217956543e-02 -8.087716251611709595e-02 -2.157313190400600433e-02 -3.460862636566162109e-01
2.272484302520751953e-01 -1.201412156224250793e-01 -2.729009091854095459e-01 1.196270659565925598e-01 5.399771034717559814e-02 -5.357358455657958984e-01 1.110607013106346130e-01 3.657509386539459229e-01 1.439962685108184814e-01 -7.902072370052337646e-02 1.353996992111206055e-01 -1.705574542284011841e-01 1.189281940460205078e-01 4.049189761281013489e-02 4.397956654429435730e-03 1.642006449401378632e-02 1.126482486724853516e-01 1.263452172279357910e-01 -5.141449347138404846e-02 -4.313663393259048462e-02 -2.376373708248138428e-01 3.730811551213264465e-02 -4.215815663337707520e-02 1.964489966630935669e-01 -1.872088201344013214e-02 -8.716069161891937256e-03 7.151099294424057007e-02 -6.798609346151351929e-02 -1.813144981861114502e-01 4.764049872756004333e-02 3.285717964172363281e-01 -1.843122690916061401e-01
-1.036450192332267761e-01 -2.221347987651824951e-01 4.494033381342887878e-02 -1.131588146090507507e-01 -3.163691435474902391e-04 -3.232960999011993408e-01 4.140854254364967346e-02 1.667596846818923950e-01 -8.093793690204620361e-02 -1.330343782901763916e-01 1.059274226427078247e-01 1.746491491794586182e-01 -1.351179927587509155e-01 -2.437532097101211548e-01 3.294801712036132812e-01 6.685817986726760864e-02 -1.216455176472663879e-01 -2.410061061382293701e-01 2.970977723598480225e-01 -2.464244514703750610e-01 -1.477479487657546997e-01 4.315283522009849548e-02 -2.214439660310745239e-01 7.238610088825225830e-02 -9.573924541473388672e-02 -1.670928299427032471e-01 8.601890504360198975e-02 3.216831684112548828e-01 -1.711053401231765747e-01 2.324012294411659241e-02 8.738323301076889038e-02 -2.216147035360336304e-01
1.848538815975189209e-01 -9.117762744426727295e-02 3.797817975282669067e-02 -3.046696782112121582e-01 -4.490419849753379822e-02 -1.962356567382812500e-01 1.560425162315368652e-01 -8.903143554925918579e-02 9.579948335886001587e-02 -6.765017658472061157e-02 2.257698476314544678e-01 -6.924087554216384888e-02 -2.003385126590728760e-01 1.129963099956512451e-01 4.699330329895019531e-01 -9.266883134841918945e-03 1.157144755125045776e-01 -2.092279493808746338e-01 -2.889144048094749451e-02 -4.652504622936248779e-02 -1.710323840379714966e-01 -5.011015385389328003e-02 5.493730306625366211e-02 2.409106343984603882e-01 8.249437808990478516e-02 -2.406168030574917793e-03 3.335744738578796387e-01 3.072677850723266602e-01 6.400073319673538208e-02 -1.704941987991333008e-01 1.791164278984069824e-01 -1.279596239328384399e-01
1.531247198581695557e-01 -7.638756185770034790e-02 2.811084985733032227e-01 -2.480935901403427124e-01 3.954360261559486389e-02 -3.150311410427093506e-01 1.361902803182601929e-01 2.266993373632431030e-01 -9.426748752593994141e-02 1.685035042464733124e-02 -1.902909576892852783e-02 8.083041012287139893e-02 -1.244332045316696167e-01 -1.284052580595016479e-01 1.561442464590072632e-01 8.578395843505859375e-02 7.471942156553268433e-02 -5.163263902068138123e-02 -3.075510859489440918e-01 -2.729645371437072754e-01 -3.262397944927215576e-01 3.550847470760345459e-01 -7.805629819631576538e-02 -1.225556358695030212e-01 5.381533410400152206e-03 -1.784325987100601196e-01 -1.794307976961135864e-01 1.329592987895011902e-02 1.424430161714553833e-01 1.857457756996154785e-01 1.622760742902755737e-01 -5.725748091936111450e-02
-4.042041674256324768e-02 -2.134574353694915771e-01 5.541164055466651917e-02 -3.091716170310974121e-01 -1.678188592195510864e-01 -1.538894921541213989e-01 8.216910064220428467e-02 3.730330616235733032e-02 -1.536634564399719238e-01 -3.673285543918609619e-01 1.049290373921394348e-01 7.763887196779251099e-02 -1.497521251440048218e-01 -1.531690657138824463e-01 1.919097006320953369e-01 1.532989889383316040e-01 -1.628050953149795532e-01 1.444840133190155029e-01 -1.140191629528999329e-01 -1.763656437397003174e-01 -3.086904585361480713e-01 -1.908497810363769531e-01 -7.422995567321777344e-02 2.136228680610656738e-01 -6.227836385369300842e-02 -1.083331275731325150e-02 3.919811248779296875e-01 -1.670792512595653534e-02 -1.474082618951797485e-01 4.348617047071456909e-02 -1.868789941072463989e-01 -1.467861980199813843e-01
2.814789861440658569e-02 1.309911012649536133e-01 1.850067377090454102e-01 1.132123842835426331e-01 -4.361238330602645874e-02 -2.632444500923156738e-01 -1.027321889996528625e-01 1.430655419826507568e-01 7.073966413736343384e-02 1.901468783617019653e-01 -2.606467902660369873e-01 4.896709695458412170e-02 -2.924231290817260742e-01 -7.150410674512386322e-03 6.589441001415252686e-02 2.830128371715545654e-01 1.294913352467119694e-03 3.002903461456298828e-01 -6.291402131319046021e-02 7.768544368445873260e-03 -2.897836863994598389e-01 -6.649686023592948914e-03 -3.369444236159324646e-02 -1.784154959022998810e-02 -2.017230354249477386e-02 -3.233905136585235596e-01 2.872757315635681152e-01 2.874459326267242432e-01 -6.518907845020294189e-02 -5.529433488845825195e-02 1.107814256101846695e-02 -3.066762685775756836e-01
1.994398683309555054e-01 -2.439400553703308105e-02 -1.726997345685958862e-01 3.706599771976470947e-02 5.834431573748588562e-02 -1.362244039773941040e-01 6.193485483527183533e-02 -7.828555256128311157e-02 -8.770157396793365479e-02 -9.212931245565414429e-02 1.743314564228057861e-01 1.506704688072204590e-01 -8.740557730197906494e-02 -1.345434784889221191e-01 1.231616884469985962e-01 1.391556411981582642e-01 -6.204390525817871094e-02 -3.137108311057090759e-02 -1.796561107039451599e-02 8.199831098318099976e-02 -2.088696360588073730e-01 2.122259289026260376e-01 -4.007617533206939697e-01 3.021288663148880005e-03 -1.380579620599746704e-01 -3.935954272747039795e-01 2.990165948867797852e-01 2.881981730461120605e-01 -3.006729781627655029e-01 1.252007335424423218e-01 9.962699562311172485e-02 -2.081820368766784668e-01
2.147511988878250122e-01 -4.870130866765975952e-02 1.688808053731918335e-01 -1.149164810776710510e-01 -1.473886817693710327e-01 -2.955079972743988037e-01 -1.283540725708007812e-01 1.445092707872390747e-01 -5.840747430920600891e-02 -2.977509498596191406e-01 2.003800570964813232e-01 8.377085626125335693e-02 -3.228002786636352539e-02 -1.320855319499969482e-01 1.278830468654632568e-01 4.458332657814025879e-01 1.443084031343460083e-01 8.395560085773468018e-02 2.244302034378051758e-01 -4.396954774856567383e-01 -2.253504395484924316e-01 8.913001418113708496e-02 -2.892364375293254852e-02 -1.278289109468460083e-01 -4.204661026597023010e-02 2.416814677417278290e-02 5.113549903035163879e-02 5.032997578382492065e-02 -7.200745400041341782e-03 -4.636016860604286194e-02 1.722141504287719727e-01 6.077483668923377991e-02
3.357235193252563477e-01 -1.194854602217674255e-01 -1.205759271979331970e-01 -2.226693034172058105e-01 -3.208687305450439453e-01 -2.287897765636444092e-01 2.332569956779479980e-01 1.347182840108871460e-01 5.274512618780136108e-02 -9.469790011644363403e-02 -8.619680255651473999e-02 -6.144304573535919189e-02 1.286229491233825684e-01 -3.365288302302360535e-02 8.845294825732707977e-03 1.378865391016006470e-01 2.379709929227828979e-01 6.084174662828445435e-02 7.682224363088607788e-02 -2.143211066722869873e-01 -1.773311197757720947e-01 2.627098560333251953e-01 -3.035938143730163574e-01 -2.306614965200424194e-01 2.834639139473438263e-02 -3.293731063604354858e-02 1.536292256787419319e-03 1.644648909568786621e-01 -2.286534309387207031e-01 -3.008551895618438721e-03 1.020002961158752441e-01 -2.677171230316162109e-01
-2.786940634250640869e-01 7.802145928144454956e-02 -9.873517788946628571e-03 8.073017233982682228e-04 -3.146474808454513550e-02 -4.270678758621215820e-01 2.097477763891220093e-01 -8.485397696495056152e-02 -3.353219479322433472e-03 -1.166322976350784302e-01 -1.422136276960372925e-01 6.148365139961242676e-02 -1.149296686053276062e-01 -8.102489262819290161e-02 1.460772901773452759e-01 2.772307954728603363e-02 -6.739630550146102905e-02 1.591995060443878174e-01 6.663972884416580200e-02 -2.850839197635650635e-01 -4.164138138294219971e-01 -3.346280455589294434e-01 -2.638852596282958984e-01 -2.229150384664535522e-02 -1.465347260236740112e-01 -1.112470030784606934e-01 6.096177175641059875e-02 1.151022389531135559e-01 7.823410630226135254e-02 4.830888286232948303e-02 -6.041435152292251587e-02 -2.608563303947448730e-01
-5.887193232774734497e-02 2.084047049283981323e-01 -7.937355339527130127e-02 1.644175127148628235e-02 -6.796689331531524658e-02 -1.275842636823654175e-01 -1.619050353765487671e-01 5.291090533137321472e-02 1.017388850450515747e-01 6.185220181941986084e-02 -1.499763131141662598e-01 -1.640797406435012817e-01 -1.830214411020278931e-01 1.305785216391086578e-02 3.459910154342651367e-01 2.840194106101989746e-01 -2.153226286172866821e-01 2.622821331024169922e-01 -7.496602088212966919e-02 -1.076022088527679443e-01 -2.720573842525482178e-01 8.931432664394378662e-02 -7.660333532840013504e-03 1.828840225934982300e-01 -1.794176250696182251e-01 -5.534094758331775665e-03 3.243008852005004883e-01 1.475245207548141479e-01 1.037596836686134338e-01 1.073938384652137756e-01 -1.331181824207305908e-01 -3.898180425167083740e-01
5.608026683330535889e-02 1.029679626226425171e-01 6.954964995384216309e-02 -3.590378165245056152e-01 -9.175835549831390381e-02 -2.481125593185424805e-01 3.839318826794624329e-02 3.591943383216857910e-01 1.336658447980880737e-01 -2.362670600414276123e-01 -1.921311765909194946e-01 -4.404401406645774841e-02 -1.159458532929420471e-01 -3.199658691883087158e-01 4.181176796555519104e-02 3.184525966644287109e-01 2.122613042593002319e-01 2.046842575073242188e-01 2.191669195890426636e-01 -1.524214297533035278e-01 4.489211738109588623e-02 -9.192686527967453003e-02 -2.610376775264739990e-01 -5.216190963983535767e-02 -5.500470846891403198e-02 3.727236390113830566e-02 9.603874385356903076e-02 6.320009380578994751e-02 1.920315809547901154e-02 -1.246077343821525574e-01 1.940483450889587402e-01 -9.889977425336837769e-02
4.630538225173950195e-01 -4.052597284317016602e-02 -2.455344945192337036e-01 -2.116572707891464233e-01 -8.417361229658126831e-02 -7.662492990493774414e-02 1.615459918975830078e-01 2.047529369592666626e-01 7.905510067939758301e-02 -9.292476624250411987e-02 -8.446039259433746338e-02 1.864657923579216003e-02 5.148141458630561829e-02 -5.875644832849502563e-02 9.474945068359375000e-02 9.731712937355041504e-02 -1.249722838401794434e-01 -1.875446923077106476e-02 9.129711240530014038e-02 -1.916591525077819824e-01 -1.101540476083755493e-01 1.421395037323236465e-02 -3.500746190547943115e-01 -7.263393700122833252e-02 2.024499513208866119e-02 -8.652763813734054565e-02 2.696517705917358398e-01 2.049677520990371704e-01 -2.603744864463806152e-01 2.190505713224411011e-01 -5.941518023610115051e-02 -3.283712565898895264e-01
-2.138236910104751587e-01 5.829083546996116638e-02 -1.531462930142879486e-02 7.353606820106506348e-02 -9.640395641326904297e-02 -2.108928412199020386e-01 -1.795695871114730835e-01 7.596851140260696411e-02 1.027066111564636230e-01 1.085909381508827209e-01 -1.910347342491149902e-01 -3.220417723059654236e-02 -2.136721163988113403e-01 -3.090330210397951305e-05 2.468505650758743286e-01 3.111836016178131104e-01 1.503230817615985870e-02 1.524707973003387451e-01 -2.288674861192703247e-01 -1.790094077587127686e-01 -2.661927938461303711e-01 2.078057527542114258e-01 -3.463832288980484009e-02 -1.023671552538871765e-01 -3.262439370155334473e-01 -3.610902130603790283e-01 5.247148498892784119e-02 1.442497968673706055e-01 -7.480812817811965942e-02 3.951756656169891357e-02 -1.121746227145195007e-01 -2.764293849468231201e-01
3.555174469947814941e-01 6.606408953666687012e-02 -2.190574258565902710e-01 -2.114260643720626831e-01 -6.481435149908065796e-02 -1.973226368427276611e-01 2.264932990074157715e-01 2.213058471679687500e-01 6.486725062131881714e-02 -2.717230319976806641e-01 -1.981866359710693359e-01 9.471145272254943848e-02 -3.795068187173455954e-04 -5.711163952946662903e-02 1.743779033422470093e-01 1.264868956059217453e-02 7.739838212728500366e-02 -8.160248398780822754e-03 -7.047776877880096436e-02 -2.115148901939392090e-01 -9.305093437433242798e-02 5.681059882044792175e-02 -4.827909767627716064e-01 -1.005857586860656738e-01 -7.742545008659362793e-02 -1.302572339773178101e-01 -2.591326460242271423e-02 1.621113419532775879e-01 -2.579006850719451904e-01 1.191664021462202072e-02 7.115483283996582031e-02 -2.013448327779769897e-01
-8.719082176685333252e-02 -2.525059282779693604e-01 1.311444193124771118e-01 -1.461601853370666504e-01 2.142577320337295532e-01 -1.816190630197525024e-01 -1.161549836397171021e-01 -1.644443124532699585e-01 -4.540874436497688293e-02 -1.642630249261856079e-01 6.761900335550308228e-02 4.236896708607673645e-02 -5.094920843839645386e-02 7.169737666845321655e-02 2.716905772686004639e-01 2.515153288841247559e-01 5.655537918210029602e-02 -2.667062543332576752e-02 5.083492398262023926e-02 -3.506480455398559570e-01 -2.880654036998748779e-01 1.846185922622680664e-01 -6.156512349843978882e-02 2.313903532922267914e-02 -4.984398782253265381e-01 -8.406813442707061768e-02 2.206757515668869019e-01 1.407096832990646362e-01 -7.931050844490528107e-03 -9.340554475784301758e-02 -5.761758983135223389e-02 -5.893979221582412720e-02
1.639443077147006989e-02 -2.800695039331912994e-02 5.934314057230949402e-02 -3.317487835884094238e-01 -1.851512193679809570e-01 -2.826241850852966309e-01 2.167520076036453247e-01 -2.667822316288948059e-02 -2.309940010309219360e-01 -2.494003176689147949e-01 -5.761750414967536926e-02 8.368109911680221558e-02 -2.151384949684143066e-01 8.413305878639221191e-02 1.881316751241683960e-01 2.423501312732696533e-01 -8.883160352706909180e-02 -5.066090822219848633e-02 -7.430849969387054443e-02 -3.335616290569305420e-01 -2.741786539554595947e-01 2.061432749032974243e-01 1.126557514071464539e-01 -1.661780923604965210e-01 -1.248752605170011520e-02 -3.660523891448974609e-01 -1.061255186796188354e-01 -8.469288237392902374e-03 -8.634702116250991821e-02 -3.843102231621742249e-02 4.014009144157171249e-03 -1.024440377950668335e-01
7.686592172831296921e-03 1.086243391036987305e-01 -1.866892278194427490e-01 -1.878522187471389771e-01 3.076719343662261963e-01 -4.818245768547058105e-01 1.438101977109909058e-01 1.257881969213485718e-01 1.965195238590240479e-01 -2.863372303545475006e-02 1.743997186422348022e-01 -7.876496762037277222e-02 -1.481849998235702515e-01 1.355466395616531372e-01 3.083605766296386719e-01 1.411888096481561661e-02 1.930911093950271606e-01 1.941525340080261230e-01 -1.242549438029527664e-02 1.008957028388977051e-01 -7.656625937670469284e-03 -1.547739934176206589e-02 -4.304493591189384460e-02 -3.743541240692138672e-02 -2.130615860223770142e-01 -2.349460572004318237e-01 2.004020065069198608e-01 1.173040196299552917e-01 -1.385136693716049194e-01 1.277589499950408936e-01 2.406725585460662842e-01 7.867127656936645508e-02
-1.584007441997528076e-01 1.698123216629028320e-01 8.891849964857101440e-02 -6.792838871479034424e-02 1.902630329132080078e-01 -2.938267290592193604e-01 -1.964672803878784180e-01 9.099204093217849731e-02 3.671655058860778809e-02 3.515030816197395325e-02 -1.164033040404319763e-01 -9.371282160282135010e-02 -3.992381691932678223e-01 -1.631083339452743530e-01 1.960599720478057861e-01 7.535426318645477295e-02 -7.461144775152206421e-02 5.777736380696296692e-02 -1.021629348397254944e-01 -1.625461578369140625e-01 -2.405017912387847900e-01 1.167180836200714111e-01 -1.007322818040847778e-01 -6.568717956542968750e-02 -8.689403533935546875e-02 -2.993419170379638672e-01 3.534609973430633545e-01 1.197861507534980774e-01 1.105257421731948853e-01 1.528107076883316040e-01 -1.454046964645385742e-01 -2.902959883213043213e-01
-2.892063260078430176e-01 -1.852595955133438110e-01 -6.331150233745574951e-02 -3.538171947002410889e-01 -1.678147017955780029e-01 -3.060568869113922119e-01 6.438231468200683594e-02 7.130260020494461060e-02 -1.069034263491630554e-02 -3.754777461290359497e-02 9.378139674663543701e-02 -9.131011366844177246e-02 -1.894053071737289429e-01 1.958819627761840820e-01 3.528885543346405029e-01 1.350031793117523193e-01 1.062783673405647278e-01 -8.746456354856491089e-02 2.352424561977386475e-01 -3.555354475975036621e-01 3.541034087538719177e-02 8.991143107414245605e-02 -6.603768467903137207e-02 1.860678493976593018e-01 -2.982211410999298096e-01 -1.174451038241386414e-01 2.632492408156394958e-02 -1.024668887257575989e-01 2.485242299735546112e-02 -8.504912257194519043e-02 -2.949729748070240021e-02 -1.203010827302932739e-01
-5.201260372996330261e-02 3.350608795881271362e-02 2.451358139514923096e-01 -2.343610525131225586e-01 -1.919565796852111816e-01 -1.461025476455688477e-01 1.554796546697616577e-01 7.921857386827468872e-02 -4.985250532627105713e-02 -1.912303566932678223e-01 -1.299570351839065552e-01 -1.843954771757125854e-01 -4.281042218208312988e-01 -4.551037028431892395e-02 -1.528429216705262661e-03 3.532097935676574707e-01 3.423818945884704590e-01 4.276113584637641907e-02 -3.103963658213615417e-02 -1.333015710115432739e-01 -1.266704648733139038e-01 -1.720625013113021851e-01 -2.126853913068771362e-01 1.536766886711120605e-01 -1.801559031009674072e-01 -1.110130101442337036e-01 2.200590968132019043e-01 1.998197883367538452e-01 7.443328201770782471e-02 -2.235263818874955177e-03 2.005508728325366974e-02 -3.306331112980842590e-02
-2.117322385311126709e-01 5.844207480549812317e-02 -1.087855398654937744e-01 -1.626888364553451538e-01 -9.349041432142257690e-02 -1.530368626117706299e-01 3.337583690881729126e-02 8.436861634254455566e-02 2.103112936019897461e-01 1.389484107494354248e-02 -1.567960083484649658e-01 -1.330698281526565552e-01 -1.873150616884231567e-01 -8.663886226713657379e-03 3.340690433979034424e-01 2.619970142841339111e-01 -7.118650525808334351e-02 4.961508326232433319e-03 -1.982782408595085144e-02 -3.296225666999816895e-01 -4.212262332439422607e-01 2.899836301803588867e-01 1.257766336202621460e-01 2.434687875211238861e-02 2.347082365304231644e-03 9.357567131519317627e-02 -4.126582667231559753e-02 2.507184632122516632e-02 5.321542918682098389e-02 -1.260827630758285522e-01 7.915072143077850342e-02 -3.778603076934814453e-01
3.025125265121459961e-01 5.480979010462760925e-02 -4.199228882789611816e-01 -8.561950922012329102e-02 1.004371866583824158e-01 -1.415872387588024139e-02 5.262717604637145996e-02 -1.526143774390220642e-02 -1.502355560660362244e-02 -7.580058276653289795e-02 2.593626640737056732e-02 -8.125308901071548462e-02 1.391786932945251465e-01 1.010572537779808044e-02 2.716578245162963867e-01 2.901294827461242676e-01 3.349411487579345703e-01 6.996897608041763306e-02 2.380644828081130981e-01 -7.562456186860799789e-03 -2.681211531162261963e-01 4.291092976927757263e-02 -1.832461357116699219e-01 -6.730184704065322876e-02 -1.283918172121047974e-01 -2.507539987564086914e-01 -7.601016014814376831e-02 6.313870847225189209e-02 -1.808948256075382233e-02 5.329233780503273010e-02 2.699191868305206299e-01 -2.589040994644165039e-01
2.296350747346878052e-01 -2.629516460001468658e-02 -3.383625149726867676e-01 1.094973981380462646e-01 -3.321840763092041016e-01 -1.347339600324630737e-01 3.101645112037658691e-01 1.341845840215682983e-01 2.148250341415405273e-01 -8.297917991876602173e-02 -1.052039861679077148e-01 1.635507866740226746e-02 7.734432350844144821e-03 -7.433091849088668823e-02 6.924443691968917847e-02 2.487214840948581696e-02 1.367356330156326294e-01 6.735876947641372681e-02 1.444172412157058716e-01 -2.546232640743255615e-01 -1.193832755088806152e-01 2.637157440185546875e-01 -3.592791855335235596e-01 5.229862034320831299e-02 -5.649195984005928040e-03 -1.479065716266632080e-01 9.887814521789550781e-02 2.014552801847457886e-01 -1.364550590515136719e-01 -4.670739173889160156e-03 9.520845860242843628e-02 -2.784016430377960205e-01
1.069507896900177002e-01 1.718260198831558228e-01 2.101696282625198364e-01 -9.977700561285018921e-02 -1.304441094398498535e-01 -1.545044630765914917e-01 1.141174510121345520e-01 -1.348436623811721802e-01 -2.843980118632316589e-02 8.607179671525955200e-02 -3.076361417770385742e-01 -1.155071035027503967e-01 -2.213129699230194092e-01 -6.299126427620649338e-03 2.396490424871444702e-01 2.262394130229949951e-01 -7.207544893026351929e-02 1.463354080915451050e-01 -2.681099176406860352e-01 -2.282140851020812988e-01 -2.169099897146224976e-01 4.182528555393218994e-01 4.105827584862709045e-02 -6.305760703980922699e-03 -4.283764958381652832e-02 -5.743052810430526733e-02 9.227570146322250366e-02 2.239048033952713013e-01 -1.359282433986663818e-01 7.961922138929367065e-02 1.168637722730636597e-01 -2.871319949626922607e-01
4.437790066003799438e-02 4.371295869350433350e-02 -2.111115753650665283e-01 -3.453279733657836914e-01 3.162205964326858521e-02 -4.657974243164062500e-01 -1.279500275850296021e-01 -1.113145127892494202e-01 -8.201747387647628784e-02 -1.342087239027023315e-01 -7.010131329298019409e-02 -1.108473241329193115e-01 6.668197456747293472e-03 6.511335819959640503e-02 -2.784226462244987488e-02 8.247563987970352173e-02 1.773584284819662571e-03 -7.734908908605575562e-02 -1.251023821532726288e-02 -1.611039191484451294e-01 -1.840334534645080566e-01 9.793734177947044373e-03 2.438945025205612183e-01 1.576593965291976929e-01 -2.761671245098114014e-01 -8.041703701019287109e-02 2.378414124250411987e-01 1.102936342358589172e-01 -1.474976241588592529e-01 2.396830022335052490e-01 3.293647468090057373e-01 -2.054603993892669678e-01
5.634238012135028839e-03 7.190218567848205566e-02 7.262858748435974121e-02 4.652237892150878906e-02 1.055273935198783875e-01 -2.202546596527099609e-01 -6.779125891625881195e-03 1.577726602554321289e-01 1.438693702220916748e-01 -1.055825799703598022e-01 -1.438922733068466187e-01 -3.035667836666107178e-01 -2.164277136325836182e-01 1.138349412940442562e-03 3.009530603885650635e-01 9.402294456958770752e-02 -6.637069582939147949e-02 1.114644929766654968e-01 1.797722876071929932e-01 -4.304122626781463623e-01 -3.094073235988616943e-01 1.035353913903236389e-01 1.739321798086166382e-01 1.696502119302749634e-01 7.178619503974914551e-02 -5.517949536442756653e-02 7.048706710338592529e-02 2.150008380413055420e-01 1.678720861673355103e-01 -3.268855810165405273e-02 1.722202636301517487e-02 -3.506958484649658203e-01
6.014232337474822998e-02 -2.525124251842498779e-01 -9.989151358604431152e-02 -1.269486844539642334e-01 -2.406430803239345551e-02 -5.281569957733154297e-01 -1.155406609177589417e-01 5.990213900804519653e-02 -3.234798088669776917e-02 -4.936681687831878662e-02 -6.942715495824813843e-02 2.592317759990692139e-01 -6.694822013378143311e-02 -9.696673601865768433e-02 2.078965306282043457e-01 1.572814285755157471e-01 -1.740919053554534912e-01 -2.936558425426483154e-01 1.321864873170852661e-01 -3.055856563150882721e-02 -8.903992921113967896e-02 6.192848831415176392e-02 -1.204406693577766418e-01 2.575306892395019531e-01 -1.468082964420318604e-01 -2.504321932792663574e-01 4.989695921540260315e-02 1.817644536495208740e-01 -1.654881834983825684e-01 9.377770125865936279e-03 1.959818899631500244e-01 -1.987242549657821655e-01
1.423397660255432129e-02 5.238186940550804138e-02 2.267192006111145020e-01 9.596999734640121460e-02 -7.228113710880279541e-02 -1.492476016283035278e-01 -2.970616519451141357e-01 4.560665041208267212e-02 -6.189790740609169006e-02 -7.817164063453674316e-02 -2.372316569089889526e-01 -1.529252231121063232e-01 -1.902269721031188965e-01 -2.070528864860534668e-01 1.965532004833221436e-01 3.174909949302673340e-01 1.834653168916702271e-01 1.412427723407745361e-01 -3.072658553719520569e-02 -1.426209807395935059e-01 -2.556919455528259277e-01 1.799777597188949585e-01 -2.132461518049240112e-01 -6.091613322496414185e-02 1.364049315452575684e-01 -1.442629545927047729e-01 1.046612337231636047e-01 5.042799934744834900e-02 4.707422107458114624e-02 1.633187830448150635e-01 -1.718376874923706055e-01 -4.211142957210540771e-01
3.503129482269287109e-01 2.516089566051959991e-02 -2.715185582637786865e-01 2.947536669671535492e-02 8.114986121654510498e-02 -1.495803594589233398e-01 -4.034543037414550781e-02 5.085657164454460144e-02 -3.152260556817054749e-02 -8.650498837232589722e-02 -2.689220309257507324e-01 3.643387171905487776e-04 3.542312607169151306e-02 -9.780501574277877808e-02 2.821280062198638916e-01 2.684886157512664795e-01 2.065484523773193359e-01 -4.597761854529380798e-02 1.731796413660049438e-01 -5.683923140168190002e-02 1.295740902423858643e-01 2.092744112014770508e-01 -3.023754954338073730e-01 -2.046607621014118195e-02 1.575656048953533173e-02 -2.195597290992736816e-01 1.718232780694961548e-01 1.421341747045516968e-01 -2.974584400653839111e-01 3.033504188060760498e-01 6.264382600784301758e-02 -1.119973435997962952e-01
-2.120421230792999268e-01 1.076150462031364441e-01 2.882110178470611572e-01 -3.352509438991546631e-02 1.513253301382064819e-01 -3.870939910411834717e-01 -3.202568739652633667e-02 -1.941617131233215332e-01 3.298592939972877502e-02 7.766578346490859985e-02 -2.066974490880966187e-01 -9.518942981958389282e-02 -2.374407052993774414e-01 2.425135858356952667e-02 3.546988666057586670e-01 1.715936362743377686e-01 -9.635578095912933350e-02 1.299304980784654617e-02 3.496238216757774353e-02 -2.117391228675842285e-01 -2.804761230945587158e-01 -4.502774775028228760e-02 -1.865488849580287933e-02 6.396300159394741058e-03 -9.779479354619979858e-02 -2.581292092800140381e-01 7.389357686042785645e-02 3.894197568297386169e-02 3.011327423155307770e-02 -5.825995653867721558e-02 7.516407407820224762e-03 -3.905816078186035156e-01
-7.932967692613601685e-02 -2.488700151443481445e-01 -1.702688783407211304e-01 -3.033945858478546143e-01 -1.109074279665946960e-01 -3.517839908599853516e-01 1.072382647544145584e-02 7.689572870731353760e-02 -1.176462396979331970e-01 -7.668100297451019287e-02 2.692211605608463287e-02 -5.486267432570457458e-02 4.656221345067024231e-02 -1.404671072959899902e-01 3.548270761966705322e-01 9.759866446256637573e-02 6.223897635936737061e-02 -2.552176415920257568e-01 1.589219868183135986e-01 -2.535280585289001465e-01 -1.380671113729476929e-01 2.216738313436508179e-01 -2.445771992206573486e-01 1.701508015394210815e-01 -1.753005236387252808e-01 -1.262733042240142822e-01 -4.840522259473800659e-02 2.081960998475551605e-02 -8.046453446149826050e-02 2.064071595668792725e-01 2.236379981040954590e-01 -1.543063521385192871e-01
4.226864501833915710e-02 3.546791076660156250e-01 -4.087253287434577942e-02 -1.028208062052726746e-01 3.551645949482917786e-02 -2.264994829893112183e-01 7.493663579225540161e-02 9.229791467078030109e-04 -1.262800991535186768e-01 -1.756384372711181641e-01 -1.864294409751892090e-01 1.835865378379821777e-01 -3.231181204319000244e-01 1.550079286098480225e-01 1.871165633201599121e-01 2.798400819301605225e-01 -8.672712743282318115e-02 -2.331922017037868500e-02 1.210264861583709717e-02 -1.102213412523269653e-01 -1.848859488964080811e-01 -1.083958521485328674e-01 -2.374050915241241455e-01 -1.787344962358474731e-01 -6.659923493862152100e-02 -2.152404636144638062e-01 3.186239302158355713e-01 1.070302352309226990e-01 2.021604478359222412e-01 -5.433442071080207825e-02 -2.468452900648117065e-01 -1.479457169771194458e-01
-1.253485232591629028e-01 8.117411285638809204e-02 -1.589869111776351929e-01 1.156815793365240097e-02 -5.819081142544746399e-02 -1.615044921636581421e-01 -2.646169066429138184e-01 2.862091064453125000e-01 -6.101547926664352417e-02 2.017855085432529449e-02 -1.334952414035797119e-01 2.078316658735275269e-01 -1.712088733911514282e-01 7.235669344663619995e-02 9.205947071313858032e-02 3.775902390480041504e-01 2.218082696199417114e-01 -6.104892585426568985e-03 -6.320921331644058228e-02 -1.367513686418533325e-01 -1.236757040023803711e-01 -2.605054713785648346e-02 -4.074473977088928223e-01 3.065541759133338928e-02 -6.301338970661163330e-02 -4.479251056909561157e-02 8.629416674375534058e-02 2.902286052703857422e-01 2.792059183120727539e-01 -1.768245249986648560e-01 1.910977363586425781e-01 -1.479205489158630371e-01
-1.666810810565948486e-01 -6.601392477750778198e-02 1.857071816921234131e-01 -9.729813039302825928e-02 4.694590810686349869e-03 -2.410054504871368408e-01 1.728084534406661987e-01 7.484140340238809586e-03 4.621756970882415771e-01 -2.536121383309364319e-02 -1.107079759240150452e-01 4.418653994798660278e-02 1.097328215837478638e-01 5.062221363186836243e-02 3.715559840202331543e-01 2.693554162979125977e-01 -1.244026273488998413e-01 1.539776623249053955e-01 -6.843626499176025391e-03 -1.915473937988281250e-01 -3.792747557163238525e-01 -3.569678589701652527e-02 -1.745620071887969971e-01 2.360511869192123413e-01 -1.050040945410728455e-01 -1.822032332420349121e-01 1.081367135047912598e-01 -9.217265248298645020e-02 -3.710071370005607605e-02 1.188481319695711136e-02 -2.483304589986801147e-02 9.179914742708206177e-02
1.990579068660736084e-01 2.118119448423385620e-01 1.789116673171520233e-02 -1.827897131443023682e-01 -4.270812124013900757e-02 -2.890646755695343018e-01 8.496247231960296631e-02 1.250672340393066406e-01 -2.365863472223281860e-01 6.905355304479598999e-02 -6.498111039400100708e-02 1.037399657070636749e-02 2.342274039983749390e-02 -1.276400685310363770e-01 3.866984844207763672e-01 1.737838387489318848e-01 -1.091680377721786499e-01 -7.350395619869232178e-02 4.625762999057769775e-02 -2.655324637889862061e-01 -1.053106114268302917e-01 1.216146424412727356e-01 -2.801357954740524292e-02 2.534140646457672119e-01 2.293581329286098480e-02 -2.548400461673736572e-01 5.860001593828201294e-02 3.330093026161193848e-01 2.230772376060485840e-02 2.445661425590515137e-01 2.956132292747497559e-01 5.950206145644187927e-02
2.191871218383312225e-02 -4.797105793841183186e-04 2.185318768024444580e-01 -2.574251592159271240e-01 -1.552082449197769165e-01 -1.755798608064651489e-01 1.742340624332427979e-02 7.668182998895645142e-02 -2.089839875698089600e-01 -3.953191339969635010e-01 -6.675210595130920410e-02 -7.875056564807891846e-02 -1.721200495958328247e-01 -2.820608615875244141e-01 3.715581893920898438e-01 2.093973755836486816e-01 7.715024054050445557e-02 1.664895713329315186e-01 -2.989386022090911865e-02 -1.746157109737396240e-01 -2.501915097236633301e-01 1.358635276556015015e-01 -5.149272084236145020e-02 2.526991665363311768e-01 6.558744609355926514e-02 -2.000596076250076294e-01 2.111922204494476318e-01 -7.819747179746627808e-02 -1.220967993140220642e-01 9.308246895670890808e-03 -6.490230560302734375e-03 -1.196706434711813927e-03
5.259967967867851257e-02 -1.651134192943572998e-01 -1.040313243865966797e-01 -3.344055032357573509e-03 1.356095820665359497e-01 -1.431371420621871948e-01 1.933395415544509888e-01 1.377893090248107910e-01 3.016702234745025635e-01 4.228261485695838928e-02 -4.743821918964385986e-02 -1.441484242677688599e-01 -1.317355036735534668e-01 -1.603920012712478638e-01 4.606866240501403809e-01 4.230102002620697021e-01 -1.897815912961959839e-01 -1.058237347751855850e-02 -1.055947020649909973e-01 -1.198828667402267456e-01 -3.227521777153015137e-01 1.161195710301399231e-01 8.445926755666732788e-02 1.330901682376861572e-01 -1.194250360131263733e-01 -6.374628841876983643e-02 9.424595534801483154e-02 3.218898549675941467e-02 -7.686246652156114578e-03 9.614020586013793945e-03 -9.084283560514450073e-02 -2.702271342277526855e-01
1.032630950212478638e-01 -6.977032124996185303e-02 1.702909022569656372e-01 1.229433491826057434e-01 -9.425639361143112183e-02 -3.865446150302886963e-01 -5.734112858772277832e-02 6.459201872348785400e-02 1.362418681383132935e-01 1.122944504022598267e-01 -1.868396848440170288e-01 1.912409812211990356e-01 -2.111205160617828369e-01 -4.376543313264846802e-02 3.438591063022613525e-01 5.070133209228515625e-01 1.068530455231666565e-01 5.725632980465888977e-02 -5.151233449578285217e-02 1.003667116165161133e-01 -1.959661543369293213e-01 -4.506787657737731934e-02 -1.278193593025207520e-01 -1.972128264605998993e-02 5.151365697383880615e-02 -2.370283156633377075e-01 7.262119650840759277e-02 -1.397910863161087036e-01 -1.025657355785369873e-01 1.231224909424781799e-01 -1.711809933185577393e-01 -1.641158014535903931e-01
2.072749435901641846e-01 -5.520704016089439392e-02 1.336495764553546906e-02 -6.225675344467163086e-02 2.990083885379135609e-05 -2.201877534389495850e-01 -1.516022831201553345e-01 2.776330411434173584e-01 1.653104275465011597e-01 6.860954314470291138e-02 -7.918681949377059937e-02 -2.023554593324661255e-01 -4.329629242420196533e-02 -6.205539777874946594e-02 3.058680295944213867e-01 2.628409564495086670e-01 -2.106197923421859741e-01 2.435009032487869263e-01 -1.306357085704803467e-01 -2.779506146907806396e-01 -4.086959362030029297e-01 5.800740048289299011e-02 7.287897169589996338e-02 1.858610808849334717e-01 -5.478021129965782166e-02 -4.262019321322441101e-02 1.134953647851943970e-01 1.713803261518478394e-01 5.325525626540184021e-02 -1.751049458980560303e-01 -1.855480968952178955e-01 -1.747721284627914429e-01
-2.829881571233272552e-02 1.209400594234466553e-01 -1.386913061141967773e-01 2.683560596778988838e-03 1.008213832974433899e-01 -2.827624678611755371e-01 -1.261789649724960327e-01 9.167484939098358154e-02 1.278114616870880127e-01 5.319465324282646179e-02 -1.552168577909469604e-01 -1.533763855695724487e-01 -1.168449744582176208e-01 -1.359206438064575195e-01 4.376643300056457520e-01 3.321857452392578125e-01 -4.291304945945739746e-02 3.158333003520965576e-01 -4.210297483950853348e-03 -1.615199446678161621e-01 -2.614806592464447021e-01 -3.033543005585670471e-02 -1.471379492431879044e-02 4.707330092787742615e-02 1.420385837554931641e-01 8.776450902223587036e-02 4.669835045933723450e-02 2.613128721714019775e-01 7.945107668638229370e-02 -1.310859918594360352e-01 -1.179074123501777649e-01 -3.389901220798492432e-01
-6.098474375903606415e-03 1.088407263159751892e-01 1.337858587503433228e-01 -3.153194487094879150e-01 1.489223837852478027e-01 -3.582791388034820557e-01 -4.791884124279022217e-02 -1.338765025138854980e-01 -2.574577629566192627e-01 -4.852971434593200684e-02 7.205314189195632935e-02 6.289627403020858765e-02 -1.251273602247238159e-01 -6.754666566848754883e-02 9.440967813134193420e-03 8.000715821981430054e-02 1.310605108737945557e-01 -2.141992375254631042e-02 1.099893748760223389e-01 -3.861989974975585938e-01 -4.145711660385131836e-01 7.083833962678909302e-02 -1.271363943815231323e-01 2.782186269760131836e-01 -1.095748394727706909e-01 -1.829206943511962891e-02 1.990128606557846069e-01 -6.963571906089782715e-02 -2.783326506614685059e-01 6.944348663091659546e-02 4.209792241454124451e-02 -7.303322106599807739e-02
-6.364531815052032471e-02 -4.806426465511322021e-01 -9.788475930690765381e-02 6.516191363334655762e-02 2.832719869911670685e-02 -4.100837409496307373e-01 2.001290470361709595e-01 6.810203194618225098e-02 -3.388147801160812378e-02 -1.083450540900230408e-01 -6.822965294122695923e-02 -4.681699909269809723e-03 -1.424541883170604706e-02 -5.714809894561767578e-02 3.670310080051422119e-01 4.313670098781585693e-02 -1.715378463268280029e-02 -1.357291936874389648e-01 9.671258926391601562e-02 -2.219341695308685303e-01 -2.557830698788166046e-02 1.866088993847370148e-02 -5.409984290599822998e-02 2.237486094236373901e-01 -1.489568799734115601e-01 -3.302861452102661133e-01 1.321648806333541870e-01 2.828634977340698242e-01 -9.742670506238937378e-02 5.922594293951988220e-02 6.665619462728500366e-02 -4.818684980273246765e-02
-9.083422273397445679e-02 -5.465363338589668274e-02 -1.741314083337783813e-01 -1.981660425662994385e-01 -7.660384476184844971e-02 -1.652142852544784546e-01 -1.152206361293792725e-01 7.183738797903060913e-02 9.295764565467834473e-02 -5.649864673614501953e-02 9.921997785568237305e-02 1.445661485195159912e-01 1.987311989068984985e-02 1.748137548565864563e-02 2.919341325759887695e-01 -2.327051199972629547e-02 -1.659929007291793823e-02 4.189268946647644043e-01 -1.638296060264110565e-02 -2.896062135696411133e-01 1.601553708314895630e-02 1.748244166374206543e-01 -1.065320819616317749e-01 -6.036798655986785889e-02 1.377238184213638306e-01 -3.815334141254425049e-01 2.135518193244934082e-01 3.606577515602111816e-01 -8.386562764644622803e-02 5.684847757220268250e-02 2.133120000362396240e-01 -1.918733119964599609e-01
3.666108101606369019e-02 -1.423088312149047852e-01 5.839609354734420776e-02 1.122684776782989502e-01 2.224923670291900635e-01 -2.272294312715530396e-01 2.951105535030364990e-01 4.365828260779380798e-02 -1.179820746183395386e-01 -1.559330374002456665e-01 -5.216451734304428101e-02 1.853302866220474243e-01 -1.483487486839294434e-01 1.128014326095581055e-01 2.718939781188964844e-01 5.030046105384826660e-01 2.051144540309906006e-01 -1.096642091870307922e-01 -9.951118379831314087e-03 -6.591070443391799927e-02 -1.582757383584976196e-01 -6.493462622165679932e-02 -1.482062637805938721e-01 1.438934952020645142e-01 -1.422600150108337402e-01 3.817529231309890747e-02 7.442988455295562744e-02 2.728103697299957275e-01 -8.362796157598495483e-02 -1.880895532667636871e-02 2.887647747993469238e-01 -1.114006638526916504e-01
-8.559280633926391602e-02 1.429288554936647415e-02 -1.697318702936172485e-01 -1.042899936437606812e-01 5.742010474205017090e-02 -1.725957095623016357e-01 2.766886353492736816e-01 1.193614080548286438e-01 1.093725264072418213e-01 -2.030714005231857300e-01 -1.766940802335739136e-01 -3.626244068145751953e-01 9.051977843046188354e-02 -1.375146508216857910e-01 -3.322729468345642090e-02 3.092226684093475342e-01 1.691617071628570557e-02 1.899531334638595581e-01 -7.334537804126739502e-02 -2.062080502510070801e-01 -1.404019445180892944e-01 1.680754572153091431e-01 -2.024140357971191406e-01 -5.954607576131820679e-02 -1.880546361207962036e-01 -2.323451936244964600e-01 1.980436146259307861e-01 5.810938030481338501e-02 -1.953089237213134766e-01 1.433420479297637939e-01 -3.300682902336120605e-01 -1.132095232605934143e-01
-4.105045646429061890e-02 -1.542488336563110352e-01 2.152451574802398682e-01 -1.916183084249496460e-01 -1.927239745855331421e-01 -3.325120806694030762e-01 -1.745908260345458984e-01 -1.640871912240982056e-01 6.781882257200777531e-04 -1.668144911527633667e-01 -2.136241793632507324e-01 -7.486880291253328323e-03 -1.104497984051704407e-01 -4.439891129732131958e-02 1.510527133941650391e-01 3.652645945549011230e-01 1.231947541236877441e-01 2.141331583261489868e-01 -1.845496743917465210e-01 -2.849606275558471680e-01 -1.375451385974884033e-01 7.405246794223785400e-02 -3.108360059559345245e-02 1.794711798429489136e-01 3.136694431304931641e-02 -8.309507369995117188e-02 -1.767438352108001709e-01 2.159304767847061157e-01 3.257602825760841370e-02 -8.291322737932205200e-03 -4.492202028632164001e-02 -3.459273278713226318e-01
-2.213458865880966187e-01 1.700909286737442017e-01 1.544480621814727783e-01 -1.395337730646133423e-01 1.383664011955261230e-01 -6.020270660519599915e-02 8.556348085403442383e-02 2.886068224906921387e-01 2.029345743358135223e-02 1.353508979082107544e-01 9.697631746530532837e-02 -1.536856889724731445e-01 -2.266612797975540161e-01 1.080261021852493286e-01 2.358237802982330322e-01 2.798431813716888428e-01 1.068954095244407654e-01 2.198921144008636475e-01 -1.848711073398590088e-01 -2.133967280387878418e-01 -1.382827311754226685e-01 1.113427877426147461e-01 -2.230615168809890747e-01 -1.774549633264541626e-01 6.393052637577056885e-03 -1.985523402690887451e-01 2.957242727279663086e-01 1.097420006990432739e-01 1.784752123057842255e-02 -1.786988824605941772e-01 -6.352127995342016220e-03 -3.051690459251403809e-01
3.040066659450531006e-01 -4.803683981299400330e-02 -1.011191532015800476e-01 -3.809226304292678833e-02 2.009673416614532471e-02 1.272553484886884689e-02 1.285300999879837036e-01 1.143706440925598145e-01 1.123647764325141907e-01 -8.558849245309829712e-02 1.873024553060531616e-02 5.847938731312751770e-02 -6.833089888095855713e-02 8.914761245250701904e-02 2.940949797630310059e-01 1.410525888204574585e-01 1.051319688558578491e-01 1.067504137754440308e-01 1.159626618027687073e-01 -3.107748627662658691e-01 -9.140370786190032959e-02 6.469029933214187622e-02 -3.634111583232879639e-01 -1.963705867528915405e-01 1.015638783574104309e-01 -3.449555933475494385e-01 7.118640094995498657e-02 8.479382097721099854e-02 -3.907743096351623535e-01 1.798544824123382568e-01 -4.772678017616271973e-02 -2.759736478328704834e-01
2.164908498525619507e-01 7.367513328790664673e-02 -2.587206847965717316e-02 -2.628604471683502197e-01 5.932617560029029846e-02 -5.416413545608520508e-01 -1.553442180156707764e-01 -1.655982248485088348e-02 -1.939113065600395203e-02 1.893468201160430908e-01 -1.211375221610069275e-01 -1.494709998369216919e-01 -2.573480308055877686e-01 7.323359698057174683e-02 1.661221683025360107e-01 8.612482994794845581e-02 -3.001777641475200653e-02 4.726712126284837723e-03 -2.403389215469360352e-01 -1.968238353729248047e-01 1.074262857437133789e-01 -1.088469102978706360e-01 -5.482988804578781128e-02 2.515917122364044189e-01 -8.871902711689472198e-03 -3.049846366047859192e-02 1.626622229814529419e-01 1.472503840923309326e-01 -3.461726903915405273e-01 -3.390670195221900940e-02 1.226499602198600769e-01 6.701479107141494751e-02
1.900252699851989746e-01 -4.700120911002159119e-02 1.060599237680435181e-01 7.666717469692230225e-02 1.111702322959899902e-01 -1.592240035533905029e-01 -2.518842928111553192e-02 5.895487964153289795e-03 -8.597441762685775757e-02 -7.091642916202545166e-02 8.800307288765907288e-03 3.529483219608664513e-03 -3.089156448841094971e-01 -1.946851760149002075e-01 3.653675317764282227e-01 3.441657423973083496e-01 2.025243490934371948e-01 1.430747956037521362e-01 2.226311117410659790e-01 -1.555312126874923706e-01 -5.726924166083335876e-02 2.553056478500366211e-01 -1.948768794536590576e-01 1.280902512371540070e-02 1.622375659644603729e-02 -3.334159553050994873e-01 7.447053492069244385e-02 -1.324645578861236572e-01 -3.076888322830200195e-01 1.120756417512893677e-01 9.781693667173385620e-02 1.233805567026138306e-01
1.990777999162673950e-01 -8.759756386280059814e-02 1.315761208534240723e-01 -3.074348866939544678e-01 1.171113625168800354e-01 -1.064293980598449707e-01 -1.771411895751953125e-01 1.173183042556047440e-02 1.271090805530548096e-01 -1.395733505487442017e-01 -1.479209065437316895e-01 -1.547370105981826782e-01 -2.604346871376037598e-01 1.688194423913955688e-01 1.229263320565223694e-01 -1.429096758365631104e-01 1.279184818267822266e-01 2.279710620641708374e-01 1.108368933200836182e-01 -8.438666164875030518e-02 -3.182478845119476318e-01 -1.741019189357757568e-01 -2.022788375616073608e-01 -1.178257865831255913e-03 -8.248766511678695679e-02 -2.584120035171508789e-01 1.183239370584487915e-01 1.321022212505340576e-01 4.581594094634056091e-02 3.175030350685119629e-01 -2.726343274116516113e-01 -1.687154471874237061e-01
-3.564728051424026489e-02 -3.395942449569702148e-01 1.954893022775650024e-01 -2.027968317270278931e-01 1.861084401607513428e-01 -1.976861804723739624e-01 -7.887667417526245117e-02 2.127618193626403809e-01 -5.453202500939369202e-02 -1.150906179100275040e-02 -2.455979399383068085e-02 5.249343439936637878e-02 -1.094084009528160095e-01 1.687777191400527954e-01 2.521964311599731445e-01 2.845887541770935059e-01 -1.433319598436355591e-02 -1.033472493290901184e-01 9.197568893432617188e-02 -4.377346038818359375e-01 -1.139251813292503357e-01 9.435839951038360596e-02 -2.819395065307617188e-01 1.249463260173797607e-01 -2.600007951259613037e-01 2.183069139719009399e-01 3.712178021669387817e-02 -6.717777997255325317e-02 1.042643748223781586e-02 -7.112883776426315308e-02 1.027240678668022156e-01 -1.501061469316482544e-01
-6.197798997163772583e-02 2.036267071962356567e-01 8.621206879615783691e-02 -1.564823905937373638e-03 5.305132269859313965e-02 -2.954734265804290771e-01 -2.843724489212036133e-01 -9.639843553304672241e-02 -3.665827959775924683e-02 -2.455637156963348389e-01 -2.444061636924743652e-01 -1.657203882932662964e-01 -3.813285008072853088e-02 -1.110086590051651001e-01 2.179495543241500854e-01 2.558676600456237793e-01 1.903869062662124634e-01 -4.872240126132965088e-03 -6.727185845375061035e-02 -2.206777632236480713e-01 -3.366826474666595459e-01 -8.088231086730957031e-02 -1.467889081686735153e-02 1.592317372560501099e-01 2.681771218776702881e-01 -2.386179715394973755e-01 -2.991113439202308655e-02 4.007384553551673889e-02 -1.537699848413467407e-01 -1.175384521484375000e-01 -1.703345961868762970e-02 -2.954982221126556396e-01
-2.419989407062530518e-01 -6.551641970872879028e-02 8.264060318470001221e-02 -1.408079266548156738e-01 1.326408237218856812e-01 -3.065580427646636963e-01 2.282243594527244568e-02 -1.705333739519119263e-01 3.353513777256011963e-01 -5.029739066958427429e-02 -2.963825166225433350e-01 -2.075494267046451569e-02 -2.896194532513618469e-02 -1.722673177719116211e-01 3.890125751495361328e-01 1.964473575353622437e-01 -5.596910044550895691e-02 -9.159307926893234253e-03 -4.053136706352233887e-02 1.660426519811153412e-02 -3.060544431209564209e-01 5.546574667096138000e-02 -1.860210299491882324e-01 1.184664666652679443e-02 -9.425880014896392822e-02 -1.151228845119476318e-01 3.178896009922027588e-01 -1.041998639702796936e-01 1.746126264333724976e-02 -4.155939817428588867e-02 2.699748873710632324e-01 -4.496988374739885330e-03
3.477942645549774170e-01 1.480664163827896118e-01 -1.493494808673858643e-01 -7.773000746965408325e-02 -1.914492696523666382e-01 -9.081628918647766113e-02 6.706482917070388794e-02 3.460617363452911377e-01 1.732409000396728516e-01 -1.563270092010498047e-01 -6.176896020770072937e-02 2.089984482154250145e-03 -5.771682783961296082e-02 1.661020666360855103e-01 -7.615137100219726562e-02 1.382226794958114624e-01 6.740112602710723877e-02 -6.380537152290344238e-02 2.919681668281555176e-01 -2.358509451150894165e-01 -5.526761710643768311e-02 2.954151630401611328e-01 -3.356138169765472412e-01 -8.375411480665206909e-02 -2.720523159950971603e-03 -3.812774270772933960e-02 2.176821045577526093e-02 1.725087463855743408e-01 -8.889378607273101807e-02 3.927707672119140625e-03 1.891977339982986450e-01 -3.326361477375030518e-01
-3.729796409606933594e-02 -5.847487971186637878e-02 -9.524407237768173218e-02 -8.835913985967636108e-02 -5.694797635078430176e-02 -4.152076542377471924e-01 4.683708399534225464e-02 1.916265487670898438e-01 8.876059204339981079e-02 -1.579218804836273193e-01 1.901385746896266937e-02 -2.561730742454528809e-01 -5.214006453752517700e-02 -1.157444640994071960e-01 3.908255398273468018e-01 7.645789533853530884e-02 -1.934852302074432373e-01 2.805404663085937500e-01 -2.219959907233715057e-02 -1.446157544851303101e-01 -3.020074069499969482e-01 -2.219198085367679596e-02 1.267052739858627319e-01 5.364404991269111633e-02 -8.262331783771514893e-02 -2.280579209327697754e-01 1.558137536048889160e-01 1.910760104656219482e-01 1.143985986709594727e-01 -1.466029286384582520e-01 -1.722022332251071930e-02 -2.959161698818206787e-01
-1.644676923751831055e-01 -1.459544599056243896e-01 -4.211338236927986145e-04 -3.078272342681884766e-01 8.415319025516510010e-02 -1.835322976112365723e-01 -1.029726862907409668e-01 7.620732486248016357e-02 -4.995838925242424011e-02 -1.753105372190475464e-01 -4.132046177983283997e-02 2.578535079956054688e-01 -1.802524030208587646e-01 5.251879990100860596e-02 2.004403024911880493e-01 3.242674171924591064e-01 7.339141517877578735e-02 -1.460567712783813477e-01 1.548977345228195190e-01 -3.829496204853057861e-01 1.417798995971679688e-01 2.404457479715347290e-01 -2.144633978605270386e-01 3.324623033404350281e-02 -3.214038908481597900e-01 8.472035825252532959e-02 1.585952192544937134e-01 2.300939522683620453e-02 -1.346232295036315918e-01 -8.994258195161819458e-02 -8.410278707742691040e-02 -1.608990132808685303e-01
6.012178212404251099e-02 -9.815347939729690552e-02 9.333004057407379150e-02 -3.143585026264190674e-01 -2.460818290710449219e-01 -1.662701666355133057e-01 1.493539661169052124e-01 -3.103084266185760498e-01 -5.966034531593322754e-02 -1.498980671167373657e-01 -2.776528000831604004e-01 -2.432462573051452637e-02 -1.688111424446105957e-01 -8.533000946044921875e-02 4.331704229116439819e-02 2.859221994876861572e-01 1.241902038455009460e-01 2.811288237571716309e-01 -2.720302343368530273e-02 9.597270749509334564e-03 -3.274942040443420410e-01 1.545174419879913330e-01 -1.597891896963119507e-01 2.954799532890319824e-01 -2.563815750181674957e-02 -2.819987758994102478e-02 2.446789890527725220e-01 -1.053248643875122070e-01 1.581959240138530731e-02 5.482686683535575867e-02 9.758151322603225708e-02 -1.576447188854217529e-01
5.192517116665840149e-02 8.650728315114974976e-02 -3.508164733648300171e-02 -2.614581286907196045e-01 8.966001123189926147e-02 -3.891323208808898926e-01 2.902074754238128662e-01 4.088827967643737793e-01 -3.208383545279502869e-02 -1.242698580026626587e-01 -2.003403604030609131e-01 1.052017286419868469e-01 -1.220548227429389954e-01 -2.616750299930572510e-01 5.805575102567672729e-02 3.844541311264038086e-02 9.495628625154495239e-02 1.870605945587158203e-01 1.226517260074615479e-01 -1.350239813327789307e-01 -1.454326361417770386e-01 -9.657869488000869751e-02 -2.702420949935913086e-01 3.034507483243942261e-02 -2.137859165668487549e-01 -8.772107213735580444e-02 8.320439606904983521e-02 -2.340101078152656555e-02 5.043211579322814941e-02 2.564961612224578857e-01 -7.430311292409896851e-02 -1.924248784780502319e-01
-4.356358945369720459e-02 5.052698776125907898e-02 2.016463726758956909e-01 -3.790594041347503662e-01 3.702188283205032349e-02 -1.644766032695770264e-01 1.548230648040771484e-02 -6.672538816928863525e-02 -9.079299122095108032e-02 -3.787496685981750488e-01 -1.113275438547134399e-01 -2.468780577182769775e-01 -2.007313221693038940e-01 -3.632901236414909363e-02 1.493542641401290894e-01 3.002211451530456543e-01 2.017836421728134155e-01 3.256413638591766357e-01 -1.925217546522617340e-02 -1.504356712102890015e-01 -2.770784795284271240e-01 -1.088206749409437180e-02 -1.433399040251970291e-02 1.426371186971664429e-01 7.199617475271224976e-02 -1.661120951175689697e-01 1.507744938135147095e-01 -1.122210845351219177e-01 -1.173595488071441650e-01 5.165033414959907532e-02 1.752878874540328979e-01 -1.285506635904312134e-01
6.805340759456157684e-03 7.006528973579406738e-02 -5.889435112476348877e-02 -1.219301521778106689e-01 -1.431662589311599731e-01 -1.298540085554122925e-01 6.190897524356842041e-02 -1.154355052858591080e-02 -6.435600668191909790e-02 -1.091556698083877563e-01 -2.938062846660614014e-01 -3.187377154827117920e-01 -1.431723982095718384e-01 -2.347876727581024170e-01 1.560928672552108765e-01 4.289678931236267090e-01 2.832567691802978516e-01 1.680761426687240601e-01 9.949569404125213623e-02 -1.769832521677017212e-01 -3.013546466827392578e-01 -5.446138978004455566e-02 -2.086809873580932617e-01 -1.159306541085243225e-01 -2.195911854505538940e-02 -1.785934567451477051e-01 1.210823059082031250e-01 1.998397111892700195e-01 2.052326351404190063e-01 -2.066470310091972351e-02 3.693823888897895813e-02 -1.266834586858749390e-01
7.667420059442520142e-02 8.901792019605636597e-02 -2.979906499385833740e-01 -9.305640123784542084e-03 7.319330424070358276e-02 -1.817567348480224609e-01 1.906939297914505005e-01 1.092498674988746643e-01 1.939521878957748413e-01 -2.011987864971160889e-01 -4.969488456845283508e-02 5.749917472712695599e-04 -2.298589199781417847e-01 -2.912478148937225342e-01 1.764723062515258789e-01 -1.716255396604537964e-01 1.173734199255704880e-02 -1.369003653526306152e-01 -6.091321352869272232e-03 -1.244162470102310181e-01 -4.314973652362823486e-01 2.075044363737106323e-01 -8.622891455888748169e-02 1.918488740921020508e-01 9.547927230596542358e-02 -3.660694360733032227e-01 1.715317964553833008e-01 7.708817720413208008e-03 1.456795632839202881e-01 1.642867177724838257e-01 -4.856849834322929382e-02 -2.701971307396888733e-02
-1.538043189793825150e-02 -1.265731155872344971e-01 -1.200610697269439697e-01 -1.657294034957885742e-01 -1.019995585083961487e-01 -5.103775486350059509e-02 -8.976244181394577026e-02 3.347169235348701477e-02 2.116252928972244263e-01 -2.172236442565917969e-01 -1.932591050863265991e-01 -2.025367915630340576e-01 5.759863555431365967e-02 -1.544231921434402466e-01 1.313301082700490952e-02 3.407803475856781006e-01 4.517954215407371521e-02 1.845875941216945648e-02 -3.367277560755610466e-03 7.517132908105850220e-02 1.338909715414047241e-01 2.753515839576721191e-01 -2.016250044107437134e-01 5.645558238029479980e-02 -4.300648719072341919e-02 -4.066498577594757080e-02 5.481855273246765137e-01 2.326782494783401489e-01 -2.322468608617782593e-01 1.672333180904388428e-01 -1.104828193783760071e-01 -8.930408954620361328e-02
-1.330902725458145142e-01 5.669693276286125183e-02 -1.248447895050048828e-01 -1.871252804994583130e-01 6.050087884068489075e-02 -2.523339688777923584e-01 -6.166647374629974365e-02 6.582108139991760254e-02 1.895028799772262573e-01 1.027681957930326462e-02 -2.616044878959655762e-02 -2.776144444942474365e-01 -2.997144162654876709e-01 6.262689828872680664e-02 2.745579183101654053e-01 2.747910022735595703e-01 -1.747688949108123779e-01 2.943755090236663818e-01 -1.041424125432968140e-01 -1.661289483308792114e-01 -3.083885908126831055e-01 -2.343792095780372620e-02 1.105799823999404907e-01 -2.705096267163753510e-02 -1.611670851707458496e-01 -2.057304084300994873e-01 1.856525242328643799e-01 1.329423636198043823e-01 3.259202092885971069e-02 -2.201564237475395203e-02 -5.127934738993644714e-02 -3.251357376575469971e-01
9.387736022472381592e-02 -1.809063553810119629e-02 -2.423791140317916870e-01 -1.618116796016693115e-01 -2.941793799400329590e-01 -1.252258718013763428e-01 2.470964342355728149e-01 2.610294222831726074e-01 1.753830164670944214e-01 -2.454933822154998779e-01 2.235413156449794769e-02 -1.567613035440444946e-01 -6.168690696358680725e-02 -5.428750440478324890e-02 1.179321780800819397e-01 8.046220988035202026e-02 2.349596917629241943e-01 -1.193484570831060410e-02 5.108978226780891418e-02 -3.273877501487731934e-01 -7.891166210174560547e-02 7.433052361011505127e-02 -1.169837713241577148e-01 -3.450290858745574951e-01 -2.413810044527053833e-01 -1.075169742107391357e-01 2.104494869709014893e-01 1.685599535703659058e-01 -2.054619789123535156e-01 1.165727823972702026e-01 2.660110965371131897e-02 -1.503897607326507568e-01
3.113427385687828064e-02 1.018252968788146973e-01 1.786840893328189850e-02 -4.325231537222862244e-02 -1.373576931655406952e-02 -1.023215204477310181e-01 -7.669473439455032349e-02 1.421663016080856323e-01 -1.616545207798480988e-02 -3.175600245594978333e-02 -2.812781035900115967e-01 3.351562097668647766e-02 -1.692394465208053589e-01 -1.791630536317825317e-01 2.113173156976699829e-01 5.691904425621032715e-01 2.107483446598052979e-01 1.075364053249359131e-01 8.778407424688339233e-02 -1.675485819578170776e-01 -8.051934093236923218e-02 1.412384361028671265e-01 -1.346152275800704956e-01 -2.254349440336227417e-01 -6.622002273797988892e-02 -1.765301972627639771e-01 2.804208360612392426e-02 8.817915222607553005e-04 -8.917983621358871460e-02 4.299014341086149216e-03 -7.139823585748672485e-02 -4.497779905796051025e-01
-2.826512418687343597e-02 -2.026014029979705811e-01 2.832143604755401611e-01 -1.493713110685348511e-01 -2.604521512985229492e-01 -4.107098877429962158e-01 1.929444633424282074e-02 2.071563750505447388e-01 -1.326474696397781372e-01 2.820967696607112885e-02 1.851407736539840698e-01 2.207536548376083374e-01 4.437103122472763062e-02 5.070798844099044800e-02 1.141427382826805115e-01 -2.345724590122699738e-02 1.374992728233337402e-01 -1.125968471169471741e-01 3.748865425586700439e-02 -1.549471765756607056e-01 -7.171393185853958130e-02 1.775489002466201782e-01 -2.738014757633209229e-01 1.603356897830963135e-01 -1.533098518848419189e-01 -1.240929439663887024e-01 5.754397809505462646e-02 1.814675182104110718e-01 -2.934101223945617676e-01 1.443047672510147095e-01 2.578716278076171875e-01 -1.158151775598526001e-01
4.210737943649291992e-01 1.484264731407165527e-01 -2.421221286058425903e-01 -2.171801477670669556e-01 -3.191805481910705566e-01 -9.992004930973052979e-02 1.473471373319625854e-01 1.650477051734924316e-01 5.352932959794998169e-03 -1.805156022310256958e-01 -1.890041828155517578e-01 5.484807491302490234e-02 2.477042935788631439e-02 8.640372753143310547e-02 5.821158364415168762e-02 4.611242562532424927e-02 1.630804836750030518e-01 -8.641122840344905853e-03 -2.745804190635681152e-02 -1.746111512184143066e-01 -2.037173956632614136e-01 9.061405062675476074e-02 -3.164582550525665283e-01 -1.023327410221099854e-01 -1.302903443574905396e-01 -1.869773492217063904e-02 1.893694400787353516e-01 1.961214095354080200e-01 -2.699455618858337402e-01 1.077340543270111084e-01 1.073637381196022034e-01 -2.079140245914459229e-01
3.608966767787933350e-01 -2.095209807157516479e-01 -1.334753334522247314e-01 1.525905914604663849e-02 -1.712550222873687744e-02 -8.315426856279373169e-02 6.497427821159362793e-02 2.214980721473693848e-01 -1.564783751964569092e-01 -2.260408103466033936e-01 -5.320892482995986938e-02 4.424573108553886414e-02 -1.989432983100414276e-02 2.324220724403858185e-02 1.783716082572937012e-01 2.102894894778728485e-02 2.489601373672485352e-01 -4.559016600251197815e-02 1.845434606075286865e-01 -1.218459084630012512e-01 -5.989756807684898376e-02 3.426935896277427673e-02 -4.049773514270782471e-01 1.077775806188583374e-01 1.803684979677200317e-02 -2.808577716350555420e-01 2.284064441919326782e-01 2.461301386356353760e-01 -2.263374924659729004e-01 1.801991313695907593e-01 -1.299361735582351685e-01 -2.187804132699966431e-01
3.458167240023612976e-02 -1.286679357290267944e-01 3.380011394619941711e-02 -1.640371233224868774e-01 -9.313596040010452271e-02 -4.130840301513671875e-01 1.878731548786163330e-01 1.120887249708175659e-01 -5.739379674196243286e-03 -1.592009067535400391e-01 1.061255037784576416e-01 1.048894319683313370e-02 -3.324945271015167236e-02 -1.654013395309448242e-01 3.490957021713256836e-01 8.818154782056808472e-02 -7.441497594118118286e-02 -2.167512923479080200e-01 1.733751446008682251e-01 -1.034397110342979431e-01 1.665912196040153503e-02 1.659818738698959351e-01 -2.063579112291336060e-01 2.196771800518035889e-01 -2.478120625019073486e-01 -3.065408766269683838e-01 8.722837665118277073e-04 1.783943325281143188e-01 -2.158390283584594727e-01 1.041883751749992371e-01 1.960148513317108154e-01 -1.927537918090820312e-01
-1.194250211119651794e-01 3.540092334151268005e-02 1.300172507762908936e-01 -2.803310155868530273e-01 1.230854690074920654e-01 -2.894808650016784668e-01 1.355839222669601440e-01 -6.982553750276565552e-02 -1.858583241701126099e-01 3.578861802816390991e-02 -1.784797906875610352e-01 -4.191706329584121704e-02 -1.925866156816482544e-01 5.239800084382295609e-03 2.018458992242813110e-01 2.869019210338592529e-01 -2.918078377842903137e-02 1.391389518976211548e-01 -2.908401191234588623e-01 -1.705837845802307129e-01 -1.731612384319305420e-01 4.393051862716674805e-01 -7.800682634115219116e-02 -1.040568277239799500e-01 3.773188218474388123e-02 -7.919124513864517212e-02 1.163149774074554443e-01 1.995820701122283936e-01 -4.291348531842231750e-02 4.291891679167747498e-02 -6.002636998891830444e-02 -3.083019554615020752e-01
1.603047102689743042e-01 1.639310717582702637e-01 -9.335278300568461418e-04 -2.904137969017028809e-01 1.399705410003662109e-01 -3.560984432697296143e-01 2.228646725416183472e-02 -1.499684154987335205e-01 -1.344945132732391357e-01 -1.806475520133972168e-01 2.116615027189254761e-01 1.115019805729389191e-02 3.678185865283012390e-02 -1.139431968331336975e-01 -3.394920378923416138e-02 1.164228022098541260e-01 1.748294532299041748e-01 -8.859636634588241577e-02 2.737295068800449371e-02 -4.640770852565765381e-01 -3.340517282485961914e-01 1.249451860785484314e-01 -8.215558528900146484e-02 8.540982007980346680e-02 -1.502026170492172241e-01 -4.194502905011177063e-02 3.185760974884033203e-01 3.935025259852409363e-02 -2.030486166477203369e-01 6.221374496817588806e-02 8.643507957458496094e-03 -2.649590373039245605e-02
-8.841066062450408936e-02 -4.047081992030143738e-02 -1.767922043800354004e-01 -1.124137490987777710e-01 1.989638507366180420e-01 -1.487276256084442139e-01 -1.024673953652381897e-01 1.591065973043441772e-01 3.066537342965602875e-02 -2.519810386002063751e-02 1.187241151928901672e-01 3.190576732158660889e-01 -1.646400094032287598e-01 2.070752382278442383e-01 2.591193318367004395e-01 -2.274848818778991699e-01 7.934599369764328003e-02 1.205440759658813477e-01 1.578142051585018635e-03 -2.904486954212188721e-01 -1.789797544479370117e-01 1.054775193333625793e-01 -1.238634586334228516e-01 -4.881343245506286621e-02 1.102363094687461853e-01 -3.208244442939758301e-01 1.920055150985717773e-01 6.407639011740684509e-03 -1.078159585595130920e-01 3.042576611042022705e-01 1.318185478448867798e-01 -3.211706876754760742e-01
2.729203999042510986e-01 1.427434086799621582e-01 -1.735866665840148926e-01 3.588942438364028931e-02 -4.008004069328308105e-01 -1.904263943433761597e-01 1.109160184860229492e-01 6.848075985908508301e-02 1.321665793657302856e-01 -1.565334051847457886e-01 -1.580351218581199646e-02 3.515246883034706116e-02 1.171004679054021835e-02 -7.526759803295135498e-02 8.488476276397705078e-02 -2.998807653784751892e-02 1.046008020639419556e-01 3.343830630183219910e-02 1.463163942098617554e-01 -1.440441310405731201e-01 -2.212327271699905396e-01 1.711753755807876587e-01 -5.098184943199157715e-01 -6.130639463663101196e-02 -1.609390079975128174e-01 1.095041260123252869e-02 1.054270118474960327e-01 -8.890705183148384094e-03 -2.796971499919891357e-01 1.125172525644302368e-01 1.514640748500823975e-01 -2.351127564907073975e-01
1.339999437332153320e-01 2.397902011871337891e-01 2.198540419340133667e-01 -1.957954168319702148e-01 -2.490171790122985840e-02 -4.122199714183807373e-01 5.207929387688636780e-02 -1.363657265901565552e-01 1.806776821613311768e-01 -6.496548652648925781e-02 -8.531943708658218384e-02 4.083601385354995728e-02 5.377517640590667725e-02 -4.433377459645271301e-02 4.418034106492996216e-02 1.413915604352951050e-01 -1.616136729717254639e-01 -1.975919008255004883e-01 2.487843632698059082e-01 -1.498824078589677811e-02 -4.009793996810913086e-01 7.208087295293807983e-02 -2.085724025964736938e-01 1.025113910436630249e-01 -2.409545937553048134e-03 -1.973656713962554932e-01 -2.618488157168030739e-03 -1.038619801402091980e-01 1.138943880796432495e-01 3.943083435297012329e-02 -1.368787437677383423e-01 -3.783125579357147217e-01
-4.409588128328323364e-02 -2.520482242107391357e-01 -9.672851301729679108e-03 -2.789705991744995117e-01 5.674717202782630920e-02 -2.904407978057861328e-01 6.275605410337448120e-02 1.657743901014328003e-01 -5.363439768552780151e-02 5.635018274188041687e-02 -8.102973550558090210e-02 -1.747063547372817993e-01 -6.197409331798553467e-02 8.394908159971237183e-02 5.493150949478149414e-01 1.016023159027099609e-01 1.236714571714401245e-01 -2.942947745323181152e-01 4.374535009264945984e-02 -1.165220364928245544e-01 -6.067554652690887451e-02 2.414198517799377441e-01 -4.585286974906921387e-02 1.474521905183792114e-01 -2.098579518496990204e-02 6.600981950759887695e-02 2.381139546632766724e-01 -7.638565450906753540e-02 1.665141247212886810e-02 2.271029502153396606e-01 1.987070590257644653e-01 -9.819380193948745728e-02
-3.327428176999092102e-02 -9.200848639011383057e-02 -1.109464988112449646e-01 -1.130787581205368042e-01 1.308588087558746338e-01 -2.549803853034973145e-01 2.207695543766021729e-01 5.301979184150695801e-02 -9.544961899518966675e-02 -2.134706825017929077e-01 8.861559629440307617e-02 1.033276244997978210e-01 1.148338168859481812e-01 2.780930697917938232e-01 3.238608539104461670e-01 3.881966173648834229e-01 2.840212285518646240e-01 -2.010626196861267090e-01 2.129715830087661743e-01 3.614009544253349304e-02 -2.516822814941406250e-01 -9.164521098136901855e-02 -5.236878618597984314e-02 1.674930006265640259e-01 -2.384390309453010559e-02 -1.106554865837097168e-01 7.633453700691461563e-03 1.195950284600257874e-01 -2.259652912616729736e-01 -7.817646861076354980e-02 2.021356523036956787e-01 -1.297144293785095215e-01
2.829427421092987061e-01 -1.606926470994949341e-01 1.678502745926380157e-02 -3.709346354007720947e-01 7.855023443698883057e-02 -3.028482198715209961e-01 7.918162643909454346e-02 9.044557809829711914e-02 -1.529123634099960327e-01 -8.023770153522491455e-02 -1.766061186790466309e-01 -7.853507250547409058e-02 -5.142753943800926208e-02 -6.350187957286834717e-02 3.890133202075958252e-01 1.126428544521331787e-01 1.913359016180038452e-01 -2.752124071121215820e-01 1.764063164591789246e-02 -1.704536080360412598e-01 -7.936364412307739258e-02 8.100746572017669678e-02 -2.111112773418426514e-01 9.992397576570510864e-02 -9.820373356342315674e-02 -3.896699845790863037e-02 1.616722792387008667e-01 -1.387073099613189697e-01 -1.882777549326419830e-02 5.887845158576965332e-02 3.488217294216156006e-01 1.219290345907211304e-01
-1.644624769687652588e-01 -2.316209860146045685e-02 1.181642264127731323e-01 4.302959516644477844e-02 -2.664288282394409180e-01 9.186119586229324341e-02 1.765074324794113636e-03 3.127184510231018066e-01 1.299079228192567825e-02 -1.434795260429382324e-01 -2.131758779287338257e-01 -1.636901944875717163e-01 -3.153913915157318115e-01 9.774649143218994141e-02 1.655023843050003052e-01 1.991569399833679199e-01 -2.593787573277950287e-02 1.722986698150634766e-01 1.570928096771240234e-01 -9.551062434911727905e-02 -3.788833618164062500e-01 1.859652400016784668e-01 -3.177655637264251709e-01 2.749739587306976318e-02 5.914268549531698227e-03 -2.088680416345596313e-01 -4.653367027640342712e-02 1.151336133480072021e-01 1.472641527652740479e-02 -6.459169089794158936e-02 -1.760656088590621948e-01 -2.679765224456787109e-01
6.466893851757049561e-02 -6.454557180404663086e-02 1.041151136159896851e-01 3.358351811766624451e-02 1.449314951896667480e-01 -2.969326376914978027e-01 1.745197623968124390e-01 -9.671661257743835449e-02 3.742917254567146301e-02 8.550045080482959747e-03 -2.290065586566925049e-01 5.844572558999061584e-02 -4.579793810844421387e-01 2.456270158290863037e-02 4.778160527348518372e-02 2.711016535758972168e-01 9.852866083383560181e-02 1.141470819711685181e-01 -7.753234356641769409e-02 -1.740366518497467041e-01 -2.830231487751007080e-01 4.208729565143585205e-01 1.309336163103580475e-03 -1.786387562751770020e-01 -7.779038697481155396e-02 -2.056974917650222778e-01 -8.527438342571258545e-02 1.604514867067337036e-01 -1.322167664766311646e-01 1.617057472467422485e-01 7.451644539833068848e-02 -9.212984889745712280e-02
8.316279202699661255e-02 2.247400581836700439e-01 4.019903540611267090e-01 -1.651414670050144196e-02 2.265212312340736389e-02 -3.802033662796020508e-01 2.451995164155960083e-01 1.242521554231643677e-01 6.332430243492126465e-02 -2.191094160079956055e-01 -1.541087031364440918e-02 3.581103403121232986e-03 -1.916048377752304077e-01 -2.062124162912368774e-01 1.826858967542648315e-01 1.881584674119949341e-01 8.387063443660736084e-02 4.286490008234977722e-02 -5.957799032330513000e-02 -1.263306736946105957e-01 -2.904406189918518066e-01 -6.693682074546813965e-02 -8.225885778665542603e-02 2.472694665193557739e-01 -1.737392321228981018e-02 3.059727884829044342e-02 1.581525355577468872e-01 2.115550637245178223e-02 -1.437632441520690918e-01 -1.176092773675918579e-01 2.005375474691390991e-01 -2.706591188907623291e-01
1.561548653990030289e-02 2.012897878885269165e-01 6.610813736915588379e-02 2.465892396867275238e-02 -6.483186036348342896e-02 -2.537151277065277100e-01 -8.036094903945922852e-02 -1.746396347880363464e-02 5.917519330978393555e-02 6.835727393627166748e-02 1.325203478336334229e-01 -2.156307399272918701e-01 -3.300954997539520264e-01 -1.193804591894149780e-01 -1.118924245238304138e-01 2.536691129207611084e-01 -2.534904889762401581e-02 -7.283192127943038940e-02 -2.801696062088012695e-01 -3.205437958240509033e-01 -3.718799352645874023e-01 1.678514666855335236e-02 -1.558855772018432617e-01 1.370462775230407715e-01 5.055142566561698914e-03 -2.583728134632110596e-01 2.370073944330215454e-01 1.257598400115966797e-01 -9.278833866119384766e-02 3.374846652150154114e-02 6.350313196890056133e-04 -2.987299263477325439e-01
1.513209939002990723e-01 6.042262166738510132e-02 -1.570227444171905518e-01 -1.688752025365829468e-01 -8.009126037359237671e-02 -2.891606986522674561e-01 2.726647257804870605e-01 -1.092128306627273560e-01 -2.061579609289765358e-03 -2.466629296541213989e-01 -2.724019289016723633e-01 2.076031118631362915e-01 -1.927708685398101807e-01 2.803130820393562317e-02 1.871784329414367676e-01 4.931668341159820557e-01 1.253170520067214966e-01 1.237538829445838928e-01 8.880844339728355408e-03 -9.463074058294296265e-02 -9.184927493333816528e-02 1.990040689706802368e-01 7.595635019242763519e-03 2.717474699020385742e-01 1.993567496538162231e-01 3.276795148849487305e-02 -1.473251283168792725e-01 -6.231721118092536926e-02 3.585538640618324280e-02 3.038239665329456329e-02 2.895981445908546448e-02 -1.348366886377334595e-01
-1.544816344976425171e-01 -3.930462002754211426e-01 -8.558225631713867188e-02 -1.103284433484077454e-01 -4.604113474488258362e-02 -1.477342993021011353e-01 4.446757584810256958e-02 2.138892114162445068e-01 -9.686364978551864624e-02 -8.325111865997314453e-02 -2.009331732988357544e-01 5.429574102163314819e-02 -1.939015239477157593e-01 -7.670067250728607178e-02 2.182238101959228516e-01 3.741409257054328918e-02 2.255236059427261353e-01 -1.794313490390777588e-01 8.818700164556503296e-02 -2.018564641475677490e-01 -7.111463695764541626e-02 2.133314758539199829e-01 -1.558722704648971558e-01 3.131001591682434082e-01 -3.752050697803497314e-01 -2.197036743164062500e-01 2.062265872955322266e-01 1.039557810872793198e-02 4.184748232364654541e-02 1.613849587738513947e-02 7.220501452684402466e-02 -1.869715750217437744e-01
2.938111126422882080e-01 8.130948245525360107e-02 -2.448966801166534424e-01 -2.599604800343513489e-02 -2.448605149984359741e-01 -1.286003440618515015e-01 -4.896809114143252373e-04 7.216097414493560791e-02 1.419284641742706299e-01 -1.930380016565322876e-01 8.132295310497283936e-02 1.372856497764587402e-01 -2.503928728401660919e-02 -2.795569971203804016e-02 3.533116281032562256e-01 4.637711495161056519e-02 1.852401345968246460e-01 9.209852665662765503e-02 7.394956797361373901e-02 -3.688182309269905090e-02 -8.878386020660400391e-02 1.031099632382392883e-01 -2.741069793701171875e-01 -2.518177330493927002e-01 5.280422419309616089e-02 -3.199272751808166504e-01 1.258384138345718384e-01 2.870359420776367188e-01 -1.975648701190948486e-01 8.180786669254302979e-02 -1.700356602668762207e-01 -2.622319459915161133e-01
-1.123947799205780029e-01 1.626626253128051758e-01 3.253561556339263916e-01 2.286669239401817322e-02 -2.013277634978294373e-02 -2.602004408836364746e-01 -1.674080193042755127e-01 -8.637629449367523193e-02 -1.399324983358383179e-01 -2.850415408611297607e-01 -2.125510275363922119e-01 -9.050516784191131592e-02 3.305205702781677246e-02 -1.540452837944030762e-01 3.663601875305175781e-01 1.955056488513946533e-01 1.544986963272094727e-01 9.394134394824504852e-03 -7.108043413609266281e-03 -1.682237684726715088e-01 -3.196544051170349121e-01 -7.212439924478530884e-02 -2.131999880075454712e-01 9.885505586862564087e-02 1.423152387142181396e-01 -1.998916417360305786e-01 3.659262135624885559e-02 -4.923237860202789307e-02 -1.880114078521728516e-01 -1.338125765323638916e-01 5.393726378679275513e-02 -2.538064718246459961e-01
-7.141496986150741577e-02 -2.504005432128906250e-01 1.662438511848449707e-01 -2.415668517351150513e-01 4.058874398469924927e-02 -2.439511567354202271e-01 9.074810147285461426e-02 2.246212065219879150e-01 -2.450268268585205078e-01 -7.560547441244125366e-02 -7.196424901485443115e-02 -1.525547355413436890e-01 -7.303059846162796021e-02 -5.859547108411788940e-02 4.540621042251586914e-01 2.379113137722015381e-01 1.972366273403167725e-01 -2.770636379718780518e-01 9.013768285512924194e-02 -1.179387792944908142e-01 -1.136112064123153687e-01 1.936654560267925262e-02 -1.593065857887268066e-01 1.830829977989196777e-01 1.045905798673629761e-01 -1.991153657436370850e-01 1.522562950849533081e-01 -6.361972074955701828e-03 -5.207410082221031189e-02 9.261056035757064819e-02 2.555094659328460693e-01 -1.864846982061862946e-02
8.566688001155853271e-02 -4.472064226865768433e-02 -7.717947661876678467e-02 6.535504758358001709e-02 -1.226509585976600647e-01 -4.763432741165161133e-01 -1.736504435539245605e-01 1.808278262615203857e-01 -2.850983738899230957e-01 -2.821869850158691406e-01 4.872256144881248474e-02 -9.364664554595947266e-02 -9.261269867420196533e-02 -9.236185997724533081e-02 3.973883986473083496e-01 -4.687688499689102173e-02 2.598372399806976318e-01 7.734387367963790894e-02 1.493302881717681885e-01 -1.328797936439514160e-01 -2.039864361286163330e-01 1.608706079423427582e-02 -2.190614789724349976e-01 7.735437154769897461e-02 -1.536507159471511841e-01 -1.671189069747924805e-01 -9.604486823081970215e-02 1.370024830102920532e-01 -5.154572427272796631e-02 1.765849739313125610e-01 3.263419121503829956e-02 5.124710500240325928e-02
-1.744381636381149292e-01 1.258415430784225464e-01 -4.502558708190917969e-02 -4.813795536756515503e-02 9.080722182989120483e-02 -2.265508919954299927e-01 1.374630723148584366e-02 1.679753512144088745e-01 1.601646989583969116e-01 -1.333791315555572510e-01 -2.981788218021392822e-01 -2.521446049213409424e-01 -1.906514763832092285e-01 1.552444249391555786e-01 2.321460247039794922e-01 1.176053881645202637e-01 8.906007558107376099e-02 9.713128209114074707e-02 -2.759938538074493408e-01 -5.705486051738262177e-03 -4.542331099510192871e-01 1.083063483238220215e-01 -3.168503986671566963e-03 -2.209769096225500107e-03 8.048570156097412109e-02 -5.206305533647537231e-02 1.579983234405517578e-01 1.045151054859161377e-02 1.189727783203125000e-01 -6.156137958168983459e-02 -1.181671991944313049e-01 -3.993739485740661621e-01
2.598130702972412109e-01 -1.513974219560623169e-01 -1.012328937649726868e-01 -9.229932725429534912e-02 -4.547659680247306824e-02 -9.469249099493026733e-02 2.818370163440704346e-01 8.135070651769638062e-02 -6.035274267196655273e-02 -7.220488041639328003e-02 2.163257449865341187e-01 -9.540034830570220947e-02 -8.472512662410736084e-02 -1.289697736501693726e-01 2.792759537696838379e-01 3.686653971672058105e-01 1.579450815916061401e-01 1.978569030761718750e-01 -9.562427550554275513e-02 -3.317706286907196045e-01 -1.156065613031387329e-01 1.742048710584640503e-01 1.860453635454177856e-01 1.192265674471855164e-01 -2.571280812844634056e-03 -3.365261852741241455e-01 9.626416116952896118e-02 3.223671764135360718e-02 -2.069164365530014038e-01 7.341651618480682373e-02 1.944740265607833862e-01 7.623653113842010498e-02
-6.118679419159889221e-02 -1.391338855028152466e-01 3.622535765171051025e-01 -2.990708649158477783e-01 -4.714136943221092224e-02 -2.647530138492584229e-01 -2.305806726217269897e-01 -1.685305684804916382e-01 7.943964749574661255e-02 7.917743921279907227e-02 -1.043432429432868958e-01 2.045578956604003906e-01 -2.183300852775573730e-01 5.249559506773948669e-02 3.735546767711639404e-01 -5.781628564000129700e-02 1.329236775636672974e-01 4.516983777284622192e-02 2.464919239282608032e-01 -6.235110387206077576e-02 -3.019433617591857910e-01 1.062176004052162170e-01 -8.377010375261306763e-02 1.210380718111991882e-01 1.150365248322486877e-01 -4.440169036388397217e-02 1.312371343374252319e-01 2.427068203687667847e-01 1.409128755331039429e-01 2.933044545352458954e-02 -1.374416053295135498e-01 6.560123711824417114e-02
1.224858313798904419e-01 -6.729476153850555420e-02 -1.049459725618362427e-01 -2.797081694006919861e-02 -1.113416329026222229e-01 -9.452877193689346313e-02 -7.664353400468826294e-02 -9.568133950233459473e-02 3.343957290053367615e-02 -2.203587442636489868e-02 8.904621005058288574e-02 2.787949442863464355e-01 3.185009211301803589e-02 3.376624360680580139e-02 1.674079895019531250e-01 1.817805767059326172e-01 2.086215019226074219e-01 3.450949117541313171e-02 7.240334153175354004e-02 -5.512648448348045349e-02 -1.712091416120529175e-01 1.040902286767959595e-01 -3.533565700054168701e-01 -1.635459996759891510e-02 -2.223350405693054199e-01 -2.191386669874191284e-01 1.464136093854904175e-01 3.242110908031463623e-01 -3.432615101337432861e-01 3.835170269012451172e-01 5.042251944541931152e-02 -2.685063481330871582e-01
-8.285973221063613892e-02 -1.000789031386375427e-01 -2.032182179391384125e-02 -2.056498527526855469e-01 -2.424347251653671265e-01 -3.308765292167663574e-01 1.936941221356391907e-02 1.964074224233627319e-01 -1.802473366260528564e-01 -1.140599995851516724e-01 8.898528292775154114e-03 1.790022104978561401e-01 -2.098465412855148315e-01 3.662738576531410217e-02 5.274908542633056641e-01 -1.461318973451852798e-02 -8.629390969872474670e-03 1.485606282949447632e-01 1.660825312137603760e-01 -2.525330185890197754e-01 1.110680922865867615e-01 9.226666390895843506e-02 -2.380880862474441528e-01 8.404842764139175415e-02 -1.729566305875778198e-01 1.774052157998085022e-02 -2.112828195095062256e-02 1.347299963235855103e-01 -8.442378789186477661e-02 2.524963617324829102e-01 1.142462491989135742e-01 -2.983142808079719543e-02
-3.310166765004396439e-03 -5.769488587975502014e-02 -1.982377916574478149e-01 -2.897141873836517334e-01 2.427848279476165771e-01 -1.182239279150962830e-01 6.140840053558349609e-02 1.420630067586898804e-01 1.076480373740196228e-01 -4.299212619662284851e-02 -2.525342106819152832e-01 -2.136001858161762357e-04 -2.495501041412353516e-01 2.215842008590698242e-01 4.878696054220199585e-02 -2.260059304535388947e-02 7.502347230911254883e-02 9.136867523193359375e-02 -1.157137304544448853e-01 -1.571733951568603516e-01 -4.040904939174652100e-01 -2.152907252311706543e-01 -8.689797669649124146e-02 -2.747514285147190094e-02 -8.299528062343597412e-02 -3.338316977024078369e-01 -2.856517583131790161e-02 1.735489964485168457e-01 -1.062946915626525879e-01 2.405810952186584473e-01 -2.168952226638793945e-01 -2.226523458957672119e-01
1.163540594279766083e-02 2.125543355941772461e-01 1.002212688326835632e-01 -1.602603197097778320e-01 -1.665299832820892334e-01 -1.947560608386993408e-01 5.876161158084869385e-03 1.292342506349086761e-02 2.656755745410919189e-01 -3.599646687507629395e-01 -1.102399155497550964e-01 -1.807350963354110718e-01 -2.848794758319854736e-01 -1.446685343980789185e-01 1.723825484514236450e-01 2.468297332525253296e-01 -3.082562088966369629e-01 9.784910827875137329e-02 1.167368516325950623e-01 -9.791953861713409424e-02 -2.170718014240264893e-01 3.881793469190597534e-02 4.151825606822967529e-02 1.559180766344070435e-01 6.894752383232116699e-02 -1.286659538745880127e-01 2.120071500539779663e-01 1.619219034910202026e-01 -2.157655954360961914e-01 -2.069311439990997314e-01 1.181754246354103088e-01 -1.307803541421890259e-01
-6.811165809631347656e-02 -1.607331261038780212e-02 1.917629539966583252e-01 6.896236538887023926e-02 9.344297461211681366e-03 -1.621462404727935791e-01 8.511544764041900635e-02 1.489611268043518066e-01 -3.582898080348968506e-01 1.430028378963470459e-01 5.715032666921615601e-02 -1.643671989440917969e-01 -2.509868741035461426e-01 1.882930472493171692e-02 3.600127696990966797e-01 4.378168284893035889e-01 -2.241436205804347992e-02 -3.432582318782806396e-02 -8.564382046461105347e-02 -1.184615418314933777e-01 -3.611336648464202881e-01 7.227610796689987183e-02 -2.553039491176605225e-01 9.073633700609207153e-02 -3.015241399407386780e-02 -2.504170835018157959e-01 3.624678403139114380e-02 2.214347943663597107e-02 -1.709495782852172852e-01 4.056217148900032043e-02 7.416941225528717041e-02 1.093820389360189438e-02
-1.058143004775047302e-01 -4.241771996021270752e-01 2.813243865966796875e-02 -3.152427971363067627e-01 2.779031917452812195e-02 -1.203229501843452454e-01 -5.413186736404895782e-03 8.762171119451522827e-02 9.863904863595962524e-02 -1.574177145957946777e-01 -5.287130177021026611e-02 1.040526106953620911e-01 -1.253126710653305054e-01 6.807093322277069092e-02 2.655557990074157715e-01 4.343875348567962646e-01 2.082256525754928589e-01 -2.103448808193206787e-01 -5.179535597562789917e-03 -4.335745796561241150e-02 -3.727919980883598328e-02 1.396299153566360474e-01 -1.007686108350753784e-01 1.878104805946350098e-01 -2.575575709342956543e-01 -1.249910220503807068e-01 3.299617171287536621e-01 -3.032966703176498413e-02 -3.655984252691268921e-02 -6.027069315314292908e-02 5.187745206058025360e-03 -7.414152473211288452e-02
-9.918157756328582764e-02 -9.847905486822128296e-02 1.664446890354156494e-01 4.986108979210257530e-04 6.442841142416000366e-02 -4.572695195674896240e-01 8.369632810354232788e-02 -6.566760689020156860e-02 2.991733849048614502e-01 -1.235134974122047424e-01 -8.999885618686676025e-02 -2.268242239952087402e-01 -9.323936700820922852e-02 -5.809481814503669739e-02 -1.152042672038078308e-01 2.072174996137619019e-01 -9.434350579977035522e-02 -8.406618982553482056e-02 -1.548437327146530151e-01 -2.530495524406433105e-01 -4.154722392559051514e-01 2.069377526640892029e-02 -2.273502349853515625e-01 1.245359051972627640e-02 -2.651827782392501831e-02 -5.207430198788642883e-02 1.764177083969116211e-01 1.702456548810005188e-02 -3.187443688511848450e-02 -1.438183337450027466e-01 -6.796999275684356689e-02 -3.249515891075134277e-01
-1.836378499865531921e-02 1.526854559779167175e-02 2.237512469291687012e-01 -1.133082509040832520e-01 -1.103087216615676880e-01 -1.397029310464859009e-01 -1.051446795463562012e-01 7.162240147590637207e-02 1.132002621889114380e-01 -2.762005031108856201e-01 2.043979428708553314e-02 1.635580956935882568e-01 -2.202906459569931030e-01 -1.507555544376373291e-01 -4.658483900129795074e-03 4.255535900592803955e-01 -5.661666393280029297e-02 1.185004264116287231e-01 6.570421159267425537e-02 -1.138688549399375916e-01 -3.435363471508026123e-01 8.640317618846893311e-02 -3.018377162516117096e-02 2.046539932489395142e-01 -1.371013969182968140e-01 1.063003912568092346e-01 2.879156172275543213e-01 -3.474515676498413086e-02 -3.569684028625488281e-01 3.360465867444872856e-03 1.198910176753997803e-01 -2.473755925893783569e-01
9.361618757247924805e-02 5.528910830616950989e-02 -2.202900946140289307e-01 -1.859533339738845825e-01 1.695597767829895020e-01 -4.008395671844482422e-01 3.133142599835991859e-03 -8.209212869405746460e-02 -4.232405126094818115e-02 1.302670389413833618e-01 -7.106106728315353394e-02 -2.095009088516235352e-01 -1.063282564282417297e-01 2.460635155439376831e-01 -3.318070620298385620e-02 -5.228928476572036743e-02 -4.997625946998596191e-02 7.835083641111850739e-03 1.812520921230316162e-01 -3.175165038555860519e-03 -3.750572800636291504e-01 -5.172304436564445496e-02 -2.773520350456237793e-01 -2.327091060578823090e-03 -2.351690977811813354e-01 8.590931445360183716e-02 3.264141678810119629e-01 2.057060003280639648e-01 -1.305332928895950317e-01 -3.618942573666572571e-02 -2.609083056449890137e-01 -1.088559925556182861e-01
-1.943649649620056152e-01 6.815801560878753662e-02 1.455344855785369873e-01 -4.508395120501518250e-02 6.304729729890823364e-02 -2.442039996385574341e-01 1.913523674011230469e-01 1.994208544492721558e-01 -1.236992850899696350e-01 1.997505724430084229e-01 -1.928236037492752075e-01 -6.524021923542022705e-02 -2.593004107475280762e-01 -1.302299648523330688e-01 2.684353590011596680e-01 3.114033043384552002e-01 -1.759487837553024292e-01 -8.933483622968196869e-03 -8.288840204477310181e-02 -2.537091970443725586e-01 -1.249869167804718018e-01 1.759458482265472412e-01 -2.921969890594482422e-01 2.719341404736042023e-02 3.483285382390022278e-02 -2.969703078269958496e-01 1.564349047839641571e-02 -7.109979540109634399e-02 -7.366722822189331055e-02 -5.003085359930992126e-02 2.933113574981689453e-01 -1.444437801837921143e-01
4.614180028438568115e-01 -9.445382654666900635e-02 -2.803988158702850342e-01 -1.499398797750473022e-01 -1.825547963380813599e-01 -1.921966671943664551e-01 1.537766903638839722e-01 2.067920714616775513e-01 6.803693622350692749e-02 -2.104422897100448608e-01 -1.217166036367416382e-01 -1.538516879081726074e-01 9.731821715831756592e-02 -3.275692462921142578e-02 2.334045618772506714e-01 3.162579145282506943e-03 1.520157307386398315e-01 1.509635150432586670e-01 1.038134214468300343e-03 -1.664602309465408325e-01 -9.865318238735198975e-02 9.407323598861694336e-02 -3.146789968013763428e-01 -1.423909813165664673e-01 -1.295950263738632202e-01 -4.421057552099227905e-02 2.403001785278320312e-01 1.254745572805404663e-01 -2.038958966732025146e-01 1.359516084194183350e-01 1.261320430785417557e-02 -1.549727171659469604e-01
1.672624498605728149e-01 -1.586396396160125732e-01 3.355422616004943848e-01 -9.237658977508544922e-02 -8.695695432834327221e-04 -2.427385747432708740e-01 -5.908425524830818176e-02 -4.303679242730140686e-02 1.200852617621421814e-01 1.053617708384990692e-02 1.290156971663236618e-02 -2.509259581565856934e-01 -1.721557378768920898e-01 2.565707862377166748e-01 3.268587887287139893e-01 -4.221102967858314514e-02 1.364832714898511767e-04 5.128113925457000732e-02 6.032799929380416870e-02 3.975582122802734375e-02 -1.373402178287506104e-01 1.063493415713310242e-01 -8.723939210176467896e-02 1.102890893816947937e-01 1.601512283086776733e-01 -2.700789831578731537e-03 4.183598756790161133e-01 2.058224976062774658e-01 1.044912934303283691e-01 -1.643013441935181618e-03 3.205880820751190186e-01 -2.553123235702514648e-01
-6.675507128238677979e-02 -3.414575941860675812e-03 6.895939260721206665e-02 -2.504643984138965607e-02 -2.745181322097778320e-01 -2.824743390083312988e-01 -2.179030478000640869e-01 2.811053954064846039e-02 -3.476713225245475769e-02 -7.917683571577072144e-02 -4.755265638232231140e-02 -1.101775327697396278e-03 1.460177823901176453e-02 -2.038710415363311768e-01 5.699800848960876465e-01 1.338570751249790192e-02 5.502082780003547668e-02 -7.346585392951965332e-02 1.015123352408409119e-01 -2.247905582189559937e-01 -1.380179375410079956e-01 -4.456724971532821655e-02 -1.821091957390308380e-02 -2.766891010105609894e-02 -3.596450686454772949e-01 -6.948751211166381836e-02 9.951365739107131958e-02 2.428280264139175415e-01 -1.738356351852416992e-01 1.295599192380905151e-01 2.005531489849090576e-01 -1.687960177659988403e-01
-1.231008470058441162e-01 2.551350891590118408e-01 1.500461809337139130e-02 -2.309123799204826355e-02 2.036420106887817383e-01 -2.625227272510528564e-01 -4.174144472926855087e-03 2.136510163545608521e-01 -2.750867791473865509e-02 -8.234126865863800049e-02 -7.807770371437072754e-02 -1.174788624048233032e-01 -7.875748723745346069e-02 -4.821591451764106750e-02 2.005524635314941406e-01 3.504345118999481201e-01 1.846945881843566895e-01 3.392091095447540283e-01 -2.243358269333839417e-02 -1.318964809179306030e-01 -1.960130482912063599e-01 8.482089638710021973e-02 -1.685075759887695312e-01 -2.410321384668350220e-01 1.114401966333389282e-02 -3.765968978404998779e-01 9.359163790941238403e-02 2.288264334201812744e-01 1.626992225646972656e-02 -5.564079806208610535e-02 -7.835672795772552490e-02 -2.284762263298034668e-01
2.107460051774978638e-01 -7.128740102052688599e-02 -4.504711553454399109e-02 -1.933782398700714111e-01 -1.193912252783775330e-01 9.063024818897247314e-02 -3.619926795363426208e-02 1.386554986238479614e-01 1.856757104396820068e-01 -1.319965571165084839e-01 1.064330246299505234e-02 3.496151044964790344e-02 -6.386964023113250732e-02 -4.429197311401367188e-02 2.728102803230285645e-01 7.219450920820236206e-02 1.261641532182693481e-01 1.868546195328235626e-02 1.760837733745574951e-01 -2.387294024229049683e-01 -3.356712311506271362e-02 9.190931916236877441e-02 -3.207571208477020264e-01 -1.322624385356903076e-01 8.690341375768184662e-03 -3.806291222572326660e-01 1.653382182121276855e-01 1.026749759912490845e-01 -3.050230443477630615e-01 6.747015565633773804e-02 8.414941839873790741e-03 -4.630894660949707031e-01
2.534455247223377228e-02 -7.081833481788635254e-02 5.074787139892578125e-02 -3.033542633056640625e-01 -2.075222730636596680e-01 4.521180689334869385e-02 -1.206027716398239136e-01 1.931972652673721313e-01 1.473970711231231689e-01 -3.598129004240036011e-02 -2.336594462394714355e-02 2.059376426041126251e-02 -6.819849461317062378e-02 1.576906256377696991e-02 4.039690196514129639e-01 1.361647248268127441e-01 3.383843302726745605e-01 7.110384106636047363e-02 -1.473378539085388184e-01 2.126258984208106995e-02 -7.507608085870742798e-02 1.388224661350250244e-01 -7.855493575334548950e-02 8.464502543210983276e-02 1.369607895612716675e-01 2.741004806011915207e-03 4.260180592536926270e-01 1.948866099119186401e-01 3.645751476287841797e-01 4.572225734591484070e-02 -2.355730906128883362e-02 -1.959053725004196167e-01
3.127921605482697487e-03 1.422310769557952881e-01 8.825075626373291016e-02 -1.102955862879753113e-01 3.906575590372085571e-02 -2.855364680290222168e-01 3.014262020587921143e-02 -3.035787940025329590e-01 -1.497332602739334106e-01 3.042495436966419220e-02 -2.933744788169860840e-01 6.930776685476303101e-02 -2.446675151586532593e-01 1.203469708561897278e-01 1.476503759622573853e-01 4.038162827491760254e-01 8.170487731695175171e-02 -2.727687824517488480e-03 -5.858034361153841019e-03 -1.645046919584274292e-01 -3.701964020729064941e-01 2.153204977512359619e-01 -1.186130195856094360e-01 5.085327103734016418e-02 1.026556789875030518e-01 -1.117284037172794342e-02 -2.032603025436401367e-01 1.909495294094085693e-01 6.485942006111145020e-02 9.695488214492797852e-02 -1.770901121199131012e-02 -2.721158862113952637e-01
-2.624954879283905029e-01 -6.970653682947158813e-02 -2.548696994781494141e-01 -6.269710510969161987e-02 -1.435609757900238037e-01 -9.938581287860870361e-02 6.822440773248672485e-02 1.480716466903686523e-01 1.055681854486465454e-01 -5.508986301720142365e-03 -1.573665738105773926e-01 2.005457319319248199e-02 -2.719263732433319092e-02 -6.532455980777740479e-02 6.723963469266891479e-02 3.953970372676849365e-01 1.334694027900695801e-01 -2.407082766294479370e-01 -2.259803861379623413e-01 -3.319453597068786621e-01 -3.002652227878570557e-01 -8.823959529399871826e-02 -2.860423624515533447e-01 -3.494760394096374512e-02 1.874908618628978729e-02 -1.523927301168441772e-01 2.892786860466003418e-01 -1.041844412684440613e-01 1.325691342353820801e-01 -1.259026825428009033e-01 1.646339744329452515e-01 -3.786969929933547974e-02
2.458080798387527466e-01 -2.325232699513435364e-02 4.857601225376129150e-02 -2.131755203008651733e-01 -5.997199937701225281e-02 -1.891774088144302368e-01 -2.269033342599868774e-01 2.296310961246490479e-01 -2.414615154266357422e-01 -7.841762271709740162e-04 3.230805974453687668e-03 9.258358925580978394e-02 5.567882210016250610e-02 -6.829412188380956650e-03 3.662634193897247314e-01 2.659935057163238525e-01 1.176498308777809143e-01 -1.354976296424865723e-01 5.838062241673469543e-02 -1.398971527814865112e-01 -3.280470371246337891e-01 2.573274672031402588e-01 4.308139532804489136e-02 2.471835911273956299e-01 -3.147539123892784119e-02 -5.495154857635498047e-02 2.010801583528518677e-01 1.524274200201034546e-01 -9.068712592124938965e-02 -7.680781185626983643e-02 2.618644237518310547e-01 1.742310523986816406e-01
-1.195948570966720581e-01 -8.550553768873214722e-02 -7.029620930552482605e-03 -1.416344493627548218e-01 -1.083516106009483337e-01 -4.613144397735595703e-01 -5.210465751588344574e-03 9.675016999244689941e-02 -1.750167924910783768e-03 -1.003179922699928284e-01 2.040839642286300659e-01 -1.475183200091123581e-02 -3.920246958732604980e-01 -1.260416954755783081e-01 1.184521391987800598e-01 4.606897532939910889e-01 1.396025866270065308e-01 3.007842898368835449e-01 -1.094216555356979370e-01 3.114164620637893677e-02 -2.077341377735137939e-01 6.764293462038040161e-02 -1.453275233507156372e-01 1.533289104700088501e-01 1.283401101827621460e-01 -9.813544899225234985e-02 7.102301716804504395e-02 -1.052992939949035645e-01 3.151841461658477783e-02 4.528546705842018127e-02 1.229573711752891541e-01 -3.014098666608333588e-02
1.807658672332763672e-01 1.841555088758468628e-01 -2.273339033126831055e-01 -1.046882495284080505e-01 -6.496735662221908569e-02 -4.386309385299682617e-01 -3.496598303318023682e-01 -5.378649011254310608e-02 -1.062782183289527893e-01 -3.863189741969108582e-02 -2.984945774078369141e-01 2.083684317767620087e-02 -2.811826169490814209e-01 -9.995163232088088989e-02 1.395232081413269043e-01 6.106500327587127686e-02 3.262644112110137939e-01 -3.571346634998917580e-03 -9.038311988115310669e-02 -1.265314668416976929e-01 2.281037345528602600e-02 1.535622775554656982e-01 -1.239083260297775269e-01 2.685421705245971680e-01 -1.146111786365509033e-01 -7.798587530851364136e-02 1.400137245655059814e-01 5.240133032202720642e-02 -1.588626205921173096e-01 -1.451975554227828979e-01 -5.401119962334632874e-02 3.758132457733154297e-02
-1.198958382010459900e-01 -3.104813396930694580e-02 -3.428895398974418640e-02 2.200261130928993225e-02 1.106236502528190613e-02 -3.108026385307312012e-01 3.661471605300903320e-02 2.728497684001922607e-01 5.825597047805786133e-02 7.087653875350952148e-02 -8.126133680343627930e-02 -2.130704522132873535e-01 -2.722188830375671387e-01 2.102121897041797638e-02 3.159903883934020996e-01 2.633136808872222900e-01 -2.592376172542572021e-01 1.803060024976730347e-01 1.474093198776245117e-01 -1.629070937633514404e-01 -4.711020290851593018e-01 1.930830776691436768e-01 3.829402104020118713e-02 3.061510808765888214e-02 1.389815658330917358e-01 6.237501651048660278e-02 9.495384246110916138e-02 7.202493399381637573e-02 3.626286983489990234e-03 7.394950836896896362e-02 -1.141452342271804810e-01 -2.020360380411148071e-01
1.315110176801681519e-01 2.600798904895782471e-01 2.236467003822326660e-01 -3.233903646469116211e-01 -5.829996988177299500e-02 -4.770591855049133301e-01 1.434608101844787598e-01 1.383296847343444824e-01 -1.587962806224822998e-01 -7.939909398555755615e-02 -5.146529991179704666e-03 -5.875420197844505310e-02 1.466705501079559326e-01 8.463165163993835449e-02 1.412165611982345581e-01 2.405141144990921021e-01 1.879167258739471436e-01 1.473091989755630493e-01 -5.149304866790771484e-02 -3.560968339443206787e-01 -2.237961143255233765e-01 -9.286380559206008911e-02 -7.750762999057769775e-02 -1.891680061817169189e-02 -3.067703917622566223e-03 9.047493338584899902e-02 1.193198040127754211e-01 1.557528674602508545e-01 -4.453404992818832397e-02 7.635256648063659668e-02 -1.363443732261657715e-01 1.538304090499877930e-01
3.522314727306365967e-01 -7.457055151462554932e-02 -1.643722802400588989e-01 -1.499110758304595947e-01 -1.350630372762680054e-01 -1.638287156820297241e-01 1.290067285299301147e-01 3.093307614326477051e-01 1.465557068586349487e-01 -2.760535478591918945e-01 -9.422621876001358032e-02 -1.874094903469085693e-01 5.730834603309631348e-02 2.611132524907588959e-02 1.074191853404045105e-01 1.724708378314971924e-01 6.639561802148818970e-02 -8.397483825683593750e-02 8.811958134174346924e-02 -2.047218680381774902e-01 8.252127468585968018e-02 1.833907514810562134e-01 -4.491729140281677246e-01 -2.239429503679275513e-01 -2.185979671776294708e-02 -2.135285921394824982e-02 2.179011404514312744e-01 1.239587515592575073e-01 -1.564876884222030640e-01 4.089326597750186920e-03 1.526281833648681641e-01 -1.070907786488533020e-01
-7.701501250267028809e-02 1.389824748039245605e-01 -1.955726146697998047e-01 -1.675403565168380737e-01 -1.291626989841461182e-01 -4.518276751041412354e-01 1.709717363119125366e-01 2.662948668003082275e-01 -3.358526527881622314e-02 -1.376449018716812134e-01 -1.665475219488143921e-01 -9.860149025917053223e-02 -8.709337562322616577e-02 -9.533658623695373535e-02 2.025215141475200653e-02 8.239582180976867676e-02 4.369927346706390381e-01 1.882449835538864136e-01 1.651338785886764526e-01 -1.374713331460952759e-01 -7.661755080334842205e-04 -4.220858961343765259e-02 -4.762473329901695251e-02 -1.236246824264526367e-01 -2.563636898994445801e-01 -2.815148420631885529e-02 2.853257358074188232e-01 2.054594755172729492e-01 8.437921293079853058e-03 8.307582885026931763e-02 -1.573956385254859924e-02 -1.295806318521499634e-01
-4.144357517361640930e-02 -2.239969521760940552e-01 -8.856594562530517578e-02 -1.483018398284912109e-01 -2.116192877292633057e-01 -3.547789156436920166e-01 6.587569415569305420e-02 -9.028423577547073364e-02 -1.965777277946472168e-01 -1.339334845542907715e-01 -8.234664797782897949e-02 3.862965479493141174e-02 -9.678937494754791260e-02 -2.175457924604415894e-01 3.710258603096008301e-01 6.719747185707092285e-02 -3.754857555031776428e-02 -1.831243187189102173e-01 1.812822669744491577e-01 -1.522341668605804443e-01 -9.721483290195465088e-02 2.421876341104507446e-01 -8.249779045581817627e-02 2.110505998134613037e-01 -2.419524490833282471e-01 -2.306714504957199097e-01 2.437304938212037086e-03 1.263693720102310181e-01 -1.610639542341232300e-01 1.103300452232360840e-01 6.499816477298736572e-02 -3.015018105506896973e-01
-1.010070294141769409e-01 -2.138508707284927368e-01 4.960335791110992432e-02 -4.299760982394218445e-02 7.765515893697738647e-02 1.197888925671577454e-01 3.231972083449363708e-02 2.631790935993194580e-01 3.729639053344726562e-01 -1.292551308870315552e-01 -1.403892487287521362e-01 -7.194233685731887817e-02 -3.914165794849395752e-01 2.688852138817310333e-02 1.601082235574722290e-01 2.941969633102416992e-01 7.634577900171279907e-02 -3.107826113700866699e-01 1.575371772050857544e-01 -2.208649218082427979e-01 -1.359098851680755615e-01 1.074527502059936523e-01 -2.709867954254150391e-01 1.452059745788574219e-01 2.527211233973503113e-02 -1.306371837854385376e-01 6.000549718737602234e-02 3.486785292625427246e-02 -1.015035063028335571e-01 3.331000357866287231e-02 -2.594000995159149170e-01 -2.205495536327362061e-02
2.939064502716064453e-01 -2.240769937634468079e-02 -2.627792954444885254e-02 -1.950038671493530273e-01 -1.493431031703948975e-01 -1.023931428790092468e-01 7.373754680156707764e-02 1.550365146249532700e-02 1.805300265550613403e-01 -2.540045082569122314e-01 1.063089352101087570e-02 7.244134694337844849e-02 1.174527220427989960e-03 -4.086770117282867432e-02 2.494390904903411865e-01 3.436810150742530823e-02 1.697242707014083862e-01 1.727855801582336426e-01 1.445362865924835205e-01 -2.678004801273345947e-01 6.911236792802810669e-02 8.793065696954727173e-02 -3.314771652221679688e-01 -1.250740587711334229e-01 -3.064847178757190704e-02 -2.339279800653457642e-01 1.932444125413894653e-01 2.757647037506103516e-01 -2.968630790710449219e-01 4.728296399116516113e-02 1.703831739723682404e-02 -3.455268740653991699e-01
2.554370164871215820e-01 -1.422128677368164062e-01 -1.889785975217819214e-01 -7.960623502731323242e-02 5.352638661861419678e-02 -4.151868224143981934e-01 1.374158859252929688e-01 1.176046505570411682e-01 1.564772576093673706e-01 -2.582138590514659882e-02 6.322474777698516846e-02 1.734014898538589478e-01 -3.637334704399108887e-01 -7.363729923963546753e-02 1.386931836605072021e-01 -2.050788700580596924e-01 -1.854046136140823364e-01 1.921372562646865845e-01 6.079966947436332703e-02 -3.700777292251586914e-01 -2.922999262809753418e-01 8.771430701017379761e-02 1.019115466624498367e-02 1.127379089593887329e-01 -6.343852728605270386e-02 -1.125526055693626404e-01 1.486055850982666016e-01 -6.398946046829223633e-02 -8.765288442373275757e-02 -4.993163421750068665e-02 1.860339045524597168e-01 -2.711380645632743835e-02
1.902005672454833984e-01 -3.910494968295097351e-03 -9.459977736696600914e-04 -2.412143796682357788e-01 -9.751268476247787476e-02 7.296611089259386063e-03 -3.162807971239089966e-02 1.150294393301010132e-01 1.887856721878051758e-01 -1.663746386766433716e-01 7.473734021186828613e-02 7.369825989007949829e-02 -1.931043900549411774e-02 -6.165992096066474915e-02 3.908439874649047852e-01 6.208034604787826538e-02 1.371428519487380981e-01 6.555451452732086182e-02 2.104719579219818115e-01 -1.527878940105438232e-01 -3.115832433104515076e-02 -3.833635896444320679e-02 -3.397352993488311768e-01 -1.429630070924758911e-01 6.946000456809997559e-02 -3.273391723632812500e-01 1.806140691041946411e-01 1.114265546202659607e-01 -3.632122874259948730e-01 2.744185552000999451e-02 -3.262615576386451721e-02 -3.562345504760742188e-01
5.646955221891403198e-03 -4.782666638493537903e-02 2.926022559404373169e-02 -7.778547704219818115e-02 1.423895359039306641e-01 -2.504204213619232178e-01 1.909968405961990356e-01 -2.032693661749362946e-02 1.331579238176345825e-01 1.657389253377914429e-01 2.092690579593181610e-02 2.340186089277267456e-01 -1.467353552579879761e-01 3.685882985591888428e-01 4.691590368747711182e-01 2.137846872210502625e-02 -4.957411438226699829e-03 2.225476689636707306e-02 -8.988111466169357300e-02 -1.752056740224361420e-02 -1.598011404275894165e-01 1.389241516590118408e-01 9.794636815786361694e-02 4.121885821223258972e-02 -1.369100958108901978e-01 9.398797154426574707e-02 4.009091258049011230e-01 1.698786914348602295e-01 -1.128644347190856934e-01 -5.723753478378057480e-03 -1.816198825836181641e-01 -2.541274428367614746e-01
1.536201387643814087e-01 -1.826773025095462799e-02 1.160646229982376099e-01 -1.664642840623855591e-01 2.771763205528259277e-01 -5.138180851936340332e-01 8.656728267669677734e-02 2.297423928976058960e-01 -2.022389173507690430e-01 1.916714198887348175e-02 -7.649637013673782349e-02 -1.115839257836341858e-01 -6.170509383082389832e-02 8.152304589748382568e-02 4.429315775632858276e-02 3.141061589121818542e-02 -1.444760710000991821e-02 -1.937049627304077148e-01 2.088042199611663818e-01 -2.728074416518211365e-02 -1.046014502644538879e-01 -9.943553060293197632e-02 -2.556236386299133301e-01 8.086590468883514404e-02 1.214259862899780273e-02 -1.078639850020408630e-01 2.715843617916107178e-01 -3.599293231964111328e-01 -5.770921707153320312e-02 3.743503987789154053e-02 -5.595640838146209717e-02 -2.511256933212280273e-01
-9.779392182826995850e-02 -2.354331314563751221e-01 8.655109256505966187e-02 -2.681914567947387695e-01 -7.234341651201248169e-02 -3.742106556892395020e-01 -3.016728535294532776e-02 1.022037938237190247e-01 1.567861437797546387e-01 -2.211775481700897217e-01 -1.581761837005615234e-01 -3.416952490806579590e-02 -2.446781843900680542e-01 -1.054831519722938538e-01 3.457407653331756592e-02 4.182676076889038086e-01 2.452591434121131897e-02 3.216758370399475098e-01 -6.514353305101394653e-02 1.486652623862028122e-02 -2.167611569166183472e-01 5.015949904918670654e-02 -4.306614026427268982e-02 -4.774891585111618042e-02 5.384062975645065308e-02 -6.302788108587265015e-02 1.049126461148262024e-01 -1.977374106645584106e-01 -2.765900194644927979e-01 9.323823451995849609e-02 2.159349471330642700e-01 3.409013524651527405e-02
3.380429372191429138e-02 -1.423519551753997803e-01 -1.064592041075229645e-02 -1.700654774904251099e-01 -9.515550732612609863e-02 -1.565258204936981201e-01 3.852197527885437012e-02 1.375097185373306274e-01 -2.273655384778976440e-01 -1.071602404117584229e-01 1.625059992074966431e-01 9.412068902747705579e-05 -2.913742363452911377e-01 9.003473073244094849e-02 4.447939991950988770e-01 6.010562181472778320e-02 1.203186213970184326e-01 -2.281238734722137451e-01 2.807573042809963226e-02 -1.071155890822410583e-01 -1.399882137775421143e-01 1.028087213635444641e-01 5.818944424390792847e-02 3.194881975650787354e-02 1.316562294960021973e-01 1.016769558191299438e-02 5.369898080825805664e-01 7.665086537599563599e-02 1.507294476032257080e-01 6.461357325315475464e-02 1.684868782758712769e-01 -1.768022775650024414e-01
-1.988006010651588440e-02 -1.762198060750961304e-01 -2.436285279691219330e-02 -8.129283040761947632e-02 2.922493964433670044e-03 -3.127732276916503906e-01 9.674890339374542236e-02 -1.557683944702148438e-02 2.258898764848709106e-01 2.473797649145126343e-02 -2.207722365856170654e-01 -6.086059659719467163e-02 3.862631320953369141e-02 -3.347935900092124939e-02 2.887153923511505127e-01 1.201109662652015686e-01 -1.722207963466644287e-01 -1.576239243149757385e-03 -6.863803416490554810e-02 -2.449976652860641479e-01 -4.367972016334533691e-01 -2.209697067737579346e-01 -2.553334534168243408e-01 2.195973843336105347e-01 3.029649704694747925e-02 -1.097631081938743591e-01 3.366825580596923828e-01 -2.238914966583251953e-01 -7.729344069957733154e-02 -5.930867977440357208e-03 1.227114573121070862e-01 6.694093346595764160e-02
-1.974455267190933228e-02 -1.067088022828102112e-01 6.063408404588699341e-02 -2.936936542391777039e-02 3.170378506183624268e-01 -9.479290992021560669e-02 -9.610907174646854401e-03 7.043981552124023438e-02 2.195650041103363037e-01 -1.788751482963562012e-01 -3.727803528308868408e-01 8.087125420570373535e-02 -2.782682776451110840e-01 3.727534785866737366e-02 3.619992733001708984e-01 1.083316579461097717e-01 -1.284483522176742554e-01 -7.679386436939239502e-02 5.887273326516151428e-02 -1.961286664009094238e-01 -3.958559036254882812e-01 -1.008424013853073120e-01 -2.099455147981643677e-01 1.787143647670745850e-01 -8.948835730552673340e-02 -8.077328652143478394e-02 8.615867793560028076e-02 9.941566735506057739e-02 -1.591005176305770874e-02 -2.443566471338272095e-01 -5.756036564707756042e-02 -1.395982652902603149e-01
-1.211591903120279312e-02 -4.988221824169158936e-02 -1.138436049222946167e-01 -4.463627636432647705e-01 3.522999584674835205e-01 -2.873220145702362061e-01 -1.338630467653274536e-01 7.770770043134689331e-02 3.836275637149810791e-01 -1.761952340602874756e-01 -4.794140113517642021e-04 2.113240659236907959e-01 -1.837010234594345093e-01 2.490575425326824188e-02 8.402944356203079224e-02 -7.153087109327316284e-02 2.047238051891326904e-01 1.249448359012603760e-01 2.809693478047847748e-02 8.770634979009628296e-02 -1.128848046064376831e-01 1.910389810800552368e-01 -3.240727260708808899e-02 8.640787005424499512e-02 5.344447493553161621e-02 -3.362751603126525879e-01 1.952477842569351196e-01 7.764272857457399368e-03 -4.258129373192787170e-02 5.565867200493812561e-02 2.312621846795082092e-02 -4.237207397818565369e-02
1.871175020933151245e-01 -2.026583701372146606e-01 -2.139273136854171753e-01 -3.681502342224121094e-01 -2.174761332571506500e-02 -5.632230639457702637e-02 -1.122283861041069031e-01 -2.981653437018394470e-02 1.072379201650619507e-01 1.690959483385086060e-01 -4.237376451492309570e-01 -1.842768937349319458e-01 -9.121552109718322754e-02 -4.861890897154808044e-02 3.011957705020904541e-01 -3.402135148644447327e-02 9.351221472024917603e-02 9.430781006813049316e-02 2.050465531647205353e-02 -1.710195243358612061e-01 -3.602532148361206055e-01 -6.701092422008514404e-02 -2.682043910026550293e-01 -1.603437215089797974e-01 -1.097069606184959412e-01 -1.574527099728584290e-02 6.481022387742996216e-02 1.558540016412734985e-01 1.024329662322998047e-01 4.279140010476112366e-02 -6.930883973836898804e-02 -1.794365346431732178e-01
2.647714912891387939e-01 4.506957158446311951e-02 -2.136667519807815552e-01 -2.598166167736053467e-01 -2.351683527231216431e-01 -2.343963086605072021e-01 2.297308743000030518e-01 1.690934896469116211e-01 1.009114459156990051e-01 -1.215187758207321167e-01 -1.682049930095672607e-01 1.242757886648178101e-01 9.457705914974212646e-02 6.927843391895294189e-02 1.617844998836517334e-01 -2.000271342694759369e-02 1.436138898134231567e-01 7.842846214771270752e-02 1.780079007148742676e-01 -2.565592527389526367e-01 -1.027381494641304016e-01 2.039803117513656616e-01 -3.931678533554077148e-01 -1.958708316087722778e-01 -3.819148242473602295e-02 -1.362162232398986816e-01 1.056966781616210938e-01 6.840444356203079224e-02 -2.596659958362579346e-01 1.002332270145416260e-01 -1.301998645067214966e-01 -1.200065091252326965e-01
-2.641595155000686646e-02 -1.765263676643371582e-01 -8.217850327491760254e-02 -1.014501675963401794e-01 -2.369081974029541016e-01 -1.207528784871101379e-01 -1.430027484893798828e-01 4.748327657580375671e-02 -7.477312348783016205e-03 -8.428283035755157471e-03 -3.428452312946319580e-01 -1.787783503532409668e-01 -2.686257362365722656e-01 -6.836520042270421982e-03 1.107806712388992310e-01 5.695096850395202637e-01 4.776217974722385406e-03 4.589253291487693787e-02 -2.431720495223999023e-01 -1.331700235605239868e-01 -1.119516044855117798e-01 4.697140678763389587e-02 -9.070590883493423462e-02 6.451221555471420288e-02 8.939760737121105194e-03 -5.001552030444145203e-02 2.158922106027603149e-01 1.938201338052749634e-01 5.981271341443061829e-02 -4.797215014696121216e-02 9.786856174468994141e-02 -3.014852106571197510e-01
-9.670244902372360229e-02 -8.191373199224472046e-02 -2.399460077285766602e-01 2.351095974445343018e-01 -1.752475053071975708e-01 -2.531740963459014893e-01 1.174894645810127258e-01 2.497584372758865356e-01 2.998016029596328735e-02 -2.054603025317192078e-02 1.821081340312957764e-01 2.215752601623535156e-01 -2.050978317856788635e-02 -5.396587029099464417e-02 -5.490999668836593628e-02 1.003585755825042725e-01 5.531805381178855896e-02 -1.217831298708915710e-01 -3.318828716874122620e-02 -1.756252795457839966e-01 -3.532380163669586182e-01 9.014482051134109497e-02 -2.910842895507812500e-01 5.252123624086380005e-02 2.059393003582954407e-02 -2.034515887498855591e-01 1.428902447223663330e-01 2.703893780708312988e-01 -2.610786855220794678e-01 3.140982389450073242e-01 6.796714663505554199e-02 -1.519343703985214233e-01
4.472174122929573059e-02 -1.703505665063858032e-01 -6.835560500621795654e-02 -1.477251648902893066e-01 -4.067653417587280273e-02 -3.212342560291290283e-01 -9.399981796741485596e-02 -2.424487657845020294e-02 1.726876012980937958e-02 -1.131889875978231430e-02 -2.287668436765670776e-01 -2.181689888238906860e-01 -1.903699338436126709e-01 -1.295886039733886719e-01 7.124271243810653687e-02 3.895925581455230713e-01 -1.073554381728172302e-01 1.350563466548919678e-01 -1.883876770734786987e-01 -2.248786836862564087e-01 -1.850078552961349487e-01 1.898618042469024658e-01 -1.138923093676567078e-01 -1.670479029417037964e-01 -1.365493535995483398e-01 1.227408349514007568e-01 1.816613823175430298e-01 3.475005626678466797e-01 1.009364426136016846e-01 -2.760507911443710327e-02 -5.953763797879219055e-02 -2.983697056770324707e-01
1.208975836634635925e-01 9.677603840827941895e-02 6.597625464200973511e-02 -5.165088921785354614e-02 -4.871265031397342682e-03 -2.190464586019515991e-01 6.419218331575393677e-02 -1.125325541943311691e-02 5.036352872848510742e-01 -1.094208285212516785e-01 -2.142170667648315430e-01 -8.710581809282302856e-02 -2.134754806756973267e-01 -2.520852088928222656e-01 1.932494789361953735e-01 -3.636820008978247643e-03 -9.943839162588119507e-02 1.345326602458953857e-01 1.700500249862670898e-01 -8.623892813920974731e-02 -4.170866906642913818e-01 2.488187253475189209e-01 -2.435723841190338135e-01 8.450308442115783691e-02 -4.706269130110740662e-02 -1.813021898269653320e-01 7.366113364696502686e-02 -1.087359562516212463e-01 1.502083837985992432e-01 -1.502003613859415054e-02 4.870099201798439026e-02 -8.362905681133270264e-02
8.592816069722175598e-03 9.082589298486709595e-02 1.386548578739166260e-01 -1.652708798646926880e-01 -9.585607796907424927e-02 -3.153046369552612305e-01 4.871694371104240417e-02 1.123886778950691223e-01 8.728522062301635742e-02 -2.761150300502777100e-01 -9.116909466683864594e-03 -8.055069297552108765e-02 -1.386203765869140625e-01 -8.408480137586593628e-02 -7.071293890476226807e-02 2.543597221374511719e-01 -2.008957229554653168e-02 2.344983816146850586e-01 -8.786230534315109253e-02 -2.238985598087310791e-01 -2.373507916927337646e-01 -4.747304692864418030e-02 9.770601987838745117e-02 2.813884019851684570e-01 1.875934749841690063e-01 -1.661198139190673828e-01 4.404382109642028809e-01 -2.714552730321884155e-02 -3.099153041839599609e-01 3.165375813841819763e-02 1.071110144257545471e-01 -9.231526404619216919e-02
-8.289782702922821045e-02 1.367229074239730835e-01 -1.812147647142410278e-01 -1.739517748355865479e-01 1.511354446411132812e-01 -3.103157877922058105e-01 1.021222174167633057e-01 1.292340457439422607e-01 -1.416179118677973747e-03 -1.653634905815124512e-01 3.006966710090637207e-01 -2.097531259059906006e-01 -1.850709617137908936e-01 3.873980045318603516e-02 1.457386929541826248e-02 -6.948716193437576294e-02 1.968918591737747192e-01 -3.155671432614326477e-02 1.753685623407363892e-01 -8.087605237960815430e-02 -3.629886731505393982e-02 3.184835016727447510e-01 -2.150735110044479370e-01 2.086210697889328003e-01 -7.698979228734970093e-02 -3.066365122795104980e-01 1.924547404050827026e-01 5.670940876007080078e-02 1.737023442983627319e-01 4.619907960295677185e-02 7.571174204349517822e-02 -3.386450409889221191e-01
-2.041115164756774902e-01 1.518849842250347137e-02 1.469149440526962280e-02 -1.114343330264091492e-01 1.260652095079421997e-01 -1.402364522218704224e-01 3.125544786453247070e-01 -2.816422283649444580e-01 3.428427735343575478e-03 1.151765957474708557e-01 -3.025188744068145752e-01 1.923836320638656616e-01 -1.815012842416763306e-01 2.493442036211490631e-02 2.820414900779724121e-01 2.896997928619384766e-01 -6.196302920579910278e-02 4.461788106709718704e-03 -1.626149266958236694e-01 -1.135988160967826843e-01 -3.113471567630767822e-01 3.411943018436431885e-01 -1.758821308612823486e-01 8.753325790166854858e-02 3.960691392421722412e-02 -1.227017790079116821e-01 4.829973354935646057e-02 -1.185470260679721832e-02 -1.351961791515350342e-01 -1.185996364802122116e-02 1.095379739999771118e-01 -2.222364097833633423e-01
-5.924787372350692749e-02 2.268909960985183716e-01 1.597386747598648071e-01 -2.329459786415100098e-01 -4.498167708516120911e-02 -2.686178386211395264e-01 1.074521541595458984e-01 -2.468998581171035767e-01 -7.706661522388458252e-02 1.142723858356475830e-02 -2.451815307140350342e-01 2.073645144701004028e-01 -3.935035467147827148e-01 7.318829745054244995e-02 1.701021492481231689e-01 1.718126088380813599e-01 1.792981661856174469e-02 2.025174349546432495e-01 8.114985376596450806e-02 -8.116356283426284790e-02 -1.960251778364181519e-01 3.944044113159179688e-01 -8.716944605112075806e-02 -6.825719773769378662e-02 -6.475520133972167969e-02 -1.582128703594207764e-01 9.885768592357635498e-02 1.324658840894699097e-01 2.978705614805221558e-02 2.542329430580139160e-01 -7.727680355310440063e-02 -4.383860155940055847e-02
1.030648499727249146e-01 1.251703649759292603e-01 3.965716809034347534e-03 6.802113354206085205e-02 -2.853371500968933105e-01 -2.566223740577697754e-01 -2.059534005820751190e-02 -5.193707346916198730e-02 -3.169296775013208389e-03 2.462821826338768005e-02 2.869674563407897949e-01 1.442045122385025024e-01 4.348611400928348303e-04 8.864931017160415649e-02 4.189026355743408203e-01 9.629014879465103149e-02 7.183963060379028320e-02 -1.035410389304161072e-01 8.386123925447463989e-02 -3.169858753681182861e-01 7.392468303442001343e-02 6.810876727104187012e-02 -1.283128112554550171e-01 -2.274506539106369019e-01 9.658321738243103027e-03 -3.381779789924621582e-02 1.621645689010620117e-01 1.192401871085166931e-01 -2.765239179134368896e-01 -6.096964702010154724e-03 -1.243876945227384567e-02 -4.496614933013916016e-01
1.667828112840652466e-01 -1.997160315513610840e-01 1.331150680780410767e-01 -8.914287388324737549e-02 2.029158547520637512e-02 -3.525050878524780273e-01 -1.957255601882934570e-01 1.880315095186233521e-01 1.066335290670394897e-01 3.137252926826477051e-01 7.983151823282241821e-02 5.111846700310707092e-02 -2.465352416038513184e-01 1.226787194609642029e-01 1.838994622230529785e-01 5.167271494865417480e-01 1.357629448175430298e-01 8.195019513368606567e-02 -8.066111803054809570e-02 -1.142501607537269592e-01 1.437480095773935318e-02 1.189605332911014557e-02 -9.029226750135421753e-02 -8.028272539377212524e-02 9.051924943923950195e-02 -2.730539441108703613e-01 1.540750116109848022e-01 -7.535387575626373291e-02 -7.193622738122940063e-02 -6.025089696049690247e-02 -1.740947663784027100e-01 -4.384694993495941162e-02
1.368227303028106689e-01 -2.843048572540283203e-01 -4.208466783165931702e-02 3.965838998556137085e-02 3.195575624704360962e-02 -5.267593264579772949e-01 -1.118465065956115723e-01 1.399595290422439575e-02 -3.379392996430397034e-02 1.474659293889999390e-01 1.086773425340652466e-01 1.224720329046249390e-01 -2.158696502447128296e-01 5.759080126881599426e-02 2.121339291334152222e-01 4.604215323925018311e-01 2.156870216131210327e-01 9.332485496997833252e-02 -2.697443589568138123e-02 -1.437280625104904175e-01 -2.622114419937133789e-01 -7.124993950128555298e-02 -7.922666519880294800e-02 -5.972749739885330200e-02 8.962954580783843994e-02 -1.214705258607864380e-01 3.662608331069350243e-03 6.207279488444328308e-02 2.467779815196990967e-01 -2.748651802539825439e-02 -2.639504335820674896e-02 1.739610685035586357e-03
9.740397334098815918e-03 -6.326110661029815674e-02 -9.065058827400207520e-02 -9.519091248512268066e-02 -2.315180003643035889e-01 -2.326735407114028931e-01 -1.709892600774765015e-01 2.244656905531883240e-02 -2.246616594493389130e-02 -1.006306260824203491e-01 9.823142550885677338e-03 -2.463241107761859894e-02 -1.210200414061546326e-01 -9.763905405998229980e-02 5.975538864731788635e-02 2.714978158473968506e-02 8.138716965913772583e-02 1.053625494241714478e-01 3.800071775913238525e-02 -1.898502409458160400e-01 -4.969461262226104736e-02 -1.311844289302825928e-01 -2.243686616420745850e-01 1.718865036964416504e-01 2.116153389215469360e-02 -4.115683734416961670e-01 -5.912951380014419556e-02 3.745081424713134766e-01 -2.889050841331481934e-01 8.715201169252395630e-02 3.950885236263275146e-01 -2.929183840751647949e-01
-2.105456441640853882e-01 2.505736649036407471e-01 1.453016549348831177e-01 -2.614439725875854492e-01 6.317440420389175415e-02 -3.732135295867919922e-01 2.320690006017684937e-01 2.346661388874053955e-01 -2.677504904568195343e-02 2.307471074163913727e-02 -9.982217103242874146e-02 -2.382471561431884766e-01 -1.064030304551124573e-01 -1.678168028593063354e-01 1.287051290273666382e-02 1.206184923648834229e-01 8.354339003562927246e-02 -7.485287636518478394e-02 -1.410335302352905273e-01 -1.033618673682212830e-01 -7.040604203939437866e-02 -8.675542473793029785e-02 -1.907503604888916016e-01 1.444519907236099243e-01 8.891087770462036133e-02 -9.384199976921081543e-02 7.761765271425247192e-02 3.892781436443328857e-01 -2.339979559183120728e-01 2.875519394874572754e-01 -5.085910111665725708e-02 -4.297235608100891113e-02
-1.366468891501426697e-02 1.248123943805694580e-01 3.343018293380737305e-01 -2.607142031192779541e-01 -1.646328866481781006e-01 -2.500355541706085205e-01 -1.231166124343872070e-01 -1.507147848606109619e-01 1.348656788468360901e-02 -2.755053639411926270e-01 -1.892415881156921387e-01 -7.744010537862777710e-02 -9.765437245368957520e-02 1.009224355220794678e-02 1.023063994944095612e-02 2.906167805194854736e-01 2.457504123449325562e-01 -7.423979789018630981e-02 -2.030251175165176392e-02 -1.143509820103645325e-01 -8.099170029163360596e-02 -2.993178740143775940e-02 -1.749561876058578491e-01 8.168874680995941162e-02 -3.610989078879356384e-02 -3.090960681438446045e-01 4.548693299293518066e-01 -9.488466382026672363e-02 -1.189374625682830811e-01 5.633568763732910156e-02 4.663527011871337891e-02 9.239068627357482910e-02
7.579950243234634399e-02 -1.042211279273033142e-01 2.020253688097000122e-01 -1.108095943927764893e-01 3.853270038962364197e-02 -3.476155400276184082e-01 6.795808672904968262e-02 -3.942632675170898438e-02 1.115120574831962585e-01 -1.800028979778289795e-01 4.647180065512657166e-02 -7.023848593235015869e-02 8.685549348592758179e-02 -2.883110940456390381e-01 1.798971295356750488e-01 2.438408136367797852e-01 -6.088820472359657288e-02 2.304562479257583618e-01 -2.881739474833011627e-02 -2.617653310298919678e-01 -3.824948668479919434e-01 1.072634905576705933e-01 -1.594559848308563232e-01 3.140664845705032349e-02 -1.019642651081085205e-01 -8.892662823200225830e-02 2.409526109695434570e-01 -2.406814098358154297e-01 -2.297948151826858521e-01 -2.253824472427368164e-01 7.778896391391754150e-02 -1.142547726631164551e-01
1.260605454444885254e-01 -8.637626469135284424e-02 -1.098847836256027222e-01 8.914807438850402832e-02 -1.574591696262359619e-01 -2.282365411520004272e-01 8.232688903808593750e-02 -1.171015202999114990e-01 -1.121685132384300232e-01 -1.183876097202301025e-01 -2.059369236230850220e-01 -2.360224425792694092e-01 -2.458004057407379150e-01 1.106330975890159607e-01 2.275572270154953003e-01 9.229902178049087524e-02 7.257615029811859131e-02 -2.824108302593231201e-01 1.419200897216796875e-01 -9.342756867408752441e-02 -1.635796129703521729e-01 2.088773399591445923e-01 -1.006673723459243774e-01 2.142126560211181641e-01 -3.298442810773849487e-02 1.035829484462738037e-01 4.197476804256439209e-01 7.065490633249282837e-02 6.000282987952232361e-02 -2.405811995267868042e-01 1.950964331626892090e-01 -2.621737718582153320e-01
3.653313964605331421e-02 -2.239815890789031982e-01 -6.833203136920928955e-02 -2.006281763315200806e-01 6.629893183708190918e-02 -3.773287534713745117e-01 -8.319796621799468994e-02 1.119803413748741150e-01 1.862751841545104980e-01 1.434552967548370361e-01 1.094222143292427063e-01 1.352711915969848633e-01 -2.061756998300552368e-01 5.131931230425834656e-02 1.593031585216522217e-01 5.702234506607055664e-01 1.825604885816574097e-01 8.898578584194183350e-02 -4.124640300869941711e-02 -1.156559959053993225e-01 -1.699015945196151733e-01 -9.345333278179168701e-02 -2.075966298580169678e-01 -1.405645757913589478e-01 7.184163480997085571e-02 5.821788683533668518e-02 -1.192203629761934280e-02 -1.157408300787210464e-02 1.608972847461700439e-01 -1.219156756997108459e-01 1.519158333539962769e-01 -1.633499115705490112e-01
2.871345728635787964e-02 5.514411628246307373e-02 -4.805653169751167297e-02 -1.558255702257156372e-01 -2.587181627750396729e-01 -1.616588979959487915e-01 -1.675922870635986328e-01 1.796178519725799561e-01 1.054659783840179443e-01 -8.119653910398483276e-02 -5.969124659895896912e-02 -2.278780937194824219e-01 -2.536288499832153320e-01 -7.054303586483001709e-02 3.709367215633392334e-01 1.267204880714416504e-01 -2.905319631099700928e-01 8.507655560970306396e-02 -1.136791184544563293e-01 -1.619486808776855469e-01 -4.073233604431152344e-01 7.056073099374771118e-02 6.241872534155845642e-02 1.726652123034000397e-02 -7.776782661676406860e-02 2.486784383654594421e-02 1.063857153058052063e-01 1.506175100803375244e-01 4.925922676920890808e-02 -1.541445963084697723e-02 4.371208697557449341e-02 -4.108949005603790283e-01
1.858205348253250122e-01 -4.899220168590545654e-02 -6.802232563495635986e-02 -2.420737892389297485e-01 -1.141339391469955444e-01 -4.175952374935150146e-01 -1.954052783548831940e-02 2.832469046115875244e-01 -4.346022009849548340e-02 -1.034500971436500549e-01 -6.005122486385516822e-05 -1.136732473969459534e-01 -1.464696824550628662e-01 -8.418879657983779907e-02 8.960554748773574829e-02 1.657953672111034393e-02 8.657056093215942383e-02 -2.150900661945343018e-01 1.575375907123088837e-02 8.258319646120071411e-02 -1.213984340429306030e-01 1.086512133479118347e-01 1.978769749402999878e-01 2.203058004379272461e-01 -1.078751590102910995e-02 -1.908826977014541626e-01 2.199774980545043945e-01 2.944180071353912354e-01 2.113570272922515869e-01 1.750103533267974854e-01 1.587801128625869751e-01 -3.496687114238739014e-01
-1.123980805277824402e-01 -1.302687376737594604e-01 1.131522431969642639e-01 -6.966280937194824219e-02 -8.278923481702804565e-02 -2.162071317434310913e-01 1.247775778174400330e-01 2.141709625720977783e-01 -1.806743443012237549e-02 1.394962966442108154e-01 -2.070570290088653564e-01 -2.111209630966186523e-01 -2.310639321804046631e-01 -8.732362091541290283e-02 2.303598225116729736e-01 5.089766979217529297e-01 1.732214093208312988e-01 1.248216852545738220e-01 -5.300119519233703613e-02 -3.328182101249694824e-01 -3.267985209822654724e-02 -4.113566130399703979e-02 -7.441544905304908752e-03 -2.107050418853759766e-01 6.719890236854553223e-02 -2.141265571117401123e-01 1.385558247566223145e-01 1.582110524177551270e-01 -2.321300283074378967e-02 -5.653734132647514343e-02 -7.621482945978641510e-03 -2.292816489934921265e-01
-4.784400016069412231e-02 -4.315107688307762146e-02 7.156696170568466187e-02 -1.840534806251525879e-01 -1.123739555478096008e-01 -3.883055448532104492e-01 1.399051100015640259e-01 2.022741287946701050e-01 1.488060057163238525e-01 -3.975369781255722046e-02 -4.125115275382995605e-01 2.748766168951988220e-02 -2.661861777305603027e-01 -1.098920181393623352e-01 -1.283142566680908203e-01 2.346122562885284424e-01 -5.181071162223815918e-02 1.821631491184234619e-01 -3.675334528088569641e-02 -1.805935800075531006e-01 -3.390670716762542725e-01 -1.037595700472593307e-02 -2.885624170303344727e-01 7.062586396932601929e-02 3.552422299981117249e-02 -2.092463709414005280e-02 5.670978687703609467e-03 1.401418298482894897e-01 -1.822968572378158569e-01 1.352219749242067337e-02 -2.353335469961166382e-01 2.321110852062702179e-02
1.936058998107910156e-01 -6.721039861440658569e-02 3.446355462074279785e-01 -2.100816965103149414e-01 -2.953104302287101746e-02 -3.206917941570281982e-01 8.526412397623062134e-02 -9.266334772109985352e-02 2.623437941074371338e-01 -9.074503928422927856e-02 -2.760131061077117920e-01 -6.889756303280591965e-03 -1.006607413291931152e-01 2.266596257686614990e-01 2.902581989765167236e-01 1.462261676788330078e-01 -9.449256584048271179e-03 -3.679396584630012512e-02 -3.401052579283714294e-02 5.327414721250534058e-03 -3.961760103702545166e-01 1.773559898138046265e-01 -1.541776955127716064e-01 -1.088883578777313232e-01 -3.803896531462669373e-02 3.175667300820350647e-02 -1.891522295773029327e-02 2.975870482623577118e-02 -2.924003005027770996e-01 1.171541884541511536e-01 3.099237196147441864e-02 1.566604971885681152e-01
5.997321754693984985e-02 -2.054208815097808838e-01 8.323443681001663208e-02 -2.547349929809570312e-01 -2.729920670390129089e-02 -2.128345519304275513e-01 1.436537057161331177e-01 3.407887369394302368e-02 -6.952212192118167877e-03 -2.409918159246444702e-01 -1.011456400156021118e-01 5.984481424093246460e-02 -2.110017091035842896e-01 -3.532399609684944153e-02 2.220063209533691406e-01 -3.209166973829269409e-02 -1.145039964467287064e-02 5.413276329636573792e-02 1.234183683991432190e-01 -1.659825444221496582e-01 -2.713974714279174805e-01 2.101137042045593262e-01 -3.491518497467041016e-01 1.942268572747707367e-02 3.314729332923889160e-01 -4.608058929443359375e-02 1.777964532375335693e-01 -3.078959584236145020e-01 -1.335857808589935303e-01 -2.190142273902893066e-01 2.015303820371627808e-02 -2.365638911724090576e-01
1.230574697256088257e-01 -5.006462335586547852e-02 -7.028584182262420654e-02 8.936390280723571777e-02 -9.300367534160614014e-02 -1.077545434236526489e-01 -1.984094381332397461e-01 -1.092379074543714523e-02 -1.638094894587993622e-02 -4.217169061303138733e-02 1.504515558481216431e-01 7.028754055500030518e-02 -4.242962598800659180e-02 -5.059372261166572571e-02 1.928308755159378052e-01 1.987361758947372437e-01 3.758584707975387573e-02 -5.162668973207473755e-02 2.032588236033916473e-02 -7.707327604293823242e-02 -3.151440322399139404e-01 -3.456335142254829407e-02 -4.238463044166564941e-01 -7.939105480909347534e-02 -1.518714427947998047e-01 -1.339029818773269653e-01 9.581804275512695312e-02 3.391958177089691162e-01 -4.368279874324798584e-01 3.446752130985260010e-01 -3.562682121992111206e-02 -1.612645387649536133e-01
1.982281357049942017e-01 2.627257406711578369e-01 6.096326559782028198e-02 -1.725349575281143188e-01 -1.932154409587383270e-02 -5.689919590950012207e-01 7.146757096052169800e-02 -6.661865860223770142e-02 -1.658535562455654144e-02 4.744150210171937943e-03 -1.674126461148262024e-02 -2.136496156454086304e-01 -3.392629623413085938e-01 2.965925633907318115e-02 1.486065089702606201e-01 -1.360473874956369400e-02 -6.737566739320755005e-02 -2.180856615304946899e-01 -2.264997735619544983e-02 -3.224840164184570312e-01 -1.065399381332099438e-03 1.518743038177490234e-01 -1.538312435150146484e-01 1.766871511936187744e-01 -7.941971719264984131e-02 -4.291367530822753906e-02 -1.169295310974121094e-01 -3.961199894547462463e-02 -1.473910808563232422e-01 2.418340891599655151e-01 -4.323991015553474426e-03 -4.332233592867851257e-02
8.070133626461029053e-03 -1.810329705476760864e-01 1.173246428370475769e-01 -1.065131425857543945e-01 -2.057312428951263428e-01 3.880537301301956177e-02 3.260365426540374756e-01 5.371325649321079254e-03 2.165390402078628540e-01 -3.265049308538436890e-02 -1.952600628137588501e-01 -7.676663249731063843e-02 -8.941271901130676270e-02 -7.581001520156860352e-02 -6.126490980386734009e-02 3.415251672267913818e-01 1.739565283060073853e-03 -4.025164060294628143e-03 2.730001211166381836e-01 -3.842314779758453369e-01 -3.226974308490753174e-01 7.379199564456939697e-02 8.032540231943130493e-02 8.512964099645614624e-02 1.976781524717807770e-03 -5.783673003315925598e-02 2.579127550125122070e-01 9.309709072113037109e-02 -2.183993160724639893e-02 7.408931851387023926e-03 -6.620688736438751221e-02 -3.699619472026824951e-01
2.384800910949707031e-01 6.634452193975448608e-02 1.604238003492355347e-01 -3.309259116649627686e-01 -9.641925990581512451e-02 -4.388386607170104980e-01 -2.202790044248104095e-02 1.266041547060012817e-01 -1.908892691135406494e-01 -1.012022569775581360e-01 5.884230881929397583e-02 5.784629285335540771e-02 -3.971949592232704163e-02 6.283156108111143112e-03 1.551239043474197388e-01 9.880465269088745117e-02 9.466361254453659058e-02 -1.329220831394195557e-01 -7.048134692013263702e-03 -1.340696662664413452e-01 -2.083215564489364624e-01 2.240428701043128967e-02 1.610539555549621582e-01 1.964380741119384766e-01 -8.717256039381027222e-02 -5.911913886666297913e-02 3.540249466896057129e-01 3.949043154716491699e-02 2.982141450047492981e-02 2.999825775623321533e-01 3.021962046623229980e-01 -1.512853354215621948e-01
-1.732061505317687988e-01 -7.402598112821578979e-02 -1.395011991262435913e-01 -2.423871755599975586e-01 -1.338365674018859863e-01 -8.914483338594436646e-02 2.689669132232666016e-01 -8.000783622264862061e-02 1.065833643078804016e-01 -1.625360250473022461e-01 -2.063667476177215576e-01 1.020429432392120361e-01 -1.427726894617080688e-01 1.775750815868377686e-01 4.550822079181671143e-01 8.149416744709014893e-02 -2.192466259002685547e-01 -3.202772885560989380e-02 6.545863300561904907e-02 6.931750476360321045e-02 -2.466583102941513062e-01 -1.036589071154594421e-01 -1.205296441912651062e-01 1.420070528984069824e-01 -1.112540215253829956e-01 -9.825650602579116821e-02 4.598085582256317139e-01 -6.953452527523040771e-02 3.850279375910758972e-02 -1.119153853505849838e-02 -7.797544449567794800e-02 -1.217620670795440674e-01
1.683338433504104614e-01 4.609749466180801392e-02 -1.627545505762100220e-01 -1.741990447044372559e-01 -3.378871083259582520e-02 -2.048516869544982910e-01 2.228713184595108032e-01 3.579231500625610352e-01 1.794169098138809204e-01 -2.098022401332855225e-01 3.038161695003509521e-01 -7.767169177532196045e-02 -7.566184550523757935e-02 2.545577585697174072e-01 -5.833640228956937790e-03 -2.659668214619159698e-02 2.518703639507293701e-01 -6.727576255798339844e-02 1.502546519041061401e-01 7.137143053114414215e-03 -3.812332749366760254e-01 3.052828907966613770e-01 -6.733594834804534912e-02 3.989545628428459167e-02 -9.738457947969436646e-02 -1.161902025341987610e-01 -2.590786851942539215e-02 3.223695326596498489e-03 -1.471000462770462036e-01 -7.757163792848587036e-02 1.536319404840469360e-01 -1.892853379249572754e-01
1.237118318676948547e-01 -2.115643024444580078e-01 5.397759005427360535e-02 -2.267057895660400391e-01 4.816737398505210876e-02 -3.117235898971557617e-01 1.176822334527969360e-01 2.524305582046508789e-01 -2.725452780723571777e-01 -1.794546842575073242e-01 -1.536030136048793793e-02 8.139726519584655762e-02 8.857873827219009399e-02 -1.768145412206649780e-01 3.301226198673248291e-01 1.284134089946746826e-01 2.106602191925048828e-01 -1.201604157686233521e-01 1.804688721895217896e-01 -2.482564896345138550e-01 -2.559394538402557373e-01 1.657709330320358276e-01 -1.803093254566192627e-01 2.228012531995773315e-01 -1.344187557697296143e-01 -1.296621710062026978e-01 -3.611680492758750916e-02 9.717974811792373657e-03 -1.260237991809844971e-01 1.501021981239318848e-01 1.613925099372863770e-01 4.177171364426612854e-02
2.303341031074523926e-01 -4.486579820513725281e-02 1.080715749412775040e-02 -2.850992679595947266e-01 2.093878835439682007e-01 -2.891526222229003906e-01 -3.028971254825592041e-01 1.079997494816780090e-01 3.434495627880096436e-01 6.112296134233474731e-02 -1.533972918987274170e-01 1.121821030974388123e-01 -2.536202371120452881e-01 1.955769658088684082e-01 1.285323947668075562e-01 1.231287866830825806e-01 7.524073868989944458e-02 4.199500381946563721e-02 -1.002553105354309082e-01 -6.977150589227676392e-02 -9.783439338207244873e-02 1.112240483053028584e-03 8.188482373952865601e-03 -4.774687439203262329e-02 -3.642568364739418030e-02 -1.584128141403198242e-01 -1.338900476694107056e-01 3.647519350051879883e-01 -1.600016206502914429e-01 2.327575087547302246e-01 -1.069997698068618774e-01 -1.942330449819564819e-01
-2.721377462148666382e-02 -3.700601756572723389e-01 7.834330201148986816e-02 -3.836004137992858887e-01 -3.707641270011663437e-03 -1.777475029230117798e-01 -1.354164481163024902e-01 3.665048256516456604e-02 5.486392602324485779e-02 -5.930822342634201050e-02 -4.348109941929578781e-03 -1.334242895245552063e-02 7.121942937374114990e-02 1.390043795108795166e-01 3.886630833148956299e-01 9.555447846651077271e-02 2.028465420007705688e-01 -1.873428672552108765e-01 2.630728110671043396e-02 -3.188623189926147461e-01 -7.554984837770462036e-02 2.128769159317016602e-01 -1.818552613258361816e-01 2.262942045927047729e-01 -2.465388923883438110e-01 4.447700455784797668e-02 1.244980692863464355e-01 -8.265092037618160248e-03 4.673664644360542297e-02 1.882904917001724243e-01 -5.844651162624359131e-02 -1.820311546325683594e-01
-9.504447877407073975e-02 -1.518994662910699844e-02 2.399014830589294434e-01 -2.885716557502746582e-01 -1.000696271657943726e-01 -2.998042106628417969e-01 1.095685064792633057e-01 1.320183128118515015e-01 -5.907234176993370056e-02 1.461485177278518677e-01 -2.512460649013519287e-01 -6.076909601688385010e-02 -2.933742105960845947e-01 -3.198973834514617920e-02 -8.664792776107788086e-02 2.116026431322097778e-01 2.057723104953765869e-01 1.077063679695129395e-01 -5.403720214962959290e-02 -2.611669898033142090e-01 -2.973592281341552734e-01 -1.090070009231567383e-01 -2.397629320621490479e-01 -9.303238242864608765e-03 -9.109688550233840942e-02 -4.855470359325408936e-02 2.416584640741348267e-01 1.643613427877426147e-01 -1.129063889384269714e-01 2.105158269405364990e-01 -2.299066483974456787e-01 2.443121001124382019e-02
2.364075183868408203e-01 1.229587420821189880e-01 -7.783922553062438965e-02 -2.880512773990631104e-01 -1.695862114429473877e-01 -4.047977626323699951e-01 -2.135227173566818237e-01 7.385784387588500977e-02 4.748103395104408264e-02 6.846923381090164185e-02 -3.264510929584503174e-01 -9.948587417602539062e-02 -2.502779364585876465e-01 -2.107687108218669891e-02 1.668897867202758789e-01 -2.397049590945243835e-02 9.140949696302413940e-02 8.540199697017669678e-02 -2.572530806064605713e-01 -9.799545258283615112e-02 3.404694423079490662e-02 2.880056798458099365e-01 -1.096771135926246643e-01 2.455483376979827881e-01 5.127654969692230225e-02 -2.089235484600067139e-01 1.482878923416137695e-01 -1.035885140299797058e-01 -1.356284320354461670e-01 -2.942638657987117767e-02 1.850431412458419800e-01 3.179856017231941223e-02
-6.481140106916427612e-02 1.454951912164688110e-01 8.901115506887435913e-02 -3.950610756874084473e-01 1.000734120607376099e-01 -4.300116896629333496e-01 -5.517962202429771423e-02 1.176536306738853455e-01 2.600766420364379883e-01 -3.633404150605201721e-02 -1.380947232246398926e-01 -4.542129114270210266e-02 -1.457817107439041138e-01 5.440181866288185120e-02 2.401975542306900024e-01 1.200628355145454407e-01 -1.141940727829933167e-01 -1.188011392951011658e-01 -9.653645753860473633e-02 -9.469062834978103638e-02 -2.096416205167770386e-01 -3.242333605885505676e-02 -2.323854863643646240e-01 2.881078124046325684e-01 -1.225987374782562256e-01 1.058346778154373169e-01 -1.822625845670700073e-01 -1.703766137361526489e-01 -1.209600195288658142e-01 1.350549906492233276e-01 2.063285261392593384e-01 -1.450381875038146973e-01
-9.243609756231307983e-02 2.883434891700744629e-01 8.117147535085678101e-02 -1.346431523561477661e-01 6.418959796428680420e-02 -6.317996382713317871e-01 -1.130799129605293274e-01 -2.433504536747932434e-02 2.529960572719573975e-01 -4.477601870894432068e-02 -7.759384810924530029e-02 -6.743348389863967896e-02 -3.089895471930503845e-02 -6.027936935424804688e-02 3.749458864331245422e-02 1.298758387565612793e-01 -4.520426504313945770e-03 1.160482969135046005e-02 7.754722237586975098e-02 -9.968388080596923828e-02 -3.860258758068084717e-01 -2.931777201592922211e-02 -1.615197062492370605e-01 7.165566086769104004e-02 8.252038806676864624e-02 -1.643957942724227905e-01 -1.473052501678466797e-01 -3.664672374725341797e-02 1.069670021533966064e-01 5.855051800608634949e-02 -3.545324143487960100e-04 -3.138979375362396240e-01
4.232968203723430634e-03 -8.842805400490760803e-03 9.808681160211563110e-02 -3.780430927872657776e-02 2.872631885111331940e-02 -2.004321515560150146e-01 5.890212953090667725e-02 1.943973153829574585e-01 6.031843647360801697e-02 -1.787035167217254639e-01 -8.027260005474090576e-02 1.409849673509597778e-01 1.522988379001617432e-01 8.341413736343383789e-02 1.287347078323364258e-01 9.163674712181091309e-02 9.842288680374622345e-03 -1.791226118803024292e-02 -2.672051489353179932e-01 -3.040141463279724121e-01 -3.281302452087402344e-01 1.928547746501863003e-03 -1.046227440237998962e-01 5.880492329597473145e-01 -2.404657006263732910e-01 -2.778458893299102783e-01 1.282159388065338135e-01 5.450700595974922180e-02 4.058856144547462463e-02 4.894740507006645203e-02 4.903583228588104248e-02 -6.090670824050903320e-03
2.605072259902954102e-01 -3.561151772737503052e-02 1.200663223862648010e-01 -1.050125062465667725e-01 2.370769083499908447e-01 -4.270668923854827881e-01 1.361128985881805420e-01 -6.436880677938461304e-02 1.964543312788009644e-01 -1.810625344514846802e-01 -6.063006818294525146e-03 1.839482784271240234e-01 1.143127158284187317e-01 8.105584979057312012e-02 4.629946351051330566e-01 1.167360171675682068e-01 1.247746348381042480e-01 1.508548557758331299e-01 9.197250939905643463e-03 5.740510672330856323e-02 -1.217164769768714905e-01 2.165518403053283691e-01 2.431968227028846741e-02 -7.603015750646591187e-02 -2.568184956908226013e-02 1.425973474979400635e-01 3.518425524234771729e-01 1.849388889968395233e-02 -7.424761354923248291e-02 5.734365805983543396e-02 -9.750943630933761597e-02 -1.343753933906555176e-01
8.271712064743041992e-02 -1.474085003137588501e-01 1.174418404698371887e-01 -2.150500565767288208e-01 1.691526174545288086e-01 -2.142494618892669678e-01 1.420526653528213501e-01 1.729180514812469482e-01 -1.921851746737957001e-02 -3.732504546642303467e-01 -1.961797922849655151e-01 -1.927172951400279999e-02 -2.916824258863925934e-02 1.125151962041854858e-01 -9.841604158282279968e-03 1.827185153961181641e-01 1.135703362524509430e-02 -1.650814861059188843e-01 -3.345216810703277588e-02 -8.794002979993820190e-02 1.047708094120025635e-01 3.503218889236450195e-01 -2.712076902389526367e-01 6.462275236845016479e-02 5.164257809519767761e-02 -1.106286272406578064e-01 2.476423978805541992e-01 1.058049052953720093e-01 -2.881804406642913818e-01 3.251281082630157471e-01 -1.539383232593536377e-01 -1.170990318059921265e-01
-5.201174318790435791e-02 -3.156608939170837402e-01 -1.240250747650861740e-02 -3.021297454833984375e-01 3.337140381336212158e-02 -1.878270655870437622e-01 -3.134799748659133911e-02 1.894351392984390259e-01 -1.938245594501495361e-01 7.891243696212768555e-02 -6.296666711568832397e-02 -6.979668140411376953e-02 -6.210939958691596985e-02 7.573008537292480469e-02 3.874833881855010986e-01 2.874771952629089355e-01 2.441374808549880981e-01 -2.403911203145980835e-01 1.059514209628105164e-01 -2.877043783664703369e-01 -9.544211626052856445e-02 5.763942003250122070e-02 -1.219289824366569519e-01 3.451210856437683105e-01 -1.789752840995788574e-01 -1.497963368892669678e-01 -5.032012239098548889e-03 -6.078784912824630737e-02 7.630679756402969360e-03 -6.757150590419769287e-02 6.878505647182464600e-02 -1.122530475258827209e-01
-7.527865469455718994e-02 2.250944972038269043e-01 2.514032125473022461e-01 7.198899984359741211e-02 -2.205268442630767822e-01 -2.940414845943450928e-01 -8.427935093641281128e-02 4.656554013490676880e-02 2.339404821395874023e-01 1.377543210983276367e-01 -3.917624428868293762e-02 -6.946804374456405640e-02 -1.769576370716094971e-01 -3.016970306634902954e-02 -8.237205445766448975e-02 2.669534981250762939e-01 -1.526039242744445801e-01 -5.665406957268714905e-02 -4.543053731322288513e-02 -4.055142700672149658e-01 -2.528017461299896240e-01 1.008016467094421387e-01 -1.453518569469451904e-01 5.094548687338829041e-02 -7.850525528192520142e-02 -7.188705354928970337e-02 2.490892410278320312e-01 1.243443116545677185e-01 -9.155883640050888062e-02 -1.246801484376192093e-02 2.755400724709033966e-02 -3.894172906875610352e-01
-1.275002062320709229e-01 -6.590791046619415283e-02 4.486917704343795776e-02 5.369001999497413635e-02 -1.810443550348281860e-01 -2.272746264934539795e-01 -1.047392711043357849e-01 7.807567715644836426e-02 2.901238203048706055e-01 -1.594179272651672363e-01 -3.296369686722755432e-02 -1.096593812108039856e-01 -3.894928097724914551e-01 6.734523922204971313e-02 1.438765078783035278e-01 2.555838823318481445e-01 -2.148085236549377441e-01 7.159868627786636353e-02 -1.473264098167419434e-01 -9.356938302516937256e-02 -2.756525278091430664e-01 1.463778764009475708e-01 -3.373872721567749977e-03 4.202688485383987427e-02 -1.174983307719230652e-01 1.259639300405979156e-02 1.847311258316040039e-01 3.234443366527557373e-01 6.357534974813461304e-02 2.695776335895061493e-02 1.352040022611618042e-01 -3.890670239925384521e-01
9.020202606916427612e-02 1.342958360910415649e-01 4.479635041207075119e-03 -5.680093914270401001e-02 1.678070425987243652e-01 -4.476927816867828369e-01 7.429558318108320236e-03 3.054493069648742676e-01 -4.189042747020721436e-02 -2.858706712722778320e-01 2.071949988603591919e-01 5.491875112056732178e-02 1.621988117694854736e-01 1.023733690381050110e-01 1.020035520195960999e-01 -1.017950251698493958e-01 3.201967775821685791e-01 8.219650387763977051e-02 1.759604215621948242e-01 -3.317495286464691162e-01 -2.782342731952667236e-01 1.389202326536178589e-01 -4.651571437716484070e-02 -1.049827970564365387e-02 -1.273066550493240356e-01 -1.644482910633087158e-01 1.087516099214553833e-01 -8.844765275716781616e-02 -9.702784568071365356e-02 3.172405809164047241e-02 1.218452975153923035e-01 -1.555780917406082153e-01
5.314186215400695801e-02 8.658462017774581909e-02 2.711791098117828369e-01 -3.624277412891387939e-01 -9.638888388872146606e-02 -2.547279894351959229e-01 2.250926345586776733e-01 -1.241876706480979919e-01 -1.671041548252105713e-01 -1.369590610265731812e-01 -3.932201489806175232e-02 1.661511952988803387e-03 -2.757683396339416504e-01 -4.933333396911621094e-02 4.602522775530815125e-02 1.020600870251655579e-01 4.011353850364685059e-02 3.780096396803855896e-02 -1.124100536108016968e-01 -2.267558872699737549e-01 -1.458047032356262207e-01 4.136196076869964600e-01 -1.185766160488128662e-01 -8.388598449528217316e-03 -5.730989575386047363e-02 -3.818185627460479736e-01 8.308626711368560791e-03 2.198491990566253662e-01 -9.722410142421722412e-02 -2.949248626828193665e-02 1.153016462922096252e-01 -1.030581295490264893e-01
8.396238833665847778e-02 2.126480638980865479e-01 -7.191992551088333130e-02 -3.833193480968475342e-01 -1.993223279714584351e-02 -2.287076562643051147e-01 2.435270324349403381e-02 -1.167655363678932190e-02 -1.239987686276435852e-01 -2.214207947254180908e-01 5.948123708367347717e-02 8.362603187561035156e-02 3.789697587490081787e-02 -7.857375591993331909e-02 -2.349790185689926147e-01 8.178053796291351318e-02 -8.519330620765686035e-02 -3.043986670672893524e-02 -3.981661284342408180e-04 -2.705096900463104248e-01 -4.376952350139617920e-01 1.121410280466079712e-01 -1.180369183421134949e-01 1.853981465101242065e-01 -4.917569458484649658e-02 -2.192042320966720581e-01 2.440354079008102417e-01 5.694307386875152588e-02 -2.308868169784545898e-01 -1.032694205641746521e-01 2.271943539381027222e-01 -1.872710585594177246e-01
1.252025961875915527e-01 -1.634301692247390747e-01 2.819738723337650299e-02 -6.929856538772583008e-02 9.325229376554489136e-02 -4.794147014617919922e-01 -1.528846379369497299e-02 1.596549339592456818e-02 -1.495977640151977539e-01 -1.596692949533462524e-01 1.315464377403259277e-01 2.519088387489318848e-01 2.103404402732849121e-01 -5.615544319152832031e-02 2.714922428131103516e-01 1.968448907136917114e-01 -1.146129816770553589e-01 -1.050794307957403362e-04 -1.401115767657756805e-02 -1.981317400932312012e-01 -1.007754653692245483e-01 4.184506461024284363e-02 -3.719758093357086182e-01 1.004887223243713379e-01 -2.493261247873306274e-01 -1.629794836044311523e-01 7.364584505558013916e-02 1.447638571262359619e-01 -1.331734508275985718e-01 2.751658260822296143e-01 -1.110367011278867722e-02 -5.353121459484100342e-02
-9.920678287744522095e-02 -1.222213823348283768e-02 -2.201313823461532593e-01 3.287341445684432983e-02 -5.002051219344139099e-02 -2.844646573066711426e-01 -2.169818282127380371e-01 3.318477049469947815e-02 4.659078270196914673e-02 -6.931557506322860718e-02 2.856267988681793213e-02 1.936678439378738403e-01 2.156594023108482361e-02 7.783597707748413086e-02 3.226196765899658203e-01 -1.679492890834808350e-01 2.471781149506568909e-02 1.627350896596908569e-01 1.098693013191223145e-01 -3.365756571292877197e-01 -1.111815869808197021e-01 7.439015060663223267e-02 -1.940818727016448975e-01 8.873931318521499634e-02 5.566613003611564636e-02 -3.497442305088043213e-01 -2.474441751837730408e-02 1.730715185403823853e-01 -1.818610876798629761e-01 1.565137207508087158e-01 2.109059244394302368e-01 -3.883690536022186279e-01
2.330584824085235596e-01 2.896669879555702209e-02 -3.915965557098388672e-02 -2.401813715696334839e-01 3.676151335239410400e-01 -3.018701672554016113e-01 -1.895715743303298950e-01 -1.237949728965759277e-02 2.836616933345794678e-01 7.308153063058853149e-02 1.676375977694988251e-02 4.827463626861572266e-02 -1.338075846433639526e-01 2.028728574514389038e-01 -3.968047723174095154e-02 -3.710601851344108582e-02 1.920615136623382568e-01 1.194324418902397156e-01 7.820123434066772461e-02 -2.502187192440032959e-01 -2.434232532978057861e-01 6.361524760723114014e-02 -2.441232353448867798e-01 2.646871656179428101e-02 -4.338895156979560852e-02 -3.044495880603790283e-01 3.371623903512954712e-02 1.285274326801300049e-01 -4.954779893159866333e-02 2.804179489612579346e-01 -1.892768144607543945e-01 -1.479953713715076447e-02
-2.045153081417083740e-02 -1.551539450883865356e-01 1.349265426397323608e-01 -3.318215012550354004e-01 -1.381586194038391113e-01 -4.587294459342956543e-01 -1.106875166296958923e-01 -8.364409208297729492e-02 -3.986035287380218506e-02 -1.237676367163658142e-01 -3.867392241954803467e-02 2.319935262203216553e-01 5.065457522869110107e-02 -1.752422004938125610e-01 4.845603108406066895e-01 -1.331586670130491257e-02 -3.863573446869850159e-02 -3.897956758737564087e-02 2.127610892057418823e-01 -1.656108796596527100e-01 -1.904958635568618774e-01 -6.291396915912628174e-02 -1.382811367511749268e-01 -6.522118579596281052e-03 -1.662193834781646729e-01 -1.123657152056694031e-01 5.329411104321479797e-02 2.023740261793136597e-01 7.330945692956447601e-03 1.530004292726516724e-01 1.215666979551315308e-01 -2.334408648312091827e-02
3.457474410533905029e-01 3.143357113003730774e-02 -1.777598261833190918e-01 -8.073485642671585083e-02 -1.286281645298004150e-01 -9.322803467512130737e-02 8.424185961484909058e-02 5.720164626836776733e-02 1.639005392789840698e-01 -7.934647798538208008e-02 -1.667443662881851196e-02 7.417984306812286377e-02 -7.270002365112304688e-02 3.419097512960433960e-02 2.536020874977111816e-01 5.018888786435127258e-02 2.401248365640640259e-01 1.574215441942214966e-01 9.827257692813873291e-02 -2.099296301603317261e-01 -3.899867832660675049e-02 1.536549651063978672e-03 -3.511779606342315674e-01 -2.261896431446075439e-01 -7.164993137121200562e-02 -1.783871948719024658e-01 2.011460512876510620e-01 2.464851140975952148e-01 -3.818078339099884033e-01 -3.444725647568702698e-02 -2.522836811840534210e-02 -3.091447353363037109e-01
3.793917000293731689e-01 7.753680692985653877e-04 -3.056808710098266602e-01 -1.419684588909149170e-01 3.829462453722953796e-02 -8.715377748012542725e-02 1.368561536073684692e-01 2.929141372442245483e-02 -5.130149796605110168e-02 -1.548573076725006104e-01 3.956105932593345642e-02 -1.050250083208084106e-01 8.983633667230606079e-02 1.065221205353736877e-01 7.674673199653625488e-02 1.108715757727622986e-01 2.612673044204711914e-01 7.482711970806121826e-02 1.986599117517471313e-01 -1.863404959440231323e-01 -8.312334120273590088e-02 1.484319269657135010e-01 -4.689690172672271729e-01 7.525108754634857178e-02 5.511301755905151367e-02 -7.148969173431396484e-02 1.190950125455856323e-01 1.093351468443870544e-01 -3.154337406158447266e-01 1.609378159046173096e-01 -1.337283253669738770e-01 -2.384416908025741577e-01
6.025900691747665405e-02 -2.492035031318664551e-01 1.136574596166610718e-01 -1.409204453229904175e-01 -2.683772146701812744e-01 -5.648810267448425293e-01 -3.623508289456367493e-02 -7.060666382312774658e-02 9.561298042535781860e-02 8.783966302871704102e-02 -8.833340555429458618e-02 1.908685415983200073e-01 -2.234889566898345947e-01 1.057842075824737549e-01 8.395697921514511108e-02 -6.524349749088287354e-02 1.003347709774971008e-01 3.893147781491279602e-02 -7.563531398773193359e-02 -2.450891435146331787e-01 -3.178414404392242432e-01 3.381585478782653809e-01 -2.241218229755759239e-03 -3.368690237402915955e-02 -1.010048463940620422e-01 -3.331653028726577759e-02 3.770301491022109985e-02 6.167817488312721252e-02 -1.400143802165985107e-01 -8.920811116695404053e-02 -5.604146048426628113e-02 1.715037673711776733e-01
1.926555670797824860e-02 1.266499012708663940e-01 -2.398770600557327271e-01 -2.249147891998291016e-01 8.315842598676681519e-02 -3.342517018318176270e-01 2.386558353900909424e-01 3.660619556903839111e-01 4.839897900819778442e-02 -2.431394457817077637e-01 1.035105660557746887e-01 1.419897973537445068e-01 2.157348208129405975e-02 1.748176515102386475e-01 2.955148816108703613e-01 -3.202297165989875793e-02 3.500122576951980591e-02 5.236114561557769775e-02 2.557848393917083740e-01 -5.679753050208091736e-02 -7.252773642539978027e-02 1.311294585466384888e-01 1.466397941112518311e-02 -1.429533492773771286e-02 1.289110034704208374e-01 -1.975998133420944214e-01 8.738353103399276733e-02 9.946808218955993652e-02 -8.925499022006988525e-02 3.879523575305938721e-01 1.253963261842727661e-01 -1.061276569962501526e-01
-1.219784319400787354e-01 -1.128775998950004578e-01 -1.234787553548812866e-01 1.467131376266479492e-01 8.466203510761260986e-02 -2.770957052707672119e-01 2.422810494899749756e-01 -9.029202163219451904e-02 2.146690636873245239e-01 -1.334373950958251953e-01 -1.998250484466552734e-01 4.046823829412460327e-02 -2.272179275751113892e-01 -6.695354729890823364e-02 4.197480678558349609e-01 2.913512988016009331e-03 1.418626029044389725e-02 1.064579933881759644e-01 1.178546175360679626e-01 -1.532978564500808716e-01 -3.523323237895965576e-01 2.358059883117675781e-01 -1.150375604629516602e-01 1.599135994911193848e-01 -1.225266531109809875e-01 -1.691569387912750244e-01 6.353946030139923096e-02 -1.601536571979522705e-01 1.809849739074707031e-01 2.172385156154632568e-01 1.543776839971542358e-01 -4.974794015288352966e-02
-2.155072987079620361e-01 2.127643674612045288e-01 -7.471190392971038818e-02 -1.512733474373817444e-02 7.915733754634857178e-02 -1.077813878655433655e-01 4.377140849828720093e-02 3.930962458252906799e-02 1.385666579008102417e-01 -2.905845455825328827e-02 1.558809280395507812e-01 5.833477713167667389e-03 -1.217175796627998352e-01 1.524869352579116821e-01 3.169512748718261719e-01 4.497048258781433105e-01 1.207330822944641113e-01 1.548542361706495285e-02 -9.476059675216674805e-02 -1.264349073171615601e-01 -1.420353651046752930e-01 -4.075448587536811829e-02 -2.860360145568847656e-01 4.691295698285102844e-02 6.946884840726852417e-02 3.475918993353843689e-02 2.888789474964141846e-01 4.663485884666442871e-01 1.458455920219421387e-01 -1.035181730985641479e-01 1.408973592333495617e-03 1.067999377846717834e-01
2.303812503814697266e-01 1.255664601922035217e-02 1.086754277348518372e-01 -4.979383200407028198e-02 -9.239175915718078613e-02 -2.090571075677871704e-01 -7.544823735952377319e-02 2.716072499752044678e-01 -3.661490380764007568e-01 1.093056723475456238e-01 -7.177735120058059692e-02 1.117462068796157837e-01 7.015846669673919678e-02 -1.603980213403701782e-01 1.394584327936172485e-01 2.033300250768661499e-01 2.722143828868865967e-01 -6.910005211830139160e-02 2.198148816823959351e-01 -2.671739459037780762e-01 -2.454311698675155640e-01 1.635142415761947632e-01 -6.545235216617584229e-02 2.654727697372436523e-01 -6.186641380190849304e-02 -2.212439477443695068e-01 3.295621275901794434e-01 1.191371977329254150e-01 -5.044340342283248901e-02 -3.108659759163856506e-02 5.854046717286109924e-02 5.339784175157546997e-02
1.566080302000045776e-01 -3.060925900936126709e-01 2.180885523557662964e-01 -8.640098385512828827e-03 -2.747900038957595825e-02 -4.759714603424072266e-01 -1.285573542118072510e-01 4.729156568646430969e-02 4.781882464885711670e-02 9.730444848537445068e-02 -1.361639648675918579e-01 6.674892455339431763e-02 -2.881752699613571167e-02 3.424374163150787354e-01 9.912858903408050537e-02 -1.288838684558868408e-02 3.596827015280723572e-02 -6.865725666284561157e-02 1.682949662208557129e-01 -9.141828864812850952e-02 -2.920945584774017334e-01 1.230850964784622192e-01 -1.638626009225845337e-01 4.466117545962333679e-02 -1.203411668539047241e-01 1.864376068115234375e-01 3.249333798885345459e-01 1.904309391975402832e-01 -1.284941285848617554e-01 1.265526860952377319e-01 -1.019228771328926086e-01 1.386927813291549683e-01
-4.981440305709838867e-02 1.937801390886306763e-02 1.461151335388422012e-02 -1.144478023052215576e-01 -8.144994825124740601e-02 1.733085960149765015e-01 -1.035483777523040771e-01 2.371697574853897095e-01 6.212982162833213806e-02 -2.488963156938552856e-01 -1.023293435573577881e-01 -1.481624394655227661e-01 -3.181259930133819580e-01 1.753563731908798218e-01 1.456439495086669922e-01 3.498807251453399658e-01 8.713941276073455811e-02 -1.942923851311206818e-02 1.560178250074386597e-01 -3.038341701030731201e-01 -3.614410758018493652e-01 3.447037935256958008e-02 -8.159419894218444824e-02 -1.894307136535644531e-01 2.567280828952789307e-01 -2.016368657350540161e-01 1.780196093022823334e-02 1.561272591352462769e-01 -6.448913365602493286e-02 5.950288847088813782e-02 -1.421058624982833862e-01 -2.195992320775985718e-01
-1.077819839119911194e-01 2.613789960741996765e-02 -2.572602033615112305e-01 -1.055480986833572388e-01 3.336837887763977051e-02 -3.929035961627960205e-01 -2.340655773878097534e-01 1.872149407863616943e-01 -1.120607256889343262e-01 -1.758781373500823975e-01 -1.132526085712015629e-03 -9.295833110809326172e-02 1.565733551979064941e-01 -5.440354719758033752e-02 3.971469998359680176e-01 -3.113163821399211884e-02 1.337497234344482422e-01 -4.022088274359703064e-02 -2.289648726582527161e-02 -1.292817741632461548e-01 -2.109751850366592407e-01 1.919491738080978394e-01 -1.295584291219711304e-01 -1.407750844955444336e-01 -1.685386709868907928e-02 -3.733051717281341553e-01 -1.982690393924713135e-01 1.416060030460357666e-01 -8.931238204240798950e-02 2.348650842905044556e-01 -5.113710835576057434e-02 -8.538594096899032593e-02
9.924114495515823364e-02 1.479116082191467285e-01 1.654231101274490356e-01 -2.374920397996902466e-01 1.430611908435821533e-01 -4.464389383792877197e-01 1.079626381397247314e-01 1.398037672042846680e-01 2.626159973442554474e-02 -1.984456181526184082e-02 -2.689048051834106445e-01 -1.172645986080169678e-01 -1.290678828954696655e-01 8.929968625307083130e-02 1.487364023923873901e-01 2.140920609235763550e-01 1.264628022909164429e-01 -2.309381961822509766e-02 -1.253137141466140747e-01 -2.658874988555908203e-01 7.475057616829872131e-03 4.503086581826210022e-02 -1.878591179847717285e-01 3.938024342060089111e-01 -1.980056613683700562e-01 -6.035733968019485474e-03 -1.645867973566055298e-01 2.345801517367362976e-02 8.664360502734780312e-04 2.839294075965881348e-01 8.180739730596542358e-02 6.499305367469787598e-02
5.831540748476982117e-02 -1.510294228792190552e-01 -1.937146037817001343e-01 -1.941660642623901367e-01 1.444986313581466675e-01 -3.110192120075225830e-01 -3.701199218630790710e-02 2.344749271869659424e-01 -2.796953916549682617e-02 -4.162514209747314453e-02 9.854660183191299438e-02 8.004461228847503662e-02 1.159870848059654236e-01 -8.054968714714050293e-02 4.777086377143859863e-01 1.964489966630935669e-01 -4.195505753159523010e-02 3.438515588641166687e-02 1.956340223550796509e-01 -2.002362310886383057e-01 4.382524266839027405e-02 3.189314603805541992e-01 -1.909832656383514404e-01 2.338926196098327637e-01 -1.778787523508071899e-01 3.280598297715187073e-02 6.431761384010314941e-02 1.903264969587326050e-01 -5.291967652738094330e-03 1.545435488224029541e-01 2.009749859571456909e-01 -7.563854008913040161e-02
-7.963335514068603516e-02 2.788051404058933258e-02 2.147144228219985962e-01 -2.397385388612747192e-01 -3.344090580940246582e-01 -2.730556428432464600e-01 1.112346202135086060e-01 1.258296519517898560e-01 -1.477711498737335205e-01 9.820619225502014160e-02 -3.333764374256134033e-01 8.421228080987930298e-02 -2.021471560001373291e-01 -9.073134511709213257e-03 -7.364139705896377563e-02 1.973810195922851562e-01 1.488415002822875977e-01 1.926714628934860229e-01 3.400397300720214844e-02 -2.769686579704284668e-01 -2.488088458776473999e-01 -4.981302097439765930e-02 -2.245867699384689331e-01 5.456485971808433533e-02 -1.009817346930503845e-01 -1.925977766513824463e-01 2.500871121883392334e-01 1.873507946729660034e-01 1.807253621518611908e-02 -2.128803730010986328e-02 -1.895514130592346191e-01 5.546650663018226624e-02
1.578931212425231934e-01 -2.888825535774230957e-01 -1.667985171079635620e-01 -2.492030113935470581e-01 -1.707319468259811401e-01 -2.774710655212402344e-01 5.200745537877082825e-02 -1.206023320555686951e-01 1.440728753805160522e-01 -9.657727926969528198e-02 1.811690032482147217e-01 -1.796033978462219238e-02 8.543866127729415894e-02 -6.211513653397560120e-02 2.758706808090209961e-01 1.688977181911468506e-01 -1.259236037731170654e-01 -3.175997734069824219e-02 1.779341250658035278e-01 -1.287602726370096207e-02 -2.418495118618011475e-01 3.624728024005889893e-01 -2.216047346591949463e-01 2.741961777210235596e-01 -3.834275528788566589e-02 6.425012648105621338e-02 -2.976954681798815727e-03 -4.783448576927185059e-02 -3.579178825020790100e-02 3.273034691810607910e-01 -5.385519471019506454e-03 -1.417422145605087280e-01
2.212148159742355347e-01 1.648865640163421631e-01 1.442453414201736450e-01 -1.960112154483795166e-01 -3.760415688157081604e-02 -2.284165322780609131e-01 -1.182269155979156494e-01 -3.350056009367108345e-03 1.264972388744354248e-01 -1.463722623884677887e-02 -2.799933254718780518e-01 -4.707127436995506287e-02 -1.577446353621780872e-03 -3.800493897870182991e-03 5.815714597702026367e-02 7.170811295509338379e-02 2.878988981246948242e-01 -8.190706372261047363e-02 -2.870576381683349609e-01 -1.669939011335372925e-01 -2.192022353410720825e-01 -7.909993827342987061e-02 -1.989375948905944824e-01 2.403536289930343628e-01 1.579456031322479248e-01 -2.072340846061706543e-01 4.956316649913787842e-01 -1.392406877130270004e-02 -1.557425013743340969e-03 1.129395887255668640e-01 -8.888771384954452515e-02 7.596748322248458862e-02
5.258298292756080627e-02 1.113619580864906311e-01 7.391641288995742798e-02 7.917574793100357056e-02 2.176940441131591797e-02 -2.675045728683471680e-01 -3.351075202226638794e-02 2.652467787265777588e-01 1.783568561077117920e-01 5.083204060792922974e-02 9.129517525434494019e-02 7.694937288761138916e-02 3.335386142134666443e-02 -1.394270956516265869e-01 -8.121497929096221924e-02 3.175668418407440186e-01 3.213143050670623779e-01 8.863131701946258545e-02 1.041869446635246277e-01 -6.647739559412002563e-02 -3.369555473327636719e-01 1.489792019128799438e-01 -2.483222931623458862e-01 2.609973549842834473e-01 -1.724455952644348145e-01 7.795270066708326340e-04 3.605411946773529053e-01 1.521272063255310059e-01 -3.017315454781055450e-02 -2.946322970092296600e-02 2.447683066129684448e-01 1.284174174070358276e-01
6.398519128561019897e-02 -1.232882812619209290e-01 -1.581521481275558472e-01 -6.064129993319511414e-02 -4.611310362815856934e-02 -3.826651871204376221e-01 -6.228911876678466797e-02 2.333752512931823730e-01 -9.251035749912261963e-02 -1.427727043628692627e-01 6.640908867120742798e-02 1.239705756306648254e-01 3.388752695173025131e-03 -5.069503188133239746e-02 2.980141639709472656e-01 1.287016719579696655e-01 2.268238179385662079e-02 -1.871324628591537476e-01 3.222159147262573242e-01 -1.692086607217788696e-01 -1.077722832560539246e-01 2.083477377891540527e-01 -2.096495777368545532e-01 2.344676703214645386e-01 -2.580200731754302979e-01 -2.810969650745391846e-01 -2.891455031931400299e-02 1.529850065708160400e-01 -1.996387839317321777e-01 2.243933826684951782e-01 2.776801772415637970e-02 -7.540287077426910400e-02
4.922308772802352905e-02 -6.375580281019210815e-02 1.064065191894769669e-02 -1.635009199380874634e-01 -8.230365812778472900e-02 -2.149915248155593872e-01 -4.055285081267356873e-02 9.679798036813735962e-03 -1.157657941803336143e-03 5.935745313763618469e-03 -3.059256076812744141e-01 -2.188828885555267334e-01 -2.235747724771499634e-01 -1.626849770545959473e-01 8.183058351278305054e-02 5.223923921585083008e-01 2.527033090591430664e-01 2.998686432838439941e-01 2.271929942071437836e-02 -2.864252030849456787e-01 -4.313613474369049072e-02 3.390503674745559692e-02 -6.105676293373107910e-02 5.961200967431068420e-02 5.479420535266399384e-03 -2.195754051208496094e-01 8.708496391773223877e-02 2.423710934817790985e-02 3.013491444289684296e-02 3.766612336039543152e-02 -6.418672949075698853e-02 -3.238289952278137207e-01
-3.912489414215087891e-01 -1.415922790765762329e-01 -3.321841731667518616e-02 2.665303414687514305e-03 1.301215291023254395e-01 -3.601988255977630615e-01 -7.112473249435424805e-02 -1.938770860433578491e-01 2.106794565916061401e-01 -3.005116991698741913e-02 -2.699885964393615723e-01 -1.834789663553237915e-01 -5.657705292105674744e-02 4.711359739303588867e-02 3.492035269737243652e-01 2.338276505470275879e-01 3.587735816836357117e-02 -8.421680331230163574e-02 2.171665243804454803e-02 -3.124607168138027191e-02 -4.154574573040008545e-01 -3.024515882134437561e-02 -2.994503080844879150e-02 5.756974965333938599e-02 3.596260771155357361e-02 -8.843319863080978394e-02 1.512164771556854248e-01 -5.647983774542808533e-02 6.846153736114501953e-02 -1.352864652872085571e-01 2.125651985406875610e-01 -1.079603359103202820e-01
1.808809349313378334e-03 -2.212816476821899414e-02 3.650455176830291748e-02 -1.478082239627838135e-01 -4.281577095389366150e-02 -3.885476291179656982e-01 -1.383001208305358887e-01 3.377773463726043701e-01 4.437252134084701538e-02 -1.283033639192581177e-01 -1.219977363944053650e-01 -1.278147250413894653e-01 -2.577550709247589111e-01 2.887255139648914337e-02 2.281732410192489624e-01 2.089077681303024292e-01 -3.151658773422241211e-01 1.842648684978485107e-01 -4.699245467782020569e-02 -1.730158179998397827e-01 -2.021501213312149048e-01 -8.791822195053100586e-02 1.083470359444618225e-01 1.543779522180557251e-01 1.709443144500255585e-02 1.830887235701084137e-02 1.978104859590530396e-01 1.964873373508453369e-01 -5.733845010399818420e-02 -1.410142630338668823e-01 -3.254118934273719788e-02 -3.542453646659851074e-01
-1.074969843029975891e-01 -2.493896335363388062e-02 1.533275470137596130e-02 -2.696861624717712402e-01 -6.306425668299198151e-03 -3.167689740657806396e-01 -8.083216845989227295e-03 -3.717229515314102173e-02 -2.807663567364215851e-02 -3.791082501411437988e-01 -3.622808754444122314e-01 -2.205208837985992432e-01 1.499653607606887817e-01 7.688909769058227539e-03 3.176236152648925781e-02 2.565095722675323486e-01 -2.947345003485679626e-02 2.284592837095260620e-01 8.758804947137832642e-02 6.474448740482330322e-02 -3.842815384268760681e-02 1.919408887624740601e-01 -1.930454075336456299e-01 2.874909900128841400e-02 1.600097268819808960e-01 -9.006862342357635498e-02 3.661491870880126953e-01 7.614586502313613892e-02 5.256401374936103821e-02 2.100691646337509155e-01 -1.389066129922866821e-01 -1.348385065793991089e-01
-2.128553017973899841e-02 1.374004483222961426e-01 4.591946676373481750e-02 -4.329904168844223022e-02 -3.085670769214630127e-01 -4.556859135627746582e-01 -2.485222816467285156e-01 6.202343478798866272e-02 -6.186859682202339172e-02 -1.983077228069305420e-01 -7.716004550457000732e-02 -2.289894735440611839e-03 9.650896489620208740e-02 -8.185169659554958344e-03 1.685615777969360352e-01 2.882250845432281494e-01 2.031412571668624878e-01 1.864349283277988434e-02 -1.637326031923294067e-01 -4.385223984718322754e-01 -1.405277252197265625e-01 1.781474053859710693e-01 1.076091174036264420e-02 1.609309464693069458e-01 1.169683560729026794e-01 1.193156093358993530e-01 1.364207863807678223e-01 -1.349000632762908936e-01 -6.169366836547851562e-02 1.120868176221847534e-01 -1.318766623735427856e-01 -3.898875787854194641e-02
3.081068992614746094e-01 3.887278586626052856e-02 -1.057018339633941650e-01 -1.944854855537414551e-01 -7.042872905731201172e-02 4.944330081343650818e-02 2.112296223640441895e-02 6.657952070236206055e-02 7.908858358860015869e-02 -1.303108632564544678e-01 3.378757089376449585e-02 -4.178586229681968689e-02 -2.628293633460998535e-02 5.218847654759883881e-03 2.541454434394836426e-01 9.901262819766998291e-02 1.841264814138412476e-01 5.869623273611068726e-02 2.748225629329681396e-01 -3.041931986808776855e-01 -2.218877337872982025e-02 6.053201854228973389e-02 -3.449701964855194092e-01 -3.209597989916801453e-02 -1.398720778524875641e-02 -2.733248174190521240e-01 1.970418393611907959e-01 2.720860540866851807e-01 -3.776577711105346680e-01 -4.581716284155845642e-02 7.658452540636062622e-02 -2.703602612018585205e-01
2.241849601268768311e-01 -1.752824485301971436e-01 -2.803423255681991577e-02 -6.228642165660858154e-02 -1.829365640878677368e-01 -4.047054648399353027e-01 8.824637159705162048e-03 2.719754576683044434e-01 -2.243731915950775146e-01 -1.717535257339477539e-01 2.711739018559455872e-02 -5.944932252168655396e-02 -3.908962476998567581e-03 -1.230771467089653015e-01 3.288026452064514160e-01 1.192873492836952209e-01 -1.087200120091438293e-01 -7.548293471336364746e-02 2.462999224662780762e-01 -2.012369781732559204e-01 -2.237586379051208496e-01 3.534591943025588989e-02 -1.146487370133399963e-01 2.342807650566101074e-01 -1.363620162010192871e-01 -2.098243683576583862e-01 2.453508414328098297e-02 2.544928491115570068e-01 -1.334172040224075317e-01 1.893341690301895142e-01 9.760030545294284821e-03 -4.093631356954574585e-02
5.976731423288583755e-03 2.068267390131950378e-02 -2.289003692567348480e-02 -2.327788621187210083e-02 3.164180740714073181e-02 -1.901592165231704712e-01 5.602592974901199341e-02 -2.687135040760040283e-01 2.901448011398315430e-01 7.794174551963806152e-02 -1.504396647214889526e-01 -3.330676853656768799e-01 -2.172582298517227173e-01 3.041567504405975342e-01 2.909301817417144775e-01 3.352958261966705322e-01 5.078098922967910767e-02 -1.226875707507133484e-01 3.613144159317016602e-02 -2.870398163795471191e-01 -1.553615275770425797e-02 1.146528199315071106e-01 -2.134322375059127808e-01 1.326687633991241455e-01 -7.163082063198089600e-02 4.559182003140449524e-02 1.441508252173662186e-02 8.911428600549697876e-02 -7.093039155006408691e-02 -2.554525434970855713e-01 1.964996941387653351e-02 -2.479125410318374634e-01
-1.675655692815780640e-01 1.064880751073360443e-02 -1.622346602380275726e-02 -2.365367710590362549e-01 1.008210256695747375e-01 -8.580424636602401733e-02 1.055141687393188477e-01 -1.335908472537994385e-01 -2.279394865036010742e-01 8.587976545095443726e-02 -8.349269628524780273e-02 2.637867927551269531e-01 -1.104952320456504822e-01 9.914700640365481377e-04 3.208736777305603027e-01 3.650999963283538818e-01 8.810446411371231079e-02 7.767070829868316650e-02 -2.388890981674194336e-01 -1.195621639490127563e-01 -3.318335115909576416e-01 4.058477878570556641e-01 -2.425784915685653687e-01 7.526930421590805054e-02 -1.993105001747608185e-02 -2.267262488603591919e-01 -5.481991916894912720e-02 -5.447521805763244629e-03 -6.109081208705902100e-02 -5.529049783945083618e-03 8.321388158947229385e-04 -4.049643874168395996e-02
7.165863364934921265e-02 -3.098852336406707764e-01 3.734482824802398682e-02 -1.817681044340133667e-01 -1.273236423730850220e-02 -3.383484184741973877e-01 -1.176545470952987671e-01 3.460477665066719055e-02 3.822178766131401062e-02 2.104682326316833496e-01 1.761968880891799927e-01 -4.623414948582649231e-02 -1.415328532457351685e-01 8.377911895513534546e-02 1.059121638536453247e-01 4.238622784614562988e-01 2.496028691530227661e-01 1.652190983295440674e-01 -3.805735707283020020e-02 -1.226394772529602051e-01 -1.749830096960067749e-01 6.449969857931137085e-02 -3.760656416416168213e-01 -1.381101161241531372e-01 7.020397484302520752e-02 -1.759326010942459106e-01 4.892154783010482788e-02 -1.059782281517982483e-01 2.082810699939727783e-01 -7.490675151348114014e-02 1.791574209928512573e-01 -7.675050944089889526e-02
4.463855624198913574e-01 -9.505736827850341797e-02 -2.173241376876831055e-01 1.668608188629150391e-02 7.853621244430541992e-02 -6.962113827466964722e-02 8.966273069381713867e-02 4.408051446080207825e-02 1.645355820655822754e-01 -2.247887477278709412e-02 4.116251319646835327e-02 8.472464047372341156e-03 5.989197269082069397e-02 1.275251209735870361e-01 1.300753206014633179e-01 2.744428217411041260e-01 1.459768265485763550e-01 1.110600233078002930e-01 6.120757386088371277e-02 -1.064667478203773499e-01 -5.650904774665832520e-02 4.261196032166481018e-02 -4.467927217483520508e-01 1.354022771120071411e-01 2.819353900849819183e-02 -2.215042114257812500e-01 6.153594329953193665e-02 9.962914139032363892e-02 -3.392581641674041748e-01 1.822929382324218750e-01 1.180062144994735718e-01 -2.902604937553405762e-01
-2.315391749143600464e-01 -2.297100871801376343e-01 -6.805903464555740356e-02 -1.385395377874374390e-01 2.514186315238475800e-02 -1.848379075527191162e-01 1.259868741035461426e-01 5.969323962926864624e-02 -1.191599071025848389e-01 3.153553232550621033e-02 5.308753624558448792e-02 -1.265906840562820435e-01 -4.752744734287261963e-02 2.752891480922698975e-01 3.248761594295501709e-01 3.081032633781433105e-01 2.763494253158569336e-01 -1.467102169990539551e-01 -1.484587937593460083e-01 7.172442227602005005e-02 -2.218072861433029175e-01 -1.218794509768486023e-01 -1.248872950673103333e-01 -7.918295264244079590e-02 -6.541708111763000488e-02 -1.933073550462722778e-01 9.198433905839920044e-02 1.877451986074447632e-01 -1.875657290220260620e-01 -2.876483835279941559e-02 3.612099289894104004e-01 -2.004439979791641235e-01
-6.821776181459426880e-02 1.541233509778976440e-01 1.143052875995635986e-01 4.450543969869613647e-02 5.695849284529685974e-02 -2.382001131772994995e-01 6.295622885227203369e-02 3.006799221038818359e-01 -3.440304473042488098e-02 7.756405323743820190e-02 -9.365414828062057495e-02 -1.063887998461723328e-01 -2.113261222839355469e-01 1.555171757936477661e-01 2.978351116180419922e-01 3.537420332431793213e-01 -1.391535438597202301e-02 1.631798744201660156e-01 -8.285414427518844604e-02 -1.827039569616317749e-01 -2.022141069173812866e-01 -2.676970791071653366e-03 -1.517223417758941650e-01 -2.162680178880691528e-01 1.502073854207992554e-01 -2.828463613986968994e-01 2.746091783046722412e-01 2.270468920469284058e-01 4.564826935529708862e-02 -1.128533706068992615e-01 -1.856791377067565918e-01 -1.887864768505096436e-01
-1.943590790033340454e-01 -2.383143156766891479e-01 2.638643048703670502e-02 -3.462130725383758545e-01 2.307013422250747681e-02 -2.306245267391204834e-01 -9.753350913524627686e-02 3.721243888139724731e-02 -7.663486152887344360e-02 -7.973081618547439575e-02 5.115256085991859436e-02 -6.846424192190170288e-02 -1.284976154565811157e-01 1.273417174816131592e-01 2.556210160255432129e-01 1.905187666416168213e-01 1.996310353279113770e-01 -1.980420798063278198e-01 8.078851550817489624e-02 -3.535249829292297363e-01 2.792477607727050781e-02 3.228076398372650146e-01 -2.009219676256179810e-01 1.339221149682998657e-01 -3.274959027767181396e-01 -1.426344811916351318e-01 1.517441868782043457e-01 9.005416184663772583e-03 1.169600412249565125e-01 7.217885553836822510e-02 -9.202169254422187805e-03 -1.510094255208969116e-01
3.093438921496272087e-03 -3.336157202720642090e-01 1.579873859882354736e-01 -1.382979303598403931e-01 1.557374596595764160e-01 -1.119215711951255798e-01 2.173873484134674072e-01 -1.505616009235382080e-01 1.004210673272609711e-03 -3.425422357395291328e-03 -5.143690109252929688e-02 -5.526029691100120544e-02 -2.523697018623352051e-01 2.503524124622344971e-01 4.601952731609344482e-01 2.788893133401870728e-02 1.528805941343307495e-01 -1.191546246409416199e-01 1.696423590183258057e-01 -2.929579913616180420e-01 -9.417230635881423950e-02 1.023617982864379883e-01 -2.709407210350036621e-01 2.178237736225128174e-01 1.146614272147417068e-02 -2.285239547491073608e-01 8.298348635435104370e-02 -4.783651605248451233e-02 -3.579447045922279358e-02 -1.325216442346572876e-01 -1.430260539054870605e-01 7.540146354585886002e-03
6.232371553778648376e-02 2.914639748632907867e-02 7.033359259366989136e-02 -1.255813539028167725e-01 1.023126840591430664e-01 -2.727870643138885498e-01 -2.239187359809875488e-01 9.218641370534896851e-02 -2.065919153392314911e-02 9.852688759565353394e-02 -2.073106169700622559e-01 -1.860584020614624023e-01 -1.673011928796768188e-01 6.606426835060119629e-02 2.160271555185317993e-01 5.214585065841674805e-01 9.830855578184127808e-02 6.751052290201187134e-02 -3.747899085283279419e-02 -9.207665920257568359e-02 -1.914056837558746338e-01 2.127998769283294678e-01 -8.251862227916717529e-02 -2.802503108978271484e-01 -5.549339577555656433e-02 -2.796178758144378662e-01 1.081419736146926880e-01 -1.567503213882446289e-01 -1.861826032400131226e-01 -1.149787753820419312e-02 -1.473734825849533081e-01 -1.641306579113006592e-01
6.068548187613487244e-02 -3.006638959050178528e-02 9.383140504360198975e-02 -2.597796618938446045e-01 -1.189977973699569702e-01 -2.188674956560134888e-01 5.215593799948692322e-02 -4.116224870085716248e-02 4.644559025764465332e-01 2.013402581214904785e-01 -5.498039722442626953e-02 1.189127191901206970e-01 -1.872233487665653229e-02 2.386723905801773071e-01 2.567842006683349609e-01 7.987126708030700684e-02 2.298162877559661865e-01 -3.156560659408569336e-02 -5.583892017602920532e-02 1.160798147320747375e-01 -2.880122065544128418e-01 2.703977227210998535e-01 1.325917243957519531e-01 5.540797114372253418e-02 -1.761715263128280640e-01 -8.814433217048645020e-02 5.588940903544425964e-02 -5.733175575733184814e-02 -3.861266672611236572e-01 -7.265977561473846436e-02 4.840358160436153412e-03 -5.346599221229553223e-02
1.114409863948822021e-01 1.144342795014381409e-01 1.051808968186378479e-01 -1.047025099396705627e-01 4.516244400292634964e-03 -4.983365833759307861e-01 2.724487893283367157e-02 -5.696786567568778992e-02 3.212615549564361572e-01 3.061650134623050690e-02 -6.562436372041702271e-02 -3.833324462175369263e-02 -1.393010318279266357e-01 -1.861729770898818970e-01 -1.054573897272348404e-02 1.087760776281356812e-01 -2.334262803196907043e-02 -9.719608724117279053e-02 -6.804371252655982971e-03 -1.073426976799964905e-01 -4.097618460655212402e-01 -2.432186715304851532e-02 -2.010790556669235229e-01 1.272627115249633789e-01 3.916160762310028076e-02 -1.788702011108398438e-01 -7.279142271727323532e-03 -1.205215230584144592e-02 1.736314892768859863e-01 -3.435590118169784546e-02 3.544877283275127411e-03 -4.609001576900482178e-01
5.947311222553253174e-02 2.601962722837924957e-02 -6.833927333354949951e-02 7.383554428815841675e-02 -1.554791331291198730e-01 -2.669830620288848877e-01 5.190151557326316833e-02 7.764327526092529297e-02 3.668849170207977295e-02 -7.387291640043258667e-02 -7.855542004108428955e-02 -1.034568846225738525e-01 -3.685858547687530518e-01 1.220119372010231018e-01 3.224972784519195557e-01 2.050013095140457153e-01 -1.862414330244064331e-01 8.791849017143249512e-02 -2.088837325572967529e-01 -2.088100314140319824e-01 -3.800436556339263916e-01 -6.375137716531753540e-02 3.899986296892166138e-02 3.256082907319068909e-02 1.617523375898599625e-03 9.934663772583007812e-02 1.431501656770706177e-01 3.405762314796447754e-01 1.373986899852752686e-01 7.605770230293273926e-02 -1.856709457933902740e-02 -3.300687074661254883e-01
2.889176309108734131e-01 -3.871053457260131836e-03 2.792991697788238525e-02 -1.980141550302505493e-01 -2.565240263938903809e-01 -7.064352929592132568e-02 -6.435450166463851929e-02 7.788015902042388916e-02 3.159299120306968689e-02 -2.501397021114826202e-02 -5.545319616794586182e-02 1.296333968639373779e-01 1.948294192552566528e-01 7.412001490592956543e-02 3.963324129581451416e-01 1.415131092071533203e-01 8.070610463619232178e-02 1.090210583060979843e-02 3.561089187860488892e-02 -3.502400219440460205e-01 -4.819719493389129639e-02 -5.905330181121826172e-02 -8.244217932224273682e-02 -4.710644111037254333e-02 1.540529876947402954e-01 -4.222091138362884521e-01 5.205547809600830078e-02 1.505986303091049194e-01 -2.332539856433868408e-01 3.926686570048332214e-02 -3.954898193478584290e-02 -3.509531319141387939e-01
-1.392640024423599243e-01 -1.497680246829986572e-01 1.364480406045913696e-01 -2.026865035295486450e-01 1.112194210290908813e-01 -2.024921178817749023e-01 2.197388000786304474e-02 1.552294343709945679e-01 2.268600016832351685e-01 3.473853692412376404e-02 -3.565292358398437500e-01 3.266257420182228088e-02 -1.082301288843154907e-01 -4.013827815651893616e-02 1.755800992250442505e-01 2.196429669857025146e-01 1.025492176413536072e-01 -1.107615083456039429e-01 2.194061577320098877e-01 6.459794938564300537e-02 -5.280534550547599792e-02 2.929355204105377197e-01 2.072964012622833252e-01 1.964589953422546387e-01 1.515529304742813110e-01 -6.974789500236511230e-02 3.689902126789093018e-01 1.791135966777801514e-01 1.004522964358329773e-01 2.310217320919036865e-01 -1.680259257555007935e-01 -1.193660497665405273e-01
5.931541696190834045e-02 -2.883978784084320068e-01 -9.597600251436233521e-02 4.269826784729957581e-02 7.127686589956283569e-02 -1.678420007228851318e-01 9.341157972812652588e-02 2.438667267560958862e-01 -2.978368848562240601e-02 -1.220048964023590088e-02 6.081013754010200500e-02 -3.351459205150604248e-01 -9.553392976522445679e-02 7.276411168277263641e-03 2.533197402954101562e-01 1.664552688598632812e-01 1.765393316745758057e-01 -2.193561643362045288e-01 -3.597927093505859375e-02 6.186639145016670227e-02 5.184427648782730103e-02 1.898266822099685669e-01 -3.284055590629577637e-01 2.558226138353347778e-02 -9.442488104104995728e-02 -1.697773039340972900e-01 2.564250528812408447e-01 9.106402844190597534e-02 -8.860433101654052734e-02 4.706547558307647705e-01 -8.319611847400665283e-02 -5.481024459004402161e-02
1.662649512290954590e-01 4.062036052346229553e-02 1.699170917272567749e-01 -1.246079709380865097e-02 -1.271790713071823120e-01 -1.162780299782752991e-01 1.886569559574127197e-01 1.261541396379470825e-01 1.466782093048095703e-01 1.145402155816555023e-02 -2.493041455745697021e-01 -2.363552451133728027e-01 3.760467842221260071e-02 3.560763224959373474e-02 4.250310659408569336e-01 1.988472789525985718e-01 -5.615215003490447998e-02 -5.856705829501152039e-02 9.552819281816482544e-02 -4.071023762226104736e-01 -3.546883165836334229e-01 6.839782744646072388e-02 4.414032399654388428e-02 9.072197228670120239e-02 2.145497202873229980e-01 1.365520209074020386e-01 1.134812086820602417e-01 4.917390644550323486e-02 1.183364167809486389e-01 2.463580965995788574e-01 -3.246456151828169823e-03 -1.454623192548751831e-01
-1.717639267444610596e-01 -5.474677309393882751e-02 -2.390174269676208496e-01 -3.236620128154754639e-01 6.276971101760864258e-02 -2.796191573143005371e-01 -3.941899910569190979e-02 2.177690118551254272e-01 1.041125506162643433e-01 1.151446476578712463e-01 3.656338900327682495e-02 -1.561295390129089355e-01 -2.116210907697677612e-01 1.823265105485916138e-01 7.108328863978385925e-03 1.739603430032730103e-01 5.691732093691825867e-02 5.585096077993512154e-04 2.053046785295009613e-02 1.561312079429626465e-01 -6.657290458679199219e-02 5.901840329170227051e-02 -2.493643462657928467e-01 1.776551753282546997e-01 -1.499813497066497803e-01 2.272364050149917603e-01 4.556061923503875732e-01 -7.365604396909475327e-03 -6.687331199645996094e-02 -1.773636043071746826e-01 1.541699022054672241e-01 -2.126063704490661621e-01
1.074749752879142761e-01 -8.951455354690551758e-02 1.016231924295425415e-01 -2.327192872762680054e-01 5.447488650679588318e-02 -3.646890819072723389e-01 -6.214652955532073975e-02 1.272964011877775192e-02 5.888828891329467297e-04 -6.389971822500228882e-02 2.199929505586624146e-01 -6.696006655693054199e-02 -1.605136990547180176e-01 1.748845130205154419e-01 3.997879028320312500e-01 6.088723242282867432e-02 1.778395175933837891e-01 -2.677033245563507080e-01 1.380726099014282227e-01 -1.546684652566909790e-01 -7.020951062440872192e-02 1.191100403666496277e-01 3.305282676592469215e-03 1.981227844953536987e-01 1.254490166902542114e-01 1.168801784515380859e-01 3.581211566925048828e-01 1.104204729199409485e-01 1.979510635137557983e-01 -7.057205587625503540e-02 1.769968271255493164e-01 -2.216228842735290527e-01
2.553212456405162811e-03 -1.762342751026153564e-01 1.350085437297821045e-01 -1.383982133120298386e-02 -1.058395300060510635e-02 -1.518035084009170532e-01 -6.849727034568786621e-02 3.099538385868072510e-01 -1.346805095672607422e-01 -1.572052985429763794e-01 2.638209611177444458e-02 -1.123651042580604553e-01 1.316121220588684082e-01 -3.151839226484298706e-02 3.949898779392242432e-01 3.757025301456451416e-01 -6.308320164680480957e-02 -1.360848695039749146e-01 1.131093353033065796e-01 -8.139871060848236084e-02 -2.232281863689422607e-01 -7.770974189043045044e-03 -3.822406232357025146e-01 1.457152701914310455e-02 2.064317930489778519e-03 -9.828966110944747925e-02 2.707385420799255371e-01 1.135943233966827393e-01 -5.208441242575645447e-02 1.924473196268081665e-01 2.071117907762527466e-01 1.956934481859207153e-01
3.538507223129272461e-01 -1.127905547618865967e-01 -4.938602074980735779e-02 -7.166534662246704102e-02 -1.229451894760131836e-01 -3.025314770638942719e-02 -6.666103750467300415e-02 1.316159069538116455e-01 1.215257570147514343e-01 -5.734127387404441833e-02 2.454134821891784668e-02 -9.565409272909164429e-03 3.444221243262290955e-02 -4.595273360610008240e-02 2.973954081535339355e-01 9.274815022945404053e-02 1.021242067217826843e-01 1.251787096261978149e-01 5.782382935285568237e-02 -1.845377385616302490e-01 -2.497367188334465027e-02 5.772827938199043274e-02 -4.835165143013000488e-01 -6.463319808244705200e-02 7.971420884132385254e-02 -2.619091868400573730e-01 1.175820231437683105e-01 2.175146937370300293e-01 -3.569376170635223389e-01 1.311662644147872925e-01 -7.450456917285919189e-02 -3.254746198654174805e-01
-5.497213453054428101e-02 1.144835874438285828e-01 -1.341671496629714966e-02 -5.310932174324989319e-02 -2.616663873195648193e-01 -2.510921359062194824e-01 -9.557959437370300293e-02 9.527557343244552612e-02 -2.609428167343139648e-01 -1.457044333219528198e-01 1.907705217599868774e-01 -1.568370014429092407e-01 -1.646231412887573242e-01 -8.737242221832275391e-02 1.121136695146560669e-01 4.690018296241760254e-01 1.446040570735931396e-01 1.348705291748046875e-01 -9.363927878439426422e-03 -3.251319825649261475e-01 -3.237707316875457764e-01 1.145056448876857758e-02 -8.117185533046722412e-02 -6.610646843910217285e-02 -9.742029011249542236e-02 -1.246932223439216614e-01 3.389269113540649414e-01 -1.221089530736207962e-02 -3.682739660143852234e-02 8.367489278316497803e-02 5.203377828001976013e-02 4.026172682642936707e-02
1.199423298239707947e-01 -2.790471166372299194e-02 -1.690742820501327515e-01 -2.267764806747436523e-01 -1.955522894859313965e-01 -9.660267084836959839e-02 -2.002687752246856689e-01 -4.180053714662790298e-03 1.682897955179214478e-01 1.702072769403457642e-01 -4.069801270961761475e-01 -3.966541215777397156e-02 -1.342373043298721313e-01 1.471461802721023560e-01 3.116612732410430908e-01 -1.783083193004131317e-02 2.538480460643768311e-01 -6.424871087074279785e-02 2.087008357048034668e-01 -1.086067780852317810e-01 -4.402609467506408691e-01 -3.502572327852249146e-02 -2.221713364124298096e-01 1.112634539604187012e-01 4.670119285583496094e-02 -7.019432634115219116e-02 -1.234707906842231750e-01 1.718411445617675781e-01 -8.162236958742141724e-02 -1.906709372997283936e-02 8.320125192403793335e-02 9.464686363935470581e-02
-1.253726035356521606e-01 -2.083512246608734131e-01 1.734821824356913567e-03 9.644538164138793945e-03 1.692989617586135864e-01 -2.387767136096954346e-01 1.462547928094863892e-01 1.400099396705627441e-01 -2.270165234804153442e-01 2.862889133393764496e-02 -2.220448851585388184e-01 1.095887273550033569e-01 1.054390370845794678e-01 2.600328624248504639e-01 3.002434372901916504e-01 2.956815063953399658e-01 2.780235409736633301e-01 -1.133342683315277100e-01 -9.639977663755416870e-02 4.271654412150382996e-02 -3.045238554477691650e-01 5.906217731535434723e-03 -2.593298256397247314e-01 1.346333920955657959e-01 -1.934992820024490356e-01 -2.742470055818557739e-02 6.971400976181030273e-02 1.237714961171150208e-01 -1.407782584428787231e-01 -1.091805398464202881e-01 1.919379383325576782e-01 -1.943405121564865112e-01
-4.949589818716049194e-02 7.573793828487396240e-02 1.362684071063995361e-01 -1.121100559830665588e-01 -5.912772193551063538e-02 -1.602768748998641968e-01 -5.724775418639183044e-02 1.744826436042785645e-01 -8.977334201335906982e-02 -5.794685706496238708e-02 2.651905640959739685e-02 -4.142969846725463867e-02 -1.807051599025726318e-01 1.029077395796775818e-01 3.683096766471862793e-01 5.367659777402877808e-02 2.999264001846313477e-02 9.101829677820205688e-02 1.680608391761779785e-01 2.433796674013137817e-01 -2.255771458148956299e-01 3.075145184993743896e-01 -2.362139970064163208e-01 1.055690571665763855e-01 8.751674741506576538e-02 7.200258970260620117e-02 3.772248327732086182e-01 1.404387950897216797e-01 1.961294263601303101e-01 -2.351057976484298706e-01 -2.138053253293037415e-02 -3.521898090839385986e-01
6.964362412691116333e-02 1.334864497184753418e-01 9.785957634449005127e-02 -8.237436413764953613e-02 -1.095355078577995300e-01 -2.523648440837860107e-01 2.674579024314880371e-01 5.292036756873130798e-02 -5.263626202940940857e-02 -2.728768885135650635e-01 -1.754453629255294800e-01 -9.603346884250640869e-02 -2.914365828037261963e-01 -3.326719701290130615e-01 7.422462850809097290e-02 2.353046685457229614e-01 1.873838901519775391e-01 2.680769190192222595e-02 5.218635499477386475e-02 -5.836219713091850281e-02 -2.705657482147216797e-01 -7.324787974357604980e-02 -2.333326190710067749e-01 1.533856093883514404e-01 4.135008156299591064e-02 1.698418259620666504e-01 2.138715684413909912e-01 -9.168570488691329956e-02 -1.397804170846939087e-01 4.356206208467483521e-02 -7.052769511938095093e-02 -3.572288453578948975e-01
-3.488026931881904602e-02 -4.202171694487333298e-03 3.440855816006660461e-02 -1.664874404668807983e-01 4.990561679005622864e-02 -4.467002451419830322e-01 -8.813952095806598663e-03 2.907584011554718018e-01 -8.313423395156860352e-02 -1.288100630044937134e-01 8.123494684696197510e-03 1.754616796970367432e-01 9.455361217260360718e-02 -1.583843864500522614e-02 2.082873433828353882e-01 6.416795309633016586e-03 -2.376124411821365356e-01 -2.525145709514617920e-01 2.046130970120429993e-02 -2.441190630197525024e-01 -3.160212337970733643e-01 -3.096818178892135620e-02 -2.001430541276931763e-01 2.752926945686340332e-01 -7.968862354755401611e-02 -3.162490949034690857e-02 -9.936057776212692261e-02 3.216911479830741882e-02 2.464882284402847290e-02 3.089788854122161865e-01 6.756825000047683716e-02 -2.458355575799942017e-01
2.365431636571884155e-01 2.071619331836700439e-01 1.952427178621292114e-01 -1.281760334968566895e-01 3.519598245620727539e-01 -1.290724873542785645e-01 1.571260392665863037e-01 3.656443953514099121e-02 4.139849841594696045e-01 3.178815543651580811e-02 4.348149895668029785e-02 1.423688605427742004e-03 -3.642719238996505737e-02 -6.347499042749404907e-02 3.049744069576263428e-01 2.221181094646453857e-01 5.783674865961074829e-02 4.345677793025970459e-02 8.854613453149795532e-02 1.732795126736164093e-02 -2.745989859104156494e-01 9.287612140178680420e-02 -6.935013830661773682e-02 -2.239606529474258423e-02 -1.947660744190216064e-01 9.136718697845935822e-03 2.668837904930114746e-01 1.784489303827285767e-01 -3.141532465815544128e-02 -6.336949020624160767e-02 -1.446741372346878052e-01 -2.971455752849578857e-01
-2.986233308911323547e-02 1.748164594173431396e-01 -7.605782896280288696e-02 9.383945167064666748e-02 2.192739099264144897e-01 -3.849143907427787781e-02 8.729588985443115234e-02 3.431153893470764160e-01 8.243943750858306885e-02 1.189005672931671143e-01 -7.701304554939270020e-02 1.208221167325973511e-01 -1.889380812644958496e-01 1.709299385547637939e-01 1.278915256261825562e-01 4.672686755657196045e-01 2.389908209443092346e-02 5.109533295035362244e-02 -1.361960023641586304e-01 -3.005464971065521240e-01 -2.122202068567276001e-01 -1.213104091584682465e-02 -2.618213295936584473e-01 -1.091488525271415710e-01 6.180885434150695801e-02 -2.168602943420410156e-01 2.566886842250823975e-01 1.791066378355026245e-01 1.409682333469390869e-01 -6.192365288734436035e-02 9.546802379190921783e-03 -1.662817895412445068e-01
-3.516581282019615173e-02 1.692077666521072388e-01 -1.530436426401138306e-02 -2.681010775268077850e-02 -1.297259777784347534e-01 -5.047329664230346680e-01 -2.206863909959793091e-01 8.392184972763061523e-02 -2.628511786460876465e-01 -1.680873036384582520e-01 -1.557837575674057007e-01 -1.106876507401466370e-01 8.167557418346405029e-03 -5.579610541462898254e-02 1.266399174928665161e-01 1.398391872644424438e-01 2.320470521226525307e-03 -6.770508736371994019e-02 -2.352852076292037964e-01 -7.785621285438537598e-02 -3.228693008422851562e-01 2.488104104995727539e-01 -2.257997244596481323e-01 6.857471913099288940e-02 1.902553737163543701e-01 1.041321158409118652e-01 3.065221011638641357e-02 -1.939340382814407349e-01 -1.346553862094879150e-01 2.518274486064910889e-01 -1.664910651743412018e-02 -1.180944666266441345e-01
1.176860034465789795e-01 1.374441981315612793e-01 -5.814876034855842590e-02 -1.342976838350296021e-02 2.556018233299255371e-01 -3.377388119697570801e-01 6.150679197162389755e-03 1.914424896240234375e-01 2.736265659332275391e-01 -2.124695628881454468e-01 8.246786892414093018e-02 2.878499031066894531e-01 -2.104841470718383789e-01 2.767426371574401855e-01 2.876954972743988037e-01 2.622698843479156494e-01 1.855748146772384644e-01 7.201491296291351318e-02 4.058725759387016296e-02 1.296222954988479614e-01 -1.663715839385986328e-01 5.307587608695030212e-02 5.828064680099487305e-02 2.044754326343536377e-01 -1.930630654096603394e-01 8.490734547376632690e-02 1.809702366590499878e-01 8.938032388687133789e-02 -1.347522810101509094e-02 1.775334924459457397e-01 -1.142331212759017944e-01 4.176924750208854675e-02
-1.384631097316741943e-01 5.908697098493576050e-02 1.413893103599548340e-01 1.035277768969535828e-01 1.168898344039916992e-01 -3.171472251415252686e-01 1.726579815149307251e-01 1.825439780950546265e-01 -6.624904274940490723e-02 2.180542051792144775e-01 -1.263857632875442505e-01 -1.211781278252601624e-01 -2.936034202575683594e-01 4.659008979797363281e-02 2.564810812473297119e-01 3.039689958095550537e-01 -1.308332234621047974e-01 1.355297118425369263e-01 -2.042678743600845337e-01 -2.341026216745376587e-01 -2.483841031789779663e-01 1.954279839992523193e-01 -2.327302843332290649e-01 8.177722245454788208e-02 1.087024584412574768e-01 -3.388673067092895508e-01 1.257774531841278076e-01 -3.674111515283584595e-02 -1.094142720103263855e-02 -1.308389753103256226e-02 -5.081766098737716675e-02 -2.566220238804817200e-02
9.517544880509376526e-03 -9.906689822673797607e-02 1.471447665244340897e-02 8.612590283155441284e-02 1.042549535632133484e-01 -8.879503607749938965e-02 5.336115509271621704e-02 -1.584772914648056030e-01 -2.413133904337882996e-02 -1.341962814331054688e-01 -3.128121197223663330e-01 -2.044959068298339844e-01 -2.732184529304504395e-01 2.354224026203155518e-01 3.074559569358825684e-01 -2.260909974575042725e-02 4.600950330495834351e-02 -5.676433816552162170e-02 2.019309997558593750e-01 -3.171403110027313232e-01 -1.331834346055984497e-01 3.597943782806396484e-01 -3.554390370845794678e-01 1.849076747894287109e-01 -1.210246980190277100e-01 -7.196745276451110840e-02 2.291003763675689697e-01 -1.763290353119373322e-02 3.021095879375934601e-02 -1.186445727944374084e-01 -7.540392130613327026e-02 -6.827581673860549927e-02
9.691180288791656494e-02 -7.783392816781997681e-02 4.325872287154197693e-02 -4.697049036622047424e-02 -1.163735985755920410e-02 -2.093691527843475342e-01 -7.521649450063705444e-02 -6.668643653392791748e-02 -5.508079752326011658e-02 -1.508046984672546387e-01 -3.154396116733551025e-01 -1.902105808258056641e-01 -1.583701074123382568e-01 -6.992664933204650879e-02 1.317399442195892334e-01 5.372605323791503906e-01 2.446520328521728516e-01 2.628061175346374512e-01 -1.019459334202110767e-03 -2.310763299465179443e-01 -7.931210845708847046e-02 4.330407828092575073e-02 -7.427603006362915039e-02 -5.675457790493965149e-02 -2.348334155976772308e-02 -2.524481117725372314e-01 1.509671360254287720e-01 9.628890454769134521e-02 -8.920223452150821686e-03 -3.033219650387763977e-02 -1.139411181211471558e-01 -3.455645442008972168e-01
2.495618462562561035e-01 -1.710315048694610596e-01 1.057518497109413147e-01 -3.104241751134395599e-02 -4.004536196589469910e-02 -1.096108257770538330e-01 -1.845935545861721039e-02 1.056643575429916382e-01 1.180480644106864929e-01 1.544546037912368774e-01 -3.017083406448364258e-01 -2.137874364852905273e-01 7.176284212619066238e-03 1.719559133052825928e-01 2.261759489774703979e-01 -6.291436403989791870e-02 1.824921518564224243e-01 1.458370834589004517e-01 6.255579739809036255e-02 -1.965361386537551880e-01 -4.201310873031616211e-01 6.464327871799468994e-02 -2.049754112958908081e-01 -1.168545186519622803e-01 1.094663068652153015e-01 -5.975819379091262817e-02 3.337375819683074951e-01 2.823735475540161133e-01 1.867950707674026489e-01 -1.109080463647842407e-01 -1.487163752317428589e-01 4.988129436969757080e-02
1.685082912445068359e-01 -8.338549174368381500e-03 2.614956535398960114e-02 -5.646733567118644714e-02 3.328798711299896240e-01 -2.691498994827270508e-01 6.214728578925132751e-02 6.586198508739471436e-02 3.899585008621215820e-01 -6.042817980051040649e-02 -3.686476051807403564e-01 -3.940266370773315430e-02 8.091255277395248413e-02 1.104876166209578514e-03 4.024952054023742676e-01 9.292366355657577515e-02 1.110525205731391907e-01 -3.330820426344871521e-02 1.561418473720550537e-01 -1.526195704936981201e-01 -2.428603470325469971e-01 2.097120136022567749e-01 -1.201837882399559021e-01 -1.198493614792823792e-01 -1.774054020643234253e-01 6.684473901987075806e-02 1.472509652376174927e-01 2.289606444537639618e-02 -7.377192378044128418e-02 -1.045229956507682800e-01 -1.955957412719726562e-01 1.406287122517824173e-02
-4.026475921273231506e-02 -6.712970137596130371e-02 1.350826472043991089e-01 -2.316948622465133667e-01 3.836851567029953003e-02 -1.222505047917366028e-01 8.353699743747711182e-02 1.120427101850509644e-01 1.325327157974243164e-01 -1.047980859875679016e-01 -3.578197360038757324e-01 5.687021836638450623e-02 -7.566746324300765991e-02 8.724924176931381226e-02 1.986368447542190552e-01 1.566915661096572876e-01 -9.000088274478912354e-02 -1.604667492210865021e-02 -1.487882733345031738e-01 -2.841395139694213867e-01 -2.763637006282806396e-01 -1.243204101920127869e-01 -2.483343183994293213e-01 1.895600408315658569e-01 -1.217982023954391479e-01 -2.696343958377838135e-01 4.217369258403778076e-01 -2.408649176359176636e-01 2.724063210189342499e-02 1.116407439112663269e-01 7.864776998758316040e-02 7.318883389234542847e-02
2.183138020336627960e-02 -3.682107850909233093e-02 6.008386239409446716e-02 -2.818531990051269531e-01 4.537978023290634155e-02 -4.404347836971282959e-01 9.134515374898910522e-02 1.866985410451889038e-01 2.132350057363510132e-01 -1.574973464012145996e-01 -1.388176679611206055e-01 3.226565197110176086e-02 -1.429758667945861816e-01 -6.200482323765754700e-02 4.961900785565376282e-02 3.264605402946472168e-01 -1.659293919801712036e-01 -2.696135342121124268e-01 4.649171978235244751e-02 -3.160312473773956299e-01 -1.272573769092559814e-01 -6.087008398026227951e-03 6.153402104973793030e-02 2.192583978176116943e-01 -9.981935471296310425e-02 -2.077116519212722778e-01 1.172346398234367371e-01 -1.025641262531280518e-01 2.393065392971038818e-02 2.531540691852569580e-01 1.938097625970840454e-01 -4.489788040518760681e-02
-1.309804171323776245e-01 5.239542201161384583e-02 1.278687566518783569e-01 1.310496870428323746e-02 -2.973821386694908142e-02 -4.161935746669769287e-01 1.034591645002365112e-01 -1.015867069363594055e-01 4.281843900680541992e-01 -5.792222544550895691e-02 -6.790403276681900024e-02 -1.855551451444625854e-02 -9.149662405252456665e-02 -1.567108482122421265e-01 -3.151495382189750671e-02 3.382331728935241699e-01 -2.294730767607688904e-02 -4.399190098047256470e-02 -1.388466954231262207e-01 -3.192016482353210449e-01 -2.447127103805541992e-01 1.996571272611618042e-01 4.742312803864479065e-02 1.889987289905548096e-01 -4.207865800708532333e-03 1.269593462347984314e-02 1.558425724506378174e-01 2.824957966804504395e-01 -1.095882356166839600e-01 8.890587836503982544e-02 3.672009706497192383e-02 -2.039505839347839355e-01
-4.308206215500831604e-02 -1.313223987817764282e-01 -1.775634437799453735e-01 5.941622890532016754e-03 -1.423241794109344482e-01 -4.996084868907928467e-01 -1.365564912557601929e-01 1.687715500593185425e-01 -1.860574632883071899e-01 -8.383318036794662476e-02 -3.907725214958190918e-02 -1.527043581008911133e-01 4.788938537240028381e-02 -1.686962842941284180e-01 2.765857279300689697e-01 -3.956765681505203247e-02 1.717289239168167114e-01 4.455043375492095947e-02 2.318326830863952637e-01 -2.183744013309478760e-01 -1.810673624277114868e-01 1.524482220411300659e-01 -1.678059250116348267e-01 7.838618755340576172e-02 -9.339265525341033936e-02 -2.781805098056793213e-01 -1.140564754605293274e-01 2.293671220541000366e-01 -8.467781543731689453e-02 2.735801041126251221e-01 -7.086532423272728920e-04 -7.057106588035821915e-03
1.177848577499389648e-01 8.036967366933822632e-03 1.799178868532180786e-02 -1.981777250766754150e-01 9.847768582403659821e-03 -2.859277725219726562e-01 -5.933304876089096069e-02 2.187207937240600586e-01 1.390590220689773560e-01 1.748827099800109863e-01 -4.058739915490150452e-02 5.008812993764877319e-03 7.392638921737670898e-02 3.128404915332794189e-01 -1.660271920263767242e-02 1.431882381439208984e-01 2.158531248569488525e-01 2.015298157930374146e-01 2.812756597995758057e-01 -2.845194004476070404e-02 -2.629698812961578369e-01 3.103389143943786621e-01 -1.290727257728576660e-01 1.421833932399749756e-01 -3.151296377182006836e-01 2.654944062232971191e-01 8.509927988052368164e-02 -7.736720889806747437e-02 1.334280427545309067e-02 1.518103033304214478e-01 6.474791467189788818e-02 -2.400764524936676025e-01
8.169393986463546753e-02 -8.865334838628768921e-02 -2.192389965057373047e-01 1.908239275217056274e-01 -9.250645339488983154e-02 -1.713477820158004761e-01 -4.677185043692588806e-02 1.341321617364883423e-01 1.512708067893981934e-01 -6.879772990942001343e-02 2.582849860191345215e-01 2.205056995153427124e-01 -1.073913648724555969e-01 -2.075721696019172668e-02 7.390452921390533447e-02 2.660693824291229248e-01 1.037608161568641663e-01 5.778705328702926636e-02 -7.136113196611404419e-02 -1.343955099582672119e-01 -2.566628754138946533e-01 1.712561398744583130e-01 -3.878449797630310059e-01 1.096184924244880676e-01 9.341656416654586792e-02 -8.664644509553909302e-02 2.381551861763000488e-01 1.943110674619674683e-01 -3.276411890983581543e-01 2.357489913702011108e-01 1.926214247941970825e-01 7.796931266784667969e-02
4.169676601886749268e-01 2.134469747543334961e-01 -1.471360959112644196e-02 5.642194673418998718e-02 -1.693565994501113892e-01 -2.738508284091949463e-01 -7.751853018999099731e-02 1.299160718917846680e-01 9.912147186696529388e-03 8.707866072654724121e-03 -2.847062051296234131e-01 1.617251895368099213e-02 -3.787376880645751953e-01 8.887785673141479492e-02 -8.709432184696197510e-02 1.276687234640121460e-01 4.016352444887161255e-02 -1.572456955909729004e-01 8.263998478651046753e-02 -2.913905382156372070e-01 -7.203792780637741089e-02 -3.451954573392868042e-02 6.600514054298400879e-02 2.519567608833312988e-01 -9.316860884428024292e-02 -5.937265232205390930e-02 3.507679700851440430e-01 6.428628414869308472e-02 -8.837203681468963623e-02 1.469914317131042480e-01 -1.690667420625686646e-01 -6.498128175735473633e-02
-6.101681664586067200e-02 -1.443405747413635254e-01 -1.617427170276641846e-01 8.760860562324523926e-02 2.395917028188705444e-01 -1.017851904034614563e-01 6.972800008952617645e-03 5.935542285442352295e-02 1.214372143149375916e-01 -1.517168283462524414e-01 -3.221915960311889648e-01 -8.512169122695922852e-02 -2.564948499202728271e-01 1.804585307836532593e-01 3.936707079410552979e-01 -8.202746510505676270e-02 3.065494894981384277e-01 -1.573946028947830200e-01 1.726463437080383301e-01 -2.895377576351165771e-01 -1.602564901113510132e-01 2.328408807516098022e-01 -2.576085627079010010e-01 -4.214781522750854492e-02 5.167718231678009033e-02 -4.729758575558662415e-02 2.365688234567642212e-01 8.156500756740570068e-02 -1.069919485598802567e-02 -3.528656065464019775e-02 -6.598884612321853638e-02 8.793737739324569702e-02
-1.300446093082427979e-01 1.847304217517375946e-02 3.149555623531341553e-01 -8.431797474622726440e-02 -4.455457627773284912e-02 -4.720227420330047607e-01 1.461720168590545654e-01 1.656890511512756348e-01 4.465845227241516113e-02 1.237604692578315735e-01 -2.633487880229949951e-01 -6.736565381288528442e-03 -7.504225522279739380e-02 3.778896480798721313e-02 3.248207569122314453e-01 1.740945428609848022e-01 -8.840719610452651978e-02 -2.415042519569396973e-01 1.689995825290679932e-02 -9.416580200195312500e-02 -2.435656785964965820e-01 4.458918049931526184e-02 1.554397866129875183e-02 3.295304477214813232e-01 1.241255784407258034e-03 5.510951951146125793e-02 1.890032738447189331e-01 -1.255817860364913940e-01 1.002390757203102112e-01 7.058084756135940552e-02 2.026970088481903076e-01 -1.309986710548400879e-01
-3.411995619535446167e-02 2.418674081563949585e-01 1.707846298813819885e-02 -1.062839701771736145e-01 -2.795066833496093750e-01 1.909224390983581543e-01 4.923184961080551147e-02 8.567832410335540771e-02 2.222892642021179199e-01 -1.295509003102779388e-02 -2.215868234634399414e-01 -5.099387839436531067e-02 -9.425313025712966919e-02 1.545338630676269531e-01 2.019642293453216553e-01 3.240709304809570312e-01 2.375099509954452515e-01 1.034301519393920898e-01 7.544351369142532349e-02 -1.581295877695083618e-01 -5.689600110054016113e-01 2.471169829368591309e-02 -4.422181472182273865e-02 2.583892829716205597e-02 -2.612411789596080780e-02 -1.468193829059600830e-01 9.557683020830154419e-02 2.025587111711502075e-01 9.130989015102386475e-02 -1.068252623081207275e-01 1.854729279875755310e-02 -8.543687313795089722e-02
-6.298436969518661499e-02 6.095616146922111511e-03 2.407503724098205566e-01 -2.084827050566673279e-02 -4.108240082859992981e-02 -2.781587243080139160e-01 3.073847591876983643e-01 -3.643010184168815613e-02 -2.175181172788143158e-02 7.413166016340255737e-02 -4.208832234144210815e-02 -1.699602305889129639e-01 -3.360426723957061768e-01 -2.737545035779476166e-02 2.348461896181106567e-01 4.604542553424835205e-01 2.147556282579898834e-02 1.664478182792663574e-01 -2.138237655162811279e-02 -2.774563431739807129e-01 -2.630546391010284424e-01 1.222627684473991394e-01 -1.022582426667213440e-01 4.726717621088027954e-02 1.941715925931930542e-02 -2.579957544803619385e-01 1.496594846248626709e-01 4.861564561724662781e-02 -1.320686377584934235e-02 -1.332352906465530396e-01 -1.616892665624618530e-01 8.393254131078720093e-02
3.220640420913696289e-01 -4.101850092411041260e-02 -3.819196298718452454e-02 -5.418835952877998352e-02 -8.083843439817428589e-02 6.250996887683868408e-02 1.930226199328899384e-02 6.901487708091735840e-02 1.384665668010711670e-01 -1.309807449579238892e-01 7.079871743917465210e-02 5.002438649535179138e-02 -1.101189032196998596e-01 -4.056315496563911438e-02 2.915995717048645020e-01 2.147610187530517578e-01 2.025200128555297852e-01 9.123105555772781372e-02 2.023861259222030640e-01 -1.884774118661880493e-01 7.380251586437225342e-02 4.040789976716041565e-02 -3.671722412109375000e-01 -4.813474789261817932e-02 -4.612383991479873657e-02 -2.380814701318740845e-01 1.902086138725280762e-01 9.749247133731842041e-02 -3.549536168575286865e-01 1.795201003551483154e-01 3.322559222579002380e-02 -3.898718953132629395e-01
-9.295584261417388916e-02 -1.609246134757995605e-01 -2.629463328048586845e-03 3.015182167291641235e-02 -1.986312419176101685e-01 -1.419710069894790649e-01 -3.699341043829917908e-02 -3.033135831356048584e-02 -5.995514616370201111e-02 -1.158271208405494690e-01 -8.518365025520324707e-02 1.264877468347549438e-01 -1.441583335399627686e-01 -1.927111446857452393e-01 3.930910825729370117e-01 1.061222404241561890e-01 2.215467095375061035e-01 -1.005951911211013794e-01 2.144697308540344238e-01 -1.898005455732345581e-01 -5.063130706548690796e-02 2.107760459184646606e-01 -9.005703777074813843e-02 2.086383700370788574e-01 -1.843459755182266235e-01 -1.754204630851745605e-01 -5.857023969292640686e-02 1.091785207390785217e-01 -2.080418169498443604e-01 3.410740792751312256e-01 1.250959932804107666e-01 -3.787584602832794189e-01
-9.368404000997543335e-02 -9.307830780744552612e-02 1.841380596160888672e-01 -1.175077166408300400e-02 -1.008047312498092651e-01 -7.600443810224533081e-02 1.105659157037734985e-01 1.943753063678741455e-01 1.141211614012718201e-01 -1.253101378679275513e-01 -2.357268631458282471e-01 6.808137404732406139e-04 1.840732991695404053e-02 6.310830265283584595e-02 2.679296731948852539e-01 1.459890510886907578e-02 -3.423128724098205566e-01 -1.980007886886596680e-01 -2.711120620369911194e-02 -2.338615655899047852e-01 -3.126688301563262939e-01 1.157340928912162781e-01 -2.636195719242095947e-01 3.169518411159515381e-01 -2.739660739898681641e-01 -2.274149954319000244e-01 1.863416135311126709e-01 1.235022917389869690e-01 -1.241365373134613037e-01 1.679445803165435791e-01 7.189324498176574707e-02 5.917521193623542786e-02
-3.431901801377534866e-03 -3.504249751567840576e-01 -1.367228478193283081e-01 -2.594757974147796631e-01 -3.623069450259208679e-02 -1.598586589097976685e-01 -7.462079823017120361e-02 1.115065366029739380e-01 -9.711880981922149658e-02 -2.359239570796489716e-02 1.081755086779594421e-01 -1.849531382322311401e-01 9.008259512484073639e-03 -8.006265759468078613e-02 2.574086487293243408e-01 3.981358110904693604e-01 1.998946517705917358e-01 -1.399500817060470581e-01 1.694155335426330566e-01 -3.766990602016448975e-01 -1.189912483096122742e-01 1.392960548400878906e-01 -3.965326771140098572e-02 3.355500698089599609e-01 -1.670747250318527222e-01 -1.235058084130287170e-01 -1.000394225120544434e-01 1.207615509629249573e-01 -3.040630370378494263e-02 -2.145318500697612762e-02 7.426712661981582642e-02 -8.126503229141235352e-02
-9.135404229164123535e-02 3.218050897121429443e-01 -2.814249135553836823e-03 -1.960256397724151611e-01 -4.687158018350601196e-02 -1.751610487699508667e-01 -8.134881407022476196e-02 8.110214024782180786e-02 1.381309181451797485e-01 7.001624256372451782e-02 -3.021207451820373535e-01 1.619468480348587036e-01 -1.817896515130996704e-01 3.334321677684783936e-01 3.374915570020675659e-02 3.381126821041107178e-01 3.416594266891479492e-01 5.293072387576103210e-02 -1.586337685585021973e-01 -3.698855936527252197e-01 -1.958757936954498291e-01 -6.465340405702590942e-02 -5.606601759791374207e-02 -2.302531339228153229e-02 1.221899986267089844e-01 -6.589028239250183105e-02 1.737961769104003906e-01 9.024201333522796631e-02 5.141680687665939331e-02 2.602052688598632812e-02 -1.696756924502551556e-03 -1.172191947698593140e-01
-5.121966823935508728e-02 4.458072595298290253e-03 -7.963427901268005371e-02 -3.093794286251068115e-01 -1.594076678156852722e-02 -9.289813786745071411e-02 4.581900686025619507e-02 2.249173261225223541e-02 1.228021904826164246e-01 -4.300315976142883301e-01 -1.454313099384307861e-01 -2.331828624010086060e-01 1.478449720889329910e-02 -1.443275343626737595e-02 2.407890977337956429e-03 4.621919393539428711e-01 2.893342673778533936e-01 7.903530448675155640e-02 -1.762126088142395020e-01 -2.060837810859084129e-03 -2.636221945285797119e-01 7.557523250579833984e-02 -8.840563893318176270e-02 2.243406474590301514e-01 9.843529760837554932e-02 5.583662539720535278e-02 1.853624731302261353e-01 2.572212219238281250e-01 -1.465603560209274292e-01 5.964732170104980469e-02 1.352596748620271683e-02 -3.613016754388809204e-02
4.117839410901069641e-02 -2.049590200185775757e-01 -1.504747420549392700e-01 5.257435515522956848e-02 1.383100003004074097e-01 -2.634317576885223389e-01 -6.605027616024017334e-02 1.888125687837600708e-01 -2.877927124500274658e-01 6.221327930688858032e-02 -4.809538647532463074e-02 7.192136347293853760e-02 1.121255531907081604e-01 2.390155196189880371e-01 1.464277654886245728e-01 3.805190324783325195e-01 2.600766122341156006e-01 1.877219416201114655e-02 5.911842733621597290e-02 1.537370085716247559e-01 -3.389418423175811768e-01 -3.809820860624313354e-02 -1.844680309295654297e-01 -1.579694449901580811e-01 -9.228828363120555878e-03 -1.597061157226562500e-01 2.980057299137115479e-01 1.045116558670997620e-01 -2.339861392974853516e-01 -8.162561058998107910e-02 1.088477522134780884e-01 -5.669265985488891602e-02
-8.376225829124450684e-02 -2.124609798192977905e-01 -1.020813882350921631e-01 -1.022444590926170349e-01 -2.351740896701812744e-01 -3.516903221607208252e-01 1.881109178066253662e-01 -7.058079540729522705e-02 1.951605081558227539e-02 5.292813852429389954e-02 2.782325446605682373e-01 5.989146605134010315e-02 -7.095347344875335693e-02 6.124172732234001160e-02 3.242115080356597900e-01 9.879533946514129639e-02 2.352600172162055969e-02 -1.502695679664611816e-01 1.943262293934822083e-02 -2.009286880493164062e-01 -2.659105658531188965e-01 2.523952424526214600e-01 -2.399713546037673950e-01 1.279702931642532349e-01 1.089883521199226379e-01 4.266544431447982788e-02 1.546952575445175171e-01 7.161655277013778687e-02 -1.651748120784759521e-01 3.965176045894622803e-01 -1.449451036751270294e-02 5.658270791172981262e-03
5.697637423872947693e-02 1.405043154954910278e-01 -6.209978833794593811e-02 -1.865993738174438477e-01 1.939191669225692749e-01 -5.421232581138610840e-01 4.957716912031173706e-02 1.418454647064208984e-01 2.338294126093387604e-02 1.915385127067565918e-01 -2.304953336715698242e-01 -9.333766996860504150e-02 -2.084597013890743256e-03 3.177980761392973363e-05 1.812226027250289917e-01 8.175382018089294434e-02 1.161477714776992798e-01 2.376239001750946045e-02 1.658789366483688354e-01 1.720732077956199646e-02 -2.542177140712738037e-01 -2.222337573766708374e-01 -1.065904367715120316e-02 -9.727188199758529663e-02 -1.934102624654769897e-01 -3.170320391654968262e-02 2.865862846374511719e-01 -1.870021671056747437e-01 8.727519959211349487e-02 -7.541455328464508057e-03 1.495599467307329178e-02 -3.417372107505798340e-01
-1.823182106018066406e-01 4.334888420999050140e-03 3.013784065842628479e-03 -3.010939359664916992e-01 -3.660398349165916443e-02 -3.490726649761199951e-01 1.221655011177062988e-01 5.914928042329847813e-04 2.877526581287384033e-01 -1.224873587489128113e-01 -2.134233266115188599e-01 -1.850013853982090950e-03 -1.528394222259521484e-01 -4.887594282627105713e-02 3.065989315509796143e-01 2.206315696239471436e-01 -2.021941095590591431e-01 1.368295401334762573e-01 -5.277465656399726868e-02 -1.598920971155166626e-01 -2.035211324691772461e-01 5.186580866575241089e-02 2.182046920061111450e-01 1.688896864652633667e-01 8.566612377762794495e-03 -4.419823642820119858e-03 1.178087219595909119e-01 2.752892374992370605e-01 1.237119063735008240e-01 -2.549230121076107025e-02 -1.213621199131011963e-01 -3.122949004173278809e-01
9.943606331944465637e-03 -7.344107329845428467e-02 -2.281697839498519897e-01 -3.899244219064712524e-02 -3.716186434030532837e-02 -2.206947654485702515e-01 9.635567665100097656e-02 1.367846280336380005e-01 1.940916106104850769e-02 2.815085835754871368e-02 -2.216928303241729736e-01 -1.982098370790481567e-01 -2.425215840339660645e-01 3.115346133708953857e-01 4.178251624107360840e-01 1.718567460775375366e-01 2.708729207515716553e-01 -1.412268728017807007e-01 -5.647661536931991577e-02 -1.655151546001434326e-01 -1.242974400520324707e-01 2.208574116230010986e-01 -8.834302425384521484e-03 5.221084877848625183e-02 4.916152730584144592e-02 7.611589133739471436e-02 -9.543131291866302490e-02 6.749941408634185791e-02 -9.247577935457229614e-02 3.400361537933349609e-02 -4.363804459571838379e-01 1.769725419580936432e-02
-2.115537077188491821e-01 6.466554105281829834e-02 6.767342239618301392e-02 4.213963821530342102e-02 6.452025473117828369e-02 -3.636130988597869873e-01 1.880611777305603027e-01 2.143307030200958252e-01 -2.023468911647796631e-02 3.563784360885620117e-01 -1.114369630813598633e-01 -1.361615210771560669e-01 -1.457736343145370483e-01 1.061459928750991821e-01 2.257253676652908325e-01 3.752908110618591309e-01 -2.623525448143482208e-02 1.725382953882217407e-01 -1.073396131396293640e-01 -1.327820420265197754e-01 -1.569087989628314972e-02 2.146999239921569824e-01 -2.216427475214004517e-01 1.736949831247329712e-01 -3.919094428420066833e-02 -3.352875709533691406e-01 -2.789081074297428131e-03 1.582992672920227051e-01 6.680365651845932007e-02 -7.049320638179779053e-02 -3.645153716206550598e-02 -9.649655967950820923e-02
-8.257502317428588867e-02 -1.169684901833534241e-01 -1.835222542285919189e-02 -2.593294084072113037e-01 5.476040020585060120e-02 -1.554515510797500610e-01 -7.058671116828918457e-02 -1.393519341945648193e-01 1.365886628627777100e-01 -9.568344801664352417e-02 -1.916453689336776733e-01 3.345762193202972412e-01 -1.582934409379959106e-01 2.504828870296478271e-01 -2.125034853816032410e-02 2.964127361774444580e-01 1.358216702938079834e-01 5.332328379154205322e-02 6.512445211410522461e-02 -2.513989210128784180e-01 -1.532920151948928833e-01 -9.898328036069869995e-02 -2.153409421443939209e-01 2.322451174259185791e-01 6.149662658572196960e-02 -2.574841976165771484e-01 3.020069897174835205e-01 8.233877271413803101e-02 2.273554503917694092e-01 -2.468195557594299316e-01 4.880850389599800110e-02 -4.852300509810447693e-02
-1.816197484731674194e-02 8.785697072744369507e-02 -1.768537163734436035e-01 -1.297138482332229614e-01 -1.267125755548477173e-01 -1.029960289597511292e-01 1.065489277243614197e-01 2.133604884147644043e-01 4.052215069532394409e-02 -2.427355619147419930e-03 -3.343932926654815674e-01 8.812700212001800537e-02 -4.942728206515312195e-02 1.842532008886337280e-01 2.747467756271362305e-01 -5.424525961279869080e-02 1.629933714866638184e-01 -3.059071488678455353e-02 -5.881118029356002808e-02 -2.812128067016601562e-01 -2.729153633117675781e-01 1.081359237432479858e-01 -2.629961073398590088e-01 7.800675183534622192e-02 5.429778248071670532e-02 -7.808722555637359619e-02 3.414587676525115967e-02 3.750634491443634033e-01 2.756648957729339600e-01 -3.394543528556823730e-01 -2.302831783890724182e-02 -1.007464006543159485e-01
2.130391895771026611e-01 -4.064969718456268311e-02 -1.830059587955474854e-01 -1.610105037689208984e-01 9.142673015594482422e-02 -1.892614550888538361e-02 4.273569583892822266e-02 2.197686769068241119e-02 1.874202042818069458e-01 -7.943066209554672241e-02 2.027214765548706055e-01 -1.282381080090999603e-02 1.368425786495208740e-01 -7.224861532449722290e-02 2.591500580310821533e-01 2.565363645553588867e-01 1.583892107009887695e-01 1.467164978384971619e-02 1.533627882599830627e-02 -3.059533536434173584e-01 -4.508206993341445923e-02 6.900006532669067383e-02 -4.227710366249084473e-01 -7.277519255876541138e-02 -4.583359882235527039e-02 -3.170576095581054688e-01 9.533117711544036865e-02 1.807783395051956177e-01 -3.311516046524047852e-01 2.305701225996017456e-01 -5.003225430846214294e-02 -1.523686945438385010e-01
2.070810496807098389e-01 -1.443470418453216553e-01 1.147886961698532104e-01 -1.594080626964569092e-01 1.035516783595085144e-01 -2.015394121408462524e-01 -1.377008706331253052e-01 2.010974287986755371e-01 7.056122273206710815e-02 -3.584298864006996155e-02 1.587440073490142822e-01 -2.164447903633117676e-01 -1.245538070797920227e-01 1.133555024862289429e-01 3.939933478832244873e-01 -9.723688475787639618e-03 -8.634965121746063232e-02 -3.238987624645233154e-01 2.097453325986862183e-01 3.800211101770401001e-02 -2.679340839385986328e-01 -9.423460066318511963e-02 -2.419409304857254028e-01 1.585055589675903320e-01 1.430690735578536987e-01 -2.912822738289833069e-02 2.414172738790512085e-01 2.090776152908802032e-02 1.827633678913116455e-01 6.657601892948150635e-02 2.127376049757003784e-01 -1.992245316505432129e-01
-3.295614616945385933e-03 -1.148472074419260025e-02 8.172168582677841187e-02 -1.253086030483245850e-01 -2.344481050968170166e-01 -2.330153882503509521e-01 -8.336047828197479248e-02 1.827029511332511902e-02 2.282733619213104248e-01 -1.991195790469646454e-02 -5.369818210601806641e-02 -3.478233516216278076e-01 -3.714285194873809814e-01 5.442200601100921631e-02 1.336226761341094971e-01 2.019477635622024536e-01 -1.872056424617767334e-01 -1.146184001117944717e-02 -7.950486987829208374e-02 -1.930798292160034180e-01 -3.357743918895721436e-01 2.109359800815582275e-01 1.324850767850875854e-01 9.958721697330474854e-02 -4.048533365130424500e-02 1.845273748040199280e-02 1.584979295730590820e-01 2.401443123817443848e-01 5.276844277977943420e-02 2.282557338476181030e-01 2.909654052928090096e-03 -2.860988378524780273e-01
-2.069680094718933105e-01 -1.206398457288742065e-01 -1.204886958003044128e-01 -3.442355990409851074e-01 3.227967396378517151e-02 -1.847542673349380493e-01 1.351581215858459473e-01 2.398988232016563416e-03 -5.957890301942825317e-02 -1.990904361009597778e-01 -1.500234454870223999e-01 -1.675894260406494141e-01 1.919202804565429688e-01 1.531809940934181213e-02 -7.593381684273481369e-03 3.854298889636993408e-01 1.862089782953262329e-01 3.887165337800979614e-02 2.086673304438591003e-02 -1.868271827697753906e-02 3.852405771613121033e-02 1.921336650848388672e-01 -3.340841233730316162e-01 5.763399973511695862e-02 1.597839742898941040e-01 5.469956994056701660e-02 3.107820451259613037e-01 1.071258336305618286e-01 -1.971319913864135742e-01 2.307828664779663086e-01 -5.923610180616378784e-02 -2.327350378036499023e-01
-7.971956580877304077e-02 -1.694308519363403320e-01 -1.350336670875549316e-01 -3.471896946430206299e-01 -1.212818399071693420e-01 -1.208941861987113953e-01 2.474965304136276245e-01 3.117320127785205841e-03 2.880616188049316406e-01 -2.549292054027318954e-03 -2.342049479484558105e-01 -8.664875477552413940e-02 3.184548765420913696e-02 -1.139437258243560791e-01 -4.820808395743370056e-02 2.260984480381011963e-01 3.434459567070007324e-01 1.332633048295974731e-01 -3.739011473953723907e-03 -2.546330392360687256e-01 -7.575566321611404419e-02 -9.767804294824600220e-02 1.729073077440261841e-01 3.632042929530143738e-02 -4.620023071765899658e-02 -1.478011906147003174e-01 3.317800760269165039e-01 2.165003120899200439e-01 -5.170547962188720703e-02 1.435870081186294556e-01 -1.052680164575576782e-01 -2.458093613386154175e-01
-1.828906089067459106e-01 7.914785295724868774e-03 -2.541496977210044861e-02 -3.907174989581108093e-02 -1.851555705070495605e-01 5.637756548821926117e-03 2.811685204505920410e-01 2.237177491188049316e-01 4.017397388815879822e-02 1.767795979976654053e-01 -1.815470457077026367e-01 -3.169912099838256836e-01 -2.168383300304412842e-01 1.227625086903572083e-01 1.288420259952545166e-01 2.543784081935882568e-01 1.051433160901069641e-01 5.623428523540496826e-02 3.214743733406066895e-02 -4.029772281646728516e-01 -4.275405406951904297e-01 -1.792358048260211945e-02 -2.165034227073192596e-02 1.179697290062904358e-01 1.386612951755523682e-01 -6.813536584377288818e-02 -7.107187993824481964e-03 4.909692704677581787e-02 2.613751916214823723e-03 1.848309189081192017e-01 -1.129022687673568726e-01 -2.068922519683837891e-01
2.299832999706268311e-01 5.941869691014289856e-02 2.767882347106933594e-01 -5.552401393651962280e-02 3.063046932220458984e-01 -3.651392757892608643e-01 3.226059079170227051e-01 6.644259672611951828e-03 1.827706992626190186e-01 -8.538813889026641846e-02 1.567823290824890137e-01 1.490270495414733887e-01 -1.826764047145843506e-01 1.950964778661727905e-01 2.429237663745880127e-01 1.184195131063461304e-01 1.542098522186279297e-01 5.384622141718864441e-02 1.860573072917759418e-03 -2.716271951794624329e-02 -9.368253499269485474e-02 1.657775044441223145e-01 -1.297278404235839844e-01 -2.624109014868736267e-02 4.361099377274513245e-02 8.935861289501190186e-02 3.868232071399688721e-01 -6.847756914794445038e-03 1.151375323534011841e-01 -4.492696747183799744e-02 -5.366078764200210571e-02 -2.043074667453765869e-01
7.681196928024291992e-02 -8.415172249078750610e-02 -7.962010800838470459e-03 -3.290789201855659485e-02 -3.780165314674377441e-02 -2.640822231769561768e-01 -2.528142929077148438e-01 1.814211905002593994e-02 9.213937819004058838e-02 1.741311252117156982e-01 -1.015172749757766724e-01 -1.733943670988082886e-01 -1.679645776748657227e-01 1.526877433061599731e-01 1.211096867918968201e-01 6.916470527648925781e-01 8.583480119705200195e-02 5.568952113389968872e-02 1.603077799081802368e-01 -4.314585123211145401e-03 -1.899543106555938721e-01 4.330239817500114441e-02 -2.614307999610900879e-01 -7.226696610450744629e-02 -2.735512517392635345e-02 -1.340057998895645142e-01 7.089297473430633545e-02 -8.298416435718536377e-02 -2.422501705586910248e-02 1.798510700464248657e-01 -8.157094568014144897e-02 9.375757724046707153e-02
-2.161653786897659302e-01 -2.634347379207611084e-01 9.179987758398056030e-02 -1.318973749876022339e-01 -1.192386150360107422e-01 -3.481137380003929138e-02 6.727346032857894897e-02 -8.609854616224765778e-03 2.531607151031494141e-01 -2.056224644184112549e-01 -2.519480288028717041e-01 -1.568751335144042969e-01 -1.608212590217590332e-01 5.800540745258331299e-02 1.529280692338943481e-01 8.942693471908569336e-02 1.368883699178695679e-01 2.475268580019474030e-02 2.260499745607376099e-01 -2.540382444858551025e-01 -4.125420153141021729e-01 2.430771589279174805e-01 -2.232065200805664062e-01 4.117712751030921936e-02 1.439494937658309937e-01 -9.879185259342193604e-02 -2.693780930712819099e-03 -1.762036085128784180e-01 -1.012144237756729126e-01 -2.411997318267822266e-01 -6.304746866226196289e-02 -1.823132187128067017e-01
1.921334564685821533e-01 4.219364002346992493e-02 -2.708454728126525879e-01 -7.081063091754913330e-02 -6.995654851198196411e-02 -3.582054376602172852e-01 9.332691133022308350e-02 1.175469905138015747e-01 -1.336202025413513184e-01 -1.145778410136699677e-02 2.407042086124420166e-01 1.307996809482574463e-01 3.704193234443664551e-02 -3.675820678472518921e-02 4.089807868003845215e-01 1.783510297536849976e-01 1.293953359127044678e-01 -3.042810559272766113e-01 -3.843895345926284790e-02 -7.462442666292190552e-02 5.809609964489936829e-02 1.125714257359504700e-01 -1.737111955881118774e-01 -1.020281389355659485e-01 1.739899069070816040e-01 -6.152794882655143738e-02 1.788906157016754150e-01 2.610346376895904541e-01 -1.447205543518066406e-01 1.515801697969436646e-01 7.726432383060455322e-02 -2.743567824363708496e-01
5.472553521394729614e-02 -3.261925280094146729e-02 2.240844964981079102e-01 -2.022702395915985107e-01 -2.213361710309982300e-01 -3.560446500778198242e-01 1.341047137975692749e-01 -2.341498583555221558e-01 1.999563276767730713e-01 8.522345125675201416e-02 -3.996363878250122070e-01 -3.205307945609092712e-02 -1.982174068689346313e-01 2.360951155424118042e-01 1.137718632817268372e-01 6.908461451530456543e-02 5.271004512906074524e-02 -7.409802637994289398e-03 1.293993294239044189e-01 1.369815170764923096e-01 -4.067142605781555176e-01 2.334463298320770264e-01 -9.291873872280120850e-02 -1.137289917096495628e-03 -6.439392268657684326e-02 -1.398594081401824951e-01 -3.764428198337554932e-02 9.269772469997406006e-02 -1.484156250953674316e-01 9.223374724388122559e-02 4.751309007406234741e-02 -4.601373150944709778e-02
-4.600344970822334290e-02 1.368154585361480713e-01 4.185634478926658630e-02 -2.804552614688873291e-01 8.453553169965744019e-02 -1.072221770882606506e-01 1.397989988327026367e-01 -2.443967163562774658e-01 -4.377190954983234406e-03 2.086299210786819458e-01 -3.953833505511283875e-02 1.574471145868301392e-01 -3.387889266014099121e-01 8.687701076269149780e-02 3.352757692337036133e-01 3.929371833801269531e-01 -1.535960473120212555e-02 1.232394599355757236e-03 -1.687114685773849487e-01 -2.106174528598785400e-01 -2.728013098239898682e-01 2.793137133121490479e-01 -8.241026848554611206e-02 -1.927873045206069946e-01 2.173456177115440369e-02 -1.120653524994850159e-01 3.778761997818946838e-02 9.202032536268234253e-02 -1.624389588832855225e-01 8.921242505311965942e-02 9.654675424098968506e-02 -7.588954269886016846e-02
2.154906392097473145e-01 1.544054299592971802e-01 -1.496802270412445068e-01 -9.392672032117843628e-02 5.058684572577476501e-02 -2.905122339725494385e-01 1.606404334306716919e-01 -1.036459133028984070e-01 -3.473730757832527161e-02 -4.938907176256179810e-02 5.174417048692703247e-02 7.099095731973648071e-02 1.493265479803085327e-01 -6.384249310940504074e-03 2.314084470272064209e-01 2.572742104530334473e-01 2.083175629377365112e-01 -3.202179819345474243e-02 3.457548022270202637e-01 -9.758845902979373932e-03 -4.946075007319450378e-02 9.503896348178386688e-03 -2.285705357789993286e-01 3.171776235103607178e-02 -1.836808472871780396e-01 -6.175810005515813828e-03 1.476331502199172974e-01 5.981094390153884888e-02 -2.861946821212768555e-01 -5.463078990578651428e-02 3.511043190956115723e-01 -3.665837943553924561e-01
-1.668618172407150269e-01 -1.015786826610565186e-01 1.076281294226646423e-01 -2.465679496526718140e-01 7.474462687969207764e-02 -1.882301717996597290e-01 -1.435925066471099854e-01 7.295420765876770020e-02 6.955958157777786255e-02 -1.550594121217727661e-01 -3.259952068328857422e-01 1.550928652286529541e-01 -6.459324806928634644e-02 9.040182083845138550e-02 7.423369586467742920e-02 1.929997205734252930e-01 1.837507933378219604e-01 -1.292792987078428268e-02 -3.189069032669067383e-02 -4.824971407651901245e-02 -2.254302054643630981e-01 5.106303840875625610e-02 -2.598538696765899658e-01 1.495853215456008911e-01 2.227252721786499023e-02 -3.261722922325134277e-01 3.370689153671264648e-01 9.332139045000076294e-02 3.664751052856445312e-01 -2.069875150918960571e-01 1.375371664762496948e-01 -4.808721691370010376e-02
2.597684599459171295e-02 -1.530501693487167358e-01 -4.939017817378044128e-03 -4.430854618549346924e-01 -2.486312389373779297e-01 -1.838213056325912476e-01 2.267385870218276978e-01 -9.738923050463199615e-03 5.822665616869926453e-02 -2.822520732879638672e-01 -1.433772444725036621e-01 6.790184974670410156e-02 -1.529300063848495483e-01 1.447558170184493065e-03 -2.104426175355911255e-02 3.683071136474609375e-01 7.665921747684478760e-02 8.904349058866500854e-03 -9.283017367124557495e-02 1.336361914873123169e-01 -2.780339419841766357e-01 1.886509060859680176e-01 -8.333674073219299316e-02 2.508143484592437744e-01 1.513181626796722412e-01 -8.673884719610214233e-02 4.654189571738243103e-02 2.827726304531097412e-02 9.208446741104125977e-02 1.745327711105346680e-01 -5.318705737590789795e-02 -2.727606594562530518e-01
-2.939493767917156219e-02 -1.364045143127441406e-01 1.019780039787292480e-01 -2.787076532840728760e-01 -4.209858924150466919e-02 -1.580738276243209839e-01 -3.332367911934852600e-02 2.047248780727386475e-01 1.953518837690353394e-01 9.386216104030609131e-02 -2.179571539163589478e-01 -2.798255980014801025e-01 -2.776401937007904053e-01 1.406544297933578491e-01 4.675555229187011719e-02 3.119647875428199768e-02 2.163574546575546265e-01 -4.133572801947593689e-02 1.010197028517723083e-01 -1.751818805932998657e-01 -4.996591508388519287e-01 -4.242916032671928406e-02 -6.758655607700347900e-02 2.041397988796234131e-02 -2.617615461349487305e-01 -1.565901637077331543e-01 -7.753806561231613159e-02 2.260507792234420776e-01 -3.134001418948173523e-02 -1.802910715341567993e-01 -1.383529156446456909e-01 -3.501937910914421082e-02
3.590223491191864014e-01 -9.491780400276184082e-02 -1.415380388498306274e-01 -1.764518916606903076e-01 -1.693068593740463257e-01 -6.404501199722290039e-02 1.770914047956466675e-01 3.411464095115661621e-01 6.724315881729125977e-02 -5.947931855916976929e-02 -9.974712878465652466e-02 1.113616600632667542e-01 1.893438585102558136e-02 -6.588982790708541870e-02 1.219146028161048889e-01 2.190505340695381165e-02 1.415050029754638672e-01 9.619941562414169312e-02 1.380329430103302002e-01 -3.078944087028503418e-01 -2.405423969030380249e-01 1.103144884109497070e-01 -2.581286430358886719e-01 -1.907530725002288818e-01 -1.325576603412628174e-01 -1.745655238628387451e-01 1.791466176509857178e-01 8.492584526538848877e-02 -3.576945960521697998e-01 1.879178583621978760e-01 8.629155158996582031e-02 -7.570166140794754028e-02
5.333964526653289795e-02 -3.218297362327575684e-01 1.268608421087265015e-01 -3.424459695816040039e-02 -2.621404640376567841e-02 -5.825384259223937988e-01 1.378186047077178955e-01 1.839760839939117432e-01 -7.960996776819229126e-02 -9.901552647352218628e-02 -3.852407634258270264e-02 6.694626808166503906e-02 1.031313538551330566e-01 -2.466442063450813293e-02 3.548240065574645996e-01 8.766769617795944214e-02 -9.669253230094909668e-02 -1.318881958723068237e-01 1.034359112381935120e-01 -1.593356281518936157e-01 -6.514703389257192612e-03 1.557362824678421021e-01 -1.124590039253234863e-01 2.114805281162261963e-01 -1.199992373585700989e-01 -1.863217204809188843e-01 4.601361602544784546e-02 2.957482635974884033e-01 -1.664458960294723511e-01 1.388813834637403488e-03 6.586038321256637573e-02 -3.542836755514144897e-02
1.537187844514846802e-01 -1.517287641763687134e-01 -4.855266958475112915e-02 -1.858851015567779541e-01 1.040129512548446655e-01 -3.061018697917461395e-02 -4.476158320903778076e-02 7.546479813754558563e-03 2.583823725581169128e-02 1.875623315572738647e-01 -4.914346635341644287e-01 -1.902638189494609833e-02 -1.408905349671840668e-02 2.363299727439880371e-01 1.842520833015441895e-01 8.578660339117050171e-02 5.226634815335273743e-02 4.677587421610951424e-04 1.057278364896774292e-01 -1.363750249147415161e-01 -4.556656181812286377e-01 1.086660325527191162e-01 -2.748207747936248779e-01 -2.726450003683567047e-02 1.119075566530227661e-01 -2.853136658668518066e-01 -4.732326418161392212e-02 6.324516981840133667e-02 3.888644278049468994e-02 7.166088372468948364e-02 -1.783277392387390137e-01 -2.464014291763305664e-01
-9.052424132823944092e-02 2.214041166007518768e-02 -8.597981184720993042e-02 -3.462811931967735291e-02 9.128791093826293945e-02 -1.965366303920745850e-01 -2.364499717950820923e-01 1.189624667167663574e-01 1.538800001144409180e-01 -4.972926527261734009e-02 1.616503000259399414e-01 2.505746483802795410e-01 -7.835698872804641724e-02 1.265216469764709473e-01 3.206966221332550049e-01 -1.809352636337280273e-01 -7.760437205433845520e-03 2.289959788322448730e-01 8.106181025505065918e-02 -2.737945318222045898e-01 -1.218213587999343872e-01 1.435956265777349472e-02 -1.764693558216094971e-01 8.555900305509567261e-02 9.142462164163589478e-02 -3.093363046646118164e-01 1.554152071475982666e-01 2.045107781887054443e-01 -1.908635795116424561e-01 2.164897620677947998e-01 1.795227527618408203e-01 -3.461322784423828125e-01
2.782729864120483398e-01 4.072513580322265625e-01 -1.771217882633209229e-01 -3.294425904750823975e-01 -3.936700895428657532e-02 -4.480054676532745361e-01 -1.973366588354110718e-01 -1.059176214039325714e-02 -6.239654868841171265e-02 -6.731291115283966064e-02 -1.287336051464080811e-01 1.135134175419807434e-01 -9.667013585567474365e-02 1.023429259657859802e-01 1.002023071050643921e-01 1.220597922801971436e-01 -7.880588062107563019e-03 1.184878498315811157e-01 -3.601798787713050842e-02 -2.145118415355682373e-01 3.127801418304443359e-02 1.412085145711898804e-01 -1.511529088020324707e-01 2.337499856948852539e-01 -1.033556908369064331e-01 -8.810447901487350464e-02 2.116252928972244263e-01 -9.640266001224517822e-02 -1.737213432788848877e-01 -1.291479468345642090e-01 -8.741001784801483154e-02 7.753869146108627319e-02
-1.376741975545883179e-01 -5.352773144841194153e-02 7.356542348861694336e-02 -2.069987654685974121e-01 2.923086285591125488e-02 -3.178621530532836914e-01 -9.906951338052749634e-02 -3.159000352025032043e-02 1.403678804636001587e-01 3.952597081661224365e-02 -3.879071027040481567e-02 -1.960292458534240723e-01 -3.571501672267913818e-01 1.212038695812225342e-01 2.615614235401153564e-01 8.091782033443450928e-02 2.793481647968292236e-01 -6.652295589447021484e-02 2.009968608617782593e-01 -1.868004500865936279e-01 -2.000101208686828613e-01 1.105301901698112488e-01 3.374567953869700432e-03 5.734764784574508667e-02 1.261150836944580078e-01 2.041720747947692871e-01 7.518918812274932861e-02 4.423203468322753906e-01 -1.500729918479919434e-01 -1.711335033178329468e-01 -4.268549010157585144e-02 1.140702217817306519e-01
1.070585474371910095e-01 -3.167154192924499512e-01 -1.391720771789550781e-01 -4.182522371411323547e-02 1.576319569721817970e-03 -3.393783867359161377e-01 -5.965834483504295349e-02 2.331654876470565796e-01 -1.934325993061065674e-01 -1.058495193719863892e-01 -1.407786160707473755e-01 -3.499879315495491028e-02 4.108452238142490387e-03 -8.402225375175476074e-02 3.675783574581146240e-01 8.187495172023773193e-02 -3.032966256141662598e-01 -7.099670916795730591e-02 2.523976266384124756e-01 -9.708787500858306885e-02 -3.227965533733367920e-01 1.059830263257026672e-01 -8.661714196205139160e-02 3.956317901611328125e-02 -2.149829566478729248e-01 -2.256018817424774170e-01 2.029769308865070343e-02 1.864814311265945435e-01 -1.182603463530540466e-01 1.068563014268875122e-01 -1.157946884632110596e-02 -1.514976024627685547e-01
-1.704070568084716797e-01 5.530545487999916077e-02 -1.484962832182645798e-02 -5.293827876448631287e-02 7.734181731939315796e-02 -2.965520322322845459e-01 1.775766760110855103e-01 1.376094520092010498e-01 2.409630268812179565e-01 -5.925783887505531311e-02 -2.314873933792114258e-01 -2.775628119707107544e-02 -3.108612634241580963e-02 3.016902599483728409e-03 4.259966909885406494e-01 2.878932654857635498e-01 -8.887055516242980957e-02 -7.040939480066299438e-02 -7.589065283536911011e-02 -1.911102235317230225e-01 -3.577196002006530762e-01 -1.344960927963256836e-01 -2.035335004329681396e-01 6.380593031644821167e-02 9.464982897043228149e-03 -2.949974536895751953e-01 1.281493455171585083e-01 -2.354708164930343628e-01 -8.010399341583251953e-02 -4.786920920014381409e-02 1.148983091115951538e-01 1.079039871692657471e-01
1.400481909513473511e-01 6.986642722040414810e-03 2.034594863653182983e-02 7.383809238672256470e-02 7.242570817470550537e-02 -4.182278811931610107e-01 4.393783956766128540e-02 3.743949532508850098e-02 -2.284851484000682831e-02 -2.046810388565063477e-01 -1.486302912235260010e-01 1.546452790498733521e-01 -8.685430139303207397e-02 -1.844423115253448486e-01 3.473086953163146973e-01 -5.164016038179397583e-03 -1.398489922285079956e-01 -2.175768613815307617e-01 8.444859087467193604e-02 -3.024989366531372070e-01 -3.520992994308471680e-01 -9.596457704901695251e-03 -1.547574847936630249e-01 1.377716362476348877e-01 -1.185078173875808716e-01 -7.787108421325683594e-02 1.412676721811294556e-01 -1.809179633855819702e-01 -1.553165763616561890e-01 3.052536845207214355e-01 1.089137345552444458e-01 -7.649608701467514038e-02
1.340788453817367554e-01 -2.259417176246643066e-01 -1.155634373426437378e-01 1.155524514615535736e-02 -1.687707602977752686e-01 -3.198230266571044922e-01 -2.885588677600026131e-03 -6.171723082661628723e-02 -8.386837691068649292e-02 1.203319709748029709e-02 2.209298163652420044e-01 -6.345647573471069336e-02 7.504545897245407104e-02 1.086194813251495361e-02 3.680263757705688477e-01 6.308867782354354858e-02 4.519624635577201843e-02 -1.753960400819778442e-01 1.170657873153686523e-01 -4.581951349973678589e-02 -2.943647503852844238e-01 1.720678061246871948e-01 -3.409729301929473877e-01 2.495009005069732666e-01 5.681169778108596802e-02 5.106840655207633972e-02 1.719575226306915283e-01 1.787848472595214844e-01 -9.490977972745895386e-02 3.904733657836914062e-01 3.451756387948989868e-02 6.549032777547836304e-02
2.297291308641433716e-01 -1.333988457918167114e-01 -9.626784175634384155e-02 -1.033062785863876343e-01 -7.158606499433517456e-02 -3.888390660285949707e-01 -1.738910079002380371e-01 2.292367815971374512e-01 -1.861626505851745605e-01 -2.549155801534652710e-02 1.708609163761138916e-01 2.393712550401687622e-01 -1.096236184239387512e-01 -4.127715826034545898e-01 2.653103470802307129e-01 1.928746253252029419e-01 -3.126888535916805267e-03 2.397004067897796631e-01 -4.164183139801025391e-02 -1.448649168014526367e-01 -1.186018139123916626e-01 7.283829152584075928e-02 -5.583975464105606079e-02 -8.754181116819381714e-02 -5.205885320901870728e-02 -8.753525465726852417e-02 2.867999374866485596e-01 -1.401862949132919312e-01 -3.970447555184364319e-02 -2.508659474551677704e-02 -5.089729558676481247e-03 -1.836987137794494629e-01
1.593765020370483398e-01 1.855538487434387207e-01 1.408952325582504272e-01 3.634499758481979370e-02 -1.182783395051956177e-02 -4.059789180755615234e-01 1.611298918724060059e-01 -1.272958070039749146e-01 3.367868363857269287e-01 -1.030766125768423080e-02 -1.298219263553619385e-01 5.749162752181291580e-03 -2.207498103380203247e-01 -1.283764690160751343e-01 2.090233713388442993e-01 7.026025652885437012e-02 -1.084697172045707703e-01 -9.569000452756881714e-02 8.634207397699356079e-02 -1.204647421836853027e-01 -3.061568140983581543e-01 -1.079284921288490295e-01 -3.622220754623413086e-01 9.187165647745132446e-02 -5.111559759825468063e-03 3.345800563693046570e-02 9.232565015554428101e-02 7.721364963799715042e-03 1.065636873245239258e-01 1.651761978864669800e-01 -2.106447368860244751e-01 -2.948896586894989014e-01
7.708185911178588867e-02 -1.849283128976821899e-01 7.707031071186065674e-02 -1.714469790458679199e-01 -1.355255246162414551e-01 -4.069637060165405273e-01 -1.420843750238418579e-01 8.894490450620651245e-02 1.455007344484329224e-01 2.885771095752716064e-01 4.790088534355163574e-02 3.034495003521442413e-02 -2.563309073448181152e-01 -3.513175994157791138e-02 1.320289075374603271e-01 4.297254085540771484e-01 2.014455795288085938e-01 2.606534957885742188e-01 -3.736020531505346298e-03 -1.614276468753814697e-01 -8.595176041126251221e-02 -5.611070245504379272e-02 -2.276944965124130249e-01 -4.805468022823333740e-02 1.730839014053344727e-01 -1.912034153938293457e-01 4.346575960516929626e-02 -2.404916286468505859e-02 2.181155234575271606e-01 -9.658734500408172607e-02 1.289439015090465546e-02 -1.020025983452796936e-01
1.131034046411514282e-01 -1.090718433260917664e-01 8.572433143854141235e-02 -1.071169674396514893e-01 1.976388506591320038e-02 -3.782114684581756592e-01 -1.037168130278587341e-01 -1.926760748028755188e-02 1.709539443254470825e-02 1.470236331224441528e-01 1.949736326932907104e-01 -1.106525659561157227e-01 -3.125674426555633545e-01 9.492440521717071533e-02 2.428105846047401428e-02 4.869387149810791016e-01 2.845538556575775146e-01 2.471269667148590088e-01 2.489245124161243439e-02 6.722343713045120239e-02 -1.307049393653869629e-01 -8.349650353193283081e-02 -1.559901237487792969e-01 2.654057554900646210e-02 1.519702970981597900e-01 -1.603659540414810181e-01 8.108312636613845825e-02 2.364744693040847778e-01 1.588279604911804199e-01 -1.011465415358543396e-01 1.889882534742355347e-01 -8.121704310178756714e-02
-6.191830337047576904e-02 -7.394621521234512329e-02 4.437129199504852295e-02 -1.998517513275146484e-01 6.248260289430618286e-02 -4.557885602116584778e-02 1.114197000861167908e-01 -2.920015528798103333e-02 3.024651668965816498e-02 7.920419424772262573e-02 -1.768613457679748535e-01 1.100583747029304504e-02 -1.651209890842437744e-01 2.715463191270828247e-02 2.126501351594924927e-01 3.941211402416229248e-01 -1.437169313430786133e-01 8.441381156444549561e-02 -7.004370540380477905e-02 3.600649163126945496e-02 -2.662011086940765381e-01 3.747016489505767822e-01 1.033410504460334778e-01 1.291359364986419678e-01 4.445213079452514648e-02 -2.727220058441162109e-01 6.656762957572937012e-02 1.279302984476089478e-01 -6.737736612558364868e-02 -1.161772459745407104e-01 -1.511840522289276123e-01 -5.017470121383666992e-01
1.459185183048248291e-01 1.835268139839172363e-01 -1.048183664679527283e-01 -1.166047602891921997e-01 1.327836364507675171e-01 -1.062575727701187134e-01 -2.802910506725311279e-01 8.823791146278381348e-02 2.045880556106567383e-01 -3.891361504793167114e-02 2.154856175184249878e-02 -1.541174054145812988e-01 7.091348618268966675e-02 9.920199215412139893e-02 2.596986293792724609e-01 4.279243573546409607e-02 1.366879642009735107e-01 4.903088882565498352e-02 1.076180115342140198e-01 -4.690895229578018188e-02 -4.190320968627929688e-01 4.323495924472808838e-02 3.165268106386065483e-03 5.881762132048606873e-02 -2.804004549980163574e-01 1.707580536603927612e-01 2.291841804981231689e-01 -1.627153307199478149e-01 -1.460540145635604858e-01 -7.081345468759536743e-02 1.977388560771942139e-02 -4.734147787094116211e-01
-3.724977374076843262e-02 -2.517319917678833008e-01 5.983338877558708191e-02 -3.857367932796478271e-01 1.612675637006759644e-01 -2.291378080844879150e-01 1.013011559844017029e-01 1.227427199482917786e-01 -1.789958029985427856e-01 1.747650466859340668e-02 -6.470575928688049316e-02 -1.093815341591835022e-01 -1.534449160099029541e-01 1.814768463373184204e-01 3.888768553733825684e-01 5.217208340764045715e-02 2.902711331844329834e-01 -3.035256266593933105e-01 8.638589829206466675e-02 -6.287781894207000732e-02 -6.798585504293441772e-02 1.127628237009048462e-01 -8.905187994241714478e-02 1.180726885795593262e-01 1.501871645450592041e-01 -1.904309391975402832e-01 2.466003894805908203e-01 -4.808271676301956177e-02 4.426978155970573425e-02 1.149973422288894653e-01 2.257371842861175537e-01 -7.080670446157455444e-02
-7.510558515787124634e-02 -8.415464311838150024e-02 -6.714057922363281250e-02 -2.268244624137878418e-01 5.940330773591995239e-02 -5.145299434661865234e-01 -6.993413716554641724e-02 -1.351867616176605225e-01 2.768639028072357178e-01 1.532755047082901001e-01 -1.331735402345657349e-01 2.341341823339462280e-01 -1.437571495771408081e-01 -4.678132012486457825e-03 1.305793076753616333e-01 -3.026605816558003426e-03 5.246604606509208679e-02 -8.855538070201873779e-02 6.081734225153923035e-02 1.334107220172882080e-01 4.954196512699127197e-02 1.997311264276504517e-01 -3.045198619365692139e-01 -2.519666254520416260e-01 -7.621467858552932739e-02 -1.933459192514419556e-01 1.186494827270507812e-01 2.005307935178279877e-02 -2.893950641155242920e-01 3.542519733309745789e-02 -1.220860984176397324e-02 -2.365417927503585815e-01
-8.761875331401824951e-02 -1.190139576792716980e-01 -9.512389451265335083e-02 -1.194669157266616821e-01 1.957750022411346436e-01 -6.857958436012268066e-02 -1.107205301523208618e-01 1.666299551725387573e-01 -4.906533658504486084e-02 1.394710689783096313e-01 1.625774651765823364e-01 -9.152679145336151123e-02 -1.055687740445137024e-01 -3.148511052131652832e-02 1.222676932811737061e-01 7.038832455873489380e-02 2.210203260183334351e-01 -1.294285058975219727e-02 1.116601452231407166e-01 1.136061549186706543e-02 -3.300036787986755371e-01 3.831680715084075928e-01 -1.548423171043395996e-01 2.299119681119918823e-01 -9.384009242057800293e-02 2.261324971914291382e-01 3.644597232341766357e-01 4.705768078565597534e-02 -1.267109662294387817e-01 -1.376161128282546997e-01 -1.360278129577636719e-01 -3.747251629829406738e-01
1.327124387025833130e-01 7.805912941694259644e-02 2.141417264938354492e-01 -1.764841079711914062e-01 -2.804659008979797363e-01 -1.759169101715087891e-01 7.789332419633865356e-02 7.715031504631042480e-02 1.796407103538513184e-01 -2.188807874917984009e-01 1.580355614423751831e-01 -3.886629268527030945e-02 -2.510769367218017578e-01 9.331298619508743286e-02 3.278626799583435059e-01 -5.441408604383468628e-02 7.463271915912628174e-02 -2.868848145008087158e-01 3.505768626928329468e-02 6.518872082233428955e-02 -2.054110914468765259e-01 2.342756986618041992e-01 -1.604113131761550903e-01 1.210236698389053345e-01 -7.952247560024261475e-02 1.786522865295410156e-01 3.732172548770904541e-01 8.265811204910278320e-02 5.315964668989181519e-02 -1.517883986234664917e-01 -6.721845269203186035e-02 -2.079410701990127563e-01
-3.890176862478256226e-02 -1.534595489501953125e-01 3.951761126518249512e-02 -2.804097533226013184e-01 1.138973161578178406e-01 -2.069846689701080322e-01 -1.637199670076370239e-01 9.657332301139831543e-02 -2.465469092130661011e-01 -2.650606334209442139e-01 -1.189273432828485966e-03 1.164692491292953491e-01 -8.523831516504287720e-02 1.210364475846290588e-01 4.577935636043548584e-01 2.111722677946090698e-01 1.222118064761161804e-01 -1.606581173837184906e-02 2.108164131641387939e-02 -2.644501924514770508e-01 -5.804185569286346436e-02 2.380125373601913452e-01 -1.098969802260398865e-01 2.485823184251785278e-01 -2.598857879638671875e-01 5.334115773439407349e-02 1.192903220653533936e-01 7.460692524909973145e-02 5.301755666732788086e-02 -3.852701559662818909e-02 -1.949088573455810547e-01 -1.737189739942550659e-01
-1.310646533966064453e-01 -3.285166621208190918e-01 -9.083385020494461060e-02 -8.305380493402481079e-02 4.880470409989356995e-02 -2.306159436702728271e-01 -6.612844020128250122e-02 1.419119089841842651e-01 -1.387225240468978882e-01 -2.574002742767333984e-02 -1.370559334754943848e-01 1.293178796768188477e-01 8.656331896781921387e-02 8.342050760984420776e-02 2.922812700271606445e-01 2.586167752742767334e-01 2.696612775325775146e-01 -1.944742202758789062e-01 -3.524681925773620605e-02 -1.553410142660140991e-01 -2.283358871936798096e-01 8.181875944137573242e-02 -1.864046156406402588e-01 5.573148280382156372e-02 -1.293888390064239502e-01 -3.180318325757980347e-02 1.350230351090431213e-02 8.750563114881515503e-02 -3.032699227333068848e-01 -2.013558298349380493e-01 3.064489662647247314e-01 -2.699632346630096436e-01
1.735212653875350952e-01 1.880290210247039795e-01 -1.143501251935958862e-01 -2.210528552532196045e-01 1.922909319400787354e-01 -5.652875304222106934e-01 4.081086069345474243e-02 2.345277741551399231e-02 -1.220664978027343750e-01 -5.149870738387107849e-02 -1.027133911848068237e-01 -3.031975030899047852e-01 -3.435164690017700195e-02 1.188586354255676270e-01 4.011560697108507156e-03 1.165426447987556458e-01 1.605620533227920532e-01 -2.364757359027862549e-01 4.044252634048461914e-02 -1.668529808521270752e-01 3.055083192884922028e-02 -1.885905116796493530e-01 -1.419527083635330200e-01 1.354554146528244019e-01 -3.952746465802192688e-02 -1.798637062311172485e-01 1.365877985954284668e-01 -1.824126243591308594e-01 -2.087896503508090973e-02 -1.279564648866653442e-01 1.476407796144485474e-01 -2.330053150653839111e-01
9.271290153264999390e-02 -5.275288969278335571e-02 5.653394851833581924e-03 -2.969926297664642334e-01 5.896148830652236938e-02 -3.566054701805114746e-01 -1.273968666791915894e-01 4.233188519719988108e-04 1.533770114183425903e-01 8.233194798231124878e-02 -3.229703009128570557e-02 -1.811302453279495239e-02 -2.526119947433471680e-01 -1.575130224227905273e-02 5.351736024022102356e-02 9.439394925720989704e-04 1.889968961477279663e-01 -4.770608991384506226e-02 -3.102984130382537842e-01 -3.964023888111114502e-01 1.149679422378540039e-01 2.365766763687133789e-01 -2.558534219861030579e-02 1.927594393491744995e-01 -2.129338979721069336e-01 -7.798681408166885376e-02 2.881046235561370850e-01 -8.935891836881637573e-02 -1.168577894568443298e-01 2.493593394756317139e-01 9.041502326726913452e-02 -1.734223067760467529e-01
2.761998213827610016e-02 -4.120900332927703857e-01 -1.134467720985412598e-01 -1.909276247024536133e-01 3.318772837519645691e-02 -2.045439481735229492e-01 7.420763373374938965e-02 1.679947823286056519e-01 -1.053616479039192200e-01 -2.234465926885604858e-01 -1.550123244524002075e-01 -5.106506496667861938e-02 1.443370878696441650e-01 2.990345060825347900e-01 2.235450744628906250e-01 1.515003889799118042e-01 1.797628253698348999e-01 -2.498972266912460327e-01 8.232122659683227539e-02 -2.258082628250122070e-01 -1.719216704368591309e-01 4.926187172532081604e-02 3.260458260774612427e-02 -1.524920389056205750e-02 -2.472945004701614380e-01 -2.477140873670578003e-01 5.069677717983722687e-03 3.210141137242317200e-02 5.471896752715110779e-02 -1.009470447897911072e-01 -8.092089742422103882e-02 -3.216623961925506592e-01
5.564441904425621033e-02 -5.319168791174888611e-02 -7.671874761581420898e-02 -3.075794689357280731e-02 3.213291615247726440e-02 -1.353821251541376114e-02 -7.064601033926010132e-02 -7.338128983974456787e-02 5.715780332684516907e-02 8.314271271228790283e-02 -2.369881421327590942e-01 1.749882996082305908e-01 -2.315975874662399292e-01 -1.243111640214920044e-01 1.212947517633438110e-01 3.518878817558288574e-01 -7.648052275180816650e-02 -1.070459652692079544e-02 -2.211503237485885620e-01 -2.876266650855541229e-02 -3.243476152420043945e-01 2.623893320560455322e-01 1.075039282441139221e-01 9.937102347612380981e-02 1.055820062756538391e-01 -1.570987999439239502e-01 2.017616182565689087e-01 1.703325510025024414e-01 -2.852860391139984131e-01 1.891524046659469604e-01 -1.180259063839912415e-01 -4.280579686164855957e-01
3.040155582129955292e-02 -1.915041729807853699e-02 -3.359472379088401794e-02 1.460914015769958496e-01 7.104824483394622803e-02 -2.492663115262985229e-01 -2.222633920609951019e-02 1.823249161243438721e-01 1.720508486032485962e-01 2.744165062904357910e-01 7.683125883340835571e-02 -2.874340415000915527e-01 -3.934118524193763733e-02 6.023553386330604553e-02 3.140814006328582764e-01 4.521596133708953857e-01 3.081446327269077301e-02 4.577215295284986496e-03 -2.264352142810821533e-01 -1.308886855840682983e-01 -7.652173191308975220e-02 -6.142158061265945435e-02 -3.950817584991455078e-01 -2.061624825000762939e-01 8.848836272954940796e-02 -1.564006656408309937e-01 6.042553111910820007e-02 2.346897423267364502e-01 4.150156304240226746e-02 -1.224321313202381134e-03 1.362624298781156540e-02 -5.561916902661323547e-02
-4.647320136427879333e-02 -3.586291372776031494e-01 -9.200485423207283020e-03 -1.949124224483966827e-02 1.513869166374206543e-01 -2.310608923435211182e-01 1.750581860542297363e-01 3.982033580541610718e-02 -3.457735478878021240e-02 -8.116319030523300171e-02 4.307173937559127808e-02 1.706122159957885742e-01 3.502714633941650391e-02 1.482026427984237671e-01 2.259213328361511230e-01 3.964596092700958252e-01 3.382506072521209717e-01 -7.484089583158493042e-02 1.398985534906387329e-01 1.248966157436370850e-01 -2.486466318368911743e-01 -5.293428897857666016e-02 -1.676958799362182617e-01 8.060350269079208374e-02 -3.033486753702163696e-02 -1.213909611105918884e-01 7.327952980995178223e-02 1.118040829896926880e-01 -2.657876312732696533e-01 -1.152212545275688171e-01 2.165004462003707886e-01 -2.670495212078094482e-01
-7.456927001476287842e-02 -4.268517792224884033e-01 -2.376946210861206055e-01 -1.823084056377410889e-01 1.075541600584983826e-02 -2.059658765792846680e-01 4.227537289261817932e-02 -2.515851892530918121e-02 -9.505880624055862427e-02 -1.294367462396621704e-01 4.706273321062326431e-04 -7.306446786969900131e-03 -1.189007610082626343e-01 -9.713286906480789185e-02 2.553909122943878174e-01 2.880225479602813721e-01 1.708877533674240112e-01 -8.771074563264846802e-02 1.453130692243576050e-01 -2.321683913469314575e-01 -1.935048997402191162e-01 2.637689411640167236e-01 -4.791510757058858871e-03 3.408294618129730225e-01 -1.510915905237197876e-01 -2.699316143989562988e-01 3.815838694572448730e-02 7.251956313848495483e-02 -3.105879761278629303e-02 1.061849221587181091e-01 1.587000042200088501e-01 -7.067242264747619629e-02
2.574059069156646729e-01 3.676383942365646362e-02 -7.986800372600555420e-02 -6.801523268222808838e-02 -3.245795071125030518e-01 -7.989761233329772949e-02 -1.210793927311897278e-01 4.831795580685138702e-03 -9.201154857873916626e-02 -2.138008177280426025e-01 -5.754278041422367096e-03 4.292376711964607239e-02 5.088722333312034607e-02 7.715906202793121338e-02 3.244324624538421631e-01 8.886106312274932861e-02 1.563406437635421753e-01 8.222910761833190918e-02 6.631777505390346050e-04 -3.392928242683410645e-01 -5.315246805548667908e-02 -5.753325298428535461e-02 -7.062017917633056641e-02 -2.413364872336387634e-02 1.855354011058807373e-01 -3.487253487110137939e-01 1.545969694852828979e-01 1.418519318103790283e-01 -2.320128232240676880e-01 8.868345618247985840e-02 -1.582409441471099854e-02 -4.440600574016571045e-01
4.739528056234121323e-03 -2.495324313640594482e-01 -2.369560748338699341e-01 -2.471699565649032593e-01 -3.291844949126243591e-02 -3.093593120574951172e-01 2.267260849475860596e-01 1.497227847576141357e-01 -1.157068647444248199e-02 5.461708828806877136e-02 8.674578368663787842e-02 -1.251184730790555477e-03 -1.447807252407073975e-01 9.611971676349639893e-02 3.657012581825256348e-01 1.600251644849777222e-01 1.606153137981891632e-02 -1.850381195545196533e-01 5.997930094599723816e-02 2.744951052591204643e-03 -4.033002629876136780e-02 2.270734757184982300e-01 -2.069567441940307617e-01 3.090072870254516602e-01 1.013003988191485405e-03 4.833159502595663071e-03 1.098565012216567993e-01 -6.653588265180587769e-02 -2.087343949824571609e-03 4.463409483432769775e-01 2.811987884342670441e-03 -6.566961854696273804e-02
2.052212506532669067e-01 -2.609809674322605133e-02 -1.774850487709045410e-01 -1.348155140876770020e-01 -1.648038327693939209e-01 -1.788507252931594849e-01 -7.705572992563247681e-03 -7.712549716234207153e-02 -2.850533463060855865e-03 -7.120051234960556030e-02 4.144600033760070801e-02 1.128702834248542786e-01 -1.631101965904235840e-02 -1.103683039546012878e-01 2.835744023323059082e-01 3.066333010792732239e-02 2.154691666364669800e-01 4.370542243123054504e-02 -5.417013913393020630e-02 -3.706862032413482666e-01 -8.352442830801010132e-02 -4.407986253499984741e-02 -1.419072896242141724e-01 -2.269406802952289581e-03 2.622351944446563721e-01 -3.949717283248901367e-01 7.798767089843750000e-02 1.619868576526641846e-01 -3.374130129814147949e-01 1.194975227117538452e-01 6.129917502403259277e-02 -3.497368395328521729e-01
2.836675047874450684e-01 4.092028737068176270e-02 -1.091995835304260254e-01 2.409574948251247406e-02 -2.365095466375350952e-01 -3.367239832878112793e-01 2.216037828475236893e-03 4.347247257828712463e-02 6.152753159403800964e-02 -1.146936938166618347e-01 -2.341448701918125153e-02 -1.272126194089651108e-02 2.291317731142044067e-01 -1.223282366991043091e-01 2.365867197513580322e-01 9.662700816988945007e-03 7.769131660461425781e-02 5.400153994560241699e-02 1.481741666793823242e-01 -4.132347702980041504e-01 9.418140165507793427e-03 -3.391515091061592102e-02 -1.479274779558181763e-01 1.360058933496475220e-01 -8.619818091392517090e-02 -3.503890037536621094e-01 9.092563390731811523e-02 3.139836490154266357e-01 -2.820349037647247314e-01 8.262245357036590576e-02 5.512853339314460754e-02 -1.523195803165435791e-01
5.846571549773216248e-02 -3.173861801624298096e-01 -8.576768636703491211e-02 -7.372643798589706421e-02 9.051390737295150757e-02 -3.018004298210144043e-01 8.069495111703872681e-02 1.401563435792922974e-01 2.461763471364974976e-01 -1.683816015720367432e-01 -1.178173199295997620e-01 -1.449190080165863037e-01 1.127806976437568665e-01 -4.064501449465751648e-02 -3.109599649906158447e-02 6.144870817661285400e-02 4.071498811244964600e-01 1.046809405088424683e-01 1.257614791393280029e-01 4.382246732711791992e-02 6.984034180641174316e-02 1.969037055969238281e-01 -1.832658648490905762e-01 1.051835864782333374e-01 -5.648812651634216309e-02 7.422621827572584152e-03 2.545677721500396729e-01 1.304004639387130737e-01 -4.167367219924926758e-01 1.464208662509918213e-01 -1.092509627342224121e-01 -1.995211690664291382e-01
-1.811130642890930176e-01 -2.297664433717727661e-01 -1.507343053817749023e-01 -3.006845116615295410e-01 -1.430470682680606842e-02 -2.287569195032119751e-01 -1.708586066961288452e-01 9.815919399261474609e-02 -1.997951120138168335e-01 -1.021695584058761597e-01 8.989993482828140259e-02 1.094801127910614014e-01 2.083599567413330078e-02 -3.504187799990177155e-03 2.255298942327499390e-01 2.541207075119018555e-01 1.754584759473800659e-01 6.693430989980697632e-02 1.886046975851058960e-01 -3.754885196685791016e-01 -4.175832867622375488e-02 9.414376318454742432e-02 -1.903955787420272827e-01 2.831039428710937500e-01 -2.648643851280212402e-01 -4.995785653591156006e-02 2.388409674167633057e-01 -5.812956020236015320e-02 3.605134040117263794e-02 -2.053598314523696899e-02 -1.995186954736709595e-01 -1.008098125457763672e-01
1.510958224534988403e-01 6.532093137502670288e-02 -5.739815533161163330e-02 -1.192991882562637329e-01 -3.772698342800140381e-02 -5.148031748831272125e-03 2.506553828716278076e-01 8.526735007762908936e-02 1.397752314805984497e-01 6.394132226705551147e-02 1.075373589992523193e-01 -9.226302057504653931e-02 -6.557444483041763306e-02 5.886740610003471375e-02 5.369642376899719238e-01 7.313923537731170654e-02 2.273300886154174805e-01 -2.523880302906036377e-01 -2.008753418922424316e-01 2.076020650565624237e-02 -6.973332166671752930e-02 2.953430414199829102e-01 -1.888853162527084351e-01 1.673560291528701782e-01 -5.510834604501724243e-02 -3.302078247070312500e-01 2.017292976379394531e-01 1.272590905427932739e-01 -2.075549960136413574e-02 -1.815071552991867065e-01 1.527625918388366699e-01 -3.268220275640487671e-02
1.486511975526809692e-01 5.049868300557136536e-02 -1.111332047730684280e-02 3.104684315621852875e-02 -1.625637561082839966e-01 -3.173981606960296631e-01 -3.489495441317558289e-02 -5.748692899942398071e-02 -1.002775952219963074e-01 -2.684778273105621338e-01 8.637847006320953369e-02 1.077883243560791016e-01 7.751131802797317505e-02 7.224080618470907211e-03 3.478673398494720459e-01 -6.025963276624679565e-02 1.372119188308715820e-01 8.068998903036117554e-02 -8.226366341114044189e-02 -3.789530098438262939e-01 -5.075644329190254211e-02 -7.217505574226379395e-02 -2.300202399492263794e-01 6.066890060901641846e-02 -1.304221749305725098e-01 -4.071210622787475586e-01 1.504861265420913696e-01 2.107740491628646851e-01 -2.270374000072479248e-01 1.615621298551559448e-01 1.514563560485839844e-01 -1.419616937637329102e-01
-3.557210322469472885e-03 -3.312194347381591797e-01 -2.199466526508331299e-01 -2.485367469489574432e-02 -9.620875865221023560e-02 -4.307882189750671387e-01 2.101173624396324158e-03 1.298924535512924194e-01 -1.885397136211395264e-01 -1.510769873857498169e-01 -3.346214443445205688e-02 6.157227978110313416e-02 3.073743358254432678e-02 -4.222667589783668518e-02 3.121562004089355469e-01 1.120266020298004150e-01 -2.089868634939193726e-01 -1.453518588095903397e-02 3.343931138515472412e-01 -1.155865862965583801e-01 -2.374894320964813232e-01 6.207241490483283997e-02 3.994806855916976929e-02 1.625346690416336060e-01 -1.474718302488327026e-01 -1.995622664690017700e-01 2.437200210988521576e-02 2.929034829139709473e-01 -1.298302114009857178e-01 -4.983680695295333862e-02 -9.517939761281013489e-03 -1.698558330535888672e-01
7.808023691177368164e-02 1.036153361201286316e-01 -2.455326355993747711e-02 1.779570579528808594e-01 1.196273714303970337e-01 -4.227245151996612549e-01 -9.583888202905654907e-02 1.312635242938995361e-01 -9.178738296031951904e-02 1.461181696504354477e-02 -5.665682628750801086e-02 -1.838543862104415894e-01 -7.293685525655746460e-02 -1.260887980461120605e-01 -3.011011704802513123e-02 2.077518999576568604e-01 -9.259502589702606201e-02 -1.050689890980720520e-01 -2.355094701051712036e-01 -3.115851879119873047e-01 -4.069885909557342529e-01 2.319641970098018646e-02 -2.172836959362030029e-01 1.863200217485427856e-01 -1.397172063589096069e-01 -1.899684965610504150e-01 1.202765852212905884e-01 1.431598216295242310e-01 -5.121376737952232361e-02 -8.822716772556304932e-03 -2.056902050971984863e-01 -2.543412446975708008e-01
1.743842959403991699e-01 -9.226484596729278564e-02 -8.127966523170471191e-02 -2.542384564876556396e-01 1.783451437950134277e-01 -2.383758723735809326e-01 -5.591694638133049011e-02 4.693314731121063232e-01 9.940907359123229980e-02 -2.475668489933013916e-02 -2.092990875244140625e-01 -3.594315797090530396e-02 1.222425326704978943e-02 -1.599319726228713989e-01 -2.550819888710975647e-02 1.868380904197692871e-01 2.823815345764160156e-01 7.273466140031814575e-02 9.424978494644165039e-02 -4.092319682240486145e-02 -3.202187120914459229e-01 -2.133769355714321136e-02 -3.011518158018589020e-02 1.123126596212387085e-01 -8.368521928787231445e-02 -1.897413097321987152e-02 1.928652524948120117e-01 1.554802507162094116e-01 -4.692195728421211243e-02 -7.652585208415985107e-02 -3.888433575630187988e-01 -1.443257033824920654e-01
5.441441386938095093e-02 -3.533693403005599976e-02 1.372230052947998047e-01 -7.244622800499200821e-03 -1.426224857568740845e-01 -4.593820273876190186e-01 -1.950991302728652954e-01 -3.373998403549194336e-02 3.592319786548614502e-02 2.352315038442611694e-01 1.428307686001062393e-02 -5.602227523922920227e-02 -8.576838299632072449e-03 5.440662056207656860e-02 3.662846237421035767e-02 2.772120945155620575e-02 -4.749261587858200073e-02 1.790878027677536011e-01 2.262065112590789795e-01 -4.254686236381530762e-01 -1.583217829465866089e-01 3.273572623729705811e-01 -8.460466749966144562e-03 -1.539793703705072403e-02 -4.980107024312019348e-02 -1.894019991159439087e-01 2.100728452205657959e-02 3.077644705772399902e-01 -2.593957483768463135e-01 1.407605707645416260e-01 1.466537714004516602e-01 -6.597616709768772125e-03
8.967241644859313965e-02 2.862087488174438477e-01 2.143830060958862305e-01 -2.732084393501281738e-01 -5.038308724761009216e-02 -2.600134611129760742e-01 1.631986349821090698e-01 -2.778395265340805054e-02 5.722969025373458862e-02 8.339268714189529419e-02 -3.138697445392608643e-01 5.594896525144577026e-02 -2.510814964771270752e-01 1.648747026920318604e-01 4.696034640073776245e-02 3.034228682518005371e-01 2.098726779222488403e-01 1.113584786653518677e-01 1.589577528648078442e-03 -1.641447246074676514e-01 -3.797782957553863525e-01 -5.015536211431026459e-03 -6.157120317220687866e-02 -1.357480585575103760e-01 -1.670406386256217957e-02 2.176879532635211945e-02 2.400401979684829712e-01 1.911752820014953613e-01 2.140884399414062500e-01 -7.276195101439952850e-03 7.983488030731678009e-03 -6.913667917251586914e-02
-2.709011435508728027e-01 -1.767643839120864868e-01 -7.998227141797542572e-03 -1.196827217936515808e-01 1.389595866203308105e-01 -2.454644143581390381e-01 6.179882958531379700e-02 -1.157127786427736282e-02 -1.438296958804130554e-02 6.390447914600372314e-02 -2.553491592407226562e-01 -1.155757158994674683e-02 -1.308738626539707184e-02 -5.526725575327873230e-02 1.974910944700241089e-01 2.440735995769500732e-01 2.507924661040306091e-02 2.797157503664493561e-02 1.183402836322784424e-01 -2.020756155252456665e-02 -2.787806391716003418e-01 3.678577542304992676e-01 1.383271217346191406e-01 2.955748736858367920e-01 2.743372917175292969e-01 -4.745067656040191650e-02 1.904966831207275391e-01 8.097976446151733398e-03 4.627851396799087524e-02 1.888544708490371704e-01 -2.114636451005935669e-01 -3.070551753044128418e-01
8.921855688095092773e-02 -5.177424103021621704e-02 -1.074179634451866150e-01 -3.383905887603759766e-01 -9.890436381101608276e-02 -1.569435745477676392e-01 2.159530371427536011e-01 2.386074364185333252e-01 1.317360997200012207e-01 2.235085368156433105e-01 -3.706426918506622314e-02 -1.336371749639511108e-01 -2.503854632377624512e-01 2.787427008152008057e-01 1.316045224666595459e-01 3.477773861959576607e-03 -2.568410150706768036e-02 1.307223439216613770e-01 5.609745159745216370e-02 -9.153158962726593018e-02 -3.951996937394142151e-02 2.053883969783782959e-01 -9.706421941518783569e-02 3.345539569854736328e-01 1.182605773210525513e-01 -1.188549771904945374e-01 3.862414062023162842e-01 5.095126107335090637e-02 1.166248098015785217e-01 -1.825629174709320068e-01 1.926127076148986816e-01 -1.509206146001815796e-01
5.967159941792488098e-02 3.462813422083854675e-02 -1.018269569613039494e-03 -1.540080755949020386e-01 3.702148795127868652e-02 -4.028515219688415527e-01 -2.526119351387023926e-01 4.414910916239023209e-03 2.246288657188415527e-01 -2.010900229215621948e-01 -8.864001184701919556e-02 -7.439841330051422119e-02 1.608105897903442383e-01 2.195618674159049988e-02 1.067463830113410950e-01 6.076945364475250244e-02 2.234581857919692993e-01 -7.780373096466064453e-02 3.082255087792873383e-02 -2.192784100770950317e-01 -2.598045170307159424e-01 -1.506518572568893433e-01 -1.036150082945823669e-01 3.583086282014846802e-02 -1.691356748342514038e-01 -3.287124335765838623e-01 4.056225121021270752e-01 -1.751495897769927979e-01 -7.993339002132415771e-02 2.533755451440811157e-02 1.379625797271728516e-01 1.820603311061859131e-01
-3.345129266381263733e-02 1.985081732273101807e-01 9.454185515642166138e-02 -2.989977300167083740e-01 -6.032116338610649109e-02 -3.212701380252838135e-01 5.775669962167739868e-02 1.906127780675888062e-01 2.324331849813461304e-01 -5.687015876173973083e-02 -1.438047736883163452e-01 -1.008255109190940857e-01 4.494120925664901733e-02 -8.037739433348178864e-03 1.201253384351730347e-01 3.093547224998474121e-01 -2.364106327295303345e-01 -2.129362523555755615e-01 4.197324626147747040e-03 -3.337112665176391602e-01 -3.038900792598724365e-01 -7.211668044328689575e-02 1.957618817687034607e-02 -1.736531779170036316e-02 1.628537178039550781e-01 1.505320519208908081e-01 1.028778478503227234e-01 7.934676110744476318e-02 -1.507261842489242554e-01 1.435792744159698486e-01 2.434289008378982544e-01 -1.865380257368087769e-01
-3.674487397074699402e-02 -2.697280347347259521e-01 7.423947006464004517e-02 -1.546962410211563110e-01 -9.699715673923492432e-02 -4.315686523914337158e-01 2.846741117537021637e-02 -1.300868485122919083e-02 4.978338256478309631e-03 -6.094639748334884644e-02 -7.983489334583282471e-02 1.929111778736114502e-01 -5.814777314662933350e-02 -1.663184612989425659e-01 2.825391590595245361e-01 4.030840098857879639e-02 -1.266886740922927856e-01 -2.935205399990081787e-01 3.238848745822906494e-01 -2.394315302371978760e-01 -1.381006985902786255e-01 1.740572452545166016e-01 -6.348307430744171143e-02 2.127206772565841675e-01 -2.006829828023910522e-01 -1.401513218879699707e-01 6.029284745454788208e-02 1.704898774623870850e-01 -7.835651934146881104e-02 8.981020003557205200e-02 8.147899806499481201e-02 -2.518876791000366211e-01
9.848589450120925903e-02 1.715262383222579956e-01 -3.163445889949798584e-01 -1.090525761246681213e-01 2.140286266803741455e-01 -2.033319622278213501e-01 1.084494814276695251e-01 -8.312372374348342419e-04 -4.226075112819671631e-02 1.555391550064086914e-01 -2.213082648813724518e-02 -6.796053797006607056e-02 4.506358876824378967e-03 1.781031042337417603e-01 1.272024810314178467e-01 1.687099039554595947e-01 1.446906626224517822e-01 -1.909671276807785034e-01 1.605452895164489746e-01 -2.699029147624969482e-01 -1.866376549005508423e-01 -2.643412351608276367e-01 -4.494816064834594727e-02 2.376688569784164429e-01 -5.707267671823501587e-02 5.176880583167076111e-02 1.786376684904098511e-01 -1.007689163088798523e-01 -3.679915964603424072e-01 -1.267376542091369629e-01 1.545618660748004913e-02 -3.515146076679229736e-01
7.765606790781021118e-02 -1.462183147668838501e-01 -2.081533372402191162e-01 -5.978789553046226501e-02 -3.073258791118860245e-03 -1.675554513931274414e-01 -1.061452627182006836e-01 -3.399147093296051025e-02 2.154381386935710907e-02 -4.336229339241981506e-02 1.268699914216995239e-01 -1.226639151573181152e-01 -1.114700287580490112e-01 1.029981896281242371e-01 2.182952016592025757e-01 -2.752626128494739532e-02 -6.151992827653884888e-02 2.543203234672546387e-01 1.500359475612640381e-01 -4.526381790637969971e-01 -7.931083440780639648e-02 -1.840332150459289551e-02 -1.934720575809478760e-01 1.163214817643165588e-02 1.065397486090660095e-01 -1.692326515913009644e-01 1.244271919131278992e-01 3.180784285068511963e-01 -1.868436187505722046e-01 3.425539135932922363e-01 3.012492656707763672e-01 -2.013622820377349854e-01
6.552689522504806519e-02 -2.680616974830627441e-01 -4.970035701990127563e-02 -1.530376374721527100e-01 1.250004768371582031e-01 -1.926474422216415405e-01 2.191805094480514526e-01 -4.956892132759094238e-02 -1.940138489007949829e-01 -7.678933441638946533e-02 1.038198173046112061e-01 -8.461812138557434082e-02 1.015621982514858246e-02 1.073768660426139832e-01 3.209618628025054932e-01 2.521729171276092529e-01 2.870248258113861084e-01 -2.845815122127532959e-01 1.403577625751495361e-01 -3.535781428217887878e-02 -2.466260641813278198e-01 1.991145871579647064e-02 -1.954629421234130859e-01 2.009109854698181152e-01 -8.264503628015518188e-02 -2.170836329460144043e-01 9.213010780513286591e-03 2.079934626817703247e-01 -1.655915528535842896e-01 -1.133730262517929077e-02 3.026445508003234863e-01 -1.202048435807228088e-01
1.699431836605072021e-01 -1.681790500879287720e-01 -2.027068734169006348e-01 -1.250006258487701416e-01 1.343512982130050659e-01 -3.276424109935760498e-01 1.514331400394439697e-01 1.081867665052413940e-01 1.349262595176696777e-01 2.138431929051876068e-02 8.662180975079536438e-03 9.082181751728057861e-02 -3.488493710756301880e-02 2.562512755393981934e-01 -6.696005910634994507e-02 1.051109507679939270e-01 2.365210801362991333e-01 1.703834682703018188e-01 2.005963176488876343e-01 -1.359916478395462036e-01 -1.804543584585189819e-01 3.830927014350891113e-01 -8.417099714279174805e-02 2.073370814323425293e-01 -3.201661407947540283e-01 1.493554115295410156e-01 9.727038443088531494e-02 3.853825852274894714e-02 8.236870169639587402e-02 8.518473803997039795e-02 -1.444211881607770920e-02 -3.058950304985046387e-01
6.907507777214050293e-02 1.753509342670440674e-01 6.150722503662109375e-02 -1.225922033190727234e-01 -2.054171491181477904e-04 -5.022583603858947754e-01 2.146277576684951782e-01 -1.659115105867385864e-01 1.207269206643104553e-01 -1.154261231422424316e-01 1.790068745613098145e-01 1.073637530207633972e-01 -1.593210250139236450e-01 6.626199185848236084e-02 1.717355400323867798e-01 -1.431749165058135986e-01 2.340358197689056396e-01 9.147799015045166016e-02 2.188127189874649048e-01 -3.107467591762542725e-01 -1.625908911228179932e-01 1.182450950145721436e-01 3.831445053219795227e-02 1.309641748666763306e-01 -1.734299212694168091e-01 -1.842978745698928833e-01 7.571417838335037231e-02 -8.119347691535949707e-02 -9.389946609735488892e-02 2.489591985940933228e-01 2.104817777872085571e-01 -1.024154573678970337e-01
-2.319508790969848633e-01 -6.667896360158920288e-02 -5.360603705048561096e-02 -1.643623709678649902e-01 3.157354146242141724e-02 -8.583882451057434082e-02 -4.156267270445823669e-02 2.798792906105518341e-02 -5.430911108851432800e-02 -1.573074609041213989e-01 -4.993945732712745667e-02 -1.475713402032852173e-01 -6.411143392324447632e-02 1.365544050931930542e-01 3.689961433410644531e-01 1.421823650598526001e-01 2.859578132629394531e-01 1.004227846860885620e-01 1.106636002659797668e-01 1.591373383998870850e-01 7.081586867570877075e-03 2.209185808897018433e-01 -4.200961291790008545e-01 1.440191864967346191e-01 -2.377235796302556992e-03 2.151341177523136139e-02 1.348638087511062622e-01 1.714978218078613281e-01 -2.772450447082519531e-01 3.621332049369812012e-01 -1.950992196798324585e-01 -1.575293764472007751e-02
1.558410674333572388e-01 1.270084381103515625e-01 1.362227499485015869e-01 -2.228607684373855591e-01 -2.617901563644409180e-02 -3.479770421981811523e-01 -7.040818780660629272e-02 8.735540322959423065e-04 2.455730736255645752e-01 -2.269034385681152344e-01 -5.672872811555862427e-02 -8.280076831579208374e-02 -4.315858706831932068e-02 -2.145873159170150757e-01 2.980726361274719238e-01 4.491878673434257507e-02 8.066806197166442871e-02 -4.011312872171401978e-02 5.950099602341651917e-02 -2.835023403167724609e-01 -1.476775705814361572e-01 -6.713423132896423340e-02 -2.994298338890075684e-01 1.444777101278305054e-01 3.776723444461822510e-01 4.167617857456207275e-02 -1.135217919945716858e-01 -1.689675152301788330e-01 1.329302042722702026e-01 1.976869814097881317e-02 -9.199082106351852417e-02 -2.505485415458679199e-01
-1.927884221076965332e-01 1.429128348827362061e-01 1.057234033942222595e-01 -5.037123709917068481e-02 -7.879488915205001831e-02 -3.927776515483856201e-01 6.287325173616409302e-02 6.922262907028198242e-02 2.065862268209457397e-01 -2.060974389314651489e-02 -1.055943891406059265e-01 -9.587669372558593750e-02 -2.083504498004913330e-01 -3.089694082736968994e-01 1.116753369569778442e-02 -1.443934813141822815e-02 -1.306237727403640747e-01 3.455415368080139160e-02 -4.919783025979995728e-02 -1.518135070800781250e-01 -3.558464348316192627e-01 -9.918064624071121216e-02 -3.955393731594085693e-01 1.091296821832656860e-01 8.066678047180175781e-02 -7.428072392940521240e-02 1.456847488880157471e-01 1.666726320981979370e-01 7.174120843410491943e-02 2.356466799974441528e-01 -7.246765494346618652e-02 -2.851507067680358887e-01
-7.685951888561248779e-02 1.378375738859176636e-01 2.208274230360984802e-02 -1.392468661069869995e-01 -2.132114470005035400e-01 -4.035955965518951416e-01 -8.276621252298355103e-02 -1.071794331073760986e-02 1.950729936361312866e-01 -1.123629286885261536e-01 -7.162163406610488892e-02 -5.916021391749382019e-02 -4.047782123088836670e-01 1.921359077095985413e-02 1.434672921895980835e-01 2.087382525205612183e-01 -2.189946174621582031e-01 5.537221208214759827e-03 -9.719542413949966431e-02 -1.275159567594528198e-01 -3.504542112350463867e-01 7.359439134597778320e-02 1.737643778324127197e-01 4.475947469472885132e-02 5.296798422932624817e-02 -1.936614327132701874e-02 2.442873716354370117e-01 2.512972354888916016e-01 5.195811018347740173e-02 6.838461011648178101e-02 -6.381702423095703125e-02 -2.839729785919189453e-01
-6.442061811685562134e-02 -2.757453918457031250e-01 -1.051097437739372253e-01 -1.393799930810928345e-01 -4.920579493045806885e-03 -7.865598797798156738e-02 -2.258393615484237671e-01 1.842355728149414062e-01 -7.171174138784408569e-02 -7.624500244855880737e-02 -2.527062296867370605e-01 1.299744122661650181e-03 8.913876861333847046e-02 2.677965462207794189e-01 2.773890793323516846e-01 2.534175515174865723e-01 1.916611939668655396e-01 -1.630306392908096313e-01 6.258716434240341187e-02 -1.834420859813690186e-01 -8.336020261049270630e-02 2.362407296895980835e-01 -6.031547859311103821e-02 1.340123862028121948e-01 -3.291503190994262695e-01 -1.722077429294586182e-01 -4.446645081043243408e-02 -1.212039068341255188e-01 -1.174979880452156067e-01 -1.193791404366493225e-01 1.292318254709243774e-01 -3.433373570442199707e-01
6.797679513692855835e-02 -1.214156672358512878e-01 -2.833971008658409119e-02 -1.771700531244277954e-01 -4.236064269207417965e-04 -2.271596342325210571e-01 -2.428385019302368164e-01 -2.631008997559547424e-02 -9.709771722555160522e-02 -3.356380164623260498e-01 2.736205421388149261e-02 1.077407523989677429e-01 -1.282447576522827148e-01 -1.915690302848815918e-01 3.442207276821136475e-01 2.132757902145385742e-01 -5.319342017173767090e-02 1.814786195755004883e-01 1.381703931838274002e-02 -2.434342950582504272e-01 -9.208056330680847168e-02 -4.360412806272506714e-02 4.679650533944368362e-03 8.149946480989456177e-02 6.910230219364166260e-02 -1.424184441566467285e-01 -5.359911546111106873e-02 2.011699974536895752e-01 -3.490730822086334229e-01 1.562785804271697998e-01 2.008326798677444458e-01 -3.440267741680145264e-01
7.044904050417244434e-04 1.510265320539474487e-01 1.611518859863281250e-01 1.189649328589439392e-01 2.254692371934652328e-03 -4.009336233139038086e-01 2.268889546394348145e-02 2.604370936751365662e-02 -5.377269536256790161e-02 9.613611549139022827e-02 1.671472936868667603e-02 -1.417278200387954712e-01 -3.110592067241668701e-01 -1.430215686559677124e-01 -7.198749482631683350e-02 1.792759746313095093e-01 1.336100548505783081e-01 -1.785143464803695679e-01 -1.395514905452728271e-01 -2.134214043617248535e-01 -2.429778873920440674e-01 8.242776617407798767e-03 -2.676407098770141602e-01 1.159418746829032898e-01 -1.870308220386505127e-01 -2.933379709720611572e-01 7.348641008138656616e-02 1.991556882858276367e-01 -1.602540463209152222e-01 -1.258059591054916382e-01 -5.339856259524822235e-03 -3.486211001873016357e-01
-3.628412634134292603e-02 -6.147440522909164429e-02 -1.546192616224288940e-01 -1.444022655487060547e-01 1.443321406841278076e-01 -2.278733998537063599e-01 -6.793057173490524292e-02 8.826512098312377930e-02 4.134994000196456909e-02 -2.928216382861137390e-02 -1.245374083518981934e-01 -4.390600696206092834e-02 -2.179480046033859253e-01 1.608653217554092407e-01 5.410011410713195801e-01 2.800325155258178711e-01 7.677488774061203003e-02 -9.331001341342926025e-02 -1.083835810422897339e-01 1.280775815248489380e-01 7.533688098192214966e-02 1.283081918954849243e-01 -1.100834235548973083e-01 3.304198980331420898e-01 -7.183100283145904541e-02 4.535105824470520020e-02 -3.964871633797883987e-03 1.509888917207717896e-01 -1.932301670312881470e-01 -9.357244521379470825e-02 -3.586166501045227051e-01 -9.788887202739715576e-02
6.110417470335960388e-02 -7.343450933694839478e-02 5.457984749227762222e-03 2.258717082440853119e-02 -2.377783358097076416e-01 -2.742622196674346924e-01 -7.238417863845825195e-02 3.232108354568481445e-01 -2.423753589391708374e-01 -3.475140035152435303e-01 9.953496605157852173e-02 -1.519119590520858765e-01 -1.643134951591491699e-01 -3.532935678958892822e-02 3.085758984088897705e-01 2.843535691499710083e-02 8.419292420148849487e-02 1.016755122691392899e-02 1.741240620613098145e-01 -2.354616224765777588e-01 -1.851060539484024048e-01 5.976761505007743835e-02 -3.094086982309818268e-02 8.822323381900787354e-02 6.278441846370697021e-02 -1.823877394199371338e-01 -2.083150856196880341e-02 2.929308116436004639e-01 -2.202463895082473755e-01 3.062101602554321289e-01 4.946273937821388245e-02 -6.633221358060836792e-02
-2.314058244228363037e-01 2.324986457824707031e-02 3.547343239188194275e-02 1.533117610961198807e-02 -6.615662015974521637e-03 -3.530721962451934814e-01 5.714520346373319626e-03 -4.955348372459411621e-02 3.561097681522369385e-01 -6.136034429073333740e-02 -3.279866874217987061e-01 -6.496894359588623047e-02 -3.804871439933776855e-02 1.101161018013954163e-01 4.254620373249053955e-01 1.382666677236557007e-01 1.279185339808464050e-02 -8.314859867095947266e-02 -9.184543974697589874e-03 -1.683444529771804810e-01 -2.022431939840316772e-01 -1.275119185447692871e-01 -1.448840051889419556e-01 -2.462004125118255615e-02 6.013954430818557739e-02 -9.788216650485992432e-02 9.708296507596969604e-03 -1.856506168842315674e-01 -2.133583426475524902e-01 2.662135474383831024e-02 -1.713186353445053101e-01 -3.514854013919830322e-01
7.762515544891357422e-02 1.838248223066329956e-01 -2.785422205924987793e-01 -1.636134237051010132e-01 7.494182139635086060e-02 -4.411599636077880859e-01 1.035764664411544800e-01 3.011773228645324707e-01 5.359103158116340637e-02 -4.597386345267295837e-03 1.780257523059844971e-01 -3.657515347003936768e-02 -1.175426170229911804e-01 8.841936290264129639e-02 -1.334951352328062057e-02 -1.833214238286018372e-02 3.066391050815582275e-01 6.681457906961441040e-02 1.800176352262496948e-01 -7.486443966627120972e-02 -6.031049415469169617e-02 3.896233141422271729e-01 -1.838891804218292236e-01 1.866338998079299927e-01 -1.600354723632335663e-02 -3.283656761050224304e-02 2.863763645291328430e-02 1.278697550296783447e-01 9.923473745584487915e-02 5.503268167376518250e-02 1.609326153993606567e-01 -2.796536386013031006e-01
1.636110432446002960e-02 5.166268721222877502e-02 2.014857232570648193e-01 8.273052982985973358e-03 7.381771691143512726e-03 -2.247519493103027344e-01 -4.711385443806648254e-02 2.173538953065872192e-01 -2.511626854538917542e-02 8.012574166059494019e-02 -2.037354856729507446e-01 7.084150612354278564e-02 -1.990009993314743042e-01 -9.875328093767166138e-02 -2.680973708629608154e-02 1.101712733507156372e-01 -1.115988865494728088e-01 2.980190701782703400e-02 -3.300442993640899658e-01 -2.937886416912078857e-01 -3.161315917968750000e-01 5.549928639084100723e-03 -3.659054934978485107e-01 1.516491472721099854e-01 -2.062841802835464478e-01 -1.804897934198379517e-01 1.945594549179077148e-01 1.574923396110534668e-01 -3.205805271863937378e-02 3.937623277306556702e-02 1.199724152684211731e-02 -3.669244945049285889e-01
-5.488887056708335876e-02 -8.345366269350051880e-02 1.130501627922058105e-01 -2.329933047294616699e-01 -1.316390186548233032e-01 -2.155467718839645386e-01 -2.025902122259140015e-01 5.888183414936065674e-02 -1.090309992432594299e-01 -3.634046614170074463e-01 -9.627626091241836548e-02 1.236813887953758240e-02 -5.170224606990814209e-02 -1.406663004308938980e-02 3.511915802955627441e-01 4.244584441184997559e-01 1.984115988016128540e-01 1.503634899854660034e-01 -1.450989544391632080e-01 -6.643162667751312256e-02 -2.135995030403137207e-01 1.232249811291694641e-01 1.193844676017761230e-01 9.251056611537933350e-02 2.285548597574234009e-01 -1.198583096265792847e-01 1.644268259406089783e-02 -9.168073534965515137e-02 -4.679432511329650879e-02 -4.818117246031761169e-02 1.445471495389938354e-01 -2.883853018283843994e-01
2.041548341512680054e-01 -1.121054813265800476e-01 -1.588883996009826660e-01 -8.787234127521514893e-02 2.133776545524597168e-01 -3.937508463859558105e-01 1.711103141133207828e-05 6.903355824761092663e-04 6.304579228162765503e-02 -2.602871693670749664e-02 -1.353941112756729126e-01 3.253239393234252930e-02 -3.125276267528533936e-01 1.546598225831985474e-01 -2.155323745682835579e-03 6.497210822999477386e-03 3.622354194521903992e-02 -2.397156693041324615e-02 -1.930146813392639160e-01 -5.253383517265319824e-01 -1.321751475334167480e-01 8.422750234603881836e-02 8.076310157775878906e-02 2.109126150608062744e-01 -6.332524865865707397e-02 -6.992641091346740723e-02 1.846910715103149414e-01 -2.361565455794334412e-02 -2.765152156352996826e-01 1.088205799460411072e-01 1.649376899003982544e-01 -1.294796168804168701e-01
1.532424688339233398e-01 3.031795322895050049e-01 -3.472380712628364563e-02 -1.189109161496162415e-01 1.859680749475955963e-02 -1.639058589935302734e-01 1.288496702909469604e-01 1.131528764963150024e-01 1.146533712744712830e-02 1.466370820999145508e-01 -3.555825054645538330e-01 -3.301249118521809578e-03 -3.256451487541198730e-01 -3.310778364539146423e-02 1.707006245851516724e-01 1.453036516904830933e-01 2.726404070854187012e-01 -2.505221031606197357e-02 2.986027114093303680e-02 -3.382391855120658875e-02 -3.253766894340515137e-01 1.639619935303926468e-03 3.428075835108757019e-02 -2.144868522882461548e-01 -1.239310503005981445e-01 -2.819949388504028320e-01 2.233498990535736084e-01 2.120975852012634277e-01 1.465927362442016602e-01 -3.375028073787689209e-02 -7.721120119094848633e-02 -2.424273043870925903e-01
2.701162919402122498e-02 -2.249765992164611816e-01 -2.129351794719696045e-01 -1.571999788284301758e-01 -1.042195856571197510e-01 -2.800235152244567871e-01 1.690046489238739014e-02 -4.010797291994094849e-02 1.573446020483970642e-02 -1.052019149065017700e-01 -1.014813482761383057e-01 3.491945564746856689e-02 -6.802381575107574463e-02 -1.685273945331573486e-01 4.131601452827453613e-01 1.208466589450836182e-01 -1.229720339179039001e-01 -1.945571750402450562e-01 2.901157438755035400e-01 -1.311995089054107666e-01 -1.749723851680755615e-01 9.903319180011749268e-02 -8.837671577930450439e-02 1.924555748701095581e-01 -3.091448545455932617e-01 -1.535402536392211914e-01 -2.090754359960556030e-02 1.422236859798431396e-01 -3.494838178157806396e-01 1.064569950103759766e-01 -7.042582333087921143e-02 -1.685153543949127197e-01
-7.906696945428848267e-02 -2.485216110944747925e-01 -7.898665219545364380e-02 -3.656257092952728271e-01 -3.073121234774589539e-02 -1.457504183053970337e-01 9.643069654703140259e-02 1.783174276351928711e-01 2.195392400026321411e-01 1.153931487351655960e-02 3.129383176565170288e-02 -8.233290165662765503e-03 2.362704463303089142e-02 2.439421266317367554e-01 1.866356283426284790e-01 1.132049411535263062e-01 2.085799425840377808e-01 1.015527695417404175e-01 2.204430997371673584e-01 -7.878241688013076782e-02 -3.153451383113861084e-01 -8.701793104410171509e-02 4.242061451077461243e-02 1.271992027759552002e-01 -2.234794348478317261e-01 1.168438643217086792e-01 4.640801250934600830e-01 1.380332410335540771e-01 4.706617444753646851e-02 -7.176029030233621597e-03 -1.676330119371414185e-01 9.842802584171295166e-02
-1.243566572666168213e-01 -1.467744261026382446e-01 1.463995873928070068e-01 -6.857703626155853271e-02 -6.196715403348207474e-03 2.829709649085998535e-01 -1.382178664207458496e-01 1.892241984605789185e-01 1.065593808889389038e-01 -1.178043633699417114e-01 -3.413629531860351562e-02 -1.055496782064437866e-01 -2.654297053813934326e-01 -3.042407706379890442e-02 2.702730894088745117e-01 3.140510320663452148e-01 1.652958244085311890e-01 7.471062242984771729e-02 1.173778325319290161e-01 -7.545042037963867188e-02 -4.055332541465759277e-01 2.243476361036300659e-01 -9.971434623003005981e-02 -2.078627794981002808e-01 1.160956695675849915e-01 -2.880644500255584717e-01 1.125679761171340942e-01 1.927389204502105713e-01 -1.504948288202285767e-01 7.876456715166568756e-03 2.037661708891391754e-02 -1.775515228509902954e-01
2.048967778682708740e-01 -4.792061075568199158e-02 -1.104251593351364136e-01 -3.736372292041778564e-01 1.950687915086746216e-01 6.345502287149429321e-02 -6.135207600891590118e-03 6.809339672327041626e-02 2.099687159061431885e-01 1.006065011024475098e-01 -3.533313870429992676e-01 -1.084250509738922119e-01 -2.680600881576538086e-01 1.275434345006942749e-01 9.696689993143081665e-02 2.260486595332622528e-03 1.105791795998811722e-02 5.932584032416343689e-02 1.676582247018814087e-01 2.412910200655460358e-02 -4.408091306686401367e-01 2.060663141310214996e-02 -3.009911477565765381e-01 7.530799508094787598e-02 -5.296164378523826599e-02 -2.087519019842147827e-01 9.228082001209259033e-02 1.571960300207138062e-01 9.643411636352539062e-02 1.830143630504608154e-01 -5.456324294209480286e-02 -1.418227553367614746e-01
-4.866167530417442322e-02 9.663698822259902954e-02 -2.470423281192779541e-01 -6.726938881911337376e-04 -4.320515145082026720e-04 -2.925644516944885254e-01 1.737382709980010986e-01 1.323279589414596558e-01 -6.717430800199508667e-02 -2.063024938106536865e-01 1.311657577753067017e-01 8.029499650001525879e-02 1.776301115751266479e-01 -3.830200061202049255e-02 1.191293969750404358e-01 2.425031810998916626e-01 2.677875757217407227e-01 -9.449664503335952759e-02 1.131123155355453491e-01 1.291515305638313293e-02 -6.993915885686874390e-02 2.596632242202758789e-01 -1.443310081958770752e-01 3.202480450272560120e-02 1.359336823225021362e-01 1.415831893682479858e-01 4.108192026615142822e-01 1.117669418454170227e-01 -3.349510729312896729e-01 1.216143742203712463e-01 8.905543386936187744e-02 -2.734113633632659912e-01
5.302941426634788513e-02 4.613908380270004272e-02 -1.389286667108535767e-01 -1.988032311201095581e-01 -1.930427104234695435e-01 -1.495700031518936157e-01 1.465474069118499756e-01 9.083057940006256104e-02 -2.174924314022064209e-01 1.064400672912597656e-01 1.869725733995437622e-01 -8.100753277540206909e-02 -1.627257019281387329e-01 -8.385089784860610962e-02 1.815539896488189697e-01 3.231225609779357910e-01 3.147900402545928955e-01 2.246604412794113159e-01 -5.500357598066329956e-03 -2.448408752679824829e-01 -2.044003456830978394e-01 2.443370372056961060e-01 1.093743368983268738e-01 1.121193245053291321e-01 3.348324820399284363e-02 -1.392454057931900024e-01 -8.976733684539794922e-02 -2.252380251884460449e-01 -1.759241223335266113e-01 1.455516666173934937e-01 1.062797755002975464e-01 -3.123322725296020508e-01
-7.885232567787170410e-02 -4.995794594287872314e-02 3.220793306827545166e-01 -3.759360611438751221e-01 1.281177699565887451e-01 -4.975435733795166016e-01 3.463470563292503357e-02 1.090346183627843857e-02 -4.739806521683931351e-03 2.717787027359008789e-01 -2.650530636310577393e-01 -8.721748739480972290e-02 5.421667546033859253e-02 1.861615329980850220e-01 3.952086437493562698e-03 9.918805956840515137e-02 8.677424490451812744e-02 1.716383397579193115e-01 -1.267322003841400146e-01 -3.827198594808578491e-02 -1.690817773342132568e-01 2.320931293070316315e-02 -2.147795855998992920e-01 1.539490818977355957e-01 -1.386260241270065308e-01 3.236526623368263245e-02 -4.501533880829811096e-02 -8.675535768270492554e-02 1.130173914134502411e-02 2.297000139951705933e-01 1.534472778439521790e-02 -2.129073292016983032e-01
5.948256701231002808e-02 1.185986995697021484e-01 1.312485337257385254e-01 -1.075473949313163757e-01 -2.460775673389434814e-01 -2.215996086597442627e-01 -1.142565310001373291e-01 1.007346659898757935e-01 -2.298170179128646851e-01 6.334757059812545776e-02 -5.348184704780578613e-02 1.249306648969650269e-01 -7.505339384078979492e-02 -5.693717300891876221e-02 5.136069655418395996e-01 9.081686288118362427e-02 -6.036359444260597229e-02 3.285229578614234924e-02 3.886919468641281128e-02 -1.779599487781524658e-01 -1.263651549816131592e-01 4.009812176227569580e-01 -1.086380332708358765e-01 1.336765289306640625e-01 -1.181254014372825623e-01 -8.417319506406784058e-02 8.473807573318481445e-02 2.970872521400451660e-01 6.844167411327362061e-02 2.896459996700286865e-01 1.227095127105712891e-01 -9.132048115134239197e-03
1.358796060085296631e-01 2.980031818151473999e-02 4.715782403945922852e-02 -2.699074447154998779e-01 7.458968460559844971e-02 -1.858957260847091675e-01 -9.671161323785781860e-02 3.092589080333709717e-01 -6.625443696975708008e-02 1.161982789635658264e-01 -2.055225521326065063e-01 2.139514684677124023e-01 -7.970628142356872559e-02 3.571801483631134033e-01 4.518971219658851624e-02 1.211124584078788757e-01 9.955780580639839172e-03 -1.015437766909599304e-01 4.326830431818962097e-02 -4.884690940380096436e-01 5.565349757671356201e-02 5.694293975830078125e-02 5.672380328178405762e-03 1.194534972310066223e-01 -1.303799897432327271e-01 -2.613462209701538086e-01 1.197212189435958862e-01 -7.952894084155559540e-03 -1.022554747760295868e-02 -1.060847416520118713e-01 -2.542812526226043701e-01 -2.380588352680206299e-01
1.180323511362075806e-01 -1.010501831769943237e-01 1.962666809558868408e-01 -2.448584884405136108e-01 -1.964664757251739502e-01 -3.035553693771362305e-01 -1.424232218414545059e-02 8.044050633907318115e-02 -2.537869215011596680e-01 -4.579063951969146729e-01 1.038344055414199829e-01 -1.244976818561553955e-01 5.983111634850502014e-02 -1.309944540262222290e-01 2.895922064781188965e-01 1.220174133777618408e-01 1.485566049814224243e-01 5.053737387061119080e-02 -1.274964064359664917e-01 -2.553880214691162109e-01 -1.561747044324874878e-01 2.242490202188491821e-01 -6.073317676782608032e-02 1.462433338165283203e-01 -9.789410233497619629e-02 -1.052424982190132141e-01 8.958254754543304443e-02 9.494552761316299438e-02 -2.258889675140380859e-01 1.258910819888114929e-02 1.370262354612350464e-01 -8.117455989122390747e-02
6.571905314922332764e-02 -3.033491037786006927e-02 1.765071600675582886e-01 -9.781797975301742554e-02 -2.556198537349700928e-01 -3.483114540576934814e-01 -1.846320480108261108e-01 1.792580336332321167e-01 -1.269904524087905884e-01 -3.944968581199645996e-01 1.023043692111968994e-02 1.939830183982849121e-02 -7.592496275901794434e-02 -5.598575994372367859e-02 3.198655843734741211e-01 1.076255813241004944e-01 5.161312967538833618e-02 7.784233242273330688e-02 1.591581106185913086e-01 -9.330379217863082886e-02 -2.087669819593429565e-01 1.537694782018661499e-01 -2.009415626525878906e-01 1.315922141075134277e-01 -1.652689129114151001e-01 -2.126992344856262207e-01 -1.043661087751388550e-01 1.961575746536254883e-01 7.341682910919189453e-02 2.931688725948333740e-01 1.518027335405349731e-01 -4.616743326187133789e-02
3.420021152123808861e-03 6.294528394937515259e-02 2.139849066734313965e-01 -8.926567435264587402e-02 -1.524513065814971924e-01 -4.479438364505767822e-01 9.887215495109558105e-02 1.249930411577224731e-01 3.455757200717926025e-01 6.055695191025733948e-02 -2.081927210092544556e-01 -2.504963055253028870e-02 -1.397305279970169067e-01 -1.181076690554618835e-01 1.914297193288803101e-01 -2.389675751328468323e-02 -1.565881967544555664e-01 -6.884121149778366089e-02 3.163654729723930359e-02 -1.741950213909149170e-01 -1.990725398063659668e-01 -1.240325346589088440e-01 -2.256215512752532959e-01 9.373167157173156738e-02 -1.374603342264890671e-02 -1.650581955909729004e-01 2.322381921112537384e-02 -3.842717036604881287e-02 1.151393577456474304e-01 5.431456118822097778e-02 -2.678049504756927490e-01 -4.031603634357452393e-01
9.257473051548004150e-03 -1.810894012451171875e-01 -1.101385802030563354e-01 -5.580307170748710632e-02 -2.899155020713806152e-01 -3.830724954605102539e-01 2.127803303301334381e-02 -5.945925042033195496e-02 -8.040779083967208862e-02 7.643799483776092529e-02 3.282907009124755859e-01 3.166267275810241699e-02 1.338039040565490723e-01 4.520169645547866821e-02 2.688985764980316162e-01 1.061266064643859863e-01 -6.662774085998535156e-02 -2.788489498198032379e-02 9.653089568018913269e-03 -6.158232316374778748e-02 -1.866298615932464600e-01 1.122255772352218628e-01 -3.356958627700805664e-01 1.285112649202346802e-01 7.142051309347152710e-02 3.618319705128669739e-02 2.312246710062026978e-01 1.925848871469497681e-01 -2.289675325155258179e-01 3.757338821887969971e-01 9.829476475715637207e-02 -8.080215007066726685e-02
1.046639904379844666e-01 -2.882902920246124268e-01 -2.035682052373886108e-01 1.091494504362344742e-02 -1.702476292848587036e-01 -4.311635792255401611e-01 -5.220570601522922516e-03 1.144420430064201355e-01 6.667757034301757812e-02 -9.219974279403686523e-02 -7.975278049707412720e-02 9.790893644094467163e-02 2.422395907342433929e-02 -2.465073466300964355e-01 3.231775164604187012e-01 1.399614214897155762e-01 -1.827152669429779053e-01 -3.137593716382980347e-02 1.716748774051666260e-01 -1.718581467866897583e-01 -9.271728247404098511e-02 2.316175103187561035e-01 -1.959888488054275513e-01 1.694319546222686768e-01 -2.265511453151702881e-01 -1.715866029262542725e-01 3.533227741718292236e-02 1.958203315734863281e-01 -1.750089377164840698e-01 1.293670982122421265e-01 1.712373793125152588e-01 -4.794732108712196350e-02
1.726454496383666992e-01 -3.044418804347515106e-02 2.424824237823486328e-02 -1.225588493980467319e-03 -2.553187906742095947e-01 -3.264136016368865967e-01 -1.376913785934448242e-01 1.868064701557159424e-01 -1.402454972267150879e-01 -3.963797390460968018e-01 8.133842051029205322e-02 -1.409238278865814209e-01 -1.697490811347961426e-01 2.611954882740974426e-02 2.869575917720794678e-01 -5.740787019021809101e-04 1.777760833501815796e-01 -8.068676106631755829e-03 1.188745722174644470e-01 -4.909683763980865479e-02 -2.155193239450454712e-01 1.088891327381134033e-01 -7.485693693161010742e-02 1.819729954004287720e-01 -3.014922328293323517e-02 -2.504292726516723633e-01 -6.022856384515762329e-02 2.789422571659088135e-01 -1.821482628583908081e-01 3.162048161029815674e-01 1.971109583973884583e-02 6.433281302452087402e-02
2.127774432301521301e-02 2.541403174400329590e-01 1.303797308355569839e-02 -2.808777987957000732e-01 7.291545718908309937e-02 -3.992757797241210938e-01 8.751906454563140869e-03 -6.788527220487594604e-02 4.193519353866577148e-01 -5.917872861027717590e-02 -1.078822929412126541e-02 -1.464253813028335571e-01 -8.703128993511199951e-02 -1.329916566610336304e-01 1.277581006288528442e-01 8.438549935817718506e-02 -1.873994171619415283e-01 -2.567157894372940063e-02 9.804249554872512817e-02 -5.446217954158782959e-02 -2.901058197021484375e-01 -7.947198301553726196e-02 -2.594726085662841797e-01 -9.600104391574859619e-02 6.778124719858169556e-03 -2.522521615028381348e-01 5.557441338896751404e-02 1.110071409493684769e-02 1.868036240339279175e-01 2.710668928921222687e-02 -5.974141508340835571e-02 -3.396935760974884033e-01
-1.655632704496383667e-01 2.941258810460567474e-02 1.295097023248672485e-01 5.250927060842514038e-02 5.019133165478706360e-02 -2.650861740112304688e-01 1.717422530055046082e-02 2.900085598230361938e-02 4.663209617137908936e-02 1.958228647708892822e-01 -9.680214524269104004e-02 -2.854174375534057617e-01 -2.770344614982604980e-01 -6.613860279321670532e-02 2.767402231693267822e-01 1.968532949686050415e-01 -8.268526196479797363e-02 6.981852650642395020e-02 -1.946605145931243896e-01 -9.035724401473999023e-02 -1.947154551744461060e-01 2.048574090003967285e-01 -2.347732335329055786e-01 1.072233170270919800e-01 -6.244378164410591125e-02 -4.302391409873962402e-01 1.171772330999374390e-01 1.726453602313995361e-01 8.858303725719451904e-02 -7.566532492637634277e-02 -4.841620847582817078e-02 -3.126203119754791260e-01
1.476208865642547607e-01 7.021565735340118408e-02 2.505702376365661621e-01 1.207343116402626038e-01 -1.499767899513244629e-01 -2.259500771760940552e-01 5.931084603071212769e-02 1.581805050373077393e-01 -2.613702975213527679e-02 -9.450607746839523315e-02 -2.012618780136108398e-01 -2.382484376430511475e-01 2.032856829464435577e-02 -8.086177706718444824e-02 -1.488941954448819160e-03 3.609828948974609375e-01 2.232598215341567993e-01 3.488779664039611816e-01 -1.198402121663093567e-01 -7.386895269155502319e-02 8.604766800999641418e-03 2.938436567783355713e-01 -1.832938045263290405e-01 1.742719113826751709e-01 -8.575895801186561584e-03 1.059872191399335861e-02 2.173263579607009888e-01 1.234884187579154968e-01 -5.849841982126235962e-02 1.252442151308059692e-01 -2.549755871295928955e-01 -2.472510784864425659e-01
1.417539715766906738e-01 -6.251520663499832153e-02 2.616221606731414795e-01 1.000293120741844177e-01 -2.581441588699817657e-02 -2.065509706735610962e-01 1.446659713983535767e-01 -1.228091046214103699e-01 -6.263207644224166870e-02 -1.327523738145828247e-01 -1.043149158358573914e-01 -1.269486248493194580e-01 -3.451257944107055664e-01 1.663309931755065918e-01 1.981915384531021118e-01 3.224492073059082031e-02 1.735924333333969116e-01 -2.067821621894836426e-01 1.015454530715942383e-02 -5.186477676033973694e-02 -1.840245127677917480e-01 1.652945131063461304e-01 -1.868103742599487305e-01 4.522056281566619873e-01 5.719238147139549255e-02 -1.909789256751537323e-02 2.574441730976104736e-01 1.222927868366241455e-01 5.685213021934032440e-03 -1.381373405456542969e-01 -4.310394451022148132e-02 -3.169572353363037109e-01
-1.257226169109344482e-01 3.439624980092048645e-02 -5.791314691305160522e-02 -1.480067223310470581e-01 -1.993185728788375854e-01 -3.728337585926055908e-01 -3.726521041244268417e-03 -1.713214516639709473e-01 1.387780159711837769e-02 -7.701519876718521118e-02 2.690305002033710480e-03 1.370792984962463379e-01 -2.019605785608291626e-01 2.626493871212005615e-01 -3.018459118902683258e-02 1.690870225429534912e-01 1.244388744235038757e-01 4.355575144290924072e-02 -6.440754234790802002e-02 -4.214257299900054932e-01 -2.829773724079132080e-01 -5.116470530629158020e-02 -2.770225703716278076e-01 -1.685440242290496826e-01 5.834347754716873169e-02 -9.561442583799362183e-02 3.700444996356964111e-01 2.405969984829425812e-02 1.955751776695251465e-01 1.994861103594303131e-02 9.702355414628982544e-02 1.910551078617572784e-02
-9.284318424761295319e-03 -1.048869453370571136e-02 -3.073383271694183350e-01 -4.396028444170951843e-02 1.908489614725112915e-01 -3.176840245723724365e-01 -2.774624526500701904e-01 9.091158956289291382e-02 1.576080545783042908e-02 -1.532013267278671265e-01 1.312292665243148804e-01 5.685426760464906693e-03 8.160745725035667419e-03 2.585223689675331116e-02 3.814733326435089111e-01 1.217583790421485901e-01 1.908256709575653076e-01 -1.073250994086265564e-01 2.278409004211425781e-01 -2.233875095844268799e-01 -1.224687322974205017e-01 7.889841496944427490e-02 9.189497679471969604e-02 6.018857657909393311e-02 1.029197424650192261e-01 -3.751811981201171875e-01 -1.399699449539184570e-01 3.135366141796112061e-01 -1.114184632897377014e-01 -5.101604014635086060e-02 9.664590656757354736e-02 -4.602518305182456970e-02
2.236233949661254883e-01 -1.357899457216262817e-01 -1.944216154515743256e-02 -3.109945952892303467e-01 -3.961464762687683105e-02 -2.328367382287979126e-01 -3.693513274192810059e-01 -3.431368619203567505e-02 3.029346764087677002e-01 -2.053591050207614899e-02 -3.058335781097412109e-01 2.689141631126403809e-01 -1.290805935859680176e-01 1.697295457124710083e-01 8.981081843376159668e-02 8.741451054811477661e-02 1.102252081036567688e-01 1.222680807113647461e-01 -1.483128219842910767e-01 -1.827966719865798950e-01 -2.712513208389282227e-01 -1.447896212339401245e-01 -5.622541159391403198e-02 -2.858507633209228516e-02 -4.800275340676307678e-02 -9.651120752096176147e-02 1.557634174823760986e-01 2.834289371967315674e-01 -1.548226922750473022e-01 1.454266719520092010e-02 -2.531302860006690025e-03 2.073306776583194733e-02
1.793553531169891357e-01 1.048558577895164490e-01 -8.708899840712547302e-03 -1.531796604394912720e-01 -1.030710488557815552e-01 -3.550465703010559082e-01 1.333376020193099976e-01 -8.851755410432815552e-02 1.226786598563194275e-01 -1.043465137481689453e-01 -3.757151663303375244e-01 -7.419809699058532715e-02 -2.072426676750183105e-01 2.047660052776336670e-01 2.474682219326496124e-02 1.890193969011306763e-01 -1.093640327453613281e-01 -7.893084734678268433e-02 -4.795844107866287231e-02 1.630353629589080811e-01 -3.814359605312347412e-01 2.230662107467651367e-01 -5.622353032231330872e-02 1.774699091911315918e-01 -2.372946292161941528e-01 -1.413165330886840820e-01 1.670471578836441040e-02 5.786153301596641541e-02 -3.098650872707366943e-01 1.170905157923698425e-01 8.091375976800918579e-02 6.338027864694595337e-02
-5.021767690777778625e-02 -1.169622838497161865e-01 -1.054769158363342285e-01 -1.855593025684356689e-01 1.492912918329238892e-01 -1.453579217195510864e-01 -9.014302492141723633e-02 9.853678196668624878e-02 -1.234502415172755718e-03 -2.165464907884597778e-01 -3.385626077651977539e-01 -1.971309930086135864e-01 2.865877449512481689e-01 -4.353263974189758301e-02 1.678147353231906891e-02 2.543018758296966553e-01 7.921274006366729736e-02 1.216415390372276306e-01 9.794840216636657715e-02 -3.766496106982231140e-02 -1.177290007472038269e-01 2.582104206085205078e-01 -1.729463934898376465e-01 1.842336654663085938e-01 -5.284674465656280518e-03 -6.192639097571372986e-02 3.364051282405853271e-01 2.936174571514129639e-01 -3.332209289073944092e-01 1.709779053926467896e-01 -7.636383920907974243e-02 -4.263523593544960022e-02
2.622270397841930389e-02 1.603901237249374390e-01 1.463035196065902710e-01 -2.032441049814224243e-01 -6.541348248720169067e-02 -3.395269811153411865e-01 1.447350680828094482e-01 2.657116390764713287e-02 -1.538148894906044006e-02 5.207440257072448730e-02 -1.489213705062866211e-01 -2.686750888824462891e-02 3.316947519779205322e-01 -3.209348767995834351e-02 -2.907328307628631592e-02 -7.159766554832458496e-02 -1.812342181801795959e-02 -3.354713320732116699e-02 -1.806026548147201538e-01 -3.046592772006988525e-01 -4.666738212108612061e-01 -1.865071244537830353e-02 -4.885317385196685791e-02 2.044480890035629272e-01 -1.840827912092208862e-01 -1.023926511406898499e-01 1.482251137495040894e-01 5.854221805930137634e-02 2.501215413212776184e-02 2.643294930458068848e-01 6.690116971731185913e-02 -3.047058284282684326e-01
-1.207765638828277588e-01 1.180484294891357422e-01 2.402141839265823364e-01 -2.881322801113128662e-02 -2.512814104557037354e-01 -4.110905230045318604e-01 -3.938141465187072754e-02 1.237849798053503036e-02 2.081515640020370483e-01 -3.332908265292644501e-03 -1.841333806514739990e-01 -7.059500366449356079e-02 -3.575818538665771484e-01 -9.854384511709213257e-02 -5.345774069428443909e-02 8.206184953451156616e-02 -1.694642305374145508e-01 1.023604907095432281e-02 -1.477520763874053955e-01 -2.393838912248611450e-01 -3.103091120719909668e-01 9.435831755399703979e-02 -1.985952556133270264e-01 3.632114082574844360e-02 9.838685393333435059e-02 -3.882753849029541016e-02 1.276204437017440796e-01 1.941138654947280884e-01 -3.274536877870559692e-02 3.818174451589584351e-02 7.963284850120544434e-02 -3.489542901515960693e-01
5.521110072731971741e-02 -4.250716418027877808e-02 1.701950728893280029e-01 -9.083385020494461060e-02 5.581030994653701782e-02 -4.065250158309936523e-01 -1.104853004217147827e-01 -6.320962309837341309e-02 2.429937422275543213e-01 3.323628753423690796e-02 -6.826870888471603394e-02 2.893511056900024414e-01 -2.770107090473175049e-01 2.594622783362865448e-02 2.574150860309600830e-01 -1.883028773590922356e-03 2.488394081592559814e-01 -1.755782067775726318e-01 1.771822720766067505e-01 5.285166203975677490e-02 -1.504415571689605713e-01 5.373764410614967346e-02 -1.144322231411933899e-01 -2.270210385322570801e-01 -2.877750433981418610e-02 -1.464382708072662354e-01 1.779497265815734863e-01 1.111861243844032288e-01 -3.601141870021820068e-01 7.872784882783889771e-02 -1.977426260709762573e-01 -1.508838236331939697e-01
2.340078353881835938e-01 -3.718603774905204773e-02 -1.808959804475307465e-02 -1.646699570119380951e-02 -7.593166083097457886e-02 -1.346165537834167480e-01 2.296218425035476685e-01 2.470293939113616943e-01 -8.609686046838760376e-02 -5.749448016285896301e-02 1.179798766970634460e-01 3.281058371067047119e-02 -3.606137633323669434e-01 -1.076976880431175232e-01 2.796953618526458740e-01 2.589282393455505371e-01 2.359184920787811279e-01 1.634900718927383423e-01 5.772073194384574890e-02 -3.051048517227172852e-01 -1.441609710454940796e-01 1.684132963418960571e-01 7.372946292161941528e-02 1.566034555435180664e-01 2.037888914346694946e-01 -1.813572943210601807e-01 -1.036396250128746033e-01 -6.620412319898605347e-02 -2.588288486003875732e-01 1.113602444529533386e-01 1.394526213407516479e-01 -2.160907536745071411e-01
2.842494547367095947e-01 -2.508380450308322906e-02 -1.063956022262573242e-01 -1.202389746904373169e-01 -3.143658339977264404e-01 -2.186806648969650269e-01 2.134398072957992554e-01 1.449447423219680786e-01 2.036662846803665161e-01 -2.506117820739746094e-01 -1.265602260828018188e-01 6.626354157924652100e-02 2.088623344898223877e-01 9.670416265726089478e-02 2.609934210777282715e-01 6.363116204738616943e-02 1.639234870672225952e-01 1.408527940511703491e-01 1.009047627449035645e-01 -2.136925905942916870e-01 -5.088407918810844421e-02 2.195047773420810699e-02 -3.317857086658477783e-01 -2.178266644477844238e-01 -1.526581197977066040e-01 -1.231985986232757568e-01 6.885161250829696655e-02 1.492290198802947998e-01 -4.636573791503906250e-02 8.359783142805099487e-02 -1.578234136104583740e-02 -3.028351962566375732e-01
1.233171001076698303e-01 1.611347496509552002e-01 -1.028456762433052063e-01 -2.034053206443786621e-01 1.862310431897640228e-02 -2.067013531923294067e-01 -1.017448529601097107e-01 -6.040154024958610535e-03 9.286075085401535034e-02 6.877802312374114990e-02 -3.438092023134231567e-02 -1.363175660371780396e-01 4.694417119026184082e-02 -4.843050241470336914e-02 1.684999763965606689e-01 -1.940962374210357666e-01 2.306076735258102417e-01 2.295480221509933472e-01 -2.166533097624778748e-02 -1.600982248783111572e-01 -3.104016184806823730e-01 -4.498795897234231234e-05 -1.825205981731414795e-01 6.926769763231277466e-02 -6.929032504558563232e-02 -1.280373036861419678e-01 2.946715950965881348e-01 -1.928352862596511841e-01 -3.913044929504394531e-02 -1.634157449007034302e-01 -3.269059956073760986e-01 -4.504832327365875244e-01
-1.141130700707435608e-01 -1.214066669344902039e-01 -2.772041969001293182e-02 -2.407990396022796631e-01 1.065899729728698730e-01 -1.605210751295089722e-01 2.306835055351257324e-01 -4.854991659522056580e-02 2.751658856868743896e-01 -5.126144364476203918e-02 -1.595638841390609741e-01 -2.384428381919860840e-01 -1.369905024766921997e-01 -1.170396655797958374e-01 -2.246494591236114502e-02 3.412267565727233887e-01 2.395372837781906128e-01 1.669155359268188477e-01 1.630667448043823242e-01 -1.342275589704513550e-01 1.144245862960815430e-01 1.126113310456275940e-01 -8.248955756425857544e-02 1.605846881866455078e-01 2.160679996013641357e-01 -3.172274529933929443e-01 1.913210004568099976e-01 2.085054367780685425e-01 -1.259457319974899292e-01 9.484118968248367310e-02 -2.181677073240280151e-01 -1.505220085382461548e-01
-1.970333755016326904e-01 -2.265634387731552124e-01 6.723798066377639771e-02 -2.687116339802742004e-02 9.073377400636672974e-02 -2.093789279460906982e-01 5.650044605135917664e-02 2.163517326116561890e-01 -3.327375650405883789e-01 3.954830393195152283e-02 -1.809317618608474731e-01 -1.699790805578231812e-01 -1.598586142063140869e-01 1.008425727486610413e-01 3.279357552528381348e-01 3.242239654064178467e-01 1.725967158563435078e-03 -8.679995685815811157e-02 2.415744028985500336e-02 -6.525783240795135498e-02 -2.613338530063629150e-01 3.256181254982948303e-02 -4.058598279953002930e-01 -6.907286122441291809e-03 1.128123626112937927e-01 -2.104734331369400024e-01 4.310221225023269653e-02 -1.149660348892211914e-01 -1.011173278093338013e-01 2.344112284481525421e-02 2.255098968744277954e-01 1.412266283296048641e-03
2.227736264467239380e-02 4.998745769262313843e-02 1.178010925650596619e-02 4.683535918593406677e-02 2.578028142452239990e-01 -2.562173008918762207e-01 2.544832825660705566e-01 8.581939339637756348e-02 7.198406755924224854e-02 -1.753282546997070312e-01 3.203439116477966309e-01 1.225725784897804260e-01 1.271520256996154785e-01 1.656751334667205811e-01 3.420305252075195312e-01 1.233169361948966980e-01 1.264432519674301147e-01 -1.227856948971748352e-01 -2.449979260563850403e-02 1.493560820817947388e-01 -1.354234218597412109e-01 2.510679960250854492e-01 -2.411099523305892944e-01 -1.059515625238418579e-01 7.735974341630935669e-02 -1.054526120424270630e-01 2.740674614906311035e-01 1.119847502559423447e-02 -1.301128417253494263e-01 2.094492316246032715e-01 1.538269519805908203e-01 -2.820500135421752930e-01
-1.611162871122360229e-01 -1.337474584579467773e-01 5.931487306952476501e-02 -4.128348454833030701e-02 -2.681222558021545410e-01 -6.171476468443870544e-02 7.051827013492584229e-02 2.743166983127593994e-01 3.732516765594482422e-01 -2.246814966201782227e-01 -1.764849871397018433e-01 -5.495589971542358398e-02 8.589895069599151611e-02 8.983621746301651001e-02 2.013033032417297363e-01 1.379384547472000122e-01 6.460572034120559692e-02 1.635883897542953491e-01 -1.412217319011688232e-01 -1.876907646656036377e-01 -1.009133458137512207e-01 -1.750219762325286865e-01 -2.372683882713317871e-01 3.979232609272003174e-01 -1.226889044046401978e-01 -4.819423332810401917e-02 3.277620077133178711e-01 5.391487479209899902e-02 7.864900678396224976e-02 1.423503905534744263e-01 1.615653745830059052e-02 -7.928094826638698578e-03
6.685427576303482056e-02 2.406318932771682739e-01 1.098468750715255737e-01 -2.469550371170043945e-01 6.769004464149475098e-02 -4.408169984817504883e-01 -7.929459214210510254e-02 2.267098426818847656e-01 -1.305712908506393433e-01 -1.130483001470565796e-01 1.861205548048019409e-01 -3.477448597550392151e-02 -8.669748157262802124e-02 -4.220648854970932007e-02 -7.024785876274108887e-02 1.718404293060302734e-01 2.227681428194046021e-01 -6.715954281389713287e-03 -1.112683713436126709e-01 -2.840372920036315918e-01 -4.429034888744354248e-01 2.070977585390210152e-03 -2.116536498069763184e-01 9.944185614585876465e-02 -6.208979710936546326e-02 -2.177408337593078613e-02 2.421812117099761963e-01 8.558182977139949799e-03 -1.877797096967697144e-01 1.816630922257900238e-02 -1.581634022295475006e-02 7.790057361125946045e-02
9.445752017199993134e-03 2.162402868270874023e-02 3.017700277268886566e-02 -3.634918630123138428e-01 2.656750008463859558e-02 2.728378176689147949e-01 8.467613905668258667e-02 6.611724197864532471e-02 1.516622751951217651e-01 -5.269820988178253174e-02 -3.009166419506072998e-01 -1.975252777338027954e-01 -2.138823419809341431e-01 6.093284115195274353e-02 8.885487169027328491e-02 2.412899732589721680e-01 2.667964398860931396e-01 2.169932052493095398e-02 3.711235895752906799e-02 -1.543939560651779175e-01 -4.349830150604248047e-01 7.814162969589233398e-02 -3.166031241416931152e-01 1.416270248591899872e-02 -1.364009380340576172e-01 -1.512632220983505249e-01 -1.750219240784645081e-02 7.999424636363983154e-02 -1.160648763179779053e-01 9.761254303157329559e-03 -1.509120762348175049e-01 -1.778926849365234375e-01
-1.481523215770721436e-01 -3.775260969996452332e-02 1.668684929609298706e-01 -1.428517848253250122e-01 -2.111685425043106079e-01 -3.127465546131134033e-01 -2.167876623570919037e-02 -5.860793963074684143e-02 2.161263078451156616e-01 -7.878144830465316772e-02 -1.665568053722381592e-01 -1.966540366411209106e-01 -2.514796555042266846e-01 3.904355317354202271e-02 -2.187971770763397217e-02 1.507865786552429199e-01 -1.942417025566101074e-01 6.097463890910148621e-02 -1.127713397145271301e-01 -2.771813571453094482e-01 -2.587754428386688232e-01 1.833135336637496948e-01 -1.291318982839584351e-01 -1.074971705675125122e-01 9.591589123010635376e-02 -1.297674030065536499e-01 1.334537379443645477e-02 8.333638310432434082e-02 1.294979155063629150e-01 2.064366042613983154e-01 2.333888709545135498e-01 -4.098061621189117432e-01
4.855753481388092041e-02 4.929361492395401001e-02 3.951885178685188293e-02 -7.685214281082153320e-02 1.748697012662887573e-01 -4.968670904636383057e-01 1.518157571554183960e-01 1.429612785577774048e-01 2.429926842451095581e-01 2.771906554698944092e-01 -2.531104162335395813e-02 3.517135232686996460e-02 -9.441305696964263916e-02 -9.707001596689224243e-02 2.948558032512664795e-01 -3.067816235125064850e-02 -1.444207429885864258e-01 -1.715332968160510063e-03 8.142124116420745850e-02 -1.179599761962890625e-01 -7.178437709808349609e-02 1.260815709829330444e-01 -8.764425665140151978e-02 -2.721699178218841553e-01 -4.306485503911972046e-02 6.210045143961906433e-02 2.904754281044006348e-01 2.338846027851104736e-01 -3.014501333236694336e-01 -3.565445169806480408e-02 -2.526801452040672302e-02 -2.025931924581527710e-01
-6.510879099369049072e-02 -1.931594312191009521e-01 3.265162110328674316e-01 -3.720529973506927490e-01 -3.115471266210079193e-02 -1.801339387893676758e-01 7.188393920660018921e-02 4.937770217657089233e-02 2.159625738859176636e-01 -6.255871057510375977e-02 -2.446274161338806152e-01 -1.259166598320007324e-01 -2.924030125141143799e-01 -3.224990889430046082e-02 -7.832230627536773682e-02 2.267560660839080811e-01 3.578164428472518921e-02 1.488356478512287140e-02 1.185183674097061157e-01 -1.272746473550796509e-01 -3.802590072154998779e-01 8.414868265390396118e-02 -2.718870937824249268e-01 -1.280827671289443970e-01 -6.907419860363006592e-02 -1.043985933065414429e-01 -8.749305270612239838e-03 2.106506675481796265e-01 -1.303420066833496094e-01 -7.933987304568290710e-03 -2.142270207405090332e-01 -7.230157405138015747e-02
-4.920090362429618835e-02 -1.565544158220291138e-01 -6.939963251352310181e-02 -1.542325913906097412e-01 -9.860007464885711670e-02 -8.740651607513427734e-02 -2.330746268853545189e-03 -1.683650910854339600e-01 2.071688920259475708e-01 -1.220720168203115463e-02 5.074799060821533203e-02 -6.084485724568367004e-02 -1.956973522901535034e-01 2.529285848140716553e-01 8.241439610719680786e-02 5.420540571212768555e-01 1.361225694417953491e-01 1.383018400520086288e-02 1.775316894054412842e-01 -1.838979721069335938e-01 -2.668164111673831940e-02 -6.262297928333282471e-02 -1.900638937950134277e-01 -4.463385790586471558e-02 -2.685042321681976318e-01 -2.659009993076324463e-01 2.918279170989990234e-01 -5.320250615477561951e-02 9.708656370639801025e-02 1.855563670396804810e-01 2.083080708980560303e-01 -4.091004654765129089e-02
-5.532557889819145203e-02 -1.682055294513702393e-01 1.672121435403823853e-01 -3.201648294925689697e-01 6.380403041839599609e-02 -4.252353012561798096e-01 3.180383145809173584e-02 -1.410257816314697266e-02 5.284587666392326355e-02 -2.222555316984653473e-02 -1.048630401492118835e-01 6.246079131960868835e-02 -1.460013687610626221e-01 -7.996284216642379761e-02 -3.222366869449615479e-01 1.750767230987548828e-01 1.859828531742095947e-01 -3.764079511165618896e-02 6.068819016218185425e-02 -2.623631656169891357e-01 -3.830513060092926025e-01 3.550525382161140442e-02 6.657921522855758667e-02 2.397902756929397583e-01 1.014292463660240173e-01 -2.553992271423339844e-01 1.125898137688636780e-01 -5.525651201605796814e-02 6.030752137303352356e-02 2.094094753265380859e-01 -1.979836076498031616e-02 -1.188217997550964355e-01
-7.400824222713708878e-03 -2.861793339252471924e-01 -7.595495134592056274e-02 -7.007857412099838257e-02 -4.248530417680740356e-02 -4.826226532459259033e-01 4.842925071716308594e-02 4.344143962953239679e-04 1.969906501471996307e-02 6.018136627972126007e-03 -6.031042337417602539e-02 8.037782460451126099e-02 -7.615826558321714401e-03 -1.070079766213893890e-02 2.791458070278167725e-01 9.688238799571990967e-02 -1.811550408601760864e-01 -3.082502782344818115e-01 3.365864753723144531e-01 -1.945214271545410156e-01 -5.118636880069971085e-03 2.019567340612411499e-01 -1.774855256080627441e-01 1.691918261349201202e-02 -2.123066782951354980e-02 -3.492889702320098877e-01 1.607424765825271606e-01 2.415050864219665527e-01 -6.075426936149597168e-02 4.086424782872200012e-02 -8.859329670667648315e-02 -2.995623834431171417e-02
1.288660317659378052e-01 -2.567828632891178131e-02 -1.359403282403945923e-01 -3.867585957050323486e-01 2.714009284973144531e-01 -4.135724604129791260e-01 -3.433584868907928467e-01 2.168555110692977905e-01 1.296910196542739868e-01 -1.049472764134407043e-01 -2.209145575761795044e-01 5.083569139242172241e-02 -2.850562147796154022e-02 2.260307520627975464e-01 1.122087240219116211e-01 -5.858446657657623291e-02 2.238090783357620239e-01 2.200006693601608276e-01 4.966536909341812134e-02 5.569361150264739990e-02 -1.400521695613861084e-01 -2.378186956048011780e-02 -2.417983710765838623e-01 1.930677914060652256e-03 -8.533507585525512695e-02 -1.405977755784988403e-01 -5.979340896010398865e-02 1.406619846820831299e-01 -4.037763923406600952e-02 3.293531015515327454e-02 -6.105951219797134399e-02 -1.354251056909561157e-01
8.777799457311630249e-02 -1.516790222376585007e-02 -4.065097868442535400e-02 -4.486827179789543152e-02 1.031044349074363708e-01 -4.859625101089477539e-01 5.589993204921483994e-03 2.169364094734191895e-01 9.215445816516876221e-02 1.662074588239192963e-02 -2.553241550922393799e-01 1.055084019899368286e-01 -6.854639947414398193e-02 -2.229454070329666138e-01 3.124867193400859833e-02 1.808038353919982910e-01 -1.711510121822357178e-02 -2.133515030145645142e-01 1.783820092678070068e-01 -2.143137753009796143e-01 -2.209454327821731567e-01 -2.360401600599288940e-01 -3.176675736904144287e-02 3.089770972728729248e-01 -4.229525476694107056e-02 -1.048115864396095276e-01 1.522686630487442017e-01 -2.030641734600067139e-01 -1.056617870926856995e-01 1.969727724790573120e-01 -6.384988129138946533e-02 -2.560288906097412109e-01
2.882031202316284180e-01 -2.628724649548530579e-02 -3.518010303378105164e-02 -1.450963169336318970e-01 -1.099814996123313904e-01 2.773330919444561005e-02 7.408122718334197998e-02 2.734812498092651367e-01 1.461130217649042606e-03 -2.189019471406936646e-01 -7.180085033178329468e-02 2.770136855542659760e-02 -8.987367153167724609e-02 1.338533777743577957e-02 3.744171261787414551e-01 1.593908108770847321e-02 1.855381876230239868e-01 9.708403795957565308e-02 1.644315421581268311e-01 -1.794945597648620605e-01 -1.880230195820331573e-02 1.017879545688629150e-01 -3.467075824737548828e-01 -1.925399452447891235e-01 8.655724674463272095e-02 -1.811841428279876709e-01 1.480901390314102173e-01 2.459506392478942871e-01 -2.830149233341217041e-01 8.115079998970031738e-02 1.046884506940841675e-01 -3.267842233180999756e-01
2.752292528748512268e-02 4.243613220751285553e-03 1.274384111166000366e-01 1.800959110260009766e-01 -7.473367452621459961e-02 -2.773265540599822998e-01 2.230327129364013672e-01 -1.115280985832214355e-01 1.310191303491592407e-01 1.311905384063720703e-01 -3.506192266941070557e-01 -1.726322770118713379e-01 -3.947740793228149414e-01 1.674926131963729858e-01 1.966117471456527710e-01 1.439751964062452316e-02 2.188508659601211548e-01 -1.719005405902862549e-01 -1.167746027931571007e-03 -1.813673824071884155e-01 -1.184978112578392029e-01 -1.983500551432371140e-03 -2.396441251039505005e-01 1.946406811475753784e-01 -7.172349840402603149e-02 1.300138980150222778e-01 2.077149450778961182e-01 9.601820260286331177e-02 1.061052605509757996e-01 -6.412445753812789917e-02 -8.926980942487716675e-02 -2.802543342113494873e-01
-1.372042000293731689e-01 7.111521810293197632e-02 2.719688229262828827e-03 -8.959290385246276855e-02 5.619966611266136169e-02 -1.520990580320358276e-01 2.845420837402343750e-01 2.347690239548683167e-02 1.252476572990417480e-01 3.538142889738082886e-02 -2.348203659057617188e-01 -3.701737523078918457e-01 -1.922700703144073486e-01 -1.057930588722229004e-01 2.128759622573852539e-01 4.207521677017211914e-01 1.384115070104598999e-01 -6.086004897952079773e-02 -1.132302135229110718e-01 -2.316690087318420410e-01 -1.434897631406784058e-01 4.411216941662132740e-04 -2.535053789615631104e-01 2.623973488807678223e-01 4.932997748255729675e-02 6.719418615102767944e-02 2.172487229108810425e-02 8.161485940217971802e-02 -1.178246513009071350e-01 -2.383508086204528809e-01 -4.541866853833198547e-02 -2.253016382455825806e-01
-1.682441867887973785e-02 1.660107076168060303e-01 -1.354227513074874878e-01 -2.544850111007690430e-01 2.774228453636169434e-01 -3.048518002033233643e-01 -2.158461660146713257e-01 1.869598329067230225e-01 1.489231288433074951e-01 -1.206101700663566589e-01 1.317131668329238892e-01 2.091755121946334839e-01 -6.247486546635627747e-02 3.559440374374389648e-01 3.121559917926788330e-01 3.546600637491792440e-04 1.160485595464706421e-01 -3.338855877518653870e-02 -2.322723902761936188e-02 -1.383478939533233643e-01 -2.119098976254463196e-02 -9.690236300230026245e-02 -9.556160122156143188e-02 4.083618521690368652e-02 5.561367422342300415e-02 -1.943514198064804077e-01 2.698599696159362793e-01 2.454964630305767059e-02 -1.457462608814239502e-01 2.741956412792205811e-01 2.117058336734771729e-01 -3.616473078727722168e-02
-3.847775980830192566e-03 -8.199121803045272827e-02 -6.939776986837387085e-02 -4.453656822443008423e-02 -2.884649336338043213e-01 -2.028665840625762939e-01 -1.507735699415206909e-01 2.939739450812339783e-02 4.888985678553581238e-02 -1.572588682174682617e-01 -3.275708993896842003e-03 9.826176613569259644e-02 -8.229873329401016235e-02 -3.538791835308074951e-01 2.769327759742736816e-01 1.209236234426498413e-01 -2.629925124347209930e-02 -3.418942168354988098e-02 3.165007233619689941e-01 -3.631536066532135010e-01 -1.558577716350555420e-01 -1.610529236495494843e-02 -1.364523619413375854e-01 2.454229891300201416e-01 -5.841904506087303162e-02 -1.059823632240295410e-01 2.240127027034759521e-01 4.777101427316665649e-02 -2.619168162345886230e-01 2.314592748880386353e-01 2.247580289840698242e-01 -3.576668351888656616e-02
-1.107209622859954834e-01 -2.398461289703845978e-02 1.878060102462768555e-01 1.614162176847457886e-01 7.367333024740219116e-02 -3.215895295143127441e-01 -2.581088617444038391e-02 -1.268920600414276123e-01 1.270345002412796021e-01 -1.081025004386901855e-01 -3.856564462184906006e-01 -1.310259196907281876e-02 -7.844854146242141724e-02 1.366568058729171753e-01 4.261627495288848877e-01 2.922266423702239990e-01 3.568761050701141357e-02 -6.407144665718078613e-02 7.759261876344680786e-02 -2.143488675355911255e-01 -2.122350335121154785e-01 -2.716191299259662628e-02 -3.924945741891860962e-02 7.803243398666381836e-02 -5.773572623729705811e-02 -1.130720973014831543e-01 -5.828133318573236465e-03 -1.120832040905952454e-01 -2.075269073247909546e-01 4.258660972118377686e-02 -2.873872518539428711e-01 -2.543882727622985840e-01
3.589339852333068848e-01 7.751874625682830811e-02 -1.026116535067558289e-01 -3.644478321075439453e-02 -3.096801340579986572e-01 -4.331315457820892334e-01 -2.151535153388977051e-01 1.895953565835952759e-01 -5.120009556412696838e-02 -7.689098268747329712e-02 -2.886317074298858643e-01 -1.678656041622161865e-01 -1.921524666249752045e-02 1.353724300861358643e-01 8.258392661809921265e-02 1.386089324951171875e-01 1.329848766326904297e-01 -1.291636675596237183e-01 -2.795815169811248779e-01 -2.174115777015686035e-01 -1.045346930623054504e-01 1.193225383758544922e-01 -6.898126751184463501e-02 -7.477512583136558533e-03 -2.775674127042293549e-02 -1.980259716510772705e-01 1.691786944866180420e-01 -7.368467003107070923e-02 -7.868732511997222900e-02 -2.188877612352371216e-01 6.991717964410781860e-02 -5.964893498457968235e-04
2.265126556158065796e-01 -9.220219217240810394e-03 -6.443237513303756714e-02 2.685117162764072418e-02 2.411876060068607330e-02 -5.767073035240173340e-01 -1.652275323867797852e-01 1.275418102741241455e-01 -1.144258528947830200e-01 -1.296692490577697754e-01 1.508643478155136108e-01 -8.604075759649276733e-02 -1.697434335947036743e-01 -2.765424549579620361e-01 1.564584523439407349e-01 2.651343941688537598e-01 -6.363857537508010864e-02 4.336406663060188293e-02 1.988478749990463257e-01 6.063619256019592285e-02 6.011843308806419373e-02 2.273511141538619995e-01 -8.860425651073455811e-02 -4.535665363073348999e-02 -8.083020150661468506e-02 -2.533126175403594971e-01 1.324154734611511230e-01 -8.749623596668243408e-02 -7.756347209215164185e-02 1.528834402561187744e-01 1.042727902531623840e-01 -2.373799234628677368e-01
-1.290426589548587799e-02 -1.699515730142593384e-01 1.023031622171401978e-01 -2.835577428340911865e-01 -1.454592798836529255e-03 -1.524119675159454346e-01 -7.524794340133666992e-02 1.308430582284927368e-01 -1.299331784248352051e-01 1.857754588127136230e-02 -1.352059748023748398e-02 -1.635450124740600586e-01 -7.353961467742919922e-02 5.136223137378692627e-02 3.457555472850799561e-01 2.716490328311920166e-01 2.854791879653930664e-01 -4.033274054527282715e-01 1.210051402449607849e-01 -2.237695306539535522e-01 -1.420982927083969116e-01 2.831681445240974426e-02 -2.180090099573135376e-01 2.319284379482269287e-01 -5.202831327915191650e-02 -2.014510929584503174e-01 1.896450817584991455e-01 -1.196723058819770813e-01 3.754195198416709900e-02 5.431471765041351318e-02 2.396642565727233887e-01 4.413649439811706543e-02
-2.214852487668395042e-03 -1.838647723197937012e-01 2.003037035465240479e-01 1.171502918004989624e-01 -4.712101444602012634e-02 -3.647624850273132324e-01 2.608213424682617188e-01 -7.528046844527125359e-04 -1.490754634141921997e-01 -1.970816552639007568e-01 -2.596059739589691162e-01 -1.591189950704574585e-01 -2.449872195720672607e-01 1.605686843395233154e-01 1.394542306661605835e-01 -1.454261392354965210e-01 2.047872990369796753e-01 -2.124976515769958496e-01 8.767955005168914795e-02 -2.395560443401336670e-01 -1.839002221822738647e-01 2.545405328273773193e-01 -2.239238023757934570e-01 1.618731766939163208e-01 -9.761791676282882690e-02 -4.878643900156021118e-02 1.863473057746887207e-01 -1.738499104976654053e-02 1.549420207738876343e-01 -6.016670726239681244e-03 -1.477514356374740601e-01 -9.451516717672348022e-02
2.109347134828567505e-01 3.558740019798278809e-01 2.508778274059295654e-01 -2.409675568342208862e-01 3.048118576407432556e-02 -4.461082518100738525e-01 -2.950026653707027435e-02 5.841119214892387390e-02 -2.164307087659835815e-01 -4.714617878198623657e-02 -2.084474451839923859e-02 -1.009311676025390625e-01 8.372341096401214600e-02 -1.112652663141489029e-02 3.225612640380859375e-02 -7.164767384529113770e-02 1.605742424726486206e-01 5.016729980707168579e-02 1.122207492589950562e-01 -4.145248532295227051e-01 -3.118937611579895020e-01 -6.579943746328353882e-02 -1.567998379468917847e-01 -4.680747166275978088e-02 5.843293387442827225e-03 -7.323432713747024536e-02 2.444140613079071045e-01 -8.630612492561340332e-02 -3.741700202226638794e-02 1.032380200922489166e-02 3.408965654671192169e-03 -1.241987571120262146e-01
1.276623159646987915e-01 1.124445125460624695e-01 -6.320507079362869263e-02 2.038333006203174591e-02 -8.646437525749206543e-02 -3.877889513969421387e-01 3.764810860157012939e-01 3.115697801113128662e-01 3.271340578794479370e-02 -2.566416263580322266e-01 -5.263588950037956238e-02 -1.591581553220748901e-01 -2.017143927514553070e-02 1.432165950536727905e-01 4.426949843764305115e-02 1.218877732753753662e-02 4.737923145294189453e-01 5.619527772068977356e-02 1.091779023408889771e-01 -2.442980855703353882e-01 -6.062320992350578308e-02 8.321331441402435303e-02 -2.486172169446945190e-01 -3.340564295649528503e-02 -7.560139149427413940e-02 7.442104071378707886e-02 -2.154093421995639801e-02 5.218362808227539062e-02 -8.769273012876510620e-02 1.744271367788314819e-01 1.903350092470645905e-02 -1.619636267423629761e-01
-1.107754409313201904e-01 1.390471607446670532e-01 5.432738736271858215e-02 -2.417985945940017700e-01 -6.810621917247772217e-02 -1.980598717927932739e-01 -2.281691133975982666e-01 1.500986814498901367e-01 4.971163347363471985e-02 -4.821512103080749512e-02 3.069057129323482513e-02 1.750216484069824219e-01 -1.740278303623199463e-01 1.733410209417343140e-01 -5.882301554083824158e-02 4.682881534099578857e-01 2.015779614448547363e-01 2.843471430242061615e-02 -1.951090842485427856e-01 -2.042208015918731689e-01 -1.200302019715309143e-01 -9.707915037870407104e-02 -2.461321055889129639e-01 2.049169987440109253e-01 2.154666371643543243e-02 -2.992808073759078979e-02 2.259457707405090332e-01 3.121515214443206787e-01 2.504101693630218506e-01 -4.154022410511970520e-02 8.282218873500823975e-02 -1.740134879946708679e-02
1.488988101482391357e-01 -1.841654330492019653e-01 -1.610401570796966553e-01 -7.719947397708892822e-02 2.884486913681030273e-01 -3.767142891883850098e-01 1.156372651457786560e-01 1.707180142402648926e-01 1.046560332179069519e-01 -5.705509707331657410e-02 1.866189837455749512e-01 1.218448728322982788e-01 -2.520534098148345947e-01 2.994101047515869141e-01 1.840619295835494995e-01 7.393173873424530029e-02 1.202927306294441223e-01 8.431256562471389771e-02 9.463813900947570801e-02 -2.312733419239521027e-02 -1.038660630583763123e-01 1.890660524368286133e-01 -4.406170919537544250e-02 2.332433611154556274e-01 -1.927490383386611938e-01 1.248734593391418457e-01 1.709329336881637573e-01 -1.110327336937189102e-02 -1.416944563388824463e-01 3.691473007202148438e-01 -7.298432290554046631e-02 -1.013593003153800964e-01
5.376909300684928894e-02 -1.032219380140304565e-01 -5.031654238700866699e-02 -1.645248234272003174e-01 -1.070411577820777893e-01 -2.758349291980266571e-02 -9.009412676095962524e-02 -2.434785962104797363e-01 9.325946867465972900e-02 4.338838160037994385e-02 -2.926543354988098145e-02 6.222229450941085815e-02 -1.397242844104766846e-01 2.768359780311584473e-01 2.033174932003021240e-01 5.162589550018310547e-01 1.599389165639877319e-01 1.740936934947967529e-01 1.592285782098770142e-01 -1.175606921315193176e-01 -5.452017858624458313e-02 -1.096923463046550751e-02 -1.425413638353347778e-01 1.335591077804565430e-01 -3.024820685386657715e-01 -1.755303740501403809e-01 1.859077960252761841e-01 -1.340788155794143677e-01 1.256586760282516479e-01 1.674891114234924316e-01 3.043957948684692383e-01 -1.012383997440338135e-01
-6.155816093087196350e-02 3.479253649711608887e-01 5.985606089234352112e-02 -1.718550026416778564e-01 1.341051608324050903e-01 -6.780803948640823364e-02 9.479533880949020386e-02 9.216450899839401245e-02 1.089736819267272949e-01 1.058243364095687866e-01 -2.248226702213287354e-01 7.653710991144180298e-02 -2.310691773891448975e-01 4.044865071773529053e-02 1.491970270872116089e-01 1.669623106718063354e-01 2.589311599731445312e-01 1.445867717266082764e-01 -9.438044577836990356e-02 -4.946653172373771667e-02 -3.484022021293640137e-01 -1.421232074499130249e-01 -1.485993415117263794e-01 -8.675302565097808838e-02 -1.290145814418792725e-01 -2.270628511905670166e-01 2.117576599121093750e-01 6.681216508150100708e-02 -4.740667343139648438e-02 -1.012013182044029236e-01 -1.780311912298202515e-01 -4.302889406681060791e-01
2.496359869837760925e-03 2.230328693985939026e-02 -4.697581287473440170e-03 8.942508697509765625e-02 1.357418391853570938e-02 -1.917183548212051392e-01 1.699053943157196045e-01 2.489293366670608521e-01 1.435496956110000610e-01 6.896153837442398071e-02 -2.455029189586639404e-01 -2.942528761923313141e-02 5.314126238226890564e-02 2.056850939989089966e-01 4.321591258049011230e-01 -9.836167097091674805e-02 4.458494484424591064e-01 1.645514667034149170e-01 -5.207156389951705933e-02 -2.109806984663009644e-01 -1.123463138937950134e-01 1.338765770196914673e-01 -1.090849936008453369e-01 2.424024492502212524e-01 7.179912179708480835e-02 9.525631554424762726e-03 7.396103441715240479e-02 2.706814110279083252e-01 2.769217826426029205e-02 -2.210515290498733521e-01 -1.335113495588302612e-01 -9.955044835805892944e-02
-7.255616784095764160e-02 4.668267443776130676e-02 4.053242038935422897e-03 6.583838164806365967e-02 1.380914896726608276e-01 -4.466097950935363770e-01 1.383410692214965820e-01 1.053042802959680557e-02 -3.310984000563621521e-03 1.266262978315353394e-01 -2.273439168930053711e-01 2.114492701366543770e-03 5.831049010157585144e-02 7.148958742618560791e-02 4.941630959510803223e-01 1.273858398199081421e-01 7.828449457883834839e-02 5.217394977807998657e-02 3.953496515750885010e-01 -1.023029163479804993e-01 1.104296222329139709e-01 2.274855226278305054e-02 -3.422687947750091553e-02 2.431886643171310425e-01 -7.874336093664169312e-02 1.084758192300796509e-01 2.428200393915176392e-01 1.726090759038925171e-01 -5.242004618048667908e-02 -3.244940936565399170e-02 8.708081394433975220e-02 -2.168115228414535522e-01
6.584282964468002319e-02 1.783108562231063843e-01 1.508401036262512207e-01 5.486290156841278076e-02 -5.784245580434799194e-02 -3.583945631980895996e-01 8.352614194154739380e-02 9.380427002906799316e-02 -3.274148404598236084e-01 1.713603883981704712e-01 -1.980883441865444183e-02 2.405101358890533447e-01 -2.045745104551315308e-01 -2.358476258814334869e-02 3.233233392238616943e-01 1.009146571159362793e-01 8.156479150056838989e-02 -8.532974869012832642e-02 1.039284691214561462e-01 -2.255535870790481567e-01 -1.965120881795883179e-01 2.703059017658233643e-01 -4.405540227890014648e-02 8.528878539800643921e-02 -5.642398074269294739e-02 -2.538910508155822754e-01 -3.496951190754771233e-03 2.294513136148452759e-01 -1.949809640645980835e-01 2.348730713129043579e-01 1.516585350036621094e-01 -7.492183148860931396e-02
-7.959389686584472656e-02 -6.694453954696655273e-02 3.651958331465721130e-02 -1.426257491111755371e-01 -5.475637316703796387e-02 -4.315277636051177979e-01 -9.318861365318298340e-02 5.321632325649261475e-02 1.304397433996200562e-01 4.711909964680671692e-02 -2.401522397994995117e-01 5.344237759709358215e-02 -3.064938588067889214e-03 2.207816690206527710e-01 1.143848523497581482e-01 2.099484056234359741e-01 3.652660250663757324e-01 -1.317483335733413696e-01 -8.931192755699157715e-02 -4.207612574100494385e-01 2.152608186006546021e-01 9.222170710563659668e-02 -2.487700060009956360e-02 -1.717292331159114838e-02 -1.828541457653045654e-01 -3.235764801502227783e-02 1.455929726362228394e-01 2.279449105262756348e-01 2.481862604618072510e-01 1.241680905222892761e-01 3.862116858363151550e-02 -5.833586677908897400e-02
2.078478783369064331e-01 -9.286374598741531372e-02 2.339278012514114380e-01 1.217638403177261353e-01 1.355836689472198486e-01 -2.352858930826187134e-01 1.580380052328109741e-01 1.251603811979293823e-01 5.608382821083068848e-02 -1.277784705162048340e-01 5.420113913714885712e-03 -3.155163824558258057e-01 2.276797443628311157e-01 3.207073807716369629e-01 1.097937896847724915e-01 3.930822908878326416e-01 -7.733615487813949585e-02 9.167877584695816040e-02 -1.175350397825241089e-01 -1.462268233299255371e-01 -1.847099065780639648e-01 1.513072252273559570e-01 -1.318880319595336914e-01 -8.615059405565261841e-02 1.237645652145147324e-02 -3.191707730293273926e-01 1.026678979396820068e-01 4.707270115613937378e-02 5.518854036927223206e-02 7.504461705684661865e-02 8.006262779235839844e-02 -2.503067255020141602e-01
2.053931802511215210e-01 1.417618393898010254e-01 5.955784767866134644e-02 -2.571386098861694336e-01 -9.572849422693252563e-02 -1.954279541969299316e-01 -8.897646516561508179e-02 2.880181968212127686e-01 -2.798293530941009521e-01 3.672695904970169067e-02 -5.631639808416366577e-02 1.277711391448974609e-01 1.437027659267187119e-02 -6.379249691963195801e-02 2.713395953178405762e-01 2.439637333154678345e-01 2.304462939500808716e-01 -1.890540122985839844e-01 2.395207434892654419e-01 -2.422244995832443237e-01 -1.713159084320068359e-01 2.266730219125747681e-01 -8.891042321920394897e-02 2.275684624910354614e-01 -3.312003239989280701e-02 -1.517433822154998779e-01 2.560471296310424805e-01 3.367805480957031250e-02 -1.207853481173515320e-01 -1.166553329676389694e-02 1.245695129036903381e-01 1.639530211687088013e-01
-1.190187931060791016e-01 -2.244603484869003296e-01 -9.957924485206604004e-03 -2.797396481037139893e-02 2.464780956506729126e-01 -1.790784001350402832e-01 7.078928500413894653e-02 -1.214724704623222351e-01 1.841795146465301514e-01 -1.661975085735321045e-01 -3.159129619598388672e-01 -5.116483569145202637e-02 -1.096189171075820923e-01 1.241401955485343933e-01 3.284421265125274658e-01 2.462268322706222534e-01 1.280422061681747437e-01 6.693974137306213379e-02 2.928545512259006500e-02 -2.575133740901947021e-01 -3.865089118480682373e-01 2.835241258144378662e-01 1.580051481723785400e-01 6.546904146671295166e-02 2.219233065843582153e-01 1.672790572047233582e-02 7.156507670879364014e-02 1.339325606822967529e-01 7.718317955732345581e-02 -3.639056533575057983e-02 -1.566446572542190552e-01 -1.030051782727241516e-01
1.282349079847335815e-01 -1.148214563727378845e-01 7.622339576482772827e-02 -4.580350220203399658e-01 1.556730736047029495e-02 -3.202290236949920654e-01 -9.540770202875137329e-02 1.179746091365814209e-01 -2.200425416231155396e-02 -6.115484517067670822e-03 6.180386990308761597e-02 3.640440478920936584e-02 6.893222779035568237e-02 1.334642618894577026e-01 3.811385482549667358e-02 1.313629597425460815e-01 2.400005795061588287e-02 -1.381949484348297119e-01 -1.106937825679779053e-01 -1.590940952301025391e-01 -3.963799774646759033e-02 1.457001566886901855e-01 6.819961220026016235e-02 2.853538691997528076e-01 -1.161462888121604919e-01 -1.796514093875885010e-01 3.098496496677398682e-01 9.612134844064712524e-02 2.428661137819290161e-01 1.439313441514968872e-01 2.430230230093002319e-01 -3.551472425460815430e-01
-6.401784718036651611e-02 7.197037339210510254e-02 9.315489977598190308e-02 4.942956194281578064e-02 4.044761881232261658e-02 -3.932435810565948486e-01 9.634158760309219360e-02 5.510547664016485214e-03 1.397705674171447754e-01 2.263385802507400513e-03 1.630977094173431396e-01 -2.874723374843597412e-01 2.181627154350280762e-01 1.723289489746093750e-01 2.549334466457366943e-01 4.417058825492858887e-01 -1.556499861180782318e-02 1.166304480284452438e-02 -2.640382945537567139e-01 -1.921299993991851807e-01 -1.252044588327407837e-01 2.087001800537109375e-01 -1.636474281549453735e-01 6.296166777610778809e-02 -6.396020203828811646e-02 -3.247975111007690430e-01 9.948869794607162476e-02 -3.772271052002906799e-02 5.973955616354942322e-02 -7.173635065555572510e-02 -9.584154933691024780e-02 -1.097811460494995117e-01
-1.048760265111923218e-01 3.033744692802429199e-01 -2.118435353040695190e-01 -1.662603467702865601e-01 -7.132077217102050781e-02 -2.489019632339477539e-01 -2.233721315860748291e-01 1.017353236675262451e-01 4.378693923354148865e-02 -1.097282618284225464e-01 1.272839009761810303e-01 -1.871524006128311157e-01 -1.304238885641098022e-01 3.050174713134765625e-01 1.980262696743011475e-01 -6.576585769653320312e-02 3.891358971595764160e-01 2.108806371688842773e-02 1.076679676771163940e-02 5.185134336352348328e-02 -1.827257424592971802e-01 1.123381927609443665e-01 -7.289618253707885742e-02 9.229052811861038208e-02 -6.065499782562255859e-02 -2.880835533142089844e-01 1.008484661579132080e-01 -1.184104382991790771e-01 4.032809287309646606e-02 1.192235201597213745e-01 -7.946576178073883057e-02 -3.617407977581024170e-01
-1.926706433296203613e-01 -8.711170405149459839e-02 -2.664944343268871307e-02 -2.375342883169651031e-02 6.351996958255767822e-02 -1.794266402721405029e-01 1.322241276502609253e-01 1.799358129501342773e-01 3.853012993931770325e-02 -2.657662332057952881e-01 -1.073765978217124939e-01 5.528024863451719284e-03 1.533877849578857422e-01 1.405837088823318481e-01 4.050048813223838806e-02 2.096750289201736450e-01 2.702931165695190430e-01 -2.365270629525184631e-02 2.208818048238754272e-01 -1.336066517978906631e-02 1.297209784388542175e-02 2.127307355403900146e-01 -1.418964564800262451e-01 1.691169291734695435e-02 -7.092743366956710815e-02 -8.410400897264480591e-02 2.821783125400543213e-01 3.123823106288909912e-01 -3.043951094150543213e-01 3.487238660454750061e-02 -3.709746301174163818e-01 -2.934616208076477051e-01
2.261565923690795898e-01 -5.539996922016143799e-02 2.442153692245483398e-01 8.399565517902374268e-02 -1.276433616876602173e-01 -3.346145749092102051e-01 -1.009302064776420593e-01 5.330061540007591248e-02 -1.295299828052520752e-01 -4.372587054967880249e-02 -1.218909621238708496e-01 1.214318647980690002e-01 -2.157251583412289619e-03 -5.461035668849945068e-02 2.395741492509841919e-01 3.338551819324493408e-01 -5.586438253521919250e-02 1.319298297166824341e-01 2.729317545890808105e-01 -1.245264708995819092e-01 -2.137647420167922974e-01 3.423384204506874084e-02 -7.824692875146865845e-02 1.096420958638191223e-01 -1.244324352592229843e-02 -4.204083085060119629e-01 3.455862775444984436e-02 -9.177989326417446136e-03 -1.519544869661331177e-01 3.596226274967193604e-01 7.610344141721725464e-02 7.577563077211380005e-02
3.054139390587806702e-02 -4.407044872641563416e-02 -2.402342557907104492e-01 -1.916571706533432007e-01 1.004629582166671753e-02 -2.108617871999740601e-01 1.559947133064270020e-01 3.653235435485839844e-01 2.550648748874664307e-01 -1.307289898395538330e-01 5.953047797083854675e-02 1.919309943914413452e-01 -7.976846396923065186e-02 1.796820759773254395e-02 -1.514632906764745712e-02 1.251470446586608887e-01 1.849567592144012451e-01 3.098169863224029541e-01 3.302453160285949707e-01 -1.533350795507431030e-01 -1.643987596035003662e-01 2.301263213157653809e-01 -1.045465394854545593e-01 1.166391819715499878e-01 -1.063000857830047607e-01 3.514050692319869995e-02 9.512335062026977539e-02 1.025745868682861328e-01 -2.249298840761184692e-01 1.546885520219802856e-01 2.716859281063079834e-01 -8.651842921972274780e-02
-1.125264316797256470e-01 -1.824666373431682587e-02 2.490538209676742554e-01 6.375923752784729004e-03 -4.462010785937309265e-02 -1.593817323446273804e-01 -1.830736100673675537e-01 6.549855321645736694e-02 -4.117750748991966248e-02 -3.191051781177520752e-01 -1.070156767964363098e-01 -2.250839769840240479e-01 -9.293517470359802246e-02 8.874628692865371704e-02 4.633682668209075928e-01 1.728512048721313477e-01 3.103526495397090912e-02 3.672980889678001404e-02 1.982413679361343384e-01 -1.019670441746711731e-01 -3.122060000896453857e-01 5.255402997136116028e-03 -1.361790150403976440e-01 7.208620011806488037e-02 1.992659419775009155e-01 -9.359488636255264282e-02 2.151723718270659447e-03 -2.505815327167510986e-01 -2.510563433170318604e-01 -1.699999868869781494e-01 1.374025791883468628e-01 -1.941018104553222656e-01
-4.914986714720726013e-02 1.055697724223136902e-01 -9.165003895759582520e-02 2.724300324916839600e-02 5.662117153406143188e-02 -1.732693463563919067e-01 1.918142102658748627e-02 1.590524911880493164e-01 5.900975689291954041e-02 -5.469462275505065918e-02 -1.021702438592910767e-01 -3.659082949161529541e-01 -2.270976454019546509e-01 2.937099896371364594e-03 2.204283773899078369e-01 3.769848048686981201e-01 1.043014228343963623e-01 1.887466409243643284e-03 6.230636313557624817e-02 2.325288020074367523e-02 -3.422179222106933594e-01 -1.751128137111663818e-01 -1.716786324977874756e-01 2.239862382411956787e-01 6.908973306417465210e-02 4.032217338681221008e-02 9.638199955224990845e-02 1.881916821002960205e-01 2.652436308562755585e-02 -1.990760862827301025e-01 -2.468664199113845825e-01 -3.608393073081970215e-01
-4.607370495796203613e-02 2.054740861058235168e-02 2.856509387493133545e-01 -2.189813852310180664e-01 -2.294673770666122437e-02 -3.411191403865814209e-01 -6.387925148010253906e-02 3.022408671677112579e-02 1.191356256604194641e-01 6.413542479276657104e-02 -3.175516724586486816e-01 -6.948671489953994751e-02 -3.199379742145538330e-01 -1.678760945796966553e-01 -5.969466269016265869e-02 3.295606970787048340e-01 -6.864750385284423828e-02 -5.629467964172363281e-02 -1.274843961000442505e-01 -6.591010838747024536e-02 -2.668049633502960205e-01 2.273724600672721863e-02 -6.457982212305068970e-02 3.762476518750190735e-02 4.806936532258987427e-02 -2.499727299436926842e-03 2.396689057350158691e-01 2.958835065364837646e-01 -1.970374397933483124e-02 9.417369216680526733e-02 -5.176227912306785583e-02 -3.381197452545166016e-01
1.433098316192626953e-01 1.452622469514608383e-02 9.584505856037139893e-02 -5.470534414052963257e-02 1.437183562666177750e-02 -4.210235178470611572e-01 -1.449097543954849243e-01 4.800528660416603088e-02 2.257152944803237915e-01 -1.230884566903114319e-01 -8.829702436923980713e-02 -5.648572742938995361e-02 -1.174039393663406372e-01 9.621241688728332520e-02 -1.312955468893051147e-02 -1.284112501889467239e-02 1.875498890876770020e-01 -2.792560756206512451e-01 4.951156675815582275e-03 -3.103101551532745361e-01 -1.612602472305297852e-01 -1.855011880397796631e-01 -1.473938524723052979e-01 1.352919042110443115e-01 -3.036636114120483398e-02 -3.107784390449523926e-01 3.122621476650238037e-01 -1.175767257809638977e-01 -2.835635244846343994e-01 -6.009001284837722778e-02 2.073384225368499756e-01 1.416787207126617432e-01
6.281913816928863525e-02 2.027352899312973022e-01 1.714910715818405151e-01 -9.849449247121810913e-02 -7.410962879657745361e-02 -4.058792293071746826e-01 -2.690085582435131073e-02 -8.027730137109756470e-02 4.130475521087646484e-01 -1.232363879680633545e-01 -7.728639245033264160e-02 1.692728139460086823e-02 -1.269687116146087646e-01 -5.613934248685836792e-02 8.915262669324874878e-02 1.779747456312179565e-01 -2.681352198123931885e-02 -2.382349967956542969e-01 2.482769638299942017e-01 -1.596200615167617798e-01 -2.112293243408203125e-01 -7.424234598875045776e-02 -2.484176456928253174e-01 1.178275495767593384e-01 4.239342734217643738e-02 -8.199231326580047607e-02 -1.120478659868240356e-01 5.359505489468574524e-02 1.446396410465240479e-01 -1.523509249091148376e-02 -8.300261199474334717e-02 -4.064282774925231934e-01
-1.835323274135589600e-01 1.473513096570968628e-01 -2.031905762851238251e-02 -3.073631227016448975e-01 -6.682412326335906982e-02 -1.194949522614479065e-01 3.361879661679267883e-02 6.344465911388397217e-02 3.975949883460998535e-01 8.616953343152999878e-02 -4.882663115859031677e-02 -2.093504518270492554e-01 -2.857964038848876953e-01 1.254045683890581131e-02 3.706740215420722961e-02 -1.491701509803533554e-02 1.633774936199188232e-01 -2.466464601457118988e-02 2.378480285406112671e-01 -2.470787614583969116e-01 -1.893742680549621582e-01 1.639621853828430176e-01 -3.189052045345306396e-01 5.273114517331123352e-02 9.661155194044113159e-02 -1.045698598027229309e-01 3.803060576319694519e-02 3.325434923171997070e-01 -1.345138847827911377e-01 -4.300326853990554810e-02 -1.861382871866226196e-01 1.778436005115509033e-01
-2.287808656692504883e-01 1.415114998817443848e-01 2.575154304504394531e-01 -1.234064921736717224e-01 1.390625685453414917e-01 -1.930115520954132080e-01 4.365018755197525024e-02 1.714638471603393555e-01 1.039378270506858826e-01 1.043812092393636703e-02 -1.610439717769622803e-01 1.270672306418418884e-02 -9.799568355083465576e-02 -2.521876990795135498e-01 1.436314880847930908e-01 7.628416270017623901e-02 -1.096132323145866394e-01 1.336260605603456497e-02 8.577289432287216187e-02 -2.830840349197387695e-01 -3.328671753406524658e-01 -9.422055631875991821e-02 -4.540850222110748291e-01 1.503771841526031494e-01 4.666774068027734756e-03 -3.019679337739944458e-02 3.782342970371246338e-01 3.454511985182762146e-02 2.032247744500637054e-02 1.192499697208404541e-01 -1.137985214591026306e-01 -2.429190836846828461e-02
-2.914920747280120850e-01 -3.918296471238136292e-02 -1.247097253799438477e-01 8.460782468318939209e-02 -4.183888807892799377e-02 -3.865076303482055664e-01 2.983424365520477295e-01 6.945876777172088623e-02 8.293191343545913696e-02 -1.157676652073860168e-01 5.586755275726318359e-02 8.723950386047363281e-02 -3.821485117077827454e-02 2.840782701969146729e-01 2.104301750659942627e-01 2.700834572315216064e-01 1.916652172803878784e-01 4.579846188426017761e-02 6.740339845418930054e-02 1.486981362104415894e-01 4.278451949357986450e-02 3.619145750999450684e-01 -3.095294237136840820e-01 9.430947899818420410e-02 -1.430302411317825317e-01 1.461336761713027954e-02 7.054410874843597412e-02 1.214016824960708618e-01 6.052893772721290588e-02 -1.095713451504707336e-01 5.867594480514526367e-02 -2.300324589014053345e-01
-1.523919999599456787e-01 2.379824174568057060e-03 -1.497350074350833893e-02 8.739032596349716187e-02 -1.135678067803382874e-01 -2.800739705562591553e-01 1.052503660321235657e-01 -1.330762505531311035e-01 4.175781011581420898e-01 -1.018910482525825500e-02 -8.022205531597137451e-02 -1.952457278966903687e-01 6.789917498826980591e-02 1.363221853971481323e-01 4.108986854553222656e-01 1.870852559804916382e-01 -1.821870952844619751e-01 -9.067428857088088989e-02 8.743857592344284058e-02 -1.146467998623847961e-01 -2.139917016029357910e-01 -2.198106944561004639e-01 -1.930829882621765137e-01 1.587062031030654907e-01 -3.042687475681304932e-02 -7.197554409503936768e-02 3.423686027526855469e-01 -1.042891964316368103e-01 3.829127177596092224e-02 -5.545712262392044067e-02 2.103807590901851654e-02 -2.115541696548461914e-01
1.244887635111808777e-01 -2.694698050618171692e-02 -1.312624216079711914e-01 -1.542332917451858521e-01 -8.461534976959228516e-02 -2.976084947586059570e-01 -6.001299247145652771e-02 -1.015542745590209961e-01 2.897701412439346313e-02 -1.783328503370285034e-01 1.303461790084838867e-01 -1.935679093003273010e-02 6.380054354667663574e-02 7.234904170036315918e-02 2.844417989253997803e-01 -6.191875785589218140e-03 5.315849557518959045e-02 1.297819763422012329e-01 1.398139894008636475e-01 -3.495312631130218506e-01 7.188633084297180176e-02 -4.019737988710403442e-02 -2.885269820690155029e-01 -9.543345309793949127e-03 1.028077080845832825e-01 -3.833798766136169434e-01 1.209727749228477478e-01 4.330888763070106506e-02 -2.468668073415756226e-01 3.785825148224830627e-02 2.694822549819946289e-01 -3.637134730815887451e-01
1.651208400726318359e-01 9.051099419593811035e-02 -1.543224900960922241e-01 -1.269887238740921021e-01 -9.822040796279907227e-02 -3.859699964523315430e-01 2.486118860542774200e-02 -1.353501975536346436e-01 2.322923690080642700e-01 -7.782512158155441284e-02 9.474812448024749756e-02 2.545251250267028809e-01 -2.251865714788436890e-01 2.896545231342315674e-01 7.326675113290548325e-03 2.271095961332321167e-01 2.466099411249160767e-01 -8.381378650665283203e-02 7.870914787054061890e-02 -2.196724265813827515e-01 -2.012887746095657349e-01 6.734854727983474731e-02 -2.916313409805297852e-01 -1.766485869884490967e-01 -5.013545602560043335e-02 2.207155078649520874e-01 2.281644344329833984e-01 -8.433335460722446442e-03 1.400900483131408691e-01 1.188800856471061707e-01 -7.828784734010696411e-02 1.345078181475400925e-02
2.038112282752990723e-01 -1.500857025384902954e-01 2.160523533821105957e-01 1.941650360822677612e-02 -7.854878157377243042e-02 -4.354348182678222656e-01 -1.163017377257347107e-01 6.836044043302536011e-02 1.710587181150913239e-02 2.486843466758728027e-01 4.198272526264190674e-02 -7.325109094381332397e-02 5.902049317955970764e-02 6.276896595954895020e-02 5.023125559091567993e-02 -5.512141063809394836e-02 -8.067636936902999878e-02 1.931450963020324707e-01 2.219021022319793701e-01 -3.786155879497528076e-01 -2.616487443447113037e-01 2.161556035280227661e-01 -1.452985107898712158e-01 4.032627493143081665e-02 9.421313181519508362e-03 -2.644878625869750977e-01 1.047294959425926208e-02 2.135436385869979858e-01 -2.934384047985076904e-01 1.087508797645568848e-01 4.231147095561027527e-02 -5.344029515981674194e-02
-6.808596849441528320e-02 1.148885861039161682e-02 -2.478069067001342773e-01 -1.319660097360610962e-01 -3.109669685363769531e-01 -1.634131819009780884e-01 6.806234270334243774e-02 2.653765976428985596e-01 1.801966428756713867e-01 1.380043625831604004e-01 -1.633149683475494385e-01 -2.538907527923583984e-01 -4.979703202843666077e-02 1.905453503131866455e-01 2.313753068447113037e-01 -1.980561167001724243e-01 3.292320966720581055e-01 -1.894030906260013580e-02 -2.174083702266216278e-02 -1.507661044597625732e-01 -2.247404009103775024e-01 1.393951773643493652e-01 -1.754080317914485931e-02 -4.495764151215553284e-02 1.277633607387542725e-01 -2.464160621166229248e-01 2.336257398128509521e-01 1.432511210441589355e-01 2.791436016559600830e-01 7.295417040586471558e-02 -5.824153125286102295e-02 -2.730587683618068695e-02
2.911102585494518280e-02 -1.072812452912330627e-01 1.057504937052726746e-01 -2.278105318546295166e-01 -1.205103006213903427e-03 -9.883292764425277710e-02 -1.053000893443822861e-02 1.262236833572387695e-01 1.995902657508850098e-01 2.921506166458129883e-01 -4.296010360121726990e-02 -2.241556495428085327e-01 -1.229812279343605042e-01 3.326826393604278564e-01 2.402915246784687042e-02 2.490163221955299377e-02 1.708967685699462891e-01 -3.895271122455596924e-01 -1.344047039747238159e-01 -4.151962697505950928e-01 -2.168160080909729004e-01 -1.065575517714023590e-02 -5.706173554062843323e-02 -2.118502557277679443e-02 4.268512502312660217e-02 -9.317394345998764038e-02 5.625655874609947205e-02 2.448294758796691895e-01 -1.682318747043609619e-01 2.511679232120513916e-01 -3.629053477197885513e-03 -8.510757982730865479e-02
3.377702236175537109e-01 -9.877625852823257446e-02 -5.780127272009849548e-02 -2.006863802671432495e-01 1.074956133961677551e-01 -3.226213753223419189e-01 -2.822256684303283691e-01 7.000356167554855347e-02 2.799653112888336182e-01 -1.648777164518833160e-02 -1.527345627546310425e-01 2.759218811988830566e-01 -9.728319942951202393e-02 3.111210167407989502e-01 -6.410038471221923828e-02 8.602976799011230469e-03 6.609466671943664551e-02 -1.333235055208206177e-01 -1.330105364322662354e-01 -2.460753321647644043e-01 -1.834789216518402100e-01 -6.125784665346145630e-02 -7.305212318897247314e-02 1.020808331668376923e-02 -1.471531838178634644e-01 -1.990554779767990112e-01 7.859712094068527222e-02 3.016356825828552246e-01 -1.675298511981964111e-01 3.700622543692588806e-02 -6.696322560310363770e-02 -9.047457575798034668e-02
-8.345578610897064209e-02 1.416647434234619141e-01 1.202722191810607910e-01 -7.251439243555068970e-02 3.171193972229957581e-02 -3.337000608444213867e-01 -1.546416282653808594e-01 1.263902783393859863e-01 -3.932987339794635773e-03 5.059529468417167664e-02 -1.976393759250640869e-01 -1.098177209496498108e-01 -1.480195075273513794e-01 1.248595956712961197e-02 -7.517284154891967773e-02 3.324791789054870605e-01 -1.267437636852264404e-01 1.133315265178680420e-02 -3.040498197078704834e-01 -2.920980155467987061e-01 -2.775875926017761230e-01 2.477273792028427124e-01 -1.265248954296112061e-01 9.001044929027557373e-02 -1.809092164039611816e-01 -2.465454190969467163e-01 1.669849455356597900e-01 8.155540376901626587e-02 -6.297367066144943237e-02 -1.221113577485084534e-01 6.841528415679931641e-02 -3.177064955234527588e-01
-3.363655135035514832e-02 5.331871286034584045e-02 -1.091077774763107300e-01 -3.305338695645332336e-02 -3.902192786335945129e-02 -1.075224652886390686e-01 1.468417141586542130e-02 2.442917786538600922e-03 2.114977240562438965e-01 1.295709908008575439e-01 -1.994366012513637543e-02 -1.486559864133596420e-02 -1.381433010101318359e-01 -7.752692699432373047e-02 2.197985947132110596e-01 -1.081168428063392639e-01 1.225719302892684937e-01 2.058003842830657959e-01 8.238524943590164185e-02 -3.809736371040344238e-01 6.342082470655441284e-02 2.934582158923149109e-02 -2.739946842193603516e-01 1.573693007230758667e-01 -6.148950383067131042e-02 -3.407699167728424072e-01 1.620660722255706787e-01 3.416583836078643799e-01 -1.694902181625366211e-01 2.822150290012359619e-01 3.139840364456176758e-01 -1.964775770902633667e-01
-1.397339850664138794e-01 -1.223220378160476685e-01 -1.507173758000135422e-02 -4.093223065137863159e-02 2.224598526954650879e-01 -2.790898978710174561e-01 3.083158098161220551e-02 1.235811635851860046e-01 2.047002166509628296e-01 -1.317125856876373291e-01 2.069498598575592041e-01 2.547416687011718750e-01 5.331597104668617249e-02 3.227520287036895752e-01 2.646624743938446045e-01 -8.050570636987686157e-02 -6.192277651280164719e-03 1.907480955123901367e-01 -1.778171956539154053e-02 -2.471400201320648193e-01 -1.835679709911346436e-01 -1.951137557625770569e-02 -6.787288188934326172e-02 4.020112752914428711e-02 6.782654672861099243e-02 -3.351995944976806641e-01 3.716161102056503296e-02 7.608138769865036011e-02 -1.930912025272846222e-02 2.772492468357086182e-01 1.271920502185821533e-01 -3.373886644840240479e-01
-9.294973313808441162e-02 4.590475559234619141e-02 1.231991872191429138e-01 -1.739094108343124390e-01 6.138988956809043884e-02 -3.437372446060180664e-01 -3.327270969748497009e-02 1.273866593837738037e-01 3.518694341182708740e-01 -2.002438716590404510e-02 -2.967693144455552101e-03 -6.455427408218383789e-02 -2.696600258350372314e-01 -1.949051916599273682e-01 -1.425217986106872559e-01 3.199239671230316162e-01 -1.639162600040435791e-01 -1.064094975590705872e-01 -2.270506508648395538e-02 -1.460999995470046997e-01 -3.160197138786315918e-01 2.608571946620941162e-01 -4.124774783849716187e-02 1.460227072238922119e-01 2.133876830339431763e-01 -3.674773126840591431e-02 1.874594986438751221e-01 1.998228579759597778e-01 -1.325518488883972168e-01 4.071196168661117554e-02 1.006435453891754150e-01 -2.012753933668136597e-01
1.817532330751419067e-01 -4.666049405932426453e-02 -1.671429574489593506e-01 -2.633715979754924774e-02 -5.292412266135215759e-02 -2.298186123371124268e-01 -1.235872656106948853e-01 -1.347055137157440186e-01 1.335027068853378296e-01 2.157926931977272034e-02 -1.564339846372604370e-01 2.513753622770309448e-02 -2.695448100566864014e-01 5.684033967554569244e-03 4.395919665694236755e-02 8.470141142606735229e-02 -8.392096497118473053e-04 -2.225614711642265320e-02 -1.125823557376861572e-01 -3.927616477012634277e-01 -1.647718846797943115e-01 2.048097178339958191e-02 6.380557268857955933e-02 3.758597075939178467e-01 -1.654797941446304321e-01 -1.885148435831069946e-01 2.831385433673858643e-01 1.103105209767818451e-02 -3.915247321128845215e-01 -1.810155659914016724e-01 2.160621583461761475e-01 7.510371506214141846e-02
1.811523437500000000e-01 5.466339364647865295e-02 -8.632285892963409424e-02 -3.623316884040832520e-01 1.496704015880823135e-02 5.854936689138412476e-02 -7.080462574958801270e-02 7.093285769224166870e-02 1.770421117544174194e-01 1.141238808631896973e-01 -3.438971340656280518e-01 -9.215559810400009155e-02 -1.655049920082092285e-01 7.076004147529602051e-02 2.079939097166061401e-01 -6.837715953588485718e-02 8.619946986436843872e-02 -4.542904347181320190e-02 7.610624283552169800e-02 -4.475109279155731201e-02 -5.673840641975402832e-01 8.756713010370731354e-03 -2.962776124477386475e-01 1.520711481571197510e-01 -7.823032140731811523e-02 -1.732164174318313599e-01 -6.438740342855453491e-02 1.612656265497207642e-01 7.810981571674346924e-02 7.659950107336044312e-02 -3.667662292718887329e-02 -1.746843755245208740e-01
-8.288549631834030151e-02 -8.251682668924331665e-02 1.757710278034210205e-01 3.453768417239189148e-02 1.841166615486145020e-01 -2.813341319561004639e-01 -7.949612289667129517e-02 1.654505729675292969e-01 1.499132663011550903e-01 9.903933852910995483e-02 1.252637207508087158e-01 -1.179333850741386414e-01 -1.776739507913589478e-01 1.325888782739639282e-01 2.325528711080551147e-01 3.989176750183105469e-01 -1.124716997146606445e-01 2.309785336256027222e-01 -1.879271864891052246e-01 -7.418399304151535034e-02 -1.847896128892898560e-01 4.438642039895057678e-02 -3.338033556938171387e-01 -1.127615869045257568e-01 -3.033307380974292755e-03 -3.014916479587554932e-01 4.435820132493972778e-02 2.664368152618408203e-01 -2.236942946910858154e-02 -1.115470975637435913e-01 -1.651756763458251953e-01 -1.099016964435577393e-01
8.513092994689941406e-02 1.587687432765960693e-01 -5.147343873977661133e-02 -1.859217137098312378e-01 -1.249554306268692017e-01 -2.190642058849334717e-01 -1.115062162280082703e-01 2.923213690519332886e-02 1.054985746741294861e-01 -2.459070682525634766e-01 -1.542425453662872314e-01 -6.579206790775060654e-03 -1.858248412609100342e-01 3.026315271854400635e-01 1.526714116334915161e-01 7.936251908540725708e-02 3.325558602809906006e-01 -1.364117711782455444e-01 -2.390268445014953613e-01 -9.579682350158691406e-02 -1.007190272212028503e-01 -2.385778278112411499e-01 -2.967771887779235840e-01 6.396371871232986450e-02 1.508653461933135986e-01 -2.024487257003784180e-01 3.835420310497283936e-01 -1.061194688081741333e-01 -6.185555458068847656e-02 -8.499336987733840942e-02 9.391695261001586914e-02 7.452094554901123047e-02
-1.085371673107147217e-01 2.440854161977767944e-01 2.450912445783615112e-02 2.268307209014892578e-01 1.194460093975067139e-01 -4.157378375530242920e-01 5.509899556636810303e-02 3.052006289362907410e-02 2.335936017334461212e-02 2.052964270114898682e-01 -1.615020632743835449e-01 -1.008611842989921570e-01 1.123628914356231689e-01 1.828391402959823608e-01 3.721236884593963623e-01 2.665579319000244141e-01 2.015284448862075806e-01 1.609641164541244507e-01 1.610766500234603882e-01 -1.500329524278640747e-01 -8.442746102809906006e-02 6.982896476984024048e-02 -2.519975900650024414e-01 -1.266859173774719238e-01 1.179567500948905945e-01 -1.836235374212265015e-01 -8.420651778578758240e-03 -5.652173608541488647e-02 3.734312951564788818e-02 -1.180320456624031067e-01 3.790776012465357780e-03 -2.796624600887298584e-01
-1.083491519093513489e-01 -2.957698702812194824e-02 -4.387040063738822937e-02 -7.359762489795684814e-02 8.731690794229507446e-02 -1.238269731402397156e-01 1.303351819515228271e-01 1.908886283636093140e-01 1.053634434938430786e-01 -1.082778275012969971e-01 -3.230642378330230713e-01 -4.097443222999572754e-01 -1.896845549345016479e-01 -8.606848120689392090e-02 1.821469962596893311e-01 2.027675807476043701e-01 1.533988267183303833e-01 1.052716653794050217e-02 1.156134828925132751e-01 -4.136861115694046021e-02 -4.028909504413604736e-01 -7.016853988170623779e-02 -2.197696864604949951e-01 1.784611940383911133e-01 -4.107430204749107361e-02 -3.210414946079254150e-02 1.331192851066589355e-01 8.640342392027378082e-03 -4.464723542332649231e-02 -6.903415173292160034e-02 -2.770790457725524902e-01 -3.173922896385192871e-01
-9.206622838973999023e-02 -2.725875005125999451e-02 9.673818130977451801e-04 3.715173900127410889e-02 7.471433281898498535e-02 -4.916597530245780945e-02 4.156639054417610168e-02 -4.245219379663467407e-02 1.054410859942436218e-01 -1.381953954696655273e-01 -1.958526968955993652e-01 4.843406006693840027e-02 -2.431354075670242310e-01 -5.364059284329414368e-02 -7.563708722591400146e-02 2.159387469291687012e-01 2.643641829490661621e-01 4.902530834078788757e-02 1.806660741567611694e-02 -3.782358169555664062e-01 -5.229424834251403809e-01 3.092923201620578766e-02 -1.616337746381759644e-01 1.946564316749572754e-01 -1.472353488206863403e-01 5.325041711330413818e-02 8.054999634623527527e-03 1.856084913015365601e-01 -3.089151382446289062e-01 -2.538342773914337158e-02 -2.712102830410003662e-01 -9.913457185029983521e-02
1.999581754207611084e-01 1.032548025250434875e-01 -1.650955379009246826e-01 -4.433591663837432861e-02 -2.931704223155975342e-01 -8.001176267862319946e-02 -8.204327896237373352e-03 -4.859025403857231140e-02 -2.310977503657341003e-02 -7.180921733379364014e-02 4.131804034113883972e-02 -4.021517187356948853e-02 1.055320501327514648e-01 -5.284462869167327881e-02 4.245361387729644775e-01 9.572987258434295654e-02 7.235018163919448853e-02 -4.427226260304450989e-02 -3.168882057070732117e-02 -3.622587621212005615e-01 -1.496635228395462036e-01 -6.885783374309539795e-02 -2.921010553836822510e-01 -1.406444609165191650e-02 1.335545629262924194e-01 -4.047178328037261963e-01 2.657996118068695068e-02 2.894189674407243729e-03 -2.169823199510574341e-01 1.196452230215072632e-02 -6.205795705318450928e-02 -3.570695519447326660e-01
-1.354698278009891510e-02 -3.518527150154113770e-01 4.484065622091293335e-02 9.845221415162086487e-03 7.564204186201095581e-02 -2.012608349323272705e-01 5.268484726548194885e-02 -1.485395617783069611e-02 1.562517881393432617e-01 -1.494674682617187500e-01 -1.526852846145629883e-01 2.553026936948299408e-02 -3.023210167884826660e-01 3.152686357498168945e-01 3.047986626625061035e-01 1.283498406410217285e-01 7.816652953624725342e-02 -1.859135776758193970e-01 1.324748098850250244e-01 -1.702125072479248047e-01 -2.432595193386077881e-01 1.034488826990127563e-01 -1.047615408897399902e-01 1.094642281532287598e-01 2.299630790948867798e-01 3.841100260615348816e-02 3.786270916461944580e-01 -5.722653493285179138e-02 1.310091093182563782e-02 -2.325665652751922607e-01 1.283975243568420410e-01 -4.505517706274986267e-02
-1.876283250749111176e-02 7.167710456997156143e-03 -2.024889588356018066e-01 -1.273956894874572754e-01 -1.492107957601547241e-01 -3.531976640224456787e-01 4.096858575940132141e-02 1.661885976791381836e-01 1.109693944454193115e-01 1.373908370733261108e-01 -2.337416261434555054e-01 -8.666440099477767944e-02 -7.600261270999908447e-02 3.085121810436248779e-01 1.035832762718200684e-01 -1.301956772804260254e-01 2.035167962312698364e-01 -9.006445854902267456e-02 8.739852160215377808e-02 -2.072552591562271118e-01 -1.891070008277893066e-01 5.452340841293334961e-02 -5.858652666211128235e-02 -2.113194018602371216e-01 -8.815834671258926392e-02 -1.129828989505767822e-01 2.212298363447189331e-01 3.514902591705322266e-01 2.809373140335083008e-01 2.888588421046733856e-02 -2.859476208686828613e-01 -5.084442719817161560e-02
1.995471864938735962e-01 -9.433966875076293945e-02 -1.245495975017547607e-01 -3.959425091743469238e-01 2.956515550613403320e-01 -3.860739767551422119e-01 -1.274848431348800659e-01 1.400112658739089966e-01 2.516121566295623779e-01 -1.670391857624053955e-01 -1.041783764958381653e-01 1.518924236297607422e-01 -2.501916885375976562e-01 3.186304271221160889e-01 1.535120904445648193e-01 -9.019727818667888641e-03 1.359249558299779892e-02 8.384133875370025635e-02 2.212827801704406738e-01 -1.013770326972007751e-01 -6.407778710126876831e-02 9.789376705884933472e-02 -1.132246181368827820e-01 5.029552802443504333e-02 7.669319212436676025e-02 -1.535162925720214844e-01 1.741255968809127808e-01 -4.240949451923370361e-02 1.721346564590930939e-02 1.274778135120868683e-02 -1.270482093095779419e-01 1.418176591396331787e-01
2.029903978109359741e-02 -1.977490633726119995e-01 2.083535492420196533e-01 -1.507018804550170898e-01 -6.632126122713088989e-02 -4.516555368900299072e-01 2.246015518903732300e-01 -4.719913471490144730e-03 1.218664050102233887e-01 -3.216611221432685852e-02 -3.530212938785552979e-01 2.094481140375137329e-02 -2.919310927391052246e-01 2.453481405973434448e-01 -3.686808794736862183e-02 7.272426784038543701e-02 -1.049719527363777161e-01 -1.130070388317108154e-01 -9.613317251205444336e-02 -3.011984750628471375e-02 -1.982849687337875366e-01 1.195613518357276917e-01 -2.991012334823608398e-01 4.035833850502967834e-02 -8.046610653400421143e-02 -4.805589094758033752e-02 4.713539034128189087e-02 -7.402466237545013428e-02 -1.790902018547058105e-01 2.414321601390838623e-01 2.362660765647888184e-01 3.427355363965034485e-02
-9.489011019468307495e-02 4.905259981751441956e-02 8.742563426494598389e-02 -2.217904329299926758e-01 3.806683421134948730e-02 -1.752403825521469116e-01 3.926216438412666321e-02 9.794908761978149414e-02 2.448707371950149536e-01 -2.678014338016510010e-01 -2.021656036376953125e-01 -2.320642322301864624e-01 3.974834084510803223e-02 2.862888015806674957e-02 -2.013116888701915741e-02 2.270491570234298706e-01 4.090004414319992065e-02 2.426437288522720337e-01 1.006753221154212952e-01 -4.297555610537528992e-02 1.139213331043720245e-02 1.506789922714233398e-01 -1.155463531613349915e-01 2.152839116752147675e-02 2.607919871807098389e-01 -7.012353092432022095e-02 4.689083993434906006e-01 3.673624619841575623e-02 -3.869533538818359375e-01 2.220057398080825806e-01 -2.345087751746177673e-02 -6.926917284727096558e-02
-1.414200756698846817e-02 -2.904135584831237793e-01 3.356717294082045555e-03 5.626086890697479248e-02 -9.956000000238418579e-02 -2.394790649414062500e-01 2.518203854560852051e-02 1.151847541332244873e-01 -1.856858283281326294e-01 5.136211216449737549e-02 -3.154093772172927856e-02 5.017838627099990845e-02 2.697771787643432617e-01 3.358095288276672363e-01 1.940328478813171387e-01 2.685212194919586182e-01 2.416640967130661011e-01 8.503143675625324249e-03 7.392930239439010620e-02 -5.119412392377853394e-02 -3.610564470291137695e-01 -4.309424012899398804e-02 -1.758539229631423950e-01 -1.743368953466415405e-01 -1.291967332363128662e-01 2.372013777494430542e-02 2.608618736267089844e-01 1.658978126943111420e-02 -3.069840073585510254e-01 -5.814852938055992126e-02 -5.402959883213043213e-02 -2.213004678487777710e-01
-1.200681254267692566e-01 -1.366087198257446289e-01 -9.750375896692276001e-02 -1.396591216325759888e-01 -1.737005412578582764e-01 -3.427890241146087646e-01 1.150540485978126526e-01 -7.847074419260025024e-02 1.861121058464050293e-01 5.658872053027153015e-02 -2.351550757884979248e-01 -9.171650558710098267e-02 -1.909233480691909790e-01 -2.831087820231914520e-02 1.189838442951440811e-02 4.014255404472351074e-01 -8.921211957931518555e-02 -7.657203823328018188e-02 -7.132783066481351852e-03 -9.153487533330917358e-02 -1.737406402826309204e-01 2.309172600507736206e-01 2.241678386926651001e-01 -7.914760708808898926e-02 9.062188118696212769e-02 -1.158891245722770691e-02 2.241432815790176392e-01 2.999667525291442871e-01 2.895510289818048477e-03 8.535755425691604614e-02 -1.437357366085052490e-01 -3.632556796073913574e-01
-6.164974719285964966e-02 -6.774286925792694092e-02 1.746130436658859253e-01 -1.874838173389434814e-01 -3.310634940862655640e-02 -2.908521294593811035e-01 1.351962834596633911e-01 1.328512728214263916e-01 3.480404019355773926e-01 -3.289735689759254456e-02 -2.389653176069259644e-01 2.907682023942470551e-02 4.601092636585235596e-02 4.482349753379821777e-02 5.061529874801635742e-01 8.737439662218093872e-02 -1.557778418064117432e-01 2.581776678562164307e-02 -6.124686822295188904e-02 -2.330718636512756348e-01 -3.039814829826354980e-01 -2.072455585002899170e-01 -6.233370304107666016e-02 1.434794962406158447e-01 -1.577059179544448853e-02 -1.598054915666580200e-01 2.289495170116424561e-01 -1.799779385328292847e-01 7.862984202802181244e-03 5.099731683731079102e-02 -9.336102753877639771e-03 7.477533537894487381e-03
2.362869381904602051e-01 7.973535358905792236e-02 1.749072223901748657e-01 -2.341864556074142456e-01 -7.732743024826049805e-02 -1.454614996910095215e-01 -4.053391143679618835e-02 2.474441379308700562e-01 -3.580051958560943604e-01 -5.156471580266952515e-02 -7.934931665658950806e-02 9.338247030973434448e-02 9.646236896514892578e-03 -3.032612055540084839e-02 3.264959454536437988e-01 2.242501974105834961e-01 6.565432995557785034e-02 -2.044519931077957153e-01 1.684200316667556763e-01 -2.298195362091064453e-01 -3.043178021907806396e-01 3.064800798892974854e-01 -4.243341088294982910e-02 1.195570603013038635e-01 3.084762580692768097e-02 -1.073160469532012939e-01 2.847346365451812744e-01 1.383037492632865906e-02 -5.352124199271202087e-02 5.230262503027915955e-02 1.602068245410919189e-01 6.077938899397850037e-02
1.553204953670501709e-01 -6.165457144379615784e-02 -2.559675648808479309e-02 1.463010460138320923e-01 -6.746049970388412476e-02 -2.490207105875015259e-01 -2.891885340213775635e-01 3.635583817958831787e-01 -1.133555322885513306e-01 1.183080598711967468e-01 -1.527983099222183228e-01 -6.889546662569046021e-02 2.059839963912963867e-01 8.218333125114440918e-02 5.893767625093460083e-02 1.406019032001495361e-01 2.701230943202972412e-01 3.284521028399467468e-02 6.374236196279525757e-02 6.956969201564788818e-02 -4.313014745712280273e-01 7.396765798330307007e-02 -1.489120870828628540e-01 1.933708637952804565e-01 -1.643311232328414917e-01 -4.471186548471450806e-02 3.887209296226501465e-01 -5.172705650329589844e-02 -1.086336076259613037e-01 -6.984125077724456787e-02 4.024731460958719254e-03 -8.243416249752044678e-02
2.111309766769409180e-01 1.595718413591384888e-01 -8.401339501142501831e-02 -6.461485475301742554e-02 2.816888689994812012e-01 -2.644739449024200439e-01 -3.706609085202217102e-02 -1.165352314710617065e-01 -8.384944871068000793e-03 -3.629353269934654236e-02 -1.874435693025588989e-01 -1.952455639839172363e-01 1.478915214538574219e-01 -5.007057916373014450e-03 2.302320748567581177e-01 1.514574736356735229e-01 1.672804653644561768e-01 -2.045829445123672485e-01 1.067409589886665344e-01 -1.757087111473083496e-01 -6.972843408584594727e-02 -2.349720001220703125e-01 -1.927775889635086060e-01 2.299347370862960815e-01 -5.617225542664527893e-03 -3.012374974787235260e-02 2.071838378906250000e-01 -8.183472603559494019e-02 -1.507727354764938354e-01 -1.636424660682678223e-01 -8.027805387973785400e-02 -4.618042409420013428e-01
1.212911084294319153e-01 -1.717600375413894653e-01 -2.885206975042819977e-02 -4.584677144885063171e-02 -1.011955291032791138e-01 -4.174111187458038330e-01 1.425967216491699219e-01 3.852288424968719482e-01 5.110356956720352173e-02 -2.486999481916427612e-01 -5.166905373334884644e-02 -5.635327100753784180e-02 -9.529515355825424194e-02 -1.535166148096323013e-02 1.147644817829132080e-01 -1.041566357016563416e-01 3.022421598434448242e-01 2.132062613964080811e-01 1.343771070241928101e-01 -4.673818871378898621e-02 -1.852656900882720947e-01 -1.735134869813919067e-01 -7.275940477848052979e-02 -2.318882644176483154e-01 -1.234602034091949463e-01 -7.605643570423126221e-02 1.589064747095108032e-01 -2.797278761863708496e-02 -1.813846528530120850e-01 3.239453732967376709e-01 8.771710097789764404e-02 -1.511907130479812622e-01
-1.949375420808792114e-01 3.503752127289772034e-02 -3.643816709518432617e-02 -2.582681477069854736e-01 -2.100836634635925293e-01 -4.341004788875579834e-01 7.608817517757415771e-02 -2.636341750621795654e-01 1.265198588371276855e-01 1.970723643898963928e-02 -4.639218375086784363e-02 1.665844768285751343e-01 -2.345209121704101562e-01 2.358996570110321045e-01 6.392206251621246338e-02 1.871352642774581909e-01 1.573977172374725342e-01 1.308059841394424438e-01 -1.054920163005590439e-02 -2.049609869718551636e-01 -1.585158109664916992e-01 -3.647398203611373901e-02 -3.533064424991607666e-01 -1.104441359639167786e-01 1.099949032068252563e-01 7.127822376787662506e-03 2.708635032176971436e-01 8.166872709989547729e-02 9.912464022636413574e-02 1.246117129921913147e-01 4.044261574745178223e-02 1.488517969846725464e-01
2.280481010675430298e-01 -9.331002086400985718e-02 -1.172928884625434875e-01 -1.676010340452194214e-02 1.605122834444046021e-01 -4.214273020625114441e-02 -9.678958356380462646e-02 -1.617749966681003571e-02 -7.476387172937393188e-02 -7.694386690855026245e-02 1.671566367149353027e-01 1.750994026660919189e-01 -7.944581657648086548e-02 -5.605072248727083206e-03 1.307034492492675781e-01 3.129845261573791504e-01 9.549310803413391113e-02 -1.181231215596199036e-01 1.104178838431835175e-02 -2.098790556192398071e-01 -1.936367899179458618e-01 1.428413838148117065e-01 -2.261602580547332764e-01 -1.061851158738136292e-01 -1.185934990644454956e-01 -3.364510238170623779e-01 1.671543717384338379e-01 3.967669904232025146e-01 -2.406616657972335815e-01 3.718301057815551758e-01 -1.432432606816291809e-02 -2.589100971817970276e-03
-1.027483120560646057e-02 -2.029449120163917542e-02 1.171524729579687119e-02 -4.976323246955871582e-02 -3.123629391193389893e-01 -4.293881356716156006e-01 -1.761247366666793823e-01 -1.473933756351470947e-01 -1.594134122133255005e-01 -1.579032093286514282e-01 -1.808284223079681396e-01 -1.621926128864288330e-01 1.289161890745162964e-01 7.904923707246780396e-02 9.540667384862899780e-02 2.499395906925201416e-01 -3.131107240915298462e-02 1.948117166757583618e-01 -1.084278076887130737e-01 -3.569238185882568359e-01 -2.006157785654067993e-01 1.657384932041168213e-01 -1.993684917688369751e-01 2.937205880880355835e-02 1.209976337850093842e-02 1.715783178806304932e-01 8.247236907482147217e-02 -2.465371340513229370e-01 -9.912663698196411133e-02 1.812499761581420898e-01 -5.300424993038177490e-02 -1.712399125099182129e-01
1.215383410453796387e-01 -1.922953128814697266e-02 1.237694546580314636e-01 -5.829308647662401199e-03 -9.840808808803558350e-03 -3.607242405414581299e-01 -1.121840402483940125e-01 7.973203808069229126e-02 -7.088265568017959595e-02 -3.850349783897399902e-01 1.655779927968978882e-01 1.897929310798645020e-01 4.518162459135055542e-02 -1.260579228401184082e-01 2.225515395402908325e-01 1.581475436687469482e-01 -8.674999326467514038e-02 1.856326684355735779e-02 -2.442858368158340454e-02 -1.728658378124237061e-01 -1.210202649235725403e-01 1.038734763860702515e-01 -3.012249171733856201e-01 2.279590815305709839e-01 -1.285684257745742798e-01 -2.956132888793945312e-01 1.381178647279739380e-01 1.118686124682426453e-01 -1.114717349410057068e-01 3.367360234260559082e-01 1.741645932197570801e-01 -1.140770241618156433e-01
4.994131624698638916e-02 -2.374422848224639893e-01 1.055080071091651917e-02 -5.418789759278297424e-02 -1.963453739881515503e-01 -3.735729455947875977e-01 -6.633706390857696533e-02 2.112483978271484375e-01 2.044494077563285828e-02 3.043532185256481171e-02 3.031318448483943939e-02 1.606361269950866699e-01 -7.536346465349197388e-02 -2.217068709433078766e-02 5.281599164009094238e-01 2.062584310770034790e-01 -2.091587334871292114e-01 4.364633932709693909e-02 1.164162829518318176e-01 -5.420092120766639709e-02 1.175374072045087814e-02 2.695159912109375000e-01 -1.390430033206939697e-01 2.505482733249664307e-01 -2.219582051038742065e-01 -8.422530442476272583e-02 3.161638602614402771e-02 1.993508785963058472e-01 -9.481833875179290771e-02 1.201674863696098328e-01 1.303582489490509033e-01 -2.569086849689483643e-02
-1.144615858793258667e-01 -1.018784642219543457e-01 -1.240866538137197495e-02 -2.095299661159515381e-01 2.513936255127191544e-03 -2.040610611438751221e-01 1.026885434985160828e-01 7.838883250951766968e-02 2.407565563917160034e-01 -2.338990718126296997e-01 2.410717308521270752e-02 5.467881634831428528e-02 -7.458149641752243042e-02 1.728715598583221436e-01 3.670580089092254639e-01 6.558483093976974487e-02 -3.231750428676605225e-02 1.491358131170272827e-01 -4.497871175408363342e-02 -6.566380709409713745e-02 -3.165714442729949951e-01 1.633126586675643921e-01 -1.789849102497100830e-01 2.100238949060440063e-01 4.677866101264953613e-01 -9.141123294830322266e-02 2.234536707401275635e-01 -1.717782467603683472e-01 -4.545559361577033997e-02 -1.396136730909347534e-01 -1.383633315563201904e-01 -5.852338299155235291e-02
2.772683501243591309e-01 -1.677180267870426178e-02 1.700213178992271423e-02 -3.349711894989013672e-01 -3.039848208427429199e-01 -3.116914927959442139e-01 -1.916457898914813995e-02 2.743454575538635254e-01 -1.295786350965499878e-02 1.386583447456359863e-01 3.853585571050643921e-02 -1.182789430022239685e-01 -3.350028023123741150e-02 6.483670324087142944e-02 3.390348255634307861e-01 -8.858570456504821777e-02 1.658532321453094482e-01 2.422124594449996948e-01 -8.745446801185607910e-02 8.524670265614986420e-03 -2.511437982320785522e-02 -1.423060894012451172e-01 -1.453259289264678955e-01 2.763092219829559326e-01 2.341042906045913696e-01 -1.777834147214889526e-01 2.503378093242645264e-01 9.739667922258377075e-02 9.055940061807632446e-02 -3.925064951181411743e-02 -8.675051853060722351e-03 -3.925403207540512085e-02
1.457541137933731079e-01 1.929415576159954071e-02 1.003964021801948547e-01 -1.218922063708305359e-01 -2.658939659595489502e-01 -2.147553265094757080e-01 5.320018902420997620e-02 1.878604143857955933e-01 -2.458921074867248535e-01 -1.243524625897407532e-01 -2.640466392040252686e-02 1.099256575107574463e-01 -3.342247754335403442e-02 7.455574721097946167e-02 4.626161754131317139e-01 8.053812384605407715e-02 -5.233919247984886169e-03 -1.100967749953269958e-01 4.284005239605903625e-02 -1.427584886550903320e-01 -3.444732129573822021e-01 2.338417917490005493e-01 -4.096107929944992065e-02 9.704617550596594810e-04 -4.740244522690773010e-02 -2.303481251001358032e-01 -4.524098336696624756e-02 3.718042671680450439e-01 -4.401853308081626892e-02 1.537718623876571655e-01 2.103027403354644775e-01 8.850198984146118164e-02
[truncated: 3,274,402 more chars]
