# Supplementary material for: The Language of Innovation
Source: PLoS One. 2020 Apr 30;15(4):e0230107. doi: 10.1371/journal.pone.0230107 (PMC7194493; doi:10.1371/journal.pone.0230107)
Supplement: S13 File — (GZ) [file pone.0230107.s013.tar.gz › 1991-1995/V2Run_7_VS_4500_embeddings1991-1995ED32.txt]

1.120591089129447937e-01 -3.906889259815216064e-01 -2.858542203903198242e-01 -1.188015788793563843e-01 9.107405692338943481e-02 -1.127688437700271606e-01 4.482784867286682129e-01 2.613197863101959229e-01 6.071794405579566956e-02 6.374391913414001465e-02 -9.421740658581256866e-03 1.485178321599960327e-01 -7.630414515733718872e-02 -5.282603949308395386e-02 -6.105202808976173401e-02 3.108439445495605469e-01 -1.573928892612457275e-01 -1.244341284036636353e-01 -2.345128804445266724e-01 1.087881624698638916e-02 -1.483860164880752563e-01 5.384529475122690201e-03 2.544239759445190430e-01 -3.585320338606834412e-02 -3.552997112274169922e-02 -1.846825480461120605e-01 4.283051565289497375e-02 -2.125139683485031128e-01 8.933041244745254517e-03 1.515723317861557007e-01 -1.128751039505004883e-02 -1.445047110319137573e-01
2.645944245159626007e-02 -2.315151542425155640e-01 -1.747216433286666870e-01 6.157482042908668518e-02 4.710896313190460205e-02 -2.620456516742706299e-01 2.198202311992645264e-01 -1.638634353876113892e-01 9.266071766614913940e-02 -1.342290453612804413e-02 -5.872512608766555786e-02 -1.270277500152587891e-01 4.207991957664489746e-01 -3.590030968189239502e-02 -2.921111583709716797e-01 4.028828442096710205e-02 5.393082275986671448e-02 -2.359650097787380219e-02 -5.231140553951263428e-02 -4.976932890713214874e-03 -7.306464016437530518e-02 2.526423335075378418e-01 2.179121822118759155e-01 1.691007167100906372e-01 -1.570022851228713989e-01 6.629680842161178589e-02 -1.454005986452102661e-01 1.618554741144180298e-01 -6.287886202335357666e-02 1.511918455362319946e-01 -1.594839543104171753e-01 -4.376679062843322754e-01
5.208606272935867310e-02 -4.575980305671691895e-01 -9.304437041282653809e-02 4.565441608428955078e-02 -2.687724120914936066e-02 -1.661278009414672852e-01 7.914490252733230591e-02 9.336647391319274902e-02 1.155656501650810242e-01 -1.437143143266439438e-02 -3.505777195096015930e-02 2.192260622978210449e-01 6.525111198425292969e-02 -1.245232224464416504e-01 -4.192318767309188843e-02 -2.294629365205764771e-01 -8.904013782739639282e-02 -1.183183491230010986e-01 -6.404057890176773071e-02 -5.991911515593528748e-02 1.107166036963462830e-01 2.579728374257683754e-03 2.941341698169708252e-01 4.162836819887161255e-02 -2.941395640373229980e-01 -1.167815104126930237e-01 1.352170407772064209e-01 -3.349530100822448730e-01 -3.444788977503776550e-03 -3.550723940134048462e-02 -1.391024142503738403e-01 -4.641498029232025146e-01
7.388277351856231689e-02 -1.206298246979713440e-01 7.343012839555740356e-02 -2.021662443876266479e-01 4.100583493709564209e-02 3.461785241961479187e-02 1.740696132183074951e-01 -9.459973126649856567e-02 2.172134220600128174e-01 -1.520217489451169968e-02 3.600431978702545166e-02 1.829242259263992310e-01 1.055403724312782288e-01 -2.183489054441452026e-01 -3.451287746429443359e-02 8.581818081438541412e-03 -1.756732016801834106e-01 -1.811805739998817444e-02 2.729883193969726562e-01 1.137413904070854187e-01 -1.357318758964538574e-01 1.053750738501548767e-01 3.619886934757232666e-01 1.838675886392593384e-01 -2.436974793672561646e-01 1.119736954569816589e-01 -2.609511911869049072e-01 -2.524380683898925781e-01 -4.555475711822509766e-02 8.088543266057968140e-02 -1.516134440898895264e-01 -4.483043253421783447e-01
-3.276729490607976913e-03 -2.185455895960330963e-02 -2.924617528915405273e-01 -5.398155003786087036e-02 2.934918403625488281e-01 -2.140004783868789673e-01 2.102776616811752319e-01 -2.589938342571258545e-01 2.832036018371582031e-01 5.777810513973236084e-02 -1.007681190967559814e-01 2.305182814598083496e-01 2.502400986850261688e-02 -5.788622424006462097e-02 -2.280147671699523926e-01 4.912551026791334152e-03 -2.876251637935638428e-01 -4.059274867177009583e-02 3.307528197765350342e-01 -1.484547853469848633e-01 -1.030330359935760498e-01 1.613669656217098236e-02 3.056765496730804443e-01 6.790732592344284058e-02 -2.626107335090637207e-01 -1.712023764848709106e-01 1.337967533618211746e-02 -9.041855484247207642e-02 -1.724610924720764160e-01 3.829777985811233521e-02 -4.751602560281753540e-02 -1.318421494215726852e-02
-4.070981591939926147e-02 -2.111520618200302124e-01 -2.129425294697284698e-02 1.491950601339340210e-01 -1.217297762632369995e-01 -2.594535052776336670e-01 3.769010305404663086e-01 1.803478300571441650e-01 1.292462944984436035e-01 -1.080097779631614685e-01 -4.823075234889984131e-02 6.747338920831680298e-02 1.729535125195980072e-02 -4.960471391677856445e-02 -8.684416860342025757e-02 3.090390861034393311e-01 2.630188688635826111e-02 1.267571747303009033e-02 1.441691964864730835e-01 8.652593940496444702e-02 -1.072476357221603394e-01 -9.549768269062042236e-02 2.735940217971801758e-01 1.936490684747695923e-01 1.520022749900817871e-01 1.906208693981170654e-01 -2.195264995098114014e-01 1.041832491755485535e-01 1.775621920824050903e-01 -3.662689030170440674e-01 -2.806012332439422607e-01 -9.093765169382095337e-02
2.770588397979736328e-01 -1.905131638050079346e-01 -2.985275983810424805e-01 2.538100071251392365e-02 1.544642001390457153e-01 -3.381453752517700195e-01 3.278169035911560059e-01 1.810809075832366943e-01 -4.061336163431406021e-03 1.824462786316871643e-02 6.668999046087265015e-02 3.719280064105987549e-01 3.325082957744598389e-01 -2.316532656550407410e-02 -1.843075156211853027e-01 -1.589861512184143066e-02 -3.243811801075935364e-02 1.753389835357666016e-02 1.510577797889709473e-01 3.204140067100524902e-02 -9.890258312225341797e-03 5.082272365689277649e-02 -1.136854477226734161e-02 1.265663355588912964e-01 -2.129510603845119476e-02 -2.643414074555039406e-03 -3.025729954242706299e-01 -1.856155842542648315e-01 -8.409237116575241089e-02 -3.131120651960372925e-02 -3.288822621107101440e-02 -2.250450253486633301e-01
-6.990198791027069092e-02 -2.192311435937881470e-01 -1.804329603910446167e-01 8.928816765546798706e-02 1.849318593740463257e-01 -5.295596271753311157e-02 2.509833574295043945e-01 -1.594269275665283203e-01 1.602347344160079956e-01 -1.379468888044357300e-01 7.480642944574356079e-02 1.827337592840194702e-02 -8.040770888328552246e-02 -1.956616193056106567e-01 -2.977576106786727905e-02 -2.260046638548374176e-02 -1.653897464275360107e-01 1.611627638339996338e-01 7.404419779777526855e-02 -2.018617242574691772e-01 -5.411557853221893311e-02 7.032094150781631470e-02 3.901926875114440918e-01 6.734507530927658081e-02 -1.210251748561859131e-01 -2.470079623162746429e-02 -2.887087501585483551e-02 -1.075206398963928223e-01 7.006093859672546387e-02 1.599428951740264893e-01 -3.881158530712127686e-01 -4.597126543521881104e-01
3.530150651931762695e-01 -1.736153811216354370e-01 -1.491978466510772705e-01 -1.338139083236455917e-02 2.737681567668914795e-01 -3.277524411678314209e-01 2.294403612613677979e-01 7.421942800283432007e-02 -9.806842356920242310e-02 -4.937764257192611694e-02 -1.190841123461723328e-01 1.820512488484382629e-02 2.430619299411773682e-01 1.630174182355403900e-02 -1.614232212305068970e-01 7.602749392390251160e-03 8.646680414676666260e-02 3.821232914924621582e-02 -2.566218376159667969e-01 -6.220693141222000122e-02 -3.300365209579467773e-01 -1.311678588390350342e-01 2.148597240447998047e-01 1.451900154352188110e-01 -3.910415619611740112e-02 6.886390596628189087e-02 -1.887428516056388617e-04 -2.080948650836944580e-01 7.199832051992416382e-02 7.347418367862701416e-02 -1.372027546167373657e-01 -3.452998995780944824e-01
1.132271736860275269e-01 -4.796618595719337463e-02 -2.298793643712997437e-01 4.365457687526941299e-03 1.220867261290550232e-01 -3.618625104427337646e-01 2.262146919965744019e-01 6.217521429061889648e-02 4.224150627851486206e-02 9.203389286994934082e-02 -3.822021558880805969e-02 -1.654599457979202271e-01 -4.337485879659652710e-02 -6.319662183523178101e-02 -2.968144603073596954e-02 2.082458585500717163e-01 8.345635980367660522e-02 -1.052965968847274780e-01 -7.011168450117111206e-02 1.682125478982925415e-01 -2.710797190666198730e-01 4.079335927963256836e-02 2.193793207406997681e-01 1.735191196203231812e-01 -3.454802036285400391e-01 -7.087128609418869019e-02 3.131522238254547119e-02 1.678923666477203369e-01 -1.870862096548080444e-01 3.435945510864257812e-01 -2.029489167034626007e-02 -3.608959019184112549e-01
1.952582895755767822e-01 -1.820536106824874878e-01 -2.340792864561080933e-01 8.861718326807022095e-02 2.298718541860580444e-01 -4.724344313144683838e-01 3.589066863059997559e-02 -4.235142096877098083e-02 2.845844067633152008e-02 1.169558912515640259e-01 1.653934270143508911e-02 1.217155307531356812e-01 1.490340828895568848e-01 -6.500916182994842529e-02 -1.164303421974182129e-01 3.789653182029724121e-01 6.057188287377357483e-02 -3.269064798951148987e-02 -7.420966029167175293e-02 1.815185993909835815e-01 -1.990144401788711548e-01 6.583943217992782593e-02 -1.001497358083724976e-01 1.292354464530944824e-01 -2.103362977504730225e-01 1.189838051795959473e-01 -2.105491310358047485e-01 -3.215536102652549744e-02 -1.713790446519851685e-01 6.123757362365722656e-02 -7.834813743829727173e-02 -3.418960273265838623e-01
9.524544328451156616e-02 -1.262729018926620483e-01 -2.915436923503875732e-01 1.323864758014678955e-01 1.359314620494842529e-01 -1.494896262884140015e-01 1.170577704906463623e-01 -2.166739553213119507e-01 -5.226697772741317749e-02 -1.245056018233299255e-01 -2.314482480287551880e-01 9.251108020544052124e-02 1.266168504953384399e-01 3.817672375589609146e-03 -2.299420833587646484e-01 6.130563095211982727e-02 5.440673977136611938e-02 -5.574866663664579391e-03 -3.203108310699462891e-01 1.758174300193786621e-01 -3.327878415584564209e-01 -1.269601136445999146e-01 1.613525897264480591e-01 -9.743668138980865479e-02 6.423451006412506104e-02 -8.015904575586318970e-02 1.614320836961269379e-02 -1.773734390735626221e-01 -9.900004370138049126e-04 1.617200113832950592e-02 -1.922192573547363281e-01 -4.894542396068572998e-01
1.438505649566650391e-01 -1.181720048189163208e-01 -1.387099176645278931e-01 3.928831592202186584e-02 1.722379475831985474e-01 -1.682796776294708252e-01 2.484176009893417358e-01 -6.645508110523223877e-02 1.693479269742965698e-01 -8.586717396974563599e-02 4.030270501971244812e-02 -2.111195400357246399e-02 -1.212223172187805176e-01 -9.576456993818283081e-02 2.906277216970920563e-02 1.261352002620697021e-01 -9.279520064592361450e-02 -2.459046058356761932e-02 -1.736704111099243164e-01 1.997731924057006836e-01 1.100146472454071045e-01 -4.778139293193817139e-02 2.574230730533599854e-01 -6.408556550741195679e-02 -2.676237523555755615e-01 1.670661121606826782e-01 -1.874427497386932373e-01 -2.773190140724182129e-01 1.413316428661346436e-01 -1.506458520889282227e-01 -3.912964463233947754e-01 -4.126771390438079834e-01
2.058268636465072632e-01 -1.318801641464233398e-01 9.560536593198776245e-02 -4.185022413730621338e-02 1.395462453365325928e-01 -4.627061188220977783e-01 3.875761330127716064e-01 -7.129430025815963745e-02 -9.948599338531494141e-02 -5.389100685715675354e-02 5.081298574805259705e-02 2.300762832164764404e-01 1.843488588929176331e-02 -1.011137217283248901e-01 -1.991720870137214661e-03 -1.410581320524215698e-01 3.556387871503829956e-02 -5.475055426359176636e-03 1.208591237664222717e-01 -4.867817834019660950e-02 -1.594902132637798786e-03 8.966692537069320679e-02 3.441028594970703125e-01 1.550930924713611603e-02 -2.330567687749862671e-01 2.994376001879572868e-03 2.187190111726522446e-03 -3.395369350910186768e-01 -1.464275922626256943e-02 -1.439071744680404663e-01 -2.824038267135620117e-01 -1.626269221305847168e-01
1.861321181058883667e-01 -4.136774688959121704e-02 -8.023539930582046509e-02 -4.718305543065071106e-02 1.803867816925048828e-01 -1.025426909327507019e-01 6.478272378444671631e-02 -1.496560871601104736e-01 1.243934873491525650e-02 1.964604854583740234e-01 -3.443230986595153809e-01 9.472506493330001831e-02 1.368738859891891479e-01 -2.028775662183761597e-01 -7.238598912954330444e-02 1.677108556032180786e-01 -2.085972875356674194e-01 -1.449313014745712280e-01 1.797917485237121582e-01 -7.184635847806930542e-02 -6.243214476853609085e-03 -2.222330719232559204e-01 2.171719372272491455e-01 1.116015762090682983e-01 -2.490448951721191406e-01 -1.741669028997421265e-01 -2.653747200965881348e-01 -4.799290746450424194e-02 2.260694801807403564e-01 2.519834786653518677e-02 -1.210000663995742798e-01 -4.281010925769805908e-01
-1.654451489448547363e-01 -8.853262662887573242e-02 3.036076389253139496e-02 -2.112803012132644653e-01 1.578338257968425751e-02 -2.398053854703903198e-01 4.154297411441802979e-01 1.442898213863372803e-01 8.778057992458343506e-02 -1.460762321949005127e-01 -6.543421000242233276e-02 1.202661767601966858e-01 -2.552805468440055847e-03 1.594892293214797974e-01 -1.188084110617637634e-01 9.803977794945240021e-03 -1.705372519791126251e-02 -2.070741057395935059e-01 -2.019056826829910278e-01 2.763569355010986328e-01 -2.141428738832473755e-01 8.563461154699325562e-02 4.957142174243927002e-01 -9.016375988721847534e-02 2.254996635019779205e-02 -1.573263704776763916e-01 -6.803449243307113647e-02 -6.860482972115278244e-03 8.594578504562377930e-02 2.592319855466485023e-03 -2.093027532100677490e-01 -1.792435199022293091e-01
5.427937489002943039e-03 -1.585845500230789185e-01 -5.329633131623268127e-02 1.134621948003768921e-01 1.430789530277252197e-01 -2.090368717908859253e-01 4.524676799774169922e-01 -1.195793692022562027e-02 -9.088622033596038818e-02 -1.366525292396545410e-01 4.768075793981552124e-02 1.251118928194046021e-01 -4.945667088031768799e-02 3.642714768648147583e-02 -1.927539259195327759e-01 8.538849651813507080e-02 -3.663481399416923523e-02 -2.951152436435222626e-02 8.435891568660736084e-02 8.187232166528701782e-02 7.030729204416275024e-02 5.762137472629547119e-02 2.585904598236083984e-01 1.335503458976745605e-01 -3.743459284305572510e-01 -2.130767703056335449e-01 -4.602281376719474792e-02 -3.507780730724334717e-01 2.496852427721023560e-01 5.063348636031150818e-02 -2.607941031455993652e-01 -2.106417864561080933e-01
1.546874642372131348e-01 9.741656482219696045e-02 -1.831503659486770630e-01 2.250333577394485474e-01 8.646319806575775146e-02 -3.167878985404968262e-01 1.073030903935432434e-01 -9.990053623914718628e-02 2.098703980445861816e-01 1.022338420152664185e-01 -9.233531355857849121e-02 1.245775446295738220e-01 9.437287598848342896e-02 -2.502145767211914062e-01 -1.156209483742713928e-01 1.467744559049606323e-01 -5.719843879342079163e-02 -1.790549010038375854e-01 -3.202863633632659912e-01 -1.664019003510475159e-02 -2.788548730313777924e-02 6.137372925877571106e-02 5.009327456355094910e-02 1.453036963939666748e-01 -3.917135000228881836e-01 8.843331784009933472e-02 5.024353787302970886e-02 8.044224977493286133e-02 3.203912824392318726e-02 2.304535359144210815e-02 -2.816892266273498535e-01 -3.880527317523956299e-01
6.215335801243782043e-02 -1.777901202440261841e-01 5.991800874471664429e-02 1.456208229064941406e-01 3.237791955471038818e-01 -9.681708365678787231e-02 3.182123303413391113e-01 -1.378246992826461792e-01 3.474469482898712158e-01 1.206218078732490540e-01 -2.298561632633209229e-01 8.241555839776992798e-02 -3.718073666095733643e-02 -9.785460680723190308e-02 -2.109136730432510376e-01 1.536825448274612427e-01 -2.096420228481292725e-01 2.757507143542170525e-03 1.283778846263885498e-01 -6.043025106191635132e-02 -6.027840450406074524e-02 -3.530032187700271606e-02 2.004220187664031982e-01 2.567961215972900391e-01 -4.028642773628234863e-01 -7.114250678569078445e-03 -2.240600287914276123e-01 -1.177564412355422974e-01 -1.403167396783828735e-01 -2.659908309578895569e-02 -8.964447677135467529e-02 3.714406117796897888e-02
1.038950085639953613e-01 -1.543107926845550537e-01 -7.701517641544342041e-02 9.243681281805038452e-02 3.256157636642456055e-01 -1.056280359625816345e-01 1.605272442102432251e-01 -4.036831483244895935e-02 7.005069404840469360e-02 -2.335266172885894775e-01 2.624926529824733734e-02 1.688416898250579834e-01 2.065224573016166687e-02 -2.728338837623596191e-01 -1.006993129849433899e-01 2.484849244356155396e-01 -9.790954738855361938e-02 1.643188297748565674e-01 -5.336624756455421448e-02 -3.988729417324066162e-02 -2.927433326840400696e-02 -1.531957983970642090e-01 3.741922974586486816e-01 2.127029001712799072e-01 -1.906794160604476929e-01 1.261036992073059082e-01 -1.559093892574310303e-01 -2.059408873319625854e-01 -1.563028693199157715e-01 -1.260574758052825928e-01 -2.876340448856353760e-01 -2.798205614089965820e-01
1.121993064880371094e-01 -1.981960833072662354e-01 -2.268416285514831543e-01 -4.140518233180046082e-02 -1.566084325313568115e-01 -1.990311965346336365e-02 2.192639261484146118e-01 2.237228006124496460e-01 1.248691007494926453e-01 2.083740830421447754e-01 -1.661489456892013550e-01 1.901856809854507446e-01 1.436558365821838379e-02 -2.055776864290237427e-01 6.833341717720031738e-02 2.180866152048110962e-01 -7.523456960916519165e-02 -3.149763643741607666e-01 5.948468111455440521e-03 1.925968229770660400e-01 -1.136994659900665283e-01 -1.709244549274444580e-01 -9.772032499313354492e-02 2.476700842380523682e-01 -1.510488241910934448e-01 -1.132078766822814941e-01 2.011065930128097534e-01 2.727211080491542816e-02 -1.334740072488784790e-01 1.928316205739974976e-01 -3.545846045017242432e-01 -2.045450955629348755e-01
-1.255534440279006958e-01 -1.426398158073425293e-01 -2.551907896995544434e-01 2.480155788362026215e-02 2.539761066436767578e-01 -1.815523207187652588e-01 2.167179286479949951e-01 -8.767356723546981812e-02 6.280913483351469040e-03 -7.470185309648513794e-02 1.079348996281623840e-01 2.723534405231475830e-02 -8.344137668609619141e-02 -2.695674300193786621e-01 1.858015544712543488e-02 1.229347512125968933e-01 -2.583927102386951447e-02 9.054268151521682739e-02 -1.736283674836158752e-02 1.621912866830825806e-01 -9.575016796588897705e-02 -1.214511990547180176e-01 3.384876549243927002e-01 1.822789758443832397e-01 1.441874727606773376e-02 1.544863730669021606e-01 -1.162272095680236816e-01 -2.538098096847534180e-01 1.845476925373077393e-01 -1.334493607282638550e-01 -1.544516235589981079e-01 -4.980167746543884277e-01
3.173317760229110718e-02 -1.210953146219253540e-01 -2.205778360366821289e-01 -1.545800268650054932e-01 3.160616382956504822e-02 -5.237526074051856995e-02 2.174731045961380005e-01 2.772996127605438232e-01 1.951218396425247192e-01 -9.435077756643295288e-02 -1.408775746822357178e-01 2.101448029279708862e-01 2.417598813772201538e-01 -4.821782559156417847e-02 -1.996584795415401459e-02 2.322054505348205566e-01 1.122910380363464355e-01 -8.858139812946319580e-02 2.552697658538818359e-01 1.073956862092018127e-01 4.603306204080581665e-02 -3.027454912662506104e-01 9.609733521938323975e-02 -2.143459767103195190e-01 -2.886767089366912842e-01 -1.047294735908508301e-01 1.156418919563293457e-01 4.764759168028831482e-02 -2.060074508190155029e-01 -3.499711453914642334e-01 -9.868133813142776489e-02 -1.645206958055496216e-01
1.806764155626296997e-01 -2.998054027557373047e-03 -1.590153723955154419e-01 1.478240825235843658e-02 -1.519093811511993408e-01 -2.296914309263229370e-01 3.296594023704528809e-01 6.282890588045120239e-02 1.304511576890945435e-01 1.012056320905685425e-01 -5.302608385682106018e-02 2.581869065761566162e-01 9.618078917264938354e-02 -9.279377013444900513e-02 -2.309315055608749390e-01 2.498902976512908936e-01 -1.602022536098957062e-02 -2.553697526454925537e-01 1.200886368751525879e-01 3.102590888738632202e-02 -3.568528294563293457e-01 2.456146031618118286e-01 -2.455873787403106689e-02 3.689883351325988770e-01 1.286808699369430542e-01 1.942792534828186035e-01 5.947554111480712891e-02 1.241485923528671265e-01 -9.158486872911453247e-02 5.392438545823097229e-02 -9.613352268934249878e-02 -1.547445952892303467e-01
1.621226221323013306e-01 -2.115711942315101624e-02 1.453617364168167114e-01 -9.550055116415023804e-02 -3.993647918105125427e-02 -5.617069080471992493e-02 1.152893379330635071e-01 -1.059811413288116455e-01 5.865196511149406433e-02 2.483639121055603027e-01 -3.749347329139709473e-01 -2.520095556974411011e-02 4.501852020621299744e-02 -1.863411664962768555e-01 3.390235826373100281e-02 2.498632073402404785e-01 1.038266122341156006e-01 2.129628323018550873e-02 -6.279410421848297119e-02 -1.530515700578689575e-01 -1.113134436309337616e-02 1.718352138996124268e-01 -3.683760389685630798e-02 2.006376087665557861e-01 -1.311577707529067993e-01 -3.816650062799453735e-02 3.032426834106445312e-01 9.448353946208953857e-02 -4.285717308521270752e-01 -1.893466114997863770e-01 -2.570855319499969482e-01 -3.034004271030426025e-01
2.674485445022583008e-01 -2.297517657279968262e-01 1.427551805973052979e-01 -5.877579376101493835e-02 1.144962757825851440e-01 -3.756960928440093994e-01 2.665148675441741943e-01 -1.132243871688842773e-02 6.366664171218872070e-02 -2.208884358406066895e-01 6.490135937929153442e-02 1.537220627069473267e-01 6.811651587486267090e-02 -1.278200000524520874e-01 -6.294057518243789673e-02 8.938555419445037842e-02 1.969977468252182007e-01 -3.853195905685424805e-01 -4.530522599816322327e-02 -2.218855321407318115e-01 9.065251052379608154e-02 -3.020085021853446960e-02 -8.137783408164978027e-02 3.449182212352752686e-01 -1.569471955299377441e-01 -3.708531707525253296e-02 -2.288523763418197632e-01 -3.221955522894859314e-02 -1.931754685938358307e-02 3.715047985315322876e-02 -1.489604264497756958e-01 -1.901891976594924927e-01
3.323985636234283447e-01 -3.365389406681060791e-01 -1.841687560081481934e-01 5.389292165637016296e-02 7.011093944311141968e-02 -1.535044014453887939e-01 1.434893757104873657e-01 -1.741549186408519745e-02 1.030350551009178162e-01 9.888784587383270264e-02 -5.540446192026138306e-02 2.541990876197814941e-01 2.127644866704940796e-01 -2.097016274929046631e-01 -1.833443343639373779e-01 1.239230949431657791e-02 -4.583795554935932159e-03 2.653424441814422607e-01 8.550844341516494751e-02 1.349055320024490356e-01 -4.000337794423103333e-02 2.403042763471603394e-01 2.979001700878143311e-01 1.834988594055175781e-02 -8.394756168127059937e-02 -2.673337161540985107e-01 1.111488938331604004e-01 2.640877664089202881e-01 -9.476717561483383179e-02 5.542548000812530518e-02 -1.087732389569282532e-01 -2.238363772630691528e-01
-1.095448061823844910e-01 -4.438813030719757080e-02 -1.868845522403717041e-01 7.526917010545730591e-02 3.638069331645965576e-01 -9.480063617229461670e-02 1.818385720252990723e-01 -9.194678813219070435e-02 1.021669730544090271e-01 -1.099462062120437622e-01 1.137824282050132751e-01 4.773713182657957077e-03 9.619341045618057251e-02 -2.136593759059906006e-01 -6.375099718570709229e-02 2.525004446506500244e-01 7.985300570726394653e-02 8.491245098412036896e-04 1.134732887148857117e-01 1.060746163129806519e-01 9.799540787935256958e-02 -1.315986067056655884e-01 3.369460701942443848e-01 2.391451299190521240e-01 -1.580114066600799561e-01 -5.867550149559974670e-02 -1.204054504632949829e-01 -1.778197735548019409e-01 8.682880550622940063e-02 -1.367854326963424683e-01 -4.515016376972198486e-01 -2.675366103649139404e-01
7.955998927354812622e-02 -7.295661419630050659e-02 -3.207860514521598816e-02 -7.074097543954849243e-02 -1.968681216239929199e-01 -1.518475562334060669e-01 2.445606589317321777e-01 3.742042928934097290e-02 -2.990890741348266602e-01 2.418293654918670654e-01 -2.087855637073516846e-01 2.820789217948913574e-01 2.813246101140975952e-03 -1.077459231019020081e-01 -1.598693430423736572e-01 3.634851276874542236e-01 3.730640932917594910e-02 -1.977681368589401245e-01 2.146153301000595093e-01 3.048991411924362183e-02 -1.368688046932220459e-01 -1.909696869552135468e-02 3.193043768405914307e-01 1.991303116083145142e-01 1.085774004459381104e-01 2.129668891429901123e-01 5.122205242514610291e-02 5.993805825710296631e-02 2.013318985700607300e-01 -1.405343264341354370e-01 -2.161497324705123901e-01 -1.822405867278575897e-02
2.002788037061691284e-01 -1.248461678624153137e-01 -4.961154758930206299e-01 -2.804377079010009766e-01 7.414268702268600464e-02 -2.992533743381500244e-01 2.931261062622070312e-01 3.717046463862061501e-03 1.184960529208183289e-01 7.449056487530469894e-03 -4.886907711625099182e-02 2.068929821252822876e-01 4.914753884077072144e-02 -8.517504483461380005e-02 -2.184804528951644897e-01 5.646114796400070190e-02 9.696584194898605347e-02 -7.125033065676689148e-03 -1.825744099915027618e-02 2.178609818220138550e-01 8.760001510381698608e-02 -6.172822043299674988e-02 1.049979776144027710e-01 2.364237010478973389e-01 -2.586563527584075928e-01 6.623563170433044434e-02 -1.855503171682357788e-01 -9.439924359321594238e-02 -3.518471494317054749e-02 -1.680404394865036011e-01 1.187453120946884155e-01 -1.574699431657791138e-01
-9.310997277498245239e-02 -2.754761874675750732e-01 1.958265751600265503e-01 -7.288638502359390259e-02 8.088949322700500488e-02 8.411787450313568115e-02 1.669965535402297974e-01 1.724805980920791626e-01 2.436499483883380890e-02 -1.576586514711380005e-01 -8.533059060573577881e-02 2.062035053968429565e-01 -2.671192400157451630e-02 -7.761491835117340088e-02 -2.725953161716461182e-01 2.518823146820068359e-01 -2.728025428950786591e-02 -1.366781443357467651e-01 -1.051531881093978882e-01 1.823842376470565796e-01 -1.838655173778533936e-01 -7.633736729621887207e-02 5.031251311302185059e-01 2.304881364107131958e-01 1.304763853549957275e-01 3.347538039088249207e-02 1.030982807278633118e-01 1.979832351207733154e-02 -1.047523543238639832e-01 -1.651790291070938110e-01 -3.131611645221710205e-01 -7.517980784177780151e-02
1.648208498954772949e-02 -3.257940113544464111e-01 -7.608791440725326538e-02 1.729713678359985352e-01 3.468164503574371338e-01 -3.223277628421783447e-01 2.110706418752670288e-01 -9.927479177713394165e-02 6.558261811733245850e-02 4.310199059545993805e-03 2.497923076152801514e-01 1.959702223539352417e-01 9.386872500181198120e-02 -1.265834718942642212e-01 -2.566142082214355469e-01 -3.307021409273147583e-02 -1.253869384527206421e-01 1.127111390233039856e-01 -8.198761940002441406e-02 2.196466326713562012e-01 -3.470244705677032471e-01 -2.934828214347362518e-02 1.670289486646652222e-01 6.633907556533813477e-02 -2.019711434841156006e-01 -2.950616739690303802e-02 1.472820937633514404e-01 8.573596179485321045e-02 8.481506258249282837e-02 -5.351341143250465393e-02 -1.401731073856353760e-01 -2.121444195508956909e-01
1.358897238969802856e-01 -2.464890033006668091e-01 -8.551008254289627075e-02 6.126888096332550049e-02 2.472726106643676758e-01 -5.937562882900238037e-02 2.098561227321624756e-01 2.205051332712173462e-01 -6.854002829641103745e-03 -4.344902932643890381e-02 2.883272767066955566e-01 2.786472067236900330e-02 -3.106662444770336151e-02 -3.251532614231109619e-01 -2.428396195173263550e-01 1.800457686185836792e-01 2.033439837396144867e-02 1.364040970802307129e-01 1.827058643102645874e-01 -1.753206923604011536e-02 3.679333627223968506e-02 6.306259334087371826e-02 2.831772267818450928e-01 1.132813915610313416e-01 -8.120671659708023071e-02 6.367684341967105865e-03 6.227751448750495911e-02 -3.346796333789825439e-01 -1.115960478782653809e-01 -1.502443104982376099e-01 -3.710001111030578613e-01 -1.490157693624496460e-01
1.868287175893783569e-01 -9.763682633638381958e-02 5.252169072628021240e-02 -2.347641289234161377e-01 1.506569981575012207e-01 4.670182988047599792e-02 3.634605705738067627e-01 -4.343147948384284973e-02 -1.491028908640146255e-02 4.872106015682220459e-02 5.731422454118728638e-02 2.702886462211608887e-01 -8.078129962086677551e-03 6.535502523183822632e-02 -1.836259365081787109e-01 1.722537353634834290e-02 1.136547476053237915e-01 -4.450083151459693909e-02 1.357416212558746338e-01 3.734761178493499756e-01 -1.138672977685928345e-01 -4.212506860494613647e-02 3.538718223571777344e-01 7.349123060703277588e-02 -2.286990880966186523e-01 -3.304164111614227295e-02 8.190866559743881226e-02 1.947088539600372314e-01 1.119566038250923157e-01 4.174323007464408875e-02 -1.193188056349754333e-01 -4.205097258090972900e-01
-3.389307856559753418e-02 -2.112027406692504883e-01 4.239527881145477295e-02 3.289212705567479134e-03 2.935685589909553528e-02 -2.681236267089843750e-01 2.142056524753570557e-01 3.224194049835205078e-01 -2.772851102054119110e-02 -2.695316448807716370e-02 -2.792506814002990723e-01 8.581420034170150757e-02 -1.730557829141616821e-01 -5.473221093416213989e-02 -7.864293456077575684e-02 1.319428533315658569e-01 2.004966605454683304e-03 -8.695603162050247192e-02 -3.062941133975982666e-02 2.401453554630279541e-01 -2.010444700717926025e-01 -8.190210163593292236e-02 4.090000391006469727e-01 2.876541018486022949e-01 -9.123891592025756836e-02 -6.050808727741241455e-02 -1.693368889391422272e-02 7.015749812126159668e-02 5.329701676964759827e-02 -3.872963786125183105e-01 -2.204124480485916138e-01 -6.728116422891616821e-02
-9.534605592489242554e-02 -1.732164323329925537e-01 -2.385788410902023315e-02 1.700287498533725739e-02 3.783504962921142578e-01 -3.409701883792877197e-01 1.259983479976654053e-01 -7.696299999952316284e-02 -2.602704428136348724e-02 -2.537370026111602783e-01 -3.025586344301700592e-02 1.221586950123310089e-02 4.193330556154251099e-02 -2.232154905796051025e-01 -7.509600371122360229e-02 1.726766377687454224e-01 -1.236396729946136475e-01 1.424032002687454224e-01 1.143609359860420227e-01 -5.902307108044624329e-03 -3.611863404512405396e-02 -1.026366502046585083e-01 7.527399063110351562e-02 1.812154203653335571e-01 -2.351083233952522278e-02 7.815572619438171387e-02 -4.519267380237579346e-02 -2.001566588878631592e-01 -5.279438570141792297e-02 -5.639343708753585815e-02 -3.584140837192535400e-01 -4.934132993221282959e-01
2.810683287680149078e-02 -2.790621221065521240e-01 9.278296679258346558e-02 -1.835194528102874756e-01 -4.165526479482650757e-02 -1.651301532983779907e-01 1.502422094345092773e-01 1.761189699172973633e-01 1.828021258115768433e-01 9.478867799043655396e-02 -1.384350359439849854e-01 1.416337788105010986e-01 -4.792707413434982300e-02 -6.704418361186981201e-02 -3.195977210998535156e-02 3.239289820194244385e-01 -4.618984460830688477e-02 -4.087075218558311462e-02 -2.061252593994140625e-01 2.737008631229400635e-01 -3.052785806357860565e-02 -8.705764263868331909e-02 4.983529150485992432e-01 1.031319424510002136e-01 1.336681097745895386e-01 -4.539003595709800720e-02 -5.994775518774986267e-02 9.472768008708953857e-02 -9.882790595293045044e-02 -3.532615303993225098e-01 -1.603227555751800537e-01 -1.435912698507308960e-01
9.371101111173629761e-02 -1.241924241185188293e-01 -2.778678238391876221e-01 -1.445669531822204590e-01 2.539515495300292969e-01 -4.809721112251281738e-01 3.214486241340637207e-01 2.307995036244392395e-02 1.973460614681243896e-01 -4.480205848813056946e-02 -1.699189841747283936e-01 3.779551014304161072e-02 5.829541757702827454e-02 -1.203799545764923096e-01 6.161591783165931702e-02 -4.474255256354808807e-04 -3.629248589277267456e-02 8.713483810424804688e-02 -2.082113623619079590e-01 1.043110787868499756e-01 -3.451202809810638428e-01 7.882771641016006470e-02 -1.287108659744262695e-01 1.658012717962265015e-01 2.971293637529015541e-03 -3.878375515341758728e-02 2.039686292409896851e-01 -1.191178038716316223e-01 1.500183492898941040e-01 1.598185896873474121e-01 -2.171628326177597046e-01 -4.837003070861101151e-03
2.603873014450073242e-01 -3.268975615501403809e-01 -3.953681513667106628e-02 -3.304215967655181885e-01 3.643785417079925537e-02 -3.015463948249816895e-01 1.200584620237350464e-01 -1.490066759288311005e-02 5.453799664974212646e-02 -1.235990300774574280e-01 -2.678771317005157471e-02 1.456653028726577759e-01 1.963287144899368286e-01 -1.864758431911468506e-01 -1.301135867834091187e-01 6.077130511403083801e-02 -1.981471106410026550e-02 -2.217372357845306396e-01 -8.659250289201736450e-02 1.322972681373357773e-02 2.194243818521499634e-01 7.879568636417388916e-02 1.782415956258773804e-01 2.981328666210174561e-01 1.166285872459411621e-01 -1.549834311008453369e-01 -2.953731715679168701e-01 -1.817454397678375244e-01 -5.350442603230476379e-02 1.299989074468612671e-01 -1.739360988140106201e-01 -1.827992796897888184e-01
2.042400985956192017e-01 -3.043655455112457275e-01 -1.195186823606491089e-01 -2.603919059038162231e-02 -1.240340173244476318e-01 1.830422133207321167e-01 1.338113248348236084e-01 3.637258661910891533e-03 3.601854443550109863e-01 1.497456878423690796e-01 -1.419804394245147705e-01 8.250818401575088501e-02 3.386864960193634033e-01 2.380480244755744934e-02 -2.376005351543426514e-01 2.768600583076477051e-01 7.874578982591629028e-02 -1.793218851089477539e-01 1.067756265401840210e-01 -1.477012336254119873e-01 9.325367398560047150e-03 -1.278065592050552368e-01 1.829738020896911621e-01 -2.492119967937469482e-01 -1.364736557006835938e-01 -4.358932375907897949e-02 -2.451178384944796562e-03 8.187559247016906738e-02 1.423613131046295166e-01 -2.395970076322555542e-01 -2.192916423082351685e-01 -1.406938135623931885e-01
2.398208528757095337e-02 -2.372281700372695923e-01 -1.572003960609436035e-01 -1.521626561880111694e-01 3.801978826522827148e-01 -2.971802055835723877e-01 1.289517432451248169e-01 -6.258030235767364502e-02 1.058526039123535156e-01 -8.604508638381958008e-02 1.382189691066741943e-01 -9.783428162336349487e-02 1.855845600366592407e-01 -1.617806702852249146e-01 -1.479352712631225586e-01 7.723166607320308685e-03 -1.498461067676544189e-01 -1.670184917747974396e-02 -1.355562657117843628e-01 2.992053702473640442e-02 -5.114613100886344910e-02 -7.009939849376678467e-02 3.648447692394256592e-01 9.128721058368682861e-02 2.540686167776584625e-02 3.160379081964492798e-02 -1.702077239751815796e-01 -3.593203425407409668e-01 -6.997225806117057800e-03 -1.973744332790374756e-01 -3.172544240951538086e-01 -1.471955031156539917e-01
-5.077094584703445435e-02 -8.897412568330764771e-02 -8.238934725522994995e-02 -2.135323584079742432e-01 -6.208269670605659485e-02 -4.779205620288848877e-01 4.493976533412933350e-01 -7.168061286211013794e-02 1.813431084156036377e-01 1.428180187940597534e-01 -5.374862626194953918e-02 1.729176342487335205e-01 1.253914237022399902e-01 -2.093551903963088989e-01 -2.112962119281291962e-02 1.335743535310029984e-02 2.494018338620662689e-02 -1.209196895360946655e-01 -1.404656842350959778e-02 -7.928396575152873993e-03 -1.264045294374227524e-02 6.347784399986267090e-02 -7.736347615718841553e-02 7.465989887714385986e-02 -4.280590638518333435e-02 2.342022582888603210e-02 4.186730384826660156e-01 3.657797351479530334e-02 -1.609836667776107788e-01 7.362548261880874634e-02 -3.134296834468841553e-01 -1.080804616212844849e-01
1.718858182430267334e-01 -1.147050485014915466e-01 -1.040586754679679871e-01 -1.219452470541000366e-01 2.933344542980194092e-01 -1.313055455684661865e-01 3.568443059921264648e-01 -1.468491107225418091e-01 -7.853835076093673706e-02 -1.338988244533538818e-01 -1.816490143537521362e-01 1.166191846132278442e-01 -1.125371735543012619e-02 -7.938957959413528442e-02 -7.304867729544639587e-03 -3.784248232841491699e-02 -6.769989430904388428e-02 -1.661370694637298584e-01 -1.706684380769729614e-01 2.277381718158721924e-01 1.785195618867874146e-01 1.741710752248764038e-01 2.693158090114593506e-01 6.923704873770475388e-03 -3.771333396434783936e-01 -2.223959267139434814e-01 1.033409237861633301e-01 1.130770426243543625e-02 2.396315708756446838e-02 -1.416387259960174561e-01 -1.074779555201530457e-01 -3.437401354312896729e-01
1.123663708567619324e-01 -2.896710336208343506e-01 -2.742996253073215485e-02 9.651441127061843872e-02 -9.180742502212524414e-02 -1.470688581466674805e-01 2.539065480232238770e-01 -2.864335849881172180e-02 -2.860705554485321045e-01 2.262610942125320435e-01 2.887898981571197510e-01 2.564166784286499023e-01 -1.516058295965194702e-01 -2.144717276096343994e-01 8.356350660324096680e-02 6.074552610516548157e-02 3.599911695346236229e-03 -1.640801690518856049e-02 -1.773290038108825684e-01 -3.397683799266815186e-02 -1.144655644893646240e-01 -2.234015241265296936e-02 2.558645606040954590e-01 1.476381272077560425e-01 2.575067430734634399e-02 2.899101855291519314e-05 1.696408353745937347e-02 -2.274094671010971069e-01 -3.988094627857208252e-02 -7.778194546699523926e-02 -2.673249244689941406e-01 -4.131572842597961426e-01
-1.891669034957885742e-01 -3.401600420475006104e-01 -1.499761193990707397e-01 -1.516211777925491333e-01 -2.368167638778686523e-01 -1.913330405950546265e-01 2.580671906471252441e-01 4.608085751533508301e-02 -1.271210908889770508e-01 2.481676079332828522e-02 8.387426286935806274e-02 3.478926420211791992e-01 -1.091636195778846741e-01 7.504455745220184326e-02 1.428209096193313599e-01 1.447356641292572021e-01 -1.854348927736282349e-02 -1.045016869902610779e-01 -8.710158616304397583e-02 1.612562984228134155e-01 -1.192795038223266602e-01 -4.111231863498687744e-02 1.337271928787231445e-01 1.379727572202682495e-01 -2.634143829345703125e-01 3.885608315467834473e-01 5.224967002868652344e-02 9.314696304500102997e-03 -3.673584759235382080e-02 -2.482133358716964722e-01 -2.215812504291534424e-01 -7.032166421413421631e-02
-7.415436953306198120e-02 -2.369491606950759888e-01 1.825959682464599609e-01 -1.160835921764373779e-01 -8.882446587085723877e-02 -1.111082509160041809e-01 6.818747520446777344e-02 1.223338581621646881e-02 3.217212855815887451e-02 -1.539814323186874390e-01 -2.902524173259735107e-01 2.707352340221405029e-01 1.222264543175697327e-01 -5.524536594748497009e-02 -3.476289333775639534e-03 1.389362066984176636e-01 -7.805915176868438721e-02 -1.018783450126647949e-01 7.174490601755678654e-04 3.893113229423761368e-03 -1.877223253250122070e-01 -3.759431466460227966e-02 5.345559120178222656e-01 1.618294864892959595e-01 4.365998879075050354e-02 1.470889300107955933e-01 4.225816577672958374e-02 9.252160042524337769e-02 -2.161578983068466187e-01 -3.761542141437530518e-01 -1.257622390985488892e-01 -2.095468938350677490e-01
1.440745145082473755e-01 -4.371249079704284668e-01 7.548294961452484131e-02 1.806119233369827271e-01 1.623668670654296875e-01 -1.114917695522308350e-01 3.546955585479736328e-01 -1.379176378250122070e-01 1.498607546091079712e-01 -2.058457434177398682e-01 1.998524181544780731e-02 2.335772067308425903e-01 -7.172501087188720703e-02 -2.573586702346801758e-01 1.392120271921157837e-01 -1.932897605001926422e-02 2.684413269162178040e-02 -1.637814640998840332e-01 2.448485419154167175e-02 7.137201726436614990e-02 -3.656724095344543457e-02 -1.197673380374908447e-02 7.524146139621734619e-02 2.694082856178283691e-01 1.252294033765792847e-01 -2.391258627176284790e-02 -1.769559532403945923e-01 -2.608541846275329590e-01 -5.666825175285339355e-02 -2.961888164281845093e-02 -2.566637396812438965e-01 -2.382517307996749878e-01
8.879989385604858398e-02 -2.916938364505767822e-01 -1.182467117905616760e-01 -2.006962746381759644e-01 2.019626088440418243e-02 -5.062068626284599304e-02 1.225560680031776428e-01 1.490813940763473511e-01 -9.082744270563125610e-02 3.284047842025756836e-01 -2.262011766433715820e-01 2.122144401073455811e-01 1.579722911119461060e-01 -3.478828966617584229e-01 -2.532634437084197998e-01 1.456266362220048904e-02 1.297381427139043808e-02 -2.852673828601837158e-01 -7.854424417018890381e-02 -6.676764041185379028e-02 -1.624762862920761108e-01 1.680244356393814087e-01 1.374295800924301147e-01 -2.347809076309204102e-01 -8.870241045951843262e-02 2.467093020677566528e-01 1.539658457040786743e-01 -1.074397861957550049e-01 7.698487490415573120e-02 -2.857686486095190048e-04 1.609647460281848907e-02 -2.427713125944137573e-01
2.163212299346923828e-01 -1.844872981309890747e-01 7.528107613325119019e-02 1.080319732427597046e-01 -1.501269936561584473e-01 -1.642675399780273438e-01 1.908535212278366089e-01 -1.344378292560577393e-01 -1.042903959751129150e-01 1.234324648976325989e-01 3.136720955371856689e-01 7.639201730489730835e-02 1.093385890126228333e-01 -2.201520204544067383e-01 -2.599432766437530518e-01 1.038100868463516235e-01 -1.454356163740158081e-01 2.760664559900760651e-02 -8.850583434104919434e-02 -6.128694117069244385e-02 -1.082478612661361694e-01 -2.550576440989971161e-02 1.475292444229125977e-01 1.853938698768615723e-01 -4.682052135467529297e-02 -5.760124698281288147e-02 2.364251948893070221e-02 -3.708834648132324219e-01 9.950511902570724487e-02 -3.031172752380371094e-01 -3.194466233253479004e-01 -2.815068364143371582e-01
2.202188670635223389e-01 -1.979738846421241760e-02 -6.059735640883445740e-02 -1.115918457508087158e-01 -1.327485740184783936e-01 -1.143428087234497070e-01 2.218727469444274902e-01 -4.555601626634597778e-02 2.417799681425094604e-01 2.465704381465911865e-01 -1.386746764183044434e-01 4.560420811176300049e-01 1.405860632658004761e-01 -2.905745506286621094e-01 -1.372507959604263306e-01 2.240590751171112061e-01 -1.496273130178451538e-01 -2.762948870658874512e-01 -1.121608987450599670e-01 -3.252618014812469482e-02 -2.737058997154235840e-01 3.283195197582244873e-02 -2.310235612094402313e-02 1.191723644733428955e-01 2.472162619233131409e-02 1.783372908830642700e-01 1.664173752069473267e-01 1.090939529240131378e-02 1.187347844243049622e-01 8.402477949857711792e-03 -1.320960074663162231e-01 -1.958290040493011475e-01
3.252897039055824280e-02 -1.887130588293075562e-01 -2.146477252244949341e-01 1.057583168148994446e-01 2.068120539188385010e-01 -2.508411705493927002e-01 2.557715773582458496e-01 4.268091171979904175e-02 2.252172380685806274e-01 -9.319159388542175293e-02 8.719881065189838409e-03 2.793308496475219727e-01 -7.432528585195541382e-02 -5.840921774506568909e-02 1.084736138582229614e-01 9.811218082904815674e-02 1.168996840715408325e-02 1.020133644342422485e-01 1.807730942964553833e-01 1.218836084008216858e-01 -8.744992315769195557e-02 -1.726175397634506226e-01 3.806104063987731934e-01 2.838888019323348999e-02 -1.047534644603729248e-01 -1.757531017065048218e-01 -3.749743849039077759e-02 -3.119111359119415283e-01 -1.361866388469934464e-02 1.311232745647430420e-01 -1.832803934812545776e-01 -3.641151785850524902e-01
-1.613679975271224976e-01 -2.062681764364242554e-01 -8.693411201238632202e-02 2.934025600552558899e-02 4.689582809805870056e-02 -2.757794260978698730e-01 4.119271039962768555e-01 3.229329884052276611e-01 -9.035262465476989746e-02 9.827802330255508423e-02 -2.483503669500350952e-01 3.192521631717681885e-01 1.243638396263122559e-01 -4.766736552119255066e-02 -5.368780344724655151e-02 1.971285343170166016e-01 -7.050298154354095459e-02 8.690503984689712524e-02 5.281786620616912842e-02 2.458983510732650757e-01 -2.382473647594451904e-01 4.536359384655952454e-02 2.517321407794952393e-01 8.753101527690887451e-02 1.804239600896835327e-01 2.411718964576721191e-01 6.098171696066856384e-02 -6.208867207169532776e-02 -1.443552970886230469e-02 -1.330333203077316284e-01 -8.648987859487533569e-02 2.373556606471538544e-02
-3.396584093570709229e-02 -2.728231251239776611e-01 -1.555073410272598267e-01 1.969366818666458130e-01 2.233676463365554810e-01 -1.940470337867736816e-01 1.811208948493003845e-02 4.140637465752661228e-04 1.918349228799343109e-02 -2.412874810397624969e-02 3.004149794578552246e-01 2.554365694522857666e-01 -2.411390654742717743e-02 -5.552170332521200180e-04 -8.319822698831558228e-02 1.748469024896621704e-01 -2.242550104856491089e-01 3.495759516954421997e-02 -7.671800255775451660e-02 -9.062554687261581421e-02 -1.893015652894973755e-01 1.285536494106054306e-02 8.761615306138992310e-02 2.029285728931427002e-01 -1.031939759850502014e-01 4.796022176742553711e-02 -1.445309221744537354e-01 -4.029056727886199951e-01 -1.010864526033401489e-01 6.685540825128555298e-02 -3.732746541500091553e-01 -2.799782752990722656e-01
1.972667425870895386e-01 -2.769729197025299072e-01 -1.564985066652297974e-01 -1.025362014770507812e-01 -2.064578831195831299e-01 -1.651365011930465698e-01 3.348112404346466064e-01 1.811639219522476196e-01 3.296122550964355469e-01 2.419097870588302612e-01 -5.587501823902130127e-02 2.132291346788406372e-01 2.533272095024585724e-02 -1.745907217264175415e-01 -8.578477054834365845e-02 8.280133455991744995e-02 -5.483479797840118408e-02 -3.064487278461456299e-01 3.738967329263687134e-02 1.967359185218811035e-01 -6.387794017791748047e-02 7.913949340581893921e-02 3.095426224172115326e-02 1.473049223423004150e-01 5.507057905197143555e-02 1.694087684154510498e-01 1.654711961746215820e-01 1.802567839622497559e-01 -8.011420816183090210e-02 1.126606315374374390e-01 -2.266210168600082397e-01 -2.033874839544296265e-01
1.080495864152908325e-01 -3.449800908565521240e-01 -3.839516937732696533e-01 -2.259243577718734741e-01 1.165310367941856384e-01 -1.061524227261543274e-01 1.064270436763763428e-01 -1.435465663671493530e-01 1.094319522380828857e-01 -1.096881181001663208e-01 2.762077748775482178e-01 6.163153797388076782e-03 -9.224075078964233398e-02 -2.255663871765136719e-01 5.773136392235755920e-02 2.175097912549972534e-01 4.518987610936164856e-02 1.748090237379074097e-01 -8.328747004270553589e-02 6.237094476819038391e-02 4.934082180261611938e-02 -4.214457049965858459e-02 2.569102644920349121e-01 1.028941944241523743e-01 -2.570550739765167236e-01 -1.438991427421569824e-01 3.993330057710409164e-03 -1.644961535930633545e-02 9.684454649686813354e-02 -1.890807896852493286e-01 -1.129475757479667664e-01 -3.667687475681304932e-01
5.972177907824516296e-02 -9.806379675865173340e-02 -1.032645180821418762e-01 -8.104670792818069458e-02 -2.802137099206447601e-02 -1.927487105131149292e-01 1.514144390821456909e-01 -2.815899252891540527e-01 1.292971661314368248e-03 -1.399341970682144165e-01 1.754914373159408569e-01 -9.506490081548690796e-02 5.157371610403060913e-02 1.260102074593305588e-02 -1.089269518852233887e-01 2.800722420215606689e-01 -1.711058057844638824e-02 -3.051263093948364258e-01 -7.660329341888427734e-02 1.506720185279846191e-01 -1.814874857664108276e-01 1.729884594678878784e-01 3.160684108734130859e-01 3.058192431926727295e-01 -3.600625991821289062e-01 -4.456707462668418884e-02 1.841187328100204468e-01 -2.343690842390060425e-01 2.211307734251022339e-01 3.583349287509918213e-02 -1.620616465806961060e-01 -4.155938699841499329e-02
1.434191763401031494e-01 1.433915197849273682e-01 -4.805230535566806793e-03 8.989805728197097778e-02 4.032991230487823486e-01 -3.213523030281066895e-01 1.653883308172225952e-01 1.648391336202621460e-01 -1.422128407284617424e-03 1.593676060438156128e-01 1.734293997287750244e-01 1.434698700904846191e-01 1.187035366892814636e-01 -6.938458234071731567e-02 -1.147118210792541504e-01 1.690291911363601685e-01 -2.285454720258712769e-01 -6.625129282474517822e-02 5.469506606459617615e-02 -1.260908544063568115e-01 -2.161925882101058960e-01 2.075344324111938477e-01 1.792512461543083191e-02 1.230050809681415558e-02 -5.529696866869926453e-02 1.480878591537475586e-01 4.952326789498329163e-02 -1.653939187526702881e-01 -2.011932134628295898e-01 2.457792498171329498e-02 -3.051004707813262939e-01 -3.726484775543212891e-01
2.977948486804962158e-01 -5.355027318000793457e-02 -2.694976627826690674e-01 -4.570502415299415588e-02 3.616986330598592758e-03 -1.438138037919998169e-01 2.234697937965393066e-01 1.264800131320953369e-01 2.417563693597912788e-03 -3.936289250850677490e-02 -1.210920140147209167e-01 4.293401539325714111e-01 2.716015279293060303e-02 -2.248269319534301758e-01 5.342034250497817993e-02 2.771052122116088867e-01 6.991161406040191650e-02 -3.319000899791717529e-01 -2.045395821332931519e-01 -2.981755509972572327e-02 -5.775417014956474304e-02 1.582045257091522217e-01 2.821812629699707031e-01 2.659817785024642944e-02 7.555156014859676361e-03 1.506038010120391846e-01 8.100385218858718872e-02 4.771198611706495285e-03 -2.328457981348037720e-01 1.674292832612991333e-01 8.118834346532821655e-02 -1.760417222976684570e-01
4.352477192878723145e-01 -1.711148619651794434e-01 -9.120520204305648804e-02 9.216334670782089233e-02 -2.630897238850593567e-02 -2.704646885395050049e-01 2.911176383495330811e-01 1.136585474014282227e-01 1.084974482655525208e-01 -3.001287020742893219e-02 -3.338894844055175781e-01 2.440296560525894165e-01 4.361484944820404053e-02 -8.560604602098464966e-02 -1.461701989173889160e-01 -1.235861033201217651e-01 -6.831207871437072754e-02 -4.174569156020879745e-03 1.787079125642776489e-02 2.207526266574859619e-01 -9.976346045732498169e-02 1.354484707117080688e-01 7.798489928245544434e-02 2.894081175327301025e-01 -1.575618684291839600e-01 -2.235415428876876831e-01 -6.596839427947998047e-02 -5.636227875947952271e-02 -4.372673854231834412e-02 4.760611429810523987e-02 -9.396922588348388672e-02 -3.101194202899932861e-01
8.212294429540634155e-02 -2.028418481349945068e-01 1.669543534517288208e-01 1.608752161264419556e-01 1.083500832319259644e-01 -1.631145626306533813e-01 5.233987048268318176e-02 8.144749701023101807e-02 -2.261501364409923553e-02 1.037345305085182190e-01 5.115849524736404419e-02 9.012076258659362793e-02 -2.412930428981781006e-01 -1.898919641971588135e-01 -2.442277818918228149e-01 5.298489704728126526e-03 -2.214942872524261475e-01 8.098050951957702637e-02 -3.790469095110893250e-02 -8.812019228935241699e-02 -1.830828636884689331e-01 2.541445195674896240e-02 4.018149673938751221e-01 1.102731376886367798e-01 -4.589786753058433533e-02 -8.035680651664733887e-02 2.546250522136688232e-01 -2.504913508892059326e-01 -1.686938256025314331e-01 8.781991899013519287e-03 -4.146811366081237793e-01 -2.557937800884246826e-01
-2.957373671233654022e-02 9.663815051317214966e-02 -1.268412917852401733e-01 -5.192612111568450928e-02 3.227460682392120361e-01 -9.813589602708816528e-02 8.150743693113327026e-02 -3.296376392245292664e-02 3.269132971763610840e-01 -9.883425384759902954e-02 -1.341179907321929932e-01 9.969337843358516693e-03 -7.530299574136734009e-02 -1.820709854364395142e-01 -1.608504056930541992e-01 1.237755268812179565e-01 -3.157723546028137207e-01 -3.804096579551696777e-02 1.341536045074462891e-01 2.420935779809951782e-03 -2.533504962921142578e-01 -1.430343538522720337e-01 1.326487362384796143e-01 3.028744757175445557e-01 -3.375261425971984863e-01 -5.057626962661743164e-02 -4.649477452039718628e-02 -2.943314909934997559e-01 -7.331288885325193405e-03 4.129170626401901245e-02 -2.284989356994628906e-01 -2.497058808803558350e-01
2.401164621114730835e-01 -1.640335470438003540e-01 7.910355925559997559e-02 2.539448253810405731e-02 5.320883169770240784e-02 -1.068929582834243774e-01 2.419111505150794983e-02 1.266469508409500122e-01 -1.022455915808677673e-01 -3.013980947434902191e-02 2.372209578752517700e-01 4.956844076514244080e-02 -6.643611937761306763e-02 -2.450448423624038696e-01 -1.351699531078338623e-01 2.880204021930694580e-01 -1.081432178616523743e-01 -9.028936177492141724e-02 4.846768453717231750e-02 -8.006696403026580811e-02 -1.027145683765411377e-01 -1.985182762145996094e-01 3.591797351837158203e-01 -3.166697919368743896e-02 -1.226968318223953247e-01 2.148087322711944580e-02 9.206856042146682739e-02 -2.271637320518493652e-01 -1.260130479931831360e-02 -1.467558890581130981e-01 -3.083460628986358643e-01 -4.908390641212463379e-01
3.403944671154022217e-01 -1.657808572053909302e-01 -7.986180484294891357e-02 -7.620325684547424316e-02 1.317757815122604370e-01 1.761316135525703430e-02 2.243789136409759521e-01 -2.193874120712280273e-02 5.979195982217788696e-02 8.334673941135406494e-02 1.929191946983337402e-01 1.170481294393539429e-01 -1.019350215792655945e-01 -3.114166259765625000e-01 -9.754876792430877686e-02 1.492731273174285889e-01 1.675072312355041504e-02 1.500539034605026245e-01 8.658920228481292725e-02 -7.307012379169464111e-02 -9.080871008336544037e-03 -3.243399560451507568e-01 3.166180253028869629e-01 1.510204821825027466e-01 -6.369290500879287720e-02 -1.253641694784164429e-01 1.477944701910018921e-01 -2.344173938035964966e-01 1.053254306316375732e-01 -2.133553624153137207e-01 -2.959499955177307129e-01 -2.657390236854553223e-01
2.042051106691360474e-01 -5.180724859237670898e-01 -1.326813399791717529e-01 -1.472502797842025757e-01 5.181337893009185791e-02 -2.149129062891006470e-01 2.565607726573944092e-01 -2.466568164527416229e-02 -3.238914068788290024e-03 1.277846633456647396e-03 -2.395467907190322876e-01 2.352283149957656860e-01 -1.425986178219318390e-03 -1.418854445219039917e-01 -3.473502099514007568e-01 2.885036915540695190e-02 -3.230795636773109436e-02 -4.002589732408523560e-02 -2.960396111011505127e-01 -1.830585300922393799e-02 -9.044302254915237427e-02 -5.343329533934593201e-02 -3.615336120128631592e-02 -1.573524028062820435e-01 -2.197634577751159668e-01 -3.537051752209663391e-02 8.759125322103500366e-02 1.171457320451736450e-01 -1.216708123683929443e-01 4.820283129811286926e-02 -2.777538076043128967e-02 -2.537745237350463867e-01
-2.989062108099460602e-02 -8.950739284045994282e-04 -2.087580412626266479e-01 1.704434901475906372e-01 -1.305702179670333862e-01 -8.034285157918930054e-02 3.856184184551239014e-01 3.310420317575335503e-03 3.805746138095855713e-01 1.084789857268333435e-01 -1.200928315520286560e-01 3.625906705856323242e-01 6.652945280075073242e-02 -1.609903723001480103e-01 5.851190909743309021e-02 1.408177465200424194e-01 -7.101666927337646484e-02 -3.030849993228912354e-01 -1.234973669052124023e-01 1.433006823062896729e-01 -2.857262492179870605e-01 2.284856140613555908e-01 -9.202211350202560425e-02 2.431719452142715454e-01 -1.584375500679016113e-01 1.400941424071788788e-02 8.703593164682388306e-02 -6.500709056854248047e-02 -2.027100883424282074e-02 -5.597889050841331482e-02 -1.068948134779930115e-01 -1.093399077653884888e-01
5.642684176564216614e-02 -8.510371297597885132e-02 -3.327607512474060059e-01 -3.482737019658088684e-02 -3.106063008308410645e-01 -2.508826851844787598e-01 2.100623250007629395e-01 -8.244316279888153076e-02 1.276744008064270020e-01 -1.520002782344818115e-01 -1.536303479224443436e-02 1.358246505260467529e-01 8.214160054922103882e-02 -1.939302682876586914e-01 -3.978338837623596191e-01 1.999085545539855957e-01 -1.407224386930465698e-01 -1.765608787536621094e-02 1.636953502893447876e-01 -1.662104874849319458e-01 -1.059849709272384644e-01 -6.154285743832588196e-02 2.141660600900650024e-01 -4.338365793228149414e-02 6.729092448949813843e-02 -9.495263546705245972e-02 -2.199765890836715698e-01 -4.823318682610988617e-03 2.250121906399726868e-02 -3.173328340053558350e-01 -2.536624372005462646e-01 -4.235857725143432617e-02
2.409768253564834595e-01 -3.048568069934844971e-01 -2.557425498962402344e-01 -1.128318458795547485e-01 1.112197265028953552e-01 -7.971729338169097900e-02 5.105878785252571106e-02 -3.120120801031589508e-02 3.295963257551193237e-02 5.784659460186958313e-02 -2.001802772283554077e-01 8.639485388994216919e-02 9.161231666803359985e-02 1.338402926921844482e-01 3.034511804580688477e-01 8.882908523082733154e-02 -3.217091858386993408e-01 -2.394276708364486694e-01 -2.375938147306442261e-01 2.891290485858917236e-01 -2.189862430095672607e-01 -9.392004460096359253e-02 2.112073302268981934e-01 1.456381380558013916e-01 -2.024400979280471802e-01 -2.545878989621996880e-03 3.038632310926914215e-02 -2.838668413460254669e-02 1.723682507872581482e-02 2.851239405572414398e-02 -3.208634555339813232e-01 7.686165627092123032e-03
-1.013076025992631912e-02 3.919595852494239807e-02 2.811011672019958496e-01 -5.320170894265174866e-02 2.432443201541900635e-01 -1.669438928365707397e-01 3.725687265396118164e-01 1.840766668319702148e-01 7.643524557352066040e-02 -1.515956372022628784e-01 -3.399629890918731689e-02 3.605667054653167725e-01 1.002359241247177124e-01 6.236385554075241089e-02 -2.149774692952632904e-02 9.579818695783615112e-02 -1.531211137771606445e-01 1.495311856269836426e-01 -2.454615086317062378e-01 -3.360567986965179443e-02 -1.036045420914888382e-02 1.353613734245300293e-01 1.200415492057800293e-01 1.148089319467544556e-01 -2.211657911539077759e-01 -8.627649396657943726e-03 -8.196192234754562378e-02 9.543821215629577637e-03 8.657304942607879639e-02 -7.109163701534271240e-02 -4.054699242115020752e-01 -2.953972518444061279e-01
7.997210323810577393e-02 -3.435895740985870361e-01 -8.620018512010574341e-02 -1.182875633239746094e-01 -1.136177778244018555e-01 -1.066503971815109253e-01 1.766526550054550171e-01 -1.374384611845016479e-01 9.179415553808212280e-02 -5.019692331552505493e-02 -6.639032810926437378e-02 4.099802970886230469e-01 1.151261385530233383e-03 -7.319259643554687500e-02 -7.415544986724853516e-02 -1.127933934330940247e-01 1.300479173660278320e-01 1.069682911038398743e-01 1.009129285812377930e-01 -1.874783039093017578e-01 4.685424640774726868e-02 -5.461870878934860229e-02 1.727426350116729736e-01 1.895970851182937622e-02 -2.063865810632705688e-01 -4.536501318216323853e-02 -3.175253048539161682e-02 -2.927957773208618164e-01 -7.719562947750091553e-02 2.367165498435497284e-02 -2.708104550838470459e-01 -5.024133920669555664e-01
1.635944992303848267e-01 -1.056478694081306458e-01 4.683682636823505163e-04 7.220989465713500977e-02 2.672769427299499512e-01 -2.044382095336914062e-01 4.194120317697525024e-02 -1.392193883657455444e-01 1.150445193052291870e-01 -2.709416858851909637e-02 -1.169907525181770325e-01 2.851068042218685150e-02 5.709728226065635681e-02 -2.530722320079803467e-01 6.700701266527175903e-02 3.409599363803863525e-01 -1.282615065574645996e-01 7.788429409265518188e-02 -2.170042544603347778e-01 7.486904039978981018e-03 1.602827310562133789e-01 3.362086415290832520e-02 4.442932009696960449e-01 8.556801080703735352e-02 -1.696285307407379150e-01 7.646702229976654053e-02 2.349429577589035034e-01 -1.755899041891098022e-01 2.824597358703613281e-01 -1.102538704872131348e-01 -2.085571140050888062e-01 -2.206353992223739624e-01
-8.298405259847640991e-02 -2.762561142444610596e-01 -5.949484929442405701e-02 8.143234252929687500e-02 -3.342794254422187805e-02 -3.570581078529357910e-01 3.029620349407196045e-01 1.445572525262832642e-01 -2.907500416040420532e-02 -1.445790287107229233e-02 -6.345291435718536377e-02 1.651341617107391357e-01 -1.089997962117195129e-01 -2.282191999256610870e-02 -1.049638446420431137e-02 1.533526927232742310e-01 -1.817233562469482422e-01 -6.351064890623092651e-02 1.084515601396560669e-01 8.529334515333175659e-02 -2.613998055458068848e-01 -7.476023584604263306e-02 4.096394777297973633e-01 8.639842271804809570e-02 1.599240005016326904e-01 1.774164140224456787e-01 -1.706884056329727173e-01 9.991384297609329224e-02 -1.301674693822860718e-01 -2.140925675630569458e-01 -3.488787710666656494e-01 -1.049219593405723572e-01
1.022905185818672180e-01 -1.198859736323356628e-01 -6.947987526655197144e-02 -1.780396401882171631e-01 1.522771567106246948e-01 9.763339906930923462e-02 1.142533868551254272e-01 -5.446208175271749496e-03 -4.839348606765270233e-03 -1.001875624060630798e-01 -2.340186089277267456e-01 3.194268792867660522e-02 -3.483048677444458008e-01 -2.844908237457275391e-01 -3.019049167633056641e-01 1.649175137281417847e-01 1.392700672149658203e-01 -2.717948257923126221e-01 -1.455538272857666016e-01 -2.061020582914352417e-01 -1.517744213342666626e-01 1.890615671873092651e-01 2.740289866924285889e-01 -1.391027867794036865e-01 2.252380549907684326e-02 5.201175063848495483e-02 1.643017828464508057e-01 2.456092648208141327e-02 7.667947560548782349e-02 1.153968423604965210e-01 -3.004119992256164551e-01 -2.366104125976562500e-01
1.554896533489227295e-01 -2.604659199714660645e-01 -3.411759734153747559e-01 -7.639025151729583740e-02 3.315974399447441101e-02 -1.756112277507781982e-02 4.042455255985260010e-01 5.983421579003334045e-02 3.558602929115295410e-01 -8.202610164880752563e-02 -1.401146054267883301e-01 1.448428183794021606e-01 -1.938983201980590820e-01 -4.099433496594429016e-02 -2.484636195003986359e-02 5.905549600720405579e-02 -1.688571274280548096e-01 -4.880519956350326538e-02 2.734339423477649689e-02 -1.037204861640930176e-01 3.009090945124626160e-02 -3.074336946010589600e-01 7.053267955780029297e-02 2.647410035133361816e-01 -6.444122642278671265e-02 6.888288259506225586e-02 -9.915324300527572632e-02 2.321654111146926880e-01 1.280450168997049332e-02 1.033215671777725220e-01 -6.239831447601318359e-02 -3.158110082149505615e-01
-1.351520419120788574e-01 -1.967563331127166748e-01 -4.154290631413459778e-02 6.546942144632339478e-02 1.246888861060142517e-01 -1.120199859142303467e-01 1.280844509601593018e-01 -5.964370816946029663e-02 -1.719530299305915833e-02 -4.554520547389984131e-02 4.740322381258010864e-02 1.333809047937393188e-01 -4.297875612974166870e-02 -7.952193170785903931e-02 9.276956319808959961e-02 7.606393098831176758e-02 3.078870475292205811e-02 -1.224520877003669739e-01 4.521094635128974915e-02 -2.336322218179702759e-01 -4.541041254997253418e-01 1.896352618932723999e-01 6.717569380998611450e-02 -6.937415897846221924e-02 -8.267702162265777588e-02 -2.999931275844573975e-01 -1.312386840581893921e-01 1.074060350656509399e-01 3.189885020256042480e-01 -3.863372802734375000e-01 -1.944456100463867188e-01 -3.248099386692047119e-01
1.366017162799835205e-01 -1.398417055606842041e-01 -2.671171724796295166e-01 -2.815630733966827393e-01 1.766477227210998535e-01 -2.704818844795227051e-01 3.699570894241333008e-01 7.517100125551223755e-02 2.176748663187026978e-01 1.597737073898315430e-01 -1.180329266935586929e-02 8.449550718069076538e-02 1.159827932715415955e-01 -2.268233895301818848e-01 3.677221760153770447e-02 3.438100218772888184e-02 -9.433915466070175171e-02 -2.039081156253814697e-01 -1.095661520957946777e-01 1.881425231695175171e-01 -1.073764786124229431e-01 -1.763095520436763763e-02 -7.717617601156234741e-02 3.553042653948068619e-03 1.828989386558532715e-02 -9.734929352998733521e-02 3.117576837539672852e-01 -2.312899380922317505e-01 2.275598002597689629e-03 2.010276615619659424e-01 -3.149872720241546631e-01 -2.869931794703006744e-02
2.369199246168136597e-01 -1.038393750786781311e-01 -1.655453592538833618e-01 3.659119457006454468e-02 -3.451117873191833496e-02 -1.771800071001052856e-01 5.343409627676010132e-02 -1.299983114004135132e-01 1.872011274099349976e-01 -1.544547080993652344e-01 -7.164710760116577148e-02 1.767462342977523804e-01 1.545825600624084473e-01 3.297214582562446594e-02 -3.495566919445991516e-02 -6.686627864837646484e-02 -9.614355862140655518e-02 8.080157637596130371e-02 -8.161582052707672119e-02 -1.202863603830337524e-01 -2.829513549804687500e-01 -1.645348519086837769e-01 1.461390703916549683e-01 2.729051113128662109e-01 -2.356031239032745361e-01 -2.252585440874099731e-01 -9.548279643058776855e-02 -2.244332879781723022e-01 9.616794437170028687e-02 -1.097377911210060120e-01 -2.136213183403015137e-01 -5.035107135772705078e-01
2.429750710725784302e-01 -1.724789738655090332e-01 -2.973774671554565430e-01 1.695323549211025238e-02 3.252859711647033691e-01 -4.875314980745315552e-02 2.319231629371643066e-01 -1.215280592441558838e-01 7.661936432123184204e-02 3.671973049640655518e-01 1.160070300102233887e-01 2.401588298380374908e-02 2.703947387635707855e-02 -7.743378728628158569e-02 -1.078446730971336365e-01 -2.224050648510456085e-02 -8.450646698474884033e-02 2.401877194643020630e-02 -1.328050643205642700e-01 -1.577441692352294922e-01 -7.664325833320617676e-02 2.384798526763916016e-01 1.137975007295608521e-01 1.614116691052913666e-02 -4.709242656826972961e-02 1.919291019439697266e-01 3.391358628869056702e-02 -5.952671170234680176e-02 -3.363656699657440186e-01 9.571976214647293091e-02 -3.047376573085784912e-01 -2.950320541858673096e-01
-3.323844820261001587e-02 -1.973075121641159058e-01 1.524326503276824951e-01 -1.698444932699203491e-01 -4.198902472853660583e-02 -1.966578811407089233e-01 1.770494878292083740e-01 1.060180589556694031e-01 9.414449334144592285e-02 -2.696718275547027588e-01 -1.618081778287887573e-01 2.949463129043579102e-01 1.007692143321037292e-01 -1.704937964677810669e-01 9.952671080827713013e-02 2.394198328256607056e-01 6.247183680534362793e-02 -1.529174745082855225e-01 -1.683173924684524536e-01 -1.602900028228759766e-02 -2.513563930988311768e-01 -2.470783293247222900e-01 4.725874662399291992e-01 9.361107833683490753e-03 -2.940111048519611359e-02 -6.604079902172088623e-02 1.850434988737106323e-01 7.044892758131027222e-02 2.305651642382144928e-02 -1.916790753602981567e-01 -1.856858730316162109e-01 -6.274529546499252319e-02
2.853894829750061035e-01 -1.702605634927749634e-01 8.107807487249374390e-02 -8.313153684139251709e-02 5.531514808535575867e-02 -1.895587444305419922e-01 -1.110953651368618011e-02 9.450273960828781128e-02 1.752543263137340546e-02 -2.550143934786319733e-02 7.652616500854492188e-02 5.200417712330818176e-02 -1.210362240672111511e-01 -3.591218888759613037e-01 -1.688615828752517700e-01 1.307991743087768555e-01 8.844646811485290527e-02 2.265630513429641724e-01 6.379294395446777344e-02 -7.649583369493484497e-02 -2.186128795146942139e-01 -4.003241483587771654e-04 2.776329219341278076e-01 2.034853249788284302e-01 -1.318425983190536499e-01 1.065112873911857605e-01 -4.271724820137023926e-02 -1.948529183864593506e-01 8.158568292856216431e-02 -2.786149382591247559e-01 -3.297926783561706543e-01 -3.638076484203338623e-01
-2.105655521154403687e-02 -3.413158059120178223e-01 -3.405794203281402588e-01 -2.096817046403884888e-01 -1.463223807513713837e-02 -4.533600807189941406e-01 3.063462972640991211e-01 -1.290835067629814148e-02 7.643528282642364502e-03 3.729340434074401855e-02 -1.343476176261901855e-01 1.535201538354158401e-02 3.110493160784244537e-02 -3.651719093322753906e-01 1.729587092995643616e-02 5.767890065908432007e-02 -1.089562773704528809e-01 -4.002624750137329102e-02 8.075928315520286560e-03 3.265497684478759766e-01 1.243038102984428406e-02 1.708002537488937378e-01 1.151901762932538986e-02 -7.209575921297073364e-02 5.133885517716407776e-02 2.558111585676670074e-02 1.543398648500442505e-01 -1.319988816976547241e-01 7.832083851099014282e-02 7.817120850086212158e-02 -2.306086570024490356e-01 -2.942696586251258850e-02
7.429163902997970581e-02 -2.233240306377410889e-01 -1.053465008735656738e-01 -5.784597247838973999e-02 2.561175525188446045e-01 -1.251212656497955322e-01 2.285736948251724243e-01 8.559042215347290039e-02 -2.078738063573837280e-01 1.756553798913955688e-01 -3.734153807163238525e-01 2.639913260936737061e-01 -1.065892428159713745e-01 3.139336407184600830e-02 2.350817993283271790e-02 -1.255697757005691528e-01 9.334404766559600830e-02 5.600446090102195740e-02 3.739346191287040710e-02 1.448979526758193970e-01 -1.396192461252212524e-01 1.794004291296005249e-01 6.499280780553817749e-02 2.950995564460754395e-01 -1.763613671064376831e-01 -7.717806100845336914e-02 -1.413297504186630249e-01 -2.912191748619079590e-01 -9.467346221208572388e-02 3.113955631852149963e-02 -1.031959503889083862e-01 -3.712438046932220459e-01
1.826981306076049805e-01 -9.090802818536758423e-02 1.439877450466156006e-01 -1.281097829341888428e-01 1.767898499965667725e-01 3.663541004061698914e-02 3.077940642833709717e-01 1.268383953720331192e-02 2.767544090747833252e-01 7.006575167179107666e-02 -1.710257120430469513e-02 5.379864573478698730e-02 -1.182531751692295074e-02 -4.507271945476531982e-02 -3.416973948478698730e-01 3.757733851671218872e-02 -7.842200994491577148e-02 -2.013934403657913208e-01 -2.069900631904602051e-01 2.821473479270935059e-01 -1.118971407413482666e-01 -5.475669354200363159e-02 2.382643818855285645e-01 -1.086153090000152588e-01 -2.912000119686126709e-01 -1.280727088451385498e-01 -1.059909760951995850e-01 1.910057514905929565e-01 3.687337040901184082e-02 -2.668091952800750732e-01 -2.045533657073974609e-01 -2.685783505439758301e-01
2.422902435064315796e-01 -2.796996831893920898e-01 -2.776513397693634033e-01 9.181200526654720306e-03 9.006126224994659424e-02 -1.684008240699768066e-01 2.829792499542236328e-01 7.943406701087951660e-02 -1.491722315549850464e-01 -3.108730725944042206e-02 -3.282912373542785645e-01 2.659611999988555908e-01 -3.086858429014682770e-02 8.798494935035705566e-03 -3.836880624294281006e-02 -1.656301170587539673e-01 4.636324942111968994e-02 1.191080063581466675e-01 9.987086057662963867e-02 7.556201517581939697e-02 -3.765601199120283127e-03 7.059084624052047729e-02 7.473863661289215088e-02 1.382989883422851562e-01 -1.169632747769355774e-01 -2.693766057491302490e-01 -1.218867674469947815e-01 -1.890295892953872681e-01 -2.377861179411411285e-02 5.645374208688735962e-02 -2.903535366058349609e-01 -3.804558813571929932e-01
3.828702867031097412e-02 -1.317633092403411865e-01 3.361164405941963196e-02 -1.529390737414360046e-02 1.385242342948913574e-01 -2.592601776123046875e-01 2.934788167476654053e-01 -1.758046299219131470e-01 -1.859415024518966675e-01 -1.416277140378952026e-02 -2.704748325049877167e-02 1.894551366567611694e-01 6.039921194314956665e-02 1.881021112203598022e-01 -2.518983930349349976e-02 1.315485835075378418e-01 -2.488180249929428101e-02 -1.266312748193740845e-01 1.233680248260498047e-01 1.306998729705810547e-01 1.764657646417617798e-01 -1.174056082963943481e-01 3.362902700901031494e-01 3.889164701104164124e-02 -2.585965692996978760e-01 -1.450965553522109985e-01 1.196243911981582642e-01 -2.016809731721878052e-01 1.299638301134109497e-01 -1.528942864388227463e-02 -3.130807876586914062e-01 -4.259794056415557861e-01
8.459092676639556885e-02 -1.694922745227813721e-01 -1.356593519449234009e-01 1.565839350223541260e-01 1.935669928789138794e-01 -3.692207336425781250e-01 -1.805118471384048462e-01 8.266990073025226593e-03 1.444463431835174561e-02 1.120280325412750244e-01 5.835607647895812988e-02 1.202434152364730835e-01 1.318481415510177612e-01 8.663390576839447021e-02 -4.572475254535675049e-01 -6.920403800904750824e-03 9.087856113910675049e-02 -3.152570724487304688e-01 4.934798181056976318e-02 -2.014215737581253052e-01 -8.316784352064132690e-02 1.347911655902862549e-01 1.803795099258422852e-01 2.792173326015472412e-01 8.332843426614999771e-04 6.508403271436691284e-02 1.479956507682800293e-01 -3.576371073722839355e-02 -6.780324876308441162e-02 -3.035969138145446777e-01 -1.899582743644714355e-01 -6.005895882844924927e-02
-1.928135305643081665e-01 -3.850160911679267883e-02 1.662484928965568542e-02 2.878034673631191254e-02 2.412328720092773438e-01 -1.523754596710205078e-01 1.471861004829406738e-01 1.276713311672210693e-01 1.030751392245292664e-01 1.747333109378814697e-01 -2.375742644071578979e-01 2.742216587066650391e-01 2.423274889588356018e-02 4.049022868275642395e-02 -2.877367138862609863e-01 1.533309966325759888e-01 -4.673959314823150635e-02 1.857436597347259521e-01 -1.662949919700622559e-01 6.657832860946655273e-02 -1.123352209106087685e-03 4.565476179122924805e-01 1.992338895797729492e-01 2.556594014167785645e-01 3.347551077604293823e-02 2.383639290928840637e-02 1.007275562733411789e-02 -1.827303469181060791e-01 3.050644323229789734e-02 -2.656789124011993408e-02 -3.745120167732238770e-01 -1.395477261394262314e-02
2.264325320720672607e-01 -1.720458567142486572e-01 -6.018872931599617004e-02 1.071046441793441772e-01 2.973454296588897705e-01 -8.641014993190765381e-02 1.348751038312911987e-01 -2.077396959066390991e-02 -1.784696578979492188e-01 -4.993905499577522278e-02 6.968902051448822021e-02 -8.691369742155075073e-02 1.010243967175483704e-02 -3.393345475196838379e-01 -7.209666818380355835e-02 2.344323843717575073e-01 -2.913146838545799255e-02 3.586436808109283447e-02 1.592522561550140381e-01 -1.186020150780677795e-01 -1.131377220153808594e-01 -3.661163384094834328e-03 3.422244489192962646e-01 1.826007515192031860e-01 -1.039511933922767639e-01 8.429091423749923706e-02 -9.076908975839614868e-02 -3.798980712890625000e-01 -7.838013768196105957e-02 -1.961633712053298950e-01 -2.929295003414154053e-01 -2.482497990131378174e-01
-1.721508949995040894e-01 -1.419364660978317261e-01 6.443720310926437378e-02 -1.365269124507904053e-01 2.436346188187599182e-02 -2.214718610048294067e-01 1.977493166923522949e-01 1.071362048387527466e-01 -1.838215067982673645e-02 -1.931580156087875366e-01 -9.713702648878097534e-02 3.122807741165161133e-01 1.147401556372642517e-01 2.199833393096923828e-01 -2.279178798198699951e-01 1.851116269826889038e-01 2.968114614486694336e-02 -7.687298208475112915e-02 -2.086417824029922485e-01 1.013393998146057129e-01 -1.776829548180103302e-02 -1.770219802856445312e-01 3.119948506355285645e-01 2.045788764953613281e-01 7.044511288404464722e-02 -2.601839005947113037e-01 3.870399901643395424e-03 1.120604723691940308e-01 -3.718767547979950905e-03 -2.957598567008972168e-01 -2.266141325235366821e-01 -2.816322445869445801e-01
-4.488522186875343323e-02 9.455107897520065308e-02 -1.585592329502105713e-01 -8.550805598497390747e-02 1.074280217289924622e-01 -2.125463932752609253e-01 4.199109077453613281e-01 2.415317483246326447e-02 3.288240358233451843e-02 -2.940174341201782227e-01 -1.461904793977737427e-01 5.009353160858154297e-02 1.010446399450302124e-01 -8.981937170028686523e-02 -7.272121030837297440e-03 4.557776078581809998e-02 -2.495286911725997925e-01 7.068706303834915161e-02 1.572754979133605957e-02 -2.650065347552299500e-02 2.120524831116199493e-02 -2.756987325847148895e-02 2.388010025024414062e-01 4.596295952796936035e-02 -2.400090694427490234e-01 -4.858600348234176636e-02 -1.195216365158557892e-02 -4.719701409339904785e-01 2.528208680450916290e-02 -4.263435304164886475e-02 -2.283752262592315674e-01 -3.537176847457885742e-01
2.559822797775268555e-01 -9.173880517482757568e-02 -1.725702881813049316e-01 -8.614716678857803345e-02 -7.778599858283996582e-02 -1.062303707003593445e-01 2.812049090862274170e-01 2.951708436012268066e-01 5.491060018539428711e-02 1.562445014715194702e-01 -3.196688294410705566e-01 4.117669165134429932e-01 9.434154629707336426e-02 1.564082130789756775e-02 -3.004551492631435394e-02 2.376012206077575684e-01 1.599261164665222168e-01 -3.722146451473236084e-01 5.041158571839332581e-02 1.039699018001556396e-01 -9.803474694490432739e-02 1.001232042908668518e-01 -3.803422302007675171e-02 -5.388075113296508789e-02 8.570370823144912720e-02 4.268854856491088867e-02 -5.973717197775840759e-03 9.543299674987792969e-02 -1.153822615742683411e-01 4.504858329892158508e-02 -1.377439796924591064e-01 -2.925153970718383789e-01
-5.918230861425399780e-02 -2.226117700338363647e-01 1.690569669008255005e-01 -1.741755306720733643e-01 -7.514672726392745972e-02 -2.898028194904327393e-01 2.344550341367721558e-01 2.124874144792556763e-01 -2.748626656830310822e-02 -3.095711395144462585e-02 -7.285099476575851440e-02 7.698788493871688843e-02 -1.856621354818344116e-02 -3.697850927710533142e-02 -1.550700813531875610e-01 2.653793096542358398e-01 -1.301566790789365768e-02 -7.741864770650863647e-02 -1.712000966072082520e-01 1.126990243792533875e-01 -3.368271514773368835e-02 -2.240020185708999634e-01 4.321572780609130859e-01 8.465326577425003052e-02 6.314902752637863159e-02 7.467274088412523270e-03 1.556989103555679321e-01 -2.452406473457813263e-02 -1.531857997179031372e-01 -3.829570114612579346e-01 -2.870267927646636963e-01 -1.197222992777824402e-01
-5.536356568336486816e-02 1.703231409192085266e-02 -2.164453081786632538e-02 -5.038444697856903076e-02 -4.226703196763992310e-02 -2.173003107309341431e-01 2.634047865867614746e-01 3.134745955467224121e-01 5.868175998330116272e-02 1.815915405750274658e-01 -2.249148637056350708e-01 2.475530654191970825e-01 -4.321977123618125916e-02 -1.201638132333755493e-01 -8.285826444625854492e-02 1.654915660619735718e-01 -2.422998696565628052e-01 -1.459457129240036011e-01 -1.402922868728637695e-01 6.962472945451736450e-02 -2.909262180328369141e-01 -7.385266572237014771e-02 3.057122528553009033e-01 2.372981607913970947e-01 7.955764979124069214e-02 2.230502963066101074e-01 -1.289289444684982300e-01 -1.511007547378540039e-02 1.461103558540344238e-01 -2.827382087707519531e-01 -2.241474688053131104e-01 -9.628300368785858154e-02
1.907455325126647949e-01 -6.555599719285964966e-02 -1.577157378196716309e-01 -5.814135074615478516e-03 -8.994212746620178223e-02 -2.131969332695007324e-01 3.737936913967132568e-01 2.403301447629928589e-01 2.556235492229461670e-01 -2.672513388097286224e-02 -1.679086834192276001e-01 3.575606346130371094e-01 2.924008294939994812e-02 -1.343455612659454346e-01 -1.638002097606658936e-01 2.050085365772247314e-01 -1.771097928285598755e-01 -2.921745181083679199e-01 -1.097198650240898132e-01 1.696337312459945679e-01 -2.314815521240234375e-01 3.527923673391342163e-02 4.330045729875564575e-02 2.244480252265930176e-01 -2.030229894444346428e-03 1.609691828489303589e-01 1.829764097929000854e-01 -2.211679704487323761e-02 -9.529376029968261719e-02 6.719123572111129761e-02 -1.153251975774765015e-01 -1.487151682376861572e-01
-1.485971268266439438e-02 -2.504602074623107910e-01 1.162825804203748703e-02 8.484733989462256432e-04 9.643049538135528564e-02 -2.964588403701782227e-01 2.496417015790939331e-01 -1.511754989624023438e-01 1.397105753421783447e-01 -1.806613057851791382e-01 -4.422046244144439697e-02 2.798693776130676270e-01 -2.234122902154922485e-01 -2.569735646247863770e-01 1.166417151689529419e-01 -5.805943161249160767e-02 8.412874490022659302e-02 -1.399570107460021973e-01 -1.050423532724380493e-01 -1.700594276189804077e-01 3.976741060614585876e-02 -3.246644884347915649e-02 3.156479001045227051e-01 3.278621733188629150e-01 -2.944868057966232300e-02 -1.716297119855880737e-01 2.745145186781883240e-02 -2.614336013793945312e-01 2.466160245239734650e-02 6.870125234127044678e-02 -2.180484235286712646e-01 -2.459795325994491577e-01
2.639240920543670654e-01 -4.485716521739959717e-01 -1.230378001928329468e-01 -9.096239507198333740e-02 1.602163314819335938e-01 -1.297582089900970459e-01 3.299289047718048096e-01 3.390973899513483047e-03 -7.507485896348953247e-02 9.595437347888946533e-02 -3.166236877441406250e-01 1.518502980470657349e-01 2.046432048082351685e-01 1.749184727668762207e-02 -3.521932065486907959e-01 6.214420869946479797e-02 3.143070498481392860e-03 -1.636849492788314819e-01 -2.269754856824874878e-01 8.284269832074642181e-03 -2.446767538785934448e-01 -1.457204520702362061e-01 1.137071568518877029e-02 -1.215799823403358459e-01 -6.642594933509826660e-02 -6.867659091949462891e-02 6.022074446082115173e-02 6.651976704597473145e-02 -1.685176603496074677e-02 1.328568458557128906e-01 -1.437801308929920197e-02 -1.907393932342529297e-01
-5.568895116448402405e-02 -2.164015322923660278e-01 -1.527219712734222412e-01 -1.159703638404607773e-02 -1.224530339241027832e-01 -1.646510362625122070e-01 1.244289502501487732e-01 2.370096370577812195e-02 -1.074369810521602631e-02 -4.721759632229804993e-02 -9.187032282352447510e-02 1.341835409402847290e-01 1.473316252231597900e-01 -8.449361473321914673e-02 -3.017142713069915771e-01 6.706779450178146362e-02 -1.202909052371978760e-01 -3.252729773521423340e-01 1.284216642379760742e-01 -3.276853859424591064e-01 -2.995581924915313721e-01 6.836909800767898560e-02 1.493566185235977173e-01 -9.878987073898315430e-02 -1.162558197975158691e-01 1.059366390109062195e-01 -2.603199183940887451e-01 9.653587639331817627e-02 -1.859888583421707153e-01 -2.018420696258544922e-01 -4.087879955768585205e-01 -2.035226486623287201e-02
-5.883369967341423035e-02 8.639421314001083374e-03 -1.269842833280563354e-01 -5.587749183177947998e-02 2.946248091757297516e-02 -2.253129482269287109e-01 1.479995250701904297e-01 7.002618163824081421e-02 5.746146664023399353e-02 -8.920934051275253296e-02 -5.946744233369827271e-02 1.242997497320175171e-01 1.311579108005389571e-04 2.978808246552944183e-02 -6.794090569019317627e-02 2.787487208843231201e-01 2.005688473582267761e-02 -1.713023185729980469e-01 -1.288119256496429443e-01 9.904434531927108765e-02 -1.529169529676437378e-01 -2.408154755830764771e-01 5.839843153953552246e-01 1.451451629400253296e-01 7.799566537141799927e-02 1.801475584506988525e-01 1.921829730272293091e-01 1.452489793300628662e-01 -1.458332389593124390e-01 -3.157486617565155029e-01 -1.895208209753036499e-01 -1.795654892921447754e-01
-4.491509497165679932e-02 -2.265764176845550537e-01 -1.315406858921051025e-01 1.102310121059417725e-01 2.897326648235321045e-01 -5.592231452465057373e-02 9.221564978361129761e-02 -6.440634024329483509e-04 7.372168451547622681e-02 1.285369545221328735e-01 7.105767726898193359e-02 1.143938973546028137e-01 2.120927274227142334e-01 -1.063728928565979004e-01 -1.649316549301147461e-01 4.008926078677177429e-02 1.969755887985229492e-01 -5.606755241751670837e-02 8.119172416627407074e-03 -1.835532933473587036e-01 -3.701637685298919678e-01 -3.890594094991683960e-02 2.682302892208099365e-01 3.338637650012969971e-01 -3.053078651428222656e-01 4.668753221631050110e-02 6.544193625450134277e-02 -2.912593260407447815e-02 -1.586942821741104126e-01 -1.930251866579055786e-01 1.476626396179199219e-01 -3.376345038414001465e-01
1.402108371257781982e-01 -2.116537988185882568e-01 -1.483251452445983887e-01 -9.227777272462844849e-02 7.681605219841003418e-02 -1.164199560880661011e-01 2.617732882499694824e-01 2.770189642906188965e-01 2.065310478210449219e-01 3.767649531364440918e-01 -2.725824415683746338e-01 9.747693687677383423e-02 1.130248531699180603e-01 -1.715255677700042725e-01 1.809255480766296387e-01 9.360700100660324097e-02 -6.159591674804687500e-02 -3.711306154727935791e-01 -8.819926530122756958e-02 3.571233153343200684e-02 1.094121858477592468e-01 2.036164700984954834e-02 8.523799479007720947e-04 6.043503060936927795e-02 -1.576999872922897339e-01 -1.372887939214706421e-02 1.536043733358383179e-01 4.753655195236206055e-02 -1.930560022592544556e-01 -1.421596482396125793e-02 -3.600131273269653320e-01 -5.990021303296089172e-02
-7.909228652715682983e-02 -8.156599104404449463e-02 -1.536855846643447876e-01 -1.028881520032882690e-01 -1.138852015137672424e-01 1.510983798652887344e-03 3.852779865264892578e-01 -9.669072180986404419e-02 8.290833234786987305e-02 2.170205712318420410e-01 -2.408400624990463257e-01 9.158883988857269287e-02 1.018838360905647278e-01 5.917599424719810486e-02 1.047121286392211914e-01 1.571526527404785156e-01 -2.309431284666061401e-01 -6.933974474668502808e-02 -3.104671537876129150e-01 1.331888139247894287e-01 -2.761684060096740723e-01 -1.121506541967391968e-01 -1.577238366007804871e-02 3.214687705039978027e-01 -2.835688591003417969e-01 1.715276017785072327e-02 -4.811760038137435913e-02 7.226654142141342163e-02 -1.649091988801956177e-01 -3.815111145377159119e-02 -3.570019006729125977e-01 -5.625051259994506836e-02
2.722935080528259277e-01 -1.184999197721481323e-01 -2.798250019550323486e-01 -1.034441441297531128e-01 8.661451935768127441e-02 -1.802863031625747681e-01 2.932380735874176025e-01 1.185171827673912048e-01 -1.355057489126920700e-02 2.427279204130172729e-01 -1.577630192041397095e-01 1.574691981077194214e-01 -6.653617322444915771e-02 -1.698173582553863525e-01 -5.335843563079833984e-02 2.834435403347015381e-01 5.416853353381156921e-03 -3.170123398303985596e-01 -9.073351323604583740e-02 -5.517328903079032898e-02 -1.372240781784057617e-01 -2.295530028641223907e-02 -2.609694600105285645e-01 1.206757202744483948e-01 -8.687875419855117798e-02 3.010006248950958252e-02 -5.001809075474739075e-02 1.018571257591247559e-01 -1.753383725881576538e-01 1.715416014194488525e-01 -3.748372197151184082e-01 -1.473129689693450928e-01
2.004013359546661377e-01 -2.814312279224395752e-01 -9.290163870900869370e-04 3.509750664234161377e-01 9.886460611596703529e-04 -1.739159673452377319e-01 2.714783251285552979e-01 4.961986839771270752e-02 5.768862366676330566e-02 -1.687015295028686523e-01 -7.965435087680816650e-02 -1.041400358080863953e-01 4.131681285798549652e-03 -9.752094745635986328e-02 1.034385189414024353e-01 1.623029708862304688e-01 -1.950956583023071289e-01 1.729451566934585571e-01 1.952821761369705200e-02 9.961542487144470215e-02 7.411842793226242065e-02 2.183386683464050293e-01 1.721779853105545044e-01 6.965056527405977249e-03 -1.281583607196807861e-01 -2.279718369245529175e-01 1.746552586555480957e-01 -7.887667417526245117e-02 -9.195296466350555420e-02 -2.681204378604888916e-01 -1.038350015878677368e-01 -4.450958073139190674e-01
-1.493412535637617111e-02 -2.364297062158584595e-01 -1.840089075267314911e-02 -9.448623657226562500e-02 3.659652471542358398e-01 -1.886371374130249023e-01 3.492366075515747070e-01 -1.111005768179893494e-01 -1.304683536291122437e-01 -1.875782907009124756e-01 -1.536565721035003662e-01 9.241930395364761353e-02 -9.305478632450103760e-02 -1.645082980394363403e-01 1.660613417625427246e-01 -7.596430182456970215e-02 -1.520157456398010254e-01 -2.426353096961975098e-01 -6.531640142202377319e-02 -2.709103226661682129e-01 -1.182289980351924896e-02 1.251529529690742493e-02 3.993211314082145691e-02 3.559910953044891357e-01 1.036395356059074402e-01 5.469523370265960693e-02 -6.815762817859649658e-02 -1.480770856142044067e-01 -3.179621323943138123e-02 5.422275979071855545e-03 -1.588207036256790161e-01 -3.500425517559051514e-01
3.920808136463165283e-01 -2.456620931625366211e-01 -2.485274523496627808e-01 -2.402881346642971039e-02 1.027302071452140808e-01 -1.187213808298110962e-01 1.703531146049499512e-01 6.521137803792953491e-02 -2.601430416107177734e-01 4.148030653595924377e-02 -1.332859992980957031e-01 6.221928447484970093e-02 -5.530899763107299805e-02 1.219549179077148438e-01 -2.648721039295196533e-01 -9.550520777702331543e-02 6.245041638612747192e-02 -6.744039803743362427e-02 -1.865672767162322998e-01 5.766740068793296814e-02 -6.936538964509963989e-02 9.006524085998535156e-02 2.317699193954467773e-01 3.705551847815513611e-02 -4.559576511383056641e-02 1.631829440593719482e-01 4.821219667792320251e-02 -1.092488244175910950e-01 -2.171484231948852539e-01 -1.313727498054504395e-01 1.379839517176151276e-02 -5.052244663238525391e-01
8.996784687042236328e-02 -2.506271600723266602e-01 -1.583472192287445068e-01 1.836546212434768677e-01 2.154334187507629395e-01 -1.747047901153564453e-01 2.210589498281478882e-01 -1.965890377759933472e-01 3.675886988639831543e-02 -3.239712715148925781e-01 -5.440892279148101807e-02 4.709134995937347412e-02 2.016513645648956299e-01 1.123271975666284561e-02 -9.207760542631149292e-02 -1.094940211623907089e-02 2.977025695145130157e-02 -8.281148225069046021e-02 -1.990527659654617310e-01 1.092896983027458191e-02 -1.034648716449737549e-01 -1.695290505886077881e-01 9.776592254638671875e-02 -7.682583294808864594e-03 1.418795995414257050e-02 2.968664169311523438e-01 1.842584460973739624e-02 -2.004103958606719971e-01 1.766867190599441528e-02 -2.329828441143035889e-01 -2.635340690612792969e-01 -4.422004818916320801e-01
3.573837876319885254e-02 -1.516796052455902100e-01 -2.178107202053070068e-01 -3.684492409229278564e-02 -1.790373958647251129e-02 -3.824625536799430847e-02 1.491708308458328247e-01 -1.156017407774925232e-01 -1.325884759426116943e-01 1.296998411417007446e-01 -2.273110151290893555e-01 3.026452064514160156e-01 -4.932210221886634827e-02 1.775269061326980591e-01 8.368030190467834473e-02 -1.674288958311080933e-01 -5.264421179890632629e-02 -3.040674328804016113e-01 4.255206882953643799e-02 -5.417726188898086548e-02 -7.265205681324005127e-02 2.295306771993637085e-01 4.452733099460601807e-01 2.090273052453994751e-01 -4.210842028260231018e-02 -1.369331963360309601e-02 1.060588359832763672e-01 -3.323721885681152344e-01 -1.052793413400650024e-01 1.116428375244140625e-01 -1.003304794430732727e-01 -2.927053868770599365e-01
1.820117533206939697e-01 -2.882134318351745605e-01 -1.294520944356918335e-01 -2.842284739017486572e-01 -8.715236186981201172e-02 -2.722983956336975098e-01 3.408861160278320312e-01 1.428175568580627441e-01 1.945542693138122559e-01 7.896300405263900757e-02 -5.728650093078613281e-02 2.184299677610397339e-01 1.588919758796691895e-01 -3.537446260452270508e-01 5.406264960765838623e-02 -2.516080252826213837e-02 -2.397891506552696228e-02 -3.834822773933410645e-02 -5.189037322998046875e-02 9.294307231903076172e-02 -1.707515865564346313e-01 2.544548213481903076e-01 -5.979659035801887512e-02 1.616429537534713745e-01 -2.585957646369934082e-01 -6.049424782395362854e-02 2.407072931528091431e-01 4.409328848123550415e-02 3.539908677339553833e-03 -1.933129690587520599e-02 -1.940226703882217407e-01 1.160628795623779297e-01
-1.955754458904266357e-01 -1.600946485996246338e-01 2.341106720268726349e-02 2.131868340075016022e-02 -1.491489708423614502e-01 -2.509769201278686523e-01 2.168949693441390991e-01 2.064150571823120117e-01 -9.069425612688064575e-02 -9.176098555326461792e-02 -6.984194368124008179e-02 1.618848443031311035e-01 -1.013604104518890381e-01 -8.770063519477844238e-02 -1.159597486257553101e-01 3.227389752864837646e-01 -1.727824658155441284e-01 3.758539259433746338e-02 -5.226732417941093445e-02 3.453505784273147583e-02 -2.977966070175170898e-01 -7.124353200197219849e-02 3.989367783069610596e-01 1.236690133810043335e-01 6.251303106546401978e-02 -3.603868419304490089e-03 -8.143765479326248169e-02 2.437467128038406372e-01 6.274857558310031891e-03 -9.890892356634140015e-02 -3.370948731899261475e-01 -2.830454707145690918e-01
3.304604887962341309e-01 -2.792231179773807526e-02 -3.124648034572601318e-01 1.331348121166229248e-01 -1.734858751296997070e-02 -2.867257297039031982e-01 3.026663884520530701e-02 -3.298588842153549194e-02 2.282861471176147461e-01 2.735602110624313354e-02 -6.235638633370399475e-02 2.118600904941558838e-01 1.326164901256561279e-01 -2.920128591358661652e-02 -1.576176732778549194e-01 -5.755037441849708557e-02 -7.434879243373870850e-02 2.856720425188541412e-02 -3.864450380206108093e-02 -2.961261384189128876e-02 -1.294173896312713623e-01 -5.414812266826629639e-02 1.107526868581771851e-01 2.072900980710983276e-01 -1.336280703544616699e-01 -1.817248314619064331e-01 -2.112033404409885406e-02 -1.907498836517333984e-01 1.274983435869216919e-01 -1.326004881411790848e-02 -2.275027781724929810e-01 -5.498888492584228516e-01
2.480225116014480591e-01 -1.486915946006774902e-01 -2.915808856487274170e-01 -3.321626037359237671e-02 -1.682371087372303009e-02 -1.188573241233825684e-02 2.809261381626129150e-01 2.517757713794708252e-01 1.386086195707321167e-01 2.036130428314208984e-01 -1.939088851213455200e-01 2.315942645072937012e-01 5.203251540660858154e-02 -1.804058700799942017e-01 2.588776126503944397e-02 9.195308387279510498e-02 -6.791885197162628174e-02 -1.758730858564376831e-01 -2.678794264793395996e-01 -3.723369166254997253e-02 -3.414631634950637817e-02 -1.920562610030174255e-02 -3.666939213871955872e-02 3.922193348407745361e-01 -1.732897460460662842e-01 -1.387962847948074341e-01 1.229268386960029602e-01 6.252460181713104248e-02 -6.432908773422241211e-02 1.590238213539123535e-01 -3.267621397972106934e-01 -1.459861993789672852e-01
6.017670407891273499e-02 -5.601200088858604431e-02 -2.677105963230133057e-01 -6.539931148290634155e-02 -2.864246964454650879e-01 -1.135952547192573547e-01 4.875024557113647461e-01 -4.109827429056167603e-02 1.581878960132598877e-01 5.278452858328819275e-02 -7.238918542861938477e-02 7.880391925573348999e-02 2.287414669990539551e-01 -3.133097589015960693e-01 -1.720330417156219482e-01 7.602548599243164062e-02 5.672883987426757812e-02 -2.815631926059722900e-01 3.221839666366577148e-02 1.621469557285308838e-01 -6.991724669933319092e-02 -9.488949924707412720e-02 2.720800936222076416e-01 1.357675194740295410e-01 3.849346190690994263e-02 -5.944593995809555054e-02 6.498859822750091553e-02 1.467750370502471924e-01 1.167058721184730530e-01 -3.153704479336738586e-02 9.597901999950408936e-02 -2.951213717460632324e-01
3.909625709056854248e-01 -1.334426254034042358e-01 -8.846385031938552856e-02 9.881623089313507080e-02 3.456442654132843018e-01 -1.849259063601493835e-02 2.392375618219375610e-01 -1.498965173959732056e-01 2.307251282036304474e-02 -4.840213805437088013e-02 2.172646522521972656e-01 2.333916127681732178e-01 -2.474508434534072876e-02 -1.777101457118988037e-01 1.747692078351974487e-01 1.800452917814254761e-01 1.377318706363439560e-02 5.891202017664909363e-02 5.268908105790615082e-03 -1.518941521644592285e-01 -1.259982287883758545e-01 1.116200983524322510e-01 3.086315989494323730e-01 7.838474214076995850e-02 -6.832275539636611938e-02 -1.019377633929252625e-01 -6.141926348209381104e-02 -2.499219477176666260e-01 -2.201187908649444580e-01 -2.583764195442199707e-01 -1.968591660261154175e-01 -1.441591978073120117e-01
7.672902196645736694e-02 -1.308336108922958374e-01 -1.608019471168518066e-01 -2.935576140880584717e-01 2.256796881556510925e-02 -3.611830174922943115e-01 3.593707084655761719e-01 7.132738828659057617e-02 1.684809178113937378e-01 -1.194154098629951477e-01 -2.530213892459869385e-01 2.352101057767868042e-01 2.411003410816192627e-02 2.202102243900299072e-01 1.926260627806186676e-02 -5.919410288333892822e-02 6.149379909038543701e-02 -2.673774659633636475e-01 1.299582421779632568e-01 8.807576261460781097e-03 2.442109631374478340e-03 -2.075623571872711182e-01 6.803281605243682861e-02 2.866289615631103516e-01 -5.904974043369293213e-02 1.659622788429260254e-01 -7.078991085290908813e-02 4.170532152056694031e-02 -2.000825554132461548e-01 5.582199618220329285e-02 -1.328549236059188843e-01 -2.532474398612976074e-01
2.429033219814300537e-01 -3.046014010906219482e-01 -1.700301170349121094e-01 -4.451377317309379578e-02 1.330996751785278320e-01 -1.725906580686569214e-01 3.318029046058654785e-01 -1.242408603429794312e-01 2.697492837905883789e-01 2.570777833461761475e-01 -1.329265385866165161e-01 -1.443687975406646729e-01 -1.498083025217056274e-01 -2.431894391775131226e-01 9.914857149124145508e-02 1.792931258678436279e-01 3.670578077435493469e-02 -2.423747032880783081e-01 9.881241619586944580e-02 -4.264883324503898621e-02 -5.167414247989654541e-02 1.128809675574302673e-01 -2.085100561380386353e-01 -3.457845747470855713e-02 -5.893713980913162231e-02 -2.059134840965270996e-01 -7.369336485862731934e-02 -1.309862881898880005e-01 -2.231190353631973267e-01 -2.120491266250610352e-01 9.680803865194320679e-02 -1.975490450859069824e-01
1.359317451715469360e-01 6.516046077013015747e-02 -1.102077066898345947e-01 8.538497239351272583e-02 -4.247429594397544861e-02 -9.796907752752304077e-02 3.807009458541870117e-01 -5.271118506789207458e-02 -2.052879929542541504e-01 -5.950223188847303391e-03 -2.272931486368179321e-01 4.644773602485656738e-01 -8.810710161924362183e-02 -1.416493952274322510e-01 -4.005964472889900208e-02 1.644589900970458984e-01 -4.909618757665157318e-03 -1.081835180521011353e-01 1.207196116447448730e-01 1.109627485275268555e-01 -2.099620252847671509e-01 3.092578053474426270e-02 3.046073317527770996e-01 1.109387427568435669e-01 4.278818890452384949e-02 2.147823423147201538e-01 -2.250585332512855530e-02 1.043168008327484131e-01 1.193158626556396484e-01 -3.155797421932220459e-01 -2.597578465938568115e-01 -5.717408284544944763e-02
-6.642130017280578613e-02 -9.419110417366027832e-02 -1.740266978740692139e-01 1.779958456754684448e-01 -1.899988017976284027e-02 -1.678707748651504517e-01 2.239406555891036987e-01 4.411339014768600464e-02 2.387486398220062256e-01 4.410702362656593323e-02 -1.812013983726501465e-01 2.054219543933868408e-01 2.094364613294601440e-01 -4.652463197708129883e-01 -1.377717703580856323e-01 2.034268081188201904e-01 7.715317606925964355e-02 -2.058217674493789673e-01 4.140952602028846741e-02 2.876885533332824707e-01 -7.052422314882278442e-02 -3.942271322011947632e-02 1.710778325796127319e-01 2.792565822601318359e-01 9.557697176933288574e-02 4.089595377445220947e-02 -1.075399667024612427e-02 -1.133277267217636108e-02 -3.083145022392272949e-01 1.576416753232479095e-02 -1.610711961984634399e-01 -1.028368696570396423e-01
-1.747107598930597305e-03 -2.464303523302078247e-01 -4.662104696035385132e-02 -1.718897186219692230e-02 2.071415632963180542e-01 -2.137380689382553101e-01 2.214376777410507202e-01 -3.302077576518058777e-02 8.200518041849136353e-02 -7.014916837215423584e-02 1.532582938671112061e-01 -1.057058572769165039e-01 3.957463055849075317e-02 -2.756483852863311768e-02 -1.400278508663177490e-01 1.693384945392608643e-01 -1.802601516246795654e-01 -1.783648319542407990e-02 1.089646741747856140e-01 -1.829809546470642090e-01 -3.894397616386413574e-01 9.185902029275894165e-02 1.225286573171615601e-01 -1.252381056547164917e-01 -5.142162367701530457e-02 -2.849802672863006592e-01 -2.833112776279449463e-01 -1.207021437585353851e-02 1.572997272014617920e-01 -3.898264467716217041e-01 -2.424356937408447266e-01 -1.801341027021408081e-01
3.658485412597656250e-01 -1.946572214365005493e-01 -8.689285814762115479e-02 1.131474897265434265e-01 1.213131472468376160e-01 5.874751880764961243e-02 8.298124372959136963e-02 9.020765870809555054e-02 -1.001315489411354065e-01 6.183914095163345337e-02 -4.238015040755271912e-02 6.139242649078369141e-02 2.572132050991058350e-01 -3.291151821613311768e-01 -1.531658321619033813e-01 -1.870197802782058716e-02 -3.493002802133560181e-02 -5.705131962895393372e-02 -1.154604628682136536e-01 1.210062503814697266e-01 7.721926551312208176e-03 -1.710723526775836945e-02 3.736343085765838623e-01 2.189483642578125000e-01 -1.031580660492181778e-02 -2.496750354766845703e-01 -9.824281185865402222e-02 -7.529468834400177002e-02 -7.142712175846099854e-02 -1.938395798206329346e-01 -3.126581013202667236e-01 -3.442111015319824219e-01
8.233351632952690125e-03 -1.360654681921005249e-01 -2.300350815057754517e-01 3.745884867385029793e-03 -3.523987904191017151e-02 -6.344490498304367065e-02 1.647758036851882935e-01 -1.024083718657493591e-01 1.326368600130081177e-01 -8.713136613368988037e-02 -6.383001804351806641e-02 1.699484139680862427e-01 7.966598123311996460e-02 -1.602761149406433105e-01 5.110330134630203247e-02 1.277927458286285400e-01 -3.917881846427917480e-01 -1.044792830944061279e-01 1.609756238758563995e-02 1.710772886872291565e-02 1.782559603452682495e-01 -1.095764711499214172e-01 2.078870497643947601e-02 3.601047098636627197e-01 -6.870122253894805908e-02 2.485048621892929077e-01 1.816223710775375366e-01 -8.391454070806503296e-02 1.115532033145427704e-02 1.268087923526763916e-01 -2.385523170232772827e-01 -5.079306364059448242e-01
-1.400877535343170166e-02 -2.309194654226303101e-01 -3.804326653480529785e-01 -1.802722960710525513e-01 6.668678671121597290e-02 -3.677588403224945068e-01 3.481047153472900391e-01 1.220371946692466736e-01 1.642189174890518188e-01 2.253923565149307251e-01 -9.165497869253158569e-02 1.248359307646751404e-01 -1.327910721302032471e-01 -9.689363092184066772e-02 8.541332930326461792e-02 9.743028134107589722e-02 -8.914983272552490234e-02 7.972992211580276489e-02 -1.707375398837029934e-03 6.624531745910644531e-02 -8.673421293497085571e-02 1.345706135034561157e-01 -5.860589072108268738e-02 2.113493084907531738e-01 -3.176974058151245117e-01 -1.996264606714248657e-01 1.537544131278991699e-01 1.374792214483022690e-02 -1.055417209863662720e-01 1.116470396518707275e-01 -2.582499086856842041e-01 2.418744750320911407e-02
1.256300359964370728e-01 -3.398431837558746338e-01 -5.972867459058761597e-02 1.667674779891967773e-01 4.709488451480865479e-01 8.117921650409698486e-02 2.670836448669433594e-01 -1.841072365641593933e-02 3.644462302327156067e-02 2.841497305780649185e-03 -4.418144747614860535e-02 1.375068575143814087e-01 2.634252905845642090e-01 -9.959109872579574585e-02 -4.460030421614646912e-02 -1.437871623784303665e-02 -1.312834024429321289e-01 1.237658634781837463e-01 -2.142508625984191895e-01 2.597681619226932526e-02 -2.698748409748077393e-01 -1.016758680343627930e-01 2.445890158414840698e-01 6.655720621347427368e-02 3.935199603438377380e-02 7.782083004713058472e-02 2.254255861043930054e-02 -1.455798000097274780e-01 -2.259311974048614502e-01 1.649882644414901733e-02 -1.112388595938682556e-01 -3.376874029636383057e-01
2.434436231851577759e-01 -4.023972153663635254e-01 -1.454732269048690796e-01 -1.329617798328399658e-01 1.922317445278167725e-01 -7.437965273857116699e-02 2.072968631982803345e-01 1.619681715965270996e-01 -2.382590770721435547e-01 5.539521202445030212e-02 -1.962168663740158081e-01 1.341043710708618164e-01 1.113001480698585510e-01 -1.661173403263092041e-01 -2.387184649705886841e-01 -1.453813314437866211e-01 -2.471255809068679810e-01 1.416540741920471191e-01 -1.990061998367309570e-01 1.459203064441680908e-01 -2.653363049030303955e-01 1.011210605502128601e-01 1.650312393903732300e-01 1.308949440717697144e-01 -1.540152579545974731e-01 1.395835541188716888e-02 -1.954696178436279297e-01 -8.287370204925537109e-02 -2.286680601537227631e-02 -2.984229847788810730e-02 -1.067732051014900208e-01 -2.121712118387222290e-01
-4.950099438428878784e-02 -1.780555248260498047e-01 -1.972698122262954712e-01 -1.797659844160079956e-01 3.398502469062805176e-01 2.014938592910766602e-01 -4.639599472284317017e-02 1.066130474209785461e-01 6.464239209890365601e-02 3.314467892050743103e-02 -4.524223878979682922e-02 1.897042542695999146e-01 2.635150551795959473e-01 -1.276742219924926758e-01 8.305186778306961060e-02 3.705566823482513428e-01 1.274454742670059204e-01 -1.714287996292114258e-01 3.009131178259849548e-02 1.194017082452774048e-01 -2.820277214050292969e-01 2.057723514735698700e-02 2.204602509737014771e-01 -1.117816939949989319e-01 -8.242188021540641785e-03 -3.517971336841583252e-01 -1.424852907657623291e-01 -1.258513778448104858e-01 -8.996619842946529388e-03 -2.074315585196018219e-02 -2.241197079420089722e-01 -1.979175359010696411e-01
1.361506134271621704e-01 -4.990902543067932129e-02 -1.362067759037017822e-01 9.286089241504669189e-02 2.342291474342346191e-01 -1.357124745845794678e-01 2.881930470466613770e-01 -6.249673664569854736e-02 -3.542402014136314392e-02 -6.589933484792709351e-02 1.091098934412002563e-01 2.570415139198303223e-01 4.874529689550399780e-02 -1.469537019729614258e-01 -1.134561300277709961e-01 1.100077629089355469e-01 -2.992343306541442871e-01 -1.038114726543426514e-01 -2.563317716121673584e-01 1.545439474284648895e-02 1.226455196738243103e-01 -3.190217167139053345e-02 2.820761799812316895e-01 4.877740144729614258e-01 -9.309103339910507202e-02 1.503196209669113159e-01 7.376410067081451416e-02 -6.758896261453628540e-02 -6.941276788711547852e-02 1.054958924651145935e-01 -2.062160968780517578e-01 -2.438837140798568726e-01
-1.772949993610382080e-01 -2.261528074741363525e-01 1.456623822450637817e-01 -6.782522052526473999e-02 1.114943325519561768e-01 -2.572280168533325195e-01 1.129894182085990906e-01 2.450740337371826172e-01 1.208055764436721802e-01 -1.247431039810180664e-01 -1.365541219711303711e-01 2.992107868194580078e-01 -2.032999247312545776e-01 -8.397248573601245880e-03 -1.590080708265304565e-01 3.130576014518737793e-01 -1.040204465389251709e-01 -9.228606522083282471e-02 -4.240788891911506653e-02 1.770054250955581665e-01 -4.215953126549720764e-02 -5.094373598694801331e-02 2.841994762420654297e-01 1.535670012235641479e-01 2.605832554399967194e-02 6.753986328840255737e-02 -2.039175108075141907e-02 4.880055319517850876e-03 6.725483108311891556e-03 -4.383196830749511719e-01 -2.359058558940887451e-01 -1.498896330595016479e-01
2.132323980331420898e-01 1.265450567007064819e-02 -1.605603545904159546e-01 -2.802405953407287598e-01 4.209767095744609833e-03 -1.131339669227600098e-01 1.746483743190765381e-01 1.878436356782913208e-01 -7.662005256861448288e-03 1.822331249713897705e-01 -2.123905718326568604e-01 -1.455119848251342773e-01 -1.293797045946121216e-01 -1.305931657552719116e-01 7.364679872989654541e-02 1.116137504577636719e-01 3.602552786469459534e-02 5.624589323997497559e-02 -2.213299870491027832e-01 -1.299613267183303833e-01 -5.757917463779449463e-02 5.989693105220794678e-02 8.371316641569137573e-02 1.195074543356895447e-01 -1.595498174428939819e-01 1.516031324863433838e-01 1.998036205768585205e-01 -2.383621484041213989e-01 -2.310375422239303589e-01 -3.562115430831909180e-01 -4.358186125755310059e-01 -7.946692407131195068e-02
1.268360577523708344e-02 4.974796250462532043e-02 -2.657118141651153564e-01 -7.344140857458114624e-02 -7.787138689309358597e-03 -4.067572355270385742e-01 2.906896770000457764e-01 -1.036191880702972412e-01 9.697762131690979004e-02 5.720066651701927185e-02 -1.160665377974510193e-01 1.363894492387771606e-01 1.166414767503738403e-01 -2.183990031480789185e-01 -1.699787229299545288e-01 2.649093233048915863e-02 -5.885207653045654297e-02 -2.132283747196197510e-01 -2.156037539243698120e-01 2.863344736397266388e-02 -1.514400094747543335e-01 4.960107430815696716e-02 3.928472474217414856e-02 2.472192496061325073e-01 1.498710662126541138e-01 2.699783444404602051e-01 -1.601087488234043121e-02 2.918237745761871338e-01 -2.354906201362609863e-01 -1.034586355090141296e-01 -6.284353137016296387e-02 -2.996743619441986084e-01
7.433270663022994995e-02 1.662036776542663574e-02 -5.122098140418529510e-03 1.016914322972297668e-01 2.375974953174591064e-01 -2.399761676788330078e-01 3.207257688045501709e-01 1.369533222168684006e-02 2.224159836769104004e-01 -1.503977328538894653e-01 1.810479611158370972e-01 1.031299754977226257e-01 2.043575234711170197e-02 -1.599618941545486450e-01 -8.790347725152969360e-03 4.612371623516082764e-01 1.906764321029186249e-02 1.065750345587730408e-01 -8.748114854097366333e-02 -1.604237244464457035e-03 4.878898710012435913e-02 -1.805950341804418713e-05 3.896695673465728760e-01 1.620823442935943604e-01 -1.443496942520141602e-01 -6.093283649533987045e-03 2.317815832793712616e-02 -1.864829510450363159e-01 2.753032743930816650e-01 5.526520311832427979e-03 -1.631346791982650757e-01 -2.322053015232086182e-01
-8.605954051017761230e-02 -2.336606681346893311e-01 -1.497621275484561920e-02 1.285050902515649796e-02 -6.676689721643924713e-03 -2.458544224500656128e-01 3.479377925395965576e-01 1.257679164409637451e-01 3.768328577280044556e-02 6.209806073457002640e-03 -2.956411242485046387e-02 1.870734095573425293e-01 -1.304816603660583496e-01 -3.096658363938331604e-02 -8.937259763479232788e-02 1.728491038084030151e-01 -1.053169835358858109e-02 4.617511853575706482e-02 -6.348215509206056595e-03 -3.085672110319137573e-02 -3.618226051330566406e-01 -3.488201275467872620e-02 4.115939736366271973e-01 3.312520086765289307e-01 9.043197333812713623e-02 1.696728616952896118e-01 -1.951828151941299438e-01 2.431164830923080444e-01 -6.997232884168624878e-02 -1.259774863719940186e-01 -2.652465701103210449e-01 -8.523818850517272949e-02
3.307020366191864014e-01 1.025594621896743774e-01 -1.146985664963722229e-01 -3.006041049957275391e-01 7.100159674882888794e-02 -2.215262204408645630e-01 -1.825068704783916473e-02 3.461931366473436356e-03 1.283355429768562317e-02 2.010823041200637817e-01 -1.464717090129852295e-01 -5.062799528241157532e-02 5.784898623824119568e-02 5.840647593140602112e-02 4.936669953167438507e-03 3.787200748920440674e-01 1.608606725931167603e-01 -4.841852188110351562e-02 -2.374067530035972595e-02 3.103469870984554291e-02 -9.199124574661254883e-02 6.869126111268997192e-02 1.479623019695281982e-01 4.141865968704223633e-01 -1.312048584222793579e-01 -1.792639046907424927e-01 2.438081353902816772e-01 -2.835651338100433350e-01 6.674358248710632324e-02 -1.937403380870819092e-01 -1.217631474137306213e-01 -1.578679233789443970e-01
1.398916989564895630e-01 -3.397355973720550537e-01 -2.786766504868865013e-03 3.723293170332908630e-02 3.463883697986602783e-01 2.145312167704105377e-02 2.174714654684066772e-01 -2.072531580924987793e-01 -8.965753763914108276e-02 -1.698137670755386353e-01 -1.025197207927703857e-01 2.659288644790649414e-01 -6.270294543355703354e-03 -1.279089599847793579e-01 1.706861853599548340e-01 2.141243591904640198e-02 -7.129909936338663101e-03 -2.204528599977493286e-01 -1.843856461346149445e-02 -3.056233227252960205e-01 1.194047089666128159e-02 1.812309026718139648e-01 1.491124331951141357e-01 1.499280780553817749e-01 -4.968045279383659363e-02 -5.360553786158561707e-02 6.172234937548637390e-02 -2.906553745269775391e-01 -8.972658216953277588e-02 1.217985898256301880e-01 -2.918377816677093506e-01 -2.589285373687744141e-01
-3.492899984121322632e-02 -1.030055209994316101e-01 -1.944974958896636963e-01 -6.616447865962982178e-02 1.303404420614242554e-01 -3.375698626041412354e-01 2.752234935760498047e-01 -3.254113197326660156e-01 -1.396495755761861801e-02 -1.275357156991958618e-01 2.725243568420410156e-01 1.423907727003097534e-01 1.268446743488311768e-01 3.707479313015937805e-02 1.477766223251819611e-02 1.313766241073608398e-01 -9.435483068227767944e-02 -3.377741575241088867e-02 6.963948905467987061e-02 8.120053261518478394e-02 -2.260132879018783569e-01 2.692140340805053711e-01 2.260368503630161285e-02 1.276446133852005005e-01 -4.183445572853088379e-01 4.904069751501083374e-02 7.493510097265243530e-02 -4.321892745792865753e-03 -2.434241324663162231e-01 5.767365545034408569e-02 -5.991945043206214905e-02 -2.763345241546630859e-01
2.198869735002517700e-01 -1.902257949113845825e-01 -3.401320874691009521e-01 -2.463006973266601562e-01 6.253573112189769745e-03 -1.728423684835433960e-01 1.862361580133438110e-01 -2.377973683178424835e-02 -8.143112063407897949e-02 -9.415686875581741333e-02 -2.335887402296066284e-01 1.993924677371978760e-01 1.066142469644546509e-01 -3.320935964584350586e-01 4.967976361513137817e-02 2.471180856227874756e-01 1.853077709674835205e-01 -3.021287322044372559e-01 -8.029741048812866211e-02 1.759889535605907440e-02 -2.402984909713268280e-02 2.497952897101640701e-03 -3.423077985644340515e-02 1.904800385236740112e-01 -2.158060222864151001e-01 -3.841870278120040894e-02 -2.168709412217140198e-03 2.154849618673324585e-01 -2.625893950462341309e-01 7.701967842876911163e-03 -1.890201717615127563e-01 -9.642259776592254639e-02
2.982556223869323730e-01 -9.844999015331268311e-02 -1.421709656715393066e-01 -1.204114854335784912e-01 1.214768514037132263e-01 -7.070935517549514771e-02 2.685074806213378906e-01 -9.893910586833953857e-02 8.072107285261154175e-02 -3.039099974557757378e-03 -3.480574488639831543e-01 2.229098789393901825e-02 1.331678926944732666e-01 7.121255993843078613e-02 -1.550207734107971191e-01 -1.186106577515602112e-01 -1.360700130462646484e-01 -1.664315313100814819e-01 3.294756710529327393e-01 1.088286563754081726e-01 -1.212271377444267273e-01 1.957480609416961670e-02 1.525845229625701904e-01 2.406425625085830688e-01 -1.943159699440002441e-01 1.572342067956924438e-01 -9.180080145597457886e-03 -3.043594360351562500e-01 1.292634755373001099e-01 7.673466950654983521e-02 -1.691825538873672485e-01 -3.265343606472015381e-01
3.380699455738067627e-02 3.353723138570785522e-02 -7.298813760280609131e-02 -9.583073854446411133e-02 1.851769089698791504e-01 -2.392433881759643555e-01 2.726097404956817627e-01 -3.157246112823486328e-01 -2.078431695699691772e-01 -1.319797933101654053e-01 -1.979625970125198364e-01 -5.042653158307075500e-02 -1.221808120608329773e-01 -1.168677434325218201e-01 -2.994184494018554688e-01 2.528662979602813721e-01 5.947423353791236877e-02 -2.339588850736618042e-01 -3.408643975853919983e-02 -3.925404846668243408e-01 -1.472387313842773438e-01 2.336805313825607300e-01 4.881582688540220261e-03 3.585446998476982117e-02 -8.378946781158447266e-02 1.312611550092697144e-01 3.433664143085479736e-02 4.534566402435302734e-02 8.227145671844482422e-02 -1.476109772920608521e-01 -2.282963097095489502e-01 -1.840812712907791138e-01
5.220838263630867004e-02 -8.073204755783081055e-02 -7.484641671180725098e-02 -5.490613728761672974e-02 -2.391470037400722504e-02 -2.389544695615768433e-01 3.271248042583465576e-01 1.240908056497573853e-01 1.265729311853647232e-02 1.809159815311431885e-01 2.183615714311599731e-01 9.658747166395187378e-02 -1.172125935554504395e-01 -3.373860716819763184e-01 -4.603096470236778259e-02 1.118851155042648315e-01 -1.848729401826858521e-01 2.177028656005859375e-01 6.785048544406890869e-02 -7.853882759809494019e-02 -1.080107167363166809e-01 -5.910789966583251953e-02 2.448380738496780396e-01 1.311800032854080200e-01 7.594646513462066650e-02 -9.093600325286388397e-03 1.216239184141159058e-01 -3.395206332206726074e-01 -1.971816271543502808e-01 -1.784859001636505127e-01 -1.136853322386741638e-01 -4.070808887481689453e-01
1.391530185937881470e-01 -3.608998283743858337e-02 5.809178948402404785e-02 -2.221716754138469696e-02 1.706226021051406860e-01 -6.279435753822326660e-02 3.092459142208099365e-01 -1.485771834850311279e-01 9.356022626161575317e-02 -2.185091078281402588e-01 -2.645339965820312500e-01 -8.065806329250335693e-02 4.221359640359878540e-02 2.610950544476509094e-02 -5.553132891654968262e-01 -2.433859929442405701e-02 2.021614611148834229e-01 -1.401986330747604370e-01 -1.593132466077804565e-01 1.076934337615966797e-01 -1.807056963443756104e-01 -4.061639681458473206e-02 -6.181006878614425659e-02 1.336411982774734497e-01 -1.161462143063545227e-01 -1.589219570159912109e-01 1.085043251514434814e-01 -1.993652582168579102e-01 1.212537288665771484e-02 -1.079469993710517883e-01 -1.344204992055892944e-01 -3.265993893146514893e-01
-5.659709125757217407e-02 -1.291519105434417725e-01 1.182273328304290771e-01 -1.195856481790542603e-01 2.819762006402015686e-02 -2.316370010375976562e-01 6.199684366583824158e-02 1.218442395329475403e-01 1.184728145599365234e-01 -6.283011287450790405e-02 -1.265989243984222412e-01 3.583328127861022949e-01 -5.938670597970485687e-03 -5.521281436085700989e-02 -8.504023402929306030e-02 2.344301193952560425e-01 1.011252254247665405e-01 -1.694907806813716888e-02 -2.536412775516510010e-01 5.987901985645294189e-02 -7.285081595182418823e-02 1.063846424221992493e-02 5.051657557487487793e-01 2.508954107761383057e-01 2.830649167299270630e-02 6.758224219083786011e-03 1.361054182052612305e-01 1.136830374598503113e-01 1.619699038565158844e-02 -2.847040891647338867e-01 -3.613922595977783203e-01 -6.927189975976943970e-02
-2.233652025461196899e-01 -4.917271435260772705e-02 7.095966488122940063e-02 -4.245433509349822998e-01 1.350865215063095093e-01 -1.265182048082351685e-01 2.351882010698318481e-01 -1.182246878743171692e-01 1.035624891519546509e-01 6.833855062723159790e-02 -1.467137336730957031e-01 2.648805677890777588e-01 2.023071497678756714e-01 1.115607246756553650e-01 -3.633008003234863281e-01 1.212852671742439270e-01 1.498157158493995667e-02 -7.245168089866638184e-02 -1.659277677536010742e-01 1.956477016210556030e-01 -8.511160314083099365e-02 -5.508978664875030518e-02 1.977685242891311646e-01 -4.158357158303260803e-02 -2.698914110660552979e-01 -1.520228236913681030e-01 4.688489809632301331e-02 -4.643058031797409058e-02 3.421056782826781273e-03 -2.202251553535461426e-01 -1.760599166154861450e-01 -2.224857658147811890e-01
1.426391154527664185e-01 -2.964828014373779297e-01 -1.169609203934669495e-01 9.059765376150608063e-03 -1.139187142252922058e-01 -2.103243321180343628e-01 1.714295297861099243e-01 6.548590213060379028e-02 3.534361124038696289e-01 -3.408157080411911011e-02 -2.000455409288406372e-01 2.549918889999389648e-01 -2.502204477787017822e-02 -2.615611255168914795e-01 -6.782685965299606323e-02 2.582080066204071045e-01 -1.746722012758255005e-01 -2.615426182746887207e-01 -1.280333399772644043e-01 2.761109769344329834e-01 -1.514701694250106812e-01 1.558366864919662476e-01 1.296168938279151917e-02 3.316046595573425293e-01 -3.895967267453670502e-03 1.307217329740524292e-01 1.055544987320899963e-01 4.742818325757980347e-02 -1.150439083576202393e-01 -2.699253708124160767e-02 -1.103669181466102600e-01 -1.006396114826202393e-01
-6.074686720967292786e-02 -1.290775090456008911e-02 -1.023073941469192505e-01 1.263126879930496216e-01 1.745090931653976440e-01 -3.435250222682952881e-01 2.108528017997741699e-01 -1.441007703542709351e-01 3.117699734866619110e-02 2.017841488122940063e-01 -2.050683647394180298e-01 -1.528537124395370483e-01 1.568910032510757446e-01 -1.264623701572418213e-01 6.787192076444625854e-02 -8.385331183671951294e-02 -2.552850842475891113e-01 -1.800675541162490845e-01 -4.092289507389068604e-02 9.448330104351043701e-02 -9.791295230388641357e-02 1.701906882226467133e-02 2.058046758174896240e-01 3.234195336699485779e-02 -1.317867934703826904e-01 -3.731603622436523438e-01 3.673430383205413818e-01 -1.304954569786787033e-02 2.361416444182395935e-02 -2.170255929231643677e-01 -7.228012382984161377e-02 -3.009958565235137939e-01
-1.903086900711059570e-01 -1.819484680891036987e-01 -4.671974480152130127e-02 -1.063263192772865295e-01 -9.518212080001831055e-02 -2.644675672054290771e-01 2.542555630207061768e-01 1.669413149356842041e-01 -7.355412095785140991e-02 -9.236966818571090698e-02 -1.772987283766269684e-02 2.561248838901519775e-01 -1.230938583612442017e-01 -1.173723414540290833e-01 -1.593071222305297852e-01 2.348435074090957642e-01 -8.957595378160476685e-02 -2.934933290816843510e-04 -2.006649784743785858e-02 3.927161544561386108e-02 -2.655863463878631592e-01 -8.028391748666763306e-02 4.278266429901123047e-01 1.404526233673095703e-01 1.645643413066864014e-01 8.326195180416107178e-02 -1.475493162870407104e-01 1.573914885520935059e-01 1.531523931771516800e-02 -2.761988043785095215e-01 -2.457888871431350708e-01 -2.217061221599578857e-01
1.767632663249969482e-01 -3.460853099822998047e-01 -2.638706862926483154e-01 5.920446291565895081e-02 9.464547783136367798e-02 -1.957006454467773438e-01 -1.494073420763015747e-01 2.073415815830230713e-01 3.474894165992736816e-01 2.159035578370094299e-02 -6.368055939674377441e-02 -3.923370689153671265e-02 3.952378779649734497e-02 -1.947446167469024658e-01 -4.324401319026947021e-01 2.221321612596511841e-01 -1.042541414499282837e-01 -1.209491565823554993e-01 -1.359252929687500000e-01 -4.858911037445068359e-02 -6.761189550161361694e-02 4.530537873506546021e-02 2.077621519565582275e-01 3.876284509897232056e-02 -7.315982878208160400e-02 2.338153570890426636e-01 9.990371018648147583e-02 -5.781193450093269348e-02 -9.699130803346633911e-02 -2.028216719627380371e-01 -1.778361350297927856e-01 8.655877411365509033e-02
-2.439080029726028442e-01 -2.480792999267578125e-01 -1.050683632493019104e-01 -4.966222867369651794e-02 -2.524107508361339569e-02 -3.024177253246307373e-01 2.598911821842193604e-01 1.165107712149620056e-01 -1.310566626489162445e-02 5.728232115507125854e-02 -2.141395770013332367e-02 1.923105120658874512e-01 -2.285494655370712280e-01 -5.521440878510475159e-02 -8.436281234025955200e-02 2.517215013504028320e-01 -1.031850129365921021e-01 3.976507484912872314e-02 1.036030575633049011e-01 3.201654553413391113e-02 -2.560055851936340332e-01 -1.004881933331489563e-01 3.046552538871765137e-01 2.693229615688323975e-01 6.698688119649887085e-02 1.175037473440170288e-01 -2.126049548387527466e-01 2.222080975770950317e-01 -3.122365335002541542e-03 -1.906413882970809937e-01 -2.378489673137664795e-01 -2.341317236423492432e-01
1.528590470552444458e-01 -3.002742230892181396e-01 -1.060005351901054382e-01 -5.380691587924957275e-02 -1.565875113010406494e-02 5.934062600135803223e-02 1.937955766916275024e-01 -4.267541691660881042e-02 2.816484868526458740e-01 1.547478735446929932e-01 7.662964612245559692e-02 1.206992268562316895e-01 1.094068512320518494e-01 2.042437195777893066e-01 7.101033627986907959e-02 9.579401463270187378e-02 2.386406958103179932e-01 -5.887615680694580078e-02 -1.413776576519012451e-01 -2.338324934244155884e-01 -1.848757863044738770e-01 1.467688530683517456e-01 3.142569959163665771e-02 -5.377984419465065002e-02 -1.391021162271499634e-01 -2.359928190708160400e-01 2.013387531042098999e-01 -1.199748665094375610e-01 -2.982312440872192383e-01 -1.283916532993316650e-01 -4.181480705738067627e-01 -1.806874871253967285e-01
2.482084333896636963e-01 -2.677287720143795013e-02 -6.165678054094314575e-02 -7.640901207923889160e-02 3.776363432407379150e-01 1.220529153943061829e-02 3.040359020233154297e-01 8.357834815979003906e-02 2.416266351938247681e-01 4.383541643619537354e-01 -1.781142950057983398e-01 3.330770432949066162e-01 1.054315362125635147e-02 -1.285759266465902328e-02 -5.737216398119926453e-02 1.275014877319335938e-01 1.028274968266487122e-01 -1.687960028648376465e-01 -2.452744171023368835e-02 -3.433408588171005249e-02 -2.633813321590423584e-01 -5.548791959881782532e-02 2.745123580098152161e-03 -8.000221848487854004e-02 -3.000442683696746826e-01 1.161214187741279602e-01 -9.103299677371978760e-02 -7.121586054563522339e-02 9.465193375945091248e-03 4.066713154315948486e-02 -1.854361742734909058e-01 -1.118826866149902344e-02
2.147063314914703369e-01 -3.180300593376159668e-01 -1.754042506217956543e-01 -2.762880027294158936e-01 2.746115028858184814e-01 3.112507052719593048e-02 3.430734574794769287e-01 2.089061886072158813e-01 -1.188599392771720886e-01 7.831456512212753296e-02 -1.018337011337280273e-01 2.005569934844970703e-01 -1.238971352577209473e-01 -6.202633492648601532e-03 -2.595207989215850830e-01 -1.348621696233749390e-01 -1.231212168931961060e-01 8.728945255279541016e-02 1.283550411462783813e-01 -1.916267536580562592e-02 -1.595414727926254272e-01 1.129891425371170044e-01 1.392839998006820679e-01 1.962917298078536987e-01 -1.156868040561676025e-02 -1.190532147884368896e-01 -1.343101114034652710e-01 -1.916901022195816040e-01 2.999451570212841034e-02 1.879408359527587891e-01 -6.621675938367843628e-02 -3.011380434036254883e-01
1.403416842222213745e-01 -1.467192471027374268e-01 -2.870915830135345459e-01 -4.236349090933799744e-02 3.816860541701316833e-02 -1.669472604990005493e-01 3.845547884702682495e-02 1.295866966247558594e-01 1.346354186534881592e-01 8.154813200235366821e-02 -4.544875025749206543e-01 -8.554483205080032349e-02 1.628643572330474854e-01 -7.839807122945785522e-02 8.715356886386871338e-02 2.695693373680114746e-01 2.013234347105026245e-01 -3.711451590061187744e-02 -2.035681754350662231e-01 -1.512157171964645386e-01 -1.304494868963956833e-02 5.226817354559898376e-02 -9.691385179758071899e-02 3.243441581726074219e-01 -6.215102598071098328e-02 5.202319845557212830e-02 1.031240746378898621e-01 -1.149004623293876648e-01 -3.199764788150787354e-01 -4.642146825790405273e-02 -2.337580174207687378e-01 -2.491523027420043945e-01
1.110199093818664551e-01 5.171743407845497131e-02 -9.882388263940811157e-02 1.032374948263168335e-01 3.412252664566040039e-01 -1.594816744327545166e-01 1.391097307205200195e-01 5.663152039051055908e-02 9.918460249900817871e-02 2.051599025726318359e-01 1.955534219741821289e-01 3.198887407779693604e-01 -3.160611912608146667e-02 -7.864761352539062500e-02 -1.889505833387374878e-01 1.925760656595230103e-01 -2.910709381103515625e-02 2.694989554584026337e-02 1.171546578407287598e-01 -1.236420795321464539e-01 -2.119733542203903198e-01 2.763830721378326416e-01 1.253665238618850708e-01 -4.169002568232826889e-05 -4.419671371579170227e-02 1.116282120347023010e-01 1.880140453577041626e-01 1.044467464089393616e-01 -1.517423391342163086e-01 1.484663337469100952e-01 -3.545524179935455322e-01 -3.586173653602600098e-01
1.841077059507369995e-01 -1.440081894397735596e-01 -2.813006341457366943e-01 2.184153497219085693e-01 3.177661001682281494e-01 -1.202939078211784363e-01 1.151229292154312134e-01 6.730549782514572144e-02 1.509105414152145386e-02 4.674223065376281738e-02 2.005423009395599365e-01 -8.094368129968643188e-02 -4.096466582268476486e-03 -3.203817903995513916e-01 2.525833435356616974e-03 5.239586159586906433e-02 -2.628390192985534668e-01 3.323950991034507751e-02 -8.690294623374938965e-02 -1.402629353106021881e-02 -3.425547778606414795e-01 1.463184952735900879e-01 1.196024417877197266e-01 -5.165708716958761215e-03 -2.301436811685562134e-01 -2.074556350708007812e-01 2.051841318607330322e-01 -8.186779916286468506e-02 -1.530894543975591660e-02 -1.712825894355773926e-01 -3.218805789947509766e-01 -1.473036557435989380e-01
1.362203359603881836e-01 -3.234283328056335449e-01 -5.750336870551109314e-02 8.366608619689941406e-02 1.045750528573989868e-01 2.265360765159130096e-02 1.717178970575332642e-01 1.044525653123855591e-01 -5.141570419073104858e-02 -2.221750840544700623e-02 -8.392351120710372925e-02 -1.263427138328552246e-01 1.715282052755355835e-01 8.460015058517456055e-03 -1.321293264627456665e-01 2.260248661041259766e-01 2.082865834236145020e-01 -2.384435087442398071e-01 1.144850477576255798e-01 -3.330200016498565674e-01 -4.352330267429351807e-01 -1.639937758445739746e-01 -9.755004197359085083e-02 -1.179377548396587372e-02 -2.082525342702865601e-01 -2.527630031108856201e-01 -6.868077069520950317e-02 5.513365566730499268e-02 7.940142601728439331e-02 -2.451076954603195190e-01 -2.096404433250427246e-01 -1.221961677074432373e-01
-1.194040253758430481e-01 -3.473238646984100342e-01 -1.688464134931564331e-01 2.112041227519512177e-03 5.909297242760658264e-02 2.575560845434665680e-02 7.869186252355575562e-02 1.259386241436004639e-01 8.624903112649917603e-02 6.677480041980743408e-02 -8.174411207437515259e-02 -1.130263134837150574e-01 -7.843199372291564941e-02 -3.719044625759124756e-01 1.672131009399890900e-02 7.563167810440063477e-02 -1.945252567529678345e-01 -1.212825626134872437e-01 1.416720300912857056e-01 3.164492174983024597e-02 -1.300727725028991699e-01 3.381096124649047852e-01 2.596727311611175537e-01 4.251302033662796021e-02 -5.413736030459403992e-02 -2.155828177928924561e-01 7.509965449571609497e-03 -8.532308042049407959e-02 2.600080966949462891e-01 -4.164965748786926270e-01 -1.079471856355667114e-01 -2.121379524469375610e-01
-1.137942001223564148e-01 -1.598892211914062500e-01 1.724666953086853027e-01 -1.093316748738288879e-01 1.586688607931137085e-01 -1.632268577814102173e-01 1.585965752601623535e-01 2.126839160919189453e-01 2.443619631230831146e-02 -1.129180416464805603e-01 -1.953099817037582397e-01 1.222323477268218994e-01 2.513671293854713440e-02 -5.670550093054771423e-02 -5.770007893443107605e-02 3.438825905323028564e-01 9.107223153114318848e-02 -1.232899129390716553e-01 -2.793177366256713867e-01 2.256888598203659058e-01 -2.399035990238189697e-01 -1.200817674398422241e-01 3.119838237762451172e-01 7.592264562845230103e-02 1.409690529108047485e-01 1.505924202501773834e-02 -8.836664259433746338e-02 8.962576091289520264e-02 -7.651345431804656982e-02 -3.429024517536163330e-01 -2.874042093753814697e-01 -1.903101801872253418e-01
-7.695957273244857788e-02 -2.120463550090789795e-01 5.855407193303108215e-02 -3.831289336085319519e-02 8.257055282592773438e-02 -3.074635937809944153e-02 4.997742474079132080e-01 4.706431925296783447e-02 -1.763334423303604126e-01 -9.663905203342437744e-02 -5.199979245662689209e-02 2.201157957315444946e-01 3.974206745624542236e-02 -1.341317594051361084e-01 1.881498843431472778e-02 -5.717430636286735535e-02 -2.133526653051376343e-02 3.570184111595153809e-02 1.656602323055267334e-01 -6.935124844312667847e-02 4.285115282982587814e-03 -2.297419905662536621e-01 1.668266057968139648e-01 1.798380911350250244e-01 -3.143121600151062012e-01 1.848969049751758575e-02 5.349040776491165161e-02 -2.763398587703704834e-01 7.112200558185577393e-02 -6.701944768428802490e-02 -3.240287899971008301e-01 -3.603116869926452637e-01
4.531573213171213865e-04 -6.484059244394302368e-02 -2.735941708087921143e-01 3.280930593609809875e-02 -8.435656130313873291e-02 -1.752565652132034302e-01 8.452880382537841797e-02 7.607784122228622437e-02 -1.372699290513992310e-01 -1.646473556756973267e-01 -3.228850364685058594e-01 1.753260046243667603e-01 6.614871323108673096e-02 -1.001784130930900574e-01 -1.214272081851959229e-01 2.687911987304687500e-01 -1.194116100668907166e-02 -2.944059073925018311e-01 2.581354677677154541e-01 4.265259802341461182e-01 -9.265525639057159424e-02 -5.393768846988677979e-02 2.371058017015457153e-01 -4.069400951266288757e-02 -9.033366292715072632e-02 7.083733379840850830e-02 9.364557266235351562e-02 -2.500473987311124802e-03 -7.115323096513748169e-02 -1.083150804042816162e-01 -3.702177107334136963e-01 -7.871446013450622559e-02
5.609665438532829285e-02 -3.511479794979095459e-01 1.277431845664978027e-01 -6.072249263525009155e-02 8.354142308235168457e-02 1.483869273215532303e-02 3.510099947452545166e-01 -1.621256917715072632e-01 -3.260771185159683228e-02 -2.596719563007354736e-01 -1.016090288758277893e-01 -2.403457090258598328e-02 -4.064494278281927109e-03 -1.579966694116592407e-01 -7.207050919532775879e-02 1.209744717925786972e-02 4.638532921671867371e-02 3.413200378417968750e-02 3.418909758329391479e-02 -1.769010722637176514e-02 -5.989068374037742615e-02 -2.834786474704742432e-01 2.542468607425689697e-01 9.754912555217742920e-02 -1.156446859240531921e-01 -1.319690346717834473e-01 1.258943527936935425e-01 -4.046470224857330322e-01 -1.995275318622589111e-01 1.632838575460482389e-05 -3.229729533195495605e-01 -2.640685141086578369e-01
2.620067596435546875e-01 -2.756427526473999023e-01 -8.023247867822647095e-02 1.049035340547561646e-01 2.693591117858886719e-01 -9.513516724109649658e-02 4.964810237288475037e-02 9.734822809696197510e-02 3.929706513881683350e-01 2.657486200332641602e-01 1.131841689348220825e-01 -8.545216172933578491e-02 6.565406918525695801e-02 -1.388165205717086792e-01 -6.801469624042510986e-02 -4.834153503179550171e-02 -3.258842229843139648e-02 -1.111485436558723450e-01 -9.897646307945251465e-02 -2.315140701830387115e-02 -2.727304399013519287e-01 1.477004587650299072e-01 2.804591655731201172e-01 1.880459636449813843e-01 9.116074442863464355e-02 1.548205912113189697e-01 -1.718342769891023636e-03 -1.684737056493759155e-01 2.483326010406017303e-03 -3.385533392429351807e-01 -2.954517491161823273e-02 -2.419769763946533203e-01
3.107472360134124756e-01 -3.684186339378356934e-01 -1.020564660429954529e-01 2.554628625512123108e-02 1.252373009920120239e-01 -9.823862463235855103e-02 1.405577808618545532e-01 1.923265904188156128e-01 -1.278061568737030029e-01 4.304414615035057068e-03 -1.626086235046386719e-01 2.080489993095397949e-01 -2.772653847932815552e-02 -1.119379997253417969e-01 -3.438577950000762939e-01 1.137254983186721802e-01 8.152301609516143799e-02 2.805817723274230957e-01 3.116120211780071259e-02 1.525551378726959229e-01 -2.185566127300262451e-01 1.271444112062454224e-01 1.166453063488006592e-01 4.701004549860954285e-02 -1.259658187627792358e-01 -2.523390054702758789e-01 -6.827972829341888428e-02 -8.715686388313770294e-03 1.488944236189126968e-02 1.187097430229187012e-01 -1.314692795276641846e-01 -3.725075721740722656e-01
-2.331473082304000854e-01 -2.678614556789398193e-01 -1.351165324449539185e-01 -1.555077731609344482e-02 -1.305849254131317139e-01 -9.788998216390609741e-02 1.273600459098815918e-01 2.980778515338897705e-01 2.800092399120330811e-01 -5.083012580871582031e-02 -1.207318976521492004e-01 6.950019299983978271e-02 3.214517533779144287e-01 7.800826430320739746e-02 2.207465842366218567e-02 4.296973049640655518e-01 1.106736436486244202e-01 -1.246403679251670837e-01 -1.026138141751289368e-01 -1.262509673833847046e-01 -9.987773746252059937e-02 -3.508657391648739576e-04 1.573349982500076294e-01 -2.857507951557636261e-02 -2.034000158309936523e-01 2.134780585765838623e-01 1.878897100687026978e-01 -2.196758687496185303e-01 4.878517985343933105e-02 6.029162555932998657e-02 -1.431766003370285034e-01 -2.047705501317977905e-01
-1.061165258288383484e-01 -1.811524778604507446e-01 -1.130246147513389587e-01 1.235061362385749817e-01 6.193332746624946594e-02 -7.511756266467273235e-04 1.972174048423767090e-01 -2.359303385019302368e-01 1.419250518083572388e-01 -1.917620375752449036e-02 4.534509964287281036e-03 1.482495665550231934e-01 -1.443871855735778809e-01 -1.866084933280944824e-01 1.395179629325866699e-01 -9.321820735931396484e-02 -1.680644452571868896e-01 -1.942987740039825439e-01 -2.084940373897552490e-01 -1.369204074144363403e-01 -1.160139590501785278e-01 2.982361316680908203e-01 7.691187784075737000e-03 3.645724058151245117e-01 -5.628697574138641357e-02 -1.690973341464996338e-02 -8.043687045574188232e-02 -2.480282485485076904e-01 -1.603560149669647217e-01 1.419261991977691650e-01 -3.653670549392700195e-01 -2.979649007320404053e-01
-1.017427891492843628e-01 -5.237396955490112305e-01 -8.588743954896926880e-02 -2.324257045984268188e-01 1.676623076200485229e-01 -1.322019994258880615e-01 2.015517204999923706e-01 -1.914148777723312378e-01 -1.943417340517044067e-01 -4.634298384189605713e-02 -1.188221499323844910e-01 3.166860342025756836e-01 -1.911188662052154541e-01 -2.048579901456832886e-01 7.899150252342224121e-02 5.478923209011554718e-03 -6.364534050226211548e-02 -9.300773590803146362e-02 -7.768794149160385132e-02 -9.786119312047958374e-02 9.158644825220108032e-02 1.393448859453201294e-01 1.128763705492019653e-01 2.013938874006271362e-01 1.771780289709568024e-02 1.383499056100845337e-02 -1.095692291855812073e-01 -5.360639095306396484e-02 -8.110341429710388184e-02 2.408000268042087555e-02 -1.129818782210350037e-01 -3.837734460830688477e-01
-1.261021345853805542e-01 4.904546588659286499e-02 1.016070991754531860e-01 2.343822121620178223e-01 -3.352312445640563965e-01 -2.452284544706344604e-01 2.556485235691070557e-01 -6.476806011050939560e-03 4.875041544437408447e-02 -1.069140881299972534e-01 -4.542339965701103210e-02 2.352398931980133057e-01 -2.964218333363533020e-02 9.759894758462905884e-02 -1.254736483097076416e-01 4.116773605346679688e-01 -5.206961184740066528e-02 -3.885616362094879150e-02 2.125697582960128784e-01 3.090216778218746185e-02 -2.943993508815765381e-01 -2.808417426422238350e-03 2.143449336290359497e-01 1.605560928583145142e-01 -8.310627937316894531e-02 2.540888264775276184e-02 -7.714225910604000092e-03 3.667189180850982666e-02 -1.101280078291893005e-01 -9.153845719993114471e-03 -2.698659002780914307e-01 -3.300382494926452637e-01
5.645307525992393494e-02 3.614674787968397141e-03 -6.751849502325057983e-02 -4.563312605023384094e-02 1.559599936008453369e-01 -8.898493647575378418e-02 2.678445577621459961e-01 -1.230434030294418335e-01 2.321549355983734131e-01 1.077192276716232300e-01 -2.429282367229461670e-01 1.470758765935897827e-01 -2.439896762371063232e-01 -3.724418953061103821e-02 3.501754254102706909e-02 2.409993559122085571e-01 -4.242677986621856689e-01 -1.377431303262710571e-01 1.025070175528526306e-01 -1.656750589609146118e-01 -1.542320400476455688e-01 9.362848848104476929e-02 3.673709630966186523e-01 1.396398097276687622e-01 -2.214313745498657227e-01 7.524953782558441162e-02 -1.598314009606838226e-02 -2.192676067352294922e-01 1.478886008262634277e-01 1.039319708943367004e-01 -3.762514889240264893e-02 -2.088140994310379028e-01
1.300736069679260254e-01 -7.492607831954956055e-02 -9.899558126926422119e-02 -1.683248281478881836e-01 6.982809305191040039e-02 -1.935636401176452637e-01 3.750848770141601562e-01 -1.853560507297515869e-01 1.925529390573501587e-01 1.212669387459754944e-01 1.002197433263063431e-02 -1.172839179635047913e-01 -2.334008216857910156e-01 5.802788957953453064e-02 -2.472391575574874878e-01 8.976984024047851562e-02 -1.940542012453079224e-01 -3.105125129222869873e-01 9.351817518472671509e-02 -8.277814835309982300e-02 -7.225684821605682373e-02 5.756733566522598267e-02 1.331473141908645630e-01 2.776611149311065674e-01 -3.152214288711547852e-01 8.806905895471572876e-02 -6.365098524838685989e-03 -2.957971096038818359e-01 1.976217329502105713e-01 4.356758296489715576e-02 -1.585400700569152832e-01 -1.245043501257896423e-01
1.133188605308532715e-01 -1.439324319362640381e-01 -3.130984306335449219e-01 1.094708405435085297e-02 -3.569481968879699707e-01 -1.808285713195800781e-01 2.724289000034332275e-01 -1.095469743013381958e-01 -4.227583855390548706e-02 -5.574686452746391296e-02 -2.231638133525848389e-01 1.964926272630691528e-01 4.701162502169609070e-02 -1.937616765499114990e-01 -1.860657781362533569e-01 6.318350881338119507e-02 1.155253127217292786e-01 -1.269780397415161133e-01 1.343594864010810852e-02 -1.167760044336318970e-02 -3.492464721202850342e-01 -2.414158135652542114e-01 2.657767236232757568e-01 1.883714050054550171e-01 2.183652818202972412e-01 -3.379318863153457642e-02 -1.128700673580169678e-01 -1.009094938635826111e-01 -1.096227914094924927e-01 -1.061616018414497375e-01 -1.832893192768096924e-01 -7.414776831865310669e-02
-1.180324982851743698e-02 -1.680970937013626099e-01 2.454089224338531494e-01 1.000022422522306442e-02 2.290364056825637817e-01 -8.978826552629470825e-02 2.333199530839920044e-01 -4.643060639500617981e-02 4.818327724933624268e-02 -7.321766763925552368e-02 -9.330086410045623779e-03 4.336335957050323486e-01 1.341404020786285400e-01 -1.427098214626312256e-01 -3.166126012802124023e-01 2.477932870388031006e-01 -6.483611464500427246e-02 -2.512252517044544220e-02 -1.812204867601394653e-01 4.497684910893440247e-02 -4.121063102502375841e-04 4.249419644474983215e-02 1.533050090074539185e-01 -1.967613846063613892e-01 1.518103331327438354e-01 -2.340891510248184204e-01 2.941029891371726990e-02 1.273865811526775360e-02 -5.723675247281789780e-03 1.075138375163078308e-01 -1.998590826988220215e-01 -4.052450656890869141e-01
9.099733084440231323e-02 -2.603846192359924316e-01 -3.667615950107574463e-01 -1.062517911195755005e-01 2.812003195285797119e-01 8.343054354190826416e-02 5.828749760985374451e-02 -4.426363110542297363e-02 -7.302960008382797241e-02 1.043786033987998962e-01 -2.143526822328567505e-01 2.343984395265579224e-01 4.679838661104440689e-03 -2.110285758972167969e-01 -2.908170223236083984e-01 1.394309401512145996e-01 -5.932586267590522766e-02 8.109205216169357300e-02 -1.115898415446281433e-01 5.069336667656898499e-02 8.873274922370910645e-02 3.048396408557891846e-01 9.504637867212295532e-02 -2.796193398535251617e-02 -3.245676159858703613e-01 -1.860303729772567749e-01 -5.136469006538391113e-02 -1.547372899949550629e-02 8.833695203065872192e-02 1.394094526767730713e-01 -2.489085197448730469e-01 -2.308234423398971558e-01
4.712727367877960205e-01 -2.746301889419555664e-01 -2.976171672344207764e-01 3.267768304795026779e-03 1.574496030807495117e-01 -1.063572242856025696e-01 2.168891429901123047e-01 1.762958168983459473e-01 1.090932115912437439e-01 1.164024099707603455e-01 -9.281277656555175781e-03 4.266260564327239990e-02 1.757491379976272583e-01 1.296376734972000122e-01 -1.095279753208160400e-01 -8.549617975950241089e-02 -2.537782490253448486e-01 2.266195975244045258e-02 4.816990718245506287e-02 1.030309870839118958e-01 -1.452149450778961182e-01 1.106977090239524841e-02 1.538253426551818848e-01 -1.996832340955734253e-01 1.672222465276718140e-02 1.284809857606887817e-01 -9.215454757213592529e-02 -7.112702727317810059e-02 -1.108466163277626038e-01 8.002093434333801270e-02 -2.412081956863403320e-01 -3.681100308895111084e-01
2.651516795158386230e-01 -2.029465734958648682e-01 2.475896326359361410e-04 -1.390603184700012207e-01 2.112243324518203735e-01 -3.314704447984695435e-02 6.084664259105920792e-03 -6.388194859027862549e-02 1.464674174785614014e-01 1.007785499095916748e-01 -1.725371479988098145e-01 1.932697296142578125e-01 -1.553742401301860809e-02 -1.450993865728378296e-01 -6.251680105924606323e-02 1.999832391738891602e-01 8.184488862752914429e-02 -3.172918409109115601e-02 1.176480855792760849e-02 9.731995314359664917e-02 -1.890491694211959839e-02 -1.263842731714248657e-01 -2.390988916158676147e-01 3.569852113723754883e-01 -7.993838936090469360e-02 7.431131601333618164e-02 2.351784110069274902e-01 -7.460127025842666626e-02 -3.475928902626037598e-01 -2.830898761749267578e-01 -3.917535543441772461e-01 -9.969352930784225464e-02
2.249191105365753174e-01 -3.136108815670013428e-01 6.955213844776153564e-02 -1.209522113204002380e-01 -2.585674449801445007e-02 -1.291564702987670898e-01 2.107759565114974976e-01 -1.830111891031265259e-01 1.921853572130203247e-01 1.353851109743118286e-01 -1.093030720949172974e-01 -1.061894893646240234e-01 -4.189222585409879684e-03 7.207798212766647339e-02 -2.418595105409622192e-01 2.099887877702713013e-01 -2.661769688129425049e-01 -2.228694260120391846e-01 3.076732158660888672e-01 -1.140248253941535950e-01 6.037373840808868408e-02 3.941925615072250366e-02 1.137985885143280029e-01 1.040597558021545410e-01 -2.511693239212036133e-01 1.853108592331409454e-02 7.520399987697601318e-02 -1.979296505451202393e-01 2.502911686897277832e-01 8.420100063085556030e-02 -2.307131141424179077e-01 -2.482805103063583374e-01
1.345480680465698242e-01 -2.805295884609222412e-01 -4.286221042275428772e-02 1.265831738710403442e-01 6.397297978401184082e-02 1.672855392098426819e-02 1.290671229362487793e-01 3.599832206964492798e-02 -9.999243170022964478e-02 -6.742162257432937622e-02 6.224601529538631439e-03 1.233143135905265808e-01 -5.404039844870567322e-02 -4.550859630107879639e-01 -1.454252749681472778e-01 8.013850450515747070e-02 1.309774518013000488e-01 1.126790493726730347e-01 -3.700915724039077759e-02 8.987072110176086426e-02 -1.728013008832931519e-01 -2.672604471445083618e-02 3.955306112766265869e-01 7.326229661703109741e-02 7.300309091806411743e-02 5.027984827756881714e-02 -7.161430548876523972e-03 -3.913916945457458496e-01 -1.316025108098983765e-01 -1.700243055820465088e-01 -3.334438800811767578e-01 -2.131576240062713623e-01
7.923973351716995239e-02 4.966741800308227539e-02 5.817258264869451523e-03 -2.009249627590179443e-01 4.806761071085929871e-02 -3.360367417335510254e-01 1.120942309498786926e-01 2.689461410045623779e-01 -3.561108931899070740e-02 1.381300836801528931e-01 -2.823762595653533936e-01 3.967764601111412048e-02 1.856766194105148315e-01 -1.222597584128379822e-01 -4.790569073520600796e-04 2.218672037124633789e-01 2.999625205993652344e-01 -2.330180257558822632e-01 -1.857078969478607178e-01 -2.953974902629852295e-01 -1.610078364610671997e-01 -7.940849661827087402e-02 2.133449465036392212e-01 2.193391174077987671e-01 -1.205400452017784119e-01 1.728864572942256927e-02 1.495462805032730103e-01 -1.403704881668090820e-01 6.694640032947063446e-03 -1.020240038633346558e-01 -1.520239841192960739e-02 -3.015882968902587891e-01
3.441528975963592529e-02 -8.073090761899948120e-02 8.855640143156051636e-02 5.757362022995948792e-02 2.239327132701873779e-01 -3.366552293300628662e-01 4.085604250431060791e-01 6.702033430337905884e-02 -5.826316401362419128e-02 -5.579408258199691772e-02 -7.034198939800262451e-02 3.915394842624664307e-02 -8.455102145671844482e-02 -5.912142246961593628e-02 -6.301180273294448853e-02 2.778075933456420898e-01 -1.207243204116821289e-01 -9.748593904078006744e-03 3.881682828068733215e-02 9.191814064979553223e-02 1.480722427368164062e-01 -6.908471882343292236e-02 3.224982023239135742e-01 2.855278253555297852e-01 -2.395562082529067993e-01 -9.154054522514343262e-02 -3.206393122673034668e-02 -3.181741237640380859e-01 4.167117550969123840e-02 1.587182283401489258e-02 -4.498927295207977295e-02 -3.640995621681213379e-01
1.335296407341957092e-02 -2.315862029790878296e-01 -3.199128806591033936e-02 -9.065444767475128174e-02 4.078964591026306152e-01 6.774612516164779663e-02 4.626120924949645996e-01 -1.867529749870300293e-02 -1.350250542163848877e-01 -1.097564324736595154e-01 4.017405956983566284e-02 -1.453556679189205170e-02 -4.915774613618850708e-02 -1.588605227880179882e-03 -2.797549404203891754e-02 -4.483228549361228943e-02 -1.499491557478904724e-02 7.356220483779907227e-02 -2.051653265953063965e-01 4.200528934597969055e-02 -2.322068810462951660e-01 1.627360433340072632e-01 4.101374372839927673e-02 1.737156659364700317e-01 4.266828298568725586e-03 -3.065877258777618408e-01 -1.024272069334983826e-01 1.154792308807373047e-02 2.104928717017173767e-02 3.911720588803291321e-02 -2.483371645212173462e-01 -4.292617440223693848e-01
3.695899248123168945e-02 -3.809058368206024170e-01 -2.157427743077278137e-02 -2.875455319881439209e-01 3.066700994968414307e-01 -2.057845704257488251e-02 1.488903760910034180e-01 4.286520555615425110e-02 2.227640002965927124e-01 4.581413418054580688e-02 -6.928552687168121338e-02 1.196803376078605652e-01 -2.049216479063034058e-01 -9.202142059803009033e-02 7.117409259080886841e-02 -1.638141572475433350e-01 4.902878776192665100e-03 -8.978360891342163086e-02 1.059610620141029358e-01 -2.989110350608825684e-01 -1.203062385320663452e-01 3.499057888984680176e-01 2.114380709826946259e-02 6.165110319852828979e-02 -4.558828473091125488e-02 -7.278312742710113525e-02 1.373744308948516846e-01 1.335482895374298096e-01 -2.186416834592819214e-01 -1.366564184427261353e-01 -1.947423666715621948e-01 -3.168757855892181396e-01
1.244929432868957520e-01 -8.489182591438293457e-02 -2.253383100032806396e-01 1.208203285932540894e-02 -6.147839594632387161e-03 -2.047020792961120605e-01 1.413069218397140503e-01 -1.316244713962078094e-02 1.319016069173812866e-01 2.137762308120727539e-01 -2.430800497531890869e-01 1.568500101566314697e-01 1.497587263584136963e-01 -1.325761079788208008e-01 4.978023096919059753e-02 -2.014524191617965698e-01 -9.442565590143203735e-02 9.002920985221862793e-02 2.349371314048767090e-01 -1.517700124531984329e-02 -6.685005128383636475e-02 2.653439044952392578e-01 -1.492957025766372681e-02 1.711918711662292480e-01 -3.054586425423622131e-02 1.469026971608400345e-02 -6.071629002690315247e-02 7.694189995527267456e-02 -9.750269353389739990e-02 -3.727579712867736816e-01 -3.222534656524658203e-01 -4.410502016544342041e-01
2.254642397165298462e-01 -2.812122181057929993e-02 -3.151934221386909485e-02 -8.245320618152618408e-02 -2.938901633024215698e-02 -2.448831349611282349e-01 3.605813980102539062e-01 -5.727266520261764526e-02 -4.370197653770446777e-02 1.475703623145818710e-02 -3.038707673549652100e-01 2.564837932586669922e-01 -1.517141163349151611e-01 -2.121107429265975952e-01 -7.158730924129486084e-02 1.464729458093643188e-01 -1.321310997009277344e-01 -1.648429781198501587e-01 2.545183300971984863e-01 9.021129459142684937e-02 -1.140641868114471436e-01 1.012048870325088501e-02 2.587366104125976562e-01 5.223824083805084229e-02 7.228808104991912842e-02 2.582950890064239502e-01 1.976970210671424866e-02 1.858424991369247437e-01 -5.442317202687263489e-02 -3.706768751144409180e-01 -2.076380252838134766e-01 -3.054617717862129211e-02
4.858822748064994812e-02 -1.383600533008575439e-01 8.669919520616531372e-02 1.843916811048984528e-02 1.740898936986923218e-01 -1.549977064132690430e-01 1.734014004468917847e-01 6.377068907022476196e-02 1.913685500621795654e-01 -2.900846302509307861e-01 -1.879475712776184082e-01 2.371973842382431030e-01 -8.336181938648223877e-02 -3.498425483703613281e-01 -3.139402270317077637e-01 4.402610063552856445e-01 -4.812440276145935059e-02 -1.071624532341957092e-01 -2.709380686283111572e-01 -2.320810705423355103e-01 -1.117819696664810181e-01 3.762832842767238617e-03 7.411832362413406372e-02 -4.847612604498863220e-02 -1.133125424385070801e-01 -1.154486611485481262e-01 1.168055236339569092e-01 -6.032046675682067871e-02 -1.557339355349540710e-02 1.431376785039901733e-01 1.789853908121585846e-02 -1.488770097494125366e-01
-1.345347911119461060e-01 -2.861899435520172119e-01 1.368857175111770630e-01 1.859210282564163208e-01 5.146694928407669067e-02 -8.660195767879486084e-02 4.206815361976623535e-01 -1.847178861498832703e-02 -9.877982735633850098e-02 2.412826567888259888e-01 -5.028380826115608215e-02 6.626719981431961060e-02 1.382595002651214600e-01 6.321731209754943848e-02 -1.263681650161743164e-01 -1.953108981251716614e-02 -1.531598418951034546e-01 1.664463132619857788e-01 -1.088204383850097656e-01 1.866506189107894897e-01 -1.482365131378173828e-01 1.798708736896514893e-01 1.552166491746902466e-01 9.918449074029922485e-02 -8.796213567256927490e-02 -2.344637662172317505e-01 8.312360942363739014e-02 -2.895096838474273682e-01 -1.796530038118362427e-01 -5.065563693642616272e-02 -2.026611119508743286e-01 -3.597536683082580566e-01
2.143337428569793701e-01 -1.856939643621444702e-01 -2.052736580371856689e-01 -1.519331932067871094e-01 -1.973038353025913239e-02 -2.172555178403854370e-01 2.281144112348556519e-01 2.407479137182235718e-01 -6.584744900465011597e-02 2.304338365793228149e-01 -3.545546829700469971e-01 1.672493815422058105e-01 6.389366835355758667e-02 -1.749353557825088501e-01 -2.095289379358291626e-01 2.197510302066802979e-01 1.735198944807052612e-01 -2.455368340015411377e-01 -1.990680545568466187e-01 -4.888824746012687683e-02 -9.214340150356292725e-02 7.184873800724744797e-03 -2.468920685350894928e-02 -3.836331516504287720e-02 -1.836314350366592407e-01 1.109061986207962036e-01 2.701581222936511040e-03 -4.078072682023048401e-02 -3.682951629161834717e-02 8.348159492015838623e-02 5.837497301399707794e-04 -3.996525704860687256e-01
1.356631070375442505e-01 -8.211288601160049438e-02 -2.099040597677230835e-01 7.217106968164443970e-02 9.225723147392272949e-02 -1.018925290554761887e-02 5.425738543272018433e-02 2.594429552555084229e-01 -5.147616937756538391e-02 3.292210400104522705e-01 2.468035966157913208e-01 8.077178150415420532e-02 1.787753403186798096e-01 -8.398646488785743713e-03 2.341825701296329498e-02 1.824905872344970703e-01 -3.761256113648414612e-02 -3.089451231062412262e-02 1.797367334365844727e-01 -2.473288625478744507e-01 -1.363552361726760864e-01 2.253203392028808594e-01 -8.491051942110061646e-02 1.345362216234207153e-01 -8.627358078956604004e-02 -9.430292248725891113e-02 1.295674294233322144e-01 -8.589541539549827576e-04 -3.151191473007202148e-01 -1.291050165891647339e-01 -3.338221609592437744e-01 -3.889888525009155273e-01
-1.362502276897430420e-01 -2.062423527240753174e-01 -1.149011552333831787e-01 -2.287604510784149170e-01 -9.275194257497787476e-02 1.447160243988037109e-01 3.070037364959716797e-01 2.654220163822174072e-01 6.443191668950021267e-04 -2.440868169069290161e-01 1.338491030037403107e-02 2.167514562606811523e-01 1.931020915508270264e-01 6.638342887163162231e-02 -4.645879939198493958e-02 1.513355523347854614e-01 2.444612830877304077e-01 -2.468061894178390503e-01 -6.509566679596900940e-03 -3.128986060619354248e-02 6.752096861600875854e-02 -1.851477101445198059e-02 1.760388910770416260e-01 5.558272823691368103e-02 -1.864348202943801880e-01 6.856380961835384369e-03 2.701325416564941406e-01 4.427075386047363281e-02 -1.727607101202011108e-01 -3.284446597099304199e-01 -2.900083065032958984e-01 -1.156930774450302124e-01
2.381986677646636963e-01 -1.864675730466842651e-01 -3.120524883270263672e-01 -9.183842688798904419e-02 -7.413797080516815186e-02 -9.866978973150253296e-02 3.894988000392913818e-01 1.245168522000312805e-01 1.192561760544776917e-01 8.259489387273788452e-02 -1.363656967878341675e-01 3.305900096893310547e-01 8.040104061365127563e-02 -1.761429309844970703e-01 -1.852256506681442261e-01 1.059834286570549011e-01 6.295087933540344238e-02 -3.294401466846466064e-01 -2.300868779420852661e-01 9.545744210481643677e-02 4.858894273638725281e-02 4.518394172191619873e-02 -1.163464132696390152e-02 3.227250874042510986e-01 -1.263073384761810303e-01 -1.488354895263910294e-02 -1.183862332254648209e-02 1.311128437519073486e-01 -1.444361060857772827e-01 1.000854521989822388e-01 -1.911691129207611084e-01 -6.409265846014022827e-02
1.749914586544036865e-01 -4.349492788314819336e-01 1.145633235573768616e-01 -2.586943842470645905e-02 1.837911754846572876e-01 -1.236868426203727722e-01 1.992302238941192627e-01 1.037066727876663208e-01 2.093403637409210205e-01 -1.475845128297805786e-01 -1.464741230010986328e-01 1.689688861370086670e-02 -1.421473324298858643e-01 -5.430198833346366882e-02 1.773320138454437256e-01 1.618425846099853516e-01 7.841617614030838013e-02 -1.104931682348251343e-01 2.155629694461822510e-01 -7.442056667059659958e-03 -4.906877279281616211e-01 8.716103434562683105e-02 5.648149177432060242e-02 -8.495394885540008545e-02 -2.453693374991416931e-02 -1.632571369409561157e-01 -1.696588993072509766e-01 -2.064529955387115479e-01 9.742633253335952759e-02 -5.158219113945960999e-02 -1.521580964326858521e-01 -2.027626186609268188e-01
4.090988636016845703e-02 -1.988962739706039429e-01 -7.162694633007049561e-02 -1.063326969742774963e-01 -6.982620805501937866e-03 -4.416947960853576660e-01 3.115192949771881104e-01 1.263333261013031006e-01 2.973212003707885742e-01 1.420524716377258301e-01 -2.064861059188842773e-01 -6.661884486675262451e-02 -1.038389652967453003e-02 -2.664853632450103760e-01 1.354272011667490005e-02 1.482587456703186035e-01 -3.333251178264617920e-02 -1.705756783485412598e-01 -1.974896788597106934e-01 9.455718845129013062e-02 4.790196940302848816e-02 2.115999311208724976e-01 -5.901954695582389832e-02 8.552433550357818604e-02 -3.646088764071464539e-02 -2.019718885421752930e-01 2.608052790164947510e-01 1.186334434896707535e-02 7.211466133594512939e-02 2.610742114484310150e-02 -3.599046766757965088e-01 -5.941008776426315308e-02
5.073288455605506897e-02 -7.161416113376617432e-02 -7.107308506965637207e-02 -1.694082617759704590e-01 2.979969978332519531e-01 4.746392741799354553e-02 5.874770283699035645e-01 -1.741082817316055298e-01 -2.147678472101688385e-02 -7.704608887434005737e-02 1.525013428181409836e-02 -1.720756851136684418e-02 -4.631144460290670395e-03 -2.032399028539657593e-01 -2.005455791950225830e-01 -4.715329036116600037e-02 -1.141640469431877136e-01 -1.512867510318756104e-01 -1.391066163778305054e-01 -5.716444924473762512e-02 -4.255699366331100464e-02 9.033312648534774780e-02 9.108514338731765747e-02 -4.316962882876396179e-02 -3.274579718708992004e-02 -2.719249427318572998e-01 1.154508627951145172e-02 6.461279839277267456e-02 1.875383257865905762e-01 -1.330265998840332031e-01 -1.541814655065536499e-01 -4.083139896392822266e-01
8.490507304668426514e-02 -3.289558365941047668e-02 -2.107820473611354828e-03 -1.730429679155349731e-01 2.270578742027282715e-01 -1.430414151400327682e-02 1.446157395839691162e-01 5.803022533655166626e-02 -1.622468084096908569e-01 -2.033847123384475708e-01 -1.908655464649200439e-01 -9.953653439879417419e-03 -3.100082874298095703e-01 -1.551203727722167969e-01 -3.200710415840148926e-01 4.115087985992431641e-01 -1.103672236204147339e-01 -1.761593669652938843e-01 -6.556819379329681396e-02 -1.732612252235412598e-01 -1.112527027726173401e-01 7.574567105621099472e-03 -1.225372850894927979e-01 4.257043823599815369e-02 -6.157597526907920837e-02 1.904424726963043213e-01 2.280639857053756714e-02 1.060513630509376526e-01 -6.005937606096267700e-02 -1.485396176576614380e-01 -3.451925814151763916e-01 -2.934267520904541016e-01
1.196947172284126282e-01 -2.462374418973922729e-01 6.011854391545057297e-03 -1.555108837783336639e-02 2.413629740476608276e-01 -5.245641246438026428e-02 1.583381593227386475e-01 9.775044769048690796e-02 1.964307278394699097e-01 -1.438738498836755753e-02 9.538795799016952515e-02 2.432677745819091797e-01 7.591813057661056519e-02 -4.465475678443908691e-01 -7.701379060745239258e-02 2.299686074256896973e-01 4.277112707495689392e-02 -1.020093797706067562e-03 -8.798880130052566528e-02 -2.036580145359039307e-01 -2.355331778526306152e-01 9.709894657135009766e-02 -2.569327130913734436e-02 -1.275462843477725983e-02 -3.482401669025421143e-01 1.507137417793273926e-01 -8.385759592056274414e-02 7.076708972454071045e-02 -2.686412930488586426e-01 -6.588438898324966431e-02 -6.599717587232589722e-02 -3.231208026409149170e-01
4.894170165061950684e-02 -2.136381268501281738e-01 -1.453792899847030640e-01 1.451281011104583740e-01 3.342967331409454346e-01 9.335931390523910522e-03 1.704977005720138550e-01 3.762895241379737854e-02 5.910207703709602356e-02 -5.981297232210636139e-03 8.765052258968353271e-02 1.520290076732635498e-01 -3.210857138037681580e-02 -4.989692941308021545e-02 -2.693054378032684326e-01 3.203108906745910645e-02 1.113204807043075562e-01 -2.755182795226573944e-02 -9.524945914745330811e-02 -3.172261714935302734e-01 -4.972327351570129395e-01 -5.249737203121185303e-02 1.365266591310501099e-01 2.685273885726928711e-01 -7.344426214694976807e-02 1.540438383817672729e-01 -1.306636072695255280e-02 -2.365818917751312256e-01 -4.182671755552291870e-02 2.962804399430751801e-02 9.191708639264106750e-03 -3.232131004333496094e-01
2.517309486865997314e-01 -2.076991349458694458e-01 -1.380764245986938477e-01 2.404736913740634918e-02 7.931846380233764648e-02 -1.622096598148345947e-01 -4.457049444317817688e-02 2.532972395420074463e-01 1.481186598539352417e-01 -7.347712665796279907e-02 6.267119199037551880e-02 1.131060272455215454e-01 1.442684680223464966e-01 -7.878562062978744507e-02 -3.380829691886901855e-01 3.392029106616973877e-01 -7.620104402303695679e-02 -2.573696076869964600e-01 -8.542720228433609009e-03 2.938307076692581177e-02 8.049880713224411011e-02 4.108583033084869385e-01 6.554970145225524902e-02 5.937095265835523605e-03 -2.077318280935287476e-01 -1.734861731529235840e-01 4.487729817628860474e-02 2.109656296670436859e-02 -8.198750205338001251e-03 1.644025295972824097e-01 -2.532363533973693848e-01 -2.347979098558425903e-01
1.392758935689926147e-01 -3.394154608249664307e-01 -1.538214981555938721e-01 1.753057688474655151e-01 1.257745474576950073e-01 1.138815730810165405e-01 2.377879023551940918e-01 5.600373446941375732e-02 2.166497111320495605e-01 1.545283794403076172e-01 -8.334963023662567139e-02 -1.917468570172786713e-02 1.277410835027694702e-01 1.649849265813827515e-01 -1.704926639795303345e-01 2.320000827312469482e-01 2.553642988204956055e-01 4.947298765182495117e-02 2.587856166064739227e-02 -1.495778113603591919e-01 -1.542956102639436722e-02 2.125082165002822876e-01 1.211609840393066406e-01 2.651188671588897705e-01 -1.397709101438522339e-01 -8.640275150537490845e-02 -1.812159642577171326e-02 -1.826816238462924957e-02 -3.475351631641387939e-01 -2.055663019418716431e-01 -2.983802556991577148e-01 1.310644894838333130e-01
-2.301341891288757324e-01 -1.976567804813385010e-01 -9.653004258871078491e-02 -1.068489104509353638e-01 9.384177625179290771e-03 -8.442255854606628418e-02 6.934191286563873291e-02 3.174688220024108887e-01 1.204466968774795532e-01 1.081428751349449158e-01 -2.290313988924026489e-01 3.328295350074768066e-01 -1.116654351353645325e-01 -3.195288479328155518e-01 -2.205752432346343994e-01 2.077864706516265869e-01 -3.372042998671531677e-02 1.141080930829048157e-01 -7.641523331403732300e-02 2.625809013843536377e-01 1.402301639318466187e-01 8.153021335601806641e-02 4.414073750376701355e-02 1.357702016830444336e-01 6.198488920927047729e-02 -9.224063158035278320e-02 9.358002990484237671e-02 1.548080891370773315e-02 1.863951981067657471e-01 -7.841142266988754272e-02 -3.823354840278625488e-01 -1.858415901660919189e-01
1.225419491529464722e-01 -2.910989820957183838e-01 -1.970788836479187012e-01 -2.056474387645721436e-01 -9.640338271856307983e-02 -3.233092725276947021e-01 3.131695091724395752e-01 1.101597249507904053e-01 2.090688794851303101e-01 1.672581583261489868e-01 -5.966554582118988037e-02 9.319288283586502075e-02 1.669452339410781860e-01 -1.857453137636184692e-01 -4.431884735822677612e-03 1.974779665470123291e-01 -2.636118978261947632e-02 -1.140819191932678223e-01 2.817483991384506226e-02 1.337547004222869873e-01 9.436687827110290527e-02 5.553988739848136902e-02 -1.284540444612503052e-01 2.596415281295776367e-01 -2.287151291966438293e-02 -8.782585710287094116e-02 2.116098403930664062e-01 1.852403208613395691e-02 -4.056677594780921936e-02 1.797417104244232178e-01 -4.362577199935913086e-01 -6.190695241093635559e-02
-3.051442466676235199e-02 -3.045028150081634521e-01 -2.144640237092971802e-01 1.679389476776123047e-01 2.333566993474960327e-01 -1.604000926017761230e-01 2.008499652147293091e-01 -1.704724691808223724e-02 -6.506990641355514526e-02 -1.362405270338058472e-01 1.864704191684722900e-01 -5.997167681925930083e-05 2.283715158700942993e-01 -7.870414108037948608e-02 -1.654746234416961670e-01 1.689556390047073364e-01 6.166243925690650940e-02 -9.087863564491271973e-02 -1.275763958692550659e-01 6.002287566661834717e-02 -1.199169382452964783e-01 -2.796102762222290039e-01 3.660680353641510010e-02 1.700612343847751617e-02 -5.354420095682144165e-02 -6.290128827095031738e-02 -3.659954667091369629e-02 -2.397663742303848267e-01 -2.267021089792251587e-01 -9.331160038709640503e-02 -2.278452813625335693e-01 -4.854840934276580811e-01
7.257363200187683105e-02 -3.971137702465057373e-01 -1.666565984487533569e-01 -2.044243924319744110e-02 2.148242667317390442e-02 -5.454516783356666565e-02 2.306243181228637695e-01 -2.502907626330852509e-02 -9.056296944618225098e-02 -5.780087038874626160e-02 1.503895670175552368e-01 -3.738086298108100891e-02 1.258724331855773926e-01 -2.870295345783233643e-01 -5.656753480434417725e-02 -1.333608627319335938e-01 4.015480726957321167e-02 1.642459779977798462e-01 -4.072871059179306030e-02 -3.685841709375381470e-02 -1.119014620780944824e-01 -1.165292337536811829e-01 2.445845305919647217e-01 2.548348903656005859e-01 -6.187051534652709961e-02 1.368842869997024536e-01 8.400170505046844482e-02 -2.334562540054321289e-01 -2.928027510643005371e-01 -2.383815646171569824e-01 -3.288667201995849609e-01 -2.819803357124328613e-01
7.937811315059661865e-02 -2.805856764316558838e-01 -1.353584378957748413e-01 -1.974318772554397583e-01 -7.877091318368911743e-02 -7.282894104719161987e-02 4.010619223117828369e-01 6.304817646741867065e-02 1.180126070976257324e-01 -1.175935715436935425e-01 -1.946489065885543823e-01 2.031916081905364990e-01 3.395734727382659912e-01 -1.241280976682901382e-02 -3.761918246746063232e-01 5.697378888726234436e-02 1.529905050992965698e-01 -1.503159552812576294e-01 -2.471154928207397461e-01 1.083949021995067596e-02 -2.844806015491485596e-01 -1.008882969617843628e-01 1.422551870346069336e-01 -1.320916265249252319e-01 -2.105766683816909790e-01 2.757954970002174377e-02 -6.147985346615314484e-03 1.352949347347021103e-02 -8.203075826168060303e-02 -1.148084625601768494e-01 -1.080326884984970093e-01 -3.594503924250602722e-02
2.192269563674926758e-01 -4.793190360069274902e-01 -1.239282190799713135e-01 -2.004016488790512085e-01 1.431971043348312378e-01 -1.158038452267646790e-01 2.273400574922561646e-01 2.590520540252327919e-03 -6.738036870956420898e-02 -2.369755208492279053e-01 -5.649499222636222839e-02 2.112253755331039429e-01 -1.111401338130235672e-02 -1.901971846818923950e-01 -1.792193800210952759e-01 -1.921524405479431152e-01 2.978288941085338593e-02 -2.344325184822082520e-01 -1.560971736907958984e-01 -1.026365906000137329e-01 8.464322239160537720e-02 2.350863255560398102e-02 8.767355978488922119e-02 3.461999297142028809e-01 9.463009238243103027e-02 2.311182022094726562e-02 -7.630231231451034546e-02 1.270179264247417450e-02 4.744038358330726624e-02 6.335515645332634449e-04 -2.806444168090820312e-01 -2.115008234977722168e-01
3.169299662113189697e-01 -5.358086824417114258e-01 -1.446104347705841064e-01 -4.469496384263038635e-02 -8.402016013860702515e-02 -2.226111739873886108e-01 1.762867271900177002e-01 2.121065557003021240e-01 -7.819702476263046265e-02 -5.518400296568870544e-02 -1.501758694648742676e-01 3.183128312230110168e-02 6.780549883842468262e-02 -6.574941426515579224e-02 -3.755254745483398438e-01 1.232754439115524292e-01 9.494204819202423096e-02 5.814140290021896362e-02 -1.069240644574165344e-02 5.784396082162857056e-02 -2.004188299179077148e-01 8.988337963819503784e-02 4.665054380893707275e-02 -1.312850564718246460e-01 -1.856274344027042389e-02 1.113145947456359863e-01 1.670175343751907349e-01 -7.001747936010360718e-02 -9.841538034379482269e-03 3.991463780403137207e-02 8.579815179109573364e-02 -3.477251827716827393e-01
2.460979819297790527e-01 -9.454265236854553223e-03 -2.837119102478027344e-01 1.783719956874847412e-01 -1.681582629680633545e-01 -3.008541166782379150e-01 4.700049459934234619e-01 -1.812427863478660583e-02 -4.755127057433128357e-02 1.272452771663665771e-01 -3.155526518821716309e-01 2.571300566196441650e-01 -1.137072872370481491e-02 -1.701758056879043579e-01 -6.291108578443527222e-02 1.796686053276062012e-01 -6.397455930709838867e-02 -2.203535437583923340e-01 -1.067594140768051147e-01 1.646235734224319458e-01 -1.657145619392395020e-01 1.431338340044021606e-01 9.270948357880115509e-03 3.002539277076721191e-02 9.263665229082107544e-02 2.361098825931549072e-01 3.060642629861831665e-02 -7.555875182151794434e-02 1.023075878620147705e-01 -1.054049357771873474e-01 -4.099535942077636719e-02 -5.681994929909706116e-02
4.458994790911674500e-02 -9.935830533504486084e-02 -1.622901111841201782e-01 -1.256316434592008591e-02 -3.232896924018859863e-01 -2.015701085329055786e-01 3.456710577011108398e-01 -3.682160750031471252e-02 1.836077496409416199e-02 1.429654750972986221e-02 -2.102096565067768097e-02 1.005497872829437256e-01 1.455985605716705322e-01 -1.408099830150604248e-01 -2.595143318176269531e-01 5.655170232057571411e-02 -1.070878952741622925e-01 -3.253732323646545410e-01 2.449668571352958679e-02 -2.557258903980255127e-01 -2.546567916870117188e-01 -6.329199671745300293e-02 2.189897447824478149e-01 1.105588600039482117e-01 3.946242853999137878e-02 5.310952663421630859e-03 -3.091966211795806885e-01 9.290503710508346558e-02 -1.683321595191955566e-01 -2.303106635808944702e-01 -2.493194341659545898e-01 -1.061200872063636780e-01
7.033174391835927963e-03 -3.385109603404998779e-01 6.728275120258331299e-02 -7.651504874229431152e-02 -6.992519646883010864e-02 -1.037684679031372070e-01 8.465340733528137207e-02 -1.193806529045104980e-02 1.478000581264495850e-01 -1.374531984329223633e-01 -1.088085100054740906e-01 -5.329688265919685364e-02 8.845642209053039551e-02 -1.630453206598758698e-02 -4.657545313239097595e-02 1.570464521646499634e-01 2.586233057081699371e-02 -1.594706326723098755e-01 1.748434454202651978e-01 -6.843647360801696777e-02 -5.656878352165222168e-01 8.352083712816238403e-02 -1.226349845528602600e-01 -1.248922944068908691e-01 -1.795749366283416748e-01 -1.146284397691488266e-02 -1.367947906255722046e-01 7.404845673590898514e-04 6.781833618879318237e-02 -3.725591599941253662e-01 -1.934040337800979614e-01 -3.328748345375061035e-01
2.048983722925186157e-01 3.352883458137512207e-02 -2.879893183708190918e-01 8.740249276161193848e-02 -9.300085902214050293e-02 -3.302273750305175781e-01 3.500822186470031738e-01 3.171524405479431152e-02 1.674329787492752075e-01 1.447295490652322769e-02 -9.225127100944519043e-02 8.506292849779129028e-02 1.869789361953735352e-01 -2.822568714618682861e-01 -3.621994331479072571e-02 1.945250481367111206e-01 -8.480156958103179932e-02 -1.121608018875122070e-01 -1.926678717136383057e-01 -3.131993487477302551e-02 -4.002489745616912842e-01 5.134790763258934021e-02 1.141905598342418671e-02 1.206787750124931335e-01 8.895390480756759644e-02 2.426052242517471313e-01 4.757024720311164856e-02 2.029615044593811035e-01 -4.823324736207723618e-03 5.044841021299362183e-02 -9.154953062534332275e-02 -2.658995985984802246e-01
-1.365888565778732300e-01 -2.127663046121597290e-01 1.551916543394327164e-02 5.009882897138595581e-02 -5.810731276869773865e-02 -2.030407339334487915e-01 3.094899356365203857e-01 1.140241250395774841e-01 -1.179839447140693665e-01 -2.514185942709445953e-02 -1.367395818233489990e-01 1.822934150695800781e-01 -7.992691546678543091e-02 -1.052812188863754272e-01 -1.590651869773864746e-01 2.695469260215759277e-01 -9.647067636251449585e-02 4.038728401064872742e-02 -1.813519932329654694e-02 -1.065755635499954224e-02 -2.151791155338287354e-01 -1.780770719051361084e-01 4.294345676898956299e-01 2.168554067611694336e-01 1.605395823717117310e-01 -7.638300769031047821e-03 -2.153899073600769043e-01 1.956575065851211548e-01 2.741326205432415009e-02 -2.877719998359680176e-01 -2.312017232179641724e-01 -1.722402423620223999e-01
-1.561666429042816162e-01 -1.825477480888366699e-01 -6.300996989011764526e-02 -9.498220682144165039e-02 -3.701564157381653786e-03 -1.166874617338180542e-01 3.582920432090759277e-01 3.577678501605987549e-01 4.151685535907745361e-02 -4.017817601561546326e-02 -2.411202043294906616e-01 1.269809603691101074e-01 -6.654831767082214355e-02 -6.228689476847648621e-02 -9.095048159360885620e-02 2.035803794860839844e-01 -1.516286730766296387e-01 9.152203053236007690e-02 -6.566748023033142090e-02 6.591901928186416626e-02 -8.737512677907943726e-02 2.890978567302227020e-02 4.558183550834655762e-01 1.065397933125495911e-01 3.215379640460014343e-02 1.698725223541259766e-01 6.327200680971145630e-02 7.786204665899276733e-02 2.414340898394584656e-02 -3.696245551109313965e-01 -2.804658710956573486e-01 1.518011372536420822e-02
-1.829277873039245605e-01 -2.610906958580017090e-01 1.598787307739257812e-02 -1.766380369663238525e-01 2.582947015762329102e-01 -1.930592954158782959e-01 1.461027264595031738e-01 -5.820325762033462524e-02 2.433561980724334717e-01 -1.573245972394943237e-01 -2.832383513450622559e-01 1.500296294689178467e-01 -7.735395431518554688e-02 -1.511172205209732056e-01 -1.618943512439727783e-01 2.086110711097717285e-01 -4.262005537748336792e-02 -2.760437428951263428e-01 5.682046338915824890e-02 3.341956809163093567e-02 -1.213041394948959351e-01 2.325172573328018188e-01 -3.396796882152557373e-01 1.481225341558456421e-01 3.634121268987655640e-02 -8.266314119100570679e-02 -2.179716676473617554e-01 -1.003011018037796021e-01 -2.244821786880493164e-01 -5.092715099453926086e-02 -1.174693405628204346e-01 -1.787788420915603638e-01
-1.702081561088562012e-01 -4.868513718247413635e-02 -6.952949613332748413e-02 2.965896204113960266e-02 -4.023006558418273926e-02 -6.185267865657806396e-02 1.529095470905303955e-01 2.585165500640869141e-01 2.854829132556915283e-01 4.408670961856842041e-02 -3.637635409832000732e-01 1.980722248554229736e-01 3.222843110561370850e-01 -1.060329079627990723e-01 -1.368746608495712280e-01 -1.739674620330333710e-02 6.981102377176284790e-02 -3.326835036277770996e-01 -7.449943572282791138e-02 -3.131329640746116638e-02 -1.691829264163970947e-01 -5.254876986145973206e-02 2.154452800750732422e-01 -6.694579124450683594e-02 -2.568368017673492432e-01 9.711572527885437012e-02 -4.412535578012466431e-02 4.946224391460418701e-02 -1.138654947280883789e-01 -2.753277719020843506e-01 -3.197408616542816162e-01 -5.459043756127357483e-02
4.538744688034057617e-02 -3.131058514118194580e-01 -2.117107361555099487e-01 7.687462121248245239e-02 1.884962320327758789e-01 -2.200878560543060303e-01 -1.732041388750076294e-01 5.771238729357719421e-02 2.798873484134674072e-01 3.850797116756439209e-01 1.041652411222457886e-01 4.909334331750869751e-02 4.674287512898445129e-02 -1.405763924121856689e-01 -2.958936095237731934e-01 -8.786486089229583740e-02 -1.712508648633956909e-01 -1.912128478288650513e-01 1.272384524345397949e-01 5.434317514300346375e-02 -9.189638495445251465e-02 -3.661366179585456848e-02 1.190433129668235779e-01 2.327449619770050049e-01 -5.433636158704757690e-02 2.099590934813022614e-02 1.736661791801452637e-01 1.284504774957895279e-02 6.901124864816665649e-02 -2.306194752454757690e-01 -2.586079537868499756e-01 -2.303622663021087646e-01
3.754646182060241699e-01 -2.543497383594512939e-01 -1.460428833961486816e-01 -1.347551345825195312e-01 8.363130688667297363e-02 -2.125423848628997803e-01 1.736984252929687500e-01 -2.479308247566223145e-01 2.042103111743927002e-01 -3.433428332209587097e-02 7.190573960542678833e-02 -2.362503707408905029e-01 -6.812033709138631821e-03 1.445562690496444702e-01 1.411959677934646606e-01 2.685949504375457764e-01 -2.103516012430191040e-01 1.313760783523321152e-02 -8.432280272245407104e-02 2.027052640914916992e-01 -2.195964455604553223e-01 1.043021976947784424e-01 2.111840397119522095e-01 9.285322576761245728e-02 -8.541794121265411377e-02 5.238214507699012756e-02 2.032972276210784912e-01 -3.162293434143066406e-01 -7.022601086646318436e-03 -3.904289752244949341e-02 -1.079669892787933350e-01 -1.568581312894821167e-01
2.860149145126342773e-01 -8.559394627809524536e-02 -2.846805751323699951e-01 -1.092675253748893738e-01 1.519929617643356323e-01 1.843893714249134064e-02 4.323868751525878906e-01 -6.560111418366432190e-03 -6.808029115200042725e-02 -1.314744800329208374e-01 -2.653605043888092041e-01 2.178211659193038940e-01 1.536979973316192627e-01 -2.933057248592376709e-01 -8.148115128278732300e-02 2.881646752357482910e-01 1.928848326206207275e-01 -7.073751837015151978e-02 -1.526104062795639038e-01 5.860536172986030579e-02 -1.126696318387985229e-01 -1.175981014966964722e-01 1.079210452735424042e-02 2.219278067350387573e-01 -2.329636514186859131e-01 -1.140404790639877319e-01 6.124647706747055054e-02 1.167020574212074280e-01 -1.363980174064636230e-01 1.323073059320449829e-01 -4.665734246373176575e-02 -2.391349896788597107e-02
-2.333081811666488647e-01 -1.019512414932250977e-01 -2.602392137050628662e-01 -1.395052969455718994e-01 1.206354051828384399e-01 -1.493758149445056915e-02 1.706574112176895142e-01 -1.521678715944290161e-01 1.270407289266586304e-01 2.025279998779296875e-01 -2.979844212532043457e-01 2.023737430572509766e-01 6.291230022907257080e-02 -1.748469322919845581e-01 -3.347507445141673088e-03 1.105609536170959473e-01 2.461175620555877686e-01 -1.828615516424179077e-01 1.324556916952133179e-01 2.963587827980518341e-02 -3.097407221794128418e-01 1.967024058103561401e-01 -2.031828463077545166e-01 -2.389791794121265411e-02 -1.997942663729190826e-02 -3.432143330574035645e-01 1.049987375736236572e-01 -3.537815436720848083e-02 -1.170336827635765076e-01 -1.106254309415817261e-01 -4.122032597661018372e-02 -3.165991902351379395e-01
-4.315447807312011719e-02 -3.808189556002616882e-02 -1.608430147171020508e-01 2.571054995059967041e-01 -9.643308818340301514e-02 -3.143195211887359619e-01 4.338901638984680176e-01 -2.363968491554260254e-01 5.109615251421928406e-02 1.747010275721549988e-02 -4.353486001491546631e-02 -4.801172018051147461e-02 2.178015559911727905e-02 -1.340594738721847534e-01 1.586963981389999390e-01 1.090710163116455078e-01 -1.636860817670822144e-01 1.440051347017288208e-01 3.048582375049591064e-02 -5.122926458716392517e-02 3.194245696067810059e-02 2.346924245357513428e-01 2.706136703491210938e-01 1.258322224020957947e-02 2.461676020175218582e-03 -3.021442592144012451e-01 -9.869198501110076904e-02 -1.790393143892288208e-01 4.613638855516910553e-03 -2.383722215890884399e-01 -1.617967635393142700e-01 -3.051903247833251953e-01
-3.118783421814441681e-02 1.760567538440227509e-02 -3.390620946884155273e-01 -6.349821388721466064e-02 -3.049269914627075195e-01 -2.786804139614105225e-01 4.151709973812103271e-01 1.441736072301864624e-01 1.562787741422653198e-01 3.488086163997650146e-02 7.513032853603363037e-02 -8.234837651252746582e-02 1.588065475225448608e-01 -1.493382155895233154e-01 -1.437152624130249023e-01 1.340923905372619629e-01 -2.505207657814025879e-01 -3.638017177581787109e-01 -9.702549874782562256e-02 4.528711363673210144e-02 -1.133238300681114197e-01 9.297586232423782349e-02 1.705348640680313110e-01 1.267581880092620850e-01 -2.927910722792148590e-02 -2.016594558954238892e-01 -1.782113015651702881e-01 -9.369804710149765015e-02 9.718199074268341064e-02 -1.393432170152664185e-01 -2.537504956126213074e-02 -8.320629596710205078e-02
9.619110263884067535e-03 -1.854811906814575195e-01 -1.814233884215354919e-02 -2.291405573487281799e-02 3.712134361267089844e-01 -8.625316619873046875e-02 7.676697522401809692e-02 9.938344359397888184e-02 2.046669721603393555e-01 -2.267678827047348022e-01 -9.993661940097808838e-02 1.393720954656600952e-01 2.160768508911132812e-01 -4.214136004447937012e-01 -2.324312180280685425e-01 1.740294694900512695e-01 1.190340146422386169e-03 -2.111158519983291626e-01 -1.462221592664718628e-01 -1.954037100076675415e-01 -1.096142902970314026e-01 2.994170784950256348e-01 -1.259537786245346069e-02 8.398884907364845276e-03 -1.839350163936614990e-01 -2.074036374688148499e-02 4.430384561419487000e-02 -9.804376214742660522e-02 -5.401868373155593872e-03 1.804869920015335083e-01 -2.063381820917129517e-01 -2.127905040979385376e-01
1.190654337406158447e-01 -2.577453851699829102e-02 -1.434797942638397217e-01 -6.975311785936355591e-02 -1.140975430607795715e-01 -2.756853997707366943e-01 2.584407329559326172e-01 1.487529277801513672e-01 2.935404181480407715e-01 2.057469338178634644e-01 -1.487411111593246460e-01 1.785560399293899536e-01 3.170083761215209961e-01 -2.070227861404418945e-01 -2.643194496631622314e-01 3.316544890403747559e-01 -4.293750971555709839e-02 -2.123570293188095093e-01 1.902031525969505310e-02 8.097635209560394287e-02 -1.348240822553634644e-01 -1.013596579432487488e-01 -9.235765784978866577e-03 2.194583117961883545e-01 1.720078580547124147e-04 -1.052250266075134277e-01 1.681401580572128296e-01 6.234477739781141281e-03 -1.647088825702667236e-01 -1.397583782672882080e-01 -2.205294817686080933e-01 1.040079072117805481e-01
2.994024567306041718e-02 -1.122784465551376343e-01 -8.121403306722640991e-02 -2.950475811958312988e-01 2.119802832603454590e-01 -4.673744738101959229e-02 5.023367404937744141e-01 -3.188374042510986328e-01 -9.704717993736267090e-02 -1.700430065393447876e-01 8.929260075092315674e-03 4.975683987140655518e-03 -1.030112057924270630e-01 -1.917674243450164795e-01 -2.304881364107131958e-01 1.486726757138967514e-02 -7.141317427158355713e-02 5.295171216130256653e-02 -3.468317538499832153e-02 3.358740359544754028e-02 -2.591720595955848694e-02 1.092856079339981079e-01 1.679095774888992310e-01 6.612882483750581741e-03 -8.167953789234161377e-02 -3.601590991020202637e-01 1.336268186569213867e-01 1.934590749442577362e-02 7.310009002685546875e-02 2.041506394743919373e-02 -1.727505773305892944e-01 -3.335458040237426758e-01
2.108355015516281128e-01 -2.312502861022949219e-01 6.027167662978172302e-02 1.019996777176856995e-01 3.118491917848587036e-02 -2.567679882049560547e-01 1.960535943508148193e-01 1.255166679620742798e-01 2.892248034477233887e-01 9.263917803764343262e-03 -2.525411248207092285e-01 2.382468879222869873e-01 5.503648146986961365e-02 -3.405738389119505882e-03 -8.317051827907562256e-02 -2.836065180599689484e-02 -1.874912977218627930e-01 -4.723580181598663330e-01 9.537094831466674805e-02 1.994227059185504913e-02 -6.469684094190597534e-02 1.444442868232727051e-01 1.758921146392822266e-01 1.168548762798309326e-01 7.835983484983444214e-02 -5.253392830491065979e-02 2.865494191646575928e-01 1.635106354951858521e-01 1.497856676578521729e-01 -1.386744081974029541e-01 -2.319852560758590698e-01 -3.553145378828048706e-02
1.692313551902770996e-01 -3.239361047744750977e-01 -4.459647461771965027e-02 -5.834409501403570175e-03 2.029261142015457153e-01 -2.188916355371475220e-01 1.177099794149398804e-01 -1.847192794084548950e-01 -1.881450414657592773e-01 6.112481281161308289e-02 -4.031842574477195740e-02 1.365826725959777832e-01 -1.024658903479576111e-01 -5.250256508588790894e-04 -1.923326402902603149e-01 3.776402175426483154e-01 1.310708671808242798e-01 1.332178860902786255e-01 -5.476343794725835323e-04 -2.746666669845581055e-01 -8.891774713993072510e-02 2.762063741683959961e-01 -7.012672722339630127e-02 -1.344413608312606812e-01 -2.915624976158142090e-01 -1.756337583065032959e-01 1.669042855501174927e-01 -9.862580895423889160e-02 -6.676410883665084839e-02 -3.761298721656203270e-03 -2.737450897693634033e-01 -1.655592173337936401e-01
1.974390596151351929e-01 1.249243412166833878e-02 -2.115776240825653076e-01 -6.737253069877624512e-02 1.350009590387344360e-01 8.388534188270568848e-02 3.757840394973754883e-01 -4.360264912247657776e-02 1.263325065374374390e-01 -2.401763498783111572e-01 -2.091551870107650757e-01 -2.183999493718147278e-02 8.110979944467544556e-02 -5.123741552233695984e-02 -2.256634086370468140e-01 2.261119186878204346e-01 1.406524479389190674e-01 -9.426968172192573547e-03 9.102805051952600479e-04 4.051878750324249268e-01 -7.614275068044662476e-02 3.733705729246139526e-02 5.605950579047203064e-02 -3.555075824260711670e-02 -3.463498353958129883e-01 2.231069654226303101e-01 2.192903161048889160e-01 8.121497929096221924e-03 -4.859676957130432129e-02 -1.225100532174110413e-01 -2.435306012630462646e-01 -1.544138342142105103e-01
9.223899245262145996e-02 -6.191224604845046997e-02 -1.966158002614974976e-01 -1.528880298137664795e-01 -1.375508606433868408e-01 -2.780666649341583252e-01 3.726217746734619141e-01 1.649570763111114502e-01 2.331839203834533691e-01 5.703543871641159058e-02 -1.167408525943756104e-01 4.091784656047821045e-01 1.735186427831649780e-01 -1.945785582065582275e-01 -1.450460702180862427e-01 3.167207241058349609e-01 -4.145013540983200073e-02 -2.872764766216278076e-01 3.890686854720115662e-02 1.131714358925819397e-01 -2.034111171960830688e-01 5.095146223902702332e-02 6.796433031558990479e-02 1.212589442729949951e-01 -3.774564946070313454e-03 1.131158545613288879e-01 1.658309102058410645e-01 1.435621082782745361e-01 9.287596493959426880e-02 2.724319323897361755e-02 -3.937513008713722229e-02 -4.029678180813789368e-02
-1.360626239329576492e-02 -1.964708566665649414e-01 -2.692886441946029663e-02 -8.295984566211700439e-02 9.412319958209991455e-02 -1.484845876693725586e-01 6.252165436744689941e-01 -1.917379163205623627e-02 1.530265361070632935e-01 -1.268196552991867065e-01 -6.905270367860794067e-02 1.146693974733352661e-01 2.029032818973064423e-02 9.577126055955886841e-02 -1.194577142596244812e-01 -1.286615729331970215e-01 -1.057802215218544006e-01 1.261613368988037109e-01 1.729311943054199219e-01 4.875521734356880188e-02 3.934618551284074783e-03 -1.243417933583259583e-01 2.136044651269912720e-01 5.908725783228874207e-02 -1.737518757581710815e-01 -4.809660091996192932e-02 -4.228519648313522339e-02 -3.453953564167022705e-01 3.060984984040260315e-02 -2.452314645051956177e-02 -2.132429778575897217e-01 -3.301941156387329102e-01
1.533952504396438599e-01 -5.245758593082427979e-02 -1.876614689826965332e-01 9.958408772945404053e-02 2.639837265014648438e-01 -1.134544983506202698e-01 7.481946051120758057e-02 -2.279738932847976685e-01 1.262588798999786377e-01 2.672519683837890625e-01 1.329537630081176758e-01 2.169592678546905518e-01 2.225554175674915314e-02 -4.391917213797569275e-02 -4.434886947274208069e-02 1.179383769631385803e-01 -2.823545336723327637e-01 -2.286867052316665649e-02 -1.490509957075119019e-01 -1.463553458452224731e-01 -1.723642647266387939e-01 3.023988381028175354e-02 -2.316658012568950653e-02 8.960354328155517578e-02 -8.243865519762039185e-02 5.576802045106887817e-02 1.283802837133407593e-01 -2.442140132188796997e-01 -2.060364037752151489e-01 1.164573654532432556e-01 -4.055693447589874268e-01 -3.852804899215698242e-01
1.409330368041992188e-01 -1.076821461319923401e-01 -2.012345008552074432e-02 -1.262379437685012817e-01 1.129682660102844238e-01 -1.012964174151420593e-01 1.998802274465560913e-01 1.044797748327255249e-01 -2.506024241447448730e-01 -1.206638887524604797e-01 7.457261532545089722e-02 1.471083909273147583e-01 7.304382324218750000e-02 -4.458170235157012939e-01 -1.541163325309753418e-01 -1.304997596889734268e-02 -9.193467348814010620e-02 1.498440653085708618e-01 1.143795326352119446e-01 -2.361586317420005798e-03 -1.982249170541763306e-01 -1.223609149456024170e-01 2.591041326522827148e-01 2.136643081903457642e-01 -2.571468800306320190e-02 7.929642498493194580e-02 2.297347225248813629e-02 -1.877831220626831055e-01 -1.078938171267509460e-01 -3.067424595355987549e-01 -2.387327104806900024e-01 -3.594799041748046875e-01
1.357528269290924072e-01 -9.718002378940582275e-02 1.552050858736038208e-01 -1.864649169147014618e-02 2.418180555105209351e-01 8.182102441787719727e-02 2.806737422943115234e-01 1.520865708589553833e-01 1.466443091630935669e-01 1.497566606849431992e-02 -1.815006434917449951e-01 4.364368915557861328e-01 2.927690185606479645e-02 -7.305242866277694702e-02 1.425019800662994385e-01 -3.018238348886370659e-03 1.468604803085327148e-01 9.774526208639144897e-02 3.466899693012237549e-02 1.928408294916152954e-01 -1.213887557387351990e-01 2.585080265998840332e-01 9.588280320167541504e-02 8.612054586410522461e-02 -1.696744114160537720e-01 9.054114110767841339e-03 6.635537743568420410e-02 -4.246876388788223267e-02 2.944158315658569336e-01 3.781642392277717590e-02 -3.321393132209777832e-01 -3.282755911350250244e-01
6.000422313809394836e-02 2.762968465685844421e-02 -3.434827551245689392e-02 -1.649880707263946533e-01 7.629971951246261597e-02 -3.675517141819000244e-01 1.421289145946502686e-01 -9.283831715583801270e-02 7.007030397653579712e-02 -2.235303670167922974e-01 -1.234082952141761780e-01 2.749811410903930664e-01 1.391019225120544434e-01 -1.992043852806091309e-02 -2.589908838272094727e-01 1.072097383439540863e-02 1.209502369165420532e-01 2.833501249551773071e-02 1.680711209774017334e-01 -2.088367789983749390e-01 -2.416707277297973633e-01 -7.849341258406639099e-03 -1.127904877066612244e-01 1.412618756294250488e-01 -2.972131669521331787e-01 -8.406027406454086304e-02 9.145661443471908569e-02 2.992989309132099152e-02 -5.219309031963348389e-02 1.675635576248168945e-02 -5.965536087751388550e-02 -5.245772600173950195e-01
-2.334980368614196777e-01 -2.176310867071151733e-01 -1.824988573789596558e-01 -9.705203771591186523e-02 2.252280525863170624e-02 -2.239098846912384033e-01 3.854483067989349365e-01 2.124529778957366943e-01 -4.722396284341812134e-02 -4.593370854854583740e-02 -1.173502299934625626e-02 2.151616215705871582e-01 -5.666048452258110046e-02 -9.206251055002212524e-02 -2.804953046143054962e-02 2.174380123615264893e-01 -1.507631689310073853e-01 6.092879176139831543e-02 8.723696321249008179e-02 -3.783271461725234985e-02 -2.607311606407165527e-01 -1.661235988140106201e-01 3.266674876213073730e-01 2.735282480716705322e-01 3.508944809436798096e-02 1.270592212677001953e-01 -1.577126532793045044e-01 1.651569008827209473e-01 -4.458813741803169250e-02 -3.178870975971221924e-01 -1.239306926727294922e-01 1.246893778443336487e-03
1.675294041633605957e-01 1.313355863094329834e-01 -2.122410684823989868e-01 -6.355854682624340057e-03 -1.527359783649444580e-01 -1.244265586137771606e-01 3.590196967124938965e-01 1.451639235019683838e-01 1.759790331125259399e-01 -6.268259603530168533e-03 -2.751438319683074951e-01 2.860324382781982422e-01 1.050957217812538147e-01 -2.397209703922271729e-01 -1.132174730300903320e-01 2.288226187229156494e-01 -1.204963847994804382e-01 -1.957578808069229126e-01 -7.226064801216125488e-02 1.190071851015090942e-01 -2.826302051544189453e-01 1.008146479725837708e-01 5.298420041799545288e-02 2.972650825977325439e-01 1.698341071605682373e-01 2.590589970350265503e-02 2.078219056129455566e-01 5.008737742900848389e-02 6.837736815214157104e-02 -5.242357496172189713e-03 5.694445222616195679e-02 -2.490045279264450073e-01
-1.359146088361740112e-02 -2.430410534143447876e-01 -8.174487948417663574e-02 5.903737992048263550e-02 6.987984478473663330e-02 -2.203559577465057373e-01 6.985878944396972656e-02 -4.180892184376716614e-02 1.860892027616500854e-01 8.132676780223846436e-02 6.911374628543853760e-02 2.169656455516815186e-01 -9.751068055629730225e-02 -1.331013888120651245e-01 1.049518361687660217e-01 2.429884821176528931e-01 -3.856374323368072510e-01 -4.770456999540328979e-02 1.522288657724857330e-02 -1.613242626190185547e-01 5.260113254189491272e-02 -5.476731806993484497e-02 -3.472253680229187012e-02 9.357419610023498535e-02 -2.260028272867202759e-01 -2.634273171424865723e-01 2.032047510147094727e-01 -1.933399140834808350e-01 -2.468047142028808594e-01 -4.240229129791259766e-01 -2.103092521429061890e-01 -5.545023828744888306e-02
-3.834191337227821350e-02 -3.692606687545776367e-01 -1.077816784381866455e-01 -9.507203847169876099e-02 -4.833557084202766418e-02 -2.587352991104125977e-01 2.716319859027862549e-01 -1.923538744449615479e-01 2.436635829508304596e-02 -9.823080152273178101e-02 8.639858663082122803e-02 1.764009445905685425e-01 -7.473342120647430420e-02 2.690440788865089417e-02 6.932946294546127319e-02 -5.160645022988319397e-02 -2.237352430820465088e-01 -2.796060442924499512e-01 -4.659306257963180542e-03 -8.198535442352294922e-02 2.881182171404361725e-02 9.425260871648788452e-02 -1.189559791237115860e-02 3.803434073925018311e-01 -2.495818398892879486e-02 -7.217886298894882202e-02 -6.208150833845138550e-02 -9.673115611076354980e-02 -1.265887022018432617e-01 2.559548020362854004e-01 -3.445910811424255371e-01 -3.000532090663909912e-01
1.587177217006683350e-01 -3.088586330413818359e-01 -1.287755072116851807e-01 -7.238499075174331665e-02 3.300613164901733398e-02 -9.411579929292201996e-03 2.987183630466461182e-01 1.426221570000052452e-03 1.710430681705474854e-01 2.976240962743759155e-02 -6.732551753520965576e-02 -1.816811561584472656e-01 -1.498780101537704468e-01 6.066907197237014771e-02 -2.979307472705841064e-01 2.892295718193054199e-01 -2.243788391351699829e-01 -1.383200734853744507e-01 2.717660069465637207e-01 -7.045669853687286377e-02 1.743904867907986045e-04 1.446100622415542603e-01 1.379448026418685913e-01 3.220194578170776367e-01 -2.486820667982101440e-01 1.338921189308166504e-01 5.823104456067085266e-02 -1.753641366958618164e-01 2.233351767063140869e-01 7.427512854337692261e-02 -1.006674692034721375e-01 -1.719225347042083740e-01
-2.307034470140933990e-02 -2.123329490423202515e-01 -7.133238762617111206e-02 -2.445220015943050385e-03 -9.592413157224655151e-02 -1.604397147893905640e-01 3.848883211612701416e-01 1.694325804710388184e-01 2.526681311428546906e-02 -2.966957725584506989e-02 -2.610131502151489258e-01 1.523958593606948853e-01 -1.990222483873367310e-01 6.009877100586891174e-02 3.361668810248374939e-02 1.131819114089012146e-01 2.100015617907047272e-02 -3.593256697058677673e-02 1.120980307459831238e-01 -1.643558219075202942e-02 -2.406339645385742188e-01 -1.001465469598770142e-01 3.348453640937805176e-01 2.496138447895646095e-03 1.550824791193008423e-01 2.822153270244598389e-01 8.311902731657028198e-02 -7.977990806102752686e-02 1.438572257757186890e-01 -4.259747266769409180e-01 -2.715059816837310791e-01 1.398009480908513069e-03
9.558653086423873901e-02 -2.617490887641906738e-01 -2.899662256240844727e-01 -1.840573400259017944e-01 -8.330868184566497803e-02 -2.024001330137252808e-01 2.563512623310089111e-01 -2.642876096069812775e-02 -2.921333909034729004e-02 1.381667852401733398e-01 -6.655159592628479004e-02 5.150033533573150635e-02 2.726916670799255371e-01 1.839949935674667358e-01 2.467033863067626953e-01 2.529160976409912109e-01 -3.027635812759399414e-01 -4.750332981348037720e-02 -9.902585297822952271e-02 -1.555927097797393799e-01 -1.100666671991348267e-01 -2.628591097891330719e-02 6.031326949596405029e-03 2.939251065254211426e-01 -1.244304180145263672e-01 -5.775715783238410950e-02 -1.949187219142913818e-01 -7.909816503524780273e-02 -8.129273541271686554e-03 -1.158822607249021530e-02 -3.732403814792633057e-01 -1.595644652843475342e-02
1.082356795668601990e-01 -1.283245831727981567e-01 -2.873859554529190063e-02 -1.712950877845287323e-03 3.049508929252624512e-01 -1.557393372058868408e-01 1.981301456689834595e-01 -1.483573764562606812e-02 1.027616336941719055e-01 -1.533609330654144287e-01 1.075070723891258240e-01 -2.034347318112850189e-02 1.001502946019172668e-01 -1.403668820858001709e-01 9.970777481794357300e-02 4.441142678260803223e-01 -2.374933511018753052e-01 8.362082391977310181e-02 -3.185530379414558411e-02 -9.484819136559963226e-03 5.271414667367935181e-02 -1.035600379109382629e-01 3.662174046039581299e-01 1.970590204000473022e-01 -1.489101499319076538e-01 1.578469388186931610e-02 1.663230475969612598e-03 -1.788576245307922363e-01 1.750956028699874878e-01 -1.382548511028289795e-01 -2.362122088670730591e-01 -3.469350934028625488e-01
4.608469828963279724e-02 -2.014404535293579102e-01 -1.281423121690750122e-01 -2.410236001014709473e-01 9.098549932241439819e-02 -4.735350310802459717e-01 3.018679320812225342e-01 5.550144240260124207e-02 3.073450922966003418e-01 1.599539369344711304e-01 -2.562979161739349365e-01 5.645551905035972595e-02 2.866855077445507050e-02 -3.217897415161132812e-01 9.824930131435394287e-02 6.332967430353164673e-02 -3.662170842289924622e-03 -9.900113195180892944e-02 -1.374445296823978424e-02 5.846339091658592224e-02 -4.577894508838653564e-02 2.732934895902872086e-03 -9.050040692090988159e-02 1.538429558277130127e-01 -8.199452608823776245e-02 9.043643251061439514e-03 2.798171341419219971e-01 5.323334410786628723e-02 1.669659316539764404e-01 8.872491866350173950e-02 -2.315507680177688599e-01 -1.562887579202651978e-01
1.063061654567718506e-01 -1.986719816923141479e-01 -3.339107632637023926e-01 1.075412407517433167e-01 6.143311038613319397e-02 -1.779948323965072632e-01 2.606413364410400391e-01 -2.655663341283798218e-02 1.954180896282196045e-01 4.641719534993171692e-02 -6.362196058034896851e-02 1.488751964643597603e-03 1.081924140453338623e-01 -1.255613863468170166e-01 -1.124632135033607483e-01 -6.363819539546966553e-02 -6.611390411853790283e-02 -2.285785526037216187e-01 -5.523389205336570740e-02 -3.268216550350189209e-02 2.823058329522609711e-02 1.065275296568870544e-01 -2.484620213508605957e-01 2.757095098495483398e-01 8.071433752775192261e-02 -3.603489696979522705e-01 3.457424342632293701e-01 -1.435884982347488403e-01 -1.745490580797195435e-01 -1.339846998453140259e-01 -3.067124783992767334e-01 -6.216005608439445496e-02
-7.115057855844497681e-02 3.004018915817141533e-03 -2.228160947561264038e-01 3.631298989057540894e-02 2.224217653274536133e-01 1.795003004372119904e-02 3.493745028972625732e-01 1.322261057794094086e-03 6.731233745813369751e-02 -1.571683138608932495e-01 -1.272462159395217896e-01 -3.111584298312664032e-02 -5.922827869653701782e-03 -4.879862815141677856e-02 8.646301180124282837e-02 1.139712333679199219e-01 -3.673548698425292969e-01 -2.745157293975353241e-02 8.003026247024536133e-02 -5.373977869749069214e-02 -1.195804104208946228e-01 -1.440099030733108521e-01 2.780337631702423096e-01 2.792223095893859863e-01 -1.944129317998886108e-01 -1.785523630678653717e-02 -1.340633928775787354e-01 -2.965658605098724365e-01 3.804900497198104858e-02 6.466210633516311646e-02 -2.257634401321411133e-01 -4.085228443145751953e-01
6.215562112629413605e-03 -2.397588491439819336e-01 2.502468414604663849e-02 -1.013926565647125244e-01 2.170011848211288452e-01 -6.876500695943832397e-02 1.578334718942642212e-01 -1.322834789752960205e-01 3.033339679241180420e-01 -1.390093117952346802e-01 -2.294931560754776001e-01 1.896185874938964844e-01 -5.472801998257637024e-02 9.689126163721084595e-02 1.830034703016281128e-01 1.344261616468429565e-01 2.704974412918090820e-01 3.375238925218582153e-02 1.540484465658664703e-02 -1.975298821926116943e-01 -2.326305955648422241e-01 4.272058904170989990e-01 -1.402259455062448978e-03 -1.550114899873733521e-01 9.101539850234985352e-02 5.456510931253433228e-02 1.710796654224395752e-01 -4.490659758448600769e-02 -1.299013346433639526e-01 -1.566931605339050293e-01 -2.906682491302490234e-01 -1.753957271575927734e-01
3.232508152723312378e-02 -2.355937510728836060e-01 -9.629819542169570923e-02 1.062846556305885315e-01 4.119950532913208008e-01 2.876668237149715424e-02 5.658112838864326477e-02 -6.445568054914474487e-02 1.608627289533615112e-01 2.562651410698890686e-02 -1.255809608846902847e-02 2.148565351963043213e-01 1.080807447433471680e-01 -9.055699408054351807e-02 -3.250873982906341553e-01 4.784714058041572571e-02 1.317707896232604980e-01 3.836103528738021851e-02 -1.472398936748504639e-01 -2.045104652643203735e-01 -3.199587464332580566e-01 -1.799467355012893677e-01 2.459347546100616455e-01 1.469135284423828125e-01 -1.176757155917584896e-03 8.833176456391811371e-03 6.308745592832565308e-02 -1.871570199728012085e-01 -3.528245165944099426e-02 -1.893211305141448975e-01 -2.705752290785312653e-02 -4.100999832153320312e-01
7.664185017347335815e-02 -2.857779562473297119e-01 -3.640380874276161194e-02 5.082615092396736145e-02 7.094109803438186646e-02 -1.720458418130874634e-01 2.585980296134948730e-01 -1.236133500933647156e-01 -4.227487742900848389e-02 -6.043182685971260071e-03 6.469634175300598145e-02 -5.647741490975022316e-04 -2.068012580275535583e-02 -5.320776700973510742e-01 -1.604918688535690308e-01 -1.436433941125869751e-02 2.492595463991165161e-02 5.129975080490112305e-02 -3.364478051662445068e-02 1.268683671951293945e-01 8.222797513008117676e-02 -1.152427271008491516e-01 1.901542693376541138e-01 7.991887629032135010e-02 -8.344864845275878906e-02 1.279844250530004501e-02 -5.899035558104515076e-02 -2.531968653202056885e-01 -2.160373628139495850e-01 -3.183875083923339844e-01 -3.386025130748748779e-01 -2.361689060926437378e-01
1.131984740495681763e-01 -1.690424382686614990e-01 -1.172404214739799500e-01 1.007759422063827515e-01 -1.158238295465707779e-02 -2.376681715250015259e-01 2.393598109483718872e-01 2.743447124958038330e-01 1.741616278886795044e-01 2.085984870791435242e-02 -1.156652420759201050e-01 1.400849372148513794e-01 -1.378863006830215454e-01 8.167818933725357056e-02 -2.450521588325500488e-01 2.902638614177703857e-01 5.468156561255455017e-02 1.084963902831077576e-01 1.974696069955825806e-01 -1.100799217820167542e-01 -3.561680018901824951e-01 1.604694686830043793e-02 3.341352939605712891e-01 3.253194987773895264e-01 1.702930331230163574e-01 5.002775788307189941e-02 -1.151957735419273376e-01 1.094880923628807068e-01 -1.222323030233383179e-01 -4.783480986952781677e-02 -9.604655951261520386e-02 -1.345143616199493408e-01
1.472508907318115234e-01 -2.615204453468322754e-01 1.255001723766326904e-01 9.321744740009307861e-02 1.101562529802322388e-01 -9.280416369438171387e-02 3.759353756904602051e-01 1.744332611560821533e-01 3.370370566844940186e-01 3.980648517608642578e-01 -6.165136396884918213e-02 -5.220093205571174622e-02 -1.360664069652557373e-01 -1.700285822153091431e-01 1.530736833810806274e-01 3.258578851819038391e-02 2.711720764636993408e-01 -8.233929425477981567e-02 -1.795775741338729858e-01 8.002699911594390869e-02 -5.489442497491836548e-02 1.106451149098575115e-03 -9.175597876310348511e-02 1.115036681294441223e-01 -1.524334102869033813e-01 -1.753416359424591064e-01 5.768159404397010803e-02 -1.957807987928390503e-01 8.607476949691772461e-02 -1.450831592082977295e-01 -2.237822860479354858e-01 -1.596334278583526611e-01
-1.954382210969924927e-01 6.570563465356826782e-02 -1.585315167903900146e-01 9.161131829023361206e-02 8.547198958694934845e-03 -6.252864748239517212e-02 3.976335227489471436e-01 3.357772827148437500e-01 2.680706232786178589e-02 1.974436640739440918e-01 -1.969503462314605713e-01 2.183301001787185669e-01 6.372720003128051758e-02 -1.053674370050430298e-01 -4.006776958703994751e-02 1.921095550060272217e-01 -6.121554970741271973e-02 -5.523868277668952942e-02 9.803707897663116455e-02 -1.338028311729431152e-01 -5.336183309555053711e-02 5.556188896298408508e-02 4.944907128810882568e-02 3.977625370025634766e-01 -2.077708207070827484e-02 -1.388355195522308350e-01 8.035027235746383667e-02 2.286103218793869019e-01 1.819686144590377808e-01 4.429080057889223099e-03 -3.820416033267974854e-01 -1.042267307639122009e-01
1.658067256212234497e-01 7.054070942103862762e-03 -3.100931644439697266e-03 1.612286120653152466e-01 -6.952038407325744629e-02 1.621276885271072388e-02 3.964078426361083984e-01 -2.111732065677642822e-01 1.147061660885810852e-01 2.257319837808609009e-01 7.365152239799499512e-02 4.035733640193939209e-02 -1.162336543202400208e-01 -2.098397612571716309e-01 -1.568883955478668213e-01 -2.244881168007850647e-02 -1.195075511932373047e-01 -1.223779320716857910e-01 -9.770958870649337769e-02 1.231516152620315552e-01 -6.042866408824920654e-02 1.026582866907119751e-01 1.145078800618648529e-02 1.305684000253677368e-01 -5.622884258627891541e-02 6.345862988382577896e-03 1.703954041004180908e-01 -1.685516536235809326e-01 -2.228658944368362427e-01 -2.418657243251800537e-01 -2.424023896455764771e-01 -5.223824381828308105e-01
8.396332710981369019e-02 8.452171832323074341e-02 -3.385404050350189209e-01 -1.611916273832321167e-01 1.096882894635200500e-01 1.415290236473083496e-01 3.159742057323455811e-01 1.868662387132644653e-01 1.420936137437820435e-01 1.397844105958938599e-01 -1.308147162199020386e-01 -1.382775902748107910e-01 2.833237051963806152e-01 1.138548552989959717e-01 1.033769547939300537e-01 2.823020517826080322e-01 1.505116373300552368e-01 1.357843577861785889e-01 1.479459255933761597e-01 8.246348053216934204e-02 -3.052592575550079346e-01 4.039317369461059570e-02 5.862815305590629578e-02 -8.244570344686508179e-02 7.063169032335281372e-02 1.324039697647094727e-01 2.514644265174865723e-01 -1.371286064386367798e-01 -1.205709949135780334e-01 -3.664869442582130432e-02 -2.322995811700820923e-01 -2.637852728366851807e-01
1.835130155086517334e-01 -6.133201718330383301e-02 -1.574415117502212524e-01 -2.745643258094787598e-02 -5.118892341852188110e-02 -1.543259024620056152e-01 5.947043374180793762e-02 9.014261513948440552e-02 1.229808405041694641e-01 1.347571462392807007e-01 -3.520719110965728760e-01 -1.861790567636489868e-01 1.225115135312080383e-01 -1.594930738210678101e-01 -1.236969698220491409e-02 2.184573858976364136e-01 1.751807928085327148e-01 -1.564676314592361450e-01 -1.969822049140930176e-01 -1.212788075208663940e-01 -5.911364033818244934e-02 1.864352077245712280e-02 1.780993677675724030e-02 2.367186546325683594e-01 -2.255477756261825562e-01 3.397298976778984070e-02 3.586585819721221924e-01 -1.236734315752983093e-01 -2.309267669916152954e-01 -1.453117877244949341e-01 -3.679832518100738525e-01 -2.097817212343215942e-01
2.202230244874954224e-01 3.905915468931198120e-02 -3.776011765003204346e-01 4.661086946725845337e-02 1.779339313507080078e-01 -2.005789577960968018e-01 3.797698915004730225e-01 2.011342793703079224e-01 -1.208585593849420547e-02 2.604356110095977783e-01 -1.155768409371376038e-01 2.048524469137191772e-01 2.092162668704986572e-01 -5.942970141768455505e-02 1.058346033096313477e-01 1.873491257429122925e-01 -1.051320731639862061e-01 -2.034055739641189575e-01 3.959327004849910736e-03 -2.131760306656360626e-02 -1.520540714263916016e-01 -2.190979719161987305e-01 2.245031297206878662e-02 3.540033698081970215e-01 -1.204492002725601196e-01 -4.848608747124671936e-02 1.079845055937767029e-01 1.387537270784378052e-01 7.062996923923492432e-02 4.976560175418853760e-02 -3.698787838220596313e-02 -1.590603590011596680e-01
-3.175297752022743225e-02 -2.830526530742645264e-01 -7.170442491769790649e-02 2.210667170584201813e-02 6.252368912100791931e-03 -3.050776422023773193e-01 3.730992674827575684e-01 2.169714570045471191e-01 -9.707543998956680298e-03 -7.016563415527343750e-02 -5.585693567991256714e-02 2.336776703596115112e-01 -2.096034437417984009e-01 -3.886691993102431297e-03 -7.020149379968643188e-02 1.583888828754425049e-01 -4.523763433098793030e-02 -6.295619159936904907e-02 6.486525386571884155e-02 -4.443128407001495361e-02 -1.926180869340896606e-01 -1.623707264661788940e-02 3.638260364532470703e-01 1.558003872632980347e-01 1.489219665527343750e-01 1.170284450054168701e-01 -2.194413095712661743e-01 1.858828216791152954e-01 3.692374005913734436e-02 -2.493835389614105225e-01 -3.175406754016876221e-01 -8.931364119052886963e-02
1.160776689648628235e-01 -9.400504082441329956e-02 -3.477311730384826660e-01 5.406815931200981140e-02 1.221240237355232239e-01 -3.518374264240264893e-01 4.245239496231079102e-01 2.956854179501533508e-03 5.106360837817192078e-02 -1.727687716484069824e-01 -3.124665021896362305e-01 -7.136400043964385986e-02 7.458340376615524292e-02 -4.499380942434072495e-03 -7.314010709524154663e-02 3.111374378204345703e-02 1.979317516088485718e-02 -1.007661819458007812e-01 2.089437097311019897e-02 2.003774344921112061e-01 3.771916031837463379e-02 -1.040005087852478027e-01 1.317605227231979370e-01 7.343731075525283813e-02 -3.694193363189697266e-01 -1.593811362981796265e-01 -1.332333832979202271e-01 -1.051128134131431580e-01 1.060764938592910767e-01 7.372155040502548218e-02 -7.337724417448043823e-02 -2.982619404792785645e-01
-1.869909912347793579e-01 -3.521567881107330322e-01 8.751101791858673096e-02 2.898238971829414368e-02 1.633375287055969238e-01 -1.694433242082595825e-01 2.223026454448699951e-01 6.654068827629089355e-02 1.125266700983047485e-01 -5.828019604086875916e-02 -1.427230089902877808e-01 -3.036012947559356689e-01 -8.754885196685791016e-02 -2.585567235946655273e-01 -1.500592082738876343e-01 2.235971987247467041e-01 -1.087615787982940674e-01 1.179908402264118195e-02 2.328488379716873169e-01 -4.508459474891424179e-03 -2.739617526531219482e-01 1.393834352493286133e-01 -9.807750582695007324e-03 1.068942993879318237e-01 6.465023010969161987e-02 -2.745349705219268799e-01 2.626834213733673096e-01 -1.234005615115165710e-01 -9.026082605123519897e-02 -2.618578374385833740e-01 -6.334821879863739014e-02 -1.758735030889511108e-01
5.882729589939117432e-02 -2.400209158658981323e-01 -2.445591241121292114e-01 -1.638474017381668091e-01 -1.664076931774616241e-02 -1.106893527321517467e-03 1.698663532733917236e-01 -1.745126992464065552e-01 3.885801136493682861e-02 1.189703270792961121e-01 -1.019917502999305725e-01 1.570858955383300781e-01 2.915142774581909180e-01 6.659364700317382812e-02 2.533878087997436523e-01 3.097073137760162354e-01 -3.409596979618072510e-01 6.134913768619298935e-03 -2.115625329315662384e-02 1.189493909478187561e-01 -2.398849278688430786e-01 -4.318935051560401917e-02 -2.403524518013000488e-02 1.665605604648590088e-01 -1.087967902421951294e-01 -4.907412081956863403e-02 -1.948263682425022125e-02 -1.928295753896236420e-02 3.558662906289100647e-02 6.530992686748504639e-02 -4.741301238536834717e-01 -1.687003672122955322e-01
2.351350635290145874e-01 -1.030220314860343933e-01 -7.906781136989593506e-02 -6.944808363914489746e-02 1.118896678090095520e-01 -9.007725119590759277e-02 9.803260862827301025e-02 2.259141653776168823e-01 9.427388757467269897e-02 1.673035882413387299e-02 -2.423703223466873169e-01 -5.152979493141174316e-02 3.900539875030517578e-02 2.643848210573196411e-02 2.723257839679718018e-01 1.137447580695152283e-01 2.421865463256835938e-01 1.799372583627700806e-01 -1.733436994254589081e-02 1.439623348414897919e-02 -2.053829580545425415e-01 -1.197875887155532837e-01 1.237949132919311523e-01 1.397327631711959839e-01 -8.248851448297500610e-02 -3.821518970653414726e-03 3.406076133251190186e-01 -2.900631129741668701e-01 -2.451746016740798950e-01 -1.053926944732666016e-01 -3.800143599510192871e-01 -2.762922942638397217e-01
3.321695923805236816e-01 -2.614511549472808838e-01 -1.714182086288928986e-03 3.253912553191184998e-02 2.204906791448593140e-01 -1.473055183887481689e-01 2.328688949346542358e-01 -4.013693332672119141e-02 -1.392034143209457397e-01 1.479447335004806519e-01 -1.486587822437286377e-01 4.186808764934539795e-01 1.856529712677001953e-02 2.863615751266479492e-01 -1.017808467149734497e-01 -7.987380772829055786e-02 -1.377699058502912521e-02 -4.079663008451461792e-02 -8.823302388191223145e-02 2.824590913951396942e-02 -5.555080994963645935e-02 8.900006115436553955e-02 2.938958108425140381e-01 3.824536129832267761e-02 -2.041292041540145874e-01 -1.054614260792732239e-01 -1.162125095725059509e-01 -1.767694018781185150e-02 -1.793591082096099854e-01 -1.281614005565643311e-01 -1.302990019321441650e-01 -3.389436006546020508e-01
1.722692847251892090e-01 -2.544830143451690674e-01 2.207910828292369843e-02 1.598709374666213989e-01 -1.482699066400527954e-01 -2.499282658100128174e-01 2.076553702354431152e-01 1.950947642326354980e-01 1.756951361894607544e-01 1.503586769104003906e-01 4.902189597487449646e-02 1.834545284509658813e-01 1.930392980575561523e-01 -2.930359244346618652e-01 -1.181397810578346252e-01 2.475825250148773193e-01 4.148795735090970993e-03 -2.143134921789169312e-01 -2.436795830726623535e-02 -7.146325660869479179e-04 -2.304764986038208008e-01 2.031142562627792358e-01 -9.781857579946517944e-02 6.041384488344192505e-02 -2.724125683307647705e-01 1.684664562344551086e-02 4.433581605553627014e-02 2.129071801900863647e-01 -7.926172693260014057e-04 -4.102437943220138550e-02 7.985066622495651245e-02 -3.768008649349212646e-01
2.028333842754364014e-01 -2.050967514514923096e-01 -1.752863973379135132e-01 4.521249607205390930e-02 1.444573253393173218e-01 4.462835937738418579e-02 2.186222523450851440e-01 -1.113388463854789734e-01 2.466532588005065918e-01 1.165917664766311646e-01 2.131102979183197021e-02 1.404883414506912231e-01 1.451718807220458984e-01 4.654093459248542786e-02 -6.838502734899520874e-02 8.639831095933914185e-02 2.358187735080718994e-01 1.357470899820327759e-01 -1.960081309080123901e-01 -3.119557201862335205e-01 -2.457030490040779114e-02 2.343785017728805542e-02 3.477857410907745361e-01 5.293371155858039856e-02 -2.362067252397537231e-01 -1.942803710699081421e-01 3.010905347764492035e-02 -5.926443263888359070e-02 5.432876572012901306e-02 -4.490408599376678467e-01 -1.791099756956100464e-01 4.071768000721931458e-02
1.805344521999359131e-01 -2.675074934959411621e-01 -1.854036301374435425e-01 5.039679259061813354e-02 2.310586869716644287e-01 -1.941796243190765381e-01 8.218459784984588623e-02 -1.499019563198089600e-01 4.862605407834053040e-02 -1.386243253946304321e-01 1.071012392640113831e-01 6.549408659338951111e-03 1.276421546936035156e-01 -8.169564604759216309e-02 1.849859803915023804e-01 4.795860052108764648e-01 -1.724790036678314209e-01 1.140109449625015259e-01 -3.803041204810142517e-02 1.976185441017150879e-01 7.055637240409851074e-02 1.819072663784027100e-01 2.526422739028930664e-01 1.580279022455215454e-01 -1.792208701372146606e-01 9.962580353021621704e-02 2.456698752939701080e-02 -1.404408365488052368e-01 2.428819835186004639e-01 -1.905907541513442993e-01 -1.215949878096580505e-01 -1.890482902526855469e-01
2.159985154867172241e-01 2.705847658216953278e-02 -1.306895762681961060e-01 -1.443725526332855225e-01 1.372371017932891846e-01 -4.180227816104888916e-01 1.756068915128707886e-01 2.217562943696975708e-01 1.446521878242492676e-01 -1.773839592933654785e-01 -1.502285897731781006e-01 2.464228421449661255e-01 7.044157385826110840e-02 -2.246765643358230591e-01 -1.382786035537719727e-01 -1.285511702299118042e-01 1.253028810024261475e-01 -1.130670458078384399e-01 -3.176232054829597473e-02 -3.253731429576873779e-01 -2.714890837669372559e-01 -8.978409320116043091e-02 -3.904883563518524170e-02 -2.440649271011352539e-02 -1.018966808915138245e-01 -1.191922202706336975e-01 4.639946669340133667e-02 -2.009308636188507080e-01 1.020732596516609192e-01 9.197325259447097778e-02 -1.198823451995849609e-01 -3.077554106712341309e-01
1.409590691328048706e-01 -2.213229984045028687e-01 -2.175786197185516357e-01 5.275382474064826965e-02 9.262034296989440918e-02 3.448697179555892944e-02 3.314435780048370361e-01 4.088542237877845764e-02 4.540029764175415039e-01 -5.766732618212699890e-02 -2.360594570636749268e-01 -1.584659069776535034e-01 3.044793382287025452e-02 1.397097557783126831e-01 -3.003604710102081299e-02 2.664691768586635590e-02 8.255365490913391113e-02 -2.003962248563766479e-01 -4.750793427228927612e-02 -1.283977776765823364e-01 -1.207650750875473022e-01 1.109991921111941338e-03 1.424919161945581436e-02 -2.114416062831878662e-01 -3.712199628353118896e-01 -1.260977536439895630e-01 1.999487429857254028e-01 -3.742421278730034828e-03 1.102604269981384277e-01 -2.365153133869171143e-01 -2.333894222974777222e-01 -7.689254730939865112e-02
1.378971338272094727e-01 -8.095567673444747925e-02 5.074096843600273132e-03 6.063750758767127991e-02 2.828588783740997314e-01 -1.279012113809585571e-01 2.420907020568847656e-01 -8.817541413009166718e-03 1.071416959166526794e-01 -8.129576593637466431e-02 1.469481587409973145e-01 1.249576508998870850e-01 -1.724089235067367554e-01 -1.108141839504241943e-01 -2.984008938074111938e-02 9.376999735832214355e-02 -2.621067464351654053e-01 -2.530988678336143494e-02 -1.841885447502136230e-01 -3.222834318876266479e-02 1.050319671630859375e-01 4.563365131616592407e-03 2.077735215425491333e-01 4.889172315597534180e-01 -1.124062165617942810e-01 1.855441927909851074e-01 1.270265132188796997e-01 -3.885790705680847168e-02 -6.000614538788795471e-02 -2.704758383333683014e-02 -2.713419795036315918e-01 -4.104348123073577881e-01
7.021416723728179932e-02 -2.682324349880218506e-01 -1.477521061897277832e-01 1.956240385770797729e-01 3.454666435718536377e-01 -4.886194691061973572e-02 1.417652219533920288e-01 -1.572085730731487274e-02 5.548956617712974548e-02 1.468665897846221924e-01 4.195941984653472900e-02 2.131755203008651733e-01 -6.191402301192283630e-02 -3.044894337654113770e-01 1.019603982567787170e-01 1.951950043439865112e-01 3.923463635146617889e-03 -1.501661241054534912e-01 1.102729067206382751e-01 1.472261846065521240e-01 -1.423899382352828979e-01 9.985473938286304474e-03 -1.461624354124069214e-01 2.483397275209426880e-01 -1.276037991046905518e-01 -1.494980156421661377e-01 3.822436630725860596e-01 -1.701474338769912720e-01 -1.312789022922515869e-01 -1.436449885368347168e-01 -2.995022535324096680e-01 5.450736731290817261e-02
9.212778508663177490e-02 -1.128450334072113037e-01 -1.015719771385192871e-01 -1.952356845140457153e-02 1.707884222269058228e-01 -1.077429130673408508e-01 4.274477362632751465e-01 3.620881959795951843e-02 1.244635656476020813e-01 -2.566088438034057617e-01 -1.351116448640823364e-01 3.943894430994987488e-02 -2.231073379516601562e-02 2.354388497769832611e-02 1.634988875593990088e-04 1.475951634347438812e-02 -7.621362060308456421e-02 3.457277640700340271e-02 2.068673223257064819e-01 -2.307909727096557617e-02 -5.538164824247360229e-02 -1.261495333164930344e-02 2.689547538757324219e-01 1.742322929203510284e-02 -2.884525358676910400e-01 -5.369915440678596497e-02 -9.035897254943847656e-02 -4.053917229175567627e-01 6.571465730667114258e-02 -1.762683130800724030e-02 -2.586550712585449219e-01 -4.295773208141326904e-01
-9.800238907337188721e-02 -4.062070325016975403e-02 -1.131699420511722565e-03 -6.574546545743942261e-02 2.198638170957565308e-01 1.328191906213760376e-01 1.716613322496414185e-01 -4.643316566944122314e-02 1.884717196226119995e-01 1.879906356334686279e-01 3.254054486751556396e-02 -3.262044116854667664e-02 7.927159965038299561e-02 -2.674328982830047607e-01 -6.798478215932846069e-02 3.224925100803375244e-01 1.751591265201568604e-02 1.209986880421638489e-01 1.454050391912460327e-01 1.067120358347892761e-01 -2.911322116851806641e-01 3.659786656498908997e-02 -8.291928470134735107e-02 1.982159316539764404e-01 -9.486881643533706665e-02 -3.344754874706268311e-01 2.632808387279510498e-01 -1.661475449800491333e-01 -1.119393855333328247e-02 -3.323644697666168213e-01 -7.005985826253890991e-03 -3.452940881252288818e-01
8.985151350498199463e-02 -1.240971684455871582e-01 -2.562330663204193115e-01 2.360241562128067017e-01 3.207990527153015137e-01 1.006788611412048340e-01 1.977692097425460815e-01 -9.212062507867813110e-02 1.718807220458984375e-01 3.135666549205780029e-01 -6.709875166416168213e-02 7.210306357592344284e-03 1.288293749094009399e-01 -1.400301698595285416e-02 -1.561542004346847534e-01 8.092515915632247925e-02 2.891839146614074707e-01 -9.757901728153228760e-02 -8.478411287069320679e-02 -1.122220233082771301e-02 -3.119758963584899902e-01 1.707056760787963867e-01 1.488516032695770264e-01 1.856203824281692505e-01 3.272973373532295227e-02 -2.777739465236663818e-01 6.099581345915794373e-02 -1.039652302861213684e-01 6.919311732053756714e-02 -2.598803043365478516e-01 -2.451133430004119873e-01 7.523232698440551758e-02
1.438690721988677979e-01 -5.819055438041687012e-02 -1.720792651176452637e-01 -2.075394392013549805e-01 3.398482203483581543e-01 -2.935014069080352783e-01 1.435735821723937988e-01 1.412749290466308594e-01 6.201785430312156677e-02 1.195786744356155396e-01 3.659992516040802002e-01 1.218004748225212097e-01 1.269494462758302689e-02 -7.740833610296249390e-02 -1.997364312410354614e-01 9.806030988693237305e-02 -3.987871482968330383e-02 -1.042095124721527100e-01 8.041340112686157227e-02 -3.719191625714302063e-02 -1.932061314582824707e-01 2.541630566120147705e-01 3.324208781123161316e-02 1.600206941366195679e-01 -2.412738651037216187e-01 1.411390956491231918e-02 3.541976585984230042e-02 1.985263675451278687e-01 -1.628803908824920654e-01 2.970851771533489227e-02 -3.055092394351959229e-01 -2.639193832874298096e-01
-1.579368412494659424e-01 -9.413457661867141724e-02 -1.010584980249404907e-01 1.842056065797805786e-01 1.533168703317642212e-01 -1.192002668976783752e-01 9.982044994831085205e-02 1.787993125617504120e-02 2.253271341323852539e-01 1.601152420043945312e-01 -7.393415272235870361e-02 1.711533963680267334e-01 8.918370306491851807e-02 -3.444983661174774170e-01 -2.631546258926391602e-01 1.477222144603729248e-01 1.104498095810413361e-02 -2.532134652137756348e-01 -2.254626005887985229e-01 6.085315346717834473e-02 -2.017291784286499023e-01 8.830311149358749390e-02 8.845103532075881958e-02 7.170004397630691528e-02 -4.503073394298553467e-01 1.258543580770492554e-01 2.602713368833065033e-02 -1.751053845509886742e-03 -9.070794284343719482e-02 5.155438557267189026e-02 -5.509588494896888733e-02 -3.629428446292877197e-01
1.597336530685424805e-01 -3.844374120235443115e-01 1.168652437627315521e-03 1.507838666439056396e-01 1.368259191513061523e-01 -1.616719067096710205e-01 2.834472060203552246e-01 -2.404336929321289062e-01 -1.106890887022018433e-01 7.703136652708053589e-02 -9.202628862112760544e-04 1.378388404846191406e-01 2.123084068298339844e-01 -2.509094178676605225e-01 -1.679893583059310913e-01 7.465644180774688721e-02 6.256963312625885010e-02 1.150990501046180725e-01 -2.300013154745101929e-01 -1.149920672178268433e-01 -2.340598702430725098e-01 -1.635487228631973267e-01 1.586459130048751831e-01 2.372205071151256561e-02 8.031148463487625122e-02 -1.274676471948623657e-01 7.237876206636428833e-02 -1.000414118170738220e-01 -1.365837305784225464e-01 3.000904247164726257e-02 -5.477045103907585144e-02 -4.369040727615356445e-01
1.849401928484439850e-02 -2.334125712513923645e-02 -2.394063323736190796e-01 -8.664232492446899414e-02 -2.040182054042816162e-01 -1.955092102289199829e-01 4.974867105484008789e-01 1.381713002920150757e-01 1.339185982942581177e-01 -2.175619825720787048e-03 -3.955721110105514526e-02 3.106649816036224365e-01 1.965171545743942261e-01 -1.902005970478057861e-01 -8.233677595853805542e-02 1.162579283118247986e-01 -1.545717269182205200e-01 -4.338272809982299805e-01 1.498281583189964294e-02 1.245745792984962463e-01 -1.990692019462585449e-01 -1.537305582314729691e-02 1.531880497932434082e-01 1.339596360921859741e-01 7.655697315931320190e-02 -7.850980013608932495e-02 -7.225833088159561157e-02 1.147465482354164124e-01 8.465310186147689819e-02 -4.388530552387237549e-02 -7.941364310681819916e-03 -1.675292849540710449e-01
-5.949455127120018005e-02 -1.684890985488891602e-01 -1.564190983772277832e-01 -3.089206814765930176e-01 1.898332238197326660e-01 2.347625046968460083e-01 2.843022942543029785e-01 9.801677614450454712e-02 1.253759711980819702e-01 -1.463535726070404053e-01 -1.030266955494880676e-01 2.444005310535430908e-01 1.958463639020919800e-01 4.222839325666427612e-02 -1.400003395974636078e-02 6.746493279933929443e-02 1.312149316072463989e-01 -2.476881891489028931e-01 2.216078788042068481e-01 1.538838744163513184e-01 -1.601300388574600220e-01 1.547431051731109619e-01 -1.201556343585252762e-02 -2.347850501537322998e-01 -1.212473660707473755e-01 -3.235489712096750736e-04 2.476478666067123413e-01 -8.435609936714172363e-02 -2.385681308805942535e-02 -2.010647654533386230e-01 -3.591917455196380615e-01 -6.958815455436706543e-02
1.136039644479751587e-01 1.396583914756774902e-01 -3.795311748981475830e-01 -9.133126586675643921e-04 -1.135063841938972473e-01 -1.591772139072418213e-01 3.024607002735137939e-01 1.382496766746044159e-02 -7.851071655750274658e-02 -9.360911697149276733e-02 -2.873849570751190186e-01 4.600560665130615234e-02 -1.321912556886672974e-01 3.667241334915161133e-02 -2.097141742706298828e-01 2.613017261028289795e-01 -4.835088178515434265e-02 -3.220499157905578613e-01 7.000013440847396851e-02 2.767772674560546875e-01 -4.217581078410148621e-02 -1.047590896487236023e-01 1.235844567418098450e-01 2.926697209477424622e-02 1.030515655875205994e-01 4.639500752091407776e-02 6.429681926965713501e-02 1.156699936836957932e-02 -6.482768058776855469e-02 -2.782461345195770264e-01 -3.790259957313537598e-01 -6.459390372037887573e-02
1.830087602138519287e-01 -1.905644983053207397e-01 -1.280958391726016998e-02 -3.422090411186218262e-01 2.647175490856170654e-01 -3.996469080448150635e-01 -4.787332937121391296e-02 3.806062042713165283e-02 -1.397708617150783539e-02 3.572913631796836853e-02 -2.881359755992889404e-01 -5.027877539396286011e-02 1.051305979490280151e-02 9.216163307428359985e-03 -3.316085636615753174e-01 3.324440717697143555e-01 4.437937960028648376e-02 -4.779638722538948059e-02 -9.229051321744918823e-02 -1.402186453342437744e-01 -9.807606041431427002e-02 2.022143155336380005e-01 1.771026402711868286e-01 -8.515038341283798218e-02 -8.098533004522323608e-02 -1.139722950756549835e-02 -2.364943623542785645e-01 -1.403302848339080811e-01 5.938911437988281250e-02 -8.042343705892562866e-02 -2.150781154632568359e-01 -1.075394749641418457e-01
1.857235133647918701e-01 -1.807673275470733643e-01 -3.187265247106552124e-02 1.150027588009834290e-01 3.143922090530395508e-01 -1.705587059259414673e-01 1.304292380809783936e-01 -7.115200161933898926e-02 -5.344232777133584023e-04 1.137160509824752808e-01 -1.831376925110816956e-03 6.823144108057022095e-02 -6.188416853547096252e-03 -9.429934620857238770e-02 -1.403643470257520676e-02 2.789083719253540039e-01 -1.569737344980239868e-01 -3.241107463836669922e-01 1.095995083451271057e-01 2.422972209751605988e-02 -2.901601195335388184e-01 6.859443336725234985e-02 -1.450387388467788696e-01 2.696972154080867767e-02 -4.285201802849769592e-02 -3.686468601226806641e-01 3.277025222778320312e-01 -1.389611065387725830e-01 -1.853371113538742065e-01 -1.450199931859970093e-01 -3.013823032379150391e-01 2.181547693908214569e-02
2.566847205162048340e-01 -1.507703308016061783e-02 -1.659126579761505127e-01 1.822329312562942505e-02 1.349811851978302002e-01 -1.251895576715469360e-01 2.803874574601650238e-02 5.748267099261283875e-02 1.538970321416854858e-01 2.946254909038543701e-01 9.588671475648880005e-02 2.352702617645263672e-01 8.922675624489784241e-03 -2.041901350021362305e-01 -1.991531699895858765e-01 1.969154924154281616e-01 -3.485414758324623108e-02 -1.988371461629867554e-01 -2.955648303031921387e-01 -1.844741255044937134e-01 2.632673457264900208e-02 4.695512726902961731e-02 -2.179017849266529083e-02 2.401115186512470245e-02 -1.296930015087127686e-01 3.204283490777015686e-02 1.735715940594673157e-02 -2.205262035131454468e-01 -2.615696191787719727e-01 1.447288841009140015e-01 -3.313307464122772217e-01 -3.752109408378601074e-01
1.086943149566650391e-01 -1.819696873426437378e-01 -6.024447083473205566e-02 1.753444522619247437e-01 1.408859491348266602e-01 -1.505989674478769302e-02 4.150325953960418701e-01 -2.284330278635025024e-01 -2.036420851945877075e-01 -1.136459782719612122e-01 3.892282489687204361e-03 -2.747426927089691162e-02 9.599410742521286011e-02 -1.237126812338829041e-01 2.780897021293640137e-01 2.689798176288604736e-01 -9.574829787015914917e-02 -3.488893434405326843e-02 -2.551708742976188660e-02 1.078784838318824768e-01 -2.800284884870052338e-02 3.815975487232208252e-01 1.762496232986450195e-01 2.334237471222877502e-02 -2.326226681470870972e-01 1.893872860819101334e-03 9.953679889440536499e-02 -1.868400424718856812e-01 -3.632606565952301025e-02 -1.867525726556777954e-01 2.085112780332565308e-02 -3.325369358062744141e-01
2.697494328022003174e-01 -2.394300103187561035e-01 3.828016668558120728e-02 -6.782630458474159241e-03 2.861525118350982666e-01 -1.217195689678192139e-01 2.516696751117706299e-01 -1.168010532855987549e-01 7.774992287158966064e-02 -3.202188014984130859e-02 -1.845416426658630371e-02 1.040735766291618347e-01 -2.722711302340030670e-02 -1.166157126426696777e-01 -8.649269491434097290e-02 6.248014047741889954e-02 -3.671825826168060303e-01 8.536043576896190643e-03 -4.833820834755897522e-02 5.770834535360336304e-02 2.256578207015991211e-01 -6.650154478847980499e-03 2.889909446239471436e-01 3.228822350502014160e-01 -2.553755044937133789e-02 -3.112519346177577972e-02 1.498086154460906982e-01 -4.860962927341461182e-02 -5.939404293894767761e-02 6.867700070142745972e-02 -2.078024744987487793e-01 -4.400009512901306152e-01
-5.740636214613914490e-02 -2.801551222801208496e-01 5.136602744460105896e-02 1.738404296338558197e-02 -7.884214818477630615e-02 -2.083253860473632812e-01 3.493376076221466064e-01 2.021234333515167236e-01 -5.212334915995597839e-03 7.453654706478118896e-02 -7.537767291069030762e-02 2.190772593021392822e-01 -7.211402803659439087e-02 -1.071914881467819214e-01 6.136809661984443665e-02 2.127604037523269653e-01 -1.029089689254760742e-01 5.784383043646812439e-02 1.333261579275131226e-01 2.244563028216362000e-02 -3.122965097427368164e-01 3.598615899682044983e-02 4.248386025428771973e-01 1.954409629106521606e-01 5.701005458831787109e-02 2.259126901626586914e-01 -1.446336060762405396e-01 1.838335692882537842e-01 1.220605242997407913e-02 -2.431365996599197388e-01 -1.992605328559875488e-01 -1.417511403560638428e-01
-3.234525397419929504e-02 -3.086459040641784668e-01 -1.828240901231765747e-01 7.628352940082550049e-02 -3.298254013061523438e-01 -2.741414904594421387e-01 1.674369573593139648e-01 -1.164178475737571716e-01 2.567109763622283936e-01 3.410497307777404785e-02 -2.782294712960720062e-02 3.666094541549682617e-01 6.038650125265121460e-02 -1.796938329935073853e-01 -9.278027713298797607e-02 1.987929493188858032e-01 -7.406412810087203979e-02 -2.453519850969314575e-01 -1.719344109296798706e-01 7.218205183744430542e-02 -5.762969329953193665e-02 -3.650921210646629333e-02 1.852970570325851440e-01 2.998218834400177002e-01 2.873002924025058746e-02 2.439309097826480865e-02 1.448477357625961304e-01 1.707268357276916504e-01 -9.073930233716964722e-02 6.563116610050201416e-02 -2.340491712093353271e-01 -6.641985476016998291e-02
8.376362919807434082e-02 1.279537379741668701e-01 -2.512866258621215820e-01 1.663862168788909912e-01 9.665649384260177612e-02 -1.990806311368942261e-01 2.555820643901824951e-01 2.420424968004226685e-01 4.122287034988403320e-02 -4.624958336353302002e-02 1.228174641728401184e-01 1.695268154144287109e-01 2.052508294582366943e-01 -2.855600118637084961e-01 -2.737798392772674561e-01 2.139356136322021484e-01 -2.394822835922241211e-01 -1.671942919492721558e-01 3.215378895401954651e-02 -4.081074148416519165e-02 -8.760429918766021729e-02 4.365523457527160645e-01 -2.589528821408748627e-02 1.176595464348793030e-01 -1.064271107316017151e-01 -3.807332250289618969e-04 2.127315402030944824e-01 2.862281911075115204e-02 -1.155635863542556763e-01 -5.888327583670616150e-02 -1.255789846181869507e-01 -1.734269261360168457e-01
6.259013712406158447e-02 -2.821137905120849609e-01 -3.171137347817420959e-02 -2.495569288730621338e-01 -4.309824109077453613e-02 -2.217986285686492920e-01 3.927711546421051025e-01 1.966767907142639160e-01 3.228024542331695557e-01 -7.318536937236785889e-02 -9.643308073282241821e-02 1.673083156347274780e-01 1.012867763638496399e-01 -5.921170487999916077e-02 -4.417128488421440125e-02 1.517319232225418091e-01 -1.027344837784767151e-01 -1.879790723323822021e-01 9.776493906974792480e-02 1.580935120582580566e-01 4.140527173876762390e-02 1.285450607538223267e-01 -2.053592503070831299e-01 3.489185869693756104e-01 -9.053618460893630981e-02 1.495338045060634613e-02 2.189791351556777954e-01 2.769832685589790344e-02 -8.100684732198715210e-02 1.119644865393638611e-01 -2.476592212915420532e-01 -1.531327068805694580e-01
-3.722017630934715271e-03 -3.070699572563171387e-01 -9.190255403518676758e-02 -2.269397974014282227e-01 2.600500583648681641e-01 -9.927538782358169556e-02 1.062021702527999878e-01 -3.900875747203826904e-01 -1.244844421744346619e-01 7.716067135334014893e-02 4.027091339230537415e-02 2.996238768100738525e-01 9.911706298589706421e-02 -5.709931626915931702e-02 5.593975633382797241e-02 2.921713590621948242e-01 -7.663396000862121582e-02 -4.192316532135009766e-02 -2.446189988404512405e-03 3.514230251312255859e-02 1.173913329839706421e-01 2.656837999820709229e-01 1.325848512351512909e-02 9.647235274314880371e-03 -2.386651784181594849e-01 -2.015871368348598480e-02 6.548821181058883667e-02 -1.510109305381774902e-01 2.210534363985061646e-01 -2.460767328739166260e-01 -1.086774021387100220e-01 -3.019853532314300537e-01
7.071617245674133301e-02 -3.038537800312042236e-01 -4.762670397758483887e-02 -7.577880471944808960e-02 -4.624088108539581299e-02 -5.309764295816421509e-02 1.845577955245971680e-01 -1.736588403582572937e-02 7.141995010897517204e-04 4.128029569983482361e-02 -1.381596326828002930e-01 4.448335766792297363e-01 4.907866567373275757e-02 -4.673241451382637024e-02 -6.676027178764343262e-02 -1.157526150345802307e-01 1.698138862848281860e-01 1.381126511842012405e-02 4.437269270420074463e-02 1.936409622430801392e-01 4.778315871953964233e-02 3.175215721130371094e-01 2.134262174367904663e-01 -6.007209047675132751e-02 -9.232666343450546265e-02 -2.561807334423065186e-01 7.255018502473831177e-02 -3.452619016170501709e-01 1.283753067255020142e-01 -3.303435444831848145e-02 -3.829405903816223145e-01 -1.750140488147735596e-01
-5.983871221542358398e-02 -1.472847759723663330e-01 1.242054975591599941e-03 -9.529712051153182983e-02 9.292785823345184326e-02 5.767522007226943970e-02 3.343718647956848145e-01 -6.161651015281677246e-02 -1.111581102013587952e-01 4.562693089246749878e-02 -2.265826910734176636e-01 9.520861506462097168e-02 2.572822272777557373e-01 6.060875020921230316e-04 9.912832081317901611e-02 4.334738254547119141e-01 -2.537847459316253662e-01 1.395636498928070068e-01 1.499500125646591187e-01 1.842035502195358276e-01 -2.326498925685882568e-01 -3.617724031209945679e-02 -4.934503510594367981e-02 2.523522377014160156e-01 -1.202605068683624268e-01 6.013573706150054932e-02 -1.710171252489089966e-01 -1.977000385522842407e-02 5.430285260081291199e-02 1.282484084367752075e-01 -4.093690216541290283e-01 -5.262480676174163818e-02
1.353469397872686386e-02 -1.331626772880554199e-01 1.360089518129825592e-03 2.308362424373626709e-01 8.084264397621154785e-02 -1.230762898921966553e-01 2.624064385890960693e-01 3.588870912790298462e-02 2.458955533802509308e-02 1.250836402177810669e-01 -3.891557157039642334e-01 1.477415710687637329e-01 -1.373912859708070755e-02 -1.174281314015388489e-01 -1.210448443889617920e-01 2.181772738695144653e-01 -1.812514364719390869e-01 -5.124748349189758301e-01 -4.602956026792526245e-02 1.003151461482048035e-01 1.260307580232620239e-01 9.005016833543777466e-02 2.171993255615234375e-01 1.603956520557403564e-01 -5.236479640007019043e-02 -7.322359830141067505e-02 1.630395054817199707e-01 2.171407341957092285e-01 -6.266945600509643555e-02 -9.269238263368606567e-02 -2.602454721927642822e-01 -6.763783097267150879e-02
6.571922451257705688e-02 -1.120258048176765442e-01 -2.373382449150085449e-01 -1.258025914430618286e-01 2.551306784152984619e-01 2.114298194646835327e-01 2.078558802604675293e-01 -1.255296170711517334e-01 9.654279053211212158e-02 3.084968328475952148e-01 1.675536930561065674e-01 1.378095746040344238e-01 1.042342707514762878e-01 -4.523206502199172974e-02 -1.252821087837219238e-01 1.333915144205093384e-01 2.424343973398208618e-01 -4.809585586190223694e-02 -9.279380738735198975e-02 -7.845780253410339355e-02 -2.852214276790618896e-01 -1.983353942632675171e-01 2.541284561157226562e-01 6.193891167640686035e-04 -2.347733527421951294e-01 6.984671205282211304e-02 -1.087730377912521362e-01 -2.682615816593170166e-01 2.034075111150741577e-01 -5.641488358378410339e-02 -2.819020152091979980e-01 -1.237759217619895935e-01
3.636573553085327148e-01 -3.780651390552520752e-01 1.294502168893814087e-01 1.517932745628058910e-03 2.446106374263763428e-01 -1.319458186626434326e-01 2.619379460811614990e-01 6.967470794916152954e-02 4.782205447554588318e-03 1.923584043979644775e-01 2.130396962165832520e-01 1.042589247226715088e-01 4.469217360019683838e-02 -3.622879981994628906e-01 -4.269127547740936279e-02 7.894522696733474731e-02 8.686111122369766235e-02 8.208610117435455322e-02 -1.436815261840820312e-01 -1.369524002075195312e-01 -1.059839874505996704e-01 -4.276806488633155823e-02 2.252749204635620117e-01 4.994238726794719696e-03 -9.506744146347045898e-02 -9.673798829317092896e-02 -3.353101760149002075e-02 -2.301642149686813354e-01 -1.373337805271148682e-01 -9.195879846811294556e-02 -2.490130215883255005e-01 -2.083882540464401245e-01
-2.598888576030731201e-01 -6.434786319732666016e-02 -1.491937339305877686e-01 2.148312628269195557e-01 3.647114634513854980e-01 -9.386155009269714355e-02 1.942006498575210571e-01 -1.110667586326599121e-01 -3.156575560569763184e-02 2.846729457378387451e-01 -1.454123258590698242e-01 -7.396312057971954346e-02 3.753762692213058472e-02 -4.680716991424560547e-02 -1.224590763449668884e-01 1.144991964101791382e-01 -1.078234333544969559e-02 -2.626310288906097412e-01 1.049178093671798706e-01 3.997127991169691086e-03 -1.266795024275779724e-02 -6.660624593496322632e-02 1.365816742181777954e-01 1.443861126899719238e-01 1.049125008285045624e-02 -2.771054208278656006e-01 2.638025581836700439e-01 -2.906823754310607910e-01 -1.000071465969085693e-01 -5.946591496467590332e-02 -3.840101957321166992e-01 -1.071192100644111633e-01
1.669693440198898315e-01 -2.740769386291503906e-01 1.034609898924827576e-01 9.355550259351730347e-02 1.859872639179229736e-01 -9.317044168710708618e-02 1.804445087909698486e-01 7.060231268405914307e-02 1.018196269869804382e-01 -1.085695028305053711e-01 1.429537385702133179e-01 1.477528065443038940e-01 -2.461517415940761566e-02 -2.831013128161430359e-02 -4.405922815203666687e-02 2.261410057544708252e-01 -2.334018200635910034e-01 6.339479703456163406e-03 8.398118428885936737e-03 -9.828495979309082031e-02 9.779104590415954590e-02 1.632194593548774719e-02 2.264761030673980713e-01 3.768970072269439697e-01 -6.261490285396575928e-02 3.091210126876831055e-01 2.970508337020874023e-01 -1.796870380640029907e-01 1.210107728838920593e-01 3.211571602150797844e-03 -3.431985974311828613e-01 -2.407452166080474854e-01
-4.290983453392982483e-02 -3.054291605949401855e-01 -1.504580825567245483e-01 -2.472288608551025391e-01 2.047559618949890137e-01 -2.433333545923233032e-01 1.063307747244834900e-01 -8.853875100612640381e-02 6.193391047418117523e-03 9.407134354114532471e-02 2.006623297929763794e-01 -3.074536472558975220e-02 -1.447021216154098511e-01 1.239544451236724854e-01 6.269606295973062515e-03 2.176465243101119995e-01 1.204066723585128784e-02 -1.894582509994506836e-01 1.001550257205963135e-02 2.406975775957107544e-01 -4.901518672704696655e-02 2.574039101600646973e-01 3.717864304780960083e-02 1.669215410947799683e-01 -4.129601716995239258e-01 2.511767111718654633e-02 2.324546426534652710e-01 -9.910692274570465088e-02 -2.175383269786834717e-01 -9.774214774370193481e-02 -1.319704502820968628e-01 -2.563652098178863525e-01
7.416251301765441895e-02 -1.394922584295272827e-01 -7.615782669745385647e-04 4.659001529216766357e-02 2.230369299650192261e-01 1.017652824521064758e-01 4.688458144664764404e-02 -3.186157047748565674e-01 9.835595265030860901e-03 -2.617450803518295288e-02 -5.961578339338302612e-02 -1.444168686866760254e-01 2.459214180707931519e-01 -1.740173250436782837e-01 -3.899041935801506042e-02 2.912225723266601562e-01 2.993264794349670410e-02 -1.511628031730651855e-01 1.547732800245285034e-01 4.389441385865211487e-02 -2.192392498254776001e-01 2.315258085727691650e-01 3.222690522670745850e-02 3.056903183460235596e-01 -1.471015438437461853e-02 -6.294828653335571289e-02 2.665677368640899658e-01 -2.668041884899139404e-01 1.426769345998764038e-01 -3.021382093429565430e-01 -2.249648272991180420e-01 -2.287232279777526855e-01
5.801807716488838196e-02 -1.261993497610092163e-01 3.877695277333259583e-02 1.240323018282651901e-02 -7.651107758283615112e-02 -2.625607252120971680e-01 3.454661965370178223e-01 1.678978055715560913e-01 -1.540341526269912720e-01 2.892351336777210236e-02 -2.296558171510696411e-01 2.451855391263961792e-01 -7.272059470415115356e-02 1.880623586475849152e-02 4.186784103512763977e-02 2.487474977970123291e-01 -6.627850234508514404e-02 -8.695629239082336426e-02 3.515949938446283340e-03 -1.485454943031072617e-02 -2.530122995376586914e-01 2.907561510801315308e-02 1.968377083539962769e-01 1.527039110660552979e-01 1.740333884954452515e-01 2.676388621330261230e-01 -1.294742822647094727e-01 1.901235431432723999e-01 5.503412708640098572e-02 -3.426896929740905762e-01 -3.623957931995391846e-01 -6.553361564874649048e-02
3.624050915241241455e-01 2.101051360368728638e-01 -2.068738937377929688e-01 5.685270577669143677e-02 1.653658300638198853e-01 -1.235573291778564453e-01 3.022788166999816895e-01 1.580536514520645142e-01 1.245418041944503784e-01 8.555524051189422607e-02 -2.290593087673187256e-01 -1.723217815160751343e-01 2.958708629012107849e-02 -2.270875424146652222e-01 1.170597150921821594e-01 1.895502358675003052e-01 1.919674724340438843e-01 -1.451957076787948608e-01 -3.160258382558822632e-02 -1.916548907756805420e-01 -4.188298061490058899e-02 4.230066388845443726e-02 9.076000750064849854e-02 1.702435463666915894e-01 -1.622926890850067139e-01 1.093776226043701172e-01 2.121232599020004272e-01 -5.314312130212783813e-02 -1.587435305118560791e-01 -1.927803307771682739e-01 -3.569328188896179199e-01 -1.178611721843481064e-02
1.009634807705879211e-01 -4.747520089149475098e-01 9.614340215921401978e-02 9.973606467247009277e-02 9.738376364111900330e-03 -1.213879287242889404e-01 3.390239179134368896e-01 -5.845784908160567284e-04 -1.288574635982513428e-01 1.264032721519470215e-01 1.340008229017257690e-01 4.085103794932365417e-02 1.145394816994667053e-01 -2.605484426021575928e-01 -1.373218595981597900e-01 -2.733710035681724548e-02 -5.587333440780639648e-02 2.427167445421218872e-02 -2.492576651275157928e-02 -1.529704220592975616e-02 -5.916280299425125122e-02 -1.470952201634645462e-02 3.131620585918426514e-01 1.599415838718414307e-01 1.363149583339691162e-01 2.084907703101634979e-02 -8.030937612056732178e-02 -2.772499322891235352e-01 -3.104305565357208252e-01 -1.370223760604858398e-01 -2.286940515041351318e-01 -2.468414604663848877e-01
-9.106339514255523682e-02 -2.092738300561904907e-01 -7.358590955846011639e-04 -6.041781604290008545e-02 1.453822553157806396e-01 1.112024933099746704e-01 3.340953588485717773e-01 1.552067250013351440e-01 2.149155586957931519e-01 5.411194637417793274e-02 -1.655959635972976685e-01 2.993542850017547607e-01 3.506274148821830750e-02 1.613697111606597900e-01 -6.367388367652893066e-02 5.931301787495613098e-02 2.167059294879436493e-02 2.163912951946258545e-01 -1.528831571340560913e-01 1.515080034732818604e-01 1.402212828397750854e-01 2.271033376455307007e-01 1.833931654691696167e-01 2.954316437244415283e-01 -3.022181428968906403e-02 -1.100816205143928528e-01 2.039245516061782837e-01 -7.669645547866821289e-02 1.312162429094314575e-01 -3.662394732236862183e-02 -4.317683279514312744e-01 -1.510002464056015015e-01
-1.886722296476364136e-01 -8.691416122019290924e-03 2.809094190597534180e-01 -8.721406012773513794e-02 2.923353612422943115e-01 -2.682181298732757568e-01 4.747366607189178467e-01 -6.623296439647674561e-02 1.395985633134841919e-01 3.319500684738159180e-01 -5.398866720497608185e-03 2.592847347259521484e-01 -9.451154619455337524e-03 8.315362781286239624e-02 -1.023012995719909668e-01 1.326198130846023560e-01 1.223829090595245361e-01 -8.005974814295768738e-03 -7.543119788169860840e-02 1.183440685272216797e-01 -2.009471505880355835e-02 1.533008366823196411e-01 3.925407677888870239e-02 9.416251443326473236e-03 -1.627950370311737061e-01 -9.374990314245223999e-02 2.200331352651119232e-02 -1.143307238817214966e-01 2.590426616370677948e-02 -1.477383673191070557e-01 -1.329061836004257202e-01 -3.307183384895324707e-01
2.169992029666900635e-01 -2.084378600120544434e-01 1.241236403584480286e-01 2.843976914882659912e-01 7.017981261014938354e-02 -2.788038551807403564e-01 5.783931612968444824e-01 -5.344495549798011780e-02 -4.951970279216766357e-02 1.022721827030181885e-01 7.740982808172702789e-03 -2.959429658949375153e-02 8.836545050144195557e-03 3.942243289202451706e-03 8.179142326116561890e-02 7.226462662220001221e-02 -1.214122027158737183e-01 -6.079299375414848328e-02 -1.368655860424041748e-01 2.203923165798187256e-01 3.586335107684135437e-02 8.378604054450988770e-02 1.056271716952323914e-01 5.301635712385177612e-02 2.372372709214687347e-02 -6.125475838780403137e-02 1.118364334106445312e-01 -1.532983779907226562e-01 -9.222312271595001221e-02 -2.649935483932495117e-01 -6.557239592075347900e-02 -3.686548769474029541e-01
3.320697546005249023e-01 -2.010497748851776123e-01 -1.498875468969345093e-01 5.405505746603012085e-02 1.877218335866928101e-01 -5.532986950129270554e-03 1.567431986331939697e-01 -4.285504668951034546e-02 2.364457696676254272e-01 9.226963669061660767e-02 -1.467847675085067749e-01 -6.882945448160171509e-02 5.854276195168495178e-02 4.416474699974060059e-01 -5.702498182654380798e-02 1.884609013795852661e-01 1.824029833078384399e-01 -1.749179065227508545e-01 -6.662118434906005859e-02 -4.006706178188323975e-02 -1.750054210424423218e-01 4.265147075057029724e-02 6.728239357471466064e-02 9.534428268671035767e-02 -2.574943900108337402e-01 -6.942888349294662476e-02 1.464984565973281860e-01 -7.666596770286560059e-02 -3.693326711654663086e-01 -2.218989878892898560e-01 -1.432524025440216064e-01 -1.169956997036933899e-01
-3.220272809267044067e-02 -7.555221766233444214e-02 -1.339053064584732056e-01 -2.849142849445343018e-01 2.408415675163269043e-01 4.256016388535499573e-02 3.417423367500305176e-01 3.832365572452545166e-02 9.688107669353485107e-02 -2.649275958538055420e-02 -6.166093796491622925e-02 -3.551150485873222351e-02 -6.781549751758575439e-02 -1.427092403173446655e-01 -4.652869328856468201e-02 1.012426391243934631e-01 -3.722307980060577393e-01 1.069099409505724907e-03 1.862415522336959839e-01 -2.648866772651672363e-01 -2.005609273910522461e-01 -7.092911005020141602e-02 2.281823307275772095e-01 2.993943393230438232e-01 -3.272899687290191650e-01 5.307635664939880371e-02 -1.286774780601263046e-02 6.469124928116798401e-03 8.210987597703933716e-02 9.263349324464797974e-02 -1.391035616397857666e-01 -2.972560226917266846e-01
1.954402774572372437e-02 -1.078512612730264664e-02 -2.484540045261383057e-01 2.448422610759735107e-01 8.662921190261840820e-02 -4.017971828579902649e-02 1.466321498155593872e-01 -1.327808052301406860e-01 9.586791507899761200e-03 1.094070672988891602e-01 -1.514602303504943848e-01 1.979386359453201294e-01 8.244541287422180176e-02 -1.565586179494857788e-01 2.268050052225589752e-02 -2.056986689567565918e-01 -2.112388759851455688e-01 3.153609111905097961e-02 5.129442736506462097e-02 2.247876673936843872e-01 -2.829872071743011475e-01 2.902957201004028320e-01 9.571342915296554565e-02 7.134321331977844238e-02 1.611060462892055511e-02 -7.561722397804260254e-02 3.461832702159881592e-01 -1.508018523454666138e-01 4.153282195329666138e-02 -3.033420741558074951e-01 -1.277262419462203979e-01 -3.811296224594116211e-01
1.019341126084327698e-02 5.324781406670808792e-03 2.981648780405521393e-02 2.472659498453140259e-01 -1.711111962795257568e-01 -2.059655636548995972e-02 2.246504575014114380e-01 2.832844555377960205e-01 1.228080019354820251e-01 -5.797826871275901794e-02 -3.074606955051422119e-01 2.430938333272933960e-01 -1.012633144855499268e-01 -9.585363417863845825e-02 6.768037378787994385e-02 4.688799977302551270e-01 1.181961968541145325e-01 -1.445228457450866699e-01 1.071524024009704590e-01 1.320229619741439819e-01 -2.446175515651702881e-01 -2.108459770679473877e-01 5.295119807124137878e-02 1.951650828123092651e-01 -2.080186158418655396e-01 2.782616578042507172e-02 9.561786055564880371e-02 -1.230876669287681580e-01 -7.974083721637725830e-02 -3.413925692439079285e-02 -2.013872265815734863e-01 -1.899993121623992920e-01
1.680228859186172485e-02 -4.404295980930328369e-01 7.198830600827932358e-03 -1.684362739324569702e-01 4.187302291393280029e-01 -8.670792449265718460e-04 2.680404484272003174e-01 6.457558367401361465e-03 1.199542880058288574e-01 8.725814521312713623e-02 -8.230084180831909180e-02 1.264464706182479858e-01 -2.499119043350219727e-01 -4.492645338177680969e-02 -8.707579225301742554e-02 -2.898481301963329315e-02 -9.803802520036697388e-02 -2.136245556175708771e-02 5.537828430533409119e-02 -7.443796098232269287e-02 -5.886663123965263367e-02 2.892381846904754639e-01 3.360690176486968994e-02 1.283905804157257080e-01 2.490172386169433594e-01 3.685698658227920532e-02 1.127582564949989319e-01 -9.546478092670440674e-02 -2.025710940361022949e-01 -2.988641858100891113e-01 3.824366629123687744e-02 -2.683381736278533936e-01
1.937243789434432983e-01 -4.296293854713439941e-01 7.268318533897399902e-02 -1.137845665216445923e-01 2.556726038455963135e-01 -2.390817105770111084e-01 1.665517091751098633e-01 -7.838227599859237671e-02 1.002346202731132507e-01 -1.368345469236373901e-01 -3.497655689716339111e-02 1.657773703336715698e-01 -2.316105663776397705e-01 -9.992534667253494263e-02 1.640079170465469360e-01 7.586119323968887329e-02 -2.162791043519973755e-01 -2.698706388473510742e-01 -1.657701283693313599e-01 -8.883111923933029175e-02 1.900793984532356262e-03 3.050908446311950684e-01 1.344166845083236694e-01 2.342405766248703003e-01 -4.508801549673080444e-02 9.209718555212020874e-02 -1.492897868156433105e-01 -1.538845151662826538e-01 -5.975847318768501282e-02 3.055777959525585175e-02 -2.081404775381088257e-01 -1.555044800043106079e-01
-1.254716068506240845e-01 -2.899134159088134766e-01 -3.778840601444244385e-02 9.955638088285923004e-03 -1.882659047842025757e-01 2.549095265567302704e-02 4.312742650508880615e-01 -1.891208440065383911e-01 1.102406606078147888e-01 1.212052106857299805e-01 -1.582423001527786255e-01 2.775107026100158691e-01 -5.803970620036125183e-02 1.041176915168762207e-01 1.043562963604927063e-01 2.757433950901031494e-01 1.552571803331375122e-01 -9.762962162494659424e-02 -1.375372409820556641e-01 1.462562829256057739e-01 -2.938092052936553955e-01 -2.144241631031036377e-01 1.172854900360107422e-01 7.884195446968078613e-02 -2.089206874370574951e-01 7.117012888193130493e-02 1.561832576990127563e-01 1.031725928187370300e-01 -3.064851462841033936e-02 -1.209199205040931702e-01 -2.846332192420959473e-01 6.516753882169723511e-02
5.599040910601615906e-02 -3.244308233261108398e-01 -7.979730516672134399e-02 -1.820802986621856689e-01 2.855111956596374512e-01 -2.270302921533584595e-01 1.306407302618026733e-01 -6.534326076507568359e-02 -1.529566850513219833e-02 2.832728438079357147e-02 1.942440271377563477e-01 -3.940066695213317871e-02 -6.463057827204465866e-03 -1.847152947448194027e-03 7.609984278678894043e-02 3.397562801837921143e-01 -4.768984392285346985e-02 -1.835095286369323730e-01 5.348173156380653381e-02 4.231809824705123901e-02 7.842126488685607910e-02 1.934840083122253418e-01 -4.792147874832153320e-02 7.565990835428237915e-02 -4.773742556571960449e-01 5.597912822850048542e-04 1.695308834314346313e-01 -2.544505298137664795e-01 -1.854856461286544800e-01 -3.504454717040061951e-02 -1.732569485902786255e-01 -2.384769022464752197e-01
7.214549928903579712e-02 -1.409041732549667358e-01 -1.702616363763809204e-01 -1.313891410827636719e-01 2.850893735885620117e-01 -1.042039990425109863e-01 1.022491082549095154e-01 -1.222093869000673294e-02 -1.301439702510833740e-01 1.042532548308372498e-01 -3.320822119712829590e-01 1.578863859176635742e-01 1.774521917104721069e-01 7.741927355527877808e-02 1.689634099602699280e-02 -1.668798923492431641e-01 2.151267975568771362e-01 -1.155434846878051758e-01 1.969843059778213501e-01 1.268423907458782196e-02 -1.144010797142982483e-01 2.148625701665878296e-01 3.679242432117462158e-01 2.893816828727722168e-01 -8.135136216878890991e-02 -9.739868342876434326e-02 1.327644735574722290e-01 -2.705093622207641602e-01 9.213843941688537598e-02 -8.884818851947784424e-02 -1.333028227090835571e-01 -2.816085815429687500e-01
-6.948072463274002075e-02 -1.797768771648406982e-01 -1.184683963656425476e-01 -3.568977117538452148e-03 2.944447696208953857e-01 -1.066692546010017395e-02 3.593240678310394287e-01 -1.153899133205413818e-01 -1.102048084139823914e-01 7.926429063081741333e-02 -1.155817881226539612e-01 -2.322909682989120483e-01 4.753900319337844849e-02 -2.498755007982254028e-01 1.216225400567054749e-01 -2.061693742871284485e-02 6.510590761899948120e-02 1.632439345121383667e-02 -5.180081725120544434e-02 -5.500402674078941345e-02 -2.667306959629058838e-01 1.800148189067840576e-01 1.374674886465072632e-01 -1.051920503377914429e-01 2.199281752109527588e-01 -1.124143749475479126e-01 1.284262835979461670e-01 -4.427515342831611633e-02 2.097222506999969482e-01 -2.612724602222442627e-01 -2.753312587738037109e-01 -3.777086436748504639e-01
-2.514718472957611084e-01 -1.774427741765975952e-01 6.558851152658462524e-02 -1.088051721453666687e-01 -4.817659780383110046e-02 -2.555663287639617920e-01 3.814548850059509277e-01 1.875471174716949463e-01 2.352270856499671936e-02 -9.784608148038387299e-03 -3.541360795497894287e-02 1.138724088668823242e-01 -1.642480201553553343e-04 -9.767057746648788452e-02 -1.947835385799407959e-01 2.032634317874908447e-01 1.690299063920974731e-01 -2.272435426712036133e-01 -1.833698749542236328e-01 2.132363617420196533e-01 -1.563305854797363281e-01 -7.024168223142623901e-02 3.843719661235809326e-01 1.879848539829254150e-01 -3.664747625589370728e-02 -6.390582025051116943e-02 -1.222575157880783081e-01 6.673596799373626709e-02 -1.399018019437789917e-01 -3.240679502487182617e-01 -1.258240044116973877e-01 -1.193900685757398605e-02
2.240820676088333130e-01 3.605425357818603516e-02 -9.257741272449493408e-02 -5.631017312407493591e-02 -1.319982558488845825e-01 -1.893437057733535767e-01 4.298766851425170898e-01 5.092482641339302063e-02 2.595885992050170898e-01 7.293221354484558105e-02 -1.647169739007949829e-01 3.502202332019805908e-01 4.533005133271217346e-02 -2.690387070178985596e-01 -1.603255867958068848e-01 1.918082833290100098e-01 -1.713379025459289551e-01 -3.069308102130889893e-01 -2.565531246364116669e-02 2.030751854181289673e-01 -2.125208824872970581e-01 1.233946308493614197e-01 -1.113903969526290894e-01 1.332731693983078003e-01 -1.139751896262168884e-01 -1.151601523160934448e-01 1.383568048477172852e-01 -2.908225357532501221e-02 -1.160253882408142090e-01 -6.535044312477111816e-02 2.476828917860984802e-02 -1.267000138759613037e-01
-3.364050062373280525e-03 -3.594415187835693359e-01 -1.722527891397476196e-01 1.945437788963317871e-01 1.850237399339675903e-01 -7.244214415550231934e-02 2.749162539839744568e-02 -1.510786563158035278e-01 -6.828372180461883545e-02 -9.145104885101318359e-02 -2.375587970018386841e-01 -1.707663834095001221e-01 -1.860153824090957642e-01 -1.027236431837081909e-01 -8.424171246588230133e-03 1.944766789674758911e-01 -1.952726542949676514e-01 -5.968193709850311279e-02 -8.994315750896930695e-03 1.193634793162345886e-01 -2.603653669357299805e-01 1.919574886560440063e-01 2.192551493644714355e-01 6.907102465629577637e-02 -4.116413742303848267e-02 -3.151648938655853271e-01 7.812734693288803101e-02 4.973281919956207275e-02 -8.585204929113388062e-02 -4.045973718166351318e-01 -6.665651500225067139e-02 -2.447979301214218140e-01
-6.391843408346176147e-02 -1.207432672381401062e-01 -2.666979134082794189e-01 -4.565225914120674133e-02 -2.710129022598266602e-01 -1.947624683380126953e-01 2.903493344783782959e-01 3.828901797533035278e-02 -1.490151602774858475e-02 -1.365478485822677612e-01 -1.115379780530929565e-01 1.813030242919921875e-01 7.689514011144638062e-02 -1.598956882953643799e-01 -2.718857824802398682e-01 1.267342567443847656e-01 -7.708311080932617188e-02 -1.586280465126037598e-01 -2.148091606795787811e-02 -3.062682747840881348e-01 -2.195308059453964233e-01 -1.488912254571914673e-01 1.116290464997291565e-01 -5.967250093817710876e-02 -1.421332806348800659e-01 -1.118648517876863480e-02 -2.873238921165466309e-01 3.449312970042228699e-02 -2.289012074470520020e-01 -2.272952198982238770e-01 -3.232896029949188232e-01 -3.058286011219024658e-02
1.886676400899887085e-01 -2.675476074218750000e-01 -1.145978495478630066e-01 -1.213181316852569580e-01 3.439018428325653076e-01 -1.466321796178817749e-01 3.319332897663116455e-01 -2.323952317237854004e-02 -2.130791842937469482e-01 3.541984036564826965e-02 -2.307672202587127686e-01 -5.029057711362838745e-02 -2.553573250770568848e-01 -7.742366194725036621e-02 -2.870995998382568359e-01 2.921679019927978516e-01 2.037948369979858398e-01 -2.737242877483367920e-01 -7.757422327995300293e-02 -1.939915418624877930e-01 -4.603384807705879211e-02 3.364718332886695862e-02 1.990363895893096924e-01 -6.474135816097259521e-02 -1.191826984286308289e-01 1.599812954664230347e-01 -6.657078862190246582e-02 4.354810714721679688e-02 1.542291976511478424e-02 -7.176500558853149414e-02 -1.154318898916244507e-01 -3.236683458089828491e-02
5.086319893598556519e-02 -3.136675804853439331e-02 -4.456326737999916077e-02 -2.283159941434860229e-01 2.338375598192214966e-01 -2.568479776382446289e-01 2.132867872714996338e-01 -1.417977511882781982e-01 5.518588796257972717e-02 5.420345440506935120e-02 -1.795280873775482178e-01 -1.408740282058715820e-01 -1.217096000909805298e-01 -1.059987619519233704e-01 2.013308256864547729e-01 1.570388078689575195e-01 -7.731831818819046021e-02 -2.899946570396423340e-01 -1.022469028830528259e-01 -1.131771430373191833e-01 -3.481253087520599365e-01 -1.050171330571174622e-01 -6.806979328393936157e-02 -1.211269125342369080e-01 2.434326708316802979e-02 -1.935019642114639282e-01 1.041474193334579468e-01 -3.101427257061004639e-01 -1.842863410711288452e-01 -2.203064039349555969e-02 -1.607279479503631592e-01 -3.695239424705505371e-01
5.251052603125572205e-02 -2.970986254513263702e-02 -2.163814157247543335e-01 -1.083294302225112915e-01 -1.102588027715682983e-01 -8.041912317276000977e-02 2.091236263513565063e-01 1.822166517376899719e-02 2.877422869205474854e-01 -8.548804372549057007e-02 -4.387981444597244263e-02 1.399793773889541626e-01 2.129402756690979004e-01 -2.690914869308471680e-01 -1.335162371397018433e-01 2.493139058351516724e-01 -2.601091265678405762e-01 -2.661131024360656738e-01 -9.944359958171844482e-02 1.023637950420379639e-01 -2.848932445049285889e-01 9.610037505626678467e-02 -6.298962235450744629e-02 4.278893470764160156e-01 1.238285377621650696e-01 1.466772705316543579e-01 1.592964380979537964e-01 6.478267163038253784e-02 -5.151720717549324036e-02 -1.793235391378402710e-01 1.615693233907222748e-02 -1.672271639108657837e-01
1.535315364599227905e-01 -9.530537761747837067e-03 -1.540438979864120483e-01 7.061013579368591309e-02 2.646067738533020020e-01 -3.087433874607086182e-01 1.199695393443107605e-01 5.256159603595733643e-02 1.267365515232086182e-01 1.897418349981307983e-01 2.790949046611785889e-01 1.742391884326934814e-01 -9.258616715669631958e-03 -1.141391843557357788e-01 -1.256222426891326904e-01 1.732972413301467896e-01 -1.381015628576278687e-01 -7.177009433507919312e-02 9.199158102273941040e-02 -1.192069351673126221e-01 -1.132256314158439636e-01 1.214423626661300659e-01 -2.099637314677238464e-02 1.579787284135818481e-01 -1.608483344316482544e-01 3.707520663738250732e-02 8.371468633413314819e-02 1.024008989334106445e-01 -8.051058650016784668e-02 5.893608182668685913e-02 -3.130311965942382812e-01 -5.416056513786315918e-01
1.723418086767196655e-01 -1.245817095041275024e-01 -2.761357724666595459e-01 1.118985190987586975e-01 3.878193721175193787e-02 -3.402790427207946777e-01 1.051888093352317810e-01 2.381393313407897949e-01 1.640495955944061279e-01 9.739824384450912476e-02 -3.979963809251785278e-02 1.559698432683944702e-01 -3.940073773264884949e-02 -2.735964953899383545e-01 -3.612954318523406982e-01 1.269552707672119141e-01 -1.842362284660339355e-01 -2.767202854156494141e-01 -4.728517495095729828e-03 -8.896525204181671143e-02 -2.166290283203125000e-01 -7.165057212114334106e-02 2.131101302802562714e-02 1.846265234053134918e-02 -2.147219032049179077e-01 1.758994758129119873e-01 9.936661273241043091e-02 1.289043873548507690e-01 -2.019059099256992340e-02 3.838182240724563599e-02 6.318267900496721268e-03 -3.446732163429260254e-01
1.364842206239700317e-01 6.526201963424682617e-02 -8.434908837080001831e-02 2.174445539712905884e-01 -1.107208663597702980e-03 -1.730271130800247192e-01 3.185078203678131104e-01 -4.652368649840354919e-02 6.976826488971710205e-02 5.545291677117347717e-02 -4.830673038959503174e-01 1.293690353631973267e-01 5.054827779531478882e-02 -1.488445103168487549e-01 -1.120240613818168640e-01 1.338495016098022461e-01 -1.487377136945724487e-01 -4.031776487827301025e-01 1.560522802174091339e-02 1.081487280316650867e-03 2.111361362040042877e-02 8.211226761341094971e-02 2.012202441692352295e-01 1.809871494770050049e-01 1.271364390850067139e-01 -9.887446463108062744e-02 1.701056361198425293e-01 1.743775606155395508e-01 1.693032868206501007e-02 -1.173574700951576233e-01 -3.255315423011779785e-01 -7.272744178771972656e-02
2.099012881517410278e-01 -1.565200388431549072e-01 -2.197010368108749390e-01 -2.454428076744079590e-01 -1.713646948337554932e-01 -3.085398375988006592e-01 2.092488259077072144e-01 -2.856067121028900146e-01 1.249153241515159607e-01 4.826186597347259521e-02 -5.941725522279739380e-02 1.101520061492919922e-01 -8.239453285932540894e-02 -5.770484916865825653e-03 -4.014467895030975342e-01 2.250282317399978638e-01 5.819379538297653198e-02 -1.680078357458114624e-01 1.658644080162048340e-01 4.567669704556465149e-02 -5.956474691629409790e-02 -2.012526243925094604e-01 1.392612606287002563e-01 2.246742993593215942e-01 -1.445194799453020096e-02 1.188039854168891907e-01 -1.784830689430236816e-01 -1.693656146526336670e-01 1.521960366517305374e-02 1.926571428775787354e-01 -5.238834768533706665e-02 -1.752329170703887939e-01
-1.944666495546698570e-03 -3.356823027133941650e-01 -1.213623210787773132e-01 4.645588621497154236e-02 5.302767753601074219e-01 -4.886970669031143188e-02 1.709955185651779175e-01 1.260883957147598267e-01 1.626233905553817749e-01 4.073793441057205200e-02 1.681311577558517456e-01 1.096701249480247498e-01 1.373112350702285767e-01 -3.742902353405952454e-02 -1.634465605020523071e-01 -5.113408342003822327e-02 -7.486586924642324448e-03 -1.642896384000778198e-01 -2.714498341083526611e-01 -2.003178149461746216e-01 -1.809203177690505981e-01 -9.822002798318862915e-02 1.789638698101043701e-01 1.635688394308090210e-01 -1.421974897384643555e-01 9.672585874795913696e-03 3.481316193938255310e-02 -5.002220347523689270e-02 -9.022280573844909668e-02 -3.358684182167053223e-01 -1.668839901685714722e-02 -1.909062415361404419e-01
1.601835936307907104e-01 -6.043521687388420105e-02 -8.866947144269943237e-02 -1.324472129344940186e-01 1.804132014513015747e-01 3.275487944483757019e-02 3.323941528797149658e-01 -2.193839699029922485e-01 6.234509497880935669e-02 1.641658693552017212e-01 -3.078262880444526672e-02 5.035323277115821838e-02 -2.077489048242568970e-01 3.631016239523887634e-02 -1.886172294616699219e-01 1.573540419340133667e-01 -2.403817921876907349e-01 -1.850743293762207031e-01 2.027129977941513062e-01 5.108746886253356934e-02 -1.035524532198905945e-01 1.312400102615356445e-01 3.529225289821624756e-01 2.206429243087768555e-01 -1.789080798625946045e-01 4.248023033142089844e-02 -6.627615541219711304e-02 -1.398998796939849854e-01 3.132226467132568359e-01 4.325928539037704468e-02 -2.378637194633483887e-01 -2.503057718276977539e-01
2.187224626541137695e-01 -9.148330986499786377e-02 3.085076808929443359e-02 -1.371591091156005859e-01 1.196733042597770691e-01 -1.021507456898689270e-01 3.479147255420684814e-01 -1.143400818109512329e-01 8.777679502964019775e-02 8.692727982997894287e-02 -5.749034136533737183e-02 -1.730513572692871094e-01 -1.134311631321907043e-01 1.821323931217193604e-01 -1.968106627464294434e-01 9.151130169630050659e-02 -3.590862751007080078e-01 -2.008559703826904297e-01 1.842063814401626587e-01 -4.401983320713043213e-02 -1.106457561254501343e-01 1.463397890329360962e-01 1.537208110094070435e-01 2.809780240058898926e-01 -1.990656703710556030e-01 1.476057916879653931e-01 -1.585756242275238037e-01 -2.579733133316040039e-01 1.768468320369720459e-01 -5.278217792510986328e-02 -2.776682078838348389e-01 -1.335208714008331299e-01
1.556277722120285034e-01 -2.714094221591949463e-01 1.941488683223724365e-01 4.366006329655647278e-02 1.299774050712585449e-01 -1.144014596939086914e-01 3.254273235797882080e-01 5.480955913662910461e-02 1.612712293863296509e-01 -5.506988614797592163e-02 -2.336874976754188538e-02 1.247548535466194153e-01 -2.412397786974906921e-02 -1.677507013082504272e-01 1.062200739979743958e-01 1.689606904983520508e-02 -5.822649598121643066e-02 8.122399449348449707e-02 -3.809781000018119812e-02 -3.580937087535858154e-01 1.205750927329063416e-01 6.973424553871154785e-02 1.792456358671188354e-01 1.693893969058990479e-01 9.530246257781982422e-02 -2.029021680355072021e-01 -4.674017429351806641e-02 -2.738251686096191406e-01 3.311923891305923462e-02 -7.326722145080566406e-02 -4.442021846771240234e-01 -2.951205074787139893e-01
5.801548436284065247e-02 -2.030010223388671875e-01 -2.147744148969650269e-01 -1.008014082908630371e-01 2.756743729114532471e-01 3.044706583023071289e-01 3.824850320816040039e-01 1.113288998603820801e-01 -1.754655390977859497e-01 2.284139394760131836e-01 7.364825904369354248e-02 8.302874863147735596e-03 1.841017901897430420e-01 -1.350843757390975952e-01 -1.049801930785179138e-01 4.970826208591461182e-03 2.469678372144699097e-01 3.417007252573966980e-02 1.006469726562500000e-01 -2.018210738897323608e-01 -1.870888769626617432e-01 -1.137924380600452423e-02 2.832637727260589600e-01 -8.722679689526557922e-03 -1.063155829906463623e-01 1.259986162185668945e-01 2.954699471592903137e-02 1.855405420064926147e-02 -1.139083132147789001e-01 -1.432057172060012817e-01 -3.585190474987030029e-01 -3.498592972755432129e-02
2.144722789525985718e-01 -2.500580549240112305e-01 -1.982677876949310303e-01 -1.038713604211807251e-01 1.058403775095939636e-02 -1.597283631563186646e-01 2.764753401279449463e-01 1.195511370897293091e-01 1.032154932618141174e-01 3.403283655643463135e-01 -2.554567456245422363e-01 6.489631533622741699e-02 5.101959407329559326e-02 -9.589707851409912109e-02 1.769053936004638672e-01 2.016214132308959961e-01 -2.054462395608425140e-02 -2.792361080646514893e-01 -1.043612062931060791e-01 -1.969854384660720825e-01 2.363436296582221985e-02 -8.921218663454055786e-02 -1.603842675685882568e-01 1.578409820795059204e-01 -2.474109530448913574e-01 -1.148942038416862488e-01 1.522449105978012085e-01 -4.970915615558624268e-02 -9.174326062202453613e-02 -2.046481892466545105e-02 -3.824065923690795898e-01 -5.429651588201522827e-02
1.366118714213371277e-02 -2.254816740751266479e-01 -4.902495816349983215e-02 -2.805826663970947266e-01 2.147118747234344482e-01 -1.395226418972015381e-01 5.495603755116462708e-02 -8.623056113719940186e-03 3.752989172935485840e-01 2.330227009952068329e-02 -1.282841712236404419e-01 1.693487912416458130e-01 -1.372989565134048462e-01 -1.623356640338897705e-01 4.987187217921018600e-03 4.694597721099853516e-01 2.433925271034240723e-01 2.063685655593872070e-02 2.444306015968322754e-01 -3.285165429115295410e-01 -6.923311203718185425e-02 -1.033299714326858521e-01 9.053891897201538086e-02 -1.220904514193534851e-01 2.260908298194408417e-02 -1.270993947982788086e-01 2.688885433599352837e-03 -5.382606759667396545e-02 -7.624650374054908752e-03 -1.251516044139862061e-01 -1.194967254996299744e-01 -1.776245534420013428e-01
1.509031206369400024e-01 8.739770203828811646e-02 -7.447699457406997681e-02 -1.396643221378326416e-01 1.898316442966461182e-01 2.717206478118896484e-01 3.660169541835784912e-01 3.813107907772064209e-01 9.984364360570907593e-02 1.658806055784225464e-01 -2.370223253965377808e-01 6.680990010499954224e-02 2.230711728334426880e-01 -1.885019540786743164e-01 5.955664068460464478e-02 1.763577759265899658e-01 -9.719793498516082764e-02 4.694513231515884399e-02 7.672005891799926758e-02 7.762204110622406006e-02 -2.576169073581695557e-01 1.970023149624466896e-03 1.994245871901512146e-02 -3.386125713586807251e-02 -2.104966640472412109e-01 5.859494954347610474e-02 1.374546736478805542e-01 -2.290300577878952026e-01 -1.621924042701721191e-01 -4.560980573296546936e-02 -3.132465779781341553e-01 1.237890217453241348e-02
3.390335738658905029e-01 -1.628777384757995605e-01 -7.650092989206314087e-02 -3.054950535297393799e-01 1.217346265912055969e-01 -1.384797543287277222e-01 5.957617610692977905e-02 2.258395403623580933e-01 8.140914887189865112e-02 4.245622456073760986e-02 -1.705095469951629639e-01 -1.293198317289352417e-01 1.717535406351089478e-01 -1.359201520681381226e-01 1.339420378208160400e-01 1.347979754209518433e-01 1.620703339576721191e-01 1.321792304515838623e-01 -4.092125892639160156e-01 -4.194322042167186737e-03 -2.219809740781784058e-01 9.561788290739059448e-02 4.953901097178459167e-02 1.527352631092071533e-01 -6.931723654270172119e-02 -1.362485736608505249e-01 2.015139460563659668e-01 4.482935741543769836e-02 -2.338785827159881592e-01 -2.313091456890106201e-01 -1.950856149196624756e-01 -1.575696915388107300e-01
1.404763311147689819e-01 -1.305029988288879395e-01 -2.007699012756347656e-01 -9.159073978662490845e-02 7.749240100383758545e-02 -4.611140191555023193e-01 2.248204648494720459e-01 9.404975175857543945e-02 2.458378523588180542e-01 1.958489716053009033e-01 -2.281971275806427002e-01 -2.633096463978290558e-02 1.176742985844612122e-01 -4.152243435382843018e-01 -4.565776884555816650e-02 3.430741140618920326e-03 1.583430767059326172e-01 4.162647202610969543e-02 3.458319231867790222e-02 1.963209956884384155e-01 -1.607210636138916016e-01 -5.409582331776618958e-02 6.436958163976669312e-02 1.588753163814544678e-01 3.233737498521804810e-02 -1.653631627559661865e-01 2.240599989891052246e-01 -8.624479919672012329e-02 1.841743476688861847e-02 7.750721275806427002e-02 -2.798562347888946533e-01 -3.490569815039634705e-02
-1.322794426232576370e-02 -2.291438281536102295e-01 -2.214831709861755371e-01 -1.475751847028732300e-01 -1.873854249715805054e-01 -2.375174164772033691e-01 1.346879452466964722e-01 -1.160768866539001465e-01 7.486691325902938843e-02 -3.206090256571769714e-02 -1.753601729869842529e-01 1.257979571819305420e-01 2.708505094051361084e-01 -3.044019825756549835e-02 1.667999178171157837e-01 2.053762376308441162e-01 -2.758860290050506592e-01 -1.395528614521026611e-01 -1.872999370098114014e-01 1.613607555627822876e-01 -1.671349704265594482e-01 9.935351461172103882e-02 -1.387961655855178833e-01 2.018699198961257935e-01 -7.297358661890029907e-02 -1.310459151864051819e-02 -2.197304368019104004e-02 7.619994133710861206e-02 7.850555330514907837e-02 -5.252743139863014221e-02 -5.251084566116333008e-01 -6.978538632392883301e-02
5.590271949768066406e-02 -2.100133150815963745e-01 -1.380770057439804077e-01 -1.212311387062072754e-01 2.861528098583221436e-01 -1.392375081777572632e-01 3.248811960220336914e-01 -1.039745584130287170e-01 1.085780113935470581e-01 3.573954701423645020e-01 -1.473978757858276367e-01 3.285936713218688965e-01 -8.235222846269607544e-02 -2.446367405354976654e-02 -1.245451122522354126e-01 2.949541807174682617e-01 -1.320802886039018631e-02 1.428998410701751709e-01 -1.894480735063552856e-01 -1.715967357158660889e-01 -2.375150918960571289e-01 -1.205185726284980774e-01 8.846800029277801514e-02 -7.453198730945587158e-02 -2.744735479354858398e-01 1.378696709871292114e-01 1.175302490592002869e-01 1.772380173206329346e-01 -1.062710136175155640e-01 2.718587405979633331e-02 -1.991519704461097717e-03 2.024700120091438293e-02
4.754947870969772339e-02 -3.704334497451782227e-01 1.015988364815711975e-01 -2.483424693346023560e-01 4.203134402632713318e-02 -1.967230737209320068e-01 5.558026954531669617e-02 -4.959835484623908997e-02 1.922897398471832275e-01 -6.326338648796081543e-02 -1.917994022369384766e-01 -1.143999025225639343e-01 -3.401736170053482056e-02 -3.611952960491180420e-01 -2.392219156026840210e-01 2.547969818115234375e-01 2.414569258689880371e-02 -2.790608704090118408e-01 -1.985992789268493652e-01 -6.258143484592437744e-02 -2.777259051799774170e-01 1.291820853948593140e-01 7.623195648193359375e-02 -6.874261051416397095e-02 -1.272549331188201904e-01 2.051747441291809082e-01 8.844585716724395752e-02 1.117044985294342041e-01 1.590408533811569214e-01 3.609676659107208252e-02 -1.514936387538909912e-01 -2.087469398975372314e-01
-1.852962374687194824e-02 -1.006089225411415100e-01 -8.786497265100479126e-02 -3.286663889884948730e-01 -1.793002188205718994e-01 -3.886781036853790283e-01 1.929377764463424683e-01 -7.861658185720443726e-02 2.970978617668151855e-01 6.836792826652526855e-02 -1.463312376290559769e-02 2.274523377418518066e-01 2.325348742306232452e-02 -1.146324276924133301e-01 8.017918467521667480e-02 2.490792125463485718e-01 -2.622868120670318604e-01 -3.174215927720069885e-02 -1.377540826797485352e-01 1.701655089855194092e-01 -3.170492053031921387e-01 -1.333679305389523506e-03 -6.030988320708274841e-02 5.214876309037208557e-02 -6.562922149896621704e-02 -1.934024989604949951e-01 1.957947611808776855e-01 -2.696630731225013733e-02 -4.565029963850975037e-02 1.437646895647048950e-01 -2.880320250988006592e-01 -9.500017762184143066e-02
3.647838253527879715e-03 -2.892901599407196045e-01 -7.199754565954208374e-02 1.167924702167510986e-01 1.123279258608818054e-01 -1.352278590202331543e-01 3.977489471435546875e-01 1.459447145462036133e-01 2.070735394954681396e-01 -6.131129711866378784e-02 -1.466645114123821259e-02 -1.272118687629699707e-01 1.513651572167873383e-02 8.226707577705383301e-02 8.735597878694534302e-02 -4.914337769150733948e-02 -1.000203564763069153e-02 -1.935528516769409180e-01 -1.384836882352828979e-01 -1.158836930990219116e-01 7.190176844596862793e-02 1.341795362532138824e-02 3.333949446678161621e-01 1.125877723097801208e-01 2.540532946586608887e-01 -2.049870043992996216e-01 -2.449049353599548340e-01 -3.176966607570648193e-01 -1.708071306347846985e-02 -3.623256832361221313e-02 -2.728799879550933838e-01 -2.531758844852447510e-01
1.569378823041915894e-01 -1.442251056432723999e-01 -3.059643879532814026e-02 2.979852259159088135e-02 1.290887892246246338e-01 -1.355092674493789673e-01 1.590329706668853760e-01 2.498721517622470856e-02 1.584520339965820312e-01 9.927279502153396606e-02 1.625584512948989868e-01 4.177416115999221802e-02 -2.991274185478687286e-02 2.467271387577056885e-01 -1.755813881754875183e-02 3.136505484580993652e-01 -3.353421986103057861e-01 -1.506139934062957764e-01 1.912145465612411499e-01 -2.063402533531188965e-01 6.288935244083404541e-02 -4.618307575583457947e-02 3.218668699264526367e-01 1.702325195074081421e-01 -1.820803433656692505e-01 1.905103325843811035e-01 1.052116230130195618e-01 -4.934428632259368896e-02 2.671107053756713867e-01 -2.232381105422973633e-01 -1.515586078166961670e-01 -2.969305813312530518e-01
-2.105998247861862183e-02 -1.551533192396163940e-01 -3.079325854778289795e-01 -1.114354804158210754e-01 -1.083692088723182678e-01 -6.498984247446060181e-02 2.592386603355407715e-01 -4.126622527837753296e-02 -9.642605483531951904e-02 1.166509538888931274e-01 -2.094883024692535400e-01 6.310364603996276855e-02 1.479512900114059448e-01 1.833110302686691284e-01 1.331171542406082153e-01 1.975122541189193726e-01 -3.301628530025482178e-01 -1.486876755952835083e-01 -1.396206300705671310e-02 1.794025152921676636e-01 -2.749328315258026123e-01 -6.631481461226940155e-03 -4.108618944883346558e-03 2.817689478397369385e-01 -2.198209166526794434e-01 -1.508440123870968819e-03 2.325768768787384033e-02 4.309201985597610474e-02 -3.750462830066680908e-02 -6.743206828832626343e-02 -4.713535308837890625e-01 -5.462807044386863708e-02
1.027386263012886047e-01 -3.362118601799011230e-01 -7.010407000780105591e-02 -2.288472354412078857e-01 -2.268262654542922974e-01 -2.173433154821395874e-01 2.636654078960418701e-01 6.045661866664886475e-02 3.136274218559265137e-01 3.306481242179870605e-02 -1.918686777353286743e-01 2.463108152151107788e-01 -1.215613111853599548e-01 -7.275823503732681274e-02 1.181562319397926331e-01 9.629075229167938232e-02 -9.624920785427093506e-02 -2.157873511314392090e-01 -9.989947080612182617e-02 1.254315823316574097e-01 -1.112831532955169678e-01 2.266922444105148315e-01 3.631003573536872864e-02 3.279761075973510742e-01 -2.189575582742691040e-01 -6.159832701086997986e-02 1.572520583868026733e-01 1.726944744586944580e-01 -4.097267612814903259e-02 1.401988863945007324e-01 -1.174715906381607056e-01 -1.067370623350143433e-01
-2.920587360858917236e-02 -1.776084601879119873e-01 -8.459844440221786499e-02 1.700463443994522095e-01 -1.984175890684127808e-01 -3.481767475605010986e-01 2.274963706731796265e-01 6.804076582193374634e-02 2.179346829652786255e-01 -1.734739691019058228e-01 -1.264146119356155396e-01 2.647178471088409424e-01 -1.203552559018135071e-01 -5.828042328357696533e-02 -1.147626787424087524e-01 2.432922124862670898e-01 -4.466272518038749695e-02 1.554836779832839966e-01 7.767304778099060059e-02 -1.977123618125915527e-01 -3.681629896163940430e-01 2.489795908331871033e-02 2.537766695022583008e-01 2.940224409103393555e-01 2.894616127014160156e-02 9.663120657205581665e-02 -1.647792458534240723e-01 1.575926505029201508e-02 -1.205668225884437561e-01 -1.371346116065979004e-01 -1.219018697738647461e-01 -1.287372112274169922e-01
-2.164731360971927643e-02 -2.545958459377288818e-01 -1.118992865085601807e-01 7.766680419445037842e-02 8.493681997060775757e-02 -1.149150654673576355e-01 2.287365496158599854e-01 2.718049585819244385e-01 1.471743285655975342e-01 2.301839739084243774e-01 -3.343007862567901611e-01 8.879325352609157562e-03 1.429885923862457275e-01 -3.123447485268115997e-02 5.742684006690979004e-04 1.526846550405025482e-02 -3.778234496712684631e-02 -4.015514850616455078e-01 -2.506511285901069641e-02 -4.301527142524719238e-02 -1.838310435414314270e-02 6.871233880519866943e-02 1.299016773700714111e-01 1.459779441356658936e-01 2.454619621858000755e-03 -6.560473144054412842e-02 3.838609755039215088e-01 2.328829020261764526e-01 3.545265644788742065e-02 -4.807199537754058838e-02 -3.646972179412841797e-01 -1.026957705616950989e-01
1.608604788780212402e-01 -2.103388160467147827e-01 -1.608351171016693115e-01 4.592357948422431946e-02 -1.276029050350189209e-01 -2.689924836158752441e-01 2.928415536880493164e-01 2.028453201055526733e-01 4.323615878820419312e-02 -9.806643426418304443e-02 -1.333657503128051758e-01 2.532931268215179443e-01 -1.319816410541534424e-01 1.007163338363170624e-02 -1.524807810783386230e-01 2.727454006671905518e-01 1.090766489505767822e-01 2.515167556703090668e-02 5.876127630472183228e-02 1.712321490049362183e-02 -3.104156553745269775e-01 -8.749657124280929565e-02 2.744457423686981201e-01 1.463676989078521729e-01 1.304814666509628296e-01 1.500898692756891251e-02 -2.673201858997344971e-01 5.549584049731492996e-03 -2.605145573616027832e-01 -7.182954996824264526e-02 -2.484862804412841797e-01 -1.929339319467544556e-01
5.970634147524833679e-02 1.619870029389858246e-02 1.504931040108203888e-02 5.240721255540847778e-02 -2.086583375930786133e-01 -3.608238101005554199e-01 3.707941472530364990e-01 1.832021623849868774e-01 5.492291226983070374e-02 -1.169714927673339844e-01 -2.253970056772232056e-01 2.182104587554931641e-01 -1.680665463209152222e-02 -1.273551732301712036e-01 -2.449140846729278564e-01 2.111823260784149170e-01 -1.050161272287368774e-01 -1.245072558522224426e-01 -8.640394359827041626e-02 5.202495679259300232e-02 -4.239728450775146484e-01 -1.168871298432350159e-01 1.944222301244735718e-01 6.351236253976821899e-02 2.000047862529754639e-01 6.697145849466323853e-02 -1.317340433597564697e-01 4.028544947504997253e-02 -3.778965398669242859e-02 -9.149678051471710205e-02 -1.245167851448059082e-01 -2.269253134727478027e-01
-2.051910758018493652e-01 -1.519353836774826050e-01 -7.813101261854171753e-02 -1.884527057409286499e-01 1.224712003022432327e-03 2.618814073503017426e-02 2.840798497200012207e-01 3.488044440746307373e-01 2.865306437015533447e-01 1.897565275430679321e-01 -2.769895792007446289e-01 2.871791720390319824e-01 8.580480515956878662e-02 9.363459795713424683e-02 -2.410299777984619141e-01 1.546808630228042603e-01 -1.471712887287139893e-01 1.574242711067199707e-01 -2.093975665047764778e-03 8.373103290796279907e-02 -8.445531874895095825e-02 2.029592096805572510e-01 1.608300954103469849e-01 -4.952433332800865173e-02 7.484535127878189087e-02 -9.598325937986373901e-02 4.446948692202568054e-02 1.831645332276821136e-02 1.866724789142608643e-01 -2.768806517124176025e-01 -2.350740432739257812e-01 -2.623075246810913086e-02
3.998611122369766235e-02 -1.899966597557067871e-01 -2.124302536249160767e-01 -1.739462912082672119e-01 -4.297725856304168701e-02 -3.103620707988739014e-01 5.317000150680541992e-01 -1.035988051444292068e-02 2.769976854324340820e-01 8.101562410593032837e-02 -8.789022266864776611e-02 -3.448637435212731361e-03 4.158353060483932495e-02 -3.260542750358581543e-01 -1.493699252605438232e-01 5.542928352952003479e-02 9.557695686817169189e-02 1.035360768437385559e-01 -4.980858415365219116e-02 1.495465338230133057e-01 -4.521281272172927856e-02 1.323437243700027466e-01 4.242914170026779175e-02 1.734874993562698364e-01 -4.171778634190559387e-02 -1.639495790004730225e-01 1.718732416629791260e-01 1.333779096603393555e-01 2.009139657020568848e-01 1.352420896291732788e-01 -2.214571833610534668e-01 4.093066975474357605e-02
3.961598277091979980e-01 -3.035796582698822021e-01 1.359899342060089111e-01 -1.533428728580474854e-01 -1.952401399612426758e-01 1.592473089694976807e-01 1.829520612955093384e-01 1.420943252742290497e-02 2.983184903860092163e-02 1.814653724431991577e-01 -4.208402335643768311e-02 2.085748165845870972e-01 1.648650318384170532e-01 -1.555609516799449921e-02 1.728515326976776123e-01 2.671898603439331055e-01 -7.068507373332977295e-02 -2.435862571001052856e-01 -1.098280549049377441e-01 2.038016617298126221e-01 5.297800991684198380e-03 3.056212067604064941e-01 9.070727229118347168e-02 1.423952877521514893e-01 -3.978980332612991333e-02 1.236109733581542969e-01 1.716643124818801880e-01 3.429489582777023315e-02 -2.957052923738956451e-02 -1.726740896701812744e-01 -2.798062562942504883e-01 -8.716982603073120117e-02
1.301544308662414551e-01 -1.311985850334167480e-01 -1.847341656684875488e-01 9.419855475425720215e-02 -3.739729225635528564e-01 -4.258829355239868164e-01 3.193978369235992432e-01 4.110614582896232605e-02 -7.828118652105331421e-02 -5.383279058150947094e-04 -2.023219317197799683e-01 2.497163861989974976e-01 -4.469870403409004211e-02 -8.221804350614547729e-02 -2.516955137252807617e-01 1.127794981002807617e-01 -7.661074632778763771e-04 -2.214860171079635620e-01 -8.147399127483367920e-02 8.086501620709896088e-03 -2.615548074245452881e-01 5.390271916985511780e-02 2.624532878398895264e-01 -1.411932241171598434e-02 1.948664896190166473e-03 -2.487471140921115875e-02 -1.746648401021957397e-01 2.441759780049324036e-02 -1.071649268269538879e-01 -9.375467896461486816e-02 1.102611236274242401e-02 -2.353336066007614136e-01
4.153697565197944641e-02 4.507642611861228943e-02 -1.241505593061447144e-01 -1.016203835606575012e-01 -1.135585159063339233e-01 -1.577803790569305420e-01 2.556469738483428955e-01 -3.791604191064834595e-02 3.010915517807006836e-01 -1.150726620107889175e-02 -1.026316657662391663e-01 2.475675642490386963e-01 1.259811371564865112e-01 -1.791588515043258667e-01 -1.500654816627502441e-01 2.210006862878799438e-01 -1.750006228685379028e-01 -1.786932498216629028e-01 5.075852945446968079e-02 2.059672623872756958e-01 -3.965755105018615723e-01 3.311735764145851135e-02 -9.049489349126815796e-02 4.357674121856689453e-01 -1.026832759380340576e-01 -4.882730916142463684e-02 1.537550985813140869e-01 8.122196421027183533e-03 -7.223753631114959717e-02 -1.915475577116012573e-01 7.420419901609420776e-02 -1.895293146371841431e-01
7.703185081481933594e-02 -3.493764698505401611e-01 -1.315099895000457764e-01 1.432885229587554932e-01 2.859649360179901123e-01 -1.724687218666076660e-01 1.012203246355056763e-01 -1.855710148811340332e-01 -1.779592633247375488e-01 -2.734229862689971924e-01 -6.711013615131378174e-02 9.825866669416427612e-02 1.753372550010681152e-01 9.480569511651992798e-02 -2.231360077857971191e-01 1.325063705444335938e-01 -1.969038993120193481e-01 -9.587220102548599243e-02 -2.682673037052154541e-01 5.294608417898416519e-03 -9.202472120523452759e-02 -9.512671828269958496e-02 9.494126588106155396e-02 1.830521076917648315e-01 -1.571336016058921814e-02 1.493509709835052490e-01 -5.063182860612869263e-02 -1.188050284981727600e-01 3.028564527630805969e-02 -1.938035488128662109e-01 -2.718322575092315674e-01 -3.445384800434112549e-01
8.163218200206756592e-02 -1.090758293867111206e-01 1.242379918694496155e-01 -7.130920141935348511e-02 1.975756585597991943e-01 2.341651618480682373e-01 3.781796991825103760e-01 1.417753752321004868e-02 -2.956068608909845352e-03 1.084323152899742126e-01 -8.895866572856903076e-02 1.115892902016639709e-01 1.571078896522521973e-01 2.205780148506164551e-01 -8.677632361650466919e-02 1.575762331485748291e-01 -7.086280733346939087e-02 1.410016231238842010e-02 -1.585744768381118774e-01 -1.700317487120628357e-02 -3.683859407901763916e-01 -1.080188006162643433e-01 1.618157625198364258e-01 -9.820187836885452271e-02 -1.496904045343399048e-01 -2.531765699386596680e-01 1.066377535462379456e-01 4.038536455482244492e-03 2.101638466119766235e-01 -9.174650907516479492e-02 -2.103817164897918701e-01 -4.211869239807128906e-01
-1.324395984411239624e-01 -1.756914556026458740e-01 -1.729764044284820557e-01 6.833773106336593628e-02 -3.411956503987312317e-02 -8.462496101856231689e-02 3.162967860698699951e-01 -1.982666701078414917e-01 3.614338580518960953e-03 -3.470621705055236816e-01 -1.825645714998245239e-01 3.364957571029663086e-01 5.516789481043815613e-02 -3.371894061565399170e-01 -7.139393687248229980e-02 2.767560780048370361e-01 8.197896182537078857e-02 -2.550872266292572021e-01 2.205222696065902710e-01 3.116527013480663300e-02 -2.696721553802490234e-01 7.853289693593978882e-02 -1.150613576173782349e-01 -6.694471836090087891e-02 6.840144842863082886e-02 9.814963489770889282e-02 -2.325819618999958038e-02 -1.005193293094635010e-01 3.958736732602119446e-02 4.375434294342994690e-02 -1.770206987857818604e-01 -1.615222096443176270e-01
5.683346837759017944e-02 -2.477491348981857300e-01 -2.275089174509048462e-01 -1.704668253660202026e-01 3.295757770538330078e-01 1.441191583871841431e-01 2.861354351043701172e-01 -3.724532723426818848e-01 -7.605489343404769897e-02 3.162929043173789978e-02 -7.488238066434860229e-02 1.440131217241287231e-01 -4.039612598717212677e-03 -2.429327815771102905e-01 2.263621427118778229e-02 1.064692661166191101e-01 2.043162472546100616e-02 1.676364243030548096e-02 -2.153893411159515381e-01 9.886098653078079224e-02 -1.446216739714145660e-02 1.300612986087799072e-01 1.343793421983718872e-01 1.965005397796630859e-01 -2.721559107303619385e-01 -1.659891903400421143e-01 -4.924979433417320251e-02 -1.947625875473022461e-01 9.208227694034576416e-02 -1.676667332649230957e-01 1.924358867108821869e-02 -3.016158044338226318e-01
1.219326183199882507e-01 -1.154724806547164917e-01 2.480669915676116943e-01 3.568134829401969910e-02 1.180204227566719055e-01 -1.993395984172821045e-01 2.318172305822372437e-01 -4.970756918191909790e-02 3.163771331310272217e-01 3.998708426952362061e-01 -7.630083709955215454e-02 2.975753247737884521e-01 3.187799360603094101e-03 -2.012729048728942871e-01 1.541895568370819092e-01 1.857117563486099243e-02 -4.638751223683357239e-02 3.378279879689216614e-02 -8.973215520381927490e-02 -1.447571069002151489e-01 -5.385594815015792847e-02 -7.478298153728246689e-03 4.414546489715576172e-02 1.158483922481536865e-01 1.977183297276496887e-02 -1.325418949127197266e-01 3.415111079812049866e-02 -2.021497040987014771e-01 1.653838530182838440e-02 -4.636840522289276123e-02 -2.788724601268768311e-01 -4.350869655609130859e-01
1.070712581276893616e-01 4.343615099787712097e-02 -4.589356482028961182e-02 -2.159873992204666138e-01 -1.780835986137390137e-01 -2.266742438077926636e-01 2.814950980246067047e-02 1.805612146854400635e-01 -3.925545141100883484e-02 -2.235435880720615387e-02 5.452405661344528198e-02 -3.345007821917533875e-02 2.694202661514282227e-01 -8.563457429409027100e-02 6.946045905351638794e-02 2.916552722454071045e-01 2.292188853025436401e-01 -1.779318749904632568e-01 1.297457665205001831e-01 -7.553822547197341919e-02 -5.895256623625755310e-02 2.344832718372344971e-01 3.441553190350532532e-02 1.371454149484634399e-01 -3.858576342463493347e-02 1.611414924263954163e-02 2.230037897825241089e-01 -3.116746544837951660e-01 -2.404286563396453857e-01 -2.398068904876708984e-01 -3.340498805046081543e-01 -2.911129891872406006e-01
2.726113796234130859e-01 -1.237539052963256836e-01 -1.801881939172744751e-01 -2.291755564510822296e-02 9.738169610500335693e-02 -2.257797122001647949e-01 3.033153116703033447e-01 -4.484644159674644470e-03 -1.348279416561126709e-01 2.068930417299270630e-01 3.866342455148696899e-02 7.275193929672241211e-02 -9.700671583414077759e-02 -5.836256965994834900e-02 -1.663873046636581421e-01 2.245115935802459717e-01 1.478313803672790527e-01 -9.686183184385299683e-02 -5.823388695716857910e-02 -4.391053691506385803e-02 -1.597625464200973511e-01 1.787021160125732422e-01 2.028813399374485016e-02 -1.486267000436782837e-01 -3.953700959682464600e-01 7.559971511363983154e-02 -9.616957604885101318e-02 2.653212249279022217e-01 9.522045403718948364e-02 -2.395349740982055664e-02 -4.136877655982971191e-01 -1.650654077529907227e-01
9.392821788787841797e-02 -1.017865985631942749e-01 -1.011967007070779800e-02 1.375326365232467651e-01 -5.242266505956649780e-02 1.167005673050880432e-02 3.546334505081176758e-01 -8.856519311666488647e-02 8.172893524169921875e-02 1.783748418092727661e-01 6.646277010440826416e-02 -3.947681561112403870e-02 1.786204576492309570e-01 -3.166589140892028809e-01 -3.157933056354522705e-01 1.362435966730117798e-01 1.166113018989562988e-01 4.001163691282272339e-02 -8.150883764028549194e-02 9.926192462444305420e-02 -2.379615157842636108e-01 4.065992310643196106e-03 9.371781349182128906e-02 -8.594122529029846191e-02 -9.480704553425312042e-03 -1.760314777493476868e-02 1.510878354310989380e-01 -6.157145276665687561e-02 -3.010633885860443115e-01 8.229413628578186035e-02 -9.852425754070281982e-02 -5.401147007942199707e-01
9.017043560743331909e-02 -8.107488602399826050e-02 -1.437739729881286621e-01 5.729994922876358032e-02 -1.062946617603302002e-01 -3.553562164306640625e-01 2.434300333261489868e-01 2.940964512526988983e-02 2.756518423557281494e-01 4.639296978712081909e-02 -1.466202288866043091e-01 2.783567309379577637e-01 1.242613643407821655e-01 -1.910921633243560791e-01 -1.431312561035156250e-01 2.437120825052261353e-01 -8.785373717546463013e-02 -2.913027703762054443e-01 -3.986181318759918213e-02 8.481051772832870483e-03 -2.833192050457000732e-01 1.766624152660369873e-01 -1.625378727912902832e-01 1.570386290550231934e-01 9.939563274383544922e-02 2.001950442790985107e-01 2.717869579792022705e-01 1.876140572130680084e-02 2.138409065082669258e-03 5.491954833269119263e-02 -1.382054090499877930e-01 -2.271388769149780273e-01
-5.061295628547668457e-02 -1.327382624149322510e-01 -3.085115849971771240e-01 -2.877653576433658600e-02 1.403229832649230957e-01 8.266057819128036499e-02 2.734144330024719238e-01 -1.260994970798492432e-01 5.152767524123191833e-02 2.576548457145690918e-01 -5.505705252289772034e-02 2.627101242542266846e-01 7.340680062770843506e-02 -1.367734968662261963e-01 5.631734058260917664e-02 2.619742043316364288e-02 -3.909474983811378479e-02 -2.782667614519596100e-02 -1.095553208142518997e-02 -1.232058927416801453e-02 -4.066035747528076172e-01 -2.408812344074249268e-01 2.901542186737060547e-01 -8.126559108495712280e-02 -3.611430823802947998e-01 -4.973777383565902710e-02 2.119560986757278442e-01 1.979297697544097900e-01 2.273830398917198181e-02 -1.472130119800567627e-01 -2.023925483226776123e-01 -2.682400681078433990e-02
9.052035957574844360e-02 -1.223513036966323853e-01 -2.772336900234222412e-01 -1.419749557971954346e-01 -2.933200001716613770e-01 -2.280137315392494202e-02 2.967206537723541260e-01 5.573698133230209351e-02 -3.120172582566738129e-02 -1.213585585355758667e-01 -7.251430302858352661e-02 3.838419020175933838e-01 3.263076767325401306e-02 -2.287250012159347534e-01 -2.330761253833770752e-01 2.165822833776473999e-01 1.075332313776016235e-01 -8.209575712680816650e-02 -1.549973501823842525e-03 -5.040376260876655579e-02 -2.251760661602020264e-01 3.893806785345077515e-02 2.037146389484405518e-01 1.692447811365127563e-01 5.887740105390548706e-02 -2.520809695124626160e-02 -2.846842408180236816e-01 -1.235781703144311905e-02 -1.126090958714485168e-01 -2.538705170154571533e-01 -2.711451053619384766e-01 6.891855038702487946e-03
6.821624189615249634e-02 -3.196659684181213379e-01 -2.579949796199798584e-01 -6.261143833398818970e-02 -1.910096704959869385e-01 -1.218274049460887909e-02 2.768948376178741455e-01 4.717536643147468567e-02 1.635587513446807861e-01 1.420890986919403076e-01 -1.238486319780349731e-01 1.299910843372344971e-01 1.559164077043533325e-01 6.947448849678039551e-02 1.828121244907379150e-01 2.187411785125732422e-01 -1.387963145971298218e-01 -3.274591267108917236e-01 -1.533769518136978149e-01 1.103334799408912659e-01 -1.278943419456481934e-01 -8.426704257726669312e-02 -6.158569827675819397e-02 4.464960396289825439e-01 -1.240292564034461975e-01 2.483758144080638885e-03 5.218352377414703369e-02 1.475526839494705200e-01 8.312080800533294678e-02 -4.760435596108436584e-02 -2.785324752330780029e-01 -4.611331224441528320e-02
-2.107002139091491699e-01 -1.548501104116439819e-01 -8.156335353851318359e-02 -2.621386349201202393e-01 2.117323502898216248e-02 3.773453831672668457e-02 2.548446953296661377e-01 7.811763137578964233e-02 2.067931443452835083e-01 -1.402298361063003540e-01 -1.542833894491195679e-01 7.808113470673561096e-03 2.975625693798065186e-01 -5.843380931764841080e-04 -1.418814510107040405e-01 4.708906263113021851e-02 7.021053880453109741e-02 -1.765443086624145508e-01 3.916441500186920166e-01 2.641851454973220825e-02 -2.276398986577987671e-01 1.872648000717163086e-01 -2.127831801772117615e-02 -4.151460528373718262e-02 -2.230671495199203491e-01 -5.638598650693893433e-02 2.984025180339813232e-01 8.905790746212005615e-02 2.331074513494968414e-02 -2.030219435691833496e-01 -2.953504621982574463e-01 -1.673372387886047363e-01
-4.649655520915985107e-02 -3.873422145843505859e-01 -1.819773316383361816e-01 1.021841391921043396e-01 -1.641846299171447754e-01 -1.443580090999603271e-01 1.275987774133682251e-01 1.211659014225006104e-01 1.738551259040832520e-01 1.216982975602149963e-01 -2.812426090240478516e-01 1.035342887043952942e-01 1.591404378414154053e-01 3.625163808465003967e-02 -2.903576493263244629e-01 5.532322078943252563e-02 -2.364802174270153046e-02 -3.674561679363250732e-01 -2.196735441684722900e-01 4.339593462646007538e-03 -2.444422096014022827e-01 -1.273866146802902222e-01 1.819349378347396851e-01 -2.358461916446685791e-01 -1.051585674285888672e-01 7.414251565933227539e-02 2.220374792814254761e-01 -4.595849663019180298e-02 2.359603345394134521e-02 -3.196826949715614319e-02 -1.066671311855316162e-01 -2.171196937561035156e-01
-2.225775420665740967e-01 -1.860162708908319473e-03 -2.504698932170867920e-01 -3.030444122850894928e-02 2.946894764900207520e-01 3.904984891414642334e-02 4.919745028018951416e-01 3.379694223403930664e-01 1.507303714752197266e-01 1.277382820844650269e-01 -1.432911753654479980e-01 1.592865735292434692e-01 -1.830746419727802277e-03 9.293914190493524075e-04 1.264936476945877075e-01 2.008590474724769592e-02 -7.438026368618011475e-03 -1.354347318410873413e-01 -8.767214417457580566e-02 8.744230121374130249e-02 5.455324426293373108e-02 3.529347479343414307e-02 1.556299775838851929e-01 2.478692829608917236e-01 1.067202240228652954e-01 1.972703263163566589e-02 1.411452591419219971e-01 4.483024403452873230e-02 2.237672507762908936e-01 1.203480549156665802e-02 -3.594493567943572998e-01 -6.388304382562637329e-02
1.794305592775344849e-01 -2.137322127819061279e-01 -5.027245730161666870e-02 2.328606694936752319e-01 2.379196435213088989e-01 -9.096684306859970093e-02 1.221382468938827515e-01 -6.118051707744598389e-02 3.396827578544616699e-01 -3.853607922792434692e-02 -1.410447657108306885e-01 3.989158272743225098e-01 1.694659702479839325e-02 1.012913659214973450e-01 -1.693358272314071655e-01 -1.926662623882293701e-01 -5.027557909488677979e-02 1.884520798921585083e-02 3.337994450703263283e-03 -2.843713462352752686e-01 -3.148009181022644043e-01 -1.651256345212459564e-02 -1.395444571971893311e-02 1.120803430676460266e-01 -1.533362120389938354e-01 1.204976439476013184e-01 -9.136976674199104309e-03 -4.212103784084320068e-02 -1.282437145709991455e-01 -2.012579441070556641e-01 -1.723052561283111572e-01 -2.952489256858825684e-01
7.565554976463317871e-02 -3.143918216228485107e-01 5.212145298719406128e-02 4.188013076782226562e-02 4.416519701480865479e-01 -3.062841892242431641e-01 1.462843120098114014e-01 2.530417172238230705e-03 1.746219694614410400e-01 2.679264172911643982e-02 2.265052497386932373e-01 1.912343502044677734e-01 1.366315633058547974e-01 -4.062423482537269592e-02 -2.434093207120895386e-01 -6.284017115831375122e-02 3.504735231399536133e-02 -5.547524616122245789e-02 -2.062997221946716309e-01 -3.287653997540473938e-02 -2.837751209735870361e-01 -9.456978738307952881e-02 9.628180414438247681e-02 5.198395252227783203e-02 5.884642899036407471e-02 -9.498547017574310303e-02 -1.091498658061027527e-01 -1.066433191299438477e-01 -1.207451745867729187e-01 -2.472102791070938110e-01 -1.935100108385086060e-01 -2.824702858924865723e-01
1.403290927410125732e-01 -4.369613528251647949e-01 9.126462787389755249e-02 4.295893013477325439e-03 2.294876128435134888e-01 -7.979330420494079590e-02 2.595185339450836182e-01 3.077632933855056763e-02 -7.210329920053482056e-02 -5.967062432318925858e-03 1.288491040468215942e-01 8.276997506618499756e-02 2.161847203969955444e-01 -3.776618838310241699e-01 -1.786890439689159393e-02 -2.014072611927986145e-02 -6.449998915195465088e-02 1.041240170598030090e-01 -1.383635401725769043e-01 9.709828533232212067e-03 -1.227219179272651672e-01 -2.118572406470775604e-02 1.963320225477218628e-01 1.436660736799240112e-01 4.841347411274909973e-02 1.344276964664459229e-01 -1.557697653770446777e-01 -2.488373667001724243e-01 -1.974061578512191772e-01 -1.421370208263397217e-01 -2.838934361934661865e-01 -2.821640074253082275e-01
7.395017892122268677e-02 -3.570541143417358398e-01 1.412717904895544052e-02 -2.843226194381713867e-01 -2.885239757597446442e-02 -2.517561912536621094e-01 2.690513134002685547e-01 -1.705466955900192261e-02 1.957964152097702026e-01 1.212030500173568726e-01 2.613211981952190399e-02 2.154164463281631470e-01 1.740350723266601562e-01 -1.083624660968780518e-01 4.083774238824844360e-02 2.026108354330062866e-01 -1.311825215816497803e-01 -1.221024319529533386e-01 -9.671138226985931396e-02 1.626621931791305542e-01 -1.917337179183959961e-01 8.531168103218078613e-02 -6.974360346794128418e-02 1.268344670534133911e-01 6.091261282563209534e-02 -2.022301107645034790e-01 8.420164138078689575e-02 -4.504789132624864578e-03 8.194976300001144409e-02 2.494262754917144775e-01 -4.533758163452148438e-01 7.163260132074356079e-02
2.335094958543777466e-01 -1.749527007341384888e-01 -1.059340983629226685e-01 1.592939794063568115e-01 -3.224571943283081055e-01 -2.704891860485076904e-01 1.603079885244369507e-01 1.598128490149974823e-02 1.040242146700620651e-02 -2.318004220724105835e-01 -3.823362663388252258e-02 2.530152797698974609e-01 1.420128643512725830e-01 -1.630752831697463989e-01 -1.793516129255294800e-01 4.407005757093429565e-02 -2.224113605916500092e-02 -8.536124974489212036e-02 8.127569407224655151e-02 1.290204226970672607e-01 -3.359952569007873535e-01 6.109471246600151062e-02 4.597647115588188171e-02 3.637617528438568115e-01 -1.006640642881393433e-01 -1.239660382270812988e-01 -2.659362256526947021e-01 -2.989221923053264618e-02 1.791601069271564484e-02 -5.562008172273635864e-02 -2.656829059123992920e-01 -1.475435793399810791e-01
5.689748749136924744e-02 -1.859672963619232178e-01 -1.427972167730331421e-01 2.397510707378387451e-01 3.525689542293548584e-01 -1.420633643865585327e-01 1.516140699386596680e-01 -1.439506858587265015e-01 -1.019298732280731201e-01 -2.475681751966476440e-01 -8.040703833103179932e-02 9.208788722753524780e-02 2.729059755802154541e-01 1.103475503623485565e-02 -2.867152392864227295e-01 1.998508274555206299e-01 -4.591046646237373352e-02 1.671635173261165619e-02 -1.248946115374565125e-01 2.171404100954532623e-02 -9.671614319086074829e-02 6.520452350378036499e-02 1.756660491228103638e-01 1.780207008123397827e-01 -4.366199299693107605e-02 2.855860292911529541e-01 7.538929581642150879e-02 -3.093439042568206787e-01 3.214059397578239441e-02 -1.154252067208290100e-01 -1.751511245965957642e-01 -2.970714569091796875e-01
-9.369341284036636353e-02 -2.367278188467025757e-01 -2.239624410867691040e-01 6.210910156369209290e-02 2.302186340093612671e-01 -2.244991958141326904e-01 9.982134401798248291e-02 5.242954194545745850e-02 1.544695347547531128e-01 4.320167899131774902e-01 -1.719276010990142822e-01 -1.180786564946174622e-01 9.475842863321304321e-02 3.753699734807014465e-02 -1.160937696695327759e-01 1.754403561353683472e-01 -6.740280240774154663e-02 3.039720840752124786e-02 -4.112857952713966370e-02 -1.153580024838447571e-01 -1.012934520840644836e-01 -9.383494406938552856e-02 1.603534668684005737e-01 9.661116451025009155e-02 1.981980800628662109e-01 -2.275448739528656006e-01 2.203886210918426514e-01 -2.743778228759765625e-01 1.111057326197624207e-01 5.570091307163238525e-02 -3.889916241168975830e-01 -1.230377051979303360e-02
-4.495491273701190948e-03 2.922418341040611267e-02 -2.881479561328887939e-01 -1.285394281148910522e-01 -1.763275265693664551e-01 -1.765027642250061035e-01 3.631212711334228516e-01 1.432459205389022827e-01 5.658381804823875427e-02 1.695664483122527599e-03 -2.467982620000839233e-01 2.577352821826934814e-01 1.360155642032623291e-01 -2.812057435512542725e-01 -1.987919807434082031e-01 6.358604878187179565e-02 7.390122115612030029e-02 -1.520124673843383789e-01 -7.046633213758468628e-02 8.057651668787002563e-02 -1.475204974412918091e-01 1.119764056056737900e-02 2.974427938461303711e-01 3.389329016208648682e-01 1.704893112182617188e-01 -1.100780442357063293e-01 1.999551057815551758e-02 1.680981516838073730e-01 5.224815383553504944e-02 -6.213930249214172363e-02 -2.472202852368354797e-02 -2.663971483707427979e-01
6.831008195877075195e-02 -1.184007823467254639e-01 -3.006270527839660645e-01 2.663481235504150391e-01 3.473916351795196533e-01 2.221597731113433838e-02 1.691851615905761719e-01 1.457176506519317627e-01 2.334906011819839478e-01 -1.891741529107093811e-02 2.033668160438537598e-01 1.552404463291168213e-01 -1.061856374144554138e-01 -1.037599332630634308e-02 9.877347946166992188e-02 8.929006755352020264e-02 -1.518411487340927124e-01 -1.679057180881500244e-01 -4.806455969810485840e-02 3.763597691431641579e-03 -1.028484106063842773e-01 -4.772913828492164612e-02 2.087365984916687012e-01 -2.726304903626441956e-02 -1.310080736875534058e-01 -1.115215346217155457e-01 1.230790242552757263e-01 1.940467767417430878e-02 -3.188979029655456543e-01 -1.050635054707527161e-01 -2.879240810871124268e-01 -3.847308456897735596e-01
-1.467280238866806030e-01 -1.402465403079986572e-01 -6.996947526931762695e-02 -1.927237063646316528e-01 -1.251223832368850708e-01 5.695137754082679749e-02 2.598494291305541992e-01 1.562087833881378174e-01 1.656385362148284912e-01 -1.665183603763580322e-01 -1.135184690356254578e-01 1.337632089853286743e-01 2.482230961322784424e-01 7.666705548763275146e-02 2.445972897112369537e-02 4.108314812183380127e-01 6.134934350848197937e-02 -1.572672426700592041e-01 4.721094667911529541e-02 -1.220413148403167725e-01 -1.427480131387710571e-01 9.324819594621658325e-02 2.597728073596954346e-01 -1.389846652746200562e-01 -2.671559453010559082e-01 1.553031206130981445e-01 3.625288605690002441e-01 3.468504175543785095e-02 -1.324388943612575531e-02 -7.265041023492813110e-02 -6.234719976782798767e-02 -2.901241183280944824e-01
-7.386318594217300415e-02 -2.602966129779815674e-01 -1.162810921669006348e-01 3.132569044828414917e-02 3.637469410896301270e-01 -2.296893447637557983e-01 -4.702814854681491852e-03 -3.087222948670387268e-02 -4.546460881829261780e-02 -3.061428368091583252e-01 1.184931695461273193e-01 1.018967032432556152e-01 1.452646255493164062e-01 -1.078384518623352051e-01 -2.061349004507064819e-01 7.434381544589996338e-02 1.502161920070648193e-01 -1.400100141763687134e-01 -1.702750623226165771e-01 1.848801225423812866e-01 -1.721480786800384521e-01 1.551799383014440536e-02 8.103951811790466309e-02 2.816915810108184814e-01 -5.962871760129928589e-02 7.509953528642654419e-02 -7.129547744989395142e-02 -2.184959203004837036e-01 3.261802718043327332e-02 -1.033981516957283020e-01 -3.417794108390808105e-01 -3.369820713996887207e-01
3.948438465595245361e-01 -1.531410366296768188e-01 -1.943775713443756104e-01 -6.277897953987121582e-02 -1.055149510502815247e-01 -1.409643292427062988e-01 1.976985633373260498e-01 -5.427707359194755554e-02 2.048393189907073975e-01 -1.007967069745063782e-02 -2.097875922918319702e-01 2.459132075309753418e-01 8.182831853628158569e-02 -1.192458253353834152e-02 -5.020301323384046555e-03 -1.740045249462127686e-01 1.101286243647336960e-02 4.849431291222572327e-02 1.893354505300521851e-01 -1.154383942484855652e-01 -1.725367605686187744e-01 7.711283862590789795e-02 2.056554853916168213e-01 2.644672095775604248e-01 -1.377885341644287109e-01 -2.098033279180526733e-01 -3.439898043870925903e-02 -2.399442791938781738e-01 7.222118228673934937e-02 1.351743340492248535e-01 -2.299995273351669312e-01 -3.527814447879791260e-01
1.924169063568115234e-01 -3.276817798614501953e-01 3.808723017573356628e-02 9.145421907305717468e-03 2.541775107383728027e-01 -2.121002525091171265e-01 7.110627740621566772e-02 1.740570962429046631e-01 -2.354749105870723724e-02 4.774316772818565369e-02 -2.104018777608871460e-01 -1.219031661748886108e-01 -7.078225910663604736e-02 -2.618143856525421143e-01 -3.739552497863769531e-01 2.368248105049133301e-01 -9.382957220077514648e-02 -2.002376168966293335e-01 2.153395116329193115e-02 -1.581066288053989410e-02 -3.889074027538299561e-01 -1.451622322201728821e-02 8.564706146717071533e-02 -7.502830773591995239e-02 -2.846747636795043945e-02 2.267129421234130859e-01 1.471177935600280762e-01 4.604595154523849487e-02 8.334698528051376343e-02 1.090224459767341614e-01 -2.560717165470123291e-01 -5.707169324159622192e-02
-8.190868794918060303e-02 -2.954896390438079834e-01 -2.009760588407516479e-01 -5.366717651486396790e-02 2.182292938232421875e-01 -1.066278964281082153e-01 1.358549743890762329e-01 -1.326833963394165039e-01 -7.624121010303497314e-02 -2.649559080600738525e-02 -4.003108665347099304e-02 -4.961028322577476501e-02 1.310424786061048508e-02 -1.191231682896614075e-01 5.877982359379529953e-03 3.415370285511016846e-01 1.213125810027122498e-01 2.330428063869476318e-01 -1.728992313146591187e-01 -1.178375035524368286e-01 -5.388417467474937439e-02 -4.380974546074867249e-02 3.517666161060333252e-01 1.925134472548961639e-02 -3.579924106597900391e-01 -1.153961494565010071e-01 -1.661664694547653198e-01 -2.965531349182128906e-01 7.967347651720046997e-02 -2.596751153469085693e-01 -6.572652608156204224e-02 -2.217208445072174072e-01
1.777707189321517944e-01 -1.197165548801422119e-01 -1.503279507160186768e-01 4.668034240603446960e-02 -1.113596707582473755e-01 -1.979081332683563232e-01 2.480246573686599731e-01 2.363631268963217735e-03 3.967227041721343994e-01 6.942445784807205200e-02 -4.745425656437873840e-02 2.929212152957916260e-01 8.950403332710266113e-02 -9.947042167186737061e-02 -8.307757228612899780e-02 1.266534477472305298e-01 -2.461176067590713501e-01 -2.830772697925567627e-01 8.161824196577072144e-02 1.964482218027114868e-01 -3.119101226329803467e-01 1.265400182455778122e-02 -1.108562573790550232e-01 1.686574369668960571e-01 2.480393461883068085e-02 1.767046451568603516e-01 2.665166556835174561e-01 1.692994683980941772e-01 -2.200178429484367371e-02 -8.701495081186294556e-02 -9.999550879001617432e-02 -2.266171127557754517e-01
6.677876412868499756e-02 -1.955890059471130371e-01 -2.818965017795562744e-01 -3.288758099079132080e-01 7.751806825399398804e-02 -2.784989401698112488e-02 3.752032816410064697e-01 2.090794891119003296e-01 1.872137486934661865e-01 2.133523374795913696e-01 6.270234286785125732e-02 -9.236731380224227905e-02 1.853974461555480957e-01 -2.607164718210697174e-02 8.437322825193405151e-02 2.769403755664825439e-01 1.335130631923675537e-01 -3.106996417045593262e-03 -2.428068779408931732e-02 -8.578136563301086426e-02 -7.526527345180511475e-02 2.093427479267120361e-01 1.611584052443504333e-02 -1.345601379871368408e-01 -8.562524616718292236e-02 -3.538652360439300537e-01 4.315165430307388306e-02 3.020859695971012115e-02 -2.534523792564868927e-02 7.334360852837562561e-03 -2.804493308067321777e-01 -2.411889582872390747e-01
-4.215492680668830872e-02 -1.252051442861557007e-01 -1.838208734989166260e-01 2.530179321765899658e-01 -4.903743416070938110e-02 -3.026452064514160156e-01 3.793532848358154297e-01 -3.912780806422233582e-02 -1.897639222443103790e-02 -7.162141054868698120e-02 -1.910035014152526855e-01 -1.425792574882507324e-01 -1.467360109090805054e-01 2.457993105053901672e-02 2.521012723445892334e-01 6.818898022174835205e-02 -1.874690800905227661e-01 3.158214092254638672e-01 2.056454773992300034e-03 -1.115688234567642212e-01 -9.517212398350238800e-03 1.039728373289108276e-01 1.528894156217575073e-01 1.328881084918975830e-01 -1.259917914867401123e-01 -8.293154835700988770e-02 9.917373210191726685e-02 -1.707241088151931763e-01 1.373428478837013245e-02 -1.339136809110641479e-01 -2.544839382171630859e-01 -3.857023119926452637e-01
6.195908039808273315e-02 -3.764517307281494141e-01 -1.110392659902572632e-01 1.919288486242294312e-01 2.250917255878448486e-01 -2.631175704300403595e-02 2.825258076190948486e-01 8.514951914548873901e-02 -1.460483223199844360e-01 -9.064879268407821655e-03 4.949176684021949768e-02 -1.727044582366943359e-01 -2.675600163638591766e-02 -1.628098934888839722e-01 1.079141721129417419e-01 2.187625020742416382e-01 -1.838841103017330170e-02 -9.464982151985168457e-02 2.253841422498226166e-02 -1.010885909199714661e-01 -4.038618803024291992e-01 1.871687918901443481e-01 1.468839049339294434e-01 3.384711220860481262e-02 -4.173657298088073730e-02 -2.444658130407333374e-01 -4.407931864261627197e-02 1.377723179757595062e-02 2.204998731613159180e-01 -3.461613655090332031e-01 -3.879918530583381653e-02 -2.279531359672546387e-01
-1.090254634618759155e-01 -7.047130912542343140e-02 3.260659426450729370e-02 1.219561994075775146e-01 -1.406631898134946823e-02 1.412183940410614014e-01 3.067692518234252930e-01 1.617250740528106689e-01 1.073004379868507385e-01 1.797637045383453369e-01 -3.093528151512145996e-01 2.633033096790313721e-01 8.179211616516113281e-02 5.691881477832794189e-02 -1.334500014781951904e-01 2.466689050197601318e-01 4.080127924680709839e-02 1.481690257787704468e-01 -2.864572964608669281e-02 2.600406408309936523e-01 -1.039950922131538391e-01 -2.509420970454812050e-03 2.516031861305236816e-01 1.081598922610282898e-01 -2.990271449089050293e-01 1.287580579519271851e-01 1.124758049845695496e-01 1.116580218076705933e-01 -2.282457053661346436e-01 -4.135724157094955444e-02 -3.890269398689270020e-01 -1.233710125088691711e-01
1.496800184249877930e-01 -1.646769791841506958e-01 -1.499556899070739746e-01 -1.524316817522048950e-01 -1.187385991215705872e-01 1.963303685188293457e-01 4.987890720367431641e-01 2.106598168611526489e-01 -1.904093846678733826e-02 -7.374497503042221069e-02 -1.451503485441207886e-01 2.152557224035263062e-01 -9.591557085514068604e-03 1.492417156696319580e-01 -2.074224650859832764e-01 -1.063253059983253479e-01 -4.154920950531959534e-02 -2.581078410148620605e-01 1.245865076780319214e-01 1.442766049876809120e-03 5.502278730273246765e-02 1.724040508270263672e-02 2.193241566419601440e-01 2.760700881481170654e-01 -2.484121620655059814e-01 1.434427946805953979e-01 1.344889402389526367e-03 -1.286467313766479492e-01 -2.155355960130691528e-01 -4.545737057924270630e-02 -7.819063216447830200e-02 -2.099039852619171143e-01
1.061593964695930481e-01 -1.887361556291580200e-01 1.338014472275972366e-02 -1.568910181522369385e-01 3.692816197872161865e-01 3.166702389717102051e-01 3.240340948104858398e-01 2.284006178379058838e-01 1.144773140549659729e-01 -8.711230009794235229e-02 5.618676543235778809e-02 5.447396636009216309e-02 -8.919292129576206207e-03 -2.070510238409042358e-01 -2.413042634725570679e-01 1.324698030948638916e-01 -1.783516854047775269e-01 -8.744430541992187500e-02 -2.956139147281646729e-01 -1.717188954353332520e-01 -1.601402461528778076e-01 1.172966361045837402e-01 -1.436919346451759338e-02 5.095502361655235291e-03 7.305520027875900269e-02 9.397405385971069336e-02 3.386221826076507568e-02 -2.431531548500061035e-01 1.324214786291122437e-01 1.418178081512451172e-01 -1.440935134887695312e-01 -2.452381849288940430e-01
1.953486204147338867e-01 -1.121540069580078125e-01 -3.158061504364013672e-01 8.875524997711181641e-02 3.985723853111267090e-02 -1.661435365676879883e-01 6.126015633344650269e-02 -6.901233643293380737e-02 1.333461254835128784e-01 -5.350237712264060974e-02 -1.086959168314933777e-01 4.074672758579254150e-01 8.249820023775100708e-02 -3.543008267879486084e-01 -3.006423823535442352e-02 4.022040963172912598e-01 1.315883845090866089e-01 -3.087808191776275635e-01 1.632443442940711975e-02 -2.466851100325584412e-02 1.571692377328872681e-01 7.446207106113433838e-02 2.353020459413528442e-01 8.112543821334838867e-02 1.529329866170883179e-01 -1.062931418418884277e-01 1.030910685658454895e-01 4.240782186388969421e-02 -1.728629767894744873e-01 2.099797315895557404e-02 -5.076010897755622864e-02 -1.571725159883499146e-01
9.135022759437561035e-03 -1.681867390871047974e-01 5.162771325558423996e-03 -5.046336054801940918e-01 1.591918617486953735e-01 -3.889687359333038330e-01 9.709140658378601074e-02 -2.717119455337524414e-01 1.846239119768142700e-01 1.082734912633895874e-01 -7.376053929328918457e-02 3.584412485361099243e-02 1.301656365394592285e-01 -3.343845009803771973e-01 -2.958070673048496246e-02 2.392532527446746826e-01 1.341635435819625854e-01 -1.056790947914123535e-01 2.181550674140453339e-02 1.158795803785324097e-01 -1.685470491647720337e-01 3.157679364085197449e-02 1.250111460685729980e-01 -1.975983530282974243e-01 5.775938928127288818e-02 -2.049694024026393890e-02 -9.182975441217422485e-02 -1.730378419160842896e-01 5.514659732580184937e-02 4.895190894603729248e-02 -1.912708133459091187e-01 -7.965153455734252930e-02
2.929876148700714111e-01 -2.228837162256240845e-01 -1.752738207578659058e-01 -1.154077053070068359e-01 -5.344581604003906250e-02 -2.767758369445800781e-01 2.038479447364807129e-01 1.163157150149345398e-01 6.766661256551742554e-02 1.229862123727798462e-01 -2.679607272148132324e-01 3.531133830547332764e-01 2.594903707504272461e-01 -1.785504668951034546e-01 -2.886554002761840820e-01 -1.461283862590789795e-02 1.781425476074218750e-01 -1.905588656663894653e-01 8.180227875709533691e-02 5.368980020284652710e-02 1.403013058006763458e-02 6.551115959882736206e-02 6.276668608188629150e-02 2.303425073623657227e-01 6.550419330596923828e-02 -2.283553481101989746e-01 -5.423238128423690796e-02 4.893991723656654358e-02 1.293700486421585083e-01 -5.117082968354225159e-03 -8.727599680423736572e-02 -2.483718544244766235e-01
2.857553660869598389e-01 -6.263131648302078247e-02 -3.862088024616241455e-01 2.213788917288184166e-03 -2.669519744813442230e-02 -4.161491096019744873e-01 3.227135837078094482e-01 1.390227526426315308e-01 1.129917353391647339e-01 3.351761261001229286e-03 -1.690970063209533691e-01 6.353908032178878784e-02 1.522388309240341187e-01 -3.504103124141693115e-01 -6.654603779315948486e-02 1.056079715490341187e-01 2.378006279468536377e-02 -2.333935648202896118e-01 5.556048359721899033e-03 1.392441987991333008e-01 -6.312729092314839363e-04 -2.871198579668998718e-02 2.137795388698577881e-01 1.758552938699722290e-01 9.679832309484481812e-02 -3.188096731901168823e-02 -3.038919158279895782e-02 1.406362056732177734e-01 1.059011295437812805e-01 -1.242305487394332886e-01 5.061962828040122986e-02 -2.207526862621307373e-01
2.504955977201461792e-02 -2.364409267902374268e-01 -9.944257326424121857e-03 1.453257948160171509e-01 4.393537938594818115e-01 -1.328470706939697266e-01 9.205214679241180420e-02 7.345736026763916016e-02 2.041443586349487305e-01 5.894008651375770569e-02 2.382848262786865234e-01 2.531439960002899170e-01 1.159951835870742798e-01 -6.100351363420486450e-02 2.560303919017314911e-02 5.007576197385787964e-02 1.411866098642349243e-01 -2.209215611219406128e-01 -2.782886624336242676e-01 -6.558146327733993530e-02 -2.346023172140121460e-01 -5.407379195094108582e-02 3.066764771938323975e-01 1.369893699884414673e-01 -5.699014291167259216e-02 -5.227451026439666748e-02 9.018184244632720947e-02 -1.256276667118072510e-02 -6.720057874917984009e-02 -2.269314676523208618e-01 -8.933784067630767822e-02 -3.343949019908905029e-01
8.458864688873291016e-02 -4.605831950902938843e-02 -1.172143891453742981e-01 3.002251088619232178e-01 -1.965015195310115814e-02 -8.680696040391921997e-02 2.592304944992065430e-01 -3.690507635474205017e-02 3.956586867570877075e-02 8.101002871990203857e-02 -3.937085866928100586e-01 1.997201144695281982e-01 -8.726949989795684814e-02 -9.930347651243209839e-02 -1.658076196908950806e-01 1.455726176500320435e-01 -1.990026794373989105e-02 -4.730695188045501709e-01 2.285695075988769531e-01 1.878002583980560303e-01 6.604323163628578186e-03 -4.645136371254920959e-02 1.317741572856903076e-01 1.100333482027053833e-01 5.536289885640144348e-02 -1.400747895240783691e-01 1.422495990991592407e-01 2.085841149091720581e-01 -3.051432967185974121e-02 -1.501115113496780396e-01 -2.647966742515563965e-01 -1.333967298269271851e-01
1.564245074987411499e-01 2.381150051951408386e-02 -1.920187771320343018e-01 -2.450704760849475861e-02 -1.938708871603012085e-02 -1.900788992643356323e-01 1.625663787126541138e-01 2.925187721848487854e-02 3.489019572734832764e-01 2.946847677230834961e-02 -2.594406604766845703e-01 2.780109643936157227e-01 1.600999385118484497e-01 -2.677671313285827637e-01 -1.526164561510086060e-01 1.242261305451393127e-01 -1.938877999782562256e-01 -3.381440341472625732e-01 5.767703801393508911e-02 1.221696957945823669e-01 -4.044997394084930420e-01 2.622505463659763336e-02 8.327996358275413513e-03 2.142880260944366455e-01 3.667821362614631653e-02 2.377789467573165894e-01 9.160240739583969116e-02 -3.158325701951980591e-02 -1.607751101255416870e-02 -7.818377017974853516e-02 -7.762876152992248535e-02 -1.014647260308265686e-01
-2.019019983708858490e-02 -8.256359025835990906e-03 -2.668267488479614258e-01 -2.410374395549297333e-02 -5.535988137125968933e-02 -8.198861032724380493e-02 2.607808709144592285e-01 1.181132495403289795e-01 8.379180729389190674e-02 1.312793046236038208e-02 -2.827504575252532959e-01 2.594404518604278564e-01 1.964965611696243286e-01 -2.668772339820861816e-01 -1.362581551074981689e-01 1.551138460636138916e-01 7.255428284406661987e-02 -3.169029653072357178e-01 -1.993898116052150726e-02 1.525588631629943848e-01 -1.505204439163208008e-01 1.263441517949104309e-03 2.550978660583496094e-01 3.127835392951965332e-01 1.826924532651901245e-01 -1.778942495584487915e-01 -4.242270812392234802e-02 1.519349068403244019e-01 1.599086076021194458e-01 -5.395027250051498413e-02 8.898010104894638062e-02 -2.964046299457550049e-01
6.050761044025421143e-02 -3.559599816799163818e-01 -1.096067279577255249e-01 5.562150478363037109e-02 3.846273720264434814e-01 -1.845110654830932617e-01 5.375503748655319214e-02 1.076665222644805908e-01 2.904904186725616455e-01 1.087885797023773193e-01 2.045136690139770508e-01 2.130437642335891724e-01 1.556364595890045166e-01 -9.943175315856933594e-02 -8.378013037145137787e-03 2.376345843076705933e-01 3.477284684777259827e-02 5.961322039365768433e-02 -1.612851917743682861e-01 -2.896852195262908936e-01 -1.792354136705398560e-01 -6.203903257846832275e-02 2.474582940340042114e-01 7.809017598628997803e-02 -2.329173032194375992e-03 7.317879050970077515e-02 -1.470656245946884155e-01 -7.313724607229232788e-02 5.323503282852470875e-04 -2.557300627231597900e-01 1.284816954284906387e-02 -2.609107792377471924e-01
-8.725059032440185547e-02 -1.335666328668594360e-01 -1.400350481271743774e-01 2.250311896204948425e-02 2.731113731861114502e-01 -2.301807701587677002e-01 1.818720847368240356e-01 -1.783187240362167358e-01 6.763310730457305908e-02 -2.297469824552536011e-01 1.210326701402664185e-01 1.957550495862960815e-01 -1.193024665117263794e-01 -1.034181937575340271e-01 -1.023642867803573608e-01 8.843391388654708862e-02 -2.552958950400352478e-02 1.043712571263313293e-01 -3.996934369206428528e-02 -1.093567535281181335e-01 1.480842083692550659e-01 -1.196297854185104370e-01 3.376548886299133301e-01 3.113847374916076660e-01 4.284835234284400940e-02 1.749658882617950439e-01 1.861094534397125244e-01 -1.986751407384872437e-01 -9.857471287250518799e-02 -1.977436095476150513e-01 -3.061805665493011475e-01 -2.949442565441131592e-01
4.963151365518569946e-02 1.023325473070144653e-01 1.193991899490356445e-01 -1.198834925889968872e-01 2.737809717655181885e-01 -1.355416327714920044e-01 3.585427999496459961e-01 1.628079414367675781e-01 2.529627680778503418e-01 -1.358139812946319580e-01 -1.068432778120040894e-01 2.927823066711425781e-01 -1.818044632673263550e-01 4.648040235042572021e-02 -1.252117902040481567e-01 -3.845280501991510391e-03 1.303132474422454834e-01 1.123711466789245605e-01 1.269130408763885498e-02 5.674761161208152771e-02 7.366383820772171021e-02 1.513601839542388916e-01 2.505300641059875488e-01 -4.306498169898986816e-02 -1.532430350780487061e-01 1.159597709774971008e-01 8.546048402786254883e-02 -2.825997769832611084e-01 -5.860388651490211487e-02 5.939868092536926270e-02 -3.092603385448455811e-01 -3.562633693218231201e-01
2.208337783813476562e-01 -3.720498979091644287e-01 -2.339762151241302490e-01 -1.150490120053291321e-01 9.887715429067611694e-02 1.486213058233261108e-01 -1.878017373383045197e-02 -6.460288166999816895e-02 3.231772407889366150e-02 8.724787086248397827e-02 -1.886561512947082520e-01 2.385601997375488281e-01 -4.545230418443679810e-02 -1.248514652252197266e-01 -1.264555566012859344e-02 -1.177925057709217072e-02 2.964192628860473633e-02 3.287122026085853577e-02 -2.605878114700317383e-01 -5.270177125930786133e-02 -2.626841701567173004e-02 3.715208172798156738e-02 7.148740696720778942e-04 3.339294493198394775e-01 -1.825884580612182617e-01 -7.971348613500595093e-02 3.384585380554199219e-01 -1.321425884962081909e-01 -1.750553846359252930e-01 -3.557241261005401611e-01 -2.089495062828063965e-01 -1.747938841581344604e-01
-1.084769815206527710e-01 -2.525609433650970459e-01 -3.128815889358520508e-01 -7.007713615894317627e-02 1.630465835332870483e-01 -2.168429493904113770e-01 2.118700295686721802e-01 -3.551455438137054443e-01 9.145806543529033661e-03 1.245950534939765930e-01 4.206706956028938293e-02 -5.290871486067771912e-02 -6.524007767438888550e-02 1.214476898312568665e-01 -2.729168832302093506e-01 2.682568132877349854e-01 6.148755177855491638e-02 -1.751270592212677002e-01 1.004718244075775146e-02 1.608215570449829102e-01 1.230105478316545486e-02 -1.683070883154869080e-02 -2.010572850704193115e-01 1.673626154661178589e-01 -1.215668320655822754e-01 1.281380951404571533e-01 1.130600720643997192e-01 -2.160395532846450806e-01 1.363584697246551514e-01 -8.025778084993362427e-02 -1.638242155313491821e-01 -3.458026051521301270e-01
-1.361820995807647705e-01 -2.037404924631118774e-01 -4.160053431987762451e-01 -2.602532505989074707e-01 -2.421171516180038452e-01 -1.630985289812088013e-01 3.107765614986419678e-01 8.723247051239013672e-02 9.282901138067245483e-02 8.489119261503219604e-02 -8.441767096519470215e-02 9.317948669195175171e-02 3.306730464100837708e-02 -2.535448074340820312e-01 -1.621454507112503052e-01 -5.087107047438621521e-02 -1.246515810489654541e-01 -3.452116250991821289e-01 -6.354880332946777344e-02 8.813882619142532349e-02 -1.826007664203643799e-01 2.703116238117218018e-01 8.535372465848922729e-02 6.909169256687164307e-02 -1.169959083199501038e-02 -1.545009315013885498e-01 -1.535360664129257202e-01 3.773752972483634949e-02 3.731254721060395241e-03 -2.388485819101333618e-01 -9.927476942539215088e-02 5.421712622046470642e-02
1.604863256216049194e-01 -2.240636646747589111e-01 -7.519968599081039429e-02 -1.454653888940811157e-01 2.205500602722167969e-01 -2.308472059667110443e-02 2.664590775966644287e-01 9.594117105007171631e-02 4.963491484522819519e-02 -4.006882756948471069e-02 -3.107938729226589203e-02 1.108683645725250244e-01 -3.148077726364135742e-01 -2.851284742355346680e-01 -9.005496650934219360e-02 2.870900630950927734e-01 1.084060817956924438e-01 -9.413941763341426849e-03 2.473917901515960693e-01 2.347856946289539337e-02 -4.400698840618133545e-01 8.124553412199020386e-02 -2.012637555599212646e-01 4.074194654822349548e-02 -8.892410993576049805e-02 -1.376619935035705566e-01 -5.084733478724956512e-03 -4.771130532026290894e-02 2.599803507328033447e-01 -1.105426326394081116e-01 -1.268275678157806396e-01 -1.962279975414276123e-01
4.661932215094566345e-02 -2.858572602272033691e-01 1.004593223333358765e-01 -1.669606119394302368e-01 5.153195858001708984e-01 -3.474594652652740479e-02 1.828522682189941406e-01 2.176150232553482056e-01 -7.828744128346443176e-03 3.447686135768890381e-02 -1.985283792018890381e-01 1.146758571267127991e-01 -1.571963429450988770e-01 -2.266836315393447876e-01 -3.570128604769706726e-02 8.930329978466033936e-02 -4.612423479557037354e-02 -1.378993391990661621e-01 6.739448010921478271e-02 -2.192017138004302979e-01 -1.468028221279382706e-02 2.983557879924774170e-01 4.780028387904167175e-02 1.971540600061416626e-01 1.087261736392974854e-01 3.677618131041526794e-02 -6.748437136411666870e-02 2.173473685979843140e-01 -1.115766167640686035e-01 -1.565965414047241211e-01 -1.124960109591484070e-01 -2.696578204631805420e-01
-1.111719086766242981e-01 -1.343226134777069092e-01 -1.511657088994979858e-01 1.242451295256614685e-01 1.178620308637619019e-01 -1.167431175708770752e-01 3.357492089271545410e-01 1.706473827362060547e-01 2.452672421932220459e-01 2.386344829574227333e-03 -1.696942001581192017e-01 2.094677835702896118e-01 1.637074723839759827e-02 2.309461683034896851e-02 -1.794821023941040039e-01 1.753603667020797729e-01 1.505422685295343399e-02 1.019981428980827332e-01 -2.002911865711212158e-01 2.378210723400115967e-01 1.538048088550567627e-01 3.366050124168395996e-01 7.844708859920501709e-02 6.640525162220001221e-02 -8.027318120002746582e-02 -5.133504420518875122e-02 4.938424751162528992e-02 -1.004284918308258057e-01 2.880927324295043945e-01 -1.930778324604034424e-01 -4.100171327590942383e-01 -2.277135103940963745e-02
1.463767886161804199e-01 -3.269816339015960693e-01 4.826527461409568787e-02 9.541250020265579224e-02 1.090626716613769531e-01 -8.961436152458190918e-02 2.982498109340667725e-01 3.439072370529174805e-01 3.583147749304771423e-02 -2.164713107049465179e-02 8.613413572311401367e-02 1.720688119530677795e-02 7.027661800384521484e-02 -6.728748232126235962e-02 -3.758408725261688232e-01 2.550086677074432373e-01 5.584769416600465775e-03 2.990235388278961182e-02 -4.180819392204284668e-01 -8.781974203884601593e-03 -1.262060999870300293e-01 2.614174187183380127e-01 9.510552883148193359e-02 9.141780436038970947e-03 -1.017916947603225708e-01 1.160326674580574036e-01 -6.283466517925262451e-02 -1.133163273334503174e-01 -2.044815421104431152e-01 1.505488455295562744e-01 -1.252271980047225952e-01 -1.337508112192153931e-01
7.390830665826797485e-02 -4.417104721069335938e-01 -1.316576600074768066e-01 2.173686027526855469e-01 2.695175111293792725e-01 -1.152637675404548645e-01 3.325001597404479980e-01 -2.874416671693325043e-02 1.266195923089981079e-01 -6.623534858226776123e-02 1.081335544586181641e-01 -6.381740421056747437e-02 1.411475688219070435e-01 -1.782350838184356689e-01 -2.110439538955688477e-01 -6.770017743110656738e-02 1.987791657447814941e-01 4.933184385299682617e-02 -1.116121038794517517e-01 -1.643508858978748322e-02 -1.338570863008499146e-01 -9.479448944330215454e-02 7.211764901876449585e-02 1.052825003862380981e-01 2.016278207302093506e-01 1.325032301247119904e-02 -5.041784048080444336e-02 -2.609243094921112061e-01 -3.779974952340126038e-02 -1.096678450703620911e-01 -1.905761063098907471e-01 -3.760971426963806152e-01
-5.734638869762420654e-02 -1.820676177740097046e-01 6.443795561790466309e-02 -1.542872637510299683e-01 1.716402918100357056e-01 2.104180008172988892e-01 2.007814198732376099e-01 -1.138266026973724365e-01 3.677625656127929688e-01 -1.477167606353759766e-01 -1.462083011865615845e-01 1.131352111697196960e-01 -1.979717463254928589e-01 -1.348662078380584717e-01 -4.539286717772483826e-02 4.316253960132598877e-01 2.012938708066940308e-01 -9.826526365941390395e-06 6.849803030490875244e-02 -3.646814525127410889e-01 -2.030985802412033081e-01 9.254369139671325684e-02 1.126360744237899780e-01 1.296268850564956665e-01 6.094196066260337830e-02 -2.229037322103977203e-02 2.562581188976764679e-02 5.945987068116664886e-03 -8.567121624946594238e-02 -8.750239014625549316e-02 -3.031844198703765869e-01 -4.779645800590515137e-02
1.166125908493995667e-01 -2.136693298816680908e-01 -3.588447272777557373e-01 -1.749227643013000488e-01 -1.345293968915939331e-01 -1.103925704956054688e-01 3.386074900627136230e-01 1.918094456195831299e-01 1.702806055545806885e-01 -1.348808258771896362e-01 -2.177413702011108398e-01 8.524701744318008423e-02 -6.866434961557388306e-02 1.696230173110961914e-01 -1.767557859420776367e-01 3.545258566737174988e-02 3.603792935609817505e-02 -2.855447866022586823e-02 1.300936341285705566e-01 1.135281994938850403e-01 1.169039085507392883e-01 4.691803082823753357e-02 2.756288349628448486e-01 3.192721605300903320e-01 -4.602227732539176941e-02 2.209217697381973267e-01 -3.081665560603141785e-02 -1.642818748950958252e-01 -3.099211454391479492e-01 -9.552308171987533569e-02 1.785612292587757111e-02 -1.474375277757644653e-01
-1.002316549420356750e-01 -1.553394198417663574e-01 1.485614944249391556e-02 -1.800015568733215332e-01 4.745370149612426758e-02 -3.040754199028015137e-01 3.181255608797073364e-02 1.196017488837242126e-01 7.703964412212371826e-02 -1.589744836091995239e-01 -8.166043460369110107e-02 2.783483862876892090e-01 9.045458585023880005e-02 2.644044719636440277e-02 -2.682726681232452393e-01 3.372466862201690674e-01 -9.806177020072937012e-02 -3.644088283181190491e-02 -7.773458212614059448e-02 1.060102283954620361e-01 -3.059385418891906738e-01 5.245506763458251953e-03 4.924501180648803711e-01 1.081275120377540588e-01 1.177255213260650635e-01 -7.520591840147972107e-03 -2.562290616333484650e-02 1.080367416143417358e-01 9.276929311454296112e-03 -2.932725548744201660e-01 -1.303170919418334961e-01 -8.865454047918319702e-02
1.571667790412902832e-01 -1.782708168029785156e-01 -2.536538839340209961e-01 -1.095473617315292358e-01 2.642862796783447266e-01 3.994961082935333252e-02 2.604955136775970459e-01 1.670755892992019653e-01 -1.236224919557571411e-01 1.914130002260208130e-01 1.957235038280487061e-01 2.026711851358413696e-01 1.751062422990798950e-01 2.117767371237277985e-02 1.252105981111526489e-01 2.231650948524475098e-01 9.929383546113967896e-02 -1.743717640638351440e-01 1.755722053349018097e-02 -8.199735730886459351e-02 -1.155653670430183411e-01 1.437349803745746613e-02 3.207391798496246338e-01 -1.974204629659652710e-01 -2.591428458690643311e-01 -7.788339629769325256e-03 -2.346794605255126953e-01 -2.037549018859863281e-01 -3.445458784699440002e-02 -2.948414981365203857e-01 -4.192654415965080261e-02 -1.252046376466751099e-01
-1.192574203014373779e-01 -3.020347952842712402e-01 2.100230604410171509e-01 1.700523123145103455e-02 1.826766729354858398e-01 -1.416581422090530396e-01 4.278359413146972656e-01 1.397664397954940796e-01 2.132818698883056641e-01 2.458893805742263794e-01 -2.092189639806747437e-01 3.368342518806457520e-01 -7.725103199481964111e-02 6.704782694578170776e-02 7.673633098602294922e-02 2.239385806024074554e-02 -1.018982455134391785e-01 2.201339155435562134e-01 -1.823631972074508667e-01 7.280165702104568481e-02 3.086002310737967491e-03 5.523958429694175720e-02 8.301286399364471436e-02 -7.092501968145370483e-02 -1.856735646724700928e-01 -3.956634923815727234e-02 1.468901149928569794e-02 -1.067668944597244263e-01 4.439674317836761475e-02 -9.321178495883941650e-02 -1.332437545061111450e-01 -3.544776439666748047e-01
2.201542556285858154e-01 -1.723611652851104736e-01 -2.897685468196868896e-01 1.086539123207330704e-02 4.853364080190658569e-02 -3.739501116797327995e-03 1.390426009893417358e-01 1.230109333992004395e-01 3.402538597583770752e-02 1.419765800237655640e-01 -3.024879470467567444e-02 2.003606557846069336e-01 9.106338024139404297e-02 -9.784300625324249268e-02 8.093060553073883057e-02 2.078211754560470581e-01 -5.044237375259399414e-01 -4.027318209409713745e-02 -1.125099807977676392e-01 -2.535422798246145248e-03 8.576934039592742920e-02 -5.146755650639533997e-02 3.060930036008358002e-02 4.042481482028961182e-01 -1.278353929519653320e-01 -1.548234373331069946e-01 9.775765240192413330e-02 3.802510350942611694e-02 8.434381335973739624e-02 3.826006129384040833e-02 -2.868820130825042725e-01 -2.926493287086486816e-01
2.385441511869430542e-01 -1.450968235731124878e-01 -5.099702626466751099e-02 2.560369074344635010e-01 -1.131112873554229736e-01 9.069976210594177246e-02 2.264621555805206299e-01 1.047875657677650452e-01 2.108230888843536377e-01 6.515897065401077271e-02 -2.983039021492004395e-01 2.841617465019226074e-01 1.931515783071517944e-01 1.638680547475814819e-01 -5.483836680650711060e-02 1.728675365447998047e-01 7.159417867660522461e-02 -8.125964552164077759e-02 4.174912348389625549e-02 -1.957364231348037720e-01 -1.091698408126831055e-01 -1.503669023513793945e-01 1.344140917062759399e-01 7.757303770631551743e-03 -2.495517283678054810e-01 -4.173814784735441208e-03 1.454897075891494751e-01 7.166101783514022827e-02 -2.041588537395000458e-02 -2.015521526336669922e-01 -4.700908660888671875e-01 8.017705753445625305e-03
2.603531479835510254e-01 6.050267443060874939e-02 -1.637300848960876465e-01 -1.176837012171745300e-01 2.006892412900924683e-01 -2.917791903018951416e-01 1.081870943307876587e-01 1.961931884288787842e-01 -1.215814873576164246e-01 1.149193849414587021e-02 2.970599234104156494e-01 6.247884407639503479e-02 2.300566583871841431e-01 -3.750835545361042023e-03 -1.755839139223098755e-01 2.444138079881668091e-01 -1.231844723224639893e-02 -3.447989746928215027e-02 1.043435186147689819e-01 -1.565406098961830139e-03 -8.082844316959381104e-02 4.218648672103881836e-01 8.066876232624053955e-02 1.262862086296081543e-01 6.836270913481712341e-03 -2.388940155506134033e-01 1.798377037048339844e-01 -1.718153804540634155e-02 6.280025094747543335e-02 -5.965155363082885742e-02 -2.796016931533813477e-01 -2.590335011482238770e-01
1.386067867279052734e-01 -3.076894283294677734e-01 -8.702980726957321167e-02 -1.536427885293960571e-01 5.308035388588905334e-02 -2.512675225734710693e-01 3.356884121894836426e-01 -1.806364804506301880e-01 -1.378509402275085449e-01 -4.433156177401542664e-02 -1.796954870223999023e-01 1.292752847075462341e-02 1.436282098293304443e-01 -6.804064661264419556e-02 -4.701646566390991211e-01 1.557087600231170654e-01 3.881820291280746460e-02 -5.264014750719070435e-02 -1.671164184808731079e-01 3.508469834923744202e-02 -1.475782394409179688e-01 -1.703709810972213745e-01 -1.089331656694412231e-01 -5.868425592780113220e-02 -2.094449847936630249e-01 -7.747343927621841431e-02 -1.964297331869602203e-02 -9.862747043371200562e-02 -1.644562929868698120e-01 4.002112522721290588e-02 -1.200151145458221436e-01 -3.421916961669921875e-01
6.528557837009429932e-02 -2.683464884757995605e-01 -9.084614366292953491e-02 3.308315873146057129e-01 1.971115171909332275e-01 1.964376866817474365e-02 4.103218317031860352e-01 -3.241700353100895882e-03 -1.333287358283996582e-01 1.198034808039665222e-01 -1.851686239242553711e-01 -1.441594511270523071e-01 1.066567003726959229e-01 -1.373810619115829468e-01 8.875750005245208740e-02 1.424148976802825928e-01 -1.963800005614757538e-02 1.079792678356170654e-01 2.631238400936126709e-01 1.821323484182357788e-01 -1.124574914574623108e-01 1.087784171104431152e-01 1.986513733863830566e-01 5.492512509226799011e-02 -9.252932667732238770e-02 -2.586537897586822510e-01 4.401247203350067139e-02 -1.858127564191818237e-01 1.995934247970581055e-01 -2.504134476184844971e-01 -8.494063466787338257e-02 -2.229521572589874268e-01
1.507739536464214325e-02 -3.886027932167053223e-01 -1.669390797615051270e-01 9.766438603401184082e-02 1.576260924339294434e-01 -1.633310317993164062e-01 3.572258353233337402e-01 -1.741518452763557434e-02 6.467148661613464355e-02 7.784534990787506104e-02 1.097649931907653809e-01 6.283428519964218140e-02 2.775918245315551758e-01 -2.742413878440856934e-01 -7.273072004318237305e-02 -9.043271839618682861e-02 1.207058951258659363e-01 3.690304979681968689e-02 -1.349712722003459930e-02 -9.306582808494567871e-02 -5.740729346871376038e-02 -9.258197247982025146e-02 1.662769466638565063e-01 1.449327170848846436e-01 1.809297204017639160e-01 9.660679847002029419e-02 -8.654455095529556274e-02 -3.683419823646545410e-01 -2.440994083881378174e-01 3.065380267798900604e-02 -8.181078732013702393e-02 -3.196839392185211182e-01
-3.632414713501930237e-02 -9.422225505113601685e-02 -2.500618807971477509e-02 2.794986031949520111e-02 6.444679945707321167e-02 5.513621494174003601e-02 4.068047702312469482e-01 -2.820590734481811523e-01 2.685727179050445557e-01 2.096853256225585938e-01 -2.013557218015193939e-02 1.316383183002471924e-01 -4.204905405640602112e-02 3.763525187969207764e-02 -9.535405039787292480e-02 3.234940767288208008e-01 3.993386626243591309e-01 -1.344664096832275391e-01 -6.429253518581390381e-02 -3.012294769287109375e-01 -8.020465821027755737e-02 -7.809394598007202148e-02 2.045362442731857300e-01 7.871539890766143799e-02 6.876835227012634277e-02 -1.117006838321685791e-01 -8.947535604238510132e-02 -1.332247257232666016e-01 -2.011960558593273163e-02 -2.634443342685699463e-01 -1.948274075984954834e-01 -4.101705178618431091e-02
2.913216315209865570e-02 -3.789950311183929443e-01 -7.663122564554214478e-02 1.278987270779907703e-03 4.039484262466430664e-01 4.659204557538032532e-02 5.515801906585693359e-01 -1.059046611189842224e-01 -1.096252202987670898e-01 -8.476697653532028198e-02 -1.202428266406059265e-01 3.827814385294914246e-02 -3.415622189640998840e-02 -4.984186217188835144e-02 4.206164553761482239e-02 -6.112243607640266418e-02 -1.672454476356506348e-01 6.359382718801498413e-02 -8.588210493326187134e-02 -1.151306480169296265e-01 -9.685414284467697144e-02 8.855050802230834961e-02 3.847172483801841736e-02 -1.582595333456993103e-02 4.792032018303871155e-02 -3.659779131412506104e-01 -2.697022445499897003e-02 -3.071910142898559570e-02 3.758108988404273987e-02 -1.330548077821731567e-01 -6.119203567504882812e-02 -3.036275506019592285e-01
-1.820352077484130859e-01 -3.037241697311401367e-01 -3.422464430332183838e-01 -1.417713463306427002e-01 7.646356523036956787e-02 -1.917440742254257202e-01 1.893262565135955811e-01 -4.652156308293342590e-02 2.399194985628128052e-02 1.670033484697341919e-02 8.437903597950935364e-03 7.466716319322586060e-02 2.761714905500411987e-02 -1.037675291299819946e-01 -7.879319787025451660e-02 1.099742129445075989e-01 -3.351158276200294495e-02 6.934809964150190353e-03 2.339903861284255981e-01 -7.548410445451736450e-02 -7.664985209703445435e-02 1.430615223944187164e-02 -7.532865554094314575e-02 3.019938468933105469e-01 -3.979440629482269287e-01 2.951712310314178467e-01 1.579394936561584473e-01 -1.198303028941154480e-01 3.167829215526580811e-01 -1.154716592282056808e-02 -2.438796311616897583e-01 -1.053619533777236938e-01
-1.633898019790649414e-01 -2.668761909008026123e-01 -7.410380244255065918e-02 -4.119453206658363342e-02 1.435455083847045898e-01 -2.914653159677982330e-02 2.150319069623947144e-01 6.698773056268692017e-02 2.978904247283935547e-01 1.197925806045532227e-01 -2.089111804962158203e-01 8.724293857812881470e-02 -5.364539474248886108e-02 -1.170880272984504700e-01 -2.525880634784698486e-01 5.084258317947387695e-02 -1.790618747472763062e-01 -7.926509715616703033e-03 -3.434366881847381592e-01 9.564557671546936035e-02 -2.050081342458724976e-01 1.643008738756179810e-01 -8.230439573526382446e-02 4.897713661193847656e-02 -2.444447726011276245e-01 -4.647568985819816589e-02 -1.421310901641845703e-01 -1.945538371801376343e-01 -3.266866877675056458e-02 3.024513833224773407e-02 1.241804435849189758e-01 -4.589196145534515381e-01
1.442367136478424072e-01 3.523364663124084473e-02 -2.085769176483154297e-01 -9.629544615745544434e-02 -2.486947551369667053e-02 -2.218205332756042480e-01 4.904265701770782471e-01 3.697767853736877441e-02 3.089287877082824707e-01 1.534522026777267456e-01 -4.604995995759963989e-02 3.032786548137664795e-01 -4.787997156381607056e-02 -1.301710605621337891e-01 -1.117869168519973755e-01 2.050911337137222290e-01 -9.555050730705261230e-02 -3.170620203018188477e-01 -5.885429307818412781e-02 -9.058204293251037598e-02 -1.633989214897155762e-01 5.105359479784965515e-02 -1.756798028945922852e-01 1.940965652465820312e-01 1.461266577243804932e-01 1.604318618774414062e-01 1.731390655040740967e-01 -7.163623720407485962e-02 6.198105216026306152e-02 -1.675269454717636108e-01 9.070420265197753906e-02 -7.131530344486236572e-02
8.251441270112991333e-02 -3.360706567764282227e-01 -1.564508527517318726e-01 -2.250403398647904396e-03 -5.956178065389394760e-03 7.094246149063110352e-02 3.273768126964569092e-01 -4.890162497758865356e-02 2.472367435693740845e-01 -9.736184775829315186e-02 3.188022226095199585e-02 -7.232548296451568604e-02 1.186713576316833496e-02 -8.236099779605865479e-02 1.050484925508499146e-01 2.213252037763595581e-01 -5.833076685667037964e-02 4.198322817683219910e-02 8.341956138610839844e-02 -3.961921110749244690e-02 -4.816843271255493164e-01 -3.583674132823944092e-02 -9.191337972879409790e-03 -3.231721222400665283e-01 -3.605857864022254944e-02 -1.048114299774169922e-01 -5.133222043514251709e-02 1.207485944032669067e-01 1.217523589730262756e-01 -1.548255681991577148e-01 -2.849733233451843262e-01 -3.103326559066772461e-01
-1.138328388333320618e-01 -1.860373653471469879e-02 -2.601528167724609375e-01 8.589969575405120850e-02 1.692399829626083374e-01 -2.539121508598327637e-01 1.484621763229370117e-01 3.118393719196319580e-01 2.501452565193176270e-01 1.830619126558303833e-01 5.100721493363380432e-02 2.297789156436920166e-01 6.823225319385528564e-02 -4.470321163535118103e-02 -1.364692151546478271e-01 1.230167672038078308e-01 1.304187178611755371e-01 -1.689481586217880249e-01 -1.762566715478897095e-01 -1.918886154890060425e-01 -3.371667563915252686e-01 -4.395054280757904053e-02 1.742944270372390747e-01 -7.925719767808914185e-02 -2.501958608627319336e-01 1.077605132013559341e-02 -6.833209842443466187e-02 -8.930287510156631470e-02 6.504760682582855225e-02 2.313198298215866089e-01 -1.394729018211364746e-01 -2.984617054462432861e-01
-2.992365360260009766e-01 -2.015901505947113037e-01 -1.226696521043777466e-01 3.807958588004112244e-02 -5.332824960350990295e-02 -2.008291184902191162e-01 3.205336332321166992e-01 2.559121251106262207e-01 -4.475765745155513287e-04 -6.149765849113464355e-02 -6.922752410173416138e-02 2.346038073301315308e-01 -8.511846512556076050e-02 -2.830172516405582428e-02 -5.758145079016685486e-02 2.206713557243347168e-01 -7.940767705440521240e-02 -2.363014034926891327e-02 -4.311738535761833191e-02 5.639789626002311707e-02 -1.811252534389495850e-01 -6.137403100728988647e-02 4.173189103603363037e-01 1.899207383394241333e-01 1.094943494535982609e-03 2.394345030188560486e-02 -2.378866374492645264e-01 1.145825311541557312e-01 -1.383243650197982788e-01 -2.817734479904174805e-01 -2.347168624401092529e-01 -1.887417733669281006e-01
4.619627445936203003e-02 -2.241699844598770142e-01 -8.027063310146331787e-02 -1.369356215000152588e-01 4.122739732265472412e-01 8.705582469701766968e-02 1.695497184991836548e-01 3.336064051836729050e-03 7.876018434762954712e-02 2.236887440085411072e-02 1.432614866644144058e-02 1.860517859458923340e-01 -7.578769326210021973e-02 -6.890822201967239380e-02 1.175845861434936523e-01 -5.792994517832994461e-03 -8.195523172616958618e-02 -1.723680198192596436e-01 -2.266907393932342529e-01 1.102977842092514038e-01 -8.370028436183929443e-02 9.589348919689655304e-03 -5.465431138873100281e-02 2.194375544786453247e-01 -1.845429539680480957e-01 -9.278134442865848541e-03 3.508956730365753174e-01 -2.060349434614181519e-01 -1.517670154571533203e-01 -4.759877920150756836e-01 -7.881921529769897461e-02 -1.910143345594406128e-01
2.717257142066955566e-01 -1.082959100604057312e-01 1.533778011798858643e-01 1.353209018707275391e-01 2.370827794075012207e-01 -8.035420626401901245e-02 2.375250458717346191e-01 -1.212599873542785645e-01 -7.463970780372619629e-02 3.304092586040496826e-02 2.612120658159255981e-02 4.318941235542297363e-01 8.203266188502311707e-03 8.107523620128631592e-02 4.540523886680603027e-02 1.282210350036621094e-01 -2.088897675275802612e-01 -9.059343487024307251e-02 -7.898920029401779175e-02 3.028067015111446381e-02 2.694595046341419220e-02 -7.269412279129028320e-02 2.177243381738662720e-01 2.352267950773239136e-01 -1.307397782802581787e-01 -2.093811482191085815e-01 2.751534879207611084e-01 -1.447401642799377441e-01 -1.357471942901611328e-01 -1.765853315591812134e-01 -6.347554177045822144e-02 -3.752563893795013428e-01
2.352893725037574768e-02 -2.970282733440399170e-01 -3.696128726005554199e-01 -4.996188916265964508e-03 -2.080482393503189087e-01 -1.532660145312547684e-02 1.486111134290695190e-01 2.352800220251083374e-02 1.144974902272224426e-01 4.317732900381088257e-02 -2.419032603502273560e-01 -1.521272677928209305e-02 -9.208665043115615845e-02 -4.693883657455444336e-02 -2.015018165111541748e-01 6.175800412893295288e-02 8.671193569898605347e-02 -2.722111344337463379e-01 1.058145333081483841e-02 -2.777524590492248535e-01 -1.828168630599975586e-01 2.178138494491577148e-02 -1.695176213979721069e-02 -1.597487181425094604e-01 -3.091143965721130371e-01 2.934114634990692139e-02 -8.144271373748779297e-02 9.758121520280838013e-02 -2.469785138964653015e-02 -2.604927122592926025e-01 -4.022198617458343506e-01 -1.349330395460128784e-01
1.216424703598022461e-01 -1.452831476926803589e-01 -1.900237202644348145e-01 1.287750601768493652e-01 -8.512213826179504395e-02 -3.258127868175506592e-01 2.187398523092269897e-01 3.059885464608669281e-02 1.637671738862991333e-01 1.296080499887466431e-01 -4.335962608456611633e-02 3.006611168384552002e-01 1.120214387774467468e-01 -5.354205146431922913e-02 -2.699220478534698486e-01 1.501976996660232544e-01 -1.323043107986450195e-01 -2.596127986907958984e-01 1.438610814511775970e-02 2.479543387889862061e-01 -2.677265703678131104e-01 -1.298634260892868042e-01 1.924864500761032104e-01 1.614454090595245361e-01 -8.402751386165618896e-02 1.339262817054986954e-03 -3.260563313961029053e-02 3.334603905677795410e-01 -1.025252342224121094e-01 5.321582406759262085e-02 -1.086736693978309631e-01 -2.444766759872436523e-01
1.550614684820175171e-01 -5.517041310667991638e-02 -3.560316860675811768e-01 1.371750533580780029e-01 3.603654205799102783e-01 1.088212057948112488e-02 1.602541506290435791e-01 1.562653481960296631e-01 2.816236317157745361e-01 -9.345247410237789154e-03 1.444729417562484741e-01 8.912368118762969971e-02 -1.112758293747901917e-01 -1.102645173668861389e-01 2.035524696111679077e-01 9.797015041112899780e-02 -1.377919018268585205e-01 -1.858553886413574219e-01 1.068317368626594543e-01 1.923684775829315186e-01 -4.655991122126579285e-02 -1.426639258861541748e-01 3.969206288456916809e-02 6.065740063786506653e-02 -3.269003704190254211e-02 -1.876234263181686401e-01 6.342433393001556396e-02 -8.781158924102783203e-02 -1.841797679662704468e-01 -6.621028296649456024e-03 -2.859732210636138916e-01 -4.123024642467498779e-01
1.006129235029220581e-01 -1.921540200710296631e-01 -2.895761728286743164e-01 -2.480703294277191162e-01 1.688509583473205566e-01 -2.754620313644409180e-01 6.660559028387069702e-02 -7.829634845256805420e-02 -2.691698968410491943e-01 -2.615133821964263916e-01 -1.174120455980300903e-01 -1.369587425142526627e-02 -1.638422608375549316e-01 -6.224046647548675537e-02 -2.516695261001586914e-01 4.557358920574188232e-01 -8.578117936849594116e-03 -2.880097366869449615e-02 4.307245090603828430e-02 -1.153254806995391846e-01 4.278567805886268616e-02 2.238387316465377808e-01 1.068088412284851074e-01 -6.940286606550216675e-02 -3.010515309870243073e-02 8.335632830858230591e-02 7.448464632034301758e-02 4.145140945911407471e-02 -5.464990809559822083e-02 -7.030781358480453491e-02 -3.548813760280609131e-01 -5.319432914257049561e-02
-6.875152140855789185e-02 -3.094709850847721100e-02 -2.237548492848873138e-02 -1.968316286802291870e-01 -4.527055658400058746e-03 -1.341718435287475586e-01 2.705026566982269287e-01 -3.895446890965104103e-03 2.971562445163726807e-01 4.319983720779418945e-02 -1.957140564918518066e-01 1.962433904409408569e-01 1.745267510414123535e-01 -1.096300929784774780e-01 -3.720188438892364502e-01 1.758041679859161377e-01 8.697676472365856171e-03 -3.341164588928222656e-01 1.063938811421394348e-01 -3.790425509214401245e-02 -1.232627108693122864e-01 -1.689658463001251221e-01 2.196643203496932983e-01 3.199589252471923828e-01 1.681532897055149078e-02 2.140174657106399536e-01 -9.951245039701461792e-02 -2.062182724475860596e-01 1.440510600805282593e-01 1.691885292530059814e-01 6.285730004310607910e-02 -1.200798675417900085e-01
9.578779339790344238e-02 -1.750955432653427124e-01 -2.577594220638275146e-01 -9.145268052816390991e-02 5.812414363026618958e-02 -1.045899540185928345e-01 3.591571450233459473e-01 7.387331873178482056e-02 2.109915018081665039e-01 2.466557323932647705e-01 -8.547870069742202759e-02 7.057375460863113403e-02 5.679993890225887299e-03 -1.992402523756027222e-01 -2.400232851505279541e-02 1.903340518474578857e-01 5.895957723259925842e-02 -1.597437262535095215e-01 -1.163260936737060547e-01 2.103546075522899628e-02 5.143667757511138916e-02 2.332255477085709572e-03 -6.112899631261825562e-02 3.605322539806365967e-01 -2.686281502246856689e-01 2.172229997813701630e-02 2.352885156869888306e-01 9.561784565448760986e-02 -9.269064664840698242e-02 2.425610125064849854e-01 -3.755991458892822266e-01 -1.320601403713226318e-01
-4.254208132624626160e-02 -1.747812926769256592e-01 -2.516548037528991699e-01 3.419315442442893982e-03 2.686489820480346680e-01 -1.732667349278926849e-02 1.290736347436904907e-01 -7.905748486518859863e-02 9.520801901817321777e-02 8.698842674493789673e-02 -1.565036922693252563e-01 3.749401569366455078e-01 1.658201217651367188e-01 -2.516686618328094482e-01 -1.384149342775344849e-01 3.495064005255699158e-02 1.129087731242179871e-01 1.745576411485671997e-02 -2.221971303224563599e-01 2.308050356805324554e-02 4.356024786829948425e-03 5.597145110368728638e-02 -1.066156327724456787e-01 2.730133235454559326e-01 -6.774830818176269531e-02 -3.773117363452911377e-01 3.263035118579864502e-01 -8.409443497657775879e-02 -2.412313818931579590e-01 -1.690693348646163940e-01 -1.072021201252937317e-01 -7.222881913185119629e-02
-1.036379858851432800e-02 -2.443991005420684814e-01 -1.849762201309204102e-01 1.647454053163528442e-01 1.403869539499282837e-01 -1.022139042615890503e-01 3.116151988506317139e-01 -3.845320269465446472e-02 -9.194968640804290771e-02 1.539797149598598480e-02 -2.476237118244171143e-01 8.778480440378189087e-02 4.542260244488716125e-02 -3.740155324339866638e-02 -5.916324257850646973e-01 1.978961229324340820e-01 1.921624988317489624e-01 9.169034659862518311e-02 -1.434300690889358521e-01 5.416782200336456299e-02 -1.583162397146224976e-01 -1.976240426301956177e-01 -4.871468991041183472e-02 -1.073073968291282654e-02 -2.051392346620559692e-01 -1.896516978740692139e-01 1.740114577114582062e-02 2.129247784614562988e-02 -2.964950166642665863e-03 -1.039962619543075562e-01 3.112028934992849827e-04 -2.337062358856201172e-01
-1.473759710788726807e-01 -2.615072727203369141e-01 1.191082783043384552e-02 -2.234135866165161133e-01 4.240407049655914307e-02 -7.883671671152114868e-02 1.652552932500839233e-01 1.057128682732582092e-01 1.303901374340057373e-01 -1.332312822341918945e-01 -1.160746216773986816e-01 2.298686653375625610e-01 2.916230261325836182e-01 1.848606616258621216e-01 -2.414636611938476562e-01 8.308468759059906006e-02 -2.558100968599319458e-02 -6.762506067752838135e-02 -1.098638325929641724e-01 2.028207331895828247e-01 -2.262175455689430237e-02 5.888659134507179260e-02 4.822820723056793213e-01 -2.939722500741481781e-03 -6.187229230999946594e-02 -8.451230823993682861e-03 3.100988864898681641e-01 1.279004812240600586e-01 -5.851187929511070251e-02 -2.335347384214401245e-01 -1.701348125934600830e-01 -1.717714816331863403e-01
2.603435218334197998e-01 -1.409165412187576294e-01 -2.132440954446792603e-01 -3.292357623577117920e-01 1.444594860076904297e-01 -1.143104881048202515e-01 1.081971824169158936e-01 -2.908116877079010010e-01 1.169951558113098145e-01 7.032283395528793335e-02 8.470582216978073120e-02 1.895067244768142700e-01 1.021988503634929657e-02 8.508881181478500366e-02 -1.392370313405990601e-01 3.017266392707824707e-01 -1.113990396261215210e-01 -1.664131581783294678e-01 -1.093297973275184631e-01 1.234556138515472412e-01 -3.129482269287109375e-02 2.554657459259033203e-01 5.937516316771507263e-02 2.526034414768218994e-01 -2.874627113342285156e-01 -7.657910883426666260e-02 1.361566334962844849e-01 -1.291355043649673462e-01 2.384808808565139771e-01 -1.648083776235580444e-01 -2.280110260471701622e-03 -2.004050165414810181e-01
-7.677929103374481201e-02 -1.766603440046310425e-01 -4.837819840759038925e-03 -3.110206685960292816e-03 1.021359339356422424e-01 1.089110523462295532e-01 1.461278051137924194e-01 1.574212312698364258e-01 3.629110455513000488e-01 -4.379001446068286896e-03 -4.129465222358703613e-01 6.949060410261154175e-02 1.470806449651718140e-01 -1.005488932132720947e-01 -1.238903924822807312e-01 8.317738771438598633e-02 2.959072217345237732e-02 -3.431629538536071777e-01 9.240205585956573486e-02 -2.319879131391644478e-03 -1.492049545049667358e-01 6.100818142294883728e-02 -2.384112216532230377e-02 -1.092055961489677429e-01 -3.303901851177215576e-01 -9.792345762252807617e-02 2.088025361299514771e-01 1.917867511510848999e-01 4.422981292009353638e-02 -2.291222512722015381e-01 -3.363975286483764648e-01 -3.074423968791961670e-02
-1.027514487504959106e-01 -2.929185330867767334e-01 -2.727677524089813232e-01 -9.812647104263305664e-02 3.153201937675476074e-02 -1.601178944110870361e-01 1.449490636587142944e-01 7.429686188697814941e-02 -1.343027688562870026e-02 2.939549274742603302e-02 -6.588547490537166595e-03 2.666419446468353271e-01 -2.432435750961303711e-03 -7.064726948738098145e-02 2.694264426827430725e-02 2.170965373516082764e-01 4.047741182148456573e-03 3.626852855086326599e-02 2.141410708427429199e-01 -1.743947863578796387e-01 -1.631165742874145508e-01 3.521556407213211060e-02 -3.695064783096313477e-02 2.542205452919006348e-01 -4.038082063198089600e-01 2.199563980102539062e-01 1.414003968238830566e-01 -2.036919891834259033e-01 3.404046893119812012e-01 1.556295007467269897e-01 -2.266756445169448853e-01 -7.457568496465682983e-02
2.626910060644149780e-02 -1.966534405946731567e-01 -1.988376528024673462e-01 -3.725265339016914368e-02 4.115279316902160645e-01 -1.121160537004470825e-01 7.539997249841690063e-02 -1.181104183197021484e-01 7.571037113666534424e-02 5.495022982358932495e-03 1.124514341354370117e-01 2.292305082082748413e-01 1.342640817165374756e-01 -2.184945791959762573e-01 1.131601408123970032e-01 2.897805571556091309e-01 -2.754712291061878204e-02 1.270051449537277222e-01 -7.277239859104156494e-02 1.061889901757240295e-01 6.740941200405359268e-03 2.402986772358417511e-02 2.339679598808288574e-01 -1.384995430707931519e-01 -2.477818876504898071e-01 -1.570502370595932007e-01 -2.013502717018127441e-01 -1.079374477267265320e-01 1.379911154508590698e-01 -3.548246026039123535e-01 -1.594150215387344360e-01 -2.608419358730316162e-01
1.173062846064567566e-01 -2.188091278076171875e-01 1.140715852379798889e-01 -1.203767582774162292e-01 2.031779661774635315e-02 9.599337726831436157e-02 2.180143743753433228e-01 -1.873880624771118164e-01 -7.316094636917114258e-02 2.237455993890762329e-01 7.582025974988937378e-02 5.566867813467979431e-02 3.329553604125976562e-01 -1.897992938756942749e-02 7.396504282951354980e-02 2.607171237468719482e-01 6.688029039651155472e-03 -1.404941529035568237e-01 1.000859960913658142e-02 -6.301674246788024902e-02 -3.281481862068176270e-01 -4.222472757101058960e-02 6.088482961058616638e-02 5.715088173747062683e-02 7.492893934249877930e-02 -2.293115854263305664e-01 4.147888422012329102e-01 -2.871479988098144531e-01 -3.998786956071853638e-02 -1.754186600446701050e-01 -2.363474220037460327e-01 -1.686298996210098267e-01
1.305978447198867798e-01 2.293209079653024673e-03 -1.376192178577184677e-02 7.904224842786788940e-02 8.264563232660293579e-02 -2.975696623325347900e-01 1.340606063604354858e-01 -1.331818252801895142e-01 2.533451616764068604e-01 2.350598871707916260e-01 -7.195115322247147560e-04 2.832353115081787109e-01 2.321465462446212769e-01 -9.316558390855789185e-02 8.394199609756469727e-02 2.552030384540557861e-01 1.480479985475540161e-01 -1.343757100403308868e-02 -1.508847326040267944e-01 6.262848526239395142e-02 -2.906864881515502930e-01 -2.749345265328884125e-02 4.555026069283485413e-02 1.451990902423858643e-01 -8.093485981225967407e-02 7.624251395463943481e-02 1.480907052755355835e-01 -1.630547493696212769e-01 -2.696395218372344971e-01 -1.566485315561294556e-01 -4.068337678909301758e-01 1.736941486597061157e-01
6.129180639982223511e-02 -1.758302301168441772e-01 -3.421429395675659180e-01 1.153682544827461243e-01 -5.793920159339904785e-02 -8.231919258832931519e-02 1.819280833005905151e-01 6.477902829647064209e-02 6.856689602136611938e-02 -2.852509021759033203e-01 -2.225615382194519043e-01 4.214539527893066406e-01 4.480889812111854553e-02 -2.688609063625335693e-01 -1.146716699004173279e-01 3.354128003120422363e-01 2.534764446318149567e-02 -2.013366073369979858e-01 -4.792442172765731812e-02 -4.846918955445289612e-02 1.838034987449645996e-01 6.411688029766082764e-02 9.769546240568161011e-02 1.869122833013534546e-01 -2.274586260318756104e-02 2.844404280185699463e-01 7.880680263042449951e-02 -1.710899174213409424e-02 -1.039326861500740051e-01 -1.885825913632288575e-04 -4.480896890163421631e-02 -2.131167948246002197e-01
-1.732143312692642212e-01 -1.768062710762023926e-01 -3.989298362284898758e-03 -2.890164852142333984e-01 2.376328855752944946e-01 -2.428959161043167114e-01 9.042540192604064941e-02 -9.430979937314987183e-02 6.205428019165992737e-02 1.617720127105712891e-01 -3.527282178401947021e-02 -1.731441617012023926e-01 -2.234747260808944702e-02 -2.583872079849243164e-01 -3.660343959927558899e-02 3.202036917209625244e-01 1.393688470125198364e-01 -1.762908697128295898e-01 2.794747240841388702e-02 7.829856127500534058e-02 -1.694320440292358398e-01 -1.833013258874416351e-02 8.771019638516008854e-04 2.669918835163116455e-01 -1.416772007942199707e-01 3.423710912466049194e-02 2.608779966831207275e-01 3.627470880746841431e-02 3.774453997611999512e-01 -2.612951397895812988e-02 -2.354582995176315308e-01 -2.081457078456878662e-01
1.991144716739654541e-01 -1.288568824529647827e-01 -6.352280825376510620e-02 6.292174756526947021e-02 -1.205874308943748474e-01 -2.781461738049983978e-02 2.869583964347839355e-01 -1.233445331454277039e-01 6.733845174312591553e-02 -1.971776932477951050e-01 1.011248826980590820e-01 2.202089130878448486e-01 7.504020817577838898e-03 -1.882086694240570068e-02 3.427794203162193298e-02 2.491545230150222778e-01 -1.281923502683639526e-01 1.418406218290328979e-01 3.410049155354499817e-02 -3.368909657001495361e-01 -6.620267033576965332e-02 -8.674935251474380493e-02 2.133489251136779785e-01 1.107983663678169250e-01 1.170452311635017395e-02 -3.660057485103607178e-02 2.289865612983703613e-01 -1.276348233222961426e-01 2.542120218276977539e-01 1.347317844629287720e-01 -4.956143200397491455e-01 -1.938067525625228882e-01
2.134309560060501099e-01 -1.946428716182708740e-01 -3.729694485664367676e-01 -1.343981921672821045e-01 1.412625908851623535e-01 -9.088257700204849243e-02 3.468780517578125000e-01 1.853449083864688873e-02 -3.942787647247314453e-02 -1.270968616008758545e-01 -2.975278198719024658e-01 1.668091267347335815e-01 8.014351129531860352e-02 -2.670209705829620361e-01 -1.174272596836090088e-02 2.697370648384094238e-01 3.122001588344573975e-01 -1.340666264295578003e-01 -8.931367844343185425e-02 3.317502886056900024e-02 -2.849849313497543335e-02 1.034960430115461349e-02 5.974031519144773483e-04 1.955564916133880615e-01 -2.269283384084701538e-01 -2.765064127743244171e-02 -1.839705742895603180e-02 1.533740460872650146e-01 -1.725329756736755371e-01 1.360281705856323242e-01 -1.943049728870391846e-01 1.725297304801642895e-03
2.358886152505874634e-01 -1.714937984943389893e-01 7.335206121206283569e-02 8.723747730255126953e-02 1.156937852501869202e-01 -2.043260335922241211e-01 1.695223599672317505e-01 -4.280897974967956543e-02 5.392232537269592285e-02 3.225042819976806641e-01 7.814629375934600830e-02 7.244484871625900269e-02 -4.241748712956905365e-03 -1.150406002998352051e-01 4.958236217498779297e-02 -1.048188190907239914e-02 -1.720133423805236816e-01 -1.077654510736465454e-01 -1.022500395774841309e-01 -2.153043001890182495e-01 -1.499032378196716309e-01 1.128588393330574036e-01 -2.493369020521640778e-02 1.396496444940567017e-01 -3.825115505605936050e-03 -4.012667238712310791e-01 4.685989394783973694e-02 -3.677040934562683105e-01 -7.547068595886230469e-02 -7.699195295572280884e-02 -3.711033463478088379e-01 -2.846766710281372070e-01
2.051214873790740967e-02 -2.862009108066558838e-01 5.003262311220169067e-03 -3.587616682052612305e-01 -4.764939844608306885e-02 -2.448332607746124268e-01 9.966856241226196289e-02 3.325396180152893066e-01 1.893520168960094452e-02 2.139305025339126587e-01 -2.584455907344818115e-01 -6.208119541406631470e-02 1.489469558000564575e-01 -2.872665822505950928e-01 -2.037076279520988464e-02 1.823230236768722534e-01 1.169194877147674561e-01 -2.053609192371368408e-01 -7.506188750267028809e-02 4.375191405415534973e-03 -4.410023614764213562e-02 1.612023860216140747e-01 2.441126108169555664e-02 1.112527549266815186e-01 -3.265912532806396484e-01 1.976375132799148560e-01 2.601836808025836945e-02 -1.768079996109008789e-01 -4.639102518558502197e-02 1.303878496401011944e-03 -1.303700059652328491e-01 -2.277162671089172363e-01
2.082793265581130981e-01 2.654849179089069366e-02 -1.882504671812057495e-02 1.203288584947586060e-01 9.526345133781433105e-02 -5.061340983957052231e-03 3.866262137889862061e-01 -2.623757123947143555e-01 2.622392475605010986e-01 -1.546947509050369263e-01 2.109326124191284180e-01 1.748884618282318115e-01 1.432142406702041626e-01 1.133029833436012268e-01 4.768336191773414612e-03 2.591452002525329590e-01 -1.410608440637588501e-01 -9.396559745073318481e-02 4.663289338350296021e-02 -3.014962971210479736e-01 3.264493495225906372e-02 8.740790188312530518e-02 1.721702218055725098e-01 1.757830381393432617e-01 -2.881538867950439453e-02 1.254839748144149780e-01 1.551662534475326538e-01 -4.685613140463829041e-02 -1.526619866490364075e-02 7.531343400478363037e-02 -3.163255155086517334e-01 -3.247903585433959961e-01
-1.713012903928756714e-01 -2.762756347656250000e-01 -9.368241578340530396e-02 8.362290449440479279e-03 1.414596587419509888e-01 -4.569712281227111816e-02 3.741732835769653320e-01 4.715361818671226501e-02 -2.793035469949245453e-02 1.312762796878814697e-01 -3.413965553045272827e-02 -7.893828302621841431e-02 3.527355790138244629e-01 3.716539824381470680e-03 -1.036299467086791992e-01 3.936926126480102539e-01 6.715515255928039551e-02 -7.450348883867263794e-02 -2.095323801040649414e-02 -3.156232833862304688e-01 3.736588731408119202e-02 9.128014557063579559e-03 2.420959025621414185e-01 -1.724215894937515259e-01 -5.738327279686927795e-02 3.134785294532775879e-01 -9.177287109196186066e-03 -4.594242945313453674e-02 -1.534018069505691528e-01 -2.633449733257293701e-01 -3.469164017587900162e-03 -9.479213505983352661e-02
-2.095298171043395996e-01 -2.074443176388740540e-02 -1.694616824388504028e-01 -1.153836920857429504e-01 9.147983044385910034e-02 -1.162684336304664612e-01 2.878616750240325928e-01 1.685771644115447998e-01 3.398342430591583252e-01 1.675297766923904419e-01 -2.243742793798446655e-01 1.446751505136489868e-01 2.047239616513252258e-02 1.063082739710807800e-01 -2.888672985136508942e-02 2.410560995340347290e-01 -3.395879566669464111e-01 1.850597560405731201e-01 -1.872932165861129761e-01 2.360856384038925171e-01 2.441216260194778442e-02 1.377180963754653931e-01 8.543857932090759277e-02 -7.835981994867324829e-02 -1.747028902173042297e-03 3.863066062331199646e-02 2.715726941823959351e-02 -6.145272403955459595e-02 1.830157041549682617e-01 -2.662979960441589355e-01 -3.004303872585296631e-01 -1.446161270141601562e-01
1.299972683191299438e-01 -8.807715773582458496e-02 -4.116885364055633545e-01 -1.020839437842369080e-01 8.478830009698867798e-02 -1.163655146956443787e-01 1.720682382583618164e-01 1.495717763900756836e-01 2.270248979330062866e-01 -1.854408830404281616e-01 -1.683347374200820923e-01 3.094414472579956055e-01 1.230216920375823975e-01 -1.418786197900772095e-01 -1.439707428216934204e-01 3.092954158782958984e-01 -3.815397620201110840e-01 -1.572031378746032715e-01 2.746021561324596405e-02 -2.132003381848335266e-02 1.333717107772827148e-01 -8.082187175750732422e-02 1.729422956705093384e-01 5.125728622078895569e-02 -5.815239157527685165e-03 2.174018770456314087e-01 -1.262513399124145508e-01 4.625715687870979309e-02 -1.156744360923767090e-01 7.261193543672561646e-02 -1.505025103688240051e-02 -2.201010286808013916e-01
-1.022327467799186707e-01 -1.370209306478500366e-01 -1.187359392642974854e-01 -3.256009221076965332e-01 -1.844971179962158203e-01 9.346857666969299316e-02 3.598181903362274170e-01 2.104630619287490845e-01 1.286635994911193848e-01 -1.339619308710098267e-01 -1.337897330522537231e-01 1.439825296401977539e-01 5.512316524982452393e-02 8.299979381263256073e-03 -2.759185135364532471e-01 7.256009615957736969e-03 -6.478304415941238403e-02 -1.129835844039916992e-01 6.582657247781753540e-02 8.644591271877288818e-02 -1.246582437306642532e-02 1.179262325167655945e-01 1.922857463359832764e-01 -5.664481222629547119e-02 -2.119369357824325562e-01 9.288025647401809692e-02 8.800403028726577759e-02 2.194367349147796631e-01 -1.646150797605514526e-01 -3.672795295715332031e-01 -3.480478227138519287e-01 -7.819668948650360107e-02
3.855963051319122314e-01 -1.054245829582214355e-01 -4.316405951976776123e-01 5.556030943989753723e-02 -5.439151078462600708e-02 -1.302149444818496704e-01 -2.732735872268676758e-02 1.435148268938064575e-01 6.706415116786956787e-02 9.084287285804748535e-02 -1.310870796442031860e-01 1.929919272661209106e-01 1.668942570686340332e-01 -8.863259851932525635e-02 5.474855005741119385e-02 -7.701216638088226318e-02 -2.554468214511871338e-01 6.103316694498062134e-02 -4.547155648469924927e-02 -1.578877717256546021e-01 -1.021564230322837830e-01 6.883420050144195557e-02 4.383286833763122559e-02 1.007098853588104248e-01 2.049871534109115601e-02 -1.210122331976890564e-01 1.264612823724746704e-01 -1.478874832391738892e-01 1.583213061094284058e-01 -2.079663276672363281e-01 -2.743144631385803223e-01 -4.219264686107635498e-01
2.914237678050994873e-01 -1.923107653856277466e-01 1.249332427978515625e-01 9.774458408355712891e-02 2.975320816040039062e-01 -1.521760076284408569e-01 1.973895430564880371e-01 4.113069549202919006e-02 1.059558838605880737e-01 6.559744477272033691e-02 6.806676089763641357e-02 2.105129808187484741e-01 4.359539598226547241e-02 -7.276113331317901611e-02 -4.393253847956657410e-02 2.918629944324493408e-01 -4.707767069339752197e-02 1.165253371000289917e-01 1.704830378293991089e-01 5.731142312288284302e-02 1.550551056861877441e-01 -3.916363418102264404e-02 3.083608448505401611e-01 2.808018773794174194e-02 -8.482993394136428833e-02 -2.090311795473098755e-01 9.942727535963058472e-02 -1.948047280311584473e-01 -1.339133381843566895e-01 -4.615039527416229248e-01 -5.467052757740020752e-02 -1.989352852106094360e-01
6.625755876302719116e-02 -3.387887775897979736e-01 4.328168183565139771e-02 5.354964733123779297e-02 3.412327766418457031e-01 -2.988138049840927124e-02 3.749208152294158936e-01 -4.865748807787895203e-02 -5.048431456089019775e-02 -5.628315731883049011e-02 3.772161528468132019e-02 8.976668864488601685e-02 1.086563095450401306e-01 -9.709598869085311890e-02 -8.648158609867095947e-02 1.055478397756814957e-02 2.564339153468608856e-02 -7.984811067581176758e-02 -1.453749537467956543e-01 -4.298044368624687195e-02 -1.286769807338714600e-01 -1.411248743534088135e-01 1.486465632915496826e-01 -6.991595774888992310e-02 -2.695949934422969818e-02 -2.256612926721572876e-01 -1.945441961288452148e-01 -3.625249564647674561e-01 -1.557572782039642334e-01 -2.118451520800590515e-02 -2.022319436073303223e-01 -4.379527866840362549e-01
1.278254687786102295e-01 -9.810779988765716553e-02 -1.903281658887863159e-01 -3.729111701250076294e-02 5.539714172482490540e-02 -2.743185758590698242e-01 1.511810123920440674e-01 -8.362850546836853027e-02 -1.193135231733322144e-01 1.693137288093566895e-01 7.813341915607452393e-02 2.423578649759292603e-01 -1.749478429555892944e-01 -2.725278139114379883e-01 -3.492241799831390381e-01 4.032295048236846924e-01 1.681483834981918335e-01 -1.652490049600601196e-01 -3.728365898132324219e-02 -8.350062184035778046e-03 -1.492604166269302368e-01 -6.023191288113594055e-02 5.534196272492408752e-02 -2.176290303468704224e-01 -2.058542817831039429e-01 -5.422762408852577209e-02 3.828172758221626282e-02 1.055015623569488525e-01 5.349741131067276001e-02 6.155779957771301270e-02 -3.394126296043395996e-01 -1.339367628097534180e-01
-2.481226623058319092e-02 -1.729443818330764771e-01 -8.721271902322769165e-02 2.155603766441345215e-01 3.195607364177703857e-01 -2.828834205865859985e-02 2.307422906160354614e-01 -7.946158945560455322e-02 1.806531250476837158e-01 -3.121943026781082153e-02 5.749699473381042480e-02 2.041153460741043091e-01 4.411767795681953430e-02 -1.596190035343170166e-02 -1.725788414478302002e-01 8.849516510963439941e-02 1.710167080163955688e-01 -2.779665030539035797e-02 -1.913699805736541748e-01 -1.999144107103347778e-01 -4.541800618171691895e-01 -1.009625792503356934e-01 1.321653425693511963e-01 2.706412672996520996e-01 -1.093292087316513062e-01 2.271286584436893463e-02 7.184974104166030884e-02 -1.015310585498809814e-01 -1.656366288661956787e-01 -1.605255901813507080e-01 1.087340041995048523e-01 -3.574492931365966797e-01
-3.234520927071571350e-02 -7.929288782179355621e-03 -5.722708627581596375e-02 -1.702058166265487671e-01 3.102956414222717285e-01 -1.353059411048889160e-01 3.767679035663604736e-01 -1.909988671541213989e-01 -3.576755716494517401e-06 8.190795034170150757e-02 -4.362901672720909119e-02 -2.762810587882995605e-01 1.207325085997581482e-01 -3.472401499748229980e-01 1.085278317332267761e-01 1.318311542272567749e-01 -1.670784801244735718e-01 -1.309216320514678955e-01 1.026456207036972046e-01 -1.164060682058334351e-01 -1.836853772401809692e-01 -1.872445940971374512e-01 -7.876297086477279663e-02 -5.670090764760971069e-02 4.295194521546363831e-02 -1.883873939514160156e-01 -2.070296928286552429e-02 -9.404399991035461426e-02 -1.496268957853317261e-01 -3.725977540016174316e-01 -1.460149735212326050e-01 -2.187692224979400635e-01
2.460025697946548462e-01 -7.458247989416122437e-02 -7.505187392234802246e-02 -5.072028189897537231e-02 3.757035136222839355e-01 -4.216908514499664307e-01 1.654811650514602661e-01 -5.227285251021385193e-02 2.215300798416137695e-01 9.217502921819686890e-02 2.506797313690185547e-01 1.192704215645790100e-01 -1.575505174696445465e-02 -1.321351379156112671e-01 -1.889716982841491699e-01 -1.672594062983989716e-02 9.916788339614868164e-02 -5.223519727587699890e-02 -2.088228762149810791e-01 2.029106765985488892e-01 -2.669626176357269287e-01 1.374460160732269287e-01 1.138322637416422367e-03 3.869286179542541504e-02 -7.566554844379425049e-02 -1.240844652056694031e-02 -4.207505285739898682e-02 -3.388213366270065308e-02 3.409664332866668701e-02 -1.830621510744094849e-01 -2.254776358604431152e-01 -3.239952623844146729e-01
-2.345670014619827271e-01 -3.886833041906356812e-02 3.521415404975414276e-03 5.595399066805839539e-02 1.561836302280426025e-01 -1.153658479452133179e-01 1.120144650340080261e-01 -2.204728126525878906e-02 9.991959482431411743e-02 2.289541997015476227e-02 -2.083317935466766357e-01 1.247773841023445129e-01 3.215693235397338867e-01 1.627210527658462524e-01 2.754632234573364258e-01 3.911109268665313721e-01 -1.356436163187026978e-01 -2.422044286504387856e-03 1.335804164409637451e-01 -7.014296948909759521e-02 -1.964049935340881348e-01 1.285529136657714844e-01 9.479743987321853638e-02 2.226425111293792725e-01 -2.353306710720062256e-01 -5.080683156847953796e-02 3.151356279850006104e-01 -1.712993681430816650e-01 -1.812628060579299927e-01 1.504376530647277832e-02 -2.866792976856231689e-01 -6.831357628107070923e-02
2.136338949203491211e-01 -2.023242041468620300e-02 -8.384174108505249023e-02 8.398202806711196899e-02 2.884768843650817871e-01 -2.108726054430007935e-01 -6.216760724782943726e-02 -2.006463147699832916e-02 1.553431302309036255e-01 2.425002604722976685e-01 9.443693608045578003e-02 1.457702666521072388e-01 -1.239735484123229980e-01 -2.133406884968280792e-02 1.419820934534072876e-01 2.841667234897613525e-01 -1.946258097887039185e-01 -6.662338506430387497e-03 -1.614958792924880981e-01 -1.048583835363388062e-01 -3.229884207248687744e-01 9.886631369590759277e-02 2.186041772365570068e-01 -9.742869436740875244e-02 -1.130620241165161133e-01 -2.032256685197353363e-02 1.794391423463821411e-01 5.720079317688941956e-02 -2.937256395816802979e-01 -2.011045217514038086e-01 -2.226318866014480591e-01 -3.267274498939514160e-01
-2.194253914058208466e-02 -2.738956511020660400e-01 -2.706891000270843506e-01 1.740528345108032227e-01 -2.340764850378036499e-01 -2.267593145370483398e-01 1.972753554582595825e-01 1.099115014076232910e-01 1.150926873087882996e-01 -9.698449820280075073e-02 -1.708664149045944214e-01 2.453982979059219360e-01 -1.255205422639846802e-01 -6.112814322113990784e-02 -2.260801494121551514e-01 1.805856972932815552e-01 9.083110094070434570e-02 -5.897320061922073364e-02 1.581301391124725342e-01 -3.726158291101455688e-02 -3.479770123958587646e-01 -9.679421782493591309e-02 2.778365910053253174e-01 1.645363718271255493e-01 9.212768077850341797e-02 2.542553655803203583e-02 -1.527086943387985229e-01 4.843581095337867737e-02 -1.733566820621490479e-01 -1.090580597519874573e-01 -2.848699986934661865e-01 -1.330358684062957764e-01
-1.797483563423156738e-01 -3.102266192436218262e-01 -1.789911836385726929e-01 -2.228039801120758057e-01 1.540460139513015747e-01 1.408858448266983032e-01 3.160881698131561279e-01 -1.745522469282150269e-01 2.417597323656082153e-01 -1.856745220720767975e-02 5.326932296156883240e-02 -8.566751331090927124e-02 -4.949275031685829163e-02 4.127768054604530334e-02 -1.893004029989242554e-01 2.013523727655410767e-01 1.929584294557571411e-01 -1.986693739891052246e-01 1.437485367059707642e-01 8.517652004957199097e-02 1.552891189930960536e-04 -8.855916559696197510e-02 -1.864590048789978027e-01 1.036203280091285706e-01 -2.003219276666641235e-01 1.243308484554290771e-01 2.328248620033264160e-01 -4.818289726972579956e-02 -2.508930116891860962e-02 -8.277795463800430298e-02 -1.926966309547424316e-01 -3.893763124942779541e-01
5.532279983162879944e-02 -2.581189759075641632e-02 -1.189139261841773987e-01 2.498111315071582794e-02 6.408078223466873169e-02 -1.257791966199874878e-01 3.876069188117980957e-01 -1.219745278358459473e-01 1.524746865034103394e-01 -4.008913338184356689e-01 -2.517171204090118408e-01 2.371477931737899780e-01 9.303637593984603882e-02 -1.409366726875305176e-01 -6.284230947494506836e-02 1.077279075980186462e-01 7.196195423603057861e-02 -3.684097230434417725e-01 1.847568005323410034e-01 -7.717978954315185547e-02 -3.310612142086029053e-01 7.812861353158950806e-02 -3.392422571778297424e-02 -4.712931439280509949e-02 2.618495225906372070e-01 9.237443655729293823e-02 -1.174543425440788269e-01 -1.046289727091789246e-01 7.224797457456588745e-02 -3.359166905283927917e-02 -1.893769502639770508e-01 -6.857222318649291992e-02
-6.714312732219696045e-02 7.271780818700790405e-02 4.135144501924514771e-02 -2.296075224876403809e-01 1.565175950527191162e-01 -3.235159814357757568e-02 2.136467695236206055e-01 -7.334814220666885376e-02 2.241845577955245972e-01 -6.498784571886062622e-02 -8.765483647584915161e-02 -1.689953543245792389e-02 2.596333026885986328e-01 -8.157984912395477295e-02 3.607140854001045227e-02 4.834044277667999268e-01 -1.630372554063796997e-01 -1.622564941644668579e-01 -8.407653123140335083e-02 -6.204640376381576061e-04 -5.700148269534111023e-02 2.938715219497680664e-01 -3.506584838032722473e-02 1.790690124034881592e-01 5.243847891688346863e-02 -2.115569114685058594e-01 1.177064180374145508e-01 -2.248697727918624878e-01 -1.318314857780933380e-02 -3.889114558696746826e-01 1.914138207212090492e-03 -2.036390751600265503e-01
1.406649798154830933e-01 -4.867110550403594971e-01 5.457113310694694519e-02 -1.470611542463302612e-01 2.754536867141723633e-01 -1.910973154008388519e-02 1.705309897661209106e-01 -3.046558983623981476e-02 3.051617741584777832e-02 6.971533410251140594e-03 -2.560930848121643066e-01 -1.194859966635704041e-01 6.206972151994705200e-02 -1.067528799176216125e-01 -1.137276068329811096e-01 1.563380211591720581e-01 -4.649930074810981750e-02 -2.465006411075592041e-01 1.672764122486114502e-01 1.080938428640365601e-01 -3.810855373740196228e-02 5.194264277815818787e-02 -3.625789657235145569e-02 -8.008403331041336060e-02 4.313260912895202637e-01 -1.771136187016963959e-02 1.911200881004333496e-01 -2.686640620231628418e-02 1.620358228683471680e-01 -1.817691773176193237e-01 -2.144334167242050171e-01 -1.888283640146255493e-01
1.591475494205951691e-02 -2.544319629669189453e-01 4.485412687063217163e-02 -1.024616211652755737e-01 1.375962793827056885e-01 -1.370306909084320068e-01 1.813675761222839355e-01 2.263563685119152069e-02 1.304260492324829102e-01 4.804488644003868103e-02 -1.427609026432037354e-01 5.065401643514633179e-02 -2.341760545969009399e-01 -1.145674511790275574e-01 -1.627286523580551147e-01 3.025119006633758545e-01 1.008037850260734558e-01 -5.467678606510162354e-02 2.225823402404785156e-01 1.886370927095413208e-01 -5.544945001602172852e-01 1.315426733344793320e-02 -8.662830293178558350e-02 -2.274788320064544678e-01 -2.759683690965175629e-02 -1.080475673079490662e-01 -1.177906021475791931e-01 1.435979455709457397e-02 7.037431932985782623e-03 8.072305470705032349e-02 -2.326618880033493042e-01 -2.660453617572784424e-01
7.917263358831405640e-02 -3.888067603111267090e-01 -1.250150650739669800e-01 -1.411385554820299149e-02 2.680987715721130371e-01 -1.143750324845314026e-01 1.379760652780532837e-01 -6.659848242998123169e-02 -1.419252343475818634e-02 -2.373564094305038452e-01 -8.636873215436935425e-03 6.108669191598892212e-02 2.073290497064590454e-01 -5.810550972819328308e-02 -1.846097409725189209e-01 6.034931540489196777e-02 1.275848783552646637e-02 5.163070932030677795e-02 4.927141219377517700e-02 8.701124042272567749e-02 -9.036307781934738159e-02 -2.051348090171813965e-01 5.379427224397659302e-02 2.680802047252655029e-01 7.079438120126724243e-02 1.909584403038024902e-01 -2.316698245704174042e-02 -2.179359495639801025e-01 6.507749110460281372e-02 -6.750518828630447388e-02 -3.249118030071258545e-01 -4.818385541439056396e-01
3.146799863316118717e-04 -1.103763729333877563e-01 -2.315442115068435669e-01 -2.282489836215972900e-01 -1.868946850299835205e-01 -1.251749247312545776e-01 2.104970365762710571e-01 2.803486771881580353e-02 8.713807165622711182e-02 -1.543558835983276367e-01 -4.802072048187255859e-02 2.295857667922973633e-01 1.290162801742553711e-01 -1.099004969000816345e-01 -3.465801775455474854e-01 1.549101471900939941e-01 -1.103957444429397583e-01 -4.898365959525108337e-02 1.284334692172706127e-03 -1.843474507331848145e-01 -3.172874152660369873e-01 -1.570784896612167358e-01 1.577712148427963257e-01 2.504327595233917236e-01 5.692159757018089294e-02 1.224992796778678894e-01 -1.272521167993545532e-01 -1.121056750416755676e-01 -2.418181002140045166e-01 -2.688986957073211670e-01 -2.406921833753585815e-01 1.728959083557128906e-01
8.228139951825141907e-03 -1.691339910030364990e-01 -1.702647805213928223e-01 -2.182949148118495941e-02 -3.399549424648284912e-01 -1.173600777983665466e-01 3.283838629722595215e-01 -2.403720282018184662e-02 7.381806522607803345e-02 -6.226547807455062866e-02 -2.096991837024688721e-01 6.863659620285034180e-02 2.929790504276752472e-02 -1.425154954195022583e-01 -1.271134167909622192e-01 -3.796057030558586121e-02 -3.409833833575248718e-02 -1.902842074632644653e-01 3.337540477514266968e-02 -3.758094906806945801e-01 -2.216787487268447876e-01 2.039756439626216888e-02 9.072639048099517822e-02 -2.169581949710845947e-01 -2.272784709930419922e-01 1.578370928764343262e-01 -1.747200936079025269e-01 -4.869432002305984497e-02 -9.798507392406463623e-02 -2.658561468124389648e-01 -3.413715064525604248e-01 -1.283188611268997192e-01
1.542997509241104126e-01 -2.389487624168395996e-01 7.210349291563034058e-02 3.266917467117309570e-01 5.065716058015823364e-02 -1.149985715746879578e-01 2.898502349853515625e-01 -1.818514615297317505e-01 -6.615625321865081787e-02 3.962334617972373962e-02 -4.743556678295135498e-02 -1.572758704423904419e-02 1.560074239969253540e-01 -1.229999661445617676e-01 -7.860842347145080566e-02 5.705584213137626648e-02 8.756911754608154297e-02 -1.337187439203262329e-01 -2.050042897462844849e-01 -7.450801879167556763e-02 -3.138143718242645264e-01 -2.046341001987457275e-01 2.721445858478546143e-01 -4.679377004504203796e-02 2.179606445133686066e-02 -2.398381382226943970e-02 2.244206890463829041e-02 -2.276730388402938843e-01 -1.102147102355957031e-01 2.048365131486207247e-04 -1.292880624532699585e-01 -4.949369430541992188e-01
1.955768018960952759e-01 -2.221071571111679077e-01 -2.131576687097549438e-01 -7.134494185447692871e-02 1.592684686183929443e-01 -1.915081441402435303e-01 1.727993339300155640e-01 8.461346849799156189e-03 -2.048890143632888794e-01 -2.664753235876560211e-02 -7.527119945734739304e-03 1.248469389975070953e-02 -2.669036090373992920e-01 -3.517291545867919922e-01 -5.195443630218505859e-01 1.447297483682632446e-01 -5.543863028287887573e-02 -1.334278881549835205e-01 -7.882469892501831055e-02 2.904528379440307617e-02 -2.498334795236587524e-01 2.098114788532257080e-01 1.034858450293540955e-01 -7.128535956144332886e-02 -5.539701320230960846e-03 1.163183823227882385e-01 8.413710445165634155e-02 4.023190960288047791e-02 6.234236061573028564e-02 -4.303115606307983398e-02 -2.509519755840301514e-01 7.572066970169544220e-03
-7.310894131660461426e-02 -4.629758894443511963e-01 -1.339458078145980835e-01 1.585403978824615479e-01 1.632824093103408813e-01 -1.253055781126022339e-01 1.382153928279876709e-01 1.464836597442626953e-01 -1.297463923692703247e-01 -4.680322483181953430e-03 5.714982002973556519e-02 -8.250680565834045410e-02 3.352342918515205383e-02 -2.525518834590911865e-01 6.610927730798721313e-02 2.384276986122131348e-01 -1.083803945221006870e-03 3.874964267015457153e-02 1.390669494867324829e-03 2.239310555160045624e-02 -3.768327534198760986e-01 2.051205039024353027e-01 1.073390990495681763e-01 1.227784901857376099e-02 5.841034930199384689e-03 -2.094936370849609375e-01 8.126378059387207031e-02 -8.446594327688217163e-02 1.801953911781311035e-01 -4.440320134162902832e-01 -2.811562269926071167e-03 -1.272620856761932373e-01
7.923249155282974243e-02 -5.900015309453010559e-02 6.031746044754981995e-02 5.719678848981857300e-02 2.340677827596664429e-01 -7.372588664293289185e-02 1.808599531650543213e-01 6.137007102370262146e-02 3.198582231998443604e-01 -4.310962930321693420e-02 9.979682415723800659e-02 -2.160258032381534576e-02 -1.523468381492421031e-04 -2.244988456368446350e-02 4.044180363416671753e-02 3.918254375457763672e-01 -1.620436161756515503e-01 3.322487697005271912e-02 2.101874500513076782e-01 -2.087025344371795654e-02 4.706149920821189880e-02 -1.309915632009506226e-02 3.365453481674194336e-01 2.675795257091522217e-01 2.736916579306125641e-02 1.184018701314926147e-01 -1.721962913870811462e-02 -9.389632195234298706e-02 3.014938533306121826e-01 -1.123510077595710754e-01 -2.112623751163482666e-01 -4.302470684051513672e-01
8.035693317651748657e-02 -1.909483224153518677e-01 -2.056248933076858521e-01 -1.581531614065170288e-01 -5.165790673345327377e-03 -1.082410514354705811e-01 -7.287946529686450958e-03 -1.934109777212142944e-01 -9.261180460453033447e-02 1.819279938936233521e-01 4.698958620429039001e-02 2.045463621616363525e-01 -2.234962135553359985e-01 6.922679394483566284e-02 -1.667201519012451172e-01 4.051081836223602295e-01 1.611140221357345581e-01 -9.342287480831146240e-02 8.840213716030120850e-02 -1.152957752346992493e-01 4.117373749613761902e-02 1.924811899662017822e-01 9.907212108373641968e-02 -4.159077256917953491e-02 -3.063983917236328125e-01 -2.112836241722106934e-01 3.088910579681396484e-01 -7.358499616384506226e-02 5.818131938576698303e-02 4.245686531066894531e-02 -2.232007831335067749e-01 -3.282864689826965332e-01
1.834888011217117310e-01 -9.796018898487091064e-02 -6.589821539819240570e-03 8.666540682315826416e-02 1.262099295854568481e-01 -3.495810627937316895e-01 2.299228310585021973e-01 -1.101875826716423035e-01 1.489195674657821655e-01 1.596824973821640015e-01 2.360130548477172852e-01 2.373849786818027496e-02 1.842705532908439636e-02 8.685068041086196899e-02 1.285471916198730469e-01 2.255280166864395142e-01 3.625558316707611084e-02 7.750739157199859619e-02 5.176421999931335449e-02 -1.090303435921669006e-01 -2.129788994789123535e-01 -1.228406652808189392e-01 1.910946220159530640e-01 3.462585806846618652e-01 -7.489078491926193237e-02 1.778389364480972290e-01 7.804414629936218262e-02 -1.532642245292663574e-01 2.775172591209411621e-01 -1.751109808683395386e-01 -3.887699544429779053e-01 4.939224943518638611e-02
2.035258710384368896e-01 -3.327680518850684166e-03 3.193656727671623230e-02 1.519205272197723389e-01 3.403238356113433838e-01 -1.328266113996505737e-01 2.242075949907302856e-01 1.125792339444160461e-01 -1.397130172699689865e-02 1.584901809692382812e-01 9.632033109664916992e-02 2.126376926898956299e-01 6.249966099858283997e-02 1.567909270524978638e-01 3.121374733746051788e-02 1.115446016192436218e-01 -7.349057495594024658e-02 2.749082073569297791e-02 -8.965083211660385132e-02 8.032424375414848328e-03 -9.918129444122314453e-02 2.546963654458522797e-02 3.604462444782257080e-01 3.034695610404014587e-02 -7.199807465076446533e-02 -2.791246771812438965e-01 2.371714413166046143e-01 -1.387376040220260620e-01 6.556993722915649414e-02 -4.069902598857879639e-01 -2.120819091796875000e-01 -2.953793406486511230e-01
1.435364633798599243e-01 -8.946961164474487305e-02 -3.364812582731246948e-02 2.793828248977661133e-01 4.061631262302398682e-01 -6.935324519872665405e-02 4.153659939765930176e-01 -1.053849607706069946e-02 -8.808510750532150269e-02 -2.398677542805671692e-02 -1.877572685480117798e-01 2.980492077767848969e-02 1.839282363653182983e-01 1.054320260882377625e-01 9.477212280035018921e-02 2.575006484985351562e-01 -1.467031836509704590e-01 2.269866317510604858e-02 -1.554142981767654419e-01 -9.772172570228576660e-02 -1.926426142454147339e-01 1.318589001893997192e-01 -8.234006911516189575e-02 1.480376534163951874e-02 1.743030734360218048e-02 -1.371337175369262695e-01 6.089065223932266235e-02 -3.132646158337593079e-02 1.185644045472145081e-01 5.203776806592941284e-02 -2.294828556478023529e-02 -4.761829078197479248e-01
8.943579345941543579e-02 -1.046583503484725952e-01 -1.263742595911026001e-01 9.894489496946334839e-02 -1.222537532448768616e-01 -3.414059281349182129e-01 3.126371800899505615e-01 1.608470678329467773e-01 1.707234382629394531e-01 -2.191605791449546814e-02 -1.330985426902770996e-01 2.400629967451095581e-01 -8.214809745550155640e-02 1.811381578445434570e-01 -4.924493655562400818e-02 2.444828748703002930e-01 7.451206445693969727e-02 1.774492114782333374e-01 4.643887281417846680e-02 -1.210658103227615356e-01 -3.054345846176147461e-01 -8.732666820287704468e-02 3.021926879882812500e-01 3.059125244617462158e-01 7.372577488422393799e-02 1.191946119070053101e-01 -1.935633569955825806e-01 -4.210702143609523773e-03 -8.453078567981719971e-02 -4.331459105014801025e-02 -1.672884970903396606e-01 -2.441999167203903198e-01
1.097024455666542053e-01 -8.162721991539001465e-02 -2.544791102409362793e-01 -7.017608731985092163e-02 7.354623079299926758e-02 -1.393938809633255005e-01 8.370343595743179321e-02 -1.671861298382282257e-02 -1.333099510520696640e-02 2.240566760301589966e-01 -1.218395456671714783e-01 3.021183237433433533e-02 -2.056811451911926270e-01 4.397363215684890747e-02 -1.021526567637920380e-02 5.643600225448608398e-02 -1.491757035255432129e-01 -4.070265963673591614e-02 -2.248225733637809753e-02 -8.963879942893981934e-02 -3.046374917030334473e-01 2.430724203586578369e-01 -1.171407699584960938e-01 5.112282559275627136e-02 -1.395497918128967285e-01 -1.590300649404525757e-01 4.603358805179595947e-01 -1.515336036682128906e-01 -2.701992690563201904e-01 -3.162282332777976990e-02 -3.576277494430541992e-01 -2.891575694084167480e-01
-1.731106936931610107e-01 -8.753188699483871460e-02 -1.395384222269058228e-01 -2.384175807237625122e-01 1.526567786931991577e-01 9.810922294855117798e-02 7.756734639406204224e-02 -2.185434252023696899e-01 1.876812279224395752e-01 1.061447709798812866e-01 -3.953708708286285400e-02 -1.186697855591773987e-01 1.155388653278350830e-01 -1.980921328067779541e-01 6.226099282503128052e-02 4.124808907508850098e-01 -7.140566408634185791e-02 -2.069195955991744995e-01 5.614662542939186096e-02 1.740105301141738892e-01 -1.133011505007743835e-01 1.900805830955505371e-01 1.679545193910598755e-01 5.417884513735771179e-02 4.434817656874656677e-02 -2.786562740802764893e-01 -4.602634289767593145e-04 -1.825170218944549561e-01 1.267038583755493164e-01 -3.100224137306213379e-01 -1.025906018912792206e-02 -3.520598113536834717e-01
1.007767319679260254e-01 -3.472503721714019775e-01 -7.049126178026199341e-02 5.760697647929191589e-03 8.700747787952423096e-02 -1.426352113485336304e-01 1.238432675600051880e-01 2.338378876447677612e-01 2.036722004413604736e-02 1.290663182735443115e-01 7.806803565472364426e-03 -6.483724713325500488e-02 9.041862562298774719e-03 4.949603229761123657e-02 -6.081181392073631287e-02 2.518714070320129395e-01 7.272398471832275391e-02 -1.694732010364532471e-01 1.352403610944747925e-01 -1.578333377838134766e-01 -2.817406356334686279e-01 1.315761506557464600e-01 -3.445717990398406982e-01 -2.027547508478164673e-01 -1.018938198685646057e-01 -1.013062521815299988e-01 -5.892048403620719910e-02 -3.224068135023117065e-02 -7.632260024547576904e-02 -3.791286051273345947e-01 -3.462262153625488281e-01 -2.167645245790481567e-01
1.905659027397632599e-02 -3.672150969505310059e-01 1.921002008020877838e-02 -2.067949622869491577e-01 5.275177955627441406e-01 -2.188392728567123413e-01 2.545775473117828369e-01 1.293098181486129761e-01 1.635867059230804443e-01 -5.104247480630874634e-02 -3.135925158858299255e-02 9.443743526935577393e-02 6.267948448657989502e-02 -2.008350938558578491e-01 -6.428667809814214706e-03 2.171594649553298950e-01 -1.848786696791648865e-02 4.997900221496820450e-03 1.268810480833053589e-01 -2.393805831670761108e-01 -1.054066792130470276e-01 1.882670968770980835e-01 -1.417068839073181152e-01 1.490957587957382202e-01 -4.780700057744979858e-02 -1.188108697533607483e-02 4.616678878664970398e-02 1.814640015363693237e-01 -1.439918875694274902e-01 -6.538312882184982300e-02 5.342615395784378052e-02 -2.350432574748992920e-01
6.068617105484008789e-02 -2.100535631179809570e-01 -3.748938068747520447e-02 5.491161718964576721e-02 2.500855028629302979e-01 3.504889458417892456e-02 3.250100612640380859e-01 3.310160636901855469e-01 4.813914373517036438e-02 1.196896210312843323e-01 -2.108412981033325195e-01 3.823769092559814453e-01 -8.412436395883560181e-02 1.215209532529115677e-02 -2.542457282543182373e-01 1.627537012100219727e-01 8.170480281114578247e-02 2.059967815876007080e-01 1.295099034905433655e-02 1.820726692676544189e-01 1.086330860853195190e-01 2.197486907243728638e-01 -7.669049501419067383e-02 -6.738791707903146744e-03 -5.700786039233207703e-02 3.914147615432739258e-02 -4.198345914483070374e-02 -9.085766226053237915e-02 1.135784238576889038e-01 -1.514530032873153687e-01 -3.342886269092559814e-01 -2.286999523639678955e-01
-1.472685039043426514e-01 -1.642221957445144653e-01 -1.358025521039962769e-01 -2.491586208343505859e-01 -8.133760094642639160e-02 -6.203505024313926697e-02 2.140242010354995728e-01 -4.859856888651847839e-02 -8.123507350683212280e-02 -1.475981529802083969e-02 -2.777539789676666260e-01 1.505619287490844727e-01 3.055224418640136719e-01 -1.705455407500267029e-02 8.366118371486663818e-02 3.086323738098144531e-01 -3.557761311531066895e-01 2.310677617788314819e-01 3.557417169213294983e-02 2.456233277916908264e-02 -1.879431009292602539e-01 -1.585424505174160004e-02 -3.148487955331802368e-02 6.499237567186355591e-02 -5.530367046594619751e-02 -2.273702472448348999e-01 1.086790487170219421e-02 1.573219299316406250e-01 2.152069658041000366e-02 -3.866698592901229858e-02 -4.151050746440887451e-01 -1.820599436759948730e-01
5.734733119606971741e-02 -4.265277385711669922e-01 2.171742320060729980e-01 6.213569641113281250e-02 1.938938796520233154e-01 -1.433148980140686035e-01 3.791050016880035400e-01 8.218891918659210205e-02 8.000686019659042358e-02 1.845919787883758545e-01 2.335125813260674477e-03 1.261100359261035919e-02 1.912011206150054932e-01 -2.065146416425704956e-01 1.208042800426483154e-01 5.633588880300521851e-02 1.025678217411041260e-01 1.342494487762451172e-01 -1.903035491704940796e-02 -1.282391697168350220e-01 -8.253373205661773682e-02 -1.541179120540618896e-01 2.241936624050140381e-01 6.552716344594955444e-02 -1.158584356307983398e-01 -1.926304399967193604e-01 -3.996585309505462646e-02 -3.152700662612915039e-01 -1.118936538696289062e-01 -4.843139089643955231e-03 -2.751214206218719482e-01 -2.175038605928421021e-01
1.369980871677398682e-01 9.229346364736557007e-02 -1.701016426086425781e-01 1.556060370057821274e-02 3.409039080142974854e-01 -1.746065765619277954e-01 6.961619108915328979e-02 1.779077202081680298e-01 1.313603073358535767e-01 3.164933621883392334e-01 2.082459181547164917e-01 1.185011714696884155e-01 5.598973482847213745e-02 -2.575980424880981445e-01 -6.375773996114730835e-02 1.733580678701400757e-01 -1.294115185737609863e-01 1.544298510998487473e-02 -1.108670979738235474e-01 -1.536139994859695435e-01 -2.182615846395492554e-01 1.076760739088058472e-01 1.444618701934814453e-01 3.744633495807647705e-02 -1.095746681094169617e-01 -1.072063483297824860e-02 1.665849238634109497e-02 1.413971930742263794e-01 -1.140792518854141235e-01 -6.960490345954895020e-02 -4.175944924354553223e-01 -3.505416214466094971e-01
2.549231052398681641e-01 -1.053887233138084412e-01 -3.890836834907531738e-01 -1.765151321887969971e-01 7.289345562458038330e-02 1.470842771232128143e-02 2.038682401180267334e-01 6.315650790929794312e-02 2.193017862737178802e-02 -7.588107883930206299e-02 -3.160821795463562012e-01 2.835511863231658936e-01 1.374853551387786865e-01 -3.329575061798095703e-01 3.258353099226951599e-02 3.167065083980560303e-01 2.077040374279022217e-01 -1.553880125284194946e-01 -7.565212249755859375e-02 -1.338315941393375397e-02 7.317003328353166580e-03 -6.400248408317565918e-02 -5.196139588952064514e-02 2.371828407049179077e-01 -5.867712199687957764e-02 2.108751423656940460e-02 1.991089433431625366e-02 1.086806207895278931e-01 -1.008159443736076355e-01 1.755982339382171631e-01 -2.634775042533874512e-01 -9.898597747087478638e-02
1.646474152803421021e-01 -1.584470272064208984e-01 -8.657235652208328247e-02 -3.371866047382354736e-01 2.973150312900543213e-01 1.193689703941345215e-01 3.935467600822448730e-01 1.386068314313888550e-01 -1.673414260149002075e-01 -1.658242195844650269e-01 -1.341095715761184692e-01 8.335196226835250854e-02 3.542048037052154541e-01 -2.881395816802978516e-02 -5.875822529196739197e-02 3.220727145671844482e-01 4.137835279107093811e-02 -2.416692674160003662e-02 3.317189961671829224e-02 1.423747986555099487e-01 -1.412156373262405396e-01 -5.927373841404914856e-02 -8.316093683242797852e-02 -1.116769108921289444e-02 -9.063170105218887329e-02 -2.448774874210357666e-02 -8.759851008653640747e-02 -3.267676010727882385e-02 -1.417317688465118408e-01 1.395789533853530884e-02 -3.780823051929473877e-01 3.170059621334075928e-02
1.784254983067512512e-02 -1.008013356477022171e-02 -2.564854919910430908e-01 -7.649776060134172440e-03 2.333144843578338623e-01 -1.289094090461730957e-01 2.908761799335479736e-01 -2.360990494489669800e-01 -2.676009200513362885e-02 3.453813195228576660e-01 -1.739896088838577271e-01 1.449394673109054565e-01 -3.532906994223594666e-03 -8.121019601821899414e-02 6.581715494394302368e-02 -6.590498238801956177e-02 1.099912971258163452e-01 -8.579117245972156525e-03 -3.245753049850463867e-02 -1.309159696102142334e-01 -3.502662181854248047e-01 -2.460902333259582520e-01 4.086700081825256348e-01 -8.318161219358444214e-02 -2.021805047988891602e-01 1.371491551399230957e-01 2.151715010404586792e-01 -2.606245502829551697e-02 -1.228954717516899109e-01 -7.287298142910003662e-02 -7.244989275932312012e-02 -1.260772496461868286e-01
-2.390574812889099121e-01 -6.216301023960113525e-02 -8.124981820583343506e-02 -2.091030478477478027e-01 1.105457693338394165e-01 -1.110837981104850769e-01 3.778284192085266113e-01 7.069281488656997681e-02 1.203299760818481445e-01 5.861457437276840210e-02 -1.813668161630630493e-01 1.799244731664657593e-01 1.213946714997291565e-01 8.618222177028656006e-02 -3.963471949100494385e-01 8.375422656536102295e-02 5.390435084700584412e-02 -1.725680381059646606e-01 3.520837426185607910e-02 3.569539263844490051e-02 -1.183542385697364807e-01 -1.431389451026916504e-01 2.832735776901245117e-01 -7.223363220691680908e-02 -6.804366409778594971e-02 -3.586646914482116699e-01 -1.250482350587844849e-01 2.068921923637390137e-01 1.032220292836427689e-02 -2.363450229167938232e-01 -1.510186195373535156e-01 -1.457990854978561401e-01
-4.741116613149642944e-02 -3.643589913845062256e-01 -2.731953561305999756e-01 -2.069235891103744507e-01 1.939204633235931396e-01 5.234595015645027161e-02 2.435612976551055908e-01 -2.858471572399139404e-01 9.442654252052307129e-02 8.542560786008834839e-02 4.906762391328811646e-03 -6.625051051378250122e-02 -1.678559631109237671e-01 3.038216754794120789e-02 -2.771716117858886719e-01 1.817939430475234985e-01 6.831872463226318359e-02 -1.789940297603607178e-01 4.496923182159662247e-03 9.850923717021942139e-02 1.069907993078231812e-01 1.196923330426216125e-01 -9.560091048479080200e-02 1.329861283302307129e-01 -4.377992451190948486e-02 2.787280827760696411e-02 8.022835850715637207e-02 -2.193472236394882202e-01 -2.631944231688976288e-02 -5.009720567613840103e-03 -2.061384916305541992e-01 -4.550646245479583740e-01
2.886442244052886963e-01 -1.063782721757888794e-01 -8.844273537397384644e-02 -6.645338982343673706e-02 -4.181046783924102783e-02 -2.486835271120071411e-01 3.762099742889404297e-01 6.546881794929504395e-02 -2.028698623180389404e-01 1.379116531461477280e-02 -2.801665961742401123e-01 4.134607613086700439e-01 -6.418343633413314819e-02 -1.913667917251586914e-01 -3.448834642767906189e-03 2.792368233203887939e-01 -9.579633921384811401e-02 -1.931879073381423950e-01 1.287344694137573242e-01 -7.879974693059921265e-02 -1.203504502773284912e-01 -1.307664513587951660e-01 1.121540516614913940e-01 -6.990612298250198364e-02 4.511968046426773071e-02 2.315657585859298706e-01 4.101358726620674133e-02 1.607698649168014526e-01 7.578577101230621338e-02 -2.343672364950180054e-01 -1.061839088797569275e-01 -2.718430757522583008e-02
-2.908731438219547272e-02 3.173640742897987366e-02 -2.066759765148162842e-01 -1.407338213175535202e-02 -1.290955580770969391e-02 -1.175833642482757568e-01 2.800822257995605469e-01 -3.310932964086532593e-02 2.192369475960731506e-02 -1.224802210927009583e-01 -8.195666968822479248e-02 4.000813364982604980e-01 1.309426873922348022e-01 -1.380464155226945877e-02 -3.168682157993316650e-01 -1.345562636852264404e-01 8.445475250482559204e-02 -9.505441784858703613e-02 1.281353682279586792e-01 -2.772440612316131592e-01 -2.462150454521179199e-01 -6.611997634172439575e-02 1.011813897639513016e-02 5.726503580808639526e-02 -1.497830003499984741e-01 -1.029178202152252197e-01 1.684516966342926025e-01 -2.719823718070983887e-01 1.017596349120140076e-01 3.946582600474357605e-02 -9.345585852861404419e-02 -4.579707980155944824e-01
3.203892409801483154e-01 -1.680612266063690186e-01 -1.951238065958023071e-01 1.525260806083679199e-01 -1.716764420270919800e-01 -3.639318346977233887e-01 3.121015727519989014e-01 6.353927403688430786e-02 -1.163105219602584839e-01 1.345704495906829834e-01 -2.793463170528411865e-01 2.075812071561813354e-01 9.134852141141891479e-02 -2.313945293426513672e-01 -2.569789588451385498e-01 8.446425199508666992e-02 -1.494486033916473389e-01 -3.110173344612121582e-01 -6.891536712646484375e-02 3.247142210602760315e-02 -1.610133051872253418e-01 4.284369200468063354e-02 1.593419909477233887e-01 1.200009658932685852e-01 -1.537280827760696411e-01 1.348517276346683502e-02 -1.173564717173576355e-01 4.851464182138442993e-02 2.479196293279528618e-03 -1.526701003313064575e-01 1.286792661994695663e-02 -2.722747251391410828e-02
1.730265468358993530e-01 -3.688568947836756706e-03 -1.546818017959594727e-01 9.938194602727890015e-02 3.043913841247558594e-02 -3.134531676769256592e-01 2.664200663566589355e-01 5.667312536388635635e-03 3.187201023101806641e-01 1.087472885847091675e-01 -1.659111678600311279e-01 3.433316051959991455e-01 2.224246859550476074e-01 -2.251251190900802612e-01 -5.347546935081481934e-02 3.304927051067352295e-01 -3.837683424353599548e-02 -3.415490686893463135e-01 6.527058780193328857e-02 8.100461214780807495e-02 -8.093585073947906494e-02 -4.059740155935287476e-02 9.446637332439422607e-02 1.984506547451019287e-01 1.164779663085937500e-01 -3.291437029838562012e-02 2.160693109035491943e-01 -3.951169922947883606e-02 -2.094123959541320801e-01 -2.709415927529335022e-02 -1.672532595694065094e-02 -4.221603646874427795e-02
2.568710744380950928e-01 7.417847216129302979e-02 -1.703792810440063477e-01 -7.415084540843963623e-02 1.304657310247421265e-01 -1.241524964570999146e-01 2.489235810935497284e-02 -4.460567608475685120e-02 1.854977309703826904e-01 2.468561679124832153e-01 -3.467926010489463806e-02 1.872290670871734619e-01 1.335952896624803543e-02 8.879423141479492188e-03 5.238537117838859558e-02 -6.765856593847274780e-02 -9.054023772478103638e-02 9.123057126998901367e-02 1.320938020944595337e-01 -9.491705894470214844e-02 -2.577442824840545654e-01 3.676372170448303223e-01 1.407347321510314941e-01 1.939006596803665161e-01 5.010338872671127319e-02 1.721823215484619141e-01 8.861459046602249146e-02 -1.108553409576416016e-01 -3.607830777764320374e-02 -3.755253553390502930e-01 -3.925266563892364502e-01 -2.628514170646667480e-01
2.576702833175659180e-02 1.977926343679428101e-01 9.037746489048004150e-02 -3.515182137489318848e-01 -8.772727102041244507e-02 -6.544853746891021729e-02 1.649960726499557495e-01 1.543047279119491577e-01 -5.780407786369323730e-02 1.862144768238067627e-01 -2.291296608746051788e-02 -7.159121334552764893e-02 -5.159667506814002991e-02 -1.035758573561906815e-02 -2.488393150269985199e-02 4.134466350078582764e-01 8.830992132425308228e-02 -1.794337928295135498e-01 -1.250867098569869995e-01 -5.076468363404273987e-02 -8.135192841291427612e-02 3.427945673465728760e-01 2.601772546768188477e-01 3.097865283489227295e-01 4.327955096960067749e-02 -1.741470769047737122e-02 1.499438434839248657e-01 -9.031058847904205322e-02 -3.746010363101959229e-02 -1.084676235914230347e-01 -1.655148565769195557e-01 -3.578957915306091309e-01
1.618559211492538452e-01 1.404791371896862984e-03 -5.071047544479370117e-01 -4.657384008169174194e-03 2.956313639879226685e-02 -2.039213627576828003e-01 2.215734273195266724e-01 5.382496863603591919e-02 7.665193825960159302e-02 -1.838945001363754272e-01 -1.889535486698150635e-01 2.468462884426116943e-01 1.136114522814750671e-01 -3.264808356761932373e-01 4.975979775190353394e-02 3.264582753181457520e-01 1.365913152694702148e-01 -1.968864053487777710e-01 3.145676851272583008e-02 2.356511726975440979e-02 9.580376558005809784e-03 1.831399649381637573e-01 1.796537339687347412e-01 2.253655493259429932e-01 4.006616026163101196e-02 7.221134006977081299e-02 7.149947434663772583e-02 8.821597695350646973e-02 -7.571276277303695679e-03 -1.464625075459480286e-02 3.390089422464370728e-02 -2.459631562232971191e-01
[truncated: 3,278,191 more chars]
