# Supplementary material for: The Language of Innovation
Source: PLoS One. 2020 Apr 30;15(4):e0230107. doi: 10.1371/journal.pone.0230107 (PMC7194493; doi:10.1371/journal.pone.0230107)
Supplement: S13 File — (GZ) [file pone.0230107.s013.tar.gz › 1991-1995/V2Run_13_VS_4500_embeddings1991-1995ED32.txt]

1.424903571605682373e-01 -9.621618688106536865e-02 1.326493024826049805e-01 -9.298174083232879639e-02 -6.121709942817687988e-02 2.059256434440612793e-01 -1.541326344013214111e-01 1.565089374780654907e-01 -2.131887078285217285e-01 -1.910067349672317505e-01 2.102669030427932739e-01 -1.431093830615282059e-02 -6.045039370656013489e-02 1.212078481912612915e-01 -3.741822019219398499e-02 -5.668553337454795837e-02 8.266134560108184814e-02 -3.577734529972076416e-01 -4.073183983564376831e-02 1.307678073644638062e-01 -7.048159837722778320e-02 1.019688099622726440e-01 1.984092891216278076e-01 -2.422990947961807251e-01 -2.575536668300628662e-01 -3.128001391887664795e-01 1.102583780884742737e-01 -9.790147840976715088e-02 6.746719777584075928e-02 -2.667498886585235596e-01 -3.778660893440246582e-01 1.704104393720626831e-01
7.340512424707412720e-02 9.264564514160156250e-02 -1.878118067979812622e-01 -6.474252790212631226e-02 1.139709725975990295e-01 -9.707479923963546753e-02 -3.658605515956878662e-01 2.026466280221939087e-01 3.789110481739044189e-01 -9.811822324991226196e-02 2.656312882900238037e-01 -2.851478569209575653e-02 -2.606510818004608154e-01 2.903191931545734406e-02 1.074017491191625595e-02 1.080003827810287476e-01 7.388675212860107422e-02 -2.464414238929748535e-01 3.256692588329315186e-01 1.474415212869644165e-01 9.117951989173889160e-02 1.039805412292480469e-01 1.833612620830535889e-01 -3.918892517685890198e-02 -2.624343037605285645e-01 -1.685533970594406128e-01 2.054602056741714478e-01 -5.745784193277359009e-02 7.841519266366958618e-02 -1.887268722057342529e-01 -2.342351526021957397e-02 1.034814342856407166e-01
-1.252088695764541626e-01 3.764959052205085754e-02 -1.617212407290935516e-02 -8.228614926338195801e-02 1.861788779497146606e-01 -5.621728301048278809e-02 3.852859884500503540e-02 5.097879171371459961e-01 4.227323457598686218e-02 9.642090648412704468e-02 6.940866261720657349e-02 -1.454879045486450195e-01 -3.304493380710482597e-03 4.003173112869262695e-02 -4.913041293621063232e-01 -8.054004609584808350e-02 1.515281796455383301e-01 -2.575156092643737793e-01 1.735700517892837524e-01 2.397694438695907593e-02 1.455835253000259399e-01 1.906805932521820068e-01 2.096564620733261108e-01 -1.397713571786880493e-01 -2.494587004184722900e-01 -1.319915801286697388e-01 6.377361714839935303e-03 3.449007868766784668e-02 1.496431380510330200e-01 1.456855535507202148e-01 -1.197034865617752075e-01 1.014078930020332336e-01
-1.611723154783248901e-01 2.892149984836578369e-02 -4.553098604083061218e-02 -2.695770263671875000e-01 2.187687307596206665e-01 -4.153130203485488892e-02 -3.828810751438140869e-01 1.689220368862152100e-01 1.501266807317733765e-01 -8.828635513782501221e-02 1.198068261146545410e-01 -1.617409884929656982e-01 -7.651836145669221878e-03 -5.514397099614143372e-02 -2.498702257871627808e-01 -5.587122868746519089e-03 3.087224364280700684e-01 -2.569017112255096436e-01 5.964729003608226776e-03 1.349030137062072754e-01 2.425325959920883179e-01 6.213298812508583069e-02 3.327807486057281494e-01 1.231909636408090591e-02 -1.480281166732311249e-02 -1.926145106554031372e-01 -7.710005342960357666e-02 1.587198376655578613e-01 8.552636718377470970e-04 2.835140228271484375e-01 -1.849882751703262329e-01 -3.369800373911857605e-02
-1.060703545808792114e-01 9.061336517333984375e-02 1.334170103073120117e-01 2.380277588963508606e-02 2.573017496615648270e-03 4.322145506739616394e-02 -2.905442714691162109e-01 2.611526846885681152e-01 2.033510655164718628e-01 9.561605751514434814e-02 4.173592925071716309e-01 -1.689404547214508057e-01 -2.217682749032974243e-01 -1.552552282810211182e-01 -2.130592465400695801e-01 1.362057179212570190e-01 5.814201757311820984e-02 -2.165134847164154053e-01 -1.172688081860542297e-01 3.087449073791503906e-01 2.963275909423828125e-01 -9.875228255987167358e-02 2.138208597898483276e-01 2.290468811988830566e-01 -2.626803517341613770e-02 -1.285106390714645386e-01 -9.933736175298690796e-02 2.914666198194026947e-02 9.241192787885665894e-02 5.781654641032218933e-02 -8.046573400497436523e-02 1.259657144546508789e-01
-1.659462153911590576e-01 -1.977192312479019165e-01 9.622644633054733276e-02 1.356683224439620972e-01 1.773557662963867188e-01 1.938243359327316284e-01 -3.724012896418571472e-02 -8.586400002241134644e-02 2.963238954544067383e-02 -4.340379536151885986e-01 -6.143825128674507141e-02 -1.482307165861129761e-01 -5.903948098421096802e-02 6.920675933361053467e-02 -2.759149968624114990e-01 -8.691410720348358154e-02 1.860630810260772705e-01 -3.898329138755798340e-01 -1.002075597643852234e-01 2.263800203800201416e-01 2.186216861009597778e-01 -8.053387701511383057e-02 1.402006298303604126e-01 -2.604282200336456299e-01 6.916815787553787231e-02 -7.250379770994186401e-02 2.489323168992996216e-01 1.668272912502288818e-01 7.052667438983917236e-02 -1.350093781948089600e-01 -8.749713003635406494e-02 2.475341223180294037e-02
-1.659692525863647461e-01 3.222987428307533264e-02 8.993254601955413818e-02 1.193117648363113403e-01 1.996353417634963989e-01 -1.869397051632404327e-02 9.322762489318847656e-02 3.181747794151306152e-01 2.048477977514266968e-01 -1.658639311790466309e-01 1.531982719898223877e-01 2.157636582851409912e-01 -1.707921326160430908e-01 -2.643442526459693909e-02 -1.520013660192489624e-01 2.146813571453094482e-01 4.514743685722351074e-01 -2.494942694902420044e-01 2.609185874462127686e-02 1.685010492801666260e-01 2.934121489524841309e-01 -5.932930111885070801e-02 4.753666371107101440e-02 -2.731516063213348389e-01 4.380316659808158875e-02 -1.219734176993370056e-01 8.415417373180389404e-02 1.930626183748245239e-01 -9.280221909284591675e-02 -6.321520358324050903e-02 -9.597381949424743652e-02 -1.257008165121078491e-01
2.502353787422180176e-01 4.730447381734848022e-02 -1.525727659463882446e-02 -8.260466158390045166e-02 -3.812594804912805557e-03 4.621256142854690552e-02 -2.912661731243133545e-01 3.942957520484924316e-01 1.773831099271774292e-01 4.392709210515022278e-02 2.884085774421691895e-01 -3.970254957675933838e-02 -6.727077998220920563e-03 3.043965399265289307e-01 -2.403998970985412598e-01 1.042486634105443954e-02 7.761256396770477295e-02 -2.739878296852111816e-01 -1.309878826141357422e-01 2.039943188428878784e-01 5.944676697254180908e-02 1.935366094112396240e-01 3.610640466213226318e-01 -1.407041996717453003e-01 -9.957379102706909180e-02 -1.828814446926116943e-01 -1.300604790449142456e-01 4.795037955045700073e-02 8.518040180206298828e-02 1.142437309026718140e-01 -3.179065883159637451e-02 4.434258490800857544e-02
-3.121059760451316833e-02 1.097101494669914246e-01 -1.798477582633495331e-02 -1.100196316838264465e-01 1.404993385076522827e-01 1.013417541980743408e-02 -2.643014490604400635e-01 1.470250785350799561e-01 -4.717288538813591003e-02 -8.396274596452713013e-02 3.757971227169036865e-01 1.481305211782455444e-01 -1.880854964256286621e-01 -7.195436209440231323e-02 -2.711785137653350830e-01 -3.954486921429634094e-02 2.165589183568954468e-01 -1.546363830566406250e-01 -9.310724562965333462e-04 1.794826239347457886e-01 2.776026129722595215e-01 1.842901408672332764e-01 1.368455439805984497e-01 -3.075102865695953369e-01 8.630311489105224609e-02 -1.331243216991424561e-01 3.493387103080749512e-01 -1.402752399444580078e-01 1.780592277646064758e-02 -2.715605199337005615e-01 -2.305646054446697235e-02 -7.957156747579574585e-02
-8.427996188402175903e-02 2.498726993799209595e-01 -3.562126755714416504e-01 2.679218724370002747e-02 -2.004768252372741699e-01 8.260133117437362671e-02 -2.193536460399627686e-01 2.658273279666900635e-01 -4.671614244580268860e-02 -2.151621878147125244e-01 3.920300304889678955e-01 -3.125798329710960388e-02 -4.459615796804428101e-02 6.174766272306442261e-02 -2.006725966930389404e-01 1.039915084838867188e-01 5.756497755646705627e-02 -2.680334448814392090e-01 1.740783005952835083e-01 2.283821105957031250e-01 -8.005469292402267456e-02 -9.072916954755783081e-02 2.271111607551574707e-01 -1.892748326063156128e-01 -2.368947258219122887e-03 -9.131223708391189575e-02 1.979426294565200806e-01 -1.378786861896514893e-01 -7.429122924804687500e-02 -1.876246482133865356e-01 -9.856004267930984497e-02 1.999994367361068726e-02
-3.045836985111236572e-01 3.555283546447753906e-01 -1.039328202605247498e-01 2.060991674661636353e-01 -6.720525026321411133e-02 -1.265710741281509399e-01 -7.942308485507965088e-02 5.684127658605575562e-02 1.297087818384170532e-01 -2.013530433177947998e-01 2.502592206001281738e-01 -4.492823779582977295e-02 -2.730407118797302246e-01 4.605214670300483704e-02 -2.886413633823394775e-01 7.427124679088592529e-02 3.112285137176513672e-01 -2.597276866436004639e-01 9.070171415805816650e-02 1.184370070695877075e-01 8.171532303094863892e-02 6.079038232564926147e-02 1.694071888923645020e-01 -5.241119489073753357e-02 -1.383360624313354492e-01 -8.269957453012466431e-02 2.019467055797576904e-01 -2.223021686077117920e-01 1.762808412313461304e-01 -9.681595861911773682e-02 -8.152142912149429321e-02 -1.352435350418090820e-01
-1.253790408372879028e-01 -1.055188477039337158e-01 -6.597623974084854126e-02 -1.210770308971405029e-01 1.105241477489471436e-01 -1.669993624091148376e-02 -1.169038191437721252e-01 1.650218814611434937e-01 1.560461521148681641e-01 6.671573221683502197e-02 1.987948715686798096e-01 8.489295095205307007e-02 -1.464515924453735352e-01 6.699299812316894531e-02 -4.662819206714630127e-01 3.804198652505874634e-02 2.044939547777175903e-01 1.349197234958410263e-02 1.790345013141632080e-01 3.487935662269592285e-01 -1.300863772630691528e-01 2.335558272898197174e-02 3.129053711891174316e-01 -3.439848124980926514e-01 -8.693136274814605713e-03 -3.194746375083923340e-02 2.018790096044540405e-01 -2.263126969337463379e-01 6.778331100940704346e-02 -2.025718390941619873e-01 -1.109953969717025757e-02 -1.103414520621299744e-01
3.679942572489380836e-03 1.060559004545211792e-01 5.175489000976085663e-03 -7.375334855169057846e-03 9.379026293754577637e-02 7.744663953781127930e-02 -2.780999243259429932e-01 2.483066618442535400e-01 1.626359857618808746e-02 -4.137772321701049805e-02 -4.002721235156059265e-02 -7.466807961463928223e-02 -1.675129234790802002e-01 2.433176189661026001e-01 -2.108465731143951416e-01 -7.773233950138092041e-02 3.117099404335021973e-01 5.705991759896278381e-02 -8.596991747617721558e-02 2.777551412582397461e-01 1.322765946388244629e-01 1.139501929283142090e-01 3.064385056495666504e-01 -4.546767175197601318e-01 -2.416793107986450195e-01 -1.946307122707366943e-01 1.155528277158737183e-01 2.271406352519989014e-01 -7.133307307958602905e-02 6.450489908456802368e-02 2.551901899278163910e-02 -2.719677425920963287e-02
-9.224322438240051270e-02 6.549069285392761230e-02 -1.988485157489776611e-01 -2.016565054655075073e-01 6.571569293737411499e-02 6.087659671902656555e-02 -2.921403944492340088e-01 3.815355598926544189e-01 2.601568959653377533e-02 -8.284027874469757080e-02 9.792512655258178711e-02 -1.495751440525054932e-01 -1.389865577220916748e-01 -2.310025319457054138e-02 -4.194768965244293213e-01 -2.243000268936157227e-01 2.246938645839691162e-01 -2.483767420053482056e-01 -7.197864353656768799e-02 2.183632850646972656e-01 2.048827409744262695e-01 1.387677788734436035e-01 -9.852503240108489990e-02 -1.464516520500183105e-01 -2.137224376201629639e-01 -1.032946854829788208e-01 -1.509935706853866577e-01 4.760947450995445251e-02 -4.630418494343757629e-02 -1.980451643466949463e-01 -3.831662982702255249e-02 -2.748028002679347992e-02
4.981490597128868103e-02 6.938674300909042358e-02 -6.493594497442245483e-02 -3.130729198455810547e-01 -1.059953402727842331e-02 -4.995338618755340576e-02 -6.437475234270095825e-02 3.905093073844909668e-01 -5.364397168159484863e-02 -1.061174422502517700e-01 2.969845533370971680e-01 -9.478252381086349487e-02 -1.244965419173240662e-01 -8.235982805490493774e-02 -1.866791993379592896e-01 1.629538536071777344e-01 3.992761075496673584e-01 -1.034357324242591858e-01 -2.257968783378601074e-01 1.393526345491409302e-01 6.495252251625061035e-02 4.738289490342140198e-02 4.092284440994262695e-01 7.169016450643539429e-02 -6.262753158807754517e-02 -1.016637757420539856e-01 1.220411583781242371e-01 1.696978509426116943e-01 -1.658155471086502075e-01 3.167097643017768860e-02 -2.585872448980808258e-02 1.717695295810699463e-01
-4.989873245358467102e-02 -1.397244334220886230e-01 1.657668650150299072e-01 1.053712423890829086e-02 -3.974065184593200684e-02 1.463037878274917603e-01 -2.725769579410552979e-01 2.675850316882133484e-02 2.146999090909957886e-01 -4.337100312113761902e-02 2.099694907665252686e-01 1.029548496007919312e-01 -6.735616177320480347e-02 5.856203287839889526e-02 -7.378486543893814087e-02 4.639571160078048706e-02 -1.880807429552078247e-01 -1.529761403799057007e-01 -6.235208734869956970e-02 2.300112321972846985e-02 1.631751209497451782e-01 -8.401555567979812622e-02 -2.810578607022762299e-02 -3.641002774238586426e-01 -2.778906226158142090e-01 -1.209728717803955078e-01 3.604285717010498047e-01 2.546138465404510498e-01 1.947016268968582153e-02 -2.570039927959442139e-01 -3.884611129760742188e-01 2.911261050030589104e-03
6.513015925884246826e-02 2.260060757398605347e-01 4.294126480817794800e-02 -2.337731570005416870e-01 -6.171024590730667114e-02 2.675713300704956055e-01 -2.975477874279022217e-01 2.327641993761062622e-01 -1.737955659627914429e-01 7.190585881471633911e-02 2.001506239175796509e-01 -6.287796050310134888e-02 -1.161903515458106995e-01 4.193936660885810852e-02 -4.038226902484893799e-01 -2.037485092878341675e-01 9.265232086181640625e-02 -2.927302420139312744e-01 -9.083814173936843872e-02 3.231544792652130127e-02 1.887241452932357788e-01 1.047702655196189880e-01 1.912013441324234009e-01 -2.187568247318267822e-01 -2.419868111610412598e-01 -1.391828954219818115e-01 1.574226170778274536e-01 1.682848781347274780e-01 -1.617290824651718140e-02 -6.992898881435394287e-02 -8.338294923305511475e-03 -2.177026122808456421e-03
-3.450233954936265945e-03 1.701290458440780640e-01 -8.239609748125076294e-02 2.735921740531921387e-01 -1.312793046236038208e-01 -2.013177424669265747e-02 3.497601673007011414e-02 2.304607927799224854e-01 6.637291051447391510e-03 -1.427154839038848877e-01 1.324397325515747070e-01 7.572742551565170288e-02 -3.095729947090148926e-01 9.777925908565521240e-02 -5.282165855169296265e-02 -1.152237802743911743e-01 2.480629235506057739e-01 -3.386361896991729736e-01 8.769251406192779541e-02 4.086426645517349243e-02 1.340878605842590332e-01 7.281631231307983398e-02 3.467239141464233398e-01 -2.727444767951965332e-01 3.642724454402923584e-02 -2.926853299140930176e-01 3.228712454438209534e-02 -2.611483931541442871e-01 9.056009352207183838e-02 -1.534011214971542358e-01 -2.235942631959915161e-01 1.042088270187377930e-01
-5.527687817811965942e-02 1.772231161594390869e-01 1.316256821155548096e-01 -4.570892080664634705e-02 2.248813584446907043e-02 1.920463517308235168e-02 -2.845709621906280518e-01 7.036694884300231934e-02 -1.598331332206726074e-01 -2.040670216083526611e-01 3.854113519191741943e-01 -8.999254554510116577e-02 -1.180943399667739868e-01 -1.890460848808288574e-01 -1.862553954124450684e-01 -1.133557856082916260e-01 4.562252387404441833e-02 -1.353160440921783447e-01 -1.281492710113525391e-01 4.029453992843627930e-01 1.350190043449401855e-01 8.889784663915634155e-02 3.470012843608856201e-01 1.140581369400024414e-01 -9.859865531325340271e-03 -3.076245486736297607e-01 2.013792283833026886e-02 1.105253696441650391e-01 -3.394302679225802422e-03 -3.483668714761734009e-02 -2.156615257263183594e-01 1.563374400138854980e-01
-8.665341883897781372e-02 7.119575142860412598e-02 7.592527568340301514e-02 -8.858606219291687012e-02 8.604881912469863892e-02 -3.647175058722496033e-02 -1.627226173877716064e-01 3.928326666355133057e-01 2.203406244516372681e-01 -1.298008859157562256e-01 5.712408199906349182e-02 -5.749963223934173584e-02 -3.174821138381958008e-01 3.125869929790496826e-01 -1.440345644950866699e-01 1.612629741430282593e-02 2.331392318010330200e-01 -1.827080249786376953e-01 -3.170581758022308350e-01 9.526865929365158081e-02 1.926642954349517822e-01 3.177832365036010742e-01 2.334130257368087769e-01 -1.212551295757293701e-01 -2.195487320423126221e-01 -8.883716911077499390e-02 1.115060523152351379e-01 1.173245906829833984e-01 -1.981567777693271637e-02 7.260449230670928955e-02 1.140456832945346832e-02 9.252638556063175201e-03
-2.987514138221740723e-01 -1.444687396287918091e-01 -8.735699206590652466e-02 1.107776761054992676e-01 -4.217653349041938782e-02 -2.178174555301666260e-01 2.239903435111045837e-02 9.456639736890792847e-02 7.330088317394256592e-02 4.255224764347076416e-02 4.671514630317687988e-01 1.255407482385635376e-01 -9.522000700235366821e-02 7.296855747699737549e-02 9.928791970014572144e-02 2.825795859098434448e-02 2.293287515640258789e-01 -2.944245934486389160e-01 -7.053253799676895142e-02 -5.549184232950210571e-02 1.136437729001045227e-01 4.942434281110763550e-02 3.799319863319396973e-01 -1.091371327638626099e-01 -4.175217077136039734e-02 4.086348041892051697e-02 3.024902381002902985e-02 7.960492372512817383e-02 3.573184087872505188e-02 -1.481148898601531982e-01 -2.449815571308135986e-01 3.636462390422821045e-01
-1.844934970140457153e-01 1.315175592899322510e-01 -1.750763654708862305e-01 -6.382510066032409668e-02 1.835057884454727173e-02 3.024498000741004944e-03 -2.963767349720001221e-01 1.811344176530838013e-01 6.147113069891929626e-02 8.837280422449111938e-02 9.513375163078308105e-02 -3.634110093116760254e-02 -2.127875536680221558e-01 2.367711216211318970e-01 -4.106328487396240234e-01 -6.227382272481918335e-02 6.330777704715728760e-02 -3.605141118168830872e-02 -2.887765765190124512e-01 2.659891843795776367e-01 1.486312150955200195e-01 2.021821141242980957e-01 3.343122899532318115e-01 -2.324518561363220215e-01 -1.538681448437273502e-03 -1.367572844028472900e-01 1.430126577615737915e-01 1.083018630743026733e-01 1.692085862159729004e-01 1.218625381588935852e-01 -1.156708449125289917e-01 -3.439940139651298523e-02
3.358267247676849365e-02 -9.748026728630065918e-02 1.254000794142484665e-02 7.908011972904205322e-02 -8.555877208709716797e-02 -2.056764811277389526e-01 -1.755653172731399536e-01 1.851636022329330444e-01 -1.473812460899353027e-01 -1.913278102874755859e-01 5.288299173116683960e-02 -3.760195523500442505e-02 1.021487936377525330e-01 1.912598498165607452e-02 6.676559150218963623e-02 2.552799694240093231e-02 2.179164439439773560e-01 -2.616493105888366699e-01 -2.139268815517425537e-01 2.125772237777709961e-01 -7.050552219152450562e-02 -1.835758537054061890e-01 4.085521027445793152e-02 -3.448125422000885010e-01 8.816358447074890137e-02 -2.997148036956787109e-01 4.068347811698913574e-01 -3.848587721586227417e-02 1.002207770943641663e-01 -2.467580139636993408e-01 7.285478711128234863e-02 2.877547144889831543e-01
-1.745732575654983521e-01 -1.172969937324523926e-01 -1.069276258349418640e-01 2.249782830476760864e-01 -2.338636815547943115e-01 -6.876325607299804688e-02 1.333592087030410767e-01 -8.803652226924896240e-02 2.213525027036666870e-02 -8.480460196733474731e-02 1.817492842674255371e-01 2.680246531963348389e-02 -8.281233161687850952e-02 9.323552995920181274e-02 -1.108672916889190674e-01 1.333617717027664185e-01 2.236420065164566040e-01 -3.699364364147186279e-01 -1.635304987430572510e-01 1.148319318890571594e-01 1.501830071210861206e-01 1.039255633950233459e-01 2.727344930171966553e-01 -1.170695200562477112e-01 -1.584670692682266235e-01 -8.924376964569091797e-02 2.472952902317047119e-01 4.001398012042045593e-02 -4.992564767599105835e-02 -2.395587041974067688e-02 -4.785756468772888184e-01 2.133656740188598633e-01
-5.836939066648483276e-02 -1.670549958944320679e-01 -1.905740201473236084e-01 1.319373250007629395e-01 -1.578065901994705200e-01 -7.009377330541610718e-02 5.805937945842742920e-02 3.854059278964996338e-01 -1.243199314922094345e-02 -1.832885146141052246e-01 1.916877329349517822e-01 1.016352772712707520e-01 -1.665468364953994751e-01 2.386246174573898315e-01 -8.853156864643096924e-02 -9.580124169588088989e-02 7.194272428750991821e-02 2.911507338285446167e-02 -1.335706710815429688e-01 9.584721177816390991e-03 9.823964536190032959e-02 2.516887784004211426e-01 1.044028401374816895e-01 7.108630985021591187e-02 -1.999039351940155029e-01 4.559439048171043396e-02 -4.306201636791229248e-02 9.124605357646942139e-02 4.498368501663208008e-01 -2.090524882078170776e-01 -1.411439031362533569e-01 3.458471298217773438e-01
-1.686245203018188477e-01 2.003779113292694092e-01 -1.355081349611282349e-01 -8.273561298847198486e-02 -1.095020696520805359e-01 -3.057380318641662598e-01 -7.260431349277496338e-02 1.295310705900192261e-01 -1.276812404394149780e-01 1.091103069484233856e-03 2.449025809764862061e-01 -8.580996841192245483e-02 9.812060743570327759e-02 4.680570214986801147e-02 -9.246870875358581543e-02 5.599403753876686096e-02 2.917602658271789551e-01 -4.882541596889495850e-01 3.905675606802105904e-03 2.173388153314590454e-01 1.144763678312301636e-01 2.094426304101943970e-01 -1.640565395355224609e-01 -1.747144907712936401e-01 -2.532555758953094482e-01 -1.510444879531860352e-01 -1.433074623346328735e-01 7.244751602411270142e-02 -7.806838955730199814e-03 -2.678704559803009033e-01 -9.232068434357643127e-03 -4.152723029255867004e-02
6.417873501777648926e-02 -1.620496213436126709e-01 -2.231766879558563232e-01 -1.330055092694237828e-04 8.446779847145080566e-02 6.462789326906204224e-02 8.521252125501632690e-02 3.138192892074584961e-01 1.105110421776771545e-01 -2.935750596225261688e-02 2.999003827571868896e-01 2.488178759813308716e-01 -1.309924423694610596e-01 1.084838286042213440e-01 -4.334058165550231934e-01 1.660140305757522583e-01 3.293029665946960449e-01 -2.484584003686904907e-01 -1.460493309423327446e-03 9.913589060306549072e-02 -2.642715871334075928e-01 1.401940435171127319e-01 7.688862085342407227e-02 8.018220216035842896e-02 -5.707772076129913330e-02 -1.778241619467735291e-02 8.322875946760177612e-02 5.194810032844543457e-02 -4.879720509052276611e-02 -2.203230559825897217e-01 -2.091120779514312744e-01 6.177187338471412659e-02
-1.429004818201065063e-01 -1.504869572818279266e-02 7.495333557017147541e-04 -3.754713386297225952e-02 7.387991249561309814e-02 6.329429894685745239e-02 -2.199487239122390747e-01 1.209195107221603394e-01 -1.551709920167922974e-01 -3.307192772626876831e-02 1.353677958250045776e-01 -2.391860075294971466e-02 -1.338371634483337402e-01 3.259353041648864746e-01 -1.648804396390914917e-01 1.276155114173889160e-01 9.897595643997192383e-02 -8.934006839990615845e-02 -3.385410606861114502e-01 3.187206983566284180e-01 1.598777621984481812e-01 2.880829870700836182e-01 3.250845074653625488e-01 -1.411729454994201660e-01 -1.704547554254531860e-01 -2.528344392776489258e-01 1.519547402858734131e-01 2.539861798286437988e-01 -5.358569324016571045e-02 5.691151693463325500e-02 -9.174116700887680054e-02 -1.747973859310150146e-01
-3.502637445926666260e-01 -2.846800982952117920e-01 -7.416080683469772339e-02 -5.571269616484642029e-02 -9.352955222129821777e-02 -6.297402828931808472e-02 -1.453474164009094238e-01 1.796403378248214722e-01 -1.059272214770317078e-01 -2.300937324762344360e-01 -7.409806549549102783e-02 -8.361753076314926147e-02 1.109047885984182358e-02 2.579584121704101562e-01 -2.581218779087066650e-01 1.581510901451110840e-01 -1.004244387149810791e-01 -4.225350022315979004e-01 8.360081911087036133e-02 2.567745558917522430e-02 2.436590939760208130e-01 1.693766713142395020e-01 2.623259425163269043e-01 -1.314308196306228638e-01 4.277655482292175293e-02 5.197146907448768616e-03 1.774469763040542603e-01 1.696343570947647095e-01 -4.515845701098442078e-02 -1.621763855218887329e-01 -1.379550695419311523e-01 8.185295015573501587e-02
-2.196471989154815674e-01 4.729061201214790344e-02 -7.907928526401519775e-02 -2.195341736078262329e-01 -4.069159924983978271e-02 -1.360898721031844616e-03 -8.859661407768726349e-03 5.306180194020271301e-02 6.562076508998870850e-02 -1.154479905962944031e-01 3.550237119197845459e-01 -9.903049468994140625e-02 -3.194101452827453613e-01 -2.592219114303588867e-01 -4.449747875332832336e-02 2.211062312126159668e-01 3.368491232395172119e-01 3.273314610123634338e-02 7.520231604576110840e-02 1.278087943792343140e-01 2.330156415700912476e-01 -1.531646847724914551e-01 1.709892004728317261e-01 -3.160723149776458740e-01 -2.187309116125106812e-01 -2.331211231648921967e-02 2.090716958045959473e-01 4.636055603623390198e-02 4.991713538765907288e-02 1.839664881117641926e-03 -2.766509950160980225e-01 -1.569757238030433655e-02
-4.057720676064491272e-02 9.625821374356746674e-03 3.015671297907829285e-02 1.839225552976131439e-02 -1.415296178311109543e-02 2.126391977071762085e-01 -3.403268158435821533e-01 -9.634738415479660034e-02 2.274653017520904541e-01 -1.615865826606750488e-01 1.129836440086364746e-01 -2.007036656141281128e-01 1.363275200128555298e-01 1.049701422452926636e-01 -2.428974807262420654e-01 2.034050077199935913e-01 -3.350897133350372314e-02 -2.730925977230072021e-01 -1.742699593305587769e-01 1.365904211997985840e-01 1.952188787981867790e-03 8.022164553403854370e-02 2.618535161018371582e-01 -2.550808787345886230e-01 -1.361485570669174194e-01 2.584981918334960938e-01 2.380168139934539795e-01 1.169435903429985046e-01 2.349116057157516479e-01 -1.692562252283096313e-01 -2.315744608640670776e-01 8.758965134620666504e-02
-1.399246305227279663e-01 2.063243836164474487e-01 2.906141616404056549e-02 4.895401000976562500e-02 -1.506688818335533142e-02 6.748992204666137695e-02 -1.598103940486907959e-01 1.302117705345153809e-01 1.353719830513000488e-01 5.976863577961921692e-02 2.188046723604202271e-01 1.820469945669174194e-01 -1.591585725545883179e-01 2.266168147325515747e-01 -3.405353426933288574e-01 2.679113447666168213e-01 4.314406961202621460e-02 -2.630392313003540039e-01 -9.786558896303176880e-02 2.184904366731643677e-01 -1.840593963861465454e-01 1.341933012008666992e-01 1.212916802614927292e-02 -2.924111485481262207e-01 -2.951248288154602051e-01 -1.790676116943359375e-01 2.510283589363098145e-01 -1.984797865152359009e-01 -5.711844936013221741e-02 8.362549543380737305e-02 -8.177898079156875610e-02 1.247856691479682922e-01
1.945370994508266449e-02 -2.499762028455734253e-01 -6.938728690147399902e-02 1.023328080773353577e-01 1.358053237199783325e-01 5.644839257001876831e-02 -1.746665090322494507e-01 3.485023081302642822e-01 -5.375868827104568481e-02 -1.281893253326416016e-02 6.165007129311561584e-03 -1.209920346736907959e-01 -7.926558703184127808e-02 3.567639589309692383e-01 -1.833123564720153809e-01 -1.099558547139167786e-01 1.743920445442199707e-01 -2.021036148071289062e-01 -3.241299688816070557e-01 3.733194172382354736e-01 3.152345716953277588e-01 1.730146706104278564e-01 7.830937951803207397e-02 -1.637393981218338013e-02 -1.674195677042007446e-01 -6.127943471074104309e-02 1.596359312534332275e-01 -3.297208249568939209e-02 2.229095407528802752e-04 -6.869646720588207245e-03 -1.136640533804893494e-01 -1.689703315496444702e-01
1.816079616546630859e-01 -3.322995500639081001e-03 5.158992111682891846e-02 -1.266656666994094849e-01 -7.509604841470718384e-02 2.896339297294616699e-01 -2.401745766401290894e-01 5.120000243186950684e-02 1.396879851818084717e-01 1.788508296012878418e-01 1.224979981780052185e-01 2.783073298633098602e-02 -7.107505202293395996e-02 9.381427615880966187e-02 -3.030302822589874268e-01 1.449918653815984726e-02 3.199882507324218750e-01 4.043912515044212341e-02 4.286927357316017151e-02 1.644623577594757080e-01 2.309269160032272339e-01 -6.595413386821746826e-02 9.247593581676483154e-02 -2.168057709932327271e-01 -1.555851250886917114e-01 -6.161392852663993835e-02 3.326899409294128418e-01 1.234823986887931824e-01 8.134598284959793091e-02 -1.601255685091018677e-02 -4.459000825881958008e-01 1.397038251161575317e-01
-9.544963389635086060e-02 -3.128685057163238525e-01 -5.922178924083709717e-02 -4.314869642257690430e-02 1.862867027521133423e-01 1.730653494596481323e-01 -1.321399211883544922e-01 -1.343166232109069824e-01 7.621674239635467529e-02 -1.090480759739875793e-01 -1.804663613438606262e-02 -1.761596202850341797e-01 2.360009774565696716e-02 2.888474464416503906e-01 -2.808503210544586182e-01 3.722777217626571655e-02 -2.309253066778182983e-02 -2.904666960239410400e-01 -5.442686378955841064e-02 -4.286542534828186035e-03 1.385901272296905518e-01 -9.434022754430770874e-02 1.562453657388687134e-01 -3.438075184822082520e-01 -3.273935616016387939e-01 8.298543095588684082e-02 3.330634534358978271e-01 1.807379126548767090e-01 1.334659308195114136e-01 -1.514793783426284790e-01 -6.212189793586730957e-02 1.151911020278930664e-01
2.739604329690337181e-03 9.559731930494308472e-02 4.414186626672744751e-02 -1.134700849652290344e-01 7.542164623737335205e-02 7.674369495362043381e-03 -1.990586072206497192e-01 3.015383481979370117e-01 1.102951765060424805e-01 -6.489677727222442627e-02 1.897137016057968140e-01 -2.198024839162826538e-01 -2.568957805633544922e-01 2.022644877433776855e-01 -1.424054205417633057e-01 1.169707402586936951e-01 1.705349050462245941e-02 -2.156798392534255981e-01 -2.429168224334716797e-01 3.567972779273986816e-01 8.325181156396865845e-02 2.836474180221557617e-01 2.550640106201171875e-01 -2.989581525325775146e-01 -6.035172566771507263e-02 -3.715838864445686340e-02 4.979491233825683594e-02 -4.871090874075889587e-02 1.420899331569671631e-01 -1.805594004690647125e-02 -2.549190223217010498e-01 -1.669351160526275635e-01
-1.190557554364204407e-01 -1.574940979480743408e-01 3.008177503943443298e-02 9.513995051383972168e-02 1.891063302755355835e-01 1.516322940587997437e-01 -1.219587773084640503e-01 8.069271594285964966e-02 1.464129090309143066e-01 -2.886050641536712646e-01 -1.300215441733598709e-02 2.891871519386768341e-02 1.818196028470993042e-01 2.694063782691955566e-01 -2.520568966865539551e-01 1.097351461648941040e-01 2.146781049668788910e-02 -2.837049961090087891e-01 -1.593062430620193481e-01 1.813117712736129761e-01 2.012104168534278870e-02 -6.295754015445709229e-02 -2.422466641291975975e-03 -3.145841360092163086e-01 -2.389137297868728638e-01 2.100042849779129028e-01 2.825569510459899902e-01 3.576503694057464600e-02 1.619595438241958618e-01 -3.022957146167755127e-01 -2.028755992650985718e-01 1.917445287108421326e-02
-2.218069583177566528e-01 -9.086823463439941406e-02 -2.177092619240283966e-02 1.017781868577003479e-01 -6.601120531558990479e-02 1.819463521242141724e-01 -1.083704158663749695e-01 -9.246969968080520630e-02 8.263242244720458984e-02 1.194498762488365173e-01 3.846013247966766357e-01 -1.207829564809799194e-01 -1.659348160028457642e-01 1.493966132402420044e-01 -1.077714487910270691e-01 8.845990151166915894e-02 2.352295964956283569e-01 -1.207561343908309937e-01 -3.525643795728683472e-02 -5.248748138546943665e-02 -1.670000702142715454e-01 3.889232873916625977e-02 1.657290160655975342e-01 -3.303008377552032471e-01 -1.130011007189750671e-01 -3.673504590988159180e-01 -1.936459839344024658e-01 -1.464856266975402832e-01 -4.725986719131469727e-02 -1.107352003455162048e-01 -3.800051510334014893e-01 -1.249284297227859497e-01
-9.853839874267578125e-02 3.216055035591125488e-02 -2.202054858207702637e-01 -1.449845135211944580e-01 5.833639949560165405e-02 -2.488993406295776367e-01 -9.744964540004730225e-02 1.445990353822708130e-01 1.504731625318527222e-01 -3.896781802177429199e-02 1.909833550453186035e-01 -1.433940082788467407e-01 1.445810310542583466e-02 -5.537922680377960205e-02 -5.435458570718765259e-02 -9.575097821652889252e-03 4.773746728897094727e-01 -4.348773956298828125e-01 1.158071011304855347e-01 2.419949769973754883e-01 2.571170404553413391e-02 2.624183893203735352e-01 1.604351103305816650e-01 -1.329487562179565430e-01 -6.757855415344238281e-02 1.388639509677886963e-01 -1.316546052694320679e-01 1.890369355678558350e-01 6.677525490522384644e-02 -7.841186970472335815e-02 -1.302084475755691528e-01 -1.734069734811782837e-01
-1.304616034030914307e-01 -1.816508471965789795e-01 2.940294565632939339e-03 1.113847084343433380e-02 -9.365626424551010132e-02 -2.071693092584609985e-01 -2.059849649667739868e-01 2.977558411657810211e-02 5.483354255557060242e-02 6.725680083036422729e-02 2.107360810041427612e-01 -1.391398906707763672e-01 -6.304331868886947632e-02 1.002903878688812256e-01 -1.392539292573928833e-01 -6.282138079404830933e-02 6.034414470195770264e-02 1.248703571036458015e-03 -9.584023803472518921e-02 2.172788977622985840e-01 -1.767713725566864014e-01 -2.252721935510635376e-01 3.918655216693878174e-01 6.479404121637344360e-02 5.992252263240516186e-04 5.728836357593536377e-02 4.601972997188568115e-01 -9.687225520610809326e-02 3.515530526638031006e-01 -1.529724001884460449e-01 -5.640257149934768677e-02 2.678845226764678955e-01
-1.195094659924507141e-01 1.588882654905319214e-01 -1.485874354839324951e-01 -3.798857703804969788e-02 2.358952611684799194e-01 5.733684450387954712e-02 -1.424811184406280518e-01 1.518771201372146606e-01 1.459532827138900757e-01 1.684669405221939087e-01 2.325246334075927734e-01 -1.986515074968338013e-01 -7.647313922643661499e-02 3.375018239021301270e-01 -1.744382381439208984e-01 -7.524459622800350189e-03 1.183162555098533630e-01 -3.779628872871398926e-01 -2.145042866468429565e-01 2.253836989402770996e-01 1.985102146863937378e-01 2.253008186817169189e-01 2.630519270896911621e-01 -1.580607146024703979e-01 -2.057271748781204224e-01 -7.808895409107208252e-02 1.324583888053894043e-01 6.331812590360641479e-02 -3.011179156601428986e-03 2.750683017075061798e-02 9.617318212985992432e-02 -1.522909700870513916e-01
-3.043101131916046143e-01 -1.631423681974411011e-01 -2.265565991401672363e-01 -5.499728769063949585e-02 -2.663826644420623779e-01 2.359469681978225708e-01 7.170229405164718628e-02 5.342987552285194397e-02 3.794360905885696411e-02 6.967739015817642212e-02 2.481025308370590210e-01 -3.854116890579462051e-03 -5.599759891629219055e-02 -8.435609191656112671e-02 -9.658092260360717773e-02 1.148526892066001892e-01 2.370194643735885620e-01 -2.877566218376159668e-01 1.348808258771896362e-01 -7.113272440619766712e-04 -1.374004632234573364e-01 -1.553852260112762451e-01 3.812449872493743896e-01 -5.842445790767669678e-02 -2.250272221863269806e-02 -3.115014135837554932e-01 -1.524736434221267700e-01 -3.444897383451461792e-02 1.381539553403854370e-01 -8.025728911161422729e-02 -2.299263328313827515e-01 2.045418769121170044e-01
-1.365490853786468506e-01 1.663461476564407349e-01 7.729169726371765137e-02 7.185485959053039551e-02 -4.542325809597969055e-02 2.623924911022186279e-01 -5.960762873291969299e-02 2.247892618179321289e-01 -6.267011631280183792e-03 2.607592046260833740e-01 9.752238111104816198e-05 5.469147488474845886e-02 -1.442143321037292480e-01 -4.570731520652770996e-02 -2.876806855201721191e-01 -2.993012964725494385e-02 2.527148127555847168e-01 -1.989680528640747070e-01 1.181224510073661804e-01 1.653130501508712769e-01 6.240575760602951050e-02 1.649114191532135010e-01 1.652680784463882446e-01 -1.601983308792114258e-01 -3.121092021465301514e-01 -2.396919429302215576e-01 1.172743514180183411e-01 3.216930329799652100e-01 -2.074607014656066895e-01 -2.060492783784866333e-01 -2.217496931552886963e-01 6.637977808713912964e-02
-2.280395776033401489e-01 2.043745368719100952e-01 -5.165161192417144775e-02 -2.233701944351196289e-01 1.748987585306167603e-01 2.944945916533470154e-02 -7.470014691352844238e-02 4.705848991870880127e-01 1.546437442302703857e-01 -1.969262212514877319e-01 -8.472634851932525635e-02 1.176157891750335693e-01 8.519447408616542816e-03 1.553042382001876831e-01 -1.493489593267440796e-01 -3.166445717215538025e-02 2.365112304687500000e-01 -1.580163240432739258e-01 -2.426807582378387451e-01 1.613242775201797485e-01 2.054433226585388184e-01 3.221100568771362305e-01 -1.616777107119560242e-02 -2.369615137577056885e-01 -5.376959219574928284e-02 8.536507084500044584e-05 3.379847109317779541e-02 -1.698262095451354980e-01 5.520819127559661865e-02 -5.025679245591163635e-02 -1.732827723026275635e-01 1.652217060327529907e-01
-2.177904844284057617e-01 -6.190361082553863525e-02 1.488875001668930054e-01 5.819981917738914490e-03 1.302756369113922119e-01 7.206057757139205933e-02 -2.350157648324966431e-01 -5.569007992744445801e-02 9.526798129081726074e-02 2.994109503924846649e-02 -4.043013975024223328e-02 -2.199951559305191040e-01 -2.488320022821426392e-01 6.433200091123580933e-02 -1.288653165102005005e-01 1.185647994279861450e-01 1.520519517362117767e-02 -4.093128740787506104e-01 -1.228277459740638733e-01 7.327365223318338394e-03 -3.558628261089324951e-02 1.961665898561477661e-01 -1.386997196823358536e-02 -3.231888413429260254e-01 1.899914890527725220e-01 -7.093342952430248260e-03 -1.195151656866073608e-01 1.650970801711082458e-02 1.621657460927963257e-01 -4.105664491653442383e-01 -1.615872532129287720e-01 3.005574345588684082e-01
-1.925413310527801514e-01 -3.567940294742584229e-01 2.106507122516632080e-01 1.295956671237945557e-01 -1.943098939955234528e-02 4.464176297187805176e-02 -3.498687446117401123e-01 1.419748645275831223e-02 1.201479732990264893e-01 -9.422300755977630615e-02 4.721456207334995270e-03 -1.517416536808013916e-01 2.271068841218948364e-01 1.003596559166908264e-02 -2.384367138147354126e-01 1.359622031450271606e-01 1.492899060249328613e-01 -3.620306551456451416e-01 -1.108063012361526489e-01 1.463324278593063354e-01 -6.380121409893035889e-02 8.487695455551147461e-02 1.985204219818115234e-02 -2.876218855381011963e-01 -1.780356168746948242e-01 2.479875534772872925e-01 2.045925855636596680e-01 1.496951729059219360e-01 1.337502598762512207e-01 -8.780491352081298828e-02 1.403383817523717880e-02 1.067821010947227478e-01
-1.116981655359268188e-01 7.604031264781951904e-02 1.368391960859298706e-01 -1.883558481931686401e-01 1.903607696294784546e-01 -3.041021227836608887e-01 -1.954105943441390991e-01 1.615281701087951660e-01 2.087153261527419090e-03 1.975130885839462280e-01 1.555632706731557846e-02 -6.127933785319328308e-02 8.683067560195922852e-02 -5.714568495750427246e-02 -2.063911557197570801e-01 -8.063039742410182953e-03 3.227722644805908203e-01 -1.514735370874404907e-01 -3.000865876674652100e-01 8.831340074539184570e-02 1.632845997810363770e-01 3.575194776058197021e-01 1.945644617080688477e-01 -2.646422088146209717e-01 -2.898111045360565186e-01 -9.950730204582214355e-02 1.296986080706119537e-02 -5.355269461870193481e-02 2.186914831399917603e-01 -3.043995797634124756e-02 -6.797146797180175781e-02 -2.036723122000694275e-02
-2.740972936153411865e-01 -2.196484953165054321e-01 -5.701148137450218201e-02 -2.220393717288970947e-02 -3.686256110668182373e-01 -8.851751685142517090e-02 -1.495513916015625000e-01 4.660248383879661560e-02 1.368217319250106812e-01 2.971647083759307861e-01 5.990068241953849792e-02 -2.371626161038875580e-02 1.353427767753601074e-02 1.903864741325378418e-01 -3.245909512042999268e-01 -2.160812728106975555e-02 1.301801800727844238e-01 3.523469716310501099e-02 2.363323979079723358e-02 -7.650238275527954102e-02 3.299961388111114502e-01 -5.381387472152709961e-02 3.532209694385528564e-01 -4.915832728147506714e-02 -7.614946365356445312e-02 -1.193722113966941833e-01 2.224189788103103638e-01 -2.541836202144622803e-01 -7.003666460514068604e-02 -1.667287945747375488e-01 -6.193377077579498291e-02 1.301868706941604614e-01
-2.351589947938919067e-01 -1.148468703031539917e-01 -4.831868410110473633e-02 -2.422715425491333008e-01 5.369467288255691528e-02 5.254021286964416504e-02 -2.434793710708618164e-01 3.750759363174438477e-01 -1.302920728921890259e-01 -2.922560572624206543e-01 -5.069996044039726257e-02 1.827391684055328369e-01 4.701811075210571289e-02 1.488296687602996826e-01 -1.581777185201644897e-01 1.577456668019294739e-02 1.737823784351348877e-01 -4.343412816524505615e-01 -2.608799338340759277e-01 1.140918210148811340e-01 1.289480626583099365e-01 2.318246662616729736e-01 8.394531905651092529e-02 -1.298764795064926147e-01 -1.093933805823326111e-01 -1.271057724952697754e-01 4.994055628776550293e-02 -1.545652896165847778e-01 -1.670561581850051880e-01 1.289387885481119156e-02 -6.056632846593856812e-03 7.619680371135473251e-03
-7.826859503984451294e-02 -1.548944264650344849e-01 -3.162706792354583740e-01 6.883956491947174072e-02 -1.151449903845787048e-01 -4.561909660696983337e-02 -1.741258241236209869e-02 9.560308419167995453e-03 3.526065871119499207e-02 7.386992126703262329e-02 4.249289631843566895e-02 -9.052732586860656738e-02 1.724067988106980920e-04 -2.462527155876159668e-02 -1.150476634502410889e-01 2.587311565876007080e-01 2.509664893150329590e-01 -4.083511531352996826e-01 -1.211240440607070923e-01 3.284764476120471954e-03 2.587320208549499512e-01 1.404973417520523071e-01 3.840461075305938721e-01 -2.786352066323161125e-03 -8.482835441827774048e-02 -7.200998067855834961e-02 8.240605890750885010e-02 -1.399884670972824097e-01 -6.486674398183822632e-02 -1.279348731040954590e-01 -3.097022473812103271e-01 3.435689508914947510e-01
-5.673044547438621521e-02 -5.845500156283378601e-02 1.652083396911621094e-01 -1.955857425928115845e-01 1.027361229062080383e-01 5.704409256577491760e-02 -1.210168376564979553e-01 2.865475714206695557e-01 9.238643944263458252e-02 1.531912013888359070e-02 3.241630494594573975e-01 -6.993041932582855225e-02 -8.604183048009872437e-02 1.674368381500244141e-01 -3.901296257972717285e-01 -3.337861597537994385e-02 9.089489281177520752e-02 -1.547732651233673096e-01 -1.886665523052215576e-01 2.466392815113067627e-01 9.628017991781234741e-02 -6.672992557287216187e-02 1.314133703708648682e-01 -3.139922916889190674e-01 -2.799932360649108887e-01 -2.032395750284194946e-01 -1.206058561801910400e-01 2.260451912879943848e-01 5.141590535640716553e-02 1.495338976383209229e-01 -1.137619391083717346e-01 -1.680530905723571777e-01
-3.343777954578399658e-01 -1.016018316149711609e-01 2.279385458678007126e-03 -1.880261749029159546e-01 -3.313831984996795654e-02 1.701790988445281982e-01 8.581423014402389526e-02 2.661680988967418671e-02 -8.102108538150787354e-02 -2.606071233749389648e-01 -1.125652939081192017e-01 -1.909479796886444092e-01 4.847351089119911194e-02 3.216119408607482910e-01 -2.161815576255321503e-02 2.254191637039184570e-01 1.863801479339599609e-01 -3.954412341117858887e-01 -8.309328556060791016e-02 -2.673446014523506165e-02 1.312510818243026733e-01 -7.001578807830810547e-02 2.517987415194511414e-02 -2.413752079010009766e-01 -2.344295196235179901e-02 -3.901368379592895508e-02 2.188707292079925537e-01 1.737965494394302368e-01 1.026538386940956116e-02 -2.251727133989334106e-01 -2.669884264469146729e-01 2.041383534669876099e-01
-1.202126890420913696e-01 1.615063995122909546e-01 1.233112141489982605e-01 -9.010715782642364502e-02 1.319065988063812256e-01 -1.696398705244064331e-01 -1.274723410606384277e-01 3.555224239826202393e-01 1.131557375192642212e-01 -2.122095823287963867e-01 2.248755097389221191e-01 -2.763537922874093056e-03 -1.818013787269592285e-01 3.440912663936614990e-01 -5.171648785471916199e-02 -2.371661961078643799e-01 6.033373996615409851e-02 -2.428551912307739258e-01 -1.630728244781494141e-01 2.286658585071563721e-01 4.562350362539291382e-02 -1.024072524160146713e-02 3.193272650241851807e-01 -2.036816179752349854e-01 -2.532965540885925293e-01 -1.188284456729888916e-01 3.292566910386085510e-02 -8.593121170997619629e-02 9.743110835552215576e-02 1.506431996822357178e-01 -1.416616886854171753e-01 -4.885214567184448242e-02
-2.462422102689743042e-01 -1.476830244064331055e-01 -2.424300014972686768e-01 1.974476426839828491e-01 -2.387207448482513428e-01 -3.265481069684028625e-02 -5.809927359223365784e-02 -1.607093214988708496e-01 1.936419010162353516e-01 -5.016203969717025757e-02 3.552949726581573486e-01 1.225184798240661621e-01 -8.519086241722106934e-02 -7.966941595077514648e-02 -3.503045067191123962e-02 9.981387853622436523e-02 2.057969123125076294e-01 -3.551241755485534668e-01 -6.699890643358230591e-02 -1.213302761316299438e-01 2.985862493515014648e-01 5.367618799209594727e-02 3.349180221557617188e-01 -1.545519828796386719e-01 -1.150170192122459412e-01 8.524590171873569489e-03 1.187172681093215942e-01 -4.161031916737556458e-02 1.070651039481163025e-01 -9.241075813770294189e-02 -2.135331481695175171e-01 1.264671236276626587e-01
-2.156140804290771484e-01 -1.994781941175460815e-02 -1.028423532843589783e-01 -1.428452879190444946e-01 -1.064841672778129578e-01 1.619396358728408813e-01 -3.241831958293914795e-01 2.371105700731277466e-01 7.290413230657577515e-02 1.180640235543251038e-01 1.140136271715164185e-01 -3.345879018306732178e-01 -2.754083275794982910e-01 3.375201523303985596e-01 -1.253887414932250977e-01 -3.884010016918182373e-02 7.339597493410110474e-02 -1.938289701938629150e-01 1.090022027492523193e-01 1.946330815553665161e-01 -1.404599249362945557e-01 1.500030606985092163e-01 1.461460292339324951e-01 -1.850529909133911133e-01 -2.593414783477783203e-01 -2.922171652317047119e-01 8.185026794672012329e-02 5.099526792764663696e-02 -4.844850394874811172e-03 8.183118700981140137e-02 1.132324486970901489e-01 2.349321497604250908e-03
-2.022050172090530396e-01 1.649875193834304810e-01 -1.387704312801361084e-01 -1.726890355348587036e-02 -6.533592194318771362e-02 3.008607625961303711e-01 -3.555962443351745605e-01 7.126038521528244019e-02 -1.285015493631362915e-01 1.074966192245483398e-01 1.515996754169464111e-01 -1.329955607652664185e-01 -1.476021856069564819e-01 8.926502615213394165e-02 -1.156728491187095642e-01 1.283031404018402100e-01 3.492245674133300781e-01 -1.098930835723876953e-01 -8.853260427713394165e-03 4.644869565963745117e-01 1.381257921457290649e-01 -7.822564244270324707e-02 8.519869297742843628e-03 -1.655210405588150024e-01 -1.834603846073150635e-01 7.585738599300384521e-02 -3.493658825755119324e-02 3.947909548878669739e-02 1.691950112581253052e-01 -1.135426200926303864e-02 4.482570663094520569e-02 2.867123186588287354e-01
-1.100999787449836731e-01 1.715018302202224731e-01 -6.667580455541610718e-02 1.101857796311378479e-01 8.338733762502670288e-02 3.303017839789390564e-02 1.435211859643459320e-02 2.581407725811004639e-01 1.791083514690399170e-01 -2.487848103046417236e-01 1.617124527692794800e-01 1.620299518108367920e-01 -8.407843112945556641e-02 3.726343214511871338e-01 1.148684546351432800e-01 -2.140776365995407104e-01 2.597445249557495117e-01 -1.138578429818153381e-01 -1.815801411867141724e-01 2.497146874666213989e-01 3.372269868850708008e-02 1.392540638335049152e-03 2.067522853612899780e-01 -2.708890736103057861e-01 6.681578233838081360e-03 9.508321434259414673e-02 2.119845449924468994e-01 -2.123114615678787231e-01 -3.782334923744201660e-02 1.394138950854539871e-02 -2.730997204780578613e-01 2.175546735525131226e-01
-2.860755622386932373e-01 -1.883556246757507324e-01 -1.725869476795196533e-01 5.923894047737121582e-02 6.223913747817277908e-03 -2.569956481456756592e-01 -4.684685915708541870e-02 1.835827678442001343e-01 -1.732380874454975128e-02 -8.255232125520706177e-02 6.195658072829246521e-02 -8.018874377012252808e-02 -2.002191171050071716e-02 8.831869065761566162e-02 7.301577366888523102e-03 2.662382721900939941e-01 3.615381717681884766e-01 -1.019826531410217285e-01 8.497606962919235229e-02 1.539855748414993286e-01 3.347599804401397705e-01 1.134743820875883102e-02 2.522889971733093262e-01 -2.402945756912231445e-01 -2.743575572967529297e-01 7.664809376001358032e-02 2.022682689130306244e-02 -1.537158042192459106e-01 -1.876182109117507935e-01 3.351986780762672424e-02 2.356888912618160248e-02 3.212355971336364746e-01
8.105928450822830200e-02 -2.415780909359455109e-02 -1.210463568568229675e-01 -8.729236572980880737e-02 3.961763903498649597e-02 1.239627972245216370e-02 8.382069319486618042e-02 2.581897675991058350e-01 2.371747978031635284e-02 -1.090698763728141785e-01 4.841184020042419434e-01 1.600509583950042725e-01 1.739660091698169708e-02 -5.931649729609489441e-02 -3.336247801780700684e-01 8.919586241245269775e-02 3.151224851608276367e-01 -3.814249634742736816e-01 1.053429767489433289e-01 4.487198591232299805e-02 1.467976570129394531e-01 3.291307389736175537e-02 -2.883519604802131653e-02 -1.636078506708145142e-01 -2.141854912042617798e-01 -1.098411157727241516e-01 9.451667778193950653e-03 7.145791500806808472e-02 2.480625919997692108e-02 -3.595808148384094238e-02 -3.290866017341613770e-01 1.347675621509552002e-01
-5.457843095064163208e-02 -3.073022700846195221e-02 6.361467391252517700e-02 1.170740202069282532e-01 -5.139924120157957077e-03 -4.368883371353149414e-02 -1.735750585794448853e-01 4.880047142505645752e-01 1.154962852597236633e-01 -3.637769818305969238e-01 1.149147599935531616e-01 1.705469330772757530e-03 1.752417981624603271e-01 2.338794022798538208e-01 -2.882950007915496826e-01 -2.413129955530166626e-01 2.768669426441192627e-01 -6.357038021087646484e-02 -1.290508061647415161e-01 1.313225924968719482e-01 2.029118388891220093e-01 2.243389040231704712e-01 1.333485841751098633e-01 -5.456506088376045227e-02 -1.224451735615730286e-01 -1.212432458996772766e-01 4.103003535419702530e-03 -1.633529365062713623e-01 6.300608068704605103e-02 1.038029715418815613e-01 1.564485579729080200e-01 -1.923724310472607613e-03
-1.062702685594558716e-01 6.664051208645105362e-03 1.916870772838592529e-01 -1.267938874661922455e-02 7.855026423931121826e-02 5.734312906861305237e-02 -2.030147314071655273e-01 3.834764361381530762e-01 4.861644655466079712e-02 -1.927048899233341217e-02 3.696101903915405273e-01 -3.346438705921173096e-01 -2.310990095138549805e-01 4.503578320145606995e-02 -1.399945765733718872e-01 -4.198595881462097168e-02 1.814914494752883911e-01 -2.003651112318038940e-01 -1.836455166339874268e-01 2.232657670974731445e-01 2.042313717538490891e-04 7.124929130077362061e-02 3.615548908710479736e-01 -3.975602984428405762e-02 4.914519935846328735e-02 -7.400522381067276001e-02 4.478004202246665955e-02 3.008199296891689301e-02 -1.922927349805831909e-01 2.000244706869125366e-01 -1.623902022838592529e-01 1.330561935901641846e-01
-6.705830246210098267e-02 7.602990604937076569e-03 4.995891451835632324e-02 -7.727954071015119553e-03 1.930927336215972900e-01 9.898728132247924805e-02 -3.388210833072662354e-01 3.169030845165252686e-01 -9.244060516357421875e-02 -2.192805707454681396e-01 -1.376572549343109131e-01 -9.267407655715942383e-02 -9.313286095857620239e-02 2.817459106445312500e-01 -2.990094721317291260e-01 4.192603006958961487e-02 3.777179419994354248e-01 -1.461508572101593018e-01 -2.182025164365768433e-01 1.455668956041336060e-01 1.411204934120178223e-01 1.575206816196441650e-01 1.534322649240493774e-01 -1.174192354083061218e-01 -3.096775524318218231e-02 -4.139000922441482544e-02 2.268557995557785034e-01 -1.983179599046707153e-01 1.989918053150177002e-01 5.559526756405830383e-02 1.212428808212280273e-01 -3.807346150279045105e-02
-8.628970384597778320e-02 -1.038020849227905273e-01 -3.461618721485137939e-02 -7.320413365960121155e-03 1.098496913909912109e-01 1.890273988246917725e-01 -2.213321924209594727e-01 4.240721464157104492e-01 -1.074807867407798767e-01 -1.191390827298164368e-01 2.092961221933364868e-02 -2.222827821969985962e-01 -1.200446337461471558e-01 1.857001483440399170e-01 -2.876502573490142822e-01 -1.258540898561477661e-02 2.884007096290588379e-01 -1.562304645776748657e-01 -3.997547030448913574e-01 2.196615040302276611e-01 8.482949435710906982e-02 6.468582153320312500e-02 -1.198001857846975327e-02 -1.562261879444122314e-01 -2.010984420776367188e-01 -8.554933965206146240e-02 4.738092795014381409e-02 -2.089967727661132812e-01 -8.772125840187072754e-02 1.748257130384445190e-01 -9.360601007938385010e-02 6.511858105659484863e-02
-1.939804255962371826e-01 2.350654080510139465e-02 5.985557287931442261e-02 -1.012592390179634094e-01 -1.672198772430419922e-01 -2.176399827003479004e-01 -5.158612877130508423e-02 4.622536152601242065e-02 1.513568758964538574e-01 2.609601020812988281e-01 4.514203965663909912e-01 7.862933725118637085e-02 -4.878579452633857727e-02 -5.434734374284744263e-02 -1.189790591597557068e-01 -2.400810830295085907e-02 3.223257958889007568e-01 -1.259507685899734497e-01 2.089132070541381836e-01 2.326572313904762268e-02 2.969781160354614258e-01 -7.422591443173587322e-04 2.410440146923065186e-01 -2.373010069131851196e-01 -7.412288337945938110e-02 -1.277855783700942993e-01 2.149298787117004395e-01 -1.652192473411560059e-01 1.358820796012878418e-01 -2.544394433498382568e-01 3.173999115824699402e-02 2.714630775153636932e-02
-1.679886281490325928e-01 -1.276728212833404541e-01 -1.337216347455978394e-01 2.281959503889083862e-01 -1.948651522397994995e-01 -8.891236037015914917e-02 1.983699202537536621e-02 8.210356533527374268e-02 1.479283869266510010e-01 7.805114239454269409e-02 -3.240056335926055908e-02 -2.119567990303039551e-02 3.342082723975181580e-02 6.013073772192001343e-02 1.154754683375358582e-01 1.565840840339660645e-01 3.305928707122802734e-01 -3.765929341316223145e-01 -1.829269379377365112e-01 5.391493812203407288e-02 7.354811578989028931e-02 -1.345898211002349854e-01 4.595466852188110352e-01 -3.760342299938201904e-02 -3.570932447910308838e-01 -1.788292266428470612e-02 2.193960361182689667e-02 3.169696033000946045e-02 2.060186304152011871e-02 -2.084952890872955322e-01 -2.491521388292312622e-01 3.944258019328117371e-02
-2.011410444974899292e-01 -2.249125391244888306e-01 2.397518754005432129e-01 1.383901834487915039e-01 6.999544799327850342e-03 -1.212648525834083557e-01 5.925553664565086365e-02 2.612682878971099854e-01 1.275453567504882812e-01 -1.813474148511886597e-01 -4.846277460455894470e-02 -1.433447450399398804e-01 -2.018094062805175781e-02 4.629134759306907654e-02 2.154690213501453400e-03 1.928400099277496338e-01 1.437235772609710693e-01 -2.943939566612243652e-01 5.816367268562316895e-02 2.910865545272827148e-01 2.326232641935348511e-01 -1.043896079063415527e-01 2.929195463657379150e-01 -1.327063739299774170e-01 4.590198397636413574e-02 -5.933163315057754517e-02 3.939121961593627930e-01 -1.027706637978553772e-02 3.170238137245178223e-01 8.399864286184310913e-02 -1.488026697188615799e-02 3.822105750441551208e-02
-2.174985706806182861e-01 8.913516253232955933e-02 8.068362623453140259e-02 1.793609857559204102e-01 1.563749611377716064e-01 -2.259440347552299500e-02 -6.383296847343444824e-02 1.506164669990539551e-02 -1.701815277338027954e-01 2.273633033037185669e-01 2.236026525497436523e-01 -1.899181604385375977e-01 -5.797285214066505432e-02 1.527470350265502930e-01 -1.422183681279420853e-02 -1.367480754852294922e-01 6.071426868438720703e-01 -2.397675961256027222e-01 -1.139609366655349731e-01 -2.569873631000518799e-02 4.915332421660423279e-03 9.251531213521957397e-03 -3.881591185927391052e-02 -1.224114447832107544e-01 -3.271827474236488342e-02 4.948814213275909424e-02 1.372985541820526123e-01 6.374713033437728882e-02 1.917227357625961304e-01 -1.770924478769302368e-01 -1.887618154287338257e-01 2.791820466518402100e-01
-1.195187047123908997e-01 -1.835754327476024628e-02 -1.749073863029479980e-01 -2.257843613624572754e-01 -7.915410399436950684e-02 1.020548045635223389e-01 -2.823925614356994629e-01 3.358061313629150391e-01 8.588641136884689331e-02 2.551987022161483765e-02 1.323325932025909424e-01 -1.193031668663024902e-01 2.443164587020874023e-01 3.158234655857086182e-01 -2.158209979534149170e-01 9.813117980957031250e-02 2.028588801622390747e-01 -2.867458462715148926e-01 -1.298633664846420288e-01 1.653567515313625336e-02 7.058716565370559692e-02 -2.409849464893341064e-01 -1.092831511050462723e-02 -7.292877882719039917e-02 -3.205803409218788147e-02 -2.537113614380359650e-02 2.988061308860778809e-01 2.724765241146087646e-01 -3.796963393688201904e-02 -1.110146269202232361e-01 -1.673062294721603394e-01 -1.524291187524795532e-01
-4.447514936327934265e-02 -2.540902793407440186e-02 8.129569143056869507e-02 -2.731636762619018555e-01 1.598838567733764648e-01 -9.596732258796691895e-02 -4.955815523862838745e-02 4.811401367187500000e-01 4.029504582285881042e-02 6.439863890409469604e-02 2.636504732072353363e-02 8.390923961997032166e-03 -3.901975601911544800e-02 5.542790517210960388e-02 -3.407153785228729248e-01 -9.833914041519165039e-02 2.773378193378448486e-01 -2.162637114524841309e-01 4.810776934027671814e-02 2.292257547378540039e-01 1.237692907452583313e-01 -1.379679143428802490e-01 3.037535250186920166e-01 -1.523535251617431641e-01 -3.240377008914947510e-01 -1.940767280757427216e-02 -1.528013944625854492e-01 -2.021826803684234619e-02 6.266856938600540161e-02 -7.107192277908325195e-02 -2.098584473133087158e-01 -2.397055970504879951e-03
-1.228458359837532043e-01 -1.468039751052856445e-01 -1.463533490896224976e-01 9.000710397958755493e-02 -5.777381360530853271e-02 1.216010004281997681e-01 -3.714367151260375977e-01 4.016829431056976318e-01 2.754598483443260193e-02 5.679199099540710449e-02 1.645814031362533569e-01 -6.052258238196372986e-02 -2.057915776968002319e-01 2.355034202337265015e-01 -1.097455900162458420e-02 -1.026228964328765869e-01 7.892023772001266479e-02 -3.225640952587127686e-02 -2.075908780097961426e-01 1.910784691572189331e-01 3.104520142078399658e-01 1.203646659851074219e-01 -8.331412822008132935e-02 -2.344381362199783325e-01 -1.888065636157989502e-01 2.174583077430725098e-02 2.365380227565765381e-01 2.510460913181304932e-01 1.995295137166976929e-01 7.697505503892898560e-02 3.707804903388023376e-02 -1.065285429358482361e-01
-2.631983757019042969e-01 -1.516677588224411011e-01 1.699444651603698730e-01 6.736616790294647217e-02 8.001935482025146484e-02 2.152594625949859619e-01 -5.487276613712310791e-02 -1.057417839765548706e-01 -4.904797300696372986e-02 -2.328296452760696411e-01 -6.645768880844116211e-02 -1.113381758332252502e-01 -2.288438528776168823e-01 1.759057492017745972e-01 -2.800167798995971680e-01 9.122709184885025024e-02 4.890544340014457703e-02 -3.335233032703399658e-01 -7.668705191463232040e-03 2.312801033258438110e-01 1.571405529975891113e-01 -5.751974880695343018e-02 1.440461277961730957e-01 -2.672810852527618408e-01 -1.541299223899841309e-01 6.548720411956310272e-03 1.475317627191543579e-01 2.568733394145965576e-01 2.876365482807159424e-01 -2.006870508193969727e-01 -1.749368607997894287e-01 1.066276058554649353e-01
-9.484314173460006714e-02 -6.204315647482872009e-02 -1.500714421272277832e-01 -2.512074112892150879e-01 -1.880722194910049438e-01 7.261528819799423218e-02 3.608712553977966309e-01 1.398362666368484497e-01 9.273210912942886353e-02 1.433387249708175659e-01 2.598865330219268799e-01 -1.587852090597152710e-01 1.588148325681686401e-01 2.798790037631988525e-01 -3.276427388191223145e-01 1.183317527174949646e-01 1.890557706356048584e-01 3.967062383890151978e-02 -3.843230369966477156e-04 8.012775331735610962e-02 2.054273635149002075e-01 1.623487174510955811e-01 2.441630661487579346e-01 -1.853320747613906860e-01 6.830293685197830200e-02 1.806256547570228577e-02 8.183962665498256683e-03 -1.057552620768547058e-01 2.886062264442443848e-01 -1.593838632106781006e-01 1.182321757078170776e-01 1.382783055305480957e-01
1.989921182394027710e-02 -2.032790184020996094e-01 2.757003903388977051e-01 4.664598032832145691e-02 -1.078723892569541931e-01 -2.594659030437469482e-01 -6.710895895957946777e-02 1.074551716446876526e-01 -1.075516864657402039e-01 -7.955417037010192871e-02 4.203918576240539551e-01 -6.634989380836486816e-02 -1.896420270204544067e-01 2.023001313209533691e-01 -1.518813371658325195e-01 1.306579113006591797e-01 2.107774019241333008e-01 -2.815517783164978027e-01 3.477867925539612770e-03 6.047264859080314636e-02 2.522633075714111328e-01 2.581850066781044006e-02 1.229215860366821289e-01 -1.509512811899185181e-01 -2.459569871425628662e-01 -5.669076740741729736e-02 -5.819344893097877502e-02 2.434011548757553101e-01 -1.332587935030460358e-02 1.208498328924179077e-01 -2.449374049901962280e-01 1.958222538232803345e-01
-4.989364445209503174e-01 -1.043947190046310425e-01 1.258293539285659790e-01 -2.530202269554138184e-01 1.705783791840076447e-02 1.818970143795013428e-01 4.447602853178977966e-02 4.944812133908271790e-02 2.347828149795532227e-01 2.165196239948272705e-01 4.538111761212348938e-02 9.198915958404541016e-02 4.252433776855468750e-02 1.590349078178405762e-01 -2.295863479375839233e-01 1.797362715005874634e-01 1.068551391363143921e-01 2.156066894531250000e-02 -2.941252589225769043e-01 3.705848157405853271e-01 8.818344026803970337e-02 -2.328870818018913269e-02 1.445292830467224121e-01 -1.712799519300460815e-01 -1.066996380686759949e-01 4.609144292771816254e-03 1.925304979085922241e-01 -2.740078978240489960e-02 1.358894109725952148e-01 -3.722970141097903252e-03 -1.737809926271438599e-01 -7.547309249639511108e-02
-3.683430552482604980e-01 -8.759979903697967529e-02 -1.993240714073181152e-01 3.631153702735900879e-02 -1.888532787561416626e-01 9.859555959701538086e-02 -8.690423518419265747e-02 -6.774324178695678711e-02 1.010166257619857788e-01 8.111650496721267700e-02 5.206408500671386719e-01 -8.539649844169616699e-02 -1.137252245098352432e-02 8.889532834291458130e-02 6.911564618349075317e-02 -1.371723711490631104e-01 2.807382643222808838e-01 -4.082651063799858093e-02 1.175227314233779907e-01 -5.011953040957450867e-02 -7.764786481857299805e-03 -4.955084249377250671e-02 2.645204067230224609e-01 -1.806134134531021118e-01 -1.099864840507507324e-01 -1.795830875635147095e-01 7.834818959236145020e-02 -1.596867442131042480e-01 1.414467841386795044e-01 8.693335205316543579e-02 -3.421478867530822754e-01 9.368479996919631958e-02
1.412457600235939026e-02 1.614699065685272217e-01 -5.187103152275085449e-02 -2.689896523952484131e-01 2.977882623672485352e-01 6.225062161684036255e-02 -3.872699290513992310e-02 2.510164678096771240e-01 1.557267755270004272e-01 -4.151900485157966614e-02 2.411564588546752930e-01 7.034651935100555420e-02 -1.101254969835281372e-01 -8.200563490390777588e-02 -2.744189202785491943e-01 -4.232665896415710449e-02 1.184559836983680725e-01 -4.184684455394744873e-01 -1.299372315406799316e-01 6.588216871023178101e-02 7.355016469955444336e-02 -6.645702570676803589e-02 3.291937708854675293e-01 -4.230711162090301514e-01 1.319516077637672424e-02 -1.348450183868408203e-01 4.917134344577789307e-02 -5.018787458539009094e-02 1.222365647554397583e-01 5.068293958902359009e-02 -8.233408629894256592e-02 3.809477016329765320e-02
-9.351238608360290527e-02 1.396844983100891113e-01 -1.999606192111968994e-01 1.499689519405364990e-01 4.035928845405578613e-02 1.485381159000098705e-03 -1.679913699626922607e-01 3.702810704708099365e-01 2.179984748363494873e-01 -1.460725665092468262e-01 2.843070030212402344e-01 4.992687702178955078e-02 -2.217074185609817505e-01 2.202502489089965820e-01 -3.654624521732330322e-02 -9.109472483396530151e-02 3.036942481994628906e-01 4.941479861736297607e-02 -1.688554584980010986e-01 2.058459520339965820e-01 1.965884119272232056e-02 9.938114881515502930e-02 1.806402653455734253e-01 -1.023316979408264160e-01 2.581169269979000092e-02 -3.393938243389129639e-01 -9.400769323110580444e-02 -2.728340327739715576e-01 -1.447591278702020645e-02 -7.630740106105804443e-02 -1.503950208425521851e-01 1.900602281093597412e-01
-8.466441929340362549e-02 -2.430973798036575317e-01 3.159534558653831482e-02 1.136296242475509644e-01 -2.008018083870410919e-02 1.422481983900070190e-01 -4.397857189178466797e-01 -6.099166348576545715e-02 -3.918856009840965271e-02 -2.230115607380867004e-02 -1.095663011074066162e-01 -2.771545387804508209e-02 1.287892609834671021e-01 8.267092634923756123e-04 -6.576634198427200317e-02 1.043080314993858337e-01 8.945962041616439819e-02 -3.188602030277252197e-01 -2.330840826034545898e-01 4.995270073413848877e-02 1.500488072633743286e-01 5.065922439098358154e-02 1.081832200288772583e-01 -4.668499231338500977e-01 -1.217796579003334045e-01 5.098522827029228210e-02 2.745455503463745117e-01 -1.154140103608369827e-02 3.030195534229278564e-01 -1.749470978975296021e-01 -1.371741443872451782e-01 -6.595920305699110031e-03
1.877336576581001282e-02 -1.411634534597396851e-01 5.259204655885696411e-02 -6.600233912467956543e-02 2.014942839741706848e-02 2.591030439361929893e-03 -2.276053726673126221e-01 1.071206033229827881e-01 1.996311247348785400e-01 -2.444445490837097168e-01 4.720283299684524536e-02 -2.051834315061569214e-01 -6.498536467552185059e-02 1.482399851083755493e-01 -3.511691987514495850e-01 -1.156491562724113464e-01 3.929483592510223389e-01 -2.573789954185485840e-01 -2.528446614742279053e-01 5.675203353166580200e-02 1.180482506752014160e-01 3.205851912498474121e-01 1.084523797035217285e-01 -5.992073193192481995e-02 -9.808745235204696655e-02 -1.817302703857421875e-01 1.829564571380615234e-01 -2.704329192638397217e-01 -1.016204878687858582e-01 8.764971047639846802e-02 -6.311310827732086182e-02 -1.047232002019882202e-01
-2.159938216209411621e-01 -2.916817367076873779e-02 -9.917755424976348877e-02 -9.240021556615829468e-02 -2.258930355310440063e-01 2.745924890041351318e-02 -2.584462463855743408e-01 -7.272797077894210815e-02 3.188534080982208252e-01 1.481018811464309692e-01 1.098661050200462341e-01 -6.457225233316421509e-02 -6.290271878242492676e-02 2.033168226480484009e-01 -8.821213245391845703e-02 8.677266538143157959e-02 3.448244333267211914e-01 -1.422540247440338135e-01 1.359876543283462524e-01 -2.472625300288200378e-02 1.760021410882472992e-02 -9.632381051778793335e-02 3.868143260478973389e-01 -1.049082800745964050e-01 -1.484604477882385254e-01 -2.109934389591217041e-01 -2.300673127174377441e-01 -2.599731087684631348e-02 2.206551879644393921e-01 -5.617155227810144424e-03 -3.353418111801147461e-01 -2.489025006070733070e-03
-3.608195111155509949e-02 -4.491788148880004883e-02 2.444055080413818359e-01 -2.349191904067993164e-01 -1.196593791246414185e-01 -8.383210748434066772e-03 -4.373093321919441223e-02 2.549908161163330078e-01 8.445094525814056396e-02 -1.650030612945556641e-01 2.107845693826675415e-01 1.713389158248901367e-01 6.484333425760269165e-02 -6.031505763530731201e-02 -3.355810046195983887e-01 -8.752932399511337280e-02 4.560855031013488770e-01 -9.583311527967453003e-02 9.799911826848983765e-02 1.139895245432853699e-01 5.255286023020744324e-02 1.642288118600845337e-01 1.974812010303139687e-03 -1.296853423118591309e-01 -2.960520982742309570e-01 -3.004005253314971924e-01 -7.236649841070175171e-02 1.295289844274520874e-01 4.825636744499206543e-03 9.918073564767837524e-02 -2.435821890830993652e-01 9.343100339174270630e-02
1.063740700483322144e-01 2.031631618738174438e-01 1.974865347146987915e-01 5.687230452895164490e-02 -7.696614414453506470e-02 1.685087010264396667e-02 -2.707591652870178223e-01 1.735535562038421631e-01 1.413525491952896118e-01 2.719398401677608490e-02 1.444020122289657593e-01 6.315610557794570923e-02 2.181136459112167358e-01 1.854998320341110229e-01 -1.824966259300708771e-02 7.274388521909713745e-02 2.204508632421493530e-01 -6.799710541963577271e-02 -1.190325096249580383e-01 2.261232882738113403e-01 6.071652472019195557e-02 -1.501869261264801025e-01 1.391620188951492310e-01 -2.668373286724090576e-01 -2.126826941967010498e-01 -1.659605354070663452e-01 3.941717445850372314e-01 -8.407050743699073792e-03 -5.951378494501113892e-02 -2.866290509700775146e-01 -3.351275920867919922e-01 2.836507931351661682e-02
1.110102906823158264e-01 7.600055634975433350e-02 -2.274397388100624084e-02 -1.680009365081787109e-01 7.559122145175933838e-02 8.716261014342308044e-03 1.562927663326263428e-01 2.426792383193969727e-01 3.173000877723097801e-03 -1.750711351633071899e-02 3.547967970371246338e-01 2.821001112461090088e-01 5.203728750348091125e-02 -4.497217759490013123e-02 -3.613399267196655273e-01 -8.120755851268768311e-02 3.594684004783630371e-01 -1.263561546802520752e-01 -1.051235198974609375e-01 6.751827150583267212e-02 1.190954446792602539e-01 1.347240805625915527e-01 1.420046091079711914e-01 -2.017121016979217529e-01 -1.255906820297241211e-01 -1.024925410747528076e-01 4.260325059294700623e-02 2.933086752891540527e-01 1.857934296131134033e-01 -4.976387321949005127e-02 -3.252723813056945801e-01 7.401411980390548706e-02
-6.009139493107795715e-02 3.049696981906890869e-01 7.888990640640258789e-02 5.323808640241622925e-02 -8.479342609643936157e-02 3.085530996322631836e-01 -3.028405308723449707e-01 2.020650655031204224e-01 9.449153393507003784e-02 -2.963861450552940369e-02 1.340626776218414307e-01 -4.746216349303722382e-03 -1.430100202560424805e-01 -6.625991314649581909e-03 -4.287630915641784668e-01 -1.910036504268646240e-01 1.730457395315170288e-01 -2.029300481081008911e-01 -6.074305623769760132e-02 7.586572319269180298e-02 1.162294596433639526e-01 8.649086952209472656e-02 1.735580116510391235e-01 -1.804918944835662842e-01 -3.295171856880187988e-01 8.625595830380916595e-03 9.464040398597717285e-02 2.088596075773239136e-01 1.271962672472000122e-01 -2.100026234984397888e-02 -2.013576775789260864e-01 -9.004457294940948486e-02
-1.895214766263961792e-01 6.453699618577957153e-02 -2.829746576026082039e-03 1.665635854005813599e-01 -7.384393364191055298e-02 -5.232825060375034809e-04 -1.718581318855285645e-01 -9.491366147994995117e-02 -7.098339498043060303e-02 -1.904862672090530396e-01 1.642231829464435577e-02 1.696128398180007935e-01 2.051786929368972778e-01 8.991684764623641968e-02 4.916447028517723083e-02 -1.578083336353302002e-01 2.188852876424789429e-01 -2.568190991878509521e-01 4.336456954479217529e-02 3.344496190547943115e-01 3.950819373130798340e-01 -1.416092664003372192e-01 1.433785855770111084e-01 -1.625031083822250366e-01 -1.359664052724838257e-01 -2.854802012443542480e-01 2.067554444074630737e-01 -3.092997372150421143e-01 1.890945732593536377e-01 1.026112437248229980e-01 -3.197945281863212585e-02 -6.230816990137100220e-02
-2.276463359594345093e-01 -4.387647286057472229e-02 -1.559596955776214600e-01 -9.747420996427536011e-02 -1.427928060293197632e-01 6.421915441751480103e-02 -2.819903939962387085e-02 2.164911180734634399e-01 3.730551302433013916e-01 -1.913129240274429321e-01 6.334665417671203613e-02 -2.988521754741668701e-01 -1.524307299405336380e-02 1.644285023212432861e-01 -1.581064313650131226e-01 -1.586098521947860718e-01 3.726924955844879150e-01 -9.779918938875198364e-02 -5.543772131204605103e-02 -9.008284658193588257e-02 5.708787590265274048e-02 8.040736615657806396e-02 -1.254274160601198673e-03 2.830447442829608917e-02 -5.295342206954956055e-02 2.518893182277679443e-01 2.187935262918472290e-01 3.755527436733245850e-01 2.183602303266525269e-01 -7.138366252183914185e-02 -1.245424523949623108e-01 9.985565207898616791e-03
5.064710229635238647e-02 4.468131437897682190e-02 -7.591483881697058678e-04 3.735712170600891113e-02 2.642744034528732300e-02 3.922278806567192078e-02 -1.647655516862869263e-01 1.922238618135452271e-01 4.775932431221008301e-02 -1.595342904329299927e-01 2.081547118723392487e-02 -6.407959759235382080e-02 -1.486067175865173340e-01 2.567148506641387939e-01 -3.423169255256652832e-01 -1.913702040910720825e-01 1.074197813868522644e-01 -4.454454481601715088e-01 -4.184314608573913574e-01 2.370784580707550049e-01 1.508373469114303589e-01 2.225652784109115601e-01 5.079925432801246643e-02 1.326753571629524231e-02 -2.610180675983428955e-01 -1.719462424516677856e-01 3.208021074533462524e-02 -7.351323217153549194e-02 1.761526018381118774e-01 2.304158732295036316e-02 -1.164534129202365875e-02 -3.905327618122100830e-02
1.305770426988601685e-01 -1.704577803611755371e-01 1.018037870526313782e-01 -2.217536233365535736e-02 -6.539267301559448242e-02 2.498311251401901245e-01 -2.905154824256896973e-01 -5.028042197227478027e-02 2.027828097343444824e-01 -9.073568135499954224e-02 4.211581544950604439e-04 -5.452724918723106384e-02 1.052360385656356812e-01 1.929284632205963135e-01 -2.543740868568420410e-01 1.281785070896148682e-01 -9.229545295238494873e-02 -4.283838272094726562e-01 -8.422299474477767944e-02 2.324381768703460693e-01 1.119729578495025635e-01 -7.789860665798187256e-02 -9.013015776872634888e-03 -1.827451884746551514e-01 -3.363379836082458496e-01 -9.940035641193389893e-02 2.606066167354583740e-01 1.240244954824447632e-01 -1.599457859992980957e-02 -1.087160557508468628e-01 -2.272459119558334351e-01 1.800198107957839966e-01
1.191268861293792725e-01 -8.439958840608596802e-02 -8.242499828338623047e-02 -6.822494417428970337e-02 -4.430931806564331055e-02 7.417974621057510376e-02 -1.819710135459899902e-01 3.815434277057647705e-01 -3.237785771489143372e-02 7.294702529907226562e-02 1.814309954643249512e-01 -1.977821737527847290e-01 -1.230386123061180115e-01 -2.113528177142143250e-02 -3.053275942802429199e-01 -2.299058884382247925e-01 2.464429661631584167e-02 -1.905643045902252197e-01 -2.791045010089874268e-01 1.422224044799804688e-01 1.234423220157623291e-01 -1.793093606829643250e-02 3.640442192554473877e-01 -2.796125113964080811e-01 -2.446241974830627441e-01 -1.689320206642150879e-01 5.877825617790222168e-02 2.174194902181625366e-01 -1.125359311699867249e-01 -1.225082203745841980e-02 -1.530487388372421265e-01 -6.593678891658782959e-02
-6.505087018013000488e-02 -3.341696560382843018e-01 1.405958980321884155e-01 2.039025872945785522e-01 -6.814154982566833496e-02 -5.182876437902450562e-02 4.047489911317825317e-02 -7.289720326662063599e-02 -4.845594242215156555e-02 -1.001868993043899536e-01 2.694418430328369141e-01 -2.371304482221603394e-02 -9.835054725408554077e-02 -1.460788547992706299e-01 -2.231753170490264893e-01 3.303624689579010010e-02 -5.982974544167518616e-03 -1.127347946166992188e-01 1.608628332614898682e-01 8.636752516031265259e-02 1.804805248975753784e-01 1.587955839931964874e-02 2.213512957096099854e-01 -2.031154781579971313e-01 -3.616526424884796143e-01 -1.802051253616809845e-02 1.304478496313095093e-01 -6.467004865407943726e-02 -5.895377695560455322e-02 -3.916038274765014648e-01 -2.719100713729858398e-01 2.979555726051330566e-01
-5.406097322702407837e-02 -2.124909907579421997e-01 5.039712786674499512e-02 -2.151154167950153351e-02 8.002837002277374268e-02 2.798061072826385498e-01 -2.797746360301971436e-01 -1.980029791593551636e-02 1.317292451858520508e-03 -2.181274741888046265e-01 9.956617653369903564e-02 -2.266723811626434326e-01 2.680642008781433105e-01 3.074181973934173584e-01 -1.875912100076675415e-01 8.034336566925048828e-02 1.115241087973117828e-02 -2.794048190116882324e-01 -6.191539764404296875e-02 2.257258594036102295e-01 3.619765862822532654e-02 -1.021482273936271667e-01 1.234578937292098999e-01 -3.331620395183563232e-01 -2.154998779296875000e-01 1.524752825498580933e-01 1.407186239957809448e-01 1.343391742557287216e-02 9.299486130475997925e-02 -2.809951603412628174e-01 -1.424392461776733398e-01 -1.219463534653186798e-02
-3.205760717391967773e-01 -3.230803608894348145e-01 -8.313671499490737915e-02 -8.004044741392135620e-02 -6.951504200696945190e-02 -6.777719128876924515e-03 -1.878488063812255859e-02 6.491853389889001846e-03 -5.134536698460578918e-02 -2.343344837427139282e-01 3.325601294636726379e-02 -1.894603073596954346e-01 -2.862185239791870117e-02 1.147919297218322754e-01 -1.594582498073577881e-01 1.876540295779705048e-02 6.648317724466323853e-02 -3.352537453174591064e-01 -6.763965636491775513e-02 2.151716649532318115e-01 -9.485490620136260986e-03 -1.958659151569008827e-03 1.104904059320688248e-02 -1.775165051221847534e-01 -1.532698124647140503e-01 1.720170080661773682e-01 3.287378847599029541e-01 3.002784252166748047e-01 2.764106728136539459e-02 -3.877117931842803955e-01 -1.933216899633407593e-01 2.721942216157913208e-02
-1.104272007942199707e-01 -1.789342910051345825e-01 -1.813540607690811157e-01 2.744276821613311768e-01 -1.833513230085372925e-01 -1.009422242641448975e-01 -1.298768222332000732e-01 -1.259805727750062943e-02 -3.757065534591674805e-02 -3.849892318248748779e-02 9.006757289171218872e-02 -3.954123705625534058e-03 -8.764874190092086792e-02 -6.819529831409454346e-02 -1.171264350414276123e-01 1.167337074875831604e-01 2.812467515468597412e-01 -3.654309213161468506e-01 -1.620363444089889526e-01 1.116496995091438293e-01 2.363244593143463135e-01 -2.304203808307647705e-02 3.470346927642822266e-01 -1.476888060569763184e-01 -1.453516334295272827e-01 8.035933226346969604e-02 9.181515127420425415e-02 -6.732846796512603760e-02 4.817786812782287598e-02 -2.086424827575683594e-01 -4.097016453742980957e-01 1.783611327409744263e-01
-2.191463261842727661e-01 3.346906229853630066e-02 1.318552941083908081e-01 -8.832671493291854858e-02 1.568652503192424774e-02 -2.344268113374710083e-01 -2.243154793977737427e-01 4.189286231994628906e-01 1.095790490508079529e-01 1.590244174003601074e-01 1.035654023289680481e-01 -2.385545056313276291e-03 4.498913884162902832e-02 9.558378905057907104e-02 -2.504937052726745605e-01 1.423698365688323975e-01 2.805663347244262695e-01 -2.884811460971832275e-01 -1.822081208229064941e-01 -1.570926234126091003e-02 3.378916531801223755e-02 2.339398264884948730e-01 9.653619676828384399e-02 -2.550573945045471191e-01 -3.284118771553039551e-01 -2.433069795370101929e-02 -1.959434002637863159e-01 1.075965985655784607e-01 1.180041581392288208e-01 -3.272363543510437012e-02 -6.803086958825588226e-03 -5.791848152875900269e-02
-2.592506408691406250e-01 -1.872936040163040161e-01 3.825846686959266663e-02 -5.668089538812637329e-02 5.450680479407310486e-02 -1.480266749858856201e-01 -1.285014450550079346e-01 -3.415016829967498779e-02 1.019881665706634521e-01 1.072691828012466431e-01 3.930050730705261230e-01 -2.323177829384803772e-02 -9.082613885402679443e-02 -8.625963330268859863e-02 -1.819276064634323120e-01 -7.828845083713531494e-02 3.097326755523681641e-01 -3.023510798811912537e-02 3.717223405838012695e-01 1.474149376153945923e-01 1.677837520837783813e-01 -3.912651538848876953e-02 1.915035247802734375e-01 -1.872009038925170898e-01 -1.372947841882705688e-01 -1.374867856502532959e-01 2.816375195980072021e-01 -1.862685829401016235e-01 7.339919358491897583e-02 -3.107329607009887695e-01 6.347595155239105225e-02 5.250886082649230957e-02
-1.111554279923439026e-01 -1.959121823310852051e-01 2.831115722656250000e-01 -9.007816761732101440e-02 -4.602688923478126526e-02 -6.915751099586486816e-02 -5.188739299774169922e-02 9.138025343418121338e-02 1.595913320779800415e-01 -1.746767461299896240e-01 -3.842439036816358566e-04 3.367915377020835876e-02 1.430134177207946777e-01 -1.035944372415542603e-01 -7.951614260673522949e-02 1.629680842161178589e-01 2.603367269039154053e-01 -8.250053972005844116e-02 -7.351979613304138184e-02 1.558775305747985840e-01 4.675506949424743652e-01 -3.470768034458160400e-02 3.296667933464050293e-01 -3.318945236969739199e-04 1.085147112607955933e-01 2.862834930419921875e-02 1.894277781248092651e-01 -7.114716619253158569e-02 4.241822063922882080e-01 -2.292476594448089600e-01 -5.867110099643468857e-03 5.512253567576408386e-02
-2.638896927237510681e-02 -2.019034326076507568e-01 3.090182244777679443e-01 1.791626065969467163e-01 -9.641357697546482086e-03 6.911183893680572510e-02 -3.390583097934722900e-01 -3.571917861700057983e-02 4.801924899220466614e-02 -3.103415668010711670e-01 1.092391982674598694e-01 -1.583593636751174927e-01 4.199664294719696045e-02 1.588920205831527710e-01 -2.682455778121948242e-01 6.379459798336029053e-02 -4.064100608229637146e-02 -3.139407336711883545e-01 2.347611077129840851e-02 8.336746692657470703e-02 1.005607470870018005e-01 -3.861465305089950562e-02 2.594664320349693298e-02 -3.795122206211090088e-01 -2.307403683662414551e-01 1.209273710846900940e-01 9.762652218341827393e-02 -4.714227095246315002e-02 2.062752097845077515e-01 -2.286382764577865601e-01 -1.517596989870071411e-01 9.841264039278030396e-02
-2.732200324535369873e-01 1.538153737783432007e-01 1.826206445693969727e-01 -1.796369850635528564e-01 2.395735830068588257e-01 4.060246422886848450e-02 6.711208075284957886e-02 1.668626070022583008e-01 -5.850966274738311768e-02 -3.366367891430854797e-02 6.625288724899291992e-02 1.157226860523223877e-01 -5.987437814474105835e-02 2.483449876308441162e-01 -1.195463612675666809e-01 -2.367315813899040222e-02 4.325019940733909607e-02 -3.213970959186553955e-01 1.345902681350708008e-01 2.130503356456756592e-01 1.488696783781051636e-01 5.903790704905986786e-03 2.159483432769775391e-01 -1.268283873796463013e-01 -1.970797479152679443e-01 -4.729055166244506836e-01 1.338760256767272949e-01 -1.285520792007446289e-01 1.758255660533905029e-01 3.087458200752735138e-02 9.341618418693542480e-02 2.260977327823638916e-01
-4.956234395503997803e-01 -1.099797114729881287e-01 -2.393351197242736816e-01 9.821446985006332397e-02 -2.124562114477157593e-01 3.022373653948307037e-02 -4.866425693035125732e-02 9.678984433412551880e-02 1.243614591658115387e-02 -1.794436275959014893e-01 3.069857656955718994e-01 4.003814980387687683e-02 7.590668648481369019e-02 -2.972507290542125702e-02 4.075698554515838623e-02 -2.330694580450654030e-03 1.969603002071380615e-01 -6.251709163188934326e-02 2.582577988505363464e-02 -2.148931175470352173e-01 2.500330209732055664e-01 -3.791955485939979553e-02 2.560758888721466064e-01 -1.254669725894927979e-01 -1.283466368913650513e-01 -1.660500466823577881e-01 -1.088253315538167953e-02 4.793171212077140808e-02 9.193672984838485718e-02 -7.120219618082046509e-02 -2.282588332891464233e-01 3.662407994270324707e-01
-3.946003317832946777e-01 3.803931549191474915e-02 1.640608310699462891e-01 1.538270264863967896e-01 1.246048957109451294e-01 3.094888292253017426e-02 -2.384972721338272095e-01 7.269778847694396973e-02 -4.726733639836311340e-02 7.918693125247955322e-02 7.623136043548583984e-02 -5.553884431719779968e-02 -6.400547176599502563e-02 1.631733402609825134e-02 1.404017060995101929e-01 3.585520759224891663e-02 4.207639694213867188e-01 -3.430479764938354492e-01 -1.366517096757888794e-01 -1.151951998472213745e-01 2.401565462350845337e-01 -1.606444865465164185e-01 1.315946429967880249e-01 -4.414471983909606934e-02 3.701235982589423656e-04 -1.917933672666549683e-01 -1.767675951123237610e-02 5.636502429842948914e-02 3.380257636308670044e-02 -3.498302102088928223e-01 -7.220900058746337891e-02 2.691190838813781738e-01
-3.604982793331146240e-01 9.727679193019866943e-02 -1.501719839870929718e-02 2.377091646194458008e-01 -1.640824675559997559e-01 -1.778701245784759521e-01 4.444171115756034851e-02 8.930994570255279541e-02 2.431312799453735352e-01 -1.458171755075454712e-01 4.593790173530578613e-01 2.241019532084465027e-02 -1.517814099788665771e-01 2.182270288467407227e-01 -7.197357714176177979e-02 8.394058048725128174e-02 2.284521460533142090e-01 -9.969545155763626099e-02 -1.289915144443511963e-01 -8.452875167131423950e-02 2.586157917976379395e-01 -1.441118493676185608e-02 2.115565091371536255e-01 -8.818526566028594971e-02 -1.769324243068695068e-01 -2.684475108981132507e-02 -6.818798184394836426e-02 4.828307405114173889e-02 2.385959401726722717e-02 -2.806043624877929688e-01 -2.014032937586307526e-02 1.904853284358978271e-01
-3.048166930675506592e-01 -4.624738823622465134e-03 -2.169643938541412354e-01 -2.672528475522994995e-02 4.835147410631179810e-02 3.514709770679473877e-01 -2.292210161685943604e-01 3.122117519378662109e-01 7.156477868556976318e-02 -7.441809028387069702e-02 -1.808878406882286072e-02 1.270634233951568604e-01 1.093159988522529602e-01 -1.873977184295654297e-01 -1.578819155693054199e-01 4.717375710606575012e-02 1.120961382985115051e-01 -2.124690562486648560e-01 -1.499770581722259521e-01 2.083928585052490234e-01 -1.182949244976043701e-01 1.627390980720520020e-01 2.215556949377059937e-01 -3.846946358680725098e-01 -7.207038253545761108e-02 2.897861786186695099e-02 7.756393402814865112e-02 2.613450028002262115e-02 1.180180087685585022e-01 1.872748732566833496e-01 -1.713307052850723267e-01 -1.725284606218338013e-01
-1.217033565044403076e-01 1.320367306470870972e-01 2.301883995532989502e-01 -1.659974688664078712e-03 -4.093989729881286621e-02 -1.222361773252487183e-01 -7.469658553600311279e-02 2.122019082307815552e-01 2.482219599187374115e-02 1.918191611766815186e-01 1.403932869434356689e-01 -4.296474158763885498e-02 3.107867948710918427e-02 1.258774101734161377e-01 -1.549330651760101318e-01 5.636835843324661255e-02 2.808244824409484863e-01 -1.904060542583465576e-01 -1.874674111604690552e-01 4.246779382228851318e-01 9.227918833494186401e-02 3.821990489959716797e-01 4.103702306747436523e-02 -2.410853356122970581e-01 -1.453306227922439575e-01 -6.082675606012344360e-02 -2.937242984771728516e-01 -1.469457242637872696e-02 1.853562542237341404e-03 -1.071332916617393494e-01 -2.396566271781921387e-01 1.390735357999801636e-01
-5.229572951793670654e-02 -6.684055924415588379e-02 3.689831495285034180e-02 8.641561120748519897e-02 -5.334891006350517273e-02 -1.375299692153930664e-01 -1.798509061336517334e-01 1.664640456438064575e-01 1.251967698335647583e-01 -1.462867408990859985e-01 3.437895774841308594e-01 3.510284721851348877e-01 -1.049485802650451660e-01 7.515891641378402710e-02 -3.670655190944671631e-01 9.358323179185390472e-03 3.333542048931121826e-01 -1.272902172058820724e-02 9.435354918241500854e-02 8.740978688001632690e-02 1.345952153205871582e-01 1.435090005397796631e-01 5.879721790552139282e-02 -6.360739469528198242e-02 -2.146678566932678223e-01 -2.931884229183197021e-01 3.286381661891937256e-01 -7.637450844049453735e-02 7.805615663528442383e-02 1.591254323720932007e-01 -1.283681094646453857e-01 6.605607271194458008e-02
-3.063035383820533752e-02 1.376072913408279419e-01 1.617547124624252319e-01 4.890133067965507507e-02 2.824758291244506836e-01 -9.740693494677543640e-03 -1.038116663694381714e-01 1.254962384700775146e-01 -9.198862314224243164e-02 4.958030208945274353e-02 5.840100347995758057e-02 1.093340516090393066e-01 -1.148247271776199341e-01 2.708539962768554688e-01 -2.496152967214584351e-01 4.658814985305070877e-03 2.074824422597885132e-01 -1.654005944728851318e-01 1.662652492523193359e-01 2.898550033569335938e-01 7.374244928359985352e-02 3.032554090023040771e-01 3.607115447521209717e-01 -3.274775743484497070e-01 -1.097505912184715271e-01 -1.477508097887039185e-01 1.656334549188613892e-01 6.136487238109111786e-03 2.488713115453720093e-01 -1.102657839655876160e-01 1.452328450977802277e-02 -1.323604732751846313e-01
-2.156357169151306152e-01 4.433212429285049438e-02 1.955088824033737183e-01 -4.050678312778472900e-01 9.436938166618347168e-02 -3.642314672470092773e-02 -1.612510085105895996e-01 3.155484497547149658e-01 -4.852403886616230011e-03 -3.042107447981834412e-02 1.015625819563865662e-01 1.114525571465492249e-01 -7.897341996431350708e-02 -3.668665140867233276e-02 -1.855474710464477539e-01 -2.089868187904357910e-01 4.029625356197357178e-01 -2.622658312320709229e-01 1.988777071237564087e-01 6.000275164842605591e-02 1.239776164293289185e-01 1.288041174411773682e-01 9.460251778364181519e-02 -6.800113618373870850e-02 -1.442223936319351196e-01 7.524956762790679932e-02 -1.294280141592025757e-01 8.270031213760375977e-02 1.802603751420974731e-01 1.396288573741912842e-01 -2.836539410054683685e-02 2.852332592010498047e-01
-1.792440116405487061e-01 -2.543975971639156342e-02 -3.176977932453155518e-01 -1.947223022580146790e-02 -1.460258066654205322e-01 1.796596199274063110e-01 -7.218608260154724121e-02 -7.299342006444931030e-02 1.826802492141723633e-01 1.853126138448715210e-01 2.312698066234588623e-01 8.656377345323562622e-02 1.457636505365371704e-01 -3.429000731557607651e-03 8.619882911443710327e-02 1.022554859519004822e-01 2.515560686588287354e-01 -3.691964149475097656e-01 1.156633812934160233e-02 4.122058674693107605e-02 1.660299897193908691e-01 -9.866739064455032349e-02 1.985137611627578735e-01 -1.922743320465087891e-01 -8.096421509981155396e-02 -3.023672997951507568e-01 -1.744477748870849609e-01 1.688960641622543335e-01 3.347540274262428284e-02 -2.448316365480422974e-01 -2.425269186496734619e-01 2.049808949232101440e-01
3.186188405379652977e-03 -2.749257087707519531e-01 1.565615385770797729e-01 2.771261846646666527e-03 6.489951163530349731e-03 1.339658349752426147e-01 -1.278210580348968506e-01 -7.349105924367904663e-02 9.477628767490386963e-02 -3.344881534576416016e-01 -1.758352667093276978e-01 -1.626944839954376221e-01 -6.274700909852981567e-02 1.466378420591354370e-01 -1.778341382741928101e-01 9.929350018501281738e-02 1.745136231184005737e-01 -3.718081712722778320e-01 -1.339484006166458130e-01 1.362824290990829468e-01 -2.089149132370948792e-02 2.215303480625152588e-01 1.802918761968612671e-01 -3.323760330677032471e-01 -1.095982715487480164e-01 -6.735029071569442749e-02 1.223690435290336609e-01 2.543999254703521729e-01 2.018934339284896851e-01 -2.272182106971740723e-01 -1.630099117755889893e-01 -4.557111114263534546e-02
-4.353794082999229431e-02 1.419962048530578613e-01 -6.253161281347274780e-02 -1.238746494054794312e-01 2.388224005699157715e-01 1.664167791604995728e-01 1.680183340795338154e-03 3.123792409896850586e-01 2.034384161233901978e-01 -1.452084910124540329e-02 3.199501335620880127e-01 2.437269687652587891e-01 -1.017180085182189941e-01 -6.256798515096306801e-04 -2.589512765407562256e-01 5.443872883915901184e-02 2.087420672178268433e-01 -3.345606029033660889e-01 -7.461154460906982422e-02 -8.626222610473632812e-02 2.062044292688369751e-01 -6.690489500761032104e-02 3.354538381099700928e-01 -3.030164539813995361e-01 -8.281115442514419556e-02 -1.170119494199752808e-01 6.560595333576202393e-02 -9.465251117944717407e-03 2.611669152975082397e-02 1.313243806362152100e-01 -1.570603400468826294e-01 7.239190489053726196e-02
-1.841129809617996216e-01 -9.362366795539855957e-02 -2.138133049011230469e-01 9.746832400560379028e-02 -9.533257037401199341e-02 -9.222700446844100952e-02 -1.358355861157178879e-02 2.587644755840301514e-01 -3.764250082895159721e-03 -8.678006939589977264e-03 4.837000966072082520e-01 8.961598575115203857e-02 -1.584821343421936035e-01 -3.086135536432266235e-02 8.079814142547547817e-04 -5.098527669906616211e-02 2.568860650062561035e-01 -2.990633845329284668e-01 7.311553228646516800e-03 -2.246401458978652954e-01 2.803959846496582031e-01 -1.388050615787506104e-01 2.582146525382995605e-01 -1.098266094923019409e-01 -2.546505331993103027e-01 -5.968328565359115601e-03 8.783238381147384644e-02 1.454432401806116104e-02 5.386736243963241577e-02 -1.789454221725463867e-01 -1.499212235212326050e-01 1.839790493249893188e-01
4.308760538697242737e-02 -2.672034800052642822e-01 -5.271564796566963196e-02 9.731587022542953491e-02 -2.282667160034179688e-02 -2.822086811065673828e-01 1.636801511049270630e-01 1.810702532529830933e-01 2.642972469329833984e-01 -9.928267449140548706e-02 1.450384557247161865e-01 -2.658264338970184326e-01 -1.055147573351860046e-01 -3.303474932909011841e-02 -1.621322482824325562e-01 8.895026892423629761e-02 1.985017508268356323e-01 -3.110086023807525635e-01 -1.310165971517562866e-01 1.731447875499725342e-01 -1.329467259347438812e-02 -1.358387619256973267e-01 1.166577786207199097e-01 -3.502626121044158936e-01 -1.188679337501525879e-01 -1.067368164658546448e-01 3.575908020138740540e-02 8.704374730587005615e-02 3.150906041264533997e-02 -5.749765411019325256e-02 -2.879051864147186279e-01 3.117067217826843262e-01
-2.849577665328979492e-01 -1.670825928449630737e-01 -1.094109658151865005e-02 6.127190589904785156e-02 1.665374487638473511e-01 9.382432699203491211e-02 -3.381958007812500000e-01 2.177066206932067871e-01 9.618312120437622070e-02 8.508039265871047974e-02 9.194527566432952881e-02 8.194828778505325317e-02 -9.767446666955947876e-02 1.236450001597404480e-01 -2.190883159637451172e-01 -1.344739943742752075e-01 3.311954438686370850e-01 -7.008690387010574341e-02 -2.999491989612579346e-01 1.496092677116394043e-01 5.888631101697683334e-03 7.146175205707550049e-02 -5.023251101374626160e-02 -9.079758077859878540e-02 -1.341765373945236206e-01 -4.319521784782409668e-01 -7.394599262624979019e-03 -2.835745178163051605e-02 2.317714840173721313e-01 2.281243354082107544e-01 -2.479892596602439880e-02 -1.069805696606636047e-01
-1.227181032299995422e-01 -2.305401302874088287e-02 1.747920066118240356e-01 -1.787969022989273071e-01 -1.800248585641384125e-02 -1.344651430845260620e-01 -1.051071658730506897e-01 -5.117293447256088257e-02 -1.296494305133819580e-01 -8.679731935262680054e-02 1.597255766391754150e-01 6.243687123060226440e-02 5.179794877767562866e-02 -5.281752720475196838e-02 5.922877788543701172e-02 6.660507619380950928e-02 2.348258793354034424e-01 -4.103378355503082275e-01 1.940512359142303467e-01 3.605496510863304138e-02 3.825029432773590088e-01 -1.060594543814659119e-01 6.751191616058349609e-02 -3.915327489376068115e-01 -2.167328596115112305e-01 -2.236361056566238403e-01 9.944584220647811890e-03 1.663425713777542114e-01 1.116167288273572922e-02 1.717047765851020813e-02 -2.864910364151000977e-01 1.936648935079574585e-01
-2.895994782447814941e-01 1.210243552923202515e-01 -9.121070802211761475e-02 -1.076949462294578552e-01 -1.853071153163909912e-01 1.400234699249267578e-01 2.430676817893981934e-01 1.389236599206924438e-01 4.917400702834129333e-02 2.972900122404098511e-02 1.852917969226837158e-01 -1.528142392635345459e-01 5.355017632246017456e-02 -3.438675031065940857e-02 6.349969655275344849e-02 -3.865159582346677780e-03 1.608655750751495361e-01 1.098470017313957214e-02 -1.839574575424194336e-01 3.058816865086555481e-02 1.273240298032760620e-01 1.842307299375534058e-01 2.241579145193099976e-01 1.547489594668149948e-02 -4.838111698627471924e-01 -2.451222538948059082e-01 1.970843598246574402e-02 -1.866436749696731567e-01 7.093323767185211182e-02 4.549047350883483887e-02 -1.872178614139556885e-01 3.836787641048431396e-01
-2.618858814239501953e-01 -2.429948002099990845e-01 4.566274955868721008e-02 -8.477668277919292450e-03 -2.279249951243400574e-02 8.328180015087127686e-02 -1.389252115041017532e-02 1.271274685859680176e-01 -8.866605907678604126e-02 -2.828312814235687256e-01 -9.338233619928359985e-02 -3.665998876094818115e-01 -1.683544367551803589e-01 1.324914302676916122e-02 -3.605909645557403564e-01 3.037678301334381104e-01 -5.791812762618064880e-02 -1.902168393135070801e-01 -1.203193981200456619e-02 -4.938155785202980042e-02 1.282892972230911255e-01 2.164617180824279785e-01 1.261124461889266968e-01 -2.093545943498611450e-01 -1.005930230021476746e-01 7.033038884401321411e-03 1.795703768730163574e-01 2.713996544480323792e-02 3.276088461279869080e-02 -2.005154192447662354e-01 -2.249260544776916504e-01 2.538159191608428955e-01
-2.710827887058258057e-01 -1.424118280410766602e-01 -2.144642174243927002e-01 1.109627634286880493e-01 1.140064187347888947e-02 -9.693997353315353394e-02 2.316014617681503296e-01 1.323290821164846420e-02 1.035354938358068466e-02 -1.130247190594673157e-01 1.271972060203552246e-01 -1.869639605283737183e-01 1.095152869820594788e-01 -6.238717585802078247e-02 -6.568821519613265991e-02 8.590811491012573242e-02 2.284778207540512085e-01 -2.424845993518829346e-01 1.907739341259002686e-01 2.216062843799591064e-01 2.479555830359458923e-02 -8.881440013647079468e-02 3.890427350997924805e-01 -2.615861296653747559e-01 -9.998976439237594604e-02 2.423143386840820312e-01 3.025945462286472321e-02 -1.643808558583259583e-02 2.290971279144287109e-01 3.976657986640930176e-03 -2.331272214651107788e-01 3.024027347564697266e-01
-4.301671087741851807e-01 -9.715485572814941406e-02 1.125635430216789246e-01 -2.101699113845825195e-01 3.373306989669799805e-02 8.925664424896240234e-02 -1.447400152683258057e-01 3.876237943768501282e-02 2.606905102729797363e-01 1.315095722675323486e-01 2.266058623790740967e-01 1.017236709594726562e-01 1.559019833803176880e-01 2.108460813760757446e-01 -7.548388838768005371e-02 9.464077651500701904e-02 1.209948956966400146e-01 -1.427992731332778931e-01 -2.345197051763534546e-01 4.082373380661010742e-01 2.228393219411373138e-02 7.942093163728713989e-02 1.426545232534408569e-01 5.899810418486595154e-02 -3.331652879714965820e-01 6.023153290152549744e-02 2.045995444059371948e-01 -4.617768153548240662e-02 -1.041598096489906311e-01 -6.439667940139770508e-02 -1.387340575456619263e-01 -8.100759983062744141e-02
-1.436766143888235092e-02 -1.003943383693695068e-01 -3.078836798667907715e-01 -1.158089488744735718e-01 3.457768857479095459e-01 -2.023885026574134827e-02 -5.583842284977436066e-04 2.059019654989242554e-01 8.042803406715393066e-02 -8.128143846988677979e-02 3.679803386330604553e-02 5.049492046236991882e-02 7.793407142162322998e-02 -2.808743901550769806e-02 -3.186282813549041748e-01 -1.580818891525268555e-01 3.839191198348999023e-01 -4.354822635650634766e-01 -3.374383971095085144e-02 8.271884918212890625e-02 -1.092285737395286560e-01 2.596798837184906006e-01 1.271498352289199829e-01 -8.104483783245086670e-02 -9.732731431722640991e-02 -1.420682221651077271e-01 2.495452463626861572e-01 -4.495316185057163239e-03 5.717364698648452759e-02 1.380333006381988525e-01 -8.507858961820602417e-02 1.259882096201181412e-02
-6.797114759683609009e-02 2.874158322811126709e-02 8.129629492759704590e-02 -8.668466471135616302e-03 -1.020763218402862549e-01 -7.087749987840652466e-02 -2.392007261514663696e-01 3.846793174743652344e-01 -5.230020731687545776e-02 -2.103819139301776886e-02 2.556496560573577881e-01 8.543428964912891388e-03 -2.646187245845794678e-01 1.435723155736923218e-01 1.238812729716300964e-01 3.029188665095716715e-04 1.309425979852676392e-01 -2.717612087726593018e-01 -6.171316653490066528e-02 2.557202614843845367e-02 2.313342094421386719e-01 1.842269003391265869e-01 2.803824543952941895e-01 -4.318608343601226807e-01 7.244919985532760620e-02 1.675251424312591553e-01 -7.928875088691711426e-02 -1.669812365435063839e-03 2.199421869590878487e-03 5.441467091441154480e-02 -2.641527950763702393e-01 1.796096563339233398e-01
-1.984880268573760986e-01 -3.876082226634025574e-02 -4.357091709971427917e-02 6.398928165435791016e-02 -8.093625307083129883e-02 2.471245974302291870e-01 -1.156984940171241760e-01 2.904511429369449615e-02 2.348925173282623291e-01 -1.467503700405359268e-02 4.853067398071289062e-01 9.153191745281219482e-02 -1.893824189901351929e-01 8.536923676729202271e-02 2.021539658308029175e-01 1.437220871448516846e-01 3.593611717224121094e-01 -1.483825594186782837e-01 -1.890317071229219437e-03 -1.638742685317993164e-01 -1.176062971353530884e-01 -1.291176974773406982e-01 3.237924575805664062e-01 -1.638502925634384155e-01 -1.652338355779647827e-01 -1.929671615362167358e-01 1.529842149466276169e-02 3.291676566004753113e-02 1.490795761346817017e-01 -9.715832769870758057e-02 -1.204276457428932190e-01 1.227145269513130188e-01
-3.201730847358703613e-01 6.852328777313232422e-02 7.663428038358688354e-02 -7.438338547945022583e-02 2.815251946449279785e-01 -8.683142811059951782e-02 -1.739585846662521362e-01 2.672253549098968506e-01 7.559499144554138184e-02 -3.308260347694158554e-03 1.991675198078155518e-01 2.167151570320129395e-01 -9.035467356443405151e-02 1.998873800039291382e-01 -2.729402184486389160e-01 -4.519604519009590149e-02 1.505875587463378906e-01 -2.737190723419189453e-01 2.393968217074871063e-02 2.702249288558959961e-01 -6.293708831071853638e-02 1.808660477399826050e-01 1.243050247430801392e-01 -2.595853805541992188e-01 1.660731732845306396e-01 -3.145737051963806152e-01 1.260598897933959961e-01 -2.204488031566143036e-02 -9.258793666958808899e-03 -1.386609077453613281e-01 -1.149894520640373230e-01 -9.875232726335525513e-02
9.144195914268493652e-02 -1.455949991941452026e-01 6.986033171415328979e-02 -7.002795487642288208e-02 1.597436219453811646e-01 -6.359774619340896606e-02 -6.957075744867324829e-02 1.592887639999389648e-01 2.520657517015933990e-02 1.395548135042190552e-02 2.588628530502319336e-01 1.393470764160156250e-01 -4.753014445304870605e-02 7.449082285165786743e-02 -2.102028131484985352e-01 4.860027879476547241e-02 5.598721504211425781e-01 -2.710130214691162109e-01 5.224322155117988586e-02 1.996998488903045654e-02 6.747314333915710449e-02 2.421632856130599976e-01 1.641763150691986084e-01 -4.811986908316612244e-02 -2.795243822038173676e-02 -1.893878281116485596e-01 4.370978772640228271e-01 -1.690678671002388000e-02 -3.195578604936599731e-02 2.468225173652172089e-02 -2.165679484605789185e-01 -1.574170030653476715e-02
-3.948803842067718506e-01 -1.478904038667678833e-01 2.062545120716094971e-01 -1.293442398309707642e-01 -1.051412671804428101e-01 7.411845028400421143e-02 -6.219431757926940918e-02 5.634229257702827454e-02 1.741238385438919067e-01 -7.197631150484085083e-02 1.679591983556747437e-01 -2.118958979845046997e-01 -1.270518600940704346e-01 1.829358786344528198e-01 -1.103411987423896790e-01 -1.171169877052307129e-01 4.202061593532562256e-01 2.181725502014160156e-01 -2.902907729148864746e-01 3.390326499938964844e-01 2.903281338512897491e-02 7.092708256095647812e-03 -1.408550888299942017e-01 -1.586644202470779419e-01 -3.589867800474166870e-02 -5.753528326749801636e-02 6.404042243957519531e-02 -1.368433833122253418e-01 -1.182407811284065247e-01 -6.682049483060836792e-03 -5.978783592581748962e-02 2.022585272789001465e-01
-1.431080549955368042e-01 5.900472775101661682e-02 -1.511650383472442627e-01 -7.599196583032608032e-02 6.630553980357944965e-04 -1.075466126203536987e-01 -2.683366537094116211e-01 2.700022459030151367e-01 -2.287539988756179810e-01 -2.936297841370105743e-02 2.822061181068420410e-01 4.464935138821601868e-02 -6.936563551425933838e-02 2.593447566032409668e-01 3.451143950223922729e-02 -8.391084522008895874e-02 2.841359376907348633e-01 -1.405963152647018433e-01 -6.489925831556320190e-02 7.781195640563964844e-02 2.770103812217712402e-01 3.962002694606781006e-01 2.003486901521682739e-01 -3.088603019714355469e-01 -9.136820444837212563e-04 4.178199544548988342e-02 1.655466407537460327e-01 4.399836994707584381e-03 -1.317105442285537720e-01 3.478508442640304565e-02 -2.119693160057067871e-01 5.604759231209754944e-02
4.891907796263694763e-02 -2.396306991577148438e-01 6.740777287632226944e-03 1.411374211311340332e-01 5.097023397684097290e-02 2.903257012367248535e-01 -1.204056367278099060e-01 4.341539740562438965e-02 2.156090438365936279e-01 -2.573479712009429932e-01 -1.099529676139354706e-02 -2.926795780658721924e-01 7.998093962669372559e-02 2.718411386013031006e-01 -1.205418780446052551e-01 -7.319519668817520142e-02 2.899948740378022194e-03 -3.572495281696319580e-01 -2.372715808451175690e-02 1.028215438127517700e-01 6.215390190482139587e-02 7.385069131851196289e-02 1.232990771532058716e-01 -2.687371969223022461e-01 -1.882700473070144653e-01 1.475224941968917847e-01 3.107842206954956055e-01 8.428024500608444214e-02 1.634156405925750732e-01 -2.371873557567596436e-01 -1.130132824182510376e-01 1.616367846727371216e-01
-2.740045189857482910e-01 -9.872502833604812622e-02 -3.906932100653648376e-02 3.060308694839477539e-01 7.733414415270090103e-03 8.313734084367752075e-02 1.367081701755523682e-02 4.157169759273529053e-01 -1.908398717641830444e-01 -2.145695090293884277e-01 1.503779888153076172e-01 9.280361235141754150e-03 1.222560480237007141e-01 2.825782299041748047e-01 -1.372913867235183716e-01 -4.819248244166374207e-02 4.526948183774948120e-02 2.704088203608989716e-02 1.558514661155641079e-03 1.540509611368179321e-01 6.176616996526718140e-02 8.227328956127166748e-02 -3.956773504614830017e-02 -5.351995676755905151e-02 -2.902604639530181885e-01 -1.700733155012130737e-01 -1.219367980957031250e-01 9.000866860151290894e-02 2.597164511680603027e-01 -2.764079272747039795e-01 -1.899152249097824097e-01 2.475681453943252563e-01
-1.082313880324363708e-01 -1.735306084156036377e-01 -1.461267769336700439e-01 2.345251739025115967e-01 1.691351830959320068e-02 -1.843324154615402222e-01 4.267809540033340454e-02 -3.174053877592086792e-02 1.931860893964767456e-01 -3.183776140213012695e-01 2.125148773193359375e-01 -9.743946790695190430e-02 -2.430495470762252808e-01 -2.836044877767562866e-02 -1.461096201092004776e-02 8.305425941944122314e-02 2.164988964796066284e-01 -2.085871398448944092e-01 5.651381984353065491e-02 2.722353339195251465e-01 -3.758492320775985718e-02 1.385578066110610962e-01 4.516831338405609131e-01 -1.981652528047561646e-01 -2.516823820769786835e-02 -1.831876486539840698e-02 1.870493441820144653e-01 -1.416316777467727661e-01 -1.138117685914039612e-01 -7.710082083940505981e-02 -2.218891531229019165e-01 1.692954301834106445e-01
-5.098873749375343323e-02 6.198849901556968689e-02 -8.666409552097320557e-02 -1.001993268728256226e-01 3.989702090620994568e-02 6.916433572769165039e-02 -3.858131766319274902e-01 2.034976780414581299e-01 7.559984922409057617e-02 -4.274049401283264160e-02 2.089017927646636963e-01 -1.746540665626525879e-01 -1.504669338464736938e-01 1.813469678163528442e-01 -1.332171708345413208e-01 -2.484122291207313538e-02 2.272849157452583313e-02 -9.983989596366882324e-02 -2.678133547306060791e-01 -1.478569395840167999e-02 1.551015377044677734e-01 6.864546984434127808e-02 1.094850674271583557e-01 -4.069120287895202637e-01 -3.263777196407318115e-01 -1.548141241073608398e-01 2.740003764629364014e-01 1.561933159828186035e-01 1.581972092390060425e-01 2.644229829311370850e-01 -8.100730925798416138e-02 5.967236682772636414e-02
-1.577213704586029053e-01 -2.552646696567535400e-01 1.256959736347198486e-01 9.464663453400135040e-03 2.602819204330444336e-01 1.351129859685897827e-01 -5.293912813067436218e-02 -1.656270921230316162e-01 3.684308007359504700e-02 -2.385471314191818237e-01 -2.780503034591674805e-02 -1.282111555337905884e-01 -9.501605480909347534e-02 1.622824966907501221e-01 -3.083240091800689697e-01 1.641657054424285889e-01 1.948782801628112793e-01 -3.529298603534698486e-01 4.435120150446891785e-02 1.605517417192459106e-01 2.349937558174133301e-01 1.168528869748115540e-01 1.229859665036201477e-01 -1.290012747049331665e-01 -1.398734450340270996e-01 4.524026438593864441e-02 1.498890370130538940e-01 2.507223188877105713e-01 2.957715690135955811e-01 -2.015628367662429810e-01 -6.318884342908859253e-02 1.225619912147521973e-01
-3.931427597999572754e-01 1.589486747980117798e-02 -1.658930033445358276e-01 2.007080614566802979e-01 5.802470073103904724e-02 1.857822239398956299e-01 -9.734873473644256592e-02 1.028719022870063782e-01 -1.300468593835830688e-01 -7.691305130720138550e-02 6.359435617923736572e-02 4.387782886624336243e-02 1.949767023324966431e-01 1.341589689254760742e-01 -1.806218773126602173e-01 -1.204777583479881287e-01 1.318173855543136597e-01 1.555970162153244019e-01 7.744134217500686646e-02 2.313584834337234497e-01 2.592056989669799805e-01 4.733600467443466187e-02 6.157142668962478638e-02 -8.205509930849075317e-02 -3.132092952728271484e-01 -5.439894646406173706e-02 1.829645410180091858e-02 3.423933684825897217e-01 2.832749485969543457e-01 -2.863868512213230133e-02 1.848736852407455444e-01 2.693634927272796631e-01
-9.658268839120864868e-02 4.371777921915054321e-02 1.648397445678710938e-01 -1.811319440603256226e-01 1.137142330408096313e-01 3.459398401901125908e-03 -9.232714772224426270e-02 4.469646215438842773e-01 1.724858880043029785e-01 2.450571656227111816e-01 3.814486786723136902e-02 -1.237302944064140320e-01 -8.885640650987625122e-02 7.729395478963851929e-02 1.184390932321548462e-01 -5.796545743942260742e-02 3.602507412433624268e-01 -1.278467476367950439e-01 -2.567891217768192291e-02 2.481230795383453369e-01 2.005002349615097046e-01 2.840696275234222412e-01 5.737758427858352661e-02 -2.138666957616806030e-01 -1.310442090034484863e-01 -6.703974306583404541e-02 -2.855901420116424561e-01 -9.170572459697723389e-02 2.565999925136566162e-01 -4.116258025169372559e-02 -7.523195445537567139e-02 8.121263980865478516e-02
-8.385691046714782715e-02 3.925680816173553467e-01 -2.400616109371185303e-01 -6.606747210025787354e-02 -4.373096302151679993e-02 3.341359496116638184e-01 -2.196043729782104492e-01 2.605223357677459717e-01 -2.609184943139553070e-02 8.482510596513748169e-02 1.018464192748069763e-01 8.058766275644302368e-02 -1.820980012416839600e-01 1.194622069597244263e-01 5.306649208068847656e-02 3.290733098983764648e-01 3.684497475624084473e-01 -1.179492324590682983e-01 -2.022597193717956543e-02 6.771511584520339966e-02 4.280017688870429993e-03 -2.293578349053859711e-02 2.874253392219543457e-01 -3.713325411081314087e-02 -2.182366698980331421e-01 -4.927631095051765442e-02 1.397748589515686035e-01 -5.297975614666938782e-02 9.341792017221450806e-02 -1.283775568008422852e-01 -1.432928293943405151e-01 8.117461204528808594e-02
-3.940708637237548828e-01 2.179469354450702667e-02 -2.483787238597869873e-01 -8.960016071796417236e-02 2.026899717748165131e-02 -1.417266577482223511e-01 1.081909984350204468e-01 -5.518145859241485596e-02 -7.696904987096786499e-02 -9.475054591894149780e-02 3.939078748226165771e-01 -5.473508685827255249e-02 -9.926535934209823608e-02 1.278192102909088135e-01 -1.581309884786605835e-01 1.218051835894584656e-01 1.217699497938156128e-01 -1.953168809413909912e-01 9.385307133197784424e-02 7.836693897843360901e-03 1.989954710006713867e-01 -8.718249946832656860e-02 1.366426497697830200e-01 -2.719222605228424072e-01 -3.141316771507263184e-01 -1.126446649432182312e-01 -4.979215934872627258e-02 1.009597107768058777e-01 -5.633551254868507385e-02 -2.290651798248291016e-01 5.938663333654403687e-02 3.395591378211975098e-01
7.671827822923660278e-02 1.613943129777908325e-01 8.728956431150436401e-02 -3.406322374939918518e-02 1.089230328798294067e-01 1.728383637964725494e-02 -2.937454544007778168e-02 2.487369775772094727e-01 -1.075905710458755493e-01 -2.785653620958328247e-02 1.508164554834365845e-01 -2.072071731090545654e-01 -9.798462688922882080e-02 -1.907110959291458130e-01 -2.011704891920089722e-01 -8.902887254953384399e-02 4.933555722236633301e-01 -2.714375257492065430e-01 7.542952150106430054e-02 2.709771096706390381e-01 1.187759488821029663e-01 -1.458771824836730957e-01 1.562773138284683228e-01 -2.088855504989624023e-01 -1.749583929777145386e-01 -1.820929348468780518e-01 5.630667507648468018e-02 1.534621864557266235e-01 1.202018633484840393e-01 1.447447538375854492e-01 -1.728613823652267456e-01 2.378677278757095337e-01
6.943973246961832047e-03 6.428030133247375488e-02 -1.096321269869804382e-01 -8.329978585243225098e-02 -8.521635830402374268e-02 1.195602342486381531e-01 -1.203504577279090881e-02 1.618575006723403931e-01 5.425126478075981140e-02 1.402285546064376831e-01 2.590644061565399170e-01 -3.428452610969543457e-01 1.857503205537796021e-01 2.506992518901824951e-01 -1.825455278158187866e-01 2.623327970504760742e-01 -1.627079024910926819e-02 -1.577961444854736328e-01 1.324040442705154419e-01 4.322808608412742615e-02 8.861377835273742676e-02 2.137444913387298584e-01 3.647907972335815430e-01 6.027567014098167419e-02 -2.031834274530410767e-01 -9.242663532495498657e-02 2.591434493660926819e-02 -4.329948872327804565e-02 1.887679994106292725e-01 -3.429909944534301758e-01 2.077904492616653442e-01 1.963906586170196533e-01
-1.635263860225677490e-02 -6.727914512157440186e-02 -2.082330882549285889e-01 -2.582434117794036865e-01 2.941359952092170715e-02 1.528196930885314941e-01 -2.363108843564987183e-01 4.051456153392791748e-01 6.189585104584693909e-02 -1.554458290338516235e-01 1.208352148532867432e-01 -9.720677509903907776e-03 1.580498814582824707e-01 2.092975974082946777e-01 -1.706634908914566040e-01 -1.059895455837249756e-01 2.028557509183883667e-01 -2.018975466489791870e-01 -2.254858016967773438e-01 2.050192654132843018e-01 3.121961355209350586e-01 2.403084188699722290e-01 6.068366765975952148e-02 -1.469165831804275513e-02 -5.745331197977066040e-02 -1.660545170307159424e-02 1.040506139397621155e-01 -2.911035418510437012e-01 1.688796132802963257e-01 1.457721590995788574e-01 -4.439701326191425323e-03 7.923877239227294922e-02
-2.167750895023345947e-01 -7.139565050601959229e-02 -2.346484549343585968e-02 6.547020375728607178e-02 2.586060389876365662e-02 -1.474805027246475220e-01 -6.001772731542587280e-02 1.755788326263427734e-01 2.311357259750366211e-01 -8.509743027389049530e-03 4.161304235458374023e-01 -3.075602352619171143e-01 6.198011338710784912e-02 -3.845841810107231140e-02 -2.610240280628204346e-01 -1.610847711563110352e-01 1.740151494741439819e-01 -2.978583052754402161e-02 1.961178034543991089e-01 2.512992024421691895e-01 2.969125285744667053e-02 -1.105455085635185242e-01 -5.467475950717926025e-02 -1.850203722715377808e-01 -3.078844547271728516e-01 -9.687131643295288086e-02 3.007390499114990234e-01 1.074740570038557053e-02 -3.266732767224311829e-02 -2.082408964633941650e-01 -6.140422821044921875e-02 -1.988081783056259155e-01
2.240416966378688812e-02 -1.805351972579956055e-01 -2.543728239834308624e-02 1.102826744318008423e-01 -6.929434835910797119e-02 3.174609243869781494e-01 -1.132386028766632080e-01 -8.959361910820007324e-02 2.754326760768890381e-01 -1.878749728202819824e-01 4.528097435832023621e-02 -1.023641526699066162e-01 6.208696961402893066e-02 2.085274904966354370e-01 -2.621521949768066406e-01 9.371121227741241455e-02 3.154696151614189148e-02 -3.374541699886322021e-01 -2.079052180051803589e-01 -2.377573633566498756e-03 -3.389041125774383545e-02 7.747674733400344849e-02 -7.819245010614395142e-02 -3.997241258621215820e-01 -2.277477830648422241e-01 9.288185834884643555e-02 1.148121356964111328e-01 2.508814819157123566e-02 2.553919553756713867e-01 -1.879542618989944458e-01 -1.928129792213439941e-01 1.896001994609832764e-01
1.273343525826931000e-02 7.561475783586502075e-02 1.755038648843765259e-01 -8.982296288013458252e-02 -4.578132182359695435e-02 3.924410417675971985e-02 -2.472494095563888550e-01 -4.684368614107370377e-03 2.358353734016418457e-01 1.811157464981079102e-01 5.977072566747665405e-02 -3.136578574776649475e-02 3.109712898731231689e-02 -4.551546275615692139e-02 -2.100591957569122314e-01 -4.476620629429817200e-02 2.469137459993362427e-01 -1.170972287654876709e-01 -7.243541628122329712e-02 1.458007842302322388e-01 1.266512833535671234e-02 -2.017883211374282837e-01 -3.309088200330734253e-02 -2.118428945541381836e-01 -4.448517262935638428e-01 -1.331267505884170532e-01 3.538814187049865723e-01 2.125193476676940918e-01 1.287876665592193604e-01 -2.394729852676391602e-01 -1.019999459385871887e-01 2.998852133750915527e-01
-2.332097291946411133e-01 -1.701318621635437012e-01 -1.123355031013488770e-01 2.606372237205505371e-01 -2.619450092315673828e-01 -5.102518573403358459e-02 -7.596017420291900635e-02 -2.727901376783847809e-02 3.802821785211563110e-02 8.537189662456512451e-02 2.205736339092254639e-01 -1.381630301475524902e-01 -1.358912587165832520e-01 -1.804702579975128174e-01 -8.589626103639602661e-02 7.716409116983413696e-02 3.967107534408569336e-01 -4.249154925346374512e-01 -1.367704123258590698e-01 1.229708567261695862e-01 1.980030536651611328e-01 -2.516840212047100067e-02 2.531015276908874512e-01 -6.781858205795288086e-02 -1.579626798629760742e-01 1.198740825057029724e-01 4.531043395400047302e-02 -7.722139358520507812e-02 9.590043127536773682e-02 -1.181395128369331360e-01 -2.312313020229339600e-01 1.154169365763664246e-01
-1.788775175809860229e-01 1.976387575268745422e-02 -8.389348536729812622e-02 4.760036617517471313e-02 -5.176087841391563416e-02 3.942167162895202637e-01 -3.476473987102508545e-01 1.488577574491500854e-01 2.826762497425079346e-01 1.523030921816825867e-03 1.559852063655853271e-01 5.919431895017623901e-02 2.666257619857788086e-01 -1.951884925365447998e-01 -2.563809975981712341e-02 -1.247933208942413330e-01 3.392317891120910645e-02 -3.271477520465850830e-01 2.536818198859691620e-02 -2.845632098615169525e-02 1.181842237710952759e-01 2.338150590658187866e-01 2.134247869253158569e-01 -1.651133745908737183e-01 2.493291720747947693e-02 -2.260056436061859131e-01 -1.309731155633926392e-01 -1.719891875982284546e-01 -1.163807883858680725e-01 -1.935506016016006470e-01 -1.441941708326339722e-01 -5.225852131843566895e-02
-3.174927085638046265e-02 -1.826431751251220703e-01 1.509162038564682007e-01 2.581554651260375977e-02 1.316217184066772461e-01 1.124424636363983154e-01 -8.763033896684646606e-02 -7.566394656896591187e-02 1.508681774139404297e-01 -2.707936167716979980e-01 -1.296179145574569702e-01 -9.129797667264938354e-02 4.184560850262641907e-02 1.705376356840133667e-01 -1.642288416624069214e-01 7.290633767843246460e-02 7.416709512472152710e-02 -4.469634890556335449e-01 2.206960879266262054e-02 1.846753358840942383e-01 4.426852613687515259e-02 1.312384903430938721e-01 2.444556206464767456e-01 -2.495988905429840088e-01 -1.797716617584228516e-01 -9.430461376905441284e-02 2.682032883167266846e-01 2.843120396137237549e-01 2.078515440225601196e-01 -2.200072854757308960e-01 -2.114942818880081177e-01 5.522038787603378296e-02
-1.897751837968826294e-01 -2.414547950029373169e-01 -9.502346813678741455e-02 2.248630113899707794e-02 -2.547543644905090332e-01 -1.430992484092712402e-01 -9.929767251014709473e-02 -4.300810769200325012e-02 9.571917355060577393e-02 -1.565946340560913086e-01 7.908145338296890259e-02 1.096691340208053589e-01 9.500760585069656372e-02 3.102966845035552979e-01 -1.707114130258560181e-01 3.056079149246215820e-01 3.203021585941314697e-01 -5.394600331783294678e-02 5.321163684129714966e-02 2.345042973756790161e-01 2.731592059135437012e-01 3.121450170874595642e-02 1.134249940514564514e-01 -2.361339777708053589e-01 7.393404096364974976e-02 -1.837908625602722168e-01 8.317217975854873657e-02 -2.296879589557647705e-01 3.000302612781524658e-01 1.446643918752670288e-01 4.230525717139244080e-02 -7.193635217845439911e-03
-6.471972912549972534e-02 -1.923484206199645996e-01 1.362380534410476685e-01 1.772193238139152527e-02 1.882026791572570801e-01 1.227252483367919922e-01 -6.267374753952026367e-02 -9.289981424808502197e-02 -4.407282918691635132e-02 -3.562618792057037354e-01 -7.676941901445388794e-02 -9.684026241302490234e-02 -1.362824738025665283e-01 9.274309128522872925e-02 -1.540714353322982788e-01 1.594414412975311279e-01 1.976147741079330444e-01 -3.692445158958435059e-01 1.310243308544158936e-01 1.608055680990219116e-01 1.477120220661163330e-01 3.490567952394485474e-02 1.352634280920028687e-01 -2.225142121315002441e-01 -2.073566615581512451e-01 -1.240926533937454224e-01 2.585173547267913818e-01 3.127789795398712158e-01 2.962249219417572021e-01 -1.577445268630981445e-01 1.547539490275084972e-03 1.071012243628501892e-01
-3.534841835498809814e-01 9.231951832771301270e-02 -1.963098533451557159e-02 -1.573337912559509277e-01 -6.157503277063369751e-02 5.345621332526206970e-02 -1.689812690019607544e-01 1.381530910730361938e-01 3.416144847869873047e-02 -2.493253201246261597e-01 1.054126545786857605e-01 1.438895612955093384e-01 -1.850637793540954590e-01 1.619566977024078369e-01 -2.728763818740844727e-01 -1.568793803453445435e-01 2.409605681896209717e-01 1.113191023468971252e-01 -1.501570791006088257e-01 2.872340381145477295e-03 -1.396166682243347168e-01 8.463811129331588745e-02 9.437080472707748413e-02 6.399074196815490723e-02 -9.250825643539428711e-02 -1.419965922832489014e-01 3.526113927364349365e-02 -1.693368852138519287e-01 4.319020211696624756e-01 -2.373201847076416016e-01 -1.627469062805175781e-01 2.678562700748443604e-01
-8.172968775033950806e-02 5.491013173013925552e-03 9.723699837923049927e-02 2.144195884466171265e-02 6.990014761686325073e-02 -2.068603411316871643e-02 3.467152640223503113e-02 -1.293464377522468567e-02 8.752294629812240601e-02 -1.697761751711368561e-02 4.216914474964141846e-01 -1.355050951242446899e-01 1.540798842906951904e-01 2.905917167663574219e-01 -8.370702713727951050e-02 -3.300996869802474976e-02 1.717097312211990356e-01 -9.695033729076385498e-02 7.213991135358810425e-02 6.771974265575408936e-02 1.169291585683822632e-01 2.494041249155998230e-02 1.285825371742248535e-01 9.695581346750259399e-02 4.387436434626579285e-02 -4.362817406654357910e-01 2.843984365463256836e-01 9.294570982456207275e-02 -3.571819514036178589e-02 -1.364247947931289673e-01 -3.099284768104553223e-01 4.118788242340087891e-01
1.020111143589019775e-01 -6.935585406608879566e-04 1.711120605468750000e-01 -3.432938829064369202e-02 -1.543403565883636475e-01 -4.748672991991043091e-02 6.060262024402618408e-02 2.347331941127777100e-01 1.376232653856277466e-01 3.497114032506942749e-02 3.777580857276916504e-01 1.292738318443298340e-01 4.562948644161224365e-02 -5.737442057579755783e-03 -3.964090645313262939e-01 -3.117257058620452881e-01 4.350522756576538086e-01 -1.394525170326232910e-01 -4.680436570197343826e-03 2.658913731575012207e-01 2.262758165597915649e-01 1.610675305128097534e-01 1.152856051921844482e-01 5.895185470581054688e-02 -1.351071614772081375e-02 -6.016107276082038879e-02 2.385521493852138519e-02 1.867159903049468994e-01 -1.130879949778318405e-02 -8.588185533881187439e-03 -1.497039794921875000e-01 5.558006837964057922e-02
-3.035962283611297607e-01 -2.629183828830718994e-01 -2.429060339927673340e-01 2.016033828258514404e-01 -2.246496081352233887e-02 -1.322388648986816406e-01 -1.285211145877838135e-01 2.465313673019409180e-01 -1.854114383459091187e-01 -1.482282876968383789e-01 3.010136187076568604e-01 -1.278305053710937500e-02 -2.047131657600402832e-01 1.346227973699569702e-01 -9.778500348329544067e-02 -1.773185431957244873e-01 9.797923266887664795e-02 1.415988653898239136e-01 4.372128844261169434e-02 -7.466382533311843872e-02 1.738789975643157959e-01 -1.001723781228065491e-01 2.787637114524841309e-01 -1.611998677253723145e-01 -2.466343194246292114e-01 -4.744855687022209167e-02 -2.068412862718105316e-02 -5.626960471272468567e-02 3.225732147693634033e-01 -1.489577740430831909e-01 -7.503794878721237183e-02 1.263599693775177002e-01
-3.838010132312774658e-02 4.445097222924232483e-02 2.490019053220748901e-02 2.881088852882385254e-01 7.036053575575351715e-03 1.105966120958328247e-01 1.198450773954391479e-01 2.548907399177551270e-01 1.962147951126098633e-01 -7.395237684249877930e-02 2.738421559333801270e-01 1.367161720991134644e-01 1.920771971344947815e-02 5.409386754035949707e-01 -1.741087138652801514e-01 -2.355389483273029327e-02 2.212960273027420044e-01 -1.811875402927398682e-01 -1.164726465940475464e-01 -2.637270651757717133e-02 1.213859394192695618e-02 -2.740619704127311707e-02 3.219124078750610352e-01 -7.917101681232452393e-02 -1.714252680540084839e-01 -5.616777017712593079e-02 2.404033243656158447e-01 -2.169269174337387085e-01 2.437190525233745575e-02 -1.901063136756420135e-02 -7.102966308593750000e-02 9.777238219976425171e-02
-1.936321109533309937e-01 -2.224062755703926086e-02 -6.377545744180679321e-02 -1.898311376571655273e-01 1.108141019940376282e-01 2.217641919851303101e-01 -1.234222427010536194e-01 1.891863793134689331e-01 2.572035193443298340e-01 -7.237997651100158691e-02 2.226610779762268066e-01 1.864427328109741211e-01 -5.446644499897956848e-02 3.120664954185485840e-01 5.427968502044677734e-02 -1.511155962944030762e-01 1.010290756821632385e-01 -2.481695413589477539e-01 -2.472001463174819946e-01 1.262989938259124756e-01 -2.259739935398101807e-01 1.016716584563255310e-01 1.997747719287872314e-01 -2.002502530813217163e-01 -2.556309998035430908e-01 -9.899272024631500244e-02 -5.504000931978225708e-02 -2.227096259593963623e-01 -1.944439709186553955e-01 1.187065243721008301e-01 -1.479058712720870972e-01 1.890556216239929199e-01
-2.737309336662292480e-01 -1.565519422292709351e-01 1.725887507200241089e-01 -1.799252033233642578e-01 1.027425229549407959e-01 2.598727308213710785e-02 -3.952586650848388672e-02 4.808743670582771301e-02 1.135476399213075638e-02 6.998499482870101929e-02 3.092693984508514404e-01 4.105663299560546875e-02 -1.189858885481953621e-03 -1.699620783329010010e-01 -2.548824064433574677e-02 8.475007116794586182e-02 1.604275405406951904e-01 3.741003945469856262e-02 -1.437335163354873657e-01 1.919451355934143066e-01 -3.787265345454216003e-02 -1.978677213191986084e-01 4.179410636425018311e-01 9.884446859359741211e-02 -4.971586540341377258e-02 -1.658523082733154297e-01 2.852318286895751953e-01 -3.531461358070373535e-01 2.504364550113677979e-01 -2.680273056030273438e-01 -4.463903233408927917e-02 -4.414327070116996765e-02
-2.697117328643798828e-01 -2.077565044164657593e-01 -2.313847071491181850e-04 -2.630079984664916992e-01 -2.213281579315662384e-02 1.855093389749526978e-01 -2.117741256952285767e-01 2.279100380837917328e-02 4.178260862827301025e-01 3.650421276688575745e-02 3.348327428102493286e-02 -1.099978759884834290e-01 -1.254375278949737549e-01 -1.508061657659709454e-03 6.590433418750762939e-02 -2.114441692829132080e-01 -1.452900283038616180e-02 -1.992788016796112061e-01 -1.100971549749374390e-01 3.321084976196289062e-01 1.564977318048477173e-01 -1.632142998278141022e-02 2.737721502780914307e-01 -8.464696258306503296e-02 -3.645118772983551025e-01 5.049278587102890015e-02 1.816892065107822418e-02 -1.145445927977561951e-01 2.056136876344680786e-01 1.142228990793228149e-01 -2.334020473062992096e-02 -8.231195062398910522e-02
-2.951434813439846039e-02 -4.755998775362968445e-02 -1.494976226240396500e-02 -5.623070523142814636e-02 1.276040673255920410e-01 1.458474695682525635e-01 -1.775268912315368652e-01 -8.176737278699874878e-02 1.777170896530151367e-01 -3.405848443508148193e-01 -1.095809508115053177e-02 -2.198762148618698120e-01 6.542758643627166748e-02 1.590399295091629028e-01 -1.291577368974685669e-01 1.144180223345756531e-01 7.788453251123428345e-02 -3.017876446247100830e-01 -2.127031981945037842e-01 1.786141395568847656e-01 6.003955751657485962e-02 1.369612570852041245e-02 -1.364415790885686874e-02 -3.996323049068450928e-01 -3.717213571071624756e-01 8.314558863639831543e-02 2.063693851232528687e-01 7.624370604753494263e-02 1.299138516187667847e-01 -1.748072654008865356e-01 -2.180258929729461670e-01 1.894656121730804443e-01
1.071654632687568665e-01 3.703783079981803894e-02 1.314903646707534790e-01 -1.735018789768218994e-01 2.935330867767333984e-01 2.182136923074722290e-01 -2.728784084320068359e-01 2.510975003242492676e-01 -2.816966921091079712e-02 -2.930026501417160034e-02 1.111951693892478943e-01 -1.896672546863555908e-01 -7.788924872875213623e-02 9.882954508066177368e-02 -4.668773412704467773e-01 4.272377490997314453e-02 7.168360799551010132e-02 -1.405869722366333008e-01 -9.622173011302947998e-02 6.589053571224212646e-02 2.538969218730926514e-01 1.387987434864044189e-01 1.189493834972381592e-01 -2.453739941120147705e-01 -2.922696769237518311e-01 -1.423896700143814087e-01 -9.053680300712585449e-02 7.457554806023836136e-03 7.844217866659164429e-02 -9.258540719747543335e-02 -2.231839895248413086e-01 8.809667825698852539e-02
-1.395856440067291260e-01 -2.087138891220092773e-01 -1.156479865312576294e-01 -5.103242769837379456e-02 -1.474287062883377075e-01 1.040519177913665771e-01 -9.552024304866790771e-02 1.322649568319320679e-01 -1.551620215177536011e-01 -1.020083203911781311e-01 3.857301175594329834e-02 -4.046807065606117249e-02 -1.503036171197891235e-01 -5.749997869133949280e-02 -3.950057625770568848e-01 4.675828516483306885e-01 -6.008521094918251038e-02 -2.851614654064178467e-01 -3.664270334411412477e-04 7.769098039716482162e-03 7.515940070152282715e-02 7.482162211090326309e-03 2.298763990402221680e-01 -3.980305194854736328e-01 1.406962051987648010e-02 -2.795818075537681580e-02 6.207159161567687988e-02 -4.083923064172267914e-03 1.065977066755294800e-01 -1.375265419483184814e-01 6.469868868589401245e-02 2.869706451892852783e-01
-1.102254763245582581e-01 -1.261774748563766479e-01 1.306209266185760498e-01 1.201106049120426178e-02 2.228934764862060547e-01 8.402291685342788696e-02 -2.123770862817764282e-01 4.049382805824279785e-01 -7.046922296285629272e-02 4.436508193612098694e-02 -1.089941244572401047e-02 -2.540582558140158653e-03 -1.541700512170791626e-01 -4.243779554963111877e-02 -3.577303588390350342e-01 1.824700385332107544e-01 4.500632360577583313e-02 -6.092963740229606628e-02 -1.784894764423370361e-01 1.167101189494132996e-01 2.603353857994079590e-01 2.134622633457183838e-01 2.507388889789581299e-01 -4.333133995532989502e-02 -4.075512886047363281e-01 -1.112503781914710999e-01 -1.030400618910789490e-01 -8.741399645805358887e-02 1.351696848869323730e-01 -1.236419975757598877e-01 -1.122189983725547791e-01 -1.510540097951889038e-01
-2.166974842548370361e-01 -9.356459975242614746e-02 -2.136865854263305664e-01 -1.284377872943878174e-01 1.748398095369338989e-01 6.443227082490921021e-02 -1.632775664329528809e-01 -1.182847074232995510e-03 -5.556060373783111572e-02 9.996927529573440552e-02 3.870731219649314880e-02 1.693132817745208740e-01 1.975789666175842285e-01 2.492359131574630737e-01 8.710069581866264343e-03 -7.521531730890274048e-02 2.639482021331787109e-01 -1.170607134699821472e-01 -1.044462062418460846e-02 3.480218946933746338e-01 1.372659802436828613e-01 1.696796864271163940e-01 2.212995588779449463e-01 -1.333419084548950195e-01 5.006328597664833069e-02 -3.925680518150329590e-01 1.205084919929504395e-01 -2.593408524990081787e-01 1.750471740961074829e-01 2.071618884801864624e-01 -1.329507976770401001e-01 1.483120322227478027e-01
1.933039128780364990e-01 -1.354816257953643799e-01 -1.733951866626739502e-01 -2.265006601810455322e-01 -5.610845983028411865e-02 -1.419358607381582260e-02 1.141590625047683716e-01 1.168764308094978333e-01 2.036232054233551025e-01 -7.613120228052139282e-02 3.495347201824188232e-01 1.920389235019683838e-01 -1.377845406532287598e-01 8.405240625143051147e-02 -4.110454022884368896e-01 -9.714401513338088989e-02 3.955992162227630615e-01 -2.043771296739578247e-01 -2.366416715085506439e-02 2.481501102447509766e-01 1.819199882447719574e-02 3.851554915308952332e-02 1.950147934257984161e-02 -1.059128642082214355e-01 7.255672942847013474e-03 -1.509910523891448975e-01 2.543411850929260254e-01 8.000929653644561768e-02 9.751927852630615234e-02 -6.909234076738357544e-02 -1.985901743173599243e-01 -2.506343461573123932e-02
1.360685080289840698e-01 -4.128594100475311279e-01 -5.581024289131164551e-02 2.266497164964675903e-01 2.779026329517364502e-02 -3.551891073584556580e-02 -3.235880732536315918e-01 1.385310590267181396e-01 1.075606867671012878e-01 2.559307962656021118e-02 5.641678348183631897e-02 -4.276892635971307755e-03 2.075987868010997772e-02 -5.232456326484680176e-02 -8.571571670472621918e-03 -3.881972655653953552e-02 4.640563577413558960e-02 -1.652439832687377930e-01 -8.622483164072036743e-02 1.710985302925109863e-01 8.999251574277877808e-02 -9.307260811328887939e-02 2.038376331329345703e-01 -1.010675281286239624e-01 2.828705683350563049e-02 -4.244726002216339111e-01 -5.744846165180206299e-02 1.521934866905212402e-01 3.302512168884277344e-01 -3.240046799182891846e-01 -1.089750677347183228e-01 2.058734595775604248e-01
-1.838751733303070068e-01 9.605388343334197998e-02 9.266872704029083252e-02 1.472959369421005249e-01 2.473178133368492126e-02 -1.513487100601196289e-01 -2.835577726364135742e-01 3.491338491439819336e-01 1.140872687101364136e-01 9.189397096633911133e-02 1.085459664463996887e-01 -9.203074127435684204e-02 -1.594232469797134399e-01 1.485951244831085205e-02 -1.862646825611591339e-02 -1.069296449422836304e-01 3.886204957962036133e-01 -1.532334685325622559e-01 -9.813512116670608521e-02 -4.138541594147682190e-02 -1.287073194980621338e-01 3.185577690601348877e-01 2.683509886264801025e-01 -1.763556152582168579e-01 -1.626499146223068237e-01 -1.027725338935852051e-01 -2.172959744930267334e-01 -2.817674577236175537e-01 1.716112345457077026e-01 -2.510650083422660828e-02 -1.442189812660217285e-01 1.474233064800500870e-02
-1.303972601890563965e-01 -4.237507283687591553e-02 1.968532055616378784e-01 -1.395418941974639893e-01 -7.055696099996566772e-02 -1.334780603647232056e-01 -6.677144020795822144e-02 3.224403262138366699e-01 1.901198178529739380e-02 2.433142364025115967e-01 1.937837302684783936e-01 2.839822135865688324e-02 5.696025863289833069e-02 1.159536391496658325e-01 5.494261160492897034e-02 1.484628319740295410e-01 3.879710435867309570e-01 -1.381938159465789795e-01 9.352749586105346680e-02 2.595881819725036621e-01 -9.537386940792202950e-04 4.848399460315704346e-01 2.524890601634979248e-01 -9.696923196315765381e-02 -2.346324473619461060e-01 -4.750027135014533997e-02 -1.181507781147956848e-01 -3.557116165757179260e-02 1.066454574465751648e-01 -8.430835604667663574e-02 -7.629913091659545898e-02 3.566597774624824524e-02
7.349131256341934204e-02 -3.472682237625122070e-01 2.319062948226928711e-01 2.862729132175445557e-01 1.514240726828575134e-02 -3.069732151925563812e-02 -8.290348947048187256e-02 3.847380727529525757e-02 -7.736323773860931396e-02 -1.109282299876213074e-01 -1.057057678699493408e-01 -7.116247713565826416e-02 -2.044407874345779419e-01 2.306115329265594482e-01 -2.453457415103912354e-01 9.785788506269454956e-02 3.774862289428710938e-01 -1.285040080547332764e-01 -8.555216342210769653e-02 3.192011713981628418e-01 6.216746289283037186e-03 4.921748116612434387e-02 3.234203159809112549e-01 -2.323367744684219360e-01 -1.923526870086789131e-03 1.559441089630126953e-01 7.364585995674133301e-02 1.144824400544166565e-01 1.288530975580215454e-01 -1.668723672628402710e-01 -8.541370928287506104e-02 7.491964101791381836e-02
3.813415765762329102e-02 -2.524548210203647614e-02 2.822579741477966309e-01 -7.966060936450958252e-02 -1.317109540104866028e-02 1.099715158343315125e-01 -1.580821871757507324e-01 1.730884611606597900e-01 -1.373568326234817505e-01 -3.521366789937019348e-02 3.113982677459716797e-01 -3.290158808231353760e-01 -5.754455551505088806e-02 -1.937679573893547058e-02 -3.732348978519439697e-02 1.166580468416213989e-01 9.547457098960876465e-02 -3.887423872947692871e-01 -1.286288797855377197e-01 2.113010734319686890e-01 5.440774559974670410e-02 4.599854722619056702e-02 3.090723752975463867e-01 -7.634321600198745728e-02 -8.431268483400344849e-02 -2.450288832187652588e-01 -4.633780196309089661e-02 7.017364352941513062e-02 1.839885413646697998e-01 3.435291349887847900e-01 -9.655942767858505249e-02 1.933737546205520630e-01
-5.799590796232223511e-02 2.386688590049743652e-01 6.092793494462966919e-02 3.990327566862106323e-02 -1.143319308757781982e-01 2.304556518793106079e-01 -6.456141173839569092e-02 1.362450607120990753e-02 -5.406817793846130371e-02 -1.350039988756179810e-01 3.907007873058319092e-01 -2.785954773426055908e-01 7.644833996891975403e-03 -8.419418334960937500e-02 -1.789957731962203979e-01 7.684790343046188354e-02 3.001285195350646973e-01 -8.632726222276687622e-02 3.777166083455085754e-02 2.540749609470367432e-01 3.287693858146667480e-01 1.865711361169815063e-01 1.303825825452804565e-01 -4.218466207385063171e-02 -1.511086225509643555e-01 -1.252475976943969727e-01 4.197062179446220398e-02 9.111450612545013428e-02 4.672643542289733887e-02 2.400238811969757080e-01 -8.882747590541839600e-02 3.547854721546173096e-01
-1.319819241762161255e-01 -2.959525883197784424e-01 1.318772584199905396e-01 -9.431565552949905396e-02 5.420145764946937561e-02 -2.505851723253726959e-02 2.307855896651744843e-02 2.167828083038330078e-01 7.834427803754806519e-02 -2.723227813839912415e-02 1.220447476953268051e-02 -7.613865286111831665e-02 -1.628711521625518799e-01 -1.405714750289916992e-01 -1.895692646503448486e-01 1.621597111225128174e-01 1.588938198983669281e-02 -5.011285543441772461e-01 2.892042323946952820e-02 1.550265401601791382e-01 2.827638685703277588e-01 -2.246508374810218811e-03 2.474871873855590820e-01 -1.590410619974136353e-01 -1.886910200119018555e-01 1.803517043590545654e-01 2.674147486686706543e-01 -1.451536864042282104e-01 1.699629575014114380e-01 -2.457447536289691925e-02 -2.340672165155410767e-01 9.230907261371612549e-02
-4.928001668304204941e-03 5.940240994095802307e-02 6.555197387933731079e-02 -1.848379522562026978e-01 8.301184326410293579e-02 -2.114190720021724701e-02 7.764577120542526245e-02 4.741973280906677246e-01 1.669491976499557495e-01 2.991832792758941650e-01 -2.527318894863128662e-02 -6.961612403392791748e-02 -6.184004992246627808e-02 1.998230665922164917e-01 2.546333894133567810e-02 -1.837254017591476440e-01 1.123685389757156372e-01 -2.132131606340408325e-01 4.817744344472885132e-02 2.112999260425567627e-01 2.653512954711914062e-01 -3.261419385671615601e-02 2.855663187801837921e-02 -6.996073573827743530e-02 -1.522149294614791870e-01 1.848816424608230591e-01 3.729062974452972412e-01 6.530632823705673218e-02 8.285640180110931396e-02 -2.656919062137603760e-01 -1.386653631925582886e-01 1.978132873773574829e-01
1.445863544940948486e-01 6.532945204526185989e-03 3.781336126849055290e-03 -2.027386277914047241e-01 -2.021003663539886475e-01 2.842037379741668701e-01 1.822389215230941772e-01 2.931709885597229004e-01 1.173988953232765198e-01 -9.407100826501846313e-02 3.803012967109680176e-01 -1.918296143412590027e-02 -1.383107900619506836e-01 1.920523643493652344e-01 -3.076385520398616791e-02 1.231102496385574341e-01 3.861069679260253906e-01 -1.178012415766716003e-01 2.462544590234756470e-01 5.883585289120674133e-02 1.493218988180160522e-01 2.921254746615886688e-02 1.478772610425949097e-01 -8.849999308586120605e-02 3.043652884662151337e-02 -3.013587892055511475e-01 2.195368260145187378e-01 1.324032992124557495e-01 2.677124575711786747e-04 -8.672367781400680542e-02 -1.113685369491577148e-01 -1.046556048095226288e-02
4.200027883052825928e-02 -1.849931329488754272e-01 -1.515868157148361206e-01 1.880285888910293579e-01 2.448056489229202271e-01 -4.418694227933883667e-02 -2.629000842571258545e-01 1.605296134948730469e-01 3.657840937376022339e-02 -1.640627980232238770e-01 4.730418920516967773e-01 1.077560707926750183e-01 -1.746079139411449432e-02 6.292176991701126099e-02 -3.752889931201934814e-01 6.245925556868314743e-03 4.284406602382659912e-01 -5.936255306005477905e-02 7.458736747503280640e-02 1.476263701915740967e-01 1.344414502382278442e-01 2.352111972868442535e-02 7.286096364259719849e-02 -1.530040204524993896e-01 2.373138815164566040e-02 -2.069628387689590454e-01 1.490700393915176392e-01 -8.658630400896072388e-02 -6.987443566322326660e-02 2.116686664521694183e-03 -5.237483419477939606e-04 -1.844632439315319061e-02
-2.997777760028839111e-01 -2.346358448266983032e-01 -1.571819782257080078e-01 1.598501764237880707e-02 3.202782571315765381e-02 1.183905154466629028e-01 1.155393198132514954e-01 1.991548687219619751e-01 -2.392536550760269165e-01 -2.558053135871887207e-01 4.034825563430786133e-01 1.310285031795501709e-01 -1.629209667444229126e-01 1.772595196962356567e-01 5.140065029263496399e-02 -1.233582049608230591e-01 1.554533094167709351e-01 -1.281118541955947876e-01 7.604806870222091675e-02 1.225470453500747681e-01 3.029003441333770752e-01 1.032885313034057617e-01 8.253575302660465240e-03 1.537598967552185059e-01 -1.103159934282302856e-01 -1.660056859254837036e-01 5.283465981483459473e-02 4.650589078664779663e-02 2.873342633247375488e-01 -1.587822437286376953e-01 -2.084759324789047241e-01 -1.308021694421768188e-02
-3.865736722946166992e-02 2.210017889738082886e-01 1.774550378322601318e-01 1.173836812376976013e-01 -7.118502259254455566e-02 2.476470470428466797e-01 -1.413073539733886719e-01 1.089210882782936096e-01 6.651082076132297516e-03 -3.459581136703491211e-01 1.887180656194686890e-01 -1.542423665523529053e-01 -1.441182494163513184e-01 -1.055667325854301453e-01 2.333734557032585144e-02 -7.249073684215545654e-02 3.357198238372802734e-01 -2.345506995916366577e-01 -6.035394221544265747e-02 2.427078634500503540e-01 1.992963105440139771e-01 2.270669117569923401e-02 1.022087857127189636e-01 -7.941942662000656128e-02 -2.146181315183639526e-01 -1.560093462467193604e-01 6.966694444417953491e-02 1.875387728214263916e-01 1.122661214321851730e-02 2.579856514930725098e-01 -2.952975593507289886e-02 3.522461354732513428e-01
6.812993437051773071e-02 -1.271853148937225342e-01 -5.235525593161582947e-02 -4.545976966619491577e-02 2.126989364624023438e-01 1.131099537014961243e-01 -1.144349724054336548e-01 2.523579895496368408e-01 2.314312607049942017e-01 -1.107754111289978027e-01 -1.126929372549057007e-01 8.862765878438949585e-02 -1.257421523332595825e-01 2.205846756696701050e-01 -2.777820825576782227e-01 -1.646088510751724243e-01 2.374731302261352539e-01 -1.731079816818237305e-01 -2.956809699535369873e-01 2.160453349351882935e-01 2.933981120586395264e-01 3.836996257305145264e-01 1.385620385408401489e-01 -9.241783618927001953e-02 -1.603881120681762695e-01 -6.907881237566471100e-03 -1.781534031033515930e-02 -2.229475378990173340e-01 5.577708408236503601e-02 -1.378299444913864136e-01 4.757986590266227722e-02 5.261257663369178772e-02
-2.225454151630401611e-01 -1.997703015804290771e-01 -3.538878858089447021e-01 2.358822822570800781e-01 -2.164657413959503174e-02 -1.893364638090133667e-01 -1.239020675420761108e-01 1.044248118996620178e-01 8.359412848949432373e-02 1.020958051085472107e-01 -7.947542518377304077e-02 7.797909900546073914e-03 -7.078643143177032471e-02 4.167744144797325134e-02 -2.463823556900024414e-01 -1.237665563821792603e-01 1.734064072370529175e-01 4.675983265042304993e-02 -1.450885683298110962e-01 1.564130783081054688e-01 4.391231536865234375e-01 5.961687117815017700e-02 1.493955999612808228e-01 -2.165338993072509766e-01 -1.313175410032272339e-01 -1.534636616706848145e-01 -5.165046080946922302e-02 -5.391001701354980469e-03 2.570580542087554932e-01 -2.199775129556655884e-01 -1.425725519657135010e-01 1.972483694553375244e-01
-1.298889517784118652e-01 2.192885428667068481e-01 9.985085576772689819e-03 -1.485354155302047729e-01 -8.735855668783187866e-02 2.038414925336837769e-01 -2.836015522480010986e-01 4.409854710102081299e-01 -1.454521566629409790e-01 -4.811853636056184769e-03 2.826640605926513672e-01 -1.788145154714584351e-01 1.775169931352138519e-02 1.708369329571723938e-02 -2.754997611045837402e-01 -8.214484900236129761e-03 8.435392379760742188e-02 -4.664344340562820435e-02 -1.591267436742782593e-01 2.199172973632812500e-01 2.304998636245727539e-01 1.517242342233657837e-01 1.683723628520965576e-01 -2.014266699552536011e-01 -9.270584583282470703e-02 1.071450337767601013e-01 2.457824349403381348e-01 1.238020211458206177e-01 -5.689620599150657654e-02 -9.046631865203380585e-03 -2.204821407794952393e-01 -5.813886970281600952e-02
-1.127721220254898071e-01 1.779315806925296783e-02 -4.776727780699729919e-02 -2.062446177005767822e-01 4.744629934430122375e-02 1.661292463541030884e-01 -6.733223050832748413e-02 2.569940388202667236e-01 2.434985488653182983e-01 5.080097913742065430e-01 3.100482225418090820e-01 -8.276548236608505249e-03 1.629057675600051880e-01 2.145217731595039368e-02 -1.148020923137664795e-01 -1.008409187197685242e-01 2.398441582918167114e-01 -1.391583383083343506e-01 -7.437166571617126465e-02 1.526457816362380981e-01 6.597208790481090546e-03 2.740510106086730957e-01 6.253167986869812012e-02 -2.811500988900661469e-02 -2.692722715437412262e-02 -1.474994122982025146e-01 2.423160374164581299e-01 2.643875963985919952e-02 2.475504726171493530e-01 -1.510302573442459106e-01 -1.446249336004257202e-01 -7.301842421293258667e-02
-7.580693811178207397e-02 5.067400261759757996e-02 2.487297914922237396e-02 8.345239609479904175e-02 -2.802776098251342773e-01 -8.085506409406661987e-02 1.770642101764678955e-01 2.067103087902069092e-01 1.536695808172225952e-01 2.086412132484838367e-04 1.382888704538345337e-01 -3.542186319828033447e-02 -7.834319025278091431e-03 1.222653463482856750e-01 -5.879671126604080200e-02 -2.390387654304504395e-01 2.337703853845596313e-01 -2.287888377904891968e-01 -3.573364317417144775e-01 2.851856946945190430e-01 -1.821222007274627686e-01 3.847444951534271240e-01 2.781997621059417725e-01 1.363130211830139160e-01 6.555638462305068970e-02 -1.014033183455467224e-01 1.148580461740493774e-01 -6.257708370685577393e-02 1.543865501880645752e-01 -9.722850471735000610e-02 -9.895572066307067871e-02 1.933214217424392700e-01
4.133110865950584412e-02 -1.538851410150527954e-01 -5.683232471346855164e-02 1.658303588628768921e-01 3.837187290191650391e-01 3.881987929344177246e-01 9.092526137828826904e-02 2.294584363698959351e-01 4.957244917750358582e-02 -1.530287712812423706e-01 2.735907733440399170e-01 1.176257878541946411e-01 2.255061268806457520e-01 2.252030372619628906e-02 -1.644562780857086182e-01 4.237434267997741699e-02 2.874445021152496338e-01 -2.502131462097167969e-02 1.393761336803436279e-01 1.163237318396568298e-01 8.800853788852691650e-02 3.287384286522865295e-02 2.901640534400939941e-01 -2.352412492036819458e-01 2.682057023048400879e-02 -1.431996077299118042e-01 4.653010517358779907e-02 -7.398336380720138550e-02 1.988919377326965332e-01 -6.155966222286224365e-02 -2.194381654262542725e-01 7.299430668354034424e-02
-4.262196719646453857e-01 -8.050611615180969238e-02 -2.512084133923053741e-02 -8.821196854114532471e-02 -2.101582437753677368e-01 2.605338767170906067e-02 -3.030367381870746613e-02 4.529610648751258850e-02 -1.209370121359825134e-01 -3.639876246452331543e-01 -8.413270115852355957e-02 -2.313338965177536011e-01 -1.194046959280967712e-01 -3.858073800802230835e-02 -4.106273353099822998e-01 2.288129478693008423e-01 2.799576707184314728e-02 -2.216431647539138794e-01 -1.398628056049346924e-01 -3.781636431813240051e-02 2.030024975538253784e-01 6.599067151546478271e-02 2.387638092041015625e-01 -2.364819049835205078e-01 -1.570568233728408813e-01 8.558440953493118286e-02 8.539558202028274536e-02 1.004608348011970520e-01 1.190005540847778320e-01 -6.266537308692932129e-02 -1.106204092502593994e-01 4.589284583926200867e-02
1.144584827125072479e-02 -7.066070288419723511e-02 1.238366812467575073e-01 2.462393604218959808e-02 -2.258201837539672852e-01 -8.102725446224212646e-02 1.728149354457855225e-01 2.947591841220855713e-01 -5.947878211736679077e-02 1.420666724443435669e-01 2.832303345203399658e-01 -2.762051820755004883e-01 1.107844151556491852e-02 1.858920156955718994e-01 -1.170002520084381104e-01 6.661320477724075317e-02 1.563275158405303955e-01 -2.216469347476959229e-01 2.314801141619682312e-02 2.160416841506958008e-01 4.309684634208679199e-01 1.752432435750961304e-01 -1.266649663448333740e-01 -1.055258437991142273e-01 5.676421150565147400e-02 -8.296860009431838989e-02 1.850385963916778564e-02 -2.316950559616088867e-01 1.560662984848022461e-01 -3.139900267124176025e-01 -1.378377079963684082e-01 3.340431675314903259e-02
-3.432905077934265137e-01 9.654066711664199829e-02 -1.041419059038162231e-01 -2.070530056953430176e-01 -3.874533995985984802e-02 1.974879950284957886e-01 -8.465306460857391357e-02 3.585389554500579834e-01 4.744145274162292480e-02 -2.080278396606445312e-01 -1.529182214289903641e-02 9.889094531536102295e-02 2.287667691707611084e-01 -1.705097258090972900e-01 -1.315530240535736084e-01 -1.567291468381881714e-01 1.672095358371734619e-01 -1.502947956323623657e-01 -4.577958583831787109e-02 7.992619276046752930e-02 1.571184396743774414e-01 2.276307195425033569e-01 6.873434782028198242e-02 -6.445983797311782837e-02 -1.223566308617591858e-01 -2.539603412151336670e-01 3.279873430728912354e-01 1.207446008920669556e-01 -2.672261744737625122e-02 -1.477050036191940308e-01 -2.710787057876586914e-01 -1.484218835830688477e-01
-1.082987263798713684e-01 -1.018810644745826721e-01 -1.421303451061248779e-01 1.182069629430770874e-01 -2.316742241382598877e-01 -3.064088523387908936e-01 -1.233297735452651978e-01 7.773085683584213257e-02 5.092250183224678040e-02 -3.150995820760726929e-02 2.488413900136947632e-01 7.620809227228164673e-02 -1.381068211048841476e-02 1.848655343055725098e-01 -3.375401496887207031e-01 -9.024134278297424316e-02 2.338269352912902832e-01 1.192267760634422302e-01 7.600421458482742310e-02 1.414635628461837769e-01 3.247871100902557373e-01 1.673720218241214752e-02 1.796332001686096191e-01 -1.015205457806587219e-01 -2.036724984645843506e-01 -1.245326548814773560e-01 1.423273980617523193e-01 -7.865327596664428711e-02 -5.385269969701766968e-02 -2.796899080276489258e-01 -1.882865279912948608e-01 3.226684033870697021e-01
-1.482557356357574463e-01 -1.322733759880065918e-01 -1.002543866634368896e-01 2.154053747653961182e-01 9.020507335662841797e-02 1.131804585456848145e-01 5.142434313893318176e-02 1.330369412899017334e-01 5.466763302683830261e-02 -6.829046458005905151e-02 2.278477549552917480e-01 1.807083040475845337e-01 -7.648760080337524414e-02 4.144905507564544678e-01 -4.858374968171119690e-02 -2.456992566585540771e-01 4.136286377906799316e-01 4.643923416733741760e-02 -3.054049015045166016e-01 7.239191979169845581e-02 7.687008939683437347e-03 7.934558391571044922e-02 2.293064147233963013e-01 3.608839958906173706e-02 -1.246562674641609192e-01 -1.769043356180191040e-01 8.479019999504089355e-02 -1.730387508869171143e-01 7.678303122520446777e-02 5.247839912772178650e-02 -1.776649355888366699e-01 2.720345556735992432e-01
1.287011057138442993e-01 -2.560728192329406738e-01 -1.580755561590194702e-01 -1.684250384569168091e-01 -6.880015600472688675e-03 7.554516196250915527e-02 -1.739435344934463501e-01 5.663914978504180908e-02 -9.390214830636978149e-02 -1.631544679403305054e-01 1.215649098157882690e-01 3.035794384777545929e-02 3.702136278152465820e-01 -6.908054649829864502e-02 -1.800732910633087158e-01 7.281596213579177856e-02 1.028400510549545288e-01 -1.146889626979827881e-01 -2.839637398719787598e-01 1.855781674385070801e-01 -1.501306891441345215e-02 -1.195161789655685425e-01 5.567748099565505981e-02 -2.902267873287200928e-01 6.881490349769592285e-02 -1.975301206111907959e-01 1.422409564256668091e-01 2.648117765784263611e-02 1.365893483161926270e-01 -2.110375463962554932e-01 -1.864040046930313110e-01 4.374023973941802979e-01
-2.968699038028717041e-01 -4.841813072562217712e-02 -1.055707111954689026e-01 3.213438764214515686e-02 -1.971183419227600098e-01 -1.540472358465194702e-01 -7.526712864637374878e-02 4.473881796002388000e-02 2.171282172203063965e-01 3.208611160516738892e-02 3.606632649898529053e-01 5.525942891836166382e-02 -2.520882710814476013e-02 -8.942624554038047791e-03 -5.731299519538879395e-02 7.361550629138946533e-02 2.979124784469604492e-01 -3.103524148464202881e-01 3.200529888272285461e-02 -1.312700286507606506e-02 2.169262021780014038e-01 -1.629644632339477539e-01 1.317896991968154907e-01 -3.007334470748901367e-01 -2.306428998708724976e-01 8.022626861929893494e-03 -6.114289164543151855e-02 7.721824944019317627e-02 -1.082600429654121399e-01 -2.123240083456039429e-01 -1.913535892963409424e-01 3.351086378097534180e-01
-1.628579497337341309e-01 -1.140101179480552673e-01 8.512642979621887207e-02 -3.539543449878692627e-01 2.171223610639572144e-02 -8.599788881838321686e-03 1.517925597727298737e-02 2.095906063914299011e-02 8.644282817840576172e-02 -1.012702882289886475e-01 3.475950956344604492e-01 -4.785591363906860352e-02 1.484739035367965698e-01 -1.557753887027502060e-02 1.399158984422683716e-01 8.166371285915374756e-02 1.634634137153625488e-01 3.456224873661994934e-02 -3.374364972114562988e-01 1.938479989767074585e-01 3.902065157890319824e-01 1.448165923357009888e-01 2.411954700946807861e-01 -5.537111684679985046e-02 -2.728293538093566895e-01 -5.495793744921684265e-02 1.789805591106414795e-01 -8.320403844118118286e-02 1.452512145042419434e-01 -1.433303207159042358e-01 -7.391743361949920654e-02 -2.449746131896972656e-01
-2.566362023353576660e-01 -1.197057440876960754e-01 -2.435453236103057861e-01 1.267899870872497559e-01 -2.501913011074066162e-01 1.868505924940109253e-01 -6.458185613155364990e-02 -1.034355610609054565e-01 2.634077668190002441e-01 -2.442258298397064209e-01 3.314726650714874268e-01 6.573023647069931030e-02 -7.010943256318569183e-03 6.879852712154388428e-02 -3.188996389508247375e-02 -3.675788268446922302e-02 2.910035550594329834e-01 -1.547991484403610229e-01 1.151776593178510666e-02 -1.894231326878070831e-02 5.487392097711563110e-02 4.235753789544105530e-02 2.250175923109054565e-01 -2.118700891733169556e-01 -7.654821127653121948e-02 -2.494812160730361938e-01 -2.308928370475769043e-01 4.226058255881071091e-03 1.967663913965225220e-01 -1.086137965321540833e-01 -2.674883604049682617e-01 1.694303452968597412e-01
-8.106628060340881348e-02 1.015767380595207214e-01 1.326778233051300049e-01 -5.693552270531654358e-02 -2.189566753804683685e-02 1.852481067180633545e-01 -1.864203065633773804e-02 3.565692901611328125e-01 6.798435747623443604e-02 4.212662875652313232e-01 2.598055899143218994e-01 -1.599061489105224609e-01 4.875617474317550659e-02 -1.393655687570571899e-02 -1.090116351842880249e-01 -1.448067873716354370e-01 2.139223814010620117e-01 -7.063756883144378662e-02 -4.448642488569021225e-03 2.714859545230865479e-01 -1.533825136721134186e-02 1.806867718696594238e-01 1.567665934562683105e-01 -9.779383242130279541e-02 -2.597597539424896240e-01 -9.265408664941787720e-02 2.923600971698760986e-01 4.353340342640876770e-02 -5.921553075313568115e-02 -3.470655381679534912e-01 -1.022743135690689087e-01 -7.094400934875011444e-03
1.375851333141326904e-01 -4.584833607077598572e-02 -5.043953657150268555e-02 3.292301436886191368e-03 4.560611397027969360e-02 -1.191737595945596695e-02 1.990655064582824707e-01 1.002269238233566284e-01 1.875583529472351074e-01 1.087496951222419739e-01 1.860121488571166992e-01 -2.739355564117431641e-01 5.229706317186355591e-02 3.569905161857604980e-01 -8.603344857692718506e-02 1.229747310280799866e-01 1.042464300990104675e-01 -1.895089596509933472e-01 -1.162046119570732117e-01 -9.685957431793212891e-02 2.490335106849670410e-01 7.902866601943969727e-02 3.356017470359802246e-01 -2.223924994468688965e-01 -1.650063842535018921e-01 -2.028513103723526001e-01 8.210896700620651245e-02 -5.071677640080451965e-02 3.786036372184753418e-01 -2.218736857175827026e-01 2.114513665437698364e-01 -1.358862407505512238e-02
-1.126896142959594727e-01 6.456319242715835571e-02 2.839313261210918427e-02 6.403988599777221680e-02 1.014821305871009827e-01 3.285559639334678650e-02 -2.635660953819751740e-02 3.940786123275756836e-01 5.016467720270156860e-02 6.490165740251541138e-02 1.235239505767822266e-01 -1.318241059780120850e-01 -7.569998502731323242e-02 3.625291287899017334e-01 -1.279309857636690140e-03 1.322501003742218018e-01 2.398441284894943237e-01 -2.193734496831893921e-01 -5.467974394559860229e-02 2.443080246448516846e-01 2.478702217340469360e-01 -2.306617051362991333e-01 3.922391310334205627e-02 -9.546495229005813599e-02 -1.248051375150680542e-01 -6.555467098951339722e-02 6.325805932283401489e-02 -4.849117994308471680e-01 6.204871088266372681e-02 -1.830128878355026245e-01 -3.890393674373626709e-02 1.592034697532653809e-01
-2.669235169887542725e-01 -6.637080758810043335e-02 8.775130659341812134e-02 -2.317876964807510376e-01 1.930089890956878662e-01 -2.140192314982414246e-02 2.954381890594959259e-02 2.810153067111968994e-01 -1.065360605716705322e-01 -2.165700122714042664e-02 2.630162239074707031e-01 1.371103525161743164e-01 -1.902564465999603271e-01 9.532129019498825073e-02 -1.692338138818740845e-01 -3.629877418279647827e-02 8.490357547998428345e-02 -1.562501192092895508e-01 6.123672239482402802e-03 3.979277610778808594e-01 1.797592788934707642e-01 3.153916448354721069e-02 2.379682213068008423e-01 -1.588024795055389404e-01 -3.537356108427047729e-02 -4.551891982555389404e-01 1.307752281427383423e-01 -1.863897740840911865e-01 -6.004264950752258301e-02 1.347682531923055649e-02 1.348091941326856613e-02 3.014503419399261475e-02
5.901543423533439636e-02 -9.682890027761459351e-02 -9.988372772932052612e-02 3.358514010906219482e-01 -6.568975746631622314e-02 -1.459546154364943504e-03 -8.207789808511734009e-02 1.032733172178268433e-01 1.206889823079109192e-01 1.574453115463256836e-01 2.372294515371322632e-01 2.277358174324035645e-01 1.958491653203964233e-02 4.425176680088043213e-01 -1.507810801267623901e-01 9.423760697245597839e-03 1.997072100639343262e-01 -3.916210234165191650e-01 1.972896754741668701e-01 2.785419523715972900e-01 1.835798919200897217e-01 -7.345259189605712891e-02 1.588122248649597168e-01 -7.582233753055334091e-03 -9.218507260084152222e-02 2.625634893774986267e-03 8.552435785531997681e-02 6.823971867561340332e-02 4.830357059836387634e-02 -2.593483328819274902e-01 5.146826431155204773e-02 9.627646207809448242e-02
-4.790609478950500488e-01 1.886881142854690552e-02 7.630241662263870239e-02 -1.435537934303283691e-01 1.280215531587600708e-01 -7.696448266506195068e-02 -6.902749091386795044e-02 1.980998814105987549e-01 2.332130372524261475e-01 -2.812695801258087158e-01 8.009627461433410645e-02 1.213518604636192322e-01 -9.108698368072509766e-02 -7.747808843851089478e-02 -2.655320167541503906e-01 -1.622256822884082794e-02 4.165202379226684570e-03 5.011834204196929932e-02 -1.718297153711318970e-01 1.117146164178848267e-01 -8.800772577524185181e-02 5.856215208768844604e-02 2.030176818370819092e-01 6.076517701148986816e-02 8.680351078510284424e-03 -2.718663513660430908e-01 -4.341271519660949707e-02 1.240655630826950073e-01 1.975153386592864990e-01 -1.411853134632110596e-01 -1.849617511034011841e-01 3.906948268413543701e-01
-2.627312242984771729e-01 -2.358842492103576660e-01 -1.504521965980529785e-01 -1.032880917191505432e-01 -8.389269560575485229e-02 1.206512600183486938e-01 -2.572783268988132477e-02 2.159637361764907837e-01 4.001891016960144043e-01 -6.472941488027572632e-02 -5.790911242365837097e-02 -1.860708296298980713e-01 2.989826025441288948e-04 1.445908546447753906e-01 1.269056554883718491e-02 -1.650756746530532837e-01 2.716481685638427734e-01 -1.414361745119094849e-01 2.422003448009490967e-01 -1.275062263011932373e-01 7.704780250787734985e-02 -2.304719686508178711e-01 9.823519736528396606e-02 -3.213156759738922119e-01 -7.615508139133453369e-02 4.317037388682365417e-02 1.242309212684631348e-01 1.310650855302810669e-01 1.937957853078842163e-01 -2.494097352027893066e-01 -1.997974812984466553e-01 -4.331165924668312073e-02
-3.166928589344024658e-01 -1.933871805667877197e-01 -1.310583055019378662e-01 6.196711584925651550e-02 -2.224907577037811279e-01 5.697330087423324585e-02 -1.430389285087585449e-01 4.527321457862854004e-02 1.082182452082633972e-01 6.168256700038909912e-02 4.045396149158477783e-01 1.024228110909461975e-01 -2.269603908061981201e-01 1.259651780128479004e-01 1.609909981489181519e-01 -3.818286955356597900e-02 1.875407695770263672e-01 -2.609370946884155273e-01 1.017870232462882996e-01 -6.273754686117172241e-02 1.432386636734008789e-01 -1.592498570680618286e-01 3.623297512531280518e-01 -1.926787197589874268e-01 -1.779137253761291504e-01 -1.325830966234207153e-01 -1.427890211343765259e-01 6.413883715867996216e-02 2.134236395359039307e-01 2.764698863029479980e-02 -1.369553655385971069e-01 1.047527045011520386e-01
-1.229970604181289673e-01 1.700022630393505096e-02 2.993514062836766243e-03 -2.851872146129608154e-02 2.973797321319580078e-01 -6.764985620975494385e-02 3.686165809631347656e-02 1.265443414449691772e-01 1.328836679458618164e-01 1.828419417142868042e-02 2.570989429950714111e-01 -7.417204231023788452e-02 -1.892046779394149780e-01 1.749029755592346191e-01 -2.850041091442108154e-01 -8.036664873361587524e-02 1.408608853816986084e-01 -2.729223296046257019e-02 -1.836768724024295807e-02 2.530449330806732178e-01 1.079480573534965515e-01 3.548563420772552490e-01 1.651468425989151001e-01 -2.198589742183685303e-01 -2.862817347049713135e-01 -2.833989262580871582e-01 2.854034900665283203e-01 -1.853807121515274048e-01 1.637444943189620972e-01 -8.393000811338424683e-02 -3.431348502635955811e-02 -1.357852816581726074e-01
-8.793809264898300171e-02 -9.867905825376510620e-02 -1.453036963939666748e-01 2.140148542821407318e-02 1.795330345630645752e-01 -3.787708934396505356e-03 4.171570017933845520e-02 2.373840212821960449e-01 1.900691986083984375e-01 -1.009119823575019836e-01 -4.208901897072792053e-02 1.464132498949766159e-02 -1.906501352787017822e-01 6.261958181858062744e-02 -2.492987960577011108e-01 6.350545585155487061e-02 1.504234969615936279e-01 -3.600260913372039795e-01 -2.370418310165405273e-01 2.509610056877136230e-01 2.965031862258911133e-01 3.525908887386322021e-01 5.282161384820938110e-02 -8.781073242425918579e-02 -1.808832585811614990e-01 -2.408989071846008301e-01 -2.013153769075870514e-02 -1.434963494539260864e-01 2.253513783216476440e-01 -5.425084382295608521e-02 -4.902756586670875549e-02 -2.320434749126434326e-01
-1.020650863647460938e-01 -1.576191335916519165e-01 1.263125687837600708e-01 -1.851081252098083496e-01 -6.957887113094329834e-02 -2.322712689638137817e-01 -1.452957242727279663e-01 -5.407704412937164307e-02 1.817644834518432617e-01 3.191320970654487610e-02 2.957265973091125488e-01 -1.048327311873435974e-01 -5.673477798700332642e-02 -2.632692828774452209e-02 -1.861411780118942261e-01 2.351522147655487061e-01 2.413892447948455811e-01 -1.490365117788314819e-01 3.273707255721092224e-02 1.789986193180084229e-01 1.057056784629821777e-01 -2.921652495861053467e-01 5.785981565713882446e-02 -1.361197829246520996e-01 -1.003334969282150269e-01 -2.189811170101165771e-01 3.486947715282440186e-01 -2.532531321048736572e-02 1.866919696331024170e-01 -2.816953361034393311e-01 -1.426553726196289062e-01 2.419208139181137085e-01
-1.905307322740554810e-01 -9.928461164236068726e-02 -1.309671066701412201e-02 -1.966446489095687866e-01 5.475009977817535400e-02 -3.055739402770996094e-01 1.421301066875457764e-02 2.401681393384933472e-01 1.804381012916564941e-01 1.672470867633819580e-01 2.810979187488555908e-01 -1.040816828608512878e-01 3.128923475742340088e-02 1.331995427608489990e-01 -2.130835205316543579e-01 1.536995470523834229e-01 4.131904244422912598e-01 -1.423814743757247925e-01 6.774710863828659058e-02 1.304934322834014893e-01 6.271819770336151123e-02 4.094336330890655518e-01 1.414943784475326538e-01 -1.699826717376708984e-01 -4.032037034630775452e-02 -5.109658464789390564e-03 -1.154430359601974487e-01 1.166286244988441467e-01 2.183121815323829651e-02 -1.214480847120285034e-01 -2.074040472507476807e-01 5.187727510929107666e-02
-8.529122173786163330e-02 -1.589590758085250854e-01 -1.279481202363967896e-01 2.229589596390724182e-02 -2.769501321017742157e-02 -1.060181483626365662e-01 -7.884160429239273071e-02 -9.641508758068084717e-02 1.372014135122299194e-01 2.124361991882324219e-01 2.435386031866073608e-01 -3.936745226383209229e-03 -2.184284664690494537e-02 -7.058423012495040894e-02 -3.412560522556304932e-01 1.004384011030197144e-01 4.223842620849609375e-01 -2.435663193464279175e-01 8.898802101612091064e-02 3.828129544854164124e-02 2.940003275871276855e-01 1.396865099668502808e-01 1.687653213739395142e-01 -3.393168747425079346e-02 -3.640088252723217010e-03 -5.534244328737258911e-02 3.946292996406555176e-01 -2.010737210512161255e-01 1.203377470374107361e-01 -1.601010113954544067e-01 1.871850341558456421e-01 -1.034330725669860840e-01
-2.873483598232269287e-01 -4.246884956955909729e-02 6.174162775278091431e-02 1.104450672864913940e-01 -1.505288183689117432e-01 -6.757359951734542847e-03 1.292586177587509155e-01 4.429931566119194031e-02 2.201197668910026550e-02 -4.875611141324043274e-02 8.453908562660217285e-02 -2.805178761482238770e-01 -6.318475306034088135e-02 1.083336304873228073e-02 -2.567524611949920654e-01 2.197758555412292480e-01 9.197956323623657227e-02 -2.262953817844390869e-01 8.121298253536224365e-02 7.772352546453475952e-02 9.715978801250457764e-02 -1.034030094742774963e-01 4.472322463989257812e-01 -1.537880450487136841e-01 -1.572784781455993652e-01 -1.562559604644775391e-01 1.169039830565452576e-01 -2.332309633493423462e-02 -1.903278678655624390e-01 -2.065981030464172363e-01 -4.163978099822998047e-01 1.394531577825546265e-01
-1.566287828609347343e-03 -3.222765326499938965e-01 1.790872812271118164e-01 6.016974896192550659e-02 4.385988786816596985e-02 -1.594799309968948364e-01 1.853003501892089844e-01 2.054692506790161133e-01 1.702907234430313110e-01 -2.402660399675369263e-01 -5.057808011770248413e-02 1.247129589319229126e-02 9.219607710838317871e-02 -8.772988617420196533e-02 -9.064146876335144043e-02 1.167322471737861633e-01 1.547218710184097290e-01 -4.609980285167694092e-01 -1.573996841907501221e-01 2.119459211826324463e-01 3.575894832611083984e-01 5.058919638395309448e-02 2.795622348785400391e-01 6.846957374364137650e-03 2.660625055432319641e-02 -4.269526898860931396e-02 1.883982419967651367e-01 4.433579277247190475e-03 2.079299986362457275e-01 -1.316033005714416504e-01 -1.114571187645196915e-02 1.246760338544845581e-01
-2.386014163494110107e-01 -1.249925270676612854e-01 1.611265540122985840e-01 -3.689293265342712402e-01 -7.957795262336730957e-02 -9.396775066852569580e-02 -6.619575619697570801e-02 -4.688965273089706898e-04 1.796462535858154297e-01 1.052887961268424988e-01 2.042043209075927734e-01 1.475185602903366089e-01 1.477630883455276489e-01 1.379431784152984619e-01 -1.508476398885250092e-02 1.960828304290771484e-01 -1.969706267118453979e-03 -5.575215816497802734e-02 -2.865443527698516846e-01 1.960564255714416504e-01 1.474665850400924683e-01 2.536352351307868958e-02 2.856155633926391602e-01 -1.493886858224868774e-01 -3.072604537010192871e-01 -4.917518235743045807e-03 1.834692507982254028e-01 -1.722686141729354858e-01 2.494871467351913452e-01 -2.100605070590972900e-01 1.350313425064086914e-01 1.647989302873611450e-01
-5.201571434736251831e-02 2.710060775279998779e-02 -2.045822739601135254e-01 2.053623050451278687e-01 1.319566462188959122e-02 -9.041503816843032837e-02 4.049634933471679688e-02 -1.038679666817188263e-02 -6.659928709268569946e-02 -2.746371328830718994e-01 1.696889251470565796e-01 -2.373995631933212280e-02 -1.698812246322631836e-01 -7.776626199483871460e-02 5.787108466029167175e-02 2.692778110504150391e-01 1.402421742677688599e-01 -3.241436183452606201e-01 -4.368927702307701111e-02 1.446040123701095581e-01 8.166821300983428955e-02 2.037135325372219086e-02 3.922463953495025635e-01 -1.968639194965362549e-01 -2.522844374179840088e-01 -2.734570503234863281e-01 1.643986999988555908e-01 -2.930383980274200439e-01 -1.200182083994150162e-02 -1.243867725133895874e-01 -2.348441779613494873e-01 1.144718974828720093e-01
-1.536136418581008911e-01 -2.749828100204467773e-01 2.281341850757598877e-01 4.685636982321739197e-02 2.062029689550399780e-01 2.720474898815155029e-01 -5.208103358745574951e-02 -8.281825482845306396e-02 8.312883228063583374e-02 -2.303385734558105469e-01 -7.086084783077239990e-02 -1.177542507648468018e-01 5.375218763947486877e-02 1.264207959175109863e-01 -2.424027025699615479e-01 1.423981189727783203e-01 1.326512247323989868e-01 -2.506871521472930908e-01 -1.716229692101478577e-02 1.540559977293014526e-01 1.563442796468734741e-01 1.354877557605504990e-02 1.537720263004302979e-01 -3.177151083946228027e-01 -2.195573300123214722e-01 1.208799611777067184e-02 1.544264256954193115e-01 3.244780898094177246e-01 2.188266962766647339e-01 -1.657149493694305420e-01 -1.861838698387145996e-01 5.004321038722991943e-02
-3.730930387973785400e-01 -2.161138057708740234e-01 8.420278131961822510e-02 -6.968621164560317993e-02 -4.454394429922103882e-02 1.501266807317733765e-01 -1.883553564548492432e-01 -2.321558631956577301e-02 3.225833177566528320e-02 -2.538874149322509766e-01 -1.058969795703887939e-01 -2.168833762407302856e-01 8.113428950309753418e-02 2.058151066303253174e-01 -1.703278720378875732e-01 -9.058954566717147827e-02 7.571953535079956055e-02 -2.050973623991012573e-01 -3.188985213637351990e-02 9.441354870796203613e-02 -5.979745835065841675e-02 -1.728314012289047241e-01 9.329298138618469238e-02 -3.499343991279602051e-01 -8.039449900388717651e-02 7.566167414188385010e-02 3.441923558712005615e-01 1.828441917896270752e-01 1.964000314474105835e-01 -1.304299682378768921e-01 -2.742640078067779541e-01 1.202971935272216797e-01
-1.541459113359451294e-01 1.847434043884277344e-01 8.959709852933883667e-02 9.495201706886291504e-02 -1.558165699243545532e-01 -1.369905024766921997e-01 7.971735298633575439e-02 -1.174227613955736160e-02 2.841877639293670654e-01 -1.509464979171752930e-01 1.815423816442489624e-01 -1.331291049718856812e-01 1.558297723531723022e-01 3.798643499612808228e-02 1.747631877660751343e-01 -7.809626311063766479e-02 2.606931328773498535e-01 -1.257935464382171631e-01 3.073508106172084808e-02 3.941332399845123291e-01 1.354973763227462769e-01 3.626951873302459717e-01 2.417341172695159912e-01 -4.252034425735473633e-02 -1.970938891172409058e-01 -2.119273841381072998e-01 -8.979672938585281372e-02 1.840029843151569366e-03 9.313353896141052246e-02 -2.868855595588684082e-01 -7.380571961402893066e-02 1.430383622646331787e-01
-8.273685723543167114e-02 -1.317471414804458618e-01 1.026584859937429428e-02 3.598474338650703430e-02 -6.514307111501693726e-02 -2.480354309082031250e-01 -4.270572215318679810e-02 6.650683283805847168e-02 8.659008890390396118e-02 -4.316893965005874634e-02 4.819539189338684082e-02 -9.642975777387619019e-02 1.175645068287849426e-01 -1.099707186222076416e-01 -1.807813048362731934e-01 4.745553806424140930e-02 1.874177306890487671e-01 -8.910872042179107666e-02 -3.010524809360504150e-01 -1.820820420980453491e-01 2.213430404663085938e-01 -1.018282175064086914e-01 1.544767767190933228e-01 -1.370231360197067261e-01 -9.658563882112503052e-02 4.773705080151557922e-02 3.342127501964569092e-01 -1.017730981111526489e-01 4.066185057163238525e-01 -3.604266643524169922e-01 -2.357712090015411377e-01 2.592360377311706543e-01
-2.098472565412521362e-01 1.090917810797691345e-01 -1.157405003905296326e-01 1.631486564874649048e-01 -1.739848107099533081e-01 1.358798891305923462e-01 -1.189084649085998535e-01 -4.077428579330444336e-02 -1.185327544808387756e-01 -1.148840412497520447e-01 1.178060770034790039e-01 2.713719010353088379e-01 6.010705977678298950e-02 1.730692535638809204e-01 -8.292514830827713013e-02 1.558406744152307510e-03 2.660501599311828613e-01 -1.867073625326156616e-01 -1.575295776128768921e-01 4.700752720236778259e-02 2.072910219430923462e-01 1.133916229009628296e-01 1.755060553550720215e-01 -3.735351562500000000e-01 2.267108559608459473e-01 -1.640888154506683350e-01 -2.588339708745479584e-02 -3.649040758609771729e-01 2.294433861970901489e-01 1.017809137701988220e-01 -1.845863312482833862e-01 1.274765878915786743e-01
-4.092586338520050049e-01 2.254534363746643066e-01 -3.875214233994483948e-02 2.214739322662353516e-01 -1.669342219829559326e-01 1.223733946681022644e-01 -3.684927523136138916e-01 1.950483769178390503e-01 -1.722579747438430786e-01 -9.198910742998123169e-02 3.788265399634838104e-03 -9.678740985691547394e-03 -5.718381330370903015e-02 1.687450706958770752e-01 -3.475780040025711060e-02 4.502047225832939148e-02 2.868152260780334473e-01 -1.844629943370819092e-01 5.877079069614410400e-02 2.376534789800643921e-01 -1.613971441984176636e-01 1.570761501789093018e-01 -5.227053165435791016e-02 -1.649053841829299927e-01 -1.677166819572448730e-01 -1.167809069156646729e-01 1.056073233485221863e-01 1.324983835220336914e-01 2.663772702217102051e-01 1.278233081102371216e-01 2.065205760300159454e-02 1.617459356784820557e-01
-2.376875877380371094e-01 7.936566323041915894e-02 -2.214184589684009552e-02 -1.773144900798797607e-01 2.572517405496910214e-05 -1.357038170099258423e-01 -6.507857143878936768e-02 -7.230611145496368408e-02 2.671254798769950867e-02 -8.922875672578811646e-02 3.766898810863494873e-01 -9.621373564004898071e-02 5.844132509082555771e-03 -3.118186630308628082e-02 -7.568782567977905273e-02 -1.271765679121017456e-02 1.971349865198135376e-01 -1.132679283618927002e-01 2.255465090274810791e-01 -1.404347643256187439e-02 4.170276224613189697e-02 -5.498729646205902100e-02 2.731451988220214844e-01 -3.497805595397949219e-01 -2.411409020423889160e-01 -4.171992838382720947e-02 3.446029499173164368e-02 -1.250156294554471970e-02 -1.103423386812210083e-01 -1.968771815299987793e-01 -6.112375482916831970e-02 5.387842655181884766e-01
-2.140112370252609253e-01 6.356692314147949219e-02 -5.924269184470176697e-02 -5.555665493011474609e-02 -3.624488711357116699e-01 1.128036435693502426e-02 1.156592071056365967e-01 -8.284971117973327637e-02 8.906321972608566284e-02 -1.843456476926803589e-01 3.126595616340637207e-01 1.643326580524444580e-01 1.245321780443191528e-01 -1.384816481731832027e-03 1.210002750158309937e-01 -2.564448714256286621e-01 1.566253155469894409e-01 -1.585810445249080658e-02 -1.138882339000701904e-01 3.569247126579284668e-01 6.876564025878906250e-02 -4.143601283431053162e-02 8.242613077163696289e-02 -6.537722051143646240e-02 -3.088658452033996582e-01 -1.048838868737220764e-01 1.844990402460098267e-01 -6.122823804616928101e-02 2.326143383979797363e-01 -2.259548753499984741e-01 -2.579728960990905762e-01 1.751210242509841919e-01
-2.041841000318527222e-01 -2.210361361503601074e-01 -1.193261370062828064e-01 -1.698780059814453125e-01 -5.654127523303031921e-02 2.020623236894607544e-01 -1.604114174842834473e-01 4.465177953243255615e-01 1.687359362840652466e-01 5.223271623253822327e-02 2.162917144596576691e-02 1.964918226003646851e-01 1.905253380537033081e-01 7.837034016847610474e-02 -1.914199143648147583e-01 5.949372425675392151e-02 -2.532982267439365387e-02 -2.211653888225555420e-01 -1.449686586856842041e-01 1.890320330858230591e-01 5.128377676010131836e-02 2.162693291902542114e-01 2.867528200149536133e-01 -2.619504034519195557e-01 -1.086478829383850098e-01 4.599390551447868347e-02 5.131934210658073425e-02 2.777573466300964355e-01 -1.760329306125640869e-01 6.168043985962867737e-02 9.249797463417053223e-02 -2.675170451402664185e-02
6.613163650035858154e-02 -2.937445342540740967e-01 -8.960440009832382202e-02 2.084006089717149734e-03 -5.481267347931861877e-02 -1.997869014739990234e-01 6.404636055231094360e-02 9.520381689071655273e-02 4.168536663055419922e-01 -2.467560768127441406e-01 9.735810011625289917e-02 -1.960808634757995605e-01 -2.288558185100555420e-01 -3.943052515387535095e-02 -1.032483484596014023e-02 1.827463135123252869e-02 6.645401567220687866e-02 -4.381756484508514404e-01 -2.583366632461547852e-01 2.879717014729976654e-02 2.776117324829101562e-01 -5.969769135117530823e-02 2.330728620290756226e-01 -1.365716010332107544e-01 -4.920966550707817078e-02 -7.133444398641586304e-02 -5.073616281151771545e-02 -1.158053353428840637e-01 1.479314267635345459e-01 -3.089065663516521454e-02 -5.709413811564445496e-02 2.027053534984588623e-01
3.880078345537185669e-02 -7.739628851413726807e-02 -1.770421266555786133e-01 1.638937927782535553e-02 -1.618472039699554443e-01 -1.857315003871917725e-02 9.757777303457260132e-02 3.380609154701232910e-01 1.252044290304183960e-01 2.797634303569793701e-01 2.757195234298706055e-01 -2.733457684516906738e-01 -1.547340303659439087e-02 2.041359096765518188e-01 -5.772164091467857361e-02 -1.085886731743812561e-02 3.128871917724609375e-01 -2.907172143459320068e-01 9.549933671951293945e-02 3.001352548599243164e-01 2.266536355018615723e-01 -2.982498891651630402e-02 -5.132474750280380249e-02 -5.237539112567901611e-02 -7.282323390245437622e-02 -2.926588244736194611e-02 3.285873914137482643e-03 -3.223682045936584473e-01 1.218479797244071960e-01 -1.631021797657012939e-01 6.499010324478149414e-02 1.596327275037765503e-01
-3.591617941856384277e-01 -2.787204980850219727e-01 -2.157427966594696045e-01 8.930323272943496704e-02 -1.890309005975723267e-01 -3.351600840687751770e-02 3.502989932894706726e-02 -1.368450373411178589e-01 7.246101647615432739e-02 -2.214730717241764069e-02 2.954166829586029053e-01 -1.009765714406967163e-01 -1.449840888381004333e-02 -9.809711948037147522e-03 6.468404084444046021e-02 1.971531212329864502e-01 -2.699838578701019287e-02 -3.067843616008758545e-01 1.868823356926441193e-02 3.218088671565055847e-02 1.883841156959533691e-01 -8.797574788331985474e-03 1.535549610853195190e-01 4.387167841196060181e-02 -8.483250439167022705e-02 -1.393958926200866699e-01 2.463102042675018311e-01 5.168403685092926025e-02 2.075768858194351196e-01 -1.267144083976745605e-01 -4.194813072681427002e-01 2.303100377321243286e-01
1.254448760300874710e-02 1.106036454439163208e-01 -7.481376081705093384e-02 -4.947330430150032043e-02 -8.311664313077926636e-02 2.893616557121276855e-01 -2.356838621199131012e-02 2.308279722929000854e-01 3.724287450313568115e-02 3.387284576892852783e-01 2.462272793054580688e-01 -2.030407935380935669e-01 8.338262885808944702e-02 -1.117106750607490540e-01 -2.070902884006500244e-01 1.741218008100986481e-02 2.217524945735931396e-01 -8.485145866870880127e-02 -3.803471103310585022e-02 8.810266107320785522e-02 -4.127693176269531250e-02 3.699396550655364990e-01 2.047969996929168701e-01 -1.734462529420852661e-01 -2.664390802383422852e-01 -1.191235557198524475e-01 3.303202986717224121e-01 1.722567826509475708e-01 2.087523415684700012e-02 -1.731246411800384521e-01 -1.494996249675750732e-01 4.001321271061897278e-02
-3.890527486801147461e-01 -1.799791306257247925e-01 -1.388530135154724121e-01 3.029836714267730713e-01 -1.347183138132095337e-01 -9.609518572688102722e-03 -7.239644974470138550e-02 -6.395573914051055908e-02 1.917031705379486084e-01 -2.908576726913452148e-01 1.685733348131179810e-01 -6.564401835203170776e-02 2.296415567398071289e-01 -1.985928863286972046e-01 -5.220169946551322937e-02 1.033743023872375488e-01 4.311939477920532227e-01 -2.181632518768310547e-01 -1.636731624603271484e-01 1.883762888610363007e-02 1.729752868413925171e-01 1.483449637889862061e-01 1.543080657720565796e-01 -9.718267619609832764e-02 1.765848845243453979e-01 2.181607857346534729e-02 1.119168624281883240e-01 7.242897897958755493e-02 -1.470396853983402252e-02 -1.366738528013229370e-01 -1.624910160899162292e-02 5.911379680037498474e-02
9.258633852005004883e-02 -5.337096750736236572e-02 -1.002751886844635010e-01 -1.070469915866851807e-01 -1.979139447212219238e-01 3.332637250423431396e-01 1.217802837491035461e-01 1.561760604381561279e-01 4.827905446290969849e-02 -1.126159131526947021e-01 5.258619189262390137e-01 5.283898860216140747e-02 -3.005529940128326416e-02 3.022618889808654785e-01 -1.405791789293289185e-01 9.603687375783920288e-02 -1.762097887694835663e-02 -1.051354408264160156e-01 8.883362263441085815e-02 1.186422929167747498e-01 5.001631751656532288e-02 1.436291784048080444e-01 4.283935762941837311e-03 -6.302676349878311157e-02 -2.588371038436889648e-01 -3.645376861095428467e-01 2.477052956819534302e-01 -3.601785982027649879e-03 1.311735063791275024e-01 -1.058086454868316650e-01 9.122321754693984985e-02 5.991802364587783813e-02
-1.958730965852737427e-01 -7.332449406385421753e-02 -8.988515473902225494e-03 -1.475963890552520752e-01 -2.965076565742492676e-01 1.431390196084976196e-01 -3.346195518970489502e-01 1.649041175842285156e-01 -4.052076488733291626e-02 8.702022582292556763e-02 1.721623539924621582e-01 -6.342912465333938599e-02 -2.365638911724090576e-01 -5.959639325737953186e-03 -1.495135575532913208e-01 9.772990643978118896e-02 1.610091179609298706e-01 1.378985345363616943e-01 4.012937098741531372e-02 -3.287151921540498734e-03 1.104581654071807861e-01 -2.136243879795074463e-01 1.801939159631729126e-01 -4.666629731655120850e-01 -5.823912099003791809e-02 -1.018923968076705933e-01 2.416968196630477905e-01 6.259205285459756851e-03 -5.866378080099821091e-03 -5.272933095693588257e-02 1.911543160676956177e-01 2.996910810470581055e-01
-1.600695401430130005e-01 -2.461562305688858032e-01 -2.286591082811355591e-01 6.996466964483261108e-02 -1.688899546861648560e-01 -5.700672045350074768e-02 -1.431587617844343185e-02 -7.762825489044189453e-02 1.030777692794799805e-01 -1.263364106416702271e-01 1.055360287427902222e-01 -2.330280840396881104e-01 -1.033983752131462097e-02 -1.185422018170356750e-01 -9.740550071001052856e-02 1.934116482734680176e-01 1.978408545255661011e-01 -4.194557964801788330e-01 -9.015672653913497925e-02 1.507983654737472534e-01 1.277508288621902466e-01 -8.491064608097076416e-02 2.663880586624145508e-01 -1.447852402925491333e-01 -9.379187971353530884e-02 -1.908628493547439575e-01 1.693354919552803040e-02 1.853647455573081970e-02 -1.668897867202758789e-01 -2.334195226430892944e-01 -3.410232961177825928e-01 2.441758513450622559e-01
7.991323620080947876e-02 7.840327918529510498e-02 9.295823425054550171e-02 -6.866960972547531128e-02 3.826175630092620850e-02 1.087711527943611145e-01 -2.791802883148193359e-01 3.655980527400970459e-01 -1.020559370517730713e-01 -5.074607580900192261e-02 7.587759941816329956e-02 -1.651142090559005737e-01 3.300539776682853699e-02 -1.053557544946670532e-01 -4.079715609550476074e-01 -1.506057977676391602e-01 1.506484150886535645e-01 -2.468925416469573975e-01 -6.430794019252061844e-03 2.503851652145385742e-01 2.949517965316772461e-01 3.736280649900436401e-02 2.805238366127014160e-01 -2.000428587198257446e-01 -1.383664608001708984e-01 -2.151006609201431274e-01 1.133228987455368042e-01 1.599260866641998291e-01 -1.191334705799818039e-02 -1.003986895084381104e-01 -1.516532152891159058e-01 -1.065250188112258911e-01
-1.935085803270339966e-01 2.133248746395111084e-01 -1.450759023427963257e-01 -3.303301520645618439e-03 1.994289830327033997e-02 3.076545707881450653e-02 -1.960975080728530884e-01 3.571072518825531006e-01 3.059416636824607849e-02 -1.135646924376487732e-01 3.704710006713867188e-01 5.662067979574203491e-02 -1.384593397378921509e-01 3.451153039932250977e-01 1.660840772092342377e-02 -1.973085105419158936e-01 3.339698910713195801e-01 -9.458640962839126587e-02 -1.027240231633186340e-01 -2.034703828394412994e-02 7.629864662885665894e-02 -1.161500345915555954e-02 2.208470255136489868e-01 -1.315887272357940674e-01 -5.962435156106948853e-02 -2.229138910770416260e-01 -1.185594424605369568e-01 -2.872844934463500977e-01 1.362562626600265503e-01 8.564744889736175537e-02 -9.549930691719055176e-02 9.244225174188613892e-02
-1.117726713418960571e-01 -1.184956431388854980e-01 -1.206325441598892212e-01 -1.725941151380538940e-01 1.724488735198974609e-01 -8.250359445810317993e-02 -9.427187591791152954e-02 1.757544875144958496e-01 1.142344996333122253e-01 -2.001360803842544556e-01 1.085419282317161560e-01 -1.144296750426292419e-01 -8.973049372434616089e-02 2.026082277297973633e-01 -3.787383735179901123e-01 -1.239402592182159424e-01 3.351657688617706299e-01 -2.905465662479400635e-01 -2.728241682052612305e-01 2.064632996916770935e-02 2.673026919364929199e-01 2.807731628417968750e-01 8.580760657787322998e-02 4.786415025591850281e-02 -1.811890304088592529e-01 2.034043706953525543e-02 2.550462484359741211e-01 -1.320295929908752441e-01 6.102461740374565125e-02 1.084365025162696838e-01 5.339894071221351624e-02 -3.618573769927024841e-02
-9.751183539628982544e-02 -1.282348632812500000e-01 2.912853844463825226e-02 -3.836906254291534424e-01 2.046754062175750732e-01 2.340546548366546631e-01 -1.014875900000333786e-02 2.523303627967834473e-01 3.212617337703704834e-01 -6.249974295496940613e-02 -1.682792231440544128e-02 -8.864203840494155884e-02 -1.371003538370132446e-01 1.740113794803619385e-01 -2.602624297142028809e-01 -7.747351378202438354e-02 3.734179735183715820e-01 -3.132035210728645325e-02 6.916602700948715210e-02 -1.459005028009414673e-01 2.504077255725860596e-01 -3.936363384127616882e-02 3.853943571448326111e-02 -1.405838429927825928e-01 -3.830325603485107422e-02 -1.952797025442123413e-01 -5.062609445303678513e-03 2.536965608596801758e-01 1.138449311256408691e-01 -1.748549640178680420e-01 -1.637205183506011963e-01 -3.373821824789047241e-02
-1.454281210899353027e-01 1.836879104375839233e-01 -1.102999784052371979e-02 5.505996569991111755e-02 6.753855198621749878e-02 -3.076063469052314758e-03 -1.540049328468739986e-03 1.095002889633178711e-01 1.570854485034942627e-01 3.327905014157295227e-02 2.650656104087829590e-01 -1.215225737541913986e-02 8.621808141469955444e-02 -6.868758797645568848e-02 -4.559738039970397949e-01 -1.117579787969589233e-01 1.588059514760971069e-01 -2.358973473310470581e-01 1.142985075712203979e-01 1.860831677913665771e-01 2.641714215278625488e-01 -2.967888712882995605e-01 2.787214815616607666e-01 -2.487286180257797241e-01 -1.936816573143005371e-01 -1.055015474557876587e-01 -9.248989820480346680e-02 1.800695993006229401e-02 -7.439544051885604858e-02 -3.060532510280609131e-01 1.178980693221092224e-01 -6.591282784938812256e-03
-1.840290427207946777e-01 -9.870874881744384766e-02 1.382739692926406860e-01 1.841175369918346405e-03 1.514446735382080078e-01 7.332815974950790405e-02 -1.466665863990783691e-01 -8.982549607753753662e-02 -1.187490820884704590e-01 -2.989165484905242920e-01 -1.950257867574691772e-01 -1.697924584150314331e-01 -1.010341271758079529e-01 1.284702569246292114e-01 -2.109486162662506104e-01 -2.795526571571826935e-02 2.091738134622573853e-01 -4.111437499523162842e-01 9.495496004819869995e-02 2.141063809394836426e-01 1.913017332553863525e-01 9.869677573442459106e-02 3.332456108182668686e-03 -2.317306399345397949e-01 -2.056275010108947754e-01 2.184709720313549042e-02 1.362680345773696899e-01 1.749271005392074585e-01 2.545863986015319824e-01 -2.664789259433746338e-01 -1.228867098689079285e-01 1.628225296735763550e-01
-1.070967763662338257e-01 -2.220569849014282227e-01 -2.770317494869232178e-01 1.556911021471023560e-01 -1.909501105546951294e-01 -1.050212383270263672e-01 9.478746913373470306e-03 4.609166458249092102e-02 -6.647606845945119858e-03 -3.044673800468444824e-02 1.979624927043914795e-01 -8.656365424394607544e-02 -1.626043915748596191e-01 -9.581451117992401123e-02 -1.818656623363494873e-01 1.324546635150909424e-01 1.746759712696075439e-01 -2.649676501750946045e-01 -1.974098235368728638e-01 1.344831138849258423e-01 1.067821532487869263e-01 -2.073965035378932953e-02 2.610962092876434326e-01 -2.267819643020629883e-01 -2.802436947822570801e-01 2.404418960213661194e-02 8.578110486268997192e-02 1.810088381171226501e-02 -6.474896520376205444e-02 -2.206193804740905762e-01 -4.441799819469451904e-01 1.687119305133819580e-01
-4.852186739444732666e-01 -6.490595638751983643e-02 -2.371272146701812744e-01 -1.040546670556068420e-01 2.976653873920440674e-01 2.894397079944610596e-01 -4.204641655087471008e-02 2.112452536821365356e-01 1.208334863185882568e-01 -5.768713355064392090e-02 2.799620926380157471e-01 -1.172378212213516235e-01 -5.184004083275794983e-02 -4.727530293166637421e-03 3.235072642564773560e-02 -1.462988704442977905e-01 -6.160439178347587585e-02 -2.602993845939636230e-01 -1.933569759130477905e-01 9.484061598777770996e-02 1.000649631023406982e-01 1.688165217638015747e-01 -4.023374244570732117e-02 -2.036866247653961182e-01 5.634991824626922607e-02 -1.434654463082551956e-02 -8.933550119400024414e-02 -5.176718905568122864e-02 3.430342078208923340e-01 -7.380823045969009399e-02 -4.768511280417442322e-02 1.793731376528739929e-02
-1.248598620295524597e-01 -3.292249515652656555e-03 3.380099684000015259e-02 -1.638589613139629364e-02 4.653669148683547974e-02 -2.345016598701477051e-01 -3.706576526165008545e-01 3.321106135845184326e-01 -1.687963604927062988e-01 1.627752482891082764e-01 2.406006455421447754e-01 -5.921009927988052368e-02 -7.962711155414581299e-03 1.479297280311584473e-01 8.197929710149765015e-02 1.526552736759185791e-01 3.384898304939270020e-01 -3.260597586631774902e-01 1.574854403734207153e-01 1.001430600881576538e-01 -1.702023297548294067e-01 2.042235434055328369e-01 2.047717273235321045e-01 -1.511256098747253418e-01 -1.302740275859832764e-01 -6.535846740007400513e-02 -2.457832843065261841e-01 2.913129143416881561e-02 1.358761042356491089e-01 -8.412119001150131226e-02 -8.765733987092971802e-02 5.387904495000839233e-02
1.246318314224481583e-02 1.769066005945205688e-01 1.431199461221694946e-01 1.850523203611373901e-01 -1.393462717533111572e-01 3.435627818107604980e-01 -2.430646568536758423e-01 6.078882142901420593e-02 -1.135517209768295288e-01 -1.444055736064910889e-01 1.504528969526290894e-01 -2.096354216337203979e-01 4.702845960855484009e-02 -1.358176171779632568e-01 6.694889068603515625e-02 -6.475300993770360947e-03 4.274325072765350342e-01 -1.225445047020912170e-01 4.937445628456771374e-04 1.566376686096191406e-01 3.287876546382904053e-01 2.344698645174503326e-02 3.238657712936401367e-01 -1.654548197984695435e-01 -1.441669166088104248e-01 -1.328606903553009033e-01 5.849872529506683350e-02 8.126213401556015015e-02 8.424369245767593384e-02 1.900805532932281494e-01 7.193258032202720642e-03 1.821328103542327881e-01
-4.268275499343872070e-01 -1.868508011102676392e-01 1.045294329524040222e-01 2.505547367036342621e-02 -1.626447029411792755e-02 2.368873953819274902e-01 -4.391781613230705261e-02 -6.351201981306076050e-02 -7.058973610401153564e-02 -2.642236053943634033e-01 -1.137799844145774841e-01 -2.151373326778411865e-01 -1.347815804183483124e-02 1.642089635133743286e-01 -2.721017301082611084e-01 -4.035569727420806885e-02 4.736737906932830811e-02 -3.165586888790130615e-01 2.224232070147991180e-02 1.993818953633308411e-02 -5.415654182434082031e-02 -7.696111500263214111e-02 1.982365101575851440e-01 -2.757232487201690674e-01 2.067058347165584564e-03 1.203035563230514526e-01 2.907219529151916504e-01 -2.743501681834459305e-03 2.145846486091613770e-01 -2.554716467857360840e-01 -5.032535642385482788e-02 1.783141344785690308e-01
-2.410498559474945068e-01 -6.302364915609359741e-02 1.073628216981887817e-01 1.172007322311401367e-01 7.269694656133651733e-02 2.688471600413322449e-02 -3.312111198902130127e-01 1.701221168041229248e-01 -1.791057288646697998e-01 1.477204356342554092e-02 3.410657346248626709e-01 -1.043758466839790344e-01 -2.592113018035888672e-01 1.390088498592376709e-01 9.999620169401168823e-02 -3.557490883395075798e-03 4.580344259738922119e-01 -4.250224530696868896e-01 -1.666410714387893677e-01 -9.674619883298873901e-02 8.051054552197456360e-03 -4.468108341097831726e-02 9.292825311422348022e-02 5.573860928416252136e-02 -8.248662203550338745e-02 -3.212480247020721436e-02 -3.363610804080963135e-02 1.163315260782837868e-03 9.406241029500961304e-02 -1.820896118879318237e-01 3.572924435138702393e-02 1.354437768459320068e-01
-1.244180724024772644e-01 3.202741267159581184e-03 -9.326547384262084961e-02 -5.277607962489128113e-02 2.845000289380550385e-02 1.317130774259567261e-01 -3.825167119503021240e-01 3.152373135089874268e-01 -9.077560156583786011e-02 -4.250045493245124817e-02 1.300372481346130371e-01 -2.320235818624496460e-01 -1.653846800327301025e-01 1.649199426174163818e-01 -6.049357354640960693e-02 -5.908861383795738220e-02 1.071288511157035828e-01 -2.004435360431671143e-01 -2.546017765998840332e-01 1.202690675854682922e-01 1.599964946508407593e-01 3.767960965633392334e-01 8.387557417154312134e-02 -2.868296802043914795e-01 -1.106850579380989075e-01 -9.219318628311157227e-02 2.908523380756378174e-01 1.956313103437423706e-01 1.128530502319335938e-01 1.288786828517913818e-01 6.243355199694633484e-02 -4.471826180815696716e-02
-2.921886444091796875e-01 -1.712850183248519897e-01 -1.942684054374694824e-01 1.636881232261657715e-01 -2.051915824413299561e-01 1.637811064720153809e-01 -1.033133491873741150e-01 -8.120211772620677948e-03 2.069176882505416870e-01 7.118362188339233398e-02 3.163667023181915283e-01 -5.243621394038200378e-02 -1.139763146638870239e-01 1.212816759943962097e-01 -4.333071783185005188e-02 8.581685274839401245e-02 2.809855937957763672e-01 -2.030681520700454712e-01 1.446288526058197021e-01 -6.223037838935852051e-02 8.902179449796676636e-02 1.875590905547142029e-02 2.920393347740173340e-01 -2.346577495336532593e-01 -6.451113522052764893e-02 -3.147548139095306396e-01 -2.743064463138580322e-01 7.811609655618667603e-02 2.796686813235282898e-02 -1.056767627596855164e-01 -2.467592954635620117e-01 4.897354915738105774e-02
-3.573502600193023682e-01 -1.526751816272735596e-01 -2.886694371700286865e-01 -7.866361178457736969e-03 -7.915304601192474365e-02 2.678832113742828369e-01 -9.345728158950805664e-02 3.102026581764221191e-01 -1.037264149636030197e-02 -4.313663765788078308e-02 4.257510900497436523e-01 6.721438467502593994e-02 1.551804095506668091e-01 -4.784113541245460510e-02 1.253197789192199707e-01 -1.213162168860435486e-01 2.120176404714584351e-01 -1.474515646696090698e-01 -3.272907063364982605e-02 9.887012094259262085e-02 1.199952140450477600e-01 -7.735597901046276093e-03 2.251857668161392212e-01 5.170535296201705933e-03 -4.522581025958061218e-02 5.331768840551376343e-02 -2.770294249057769775e-01 -1.341616511344909668e-01 -1.081853266805410385e-02 -2.671442329883575439e-01 -1.386596858501434326e-01 7.066543400287628174e-02
8.104493468999862671e-02 -1.077762916684150696e-01 5.970729142427444458e-02 -8.191988617181777954e-02 1.829033046960830688e-01 1.310409419238567352e-02 -2.716062664985656738e-01 2.785775959491729736e-01 -3.061123378574848175e-02 7.320271432399749756e-02 4.130533635616302490e-01 -2.174336612224578857e-01 -1.922184675931930542e-01 1.675722375512123108e-02 -9.389419853687286377e-02 -1.613181829452514648e-01 1.369401216506958008e-01 -2.283195406198501587e-01 -2.766101658344268799e-01 1.586528271436691284e-01 9.575066715478897095e-02 3.042435087263584137e-02 3.991256356239318848e-01 -2.245154082775115967e-01 -1.398983746767044067e-01 -1.294118762016296387e-01 4.723780322819948196e-03 2.223601639270782471e-01 2.961867861449718475e-02 9.595674276351928711e-02 2.985134720802307129e-02 -3.398253396153450012e-02
5.026379600167274475e-02 -6.043875589966773987e-03 1.154750119894742966e-03 1.257388037629425526e-03 -2.345192283391952515e-01 1.618202775716781616e-01 -3.516647219657897949e-02 1.777638308703899384e-02 1.276658177375793457e-01 -2.589982151985168457e-01 7.362686842679977417e-02 -5.547523498535156250e-02 -4.483689367771148682e-02 -6.060248613357543945e-02 -6.557251513004302979e-02 -1.463398188352584839e-01 7.879049330949783325e-02 -1.387209147214889526e-01 -3.209084272384643555e-01 2.591166198253631592e-01 -1.584455519914627075e-01 2.978619635105133057e-01 3.125947415828704834e-01 1.526629924774169922e-01 -4.157070070505142212e-03 -2.353332936763763428e-01 2.008260935544967651e-01 -1.626885086297988892e-01 6.164526939392089844e-02 -3.508222103118896484e-01 -5.169288814067840576e-02 3.305328488349914551e-01
-2.765304148197174072e-01 3.511995822191238403e-02 9.611755609512329102e-02 -2.355494797229766846e-01 2.700037658214569092e-01 -1.269056797027587891e-01 -4.991265758872032166e-02 1.472246646881103516e-01 -6.407522410154342651e-02 9.192157536745071411e-02 2.139574438333511353e-01 9.428940713405609131e-02 -6.736572086811065674e-02 2.391415834426879883e-01 -2.103821784257888794e-01 -6.752020120620727539e-02 1.606595367193222046e-01 -1.879337280988693237e-01 -2.391595952212810516e-02 3.564649224281311035e-01 1.956298500299453735e-01 1.405643075704574585e-01 1.336141824722290039e-01 -1.070629358291625977e-01 -3.114957362413406372e-02 -3.908450603485107422e-01 2.785624861717224121e-01 -8.620361983776092529e-02 -5.960166919976472855e-03 4.213907569646835327e-02 5.408057942986488342e-02 2.168484926223754883e-01
-4.404486715793609619e-02 -2.076274603605270386e-01 -1.709478646516799927e-01 -5.484116822481155396e-02 2.229681015014648438e-01 1.464684121310710907e-02 -1.977815181016921997e-01 2.479417026042938232e-01 9.439654648303985596e-02 -1.447859406471252441e-01 -4.086916521191596985e-02 9.808444976806640625e-02 -1.687966287136077881e-01 1.697933077812194824e-01 -1.869014501571655273e-01 1.144764292985200882e-02 1.802109628915786743e-01 -1.893011629581451416e-01 -2.447828352451324463e-01 2.579513192176818848e-01 3.146402239799499512e-01 3.213996887207031250e-01 5.766591057181358337e-02 -1.328115761280059814e-01 -4.370704889297485352e-01 -4.873496294021606445e-02 3.785391524434089661e-02 -1.289892494678497314e-01 6.601738929748535156e-02 4.251718055456876755e-03 5.805848166346549988e-02 -3.735782206058502197e-02
-9.146073460578918457e-02 -3.544831573963165283e-01 1.434182524681091309e-01 -1.305734552443027496e-02 5.590788647532463074e-02 1.491674631834030151e-01 -1.013320162892341614e-01 -2.741318941116333008e-01 -1.890496350824832916e-02 -2.263041436672210693e-01 1.403701156377792358e-01 9.236988425254821777e-02 -2.693562209606170654e-01 1.634302586317062378e-01 -1.704474091529846191e-01 6.381464749574661255e-02 2.636240124702453613e-01 -2.801079154014587402e-01 9.583212435245513916e-02 2.358473092317581177e-01 1.645115464925765991e-01 4.740682616829872131e-02 2.838791608810424805e-01 -1.217119023203849792e-01 -5.454571917653083801e-02 1.219219639897346497e-01 2.779477238655090332e-01 9.962078183889389038e-02 1.855466216802597046e-01 -1.903487294912338257e-01 -4.396074265241622925e-02 8.461651206016540527e-02
-3.750856220722198486e-01 1.613258868455886841e-01 -1.839912235736846924e-01 -1.140272691845893860e-01 -1.110842302441596985e-01 9.336387366056442261e-02 6.676608230918645859e-03 2.709914147853851318e-01 -1.494935899972915649e-02 -1.287232190370559692e-01 -3.573499619960784912e-02 3.386343643069267273e-02 1.443940252065658569e-01 2.650864981114864349e-02 -2.635042928159236908e-02 -4.104409366846084595e-02 2.052402496337890625e-01 -8.981577120721340179e-03 -2.191473841667175293e-01 -1.143954098224639893e-01 8.710411936044692993e-02 4.977146163582801819e-04 3.021850287914276123e-01 8.460217714309692383e-02 -3.595449626445770264e-01 -4.488575458526611328e-01 -3.532657772302627563e-02 6.888274103403091431e-02 -2.878629602491855621e-02 -1.885575652122497559e-01 -2.545633316040039062e-01 -3.799679502844810486e-02
-8.754216134548187256e-02 -2.743884027004241943e-01 -9.400624036788940430e-02 8.926011621952056885e-02 -1.208550035953521729e-01 -8.730418980121612549e-02 -1.884812712669372559e-01 1.838286817073822021e-01 1.303166449069976807e-01 -3.117363750934600830e-01 1.094523295760154724e-01 -3.421596884727478027e-01 1.104800477623939514e-01 3.165404498577117920e-02 2.692088298499584198e-02 -1.181735023856163025e-01 2.195345759391784668e-01 -3.777334094047546387e-01 1.135215535759925842e-01 -2.540977895259857178e-01 2.544108964502811432e-02 -9.218104928731918335e-02 2.154738456010818481e-01 -2.651157975196838379e-02 -1.116759926080703735e-01 3.951254487037658691e-02 4.205768927931785583e-02 2.508245408535003662e-01 2.099812328815460205e-01 -1.544942855834960938e-01 -1.293494105339050293e-01 2.226445227861404419e-01
-2.898032665252685547e-01 -1.053851470351219177e-01 -2.928144633769989014e-01 -1.157920733094215393e-01 -1.214030981063842773e-01 1.139976680278778076e-01 -5.815426632761955261e-02 5.348130464553833008e-01 -2.073118276894092560e-02 -2.249379456043243408e-01 7.112895697355270386e-02 2.493733316659927368e-01 1.877917945384979248e-01 1.829200685024261475e-01 -2.564399503171443939e-02 7.733938843011856079e-02 8.519817888736724854e-02 -1.896137893199920654e-01 1.303946375846862793e-01 2.219474017620086670e-01 2.029689550399780273e-01 3.652923181653022766e-02 1.924236416816711426e-01 3.040543757379055023e-02 -1.143067479133605957e-01 -1.222933754324913025e-01 1.117083504796028137e-01 -1.431125551462173462e-01 6.842254102230072021e-02 7.595069706439971924e-02 -1.786385476589202881e-01 -4.098565131425857544e-02
-1.399656981229782104e-01 -3.330732285976409912e-01 -9.576907008886337280e-02 -1.519052386283874512e-01 2.462141215801239014e-02 1.178167611360549927e-01 -7.271769642829895020e-02 1.097717732191085815e-01 1.161047257483005524e-02 -2.363423556089401245e-01 3.823124170303344727e-01 -4.806235805153846741e-02 -1.222020536661148071e-01 1.508442163467407227e-01 -1.523514837026596069e-01 -7.592064887285232544e-02 1.254479438066482544e-01 -3.644345700740814209e-02 -1.912118345499038696e-01 7.938195019960403442e-02 -1.221128031611442566e-01 -2.867338359355926514e-01 -2.481503188610076904e-01 -1.751592606306076050e-01 -1.423395425081253052e-01 -2.569108307361602783e-01 -4.475919157266616821e-02 9.416557848453521729e-03 1.956150978803634644e-01 -1.940881833434104919e-03 1.029457822442054749e-01 3.843619525432586670e-01
-4.174540340900421143e-01 -1.944869011640548706e-01 -2.225127071142196655e-01 2.667069733142852783e-01 -4.078114032745361328e-02 -8.056949824094772339e-02 1.056635100394487381e-02 1.998613476753234863e-01 -9.180623292922973633e-02 -2.140086740255355835e-01 1.629264801740646362e-01 3.486662730574607849e-02 -1.744333803653717041e-01 1.767984926700592041e-01 -1.035443469882011414e-01 -1.768712997436523438e-01 1.017723903059959412e-01 -2.514863200485706329e-02 3.699922934174537659e-02 3.772339224815368652e-02 2.100663930177688599e-01 7.145134359598159790e-02 2.084303200244903564e-01 1.202939171344041824e-02 -1.514117717742919922e-01 -2.838343977928161621e-01 -1.366542577743530273e-01 1.470574736595153809e-01 2.841005623340606689e-01 -1.783361583948135376e-01 1.133266743272542953e-02 2.652114331722259521e-01
-1.429339200258255005e-01 -1.755013167858123779e-01 -1.363925486803054810e-01 1.564718037843704224e-01 2.914819493889808655e-02 -1.848958246409893036e-02 1.154149994254112244e-01 2.348695993423461914e-01 -1.477643847465515137e-01 -5.380388349294662476e-02 4.250641167163848877e-01 -1.335816085338592529e-01 -1.925148516893386841e-01 5.214317142963409424e-02 9.010605514049530029e-02 7.680493593215942383e-02 2.069935351610183716e-01 -2.607235610485076904e-01 -2.763434126973152161e-02 -2.270698845386505127e-01 1.549937529489398003e-03 3.213927894830703735e-02 2.206626683473587036e-01 -2.968060970306396484e-01 -2.602622210979461670e-01 -4.501080885529518127e-02 3.077500760555267334e-01 3.380622714757919312e-02 -1.142837107181549072e-01 -1.192881092429161072e-01 -2.006281316280364990e-01 1.575726568698883057e-01
-1.239631846547126770e-01 -3.032819032669067383e-01 7.201139628887176514e-02 -4.102979600429534912e-02 1.585622876882553101e-01 1.909493952989578247e-01 5.701760575175285339e-02 -8.781595528125762939e-02 2.799695171415805817e-02 -3.426253497600555420e-01 -6.419559568166732788e-02 -9.949240088462829590e-02 -7.039023190736770630e-02 1.491894423961639404e-01 -2.607707679271697998e-01 6.989911943674087524e-02 3.624553978443145752e-02 -4.379501044750213623e-01 2.670625224709510803e-02 1.797285825014114380e-01 2.151717692613601685e-01 1.053977310657501221e-01 1.749272048473358154e-01 -2.354635149240493774e-01 -1.186669990420341492e-01 -2.242531999945640564e-02 1.993328183889389038e-01 2.426192313432693481e-01 1.963941603899002075e-01 -1.992950737476348877e-01 -1.264299750328063965e-01 6.234050542116165161e-02
-2.103502675890922546e-02 8.588278293609619141e-02 -6.273310631513595581e-02 1.424386911094188690e-02 -3.293473646044731140e-02 -2.951174415647983551e-02 -2.668019235134124756e-01 2.596006095409393311e-01 -9.879695624113082886e-02 -9.608387947082519531e-02 3.731000721454620361e-01 -4.110237210988998413e-02 -2.444804161787033081e-01 -1.828672736883163452e-01 -2.548505663871765137e-01 1.890537589788436890e-01 1.859302073717117310e-01 -1.943691968917846680e-01 1.383171081542968750e-01 1.525888293981552124e-01 -5.689502879977226257e-02 -7.280478626489639282e-02 1.988796740770339966e-01 -4.143526554107666016e-01 -2.719407081604003906e-01 -1.336500942707061768e-01 1.583401411771774292e-01 1.769079416990280151e-01 -4.751241207122802734e-02 -8.236274868249893188e-02 -4.261639341711997986e-02 1.191806979477405548e-02
-4.128164649009704590e-01 -4.667836427688598633e-02 -1.170712783932685852e-01 -6.907207518815994263e-02 5.463515967130661011e-02 2.013983428478240967e-01 1.318415626883506775e-02 -1.360937952995300293e-01 3.229404985904693604e-01 -1.495649367570877075e-01 -3.634258359670639038e-02 -8.705023676156997681e-02 -1.022157166153192520e-02 -1.102078706026077271e-01 4.243471100926399231e-02 -2.459668666124343872e-01 1.987665146589279175e-02 -9.200337529182434082e-02 -2.341103106737136841e-01 3.045270740985870361e-01 1.682496815919876099e-01 2.612370550632476807e-01 3.714159429073333740e-01 -2.237441837787628174e-01 -1.554727703332901001e-01 -1.262892186641693115e-01 -1.107472032308578491e-01 3.277169913053512573e-02 8.373288065195083618e-02 7.138364762067794800e-02 -2.931380644440650940e-02 1.708273291587829590e-01
-2.555168569087982178e-01 -5.627308785915374756e-02 1.315704286098480225e-01 5.364355072379112244e-02 9.767647832632064819e-02 4.424611851572990417e-02 -2.733839154243469238e-01 8.580534905195236206e-02 -3.556773066520690918e-02 1.115358844399452209e-01 2.783525288105010986e-01 -4.728436097502708435e-02 -9.846965968608856201e-02 2.614214718341827393e-01 9.771302342414855957e-02 -1.230306550860404968e-01 4.958279728889465332e-01 -3.927770256996154785e-01 -1.900941133499145508e-01 -1.091483682394027710e-01 1.213200241327285767e-01 -1.384294629096984863e-01 3.472025692462921143e-02 7.798802107572555542e-03 -8.385279774665832520e-02 -5.544688925147056580e-02 -1.639684475958347321e-02 1.939329691231250763e-02 9.676283597946166992e-02 -1.141877770423889160e-01 7.174240797758102417e-02 3.162242472171783447e-01
-2.606483399868011475e-01 -5.885874480009078979e-02 -2.103113532066345215e-01 7.687306404113769531e-02 3.944722190499305725e-02 4.832942411303520203e-02 -5.111448466777801514e-02 4.279471933841705322e-01 -2.934522628784179688e-01 -2.861202657222747803e-01 2.573534250259399414e-01 -5.149056762456893921e-02 4.015973582863807678e-02 1.026476100087165833e-01 -1.505482047796249390e-01 5.007737129926681519e-02 1.394826024770736694e-01 1.301122605800628662e-01 -1.461698859930038452e-01 1.744369864463806152e-01 -4.052000120282173157e-02 -1.027361452579498291e-01 -5.098010227084159851e-02 -1.490885168313980103e-01 -1.751702576875686646e-01 -2.317157387733459473e-01 2.828687801957130432e-02 7.534027844667434692e-02 3.522363305091857910e-01 -1.387687213718891144e-02 -1.552798002958297729e-01 2.240584045648574829e-01
-1.443911939859390259e-01 1.396583020687103271e-01 8.185744285583496094e-02 -1.723272353410720825e-01 1.121726408600807190e-01 4.194694384932518005e-02 -2.407262325286865234e-01 8.792954683303833008e-02 7.592703402042388916e-02 1.620231755077838898e-02 2.941035926342010498e-01 2.189597338438034058e-01 7.054017484188079834e-02 7.899110019207000732e-02 -5.579619407653808594e-01 -9.589731693267822266e-02 3.016043305397033691e-01 -2.190986722707748413e-01 8.670394122600555420e-02 2.040192335844039917e-01 4.266747459769248962e-02 3.409201279282569885e-02 -8.209066838026046753e-02 6.576889753341674805e-02 -6.661679595708847046e-02 -1.831197738647460938e-01 7.283812016248703003e-02 9.150642156600952148e-02 2.387674339115619659e-02 -9.205151349306106567e-02 -2.792265713214874268e-01 1.738013923168182373e-01
-1.513806730508804321e-01 -1.097871549427509308e-02 -1.745983809232711792e-01 1.778611354529857635e-02 -1.215472817420959473e-01 -7.213801145553588867e-02 9.990565478801727295e-02 6.472242996096611023e-03 9.896080195903778076e-02 -7.980171591043472290e-02 3.733969479799270630e-02 1.260884404182434082e-01 -1.343881934881210327e-01 2.045283317565917969e-01 -1.591048538684844971e-01 1.065827086567878723e-01 3.745366930961608887e-01 -3.449675142765045166e-01 -7.669626921415328979e-02 2.724638283252716064e-01 1.320679932832717896e-01 -3.728323429822921753e-02 -2.794491499662399292e-02 -2.075714804232120514e-02 -1.167508587241172791e-01 -1.621503531932830811e-01 6.491773575544357300e-02 -2.819401621818542480e-01 -1.144385710358619690e-01 -3.681037724018096924e-01 -3.265088796615600586e-01 2.187823802232742310e-01
-2.271022498607635498e-01 -8.096495270729064941e-02 -2.189917303621768951e-02 -2.304855585098266602e-01 1.182630732655525208e-01 -6.458260118961334229e-02 -9.027357399463653564e-02 1.486804485321044922e-01 1.499014347791671753e-01 -1.010059192776679993e-01 1.747626811265945435e-01 -5.218921601772308350e-02 -1.510193645954132080e-01 2.293647378683090210e-01 -3.442299664020538330e-01 -9.890496730804443359e-02 -1.359178572893142700e-01 -2.057473547756671906e-02 -2.275584489107131958e-01 2.153353095054626465e-01 -1.958794891834259033e-01 2.326102256774902344e-01 -3.546578809618949890e-02 6.945559382438659668e-02 -8.041317015886306763e-02 -2.898072004318237305e-01 1.565671712160110474e-01 6.099380180239677429e-02 1.158942133188247681e-01 -1.710333377122879028e-01 -2.883603572845458984e-01 3.318026661872863770e-01
-1.909402161836624146e-01 1.101271212100982666e-01 -1.937012672424316406e-01 -6.665062159299850464e-02 -8.363805711269378662e-02 2.660503089427947998e-01 -2.845077812671661377e-01 9.570205211639404297e-02 -3.933500498533248901e-02 4.489093087613582611e-03 1.712460368871688843e-01 -1.372146308422088623e-01 -9.627245366573333740e-02 2.721082270145416260e-01 -2.157250605523586273e-02 3.274133428931236267e-02 1.830992400646209717e-01 -1.469184160232543945e-01 -1.372221261262893677e-01 2.542904019355773926e-01 2.074887752532958984e-01 1.914183050394058228e-01 -8.889766037464141846e-02 -3.876742720603942871e-01 -2.810983657836914062e-01 -1.157719492912292480e-01 1.497325599193572998e-01 2.270531356334686279e-01 1.648912280797958374e-01 1.901483982801437378e-01 2.655591256916522980e-02 -8.177951909601688385e-03
-1.614830940961837769e-01 1.110730171203613281e-01 -9.492617100477218628e-02 -1.228800937533378601e-01 -9.917401522397994995e-02 -7.275432348251342773e-02 2.138122469186782837e-01 1.999095082283020020e-01 1.117131337523460388e-01 -7.325289398431777954e-02 3.220019042491912842e-01 8.166705071926116943e-02 2.964069135487079620e-02 -1.500713825225830078e-01 -3.590274751186370850e-01 2.849186770617961884e-02 1.078315526247024536e-01 -1.846502870321273804e-01 -7.007022202014923096e-02 8.425729721784591675e-02 5.102418661117553711e-01 -8.261532336473464966e-02 1.319960504770278931e-01 -2.177825421094894409e-01 -1.642023622989654541e-01 -3.067139387130737305e-01 -4.480913653969764709e-02 -5.546841770410537720e-02 9.214691072702407837e-02 -1.278712451457977295e-01 1.125496402382850647e-01 -4.435608163475990295e-02
-2.692612409591674805e-01 1.184272021055221558e-01 -1.091051697731018066e-01 -7.382670044898986816e-02 7.902872166596353054e-04 -4.618375748395919800e-02 -3.653168305754661560e-02 1.060807853937149048e-01 6.029325351119041443e-02 3.130251541733741760e-02 -4.895326681435108185e-03 -4.574318975210189819e-02 2.688604593276977539e-02 -8.315286040306091309e-02 1.556983590126037598e-01 -7.094559818506240845e-02 1.810376197099685669e-01 1.410663723945617676e-01 -1.701925843954086304e-01 1.136860921978950500e-01 -9.045333415269851685e-02 -5.143353343009948730e-02 4.050712585449218750e-01 -8.639675378799438477e-02 8.060482144355773926e-02 -2.226846069097518921e-01 3.538598716259002686e-01 6.781903654336929321e-02 3.587573170661926270e-01 -3.397021293640136719e-01 -2.198114693164825439e-01 2.872138917446136475e-01
-8.757191151380538940e-02 1.388237774372100830e-01 -7.593396306037902832e-02 7.312038540840148926e-02 -4.607539251446723938e-02 -1.838062889873981476e-02 -2.033608108758926392e-01 3.460094332695007324e-01 -1.253829896450042725e-01 -9.809235483407974243e-02 2.347852736711502075e-01 -1.499712560325860977e-02 4.801347106695175171e-02 1.989072114229202271e-01 -6.885825097560882568e-02 -6.613247841596603394e-02 1.338966190814971924e-01 -3.437135815620422363e-01 -1.296246647834777832e-01 1.006556898355484009e-01 2.312421798706054688e-01 4.757253825664520264e-01 9.813990443944931030e-02 -3.711721897125244141e-01 -1.685222559899557382e-05 -7.780794054269790649e-03 7.164584845304489136e-02 -3.096131235361099243e-02 -3.307354077696800232e-02 1.942856460809707642e-01 -1.474927216768264771e-01 9.896899014711380005e-02
-4.125557541847229004e-01 -6.479135155677795410e-02 -4.602872952818870544e-02 4.472238011658191681e-03 -3.920922055840492249e-02 2.930533289909362793e-01 -8.681572228670120239e-02 1.576500684022903442e-01 4.563926905393600464e-02 -1.537935137748718262e-01 4.965143203735351562e-01 5.640338349621742964e-05 2.740905880928039551e-01 2.220424413681030273e-01 1.378040015697479248e-01 -2.118780761957168579e-01 -9.429605677723884583e-03 -2.644285559654235840e-01 1.461310535669326782e-01 1.136962398886680603e-01 5.918671935796737671e-02 6.153593957424163818e-02 9.916412085294723511e-02 2.006591996178030968e-03 -2.143933475017547607e-01 -5.412961915135383606e-02 -8.408723026514053345e-02 1.811192487366497517e-03 9.144368767738342285e-02 -1.330551207065582275e-01 -1.256362050771713257e-01 -1.544091552495956421e-01
9.616804122924804688e-02 -6.450643390417098999e-02 8.016020059585571289e-02 -1.967681646347045898e-01 1.097494363784790039e-01 7.863725721836090088e-02 -2.864849865436553955e-01 4.243418574333190918e-01 -6.180235743522644043e-02 4.425612837076187134e-02 1.492992490530014038e-01 -1.594423502683639526e-01 -2.177281081676483154e-01 -1.153220143169164658e-02 -2.751943469047546387e-01 -1.169167011976242065e-01 1.512924432754516602e-01 -1.079678535461425781e-01 -1.201713681221008301e-01 2.228625118732452393e-01 3.029077649116516113e-01 -2.765591628849506378e-02 3.221929967403411865e-01 -2.279191166162490845e-01 -1.263931542634963989e-01 -1.296087801456451416e-01 6.018660962581634521e-02 2.228772938251495361e-01 1.099831163883209229e-01 -6.309324502944946289e-02 -1.330061554908752441e-01 -6.230362877249717712e-02
-1.836621463298797607e-01 -3.695755898952484131e-01 -6.363831460475921631e-02 -1.816487014293670654e-01 -7.996807992458343506e-02 3.127249777317047119e-01 -1.799241453409194946e-01 6.101840734481811523e-02 1.382205486297607422e-01 1.431454159319400787e-02 3.464719355106353760e-01 5.903761088848114014e-02 4.691980779170989990e-02 1.548420637845993042e-01 -1.418240666389465332e-01 -2.401775717735290527e-01 -1.813116818666458130e-01 1.242686659097671509e-01 -1.451716758310794830e-02 3.756102323532104492e-01 1.061137206852436066e-02 2.135908156633377075e-01 8.842375129461288452e-02 -1.265458911657333374e-01 -3.268549442291259766e-01 -7.402530312538146973e-02 -8.632436394691467285e-02 -1.208295859396457672e-02 8.871774375438690186e-02 -1.573336683213710785e-02 -6.555732339620590210e-02 1.184432804584503174e-01
-4.835307002067565918e-01 -1.817716658115386963e-01 3.756712377071380615e-02 -2.225846610963344574e-02 9.729397296905517578e-02 2.366545349359512329e-01 -1.879635453224182129e-01 1.119852587580680847e-01 3.335143923759460449e-01 -9.604617953300476074e-02 1.189915612339973450e-01 1.101061850786209106e-01 -1.065141037106513977e-01 1.826544292271137238e-02 -2.284598723053932190e-02 3.810281679034233093e-02 -1.475200057029724121e-01 1.144671440124511719e-02 -1.322203427553176880e-01 1.511712670326232910e-01 -5.476068332791328430e-02 1.356883496046066284e-01 2.130669504404067993e-01 8.832110464572906494e-02 -5.556718260049819946e-02 -3.868087828159332275e-01 -2.995247021317481995e-03 -2.036050856113433838e-01 -7.027994841337203979e-02 -2.221916019916534424e-01 -1.944523155689239502e-01 1.854371279478073120e-01
4.580157622694969177e-02 1.817229688167572021e-01 -2.018775492906570435e-01 1.987655162811279297e-01 -1.012281924486160278e-01 2.734346389770507812e-01 7.229799777269363403e-02 1.635411381721496582e-01 1.454379707574844360e-01 -5.917051434516906738e-02 2.134475484490394592e-02 3.283505141735076904e-02 1.423630118370056152e-02 4.222632348537445068e-01 -1.902275383472442627e-01 1.268610707484185696e-03 4.526298344135284424e-01 -2.414711862802505493e-01 1.885172165930271149e-02 1.507770270109176636e-01 -1.648065745830535889e-01 3.420485183596611023e-02 3.794265687465667725e-01 -5.780480057001113892e-02 -3.611675277352333069e-02 -1.670990586280822754e-01 9.632592648267745972e-02 -8.451088517904281616e-02 -1.253402885049581528e-02 -1.227199286222457886e-01 -5.447854287922382355e-03 6.279808282852172852e-02
-3.354691863059997559e-01 1.044230833649635315e-01 -9.598906338214874268e-02 1.164024472236633301e-01 -9.198355674743652344e-02 1.432020775973796844e-02 4.579524323344230652e-02 1.701306104660034180e-01 2.219817191362380981e-01 1.000380739569664001e-01 4.170152172446250916e-02 2.993298135697841644e-02 -1.132533252239227295e-01 2.210319638252258301e-01 -2.110923677682876587e-01 5.774737522006034851e-02 1.975270956754684448e-01 -2.142463922500610352e-01 2.597764730453491211e-01 1.670956164598464966e-01 3.704102635383605957e-01 1.181942448019981384e-01 1.112150326371192932e-01 -1.274942308664321899e-01 1.248161643743515015e-01 -1.294146180152893066e-01 1.163556352257728577e-01 -3.075430095195770264e-01 5.047889053821563721e-02 -1.968679577112197876e-01 -2.240511476993560791e-01 2.247610241174697876e-01
-2.123257070779800415e-01 -4.495279397815465927e-03 -7.582985330373048782e-03 -1.677313446998596191e-01 2.473144680261611938e-01 -1.880017369985580444e-01 -7.102099806070327759e-02 3.920897841453552246e-01 6.794043630361557007e-02 -2.315344475209712982e-02 1.457884460687637329e-01 1.356362402439117432e-01 -5.604390427470207214e-02 2.555412650108337402e-01 -1.921170651912689209e-01 -3.555450215935707092e-02 1.749271452426910400e-01 -3.366617858409881592e-02 5.791784450411796570e-02 7.782037556171417236e-02 3.394212573766708374e-02 1.676230579614639282e-01 -6.173896137624979019e-03 -2.793635725975036621e-01 -2.977816164493560791e-01 -9.744273126125335693e-02 3.212824463844299316e-01 -2.862062156200408936e-01 2.379559874534606934e-01 -1.535776853561401367e-01 -8.932256698608398438e-02 -5.658680107444524765e-03
6.994935125112533569e-02 -2.327883988618850708e-01 -2.084350213408470154e-02 1.281469166278839111e-01 -1.005719825625419617e-01 -2.307943403720855713e-01 1.465161293745040894e-01 4.526185989379882812e-02 2.209068685770034790e-01 -1.406643688678741455e-01 1.399395167827606201e-01 -1.132330670952796936e-01 -5.504726245999336243e-02 -5.982897430658340454e-02 -5.749314278364181519e-02 1.155838072299957275e-01 1.233279705047607422e-01 -5.090581178665161133e-01 -2.160585671663284302e-01 8.156308531761169434e-02 1.396048814058303833e-01 -7.556376606225967407e-02 8.582696318626403809e-02 -3.352568447589874268e-01 -3.196412920951843262e-01 -9.750877320766448975e-02 5.655260756611824036e-02 6.299940403550863266e-03 4.073582962155342102e-02 -2.028048038482666016e-01 -1.545602083206176758e-01 2.421930432319641113e-01
-1.595197319984436035e-01 -2.419142127037048340e-01 -7.911211997270584106e-02 -1.764198094606399536e-01 -2.222590148448944092e-01 1.740997731685638428e-01 -1.202389225363731384e-02 -1.410525292158126831e-01 -6.881880015134811401e-02 -1.034821793437004089e-01 4.167880117893218994e-01 -1.341099143028259277e-01 9.725022315979003906e-02 -4.384224489331245422e-02 3.409564122557640076e-02 1.479317340999841690e-02 9.812596440315246582e-02 -2.162112109363079071e-02 -3.304249048233032227e-01 1.169438287615776062e-01 1.271454542875289917e-01 -6.343638151884078979e-02 -4.287009686231613159e-02 -2.173285633325576782e-01 8.549990504980087280e-02 -3.058257997035980225e-01 3.609582185745239258e-01 5.700081959366798401e-02 2.221095860004425049e-01 -2.979743853211402893e-02 3.961407393217086792e-02 2.657312750816345215e-01
-2.684408426284790039e-01 -1.984141916036605835e-01 8.094496279954910278e-02 7.154627144336700439e-02 -2.949117124080657959e-01 8.017520606517791748e-02 -1.776281446218490601e-01 1.882223337888717651e-01 -2.167206406593322754e-01 -2.682147622108459473e-01 7.048289477825164795e-02 -1.784192025661468506e-01 -1.691611409187316895e-01 -3.793584927916526794e-02 -1.805708259344100952e-01 3.719723522663116455e-01 -8.303251862525939941e-02 -2.372485101222991943e-01 -1.940851099789142609e-02 1.568635851144790649e-01 2.476036697626113892e-01 -4.975755885243415833e-02 1.178178340196609497e-01 -3.229429125785827637e-01 2.760726585984230042e-02 -1.957612037658691406e-01 1.798821687698364258e-01 -5.136074870824813843e-02 -1.017767563462257385e-02 -1.098212972283363342e-01 3.963859751820564270e-02 4.302870854735374451e-02
7.836624048650264740e-03 1.449752692133188248e-02 3.363838046789169312e-02 -2.141862213611602783e-01 -2.616216242313385010e-01 5.963563546538352966e-02 -4.641309008002281189e-02 1.248196065425872803e-01 1.574027836322784424e-01 6.395959109067916870e-02 1.021869480609893799e-01 -1.045921221375465393e-01 1.446820646524429321e-01 3.286444544792175293e-01 -1.340012252330780029e-01 4.000353813171386719e-02 2.288796454668045044e-01 -1.403670608997344971e-01 4.044307023286819458e-02 1.756242364645004272e-01 1.390202492475509644e-01 2.962527871131896973e-01 1.004020050168037415e-01 -1.004296839237213135e-01 2.017688900232315063e-01 -4.041400551795959473e-01 -2.480315743014216423e-03 2.002157568931579590e-01 -1.336352061480283737e-02 -3.808379173278808594e-01 1.065369248390197754e-01 1.780848652124404907e-01
-2.903808057308197021e-01 -3.881207481026649475e-02 2.342063561081886292e-02 -4.732631519436836243e-02 -1.304483264684677124e-01 2.655287086963653564e-01 -2.517964541912078857e-01 3.579790145158767700e-02 1.639338880777359009e-01 -1.408179849386215210e-01 4.258760213851928711e-01 1.672139316797256470e-01 1.674675494432449341e-01 2.603363096714019775e-01 1.313893198966979980e-01 -2.084642499685287476e-01 -4.068288207054138184e-02 -1.927404403686523438e-01 9.906014800071716309e-02 -2.973792143166065216e-02 6.430462002754211426e-02 1.521128267049789429e-01 2.595872879028320312e-01 -5.937654990702867508e-03 -3.036598861217498779e-01 1.463438123464584351e-01 -1.292707771062850952e-02 -2.223512232303619385e-01 1.441765427589416504e-01 -1.039066165685653687e-01 3.258758783340454102e-02 8.080420643091201782e-02
-2.896706461906433105e-01 1.290348619222640991e-01 -3.482352793216705322e-01 3.053247369825839996e-02 -3.017798438668251038e-02 -9.682540595531463623e-02 -1.932812668383121490e-02 4.190607666969299316e-01 -1.442350596189498901e-01 9.834501892328262329e-02 9.573309868574142456e-02 7.085628807544708252e-02 -1.035029366612434387e-01 2.758812010288238525e-01 -1.001857221126556396e-01 -5.644728988409042358e-02 3.092684447765350342e-01 -1.230822503566741943e-01 8.584327064454555511e-03 1.214086823165416718e-02 2.093444317579269409e-01 -5.323691666126251221e-02 2.972627878189086914e-01 3.546441718935966492e-02 -8.014733344316482544e-02 -2.601223289966583252e-01 5.731403455138206482e-02 -2.252443283796310425e-01 7.340481132268905640e-02 -6.351023912429809570e-02 -1.624768078327178955e-01 1.871756315231323242e-01
-2.306906878948211670e-01 -2.754029445350170135e-02 -1.118583679199218750e-01 -2.421000003814697266e-01 -9.554307162761688232e-02 3.821744322776794434e-01 -2.517953515052795410e-01 2.407100647687911987e-01 3.298827633261680603e-02 -3.838574746623635292e-03 -7.428733259439468384e-02 1.314906030893325806e-01 -1.852366328239440918e-01 -7.087497971951961517e-03 7.190227042883634567e-03 -4.696415364742279053e-02 1.462985277175903320e-01 -1.652261614799499512e-01 -9.586312621831893921e-02 1.364705264568328857e-01 -3.802344202995300293e-02 3.842490613460540771e-01 2.175484299659729004e-01 -1.412987262010574341e-01 -2.912441194057464600e-01 -7.811863720417022705e-02 2.109630107879638672e-01 1.075884103775024414e-01 -1.884282082319259644e-01 4.256318882107734680e-02 -1.688868254423141479e-01 1.791386008262634277e-01
-1.047619245946407318e-02 1.612963229417800903e-01 8.578672073781490326e-03 6.960250437259674072e-02 -1.817696839570999146e-01 -4.859994724392890930e-02 -2.101001739501953125e-01 4.580332040786743164e-01 -3.846621513366699219e-02 -7.246078550815582275e-02 2.152729481458663940e-01 1.216400694102048874e-02 -9.160526841878890991e-02 6.596300005912780762e-02 -9.493528306484222412e-02 -2.096476405858993530e-02 2.227932065725326538e-01 -3.259593546390533447e-01 -5.227302387356758118e-02 2.073854506015777588e-01 1.296577751636505127e-01 4.016646444797515869e-01 8.828315138816833496e-02 -2.181633710861206055e-01 -3.719941899180412292e-02 -4.947006702423095703e-02 1.115857362747192383e-01 3.447181358933448792e-02 5.302883312106132507e-02 1.793659478425979614e-01 -3.319605588912963867e-01 7.991608232259750366e-02
-1.882611364126205444e-01 -2.653274834156036377e-01 1.304859668016433716e-01 4.648135043680667877e-03 1.032710820436477661e-01 1.048367321491241455e-01 -9.539746493101119995e-02 -1.371152997016906738e-01 -1.064717173576354980e-01 -2.476503401994705200e-01 -5.355275422334671021e-02 -2.325500696897506714e-01 -1.852596849203109741e-01 2.436214983463287354e-01 -2.309354245662689209e-01 2.876428700983524323e-02 1.879409402608871460e-01 -3.812949359416961670e-01 -2.706629037857055664e-02 1.804632991552352905e-01 9.629101306200027466e-02 7.263500243425369263e-02 -2.297910163179039955e-03 -2.368959188461303711e-01 -6.049619615077972412e-02 4.612106829881668091e-03 2.644830644130706787e-01 1.951133906841278076e-01 2.980665564537048340e-01 -9.418812394142150879e-02 -1.985109001398086548e-01 1.288618743419647217e-01
-2.646932005882263184e-01 -1.275016367435455322e-01 1.106874272227287292e-02 2.026478499174118042e-01 -2.233796566724777222e-01 -2.381525337696075439e-01 -1.775591969490051270e-01 -1.159919053316116333e-01 1.031681075692176819e-01 -6.312175840139389038e-02 2.104522734880447388e-01 -9.261160343885421753e-02 -2.535424195230007172e-02 -5.431770905852317810e-02 -1.191191300749778748e-01 2.231096327304840088e-01 2.451078742742538452e-01 -6.188658475875854492e-01 2.750001661479473114e-02 1.237576007843017578e-01 1.102903578430414200e-02 -3.388636186718940735e-02 7.637913525104522705e-02 -1.204530298709869385e-01 -1.601816415786743164e-01 2.062958292663097382e-02 8.001267164945602417e-02 4.531074687838554382e-02 1.037421375513076782e-01 4.422721639275550842e-02 -1.608970612287521362e-01 1.787101775407791138e-01
-2.694364190101623535e-01 1.575643382966518402e-02 -1.437365114688873291e-01 3.208597898483276367e-01 -4.742322862148284912e-02 1.022123023867607117e-01 2.703143358230590820e-01 1.946234554052352905e-01 7.709190249443054199e-02 1.091939136385917664e-01 1.266711354255676270e-01 1.309627890586853027e-01 8.255209028720855713e-02 2.467298954725265503e-01 -9.718949347734451294e-02 -3.815169632434844971e-02 3.284225761890411377e-01 -2.283316105604171753e-01 -1.553135216236114502e-01 2.056038677692413330e-01 1.833274364471435547e-01 -6.780615076422691345e-03 2.391436845064163208e-01 -7.133965194225311279e-02 -4.553030803799629211e-02 1.283811498433351517e-02 1.327892094850540161e-01 7.287604361772537231e-02 -3.472669422626495361e-01 -2.344291061162948608e-01 -6.011334061622619629e-02 1.535328179597854614e-01
-3.137318491935729980e-01 -3.143500089645385742e-01 -7.066329568624496460e-02 2.607555389404296875e-01 -2.844172418117523193e-01 1.374653447419404984e-02 -1.630543544888496399e-02 2.621726319193840027e-02 1.700450479984283447e-01 2.034346014261245728e-01 3.736707568168640137e-01 3.042313084006309509e-02 -1.131738051772117615e-01 1.156100910156965256e-02 -5.915704648941755295e-03 2.104324474930763245e-02 2.857101261615753174e-01 -3.506076931953430176e-01 2.911217976361513138e-03 1.174129545688629150e-01 9.143105894327163696e-02 -8.433976024389266968e-02 3.012707233428955078e-01 -1.510178744792938232e-01 -1.686845207586884499e-03 1.673055440187454224e-02 -4.855831339955329895e-02 1.807260960340499878e-01 7.966206967830657959e-02 3.173809126019477844e-02 -1.456035971641540527e-01 1.104910969734191895e-01
-2.826413810253143311e-01 7.075286656618118286e-02 -1.063892096281051636e-01 -2.285034954547882080e-01 -2.509721219539642334e-01 2.885711193084716797e-01 4.796213470399379730e-03 1.894100159406661987e-01 2.106474339962005615e-01 4.710504412651062012e-02 -6.339596118777990341e-03 -6.837970763444900513e-02 -1.730624586343765259e-01 2.260970175266265869e-01 2.622966468334197998e-02 1.510300934314727783e-01 3.928427398204803467e-01 -2.899738214910030365e-02 1.012391131371259689e-02 1.544032543897628784e-01 -3.673122078180313110e-02 2.402819991111755371e-01 1.045702770352363586e-01 -1.377541869878768921e-01 -2.655566334724426270e-01 -1.065347045660018921e-01 2.551359236240386963e-01 1.616258770227432251e-01 1.534565985202789307e-01 2.038469612598419189e-01 -5.338839069008827209e-02 6.629652529954910278e-02
-1.148247420787811279e-01 -1.138600483536720276e-01 3.594354540109634399e-02 -2.302073091268539429e-01 -1.733185499906539917e-01 1.544744521379470825e-01 -2.692054212093353271e-02 3.829302191734313965e-01 9.380783140659332275e-02 7.891168445348739624e-02 -1.457784418016672134e-02 1.436569690704345703e-01 -1.521208137273788452e-01 -8.997575938701629639e-02 -3.928388655185699463e-01 -9.611780941486358643e-02 4.303349852561950684e-01 -1.326383501291275024e-01 -1.006639674305915833e-01 -1.924632191658020020e-01 1.981979459524154663e-01 -8.925559371709823608e-02 8.625778555870056152e-02 -8.882573805749416351e-03 -1.039944738149642944e-01 -6.961932778358459473e-02 1.120026260614395142e-01 1.702074408531188965e-01 1.043860763311386108e-01 3.258700668811798096e-02 -2.747928798198699951e-01 1.955930143594741821e-01
-1.697175353765487671e-01 4.133270308375358582e-02 4.293113201856613159e-02 -1.660743057727813721e-01 6.799884140491485596e-02 5.260973423719406128e-02 -1.391744315624237061e-01 -1.372050587087869644e-02 -1.249113529920578003e-01 -1.032589301466941833e-01 1.991779208183288574e-01 -2.033432871103286743e-01 -6.779102981090545654e-02 6.872247159481048584e-02 1.114137172698974609e-01 -1.088074296712875366e-01 5.316560268402099609e-01 -3.254978060722351074e-01 -3.083961308002471924e-01 -2.466475367546081543e-01 1.575904190540313721e-01 6.594227999448776245e-02 6.616412848234176636e-02 -1.035830080509185791e-01 -3.326946124434471130e-02 -1.154974997043609619e-01 1.664145886898040771e-01 1.273000538349151611e-01 -5.088694021105766296e-02 -1.369525641202926636e-01 1.232112571597099304e-01 2.975664734840393066e-01
-3.191548883914947510e-01 -2.134136110544204712e-01 4.760541394352912903e-02 1.915357857942581177e-01 -2.641453742980957031e-01 -1.139790937304496765e-02 -3.618853911757469177e-02 6.728039681911468506e-02 7.372801192104816437e-03 -2.356335818767547607e-01 2.957884073257446289e-01 2.847441472113132477e-03 1.648734956979751587e-01 -8.657434582710266113e-02 -3.516816198825836182e-01 2.743119895458221436e-01 2.570014894008636475e-01 -1.299306005239486694e-01 -4.592830315232276917e-02 -1.330631226301193237e-01 4.704902414232492447e-03 2.265677601099014282e-01 2.201892137527465820e-01 -2.582665681838989258e-01 7.749975472688674927e-02 -3.790245577692985535e-02 -1.120325736701488495e-02 4.759735986590385437e-02 -1.190677564591169357e-02 -1.792066544294357300e-01 -9.461073577404022217e-02 2.022202014923095703e-01
-2.580181360244750977e-01 1.727600544691085815e-01 2.438876032829284668e-01 -4.334407392889261246e-03 -8.865685760974884033e-02 -5.833479389548301697e-02 -1.919819712638854980e-01 1.224657893180847168e-01 1.079411730170249939e-01 -1.038440614938735962e-01 2.607258558273315430e-01 -2.604747116565704346e-01 -1.194943189620971680e-01 2.243714779615402222e-01 -2.005419507622718811e-02 -3.689093887805938721e-02 9.545614570379257202e-02 -6.118167191743850708e-02 -1.820826977491378784e-01 3.154813945293426514e-01 -9.763374179601669312e-02 -1.291406154632568359e-01 5.222111940383911133e-02 4.304800182580947876e-02 5.231874994933605194e-03 -4.801369011402130127e-01 2.284063845872879028e-01 3.246304020285606384e-02 -2.383528091013431549e-02 -6.621116399765014648e-02 -2.954241037368774414e-01 6.309547275304794312e-02
-1.828284412622451782e-01 -3.446707502007484436e-02 -2.382095307111740112e-01 -2.180255651473999023e-01 2.407093793153762817e-01 3.127371519804000854e-02 -2.450346946716308594e-02 4.387904107570648193e-01 4.470491409301757812e-02 -2.572861500084400177e-03 3.437661798670887947e-03 4.002780467271804810e-02 -5.852650478482246399e-02 2.458016574382781982e-01 -2.231280207633972168e-01 -1.883346773684024811e-02 3.545974493026733398e-01 -9.447689354419708252e-02 -2.847144603729248047e-01 1.514963954687118530e-01 5.736379697918891907e-02 1.391618847846984863e-01 1.073958054184913635e-01 -1.520428806543350220e-02 -3.862530291080474854e-01 -1.309413462877273560e-01 1.383192837238311768e-01 -1.456388533115386963e-01 -6.879539787769317627e-02 -1.931450702250003815e-02 -6.447859853506088257e-02 4.901877790689468384e-02
-2.419916689395904541e-01 -2.291169315576553345e-01 -3.843242302536964417e-02 -5.909428745508193970e-02 -1.145792976021766663e-01 2.774447798728942871e-01 -1.054603978991508484e-01 3.505471944808959961e-01 1.249846220016479492e-01 -5.078408494591712952e-02 2.748652994632720947e-01 -1.047054007649421692e-01 2.826253175735473633e-01 1.908492855727672577e-02 3.033803999423980713e-01 -7.379559427499771118e-02 -8.747567236423492432e-02 -3.191409409046173096e-01 1.629749499261379242e-02 -1.333672646433115005e-02 -2.119413316249847412e-01 1.332993060350418091e-01 2.663746774196624756e-01 -1.285480707883834839e-01 -1.509497165679931641e-01 -1.528142988681793213e-01 2.990811504423618317e-02 -1.697084158658981323e-01 1.166139915585517883e-01 1.067269816994667053e-01 -7.484127581119537354e-02 1.043437197804450989e-01
-1.800397485494613647e-01 9.842968732118606567e-02 -9.202060289680957794e-03 1.323550660163164139e-02 2.767611481249332428e-02 9.153925813734531403e-03 -3.633944988250732422e-01 2.432027012109756470e-01 -2.704563084989786148e-03 -1.490869559347629547e-02 2.435934692621231079e-01 -1.953104138374328613e-01 1.099342629313468933e-01 7.649993896484375000e-02 -9.522849321365356445e-02 3.953747451305389404e-02 -3.824259340763092041e-02 -2.749264240264892578e-01 -1.274367272853851318e-01 1.339477896690368652e-01 4.331718981266021729e-01 3.594703376293182373e-01 2.436064369976520538e-02 -3.036765158176422119e-01 3.860415890812873840e-02 7.719646394252777100e-02 -3.053140593692660332e-03 9.212271310389041901e-03 1.559661179780960083e-01 1.992945820093154907e-01 -1.395167559385299683e-01 1.653791666030883789e-01
-3.191155195236206055e-02 2.527017295360565186e-01 -1.082845851778984070e-01 1.479604393243789673e-01 -1.009116545319557190e-01 3.721016645431518555e-01 -1.109960526227951050e-01 1.729362010955810547e-01 6.024550646543502808e-02 3.478694707155227661e-02 8.980979025363922119e-02 -2.071473151445388794e-01 -1.221704259514808655e-01 2.336302548646926880e-01 2.036205530166625977e-01 2.867058385163545609e-03 3.358518481254577637e-01 -1.143508357927203178e-03 1.221589595079421997e-01 3.832679390907287598e-01 -3.747071698307991028e-02 5.126018822193145752e-02 1.643924117088317871e-01 -9.186122566461563110e-02 -2.435317188501358032e-01 -2.902054600417613983e-02 8.725862205028533936e-02 -4.833758622407913208e-02 2.579811215400695801e-01 -2.126776278018951416e-01 -1.466072201728820801e-01 1.623329520225524902e-01
-2.036948800086975098e-01 -1.266568601131439209e-01 9.135315567255020142e-02 -9.678244590759277344e-02 1.295133084058761597e-01 4.611351788043975830e-01 -2.680302858352661133e-01 3.190435096621513367e-02 7.504639774560928345e-02 8.891391754150390625e-02 1.266860812902450562e-01 3.262761235237121582e-02 -1.712664961814880371e-01 1.572436094284057617e-01 9.523448348045349121e-02 -2.269943505525588989e-01 8.836114406585693359e-02 5.601052939891815186e-02 2.695390209555625916e-02 2.114963382482528687e-01 6.533499807119369507e-02 2.130518555641174316e-01 6.460636109113693237e-02 -2.318404167890548706e-01 -3.503564596176147461e-01 -2.873400226235389709e-02 -7.441992312669754028e-02 -3.245794400572776794e-02 1.915067285299301147e-01 8.354439586400985718e-02 -1.464626044034957886e-01 3.433841466903686523e-01
-2.668114006519317627e-01 -3.001477718353271484e-01 1.524426341056823730e-01 5.966433882713317871e-02 -6.299623847007751465e-02 1.225986778736114502e-01 8.240650407969951630e-03 1.368388533592224121e-02 -8.504420518875122070e-02 -3.067738711833953857e-01 -2.661227621138095856e-02 -2.966227233409881592e-01 -7.740461081266403198e-02 2.317934632301330566e-01 -3.762959837913513184e-01 4.709224030375480652e-02 3.889997676014900208e-02 -3.208174705505371094e-01 3.358773514628410339e-02 9.890230000019073486e-02 7.682301104068756104e-02 -8.915931731462478638e-02 1.632139384746551514e-01 -2.454147338867187500e-01 -8.679001033306121826e-02 2.869437914341688156e-03 1.489519476890563965e-01 1.621927917003631592e-01 2.269832342863082886e-01 -1.621241420507431030e-01 -2.200713157653808594e-01 -2.760904468595981598e-02
-4.061070382595062256e-01 -2.446125298738479614e-01 -1.182991564273834229e-01 3.033785820007324219e-01 -1.086601093411445618e-01 -1.087513118982315063e-01 -8.550163358449935913e-03 3.584046363830566406e-01 9.607223793864250183e-03 -1.924115866422653198e-01 1.793775856494903564e-01 -1.062363311648368835e-01 -1.165026351809501648e-01 2.138581722974777222e-01 2.383635006844997406e-02 -5.038393661379814148e-03 3.543015569448471069e-02 7.241495698690414429e-02 4.902619868516921997e-02 -1.969782821834087372e-02 -7.373965531587600708e-02 1.391330510377883911e-01 2.300958335399627686e-01 -1.462942361831665039e-01 -1.957863569259643555e-01 -2.241666316986083984e-01 -1.020015589892864227e-02 1.444983780384063721e-01 -1.051420066505670547e-02 -1.017244532704353333e-01 -1.193300858139991760e-01 3.658850193023681641e-01
-6.412129104137420654e-02 -1.224144268780946732e-02 -2.013503164052963257e-01 -1.856764703989028931e-01 2.306219041347503662e-01 -8.054766058921813965e-02 -1.495897024869918823e-01 2.549315989017486572e-01 1.215594410896301270e-01 -1.505372226238250732e-01 -1.095337420701980591e-01 1.935073286294937134e-01 7.623833417892456055e-02 1.531285643577575684e-01 -1.412774175405502319e-01 -6.075459718704223633e-02 1.031021252274513245e-01 -3.187805116176605225e-01 -1.523032039403915405e-01 1.291826665401458740e-01 3.885739743709564209e-01 2.722795605659484863e-01 1.190711930394172668e-01 -6.940679252147674561e-02 -2.606826126575469971e-01 -1.174532026052474976e-01 8.577667921781539917e-02 -1.425924897193908691e-01 2.713622152805328369e-01 -1.052358821034431458e-01 -2.084930539131164551e-01 -2.906852168962359428e-03
-1.237145289778709412e-01 -2.269947975873947144e-01 -7.931376248598098755e-02 -1.259097009897232056e-01 -8.308541774749755859e-02 1.193572878837585449e-01 -2.418896257877349854e-01 3.938407003879547119e-01 2.595591843128204346e-01 -3.697284311056137085e-02 3.332369029521942139e-02 -7.753305602818727493e-03 -1.036208346486091614e-01 1.939964890480041504e-01 -3.669290989637374878e-02 -9.974956512451171875e-02 2.163572758436203003e-01 -2.449485361576080322e-01 1.172629445791244507e-01 -1.648385971784591675e-01 1.908245831727981567e-01 -1.445737630128860474e-01 -4.507465660572052002e-02 -6.219450384378433228e-03 1.461335364729166031e-02 -1.278828382492065430e-01 1.726631969213485718e-01 4.371807575225830078e-01 1.786179840564727783e-01 -1.565967649221420288e-01 -1.792348474264144897e-01 1.161854192614555359e-01
-1.349466741085052490e-01 1.367713660001754761e-01 -2.503855824470520020e-01 1.967692747712135315e-02 -2.569127082824707031e-01 2.243067920207977295e-01 -6.677663326263427734e-02 2.107267230749130249e-01 3.101322352886199951e-01 -5.245919525623321533e-02 -3.993220627307891846e-02 -1.955517083406448364e-01 1.831656098365783691e-01 2.465014904737472534e-02 -3.480517566204071045e-01 -8.572353422641754150e-02 2.388316094875335693e-01 2.186655439436435699e-02 -1.548043638467788696e-01 1.668092310428619385e-01 1.528234127908945084e-02 -2.489144448190927505e-03 7.342128548771142960e-03 -8.637364208698272705e-02 -2.635357677936553955e-01 -2.246946245431900024e-01 2.044329345226287842e-01 1.663132458925247192e-01 -7.658986002206802368e-02 -2.250673174858093262e-01 -2.636530697345733643e-01 -3.028094209730625153e-02
-1.560258418321609497e-01 7.218901999294757843e-03 -1.177962347865104675e-01 -1.116176843643188477e-01 -2.336215078830718994e-01 1.676089465618133545e-01 -2.054166346788406372e-01 3.882201313972473145e-01 4.886275902390480042e-02 -1.267387419939041138e-01 1.490992307662963867e-01 3.007798492908477783e-01 1.785187274217605591e-01 3.673304989933967590e-02 -1.723326742649078369e-01 -2.199368625879287720e-01 2.757201157510280609e-02 -3.434272706508636475e-01 -6.474375724792480469e-02 3.169045150279998779e-01 7.452618330717086792e-02 2.077709138393402100e-01 2.644653432071208954e-03 -1.642745733261108398e-01 -1.279008090496063232e-01 8.402964472770690918e-02 1.685379743576049805e-01 2.315914817154407501e-02 -1.931268721818923950e-02 -1.486790776252746582e-01 -1.832715868949890137e-01 -1.542126536369323730e-01
-4.969004392623901367e-01 8.649773895740509033e-02 -6.793923676013946533e-02 -9.314846992492675781e-02 2.379820309579372406e-02 5.599818378686904907e-02 -1.507365405559539795e-01 2.515954673290252686e-01 -3.124560788273811340e-02 -1.409750282764434814e-01 2.387817502021789551e-01 9.894963353872299194e-02 -1.117300167679786682e-01 -1.017400994896888733e-01 -2.280179709196090698e-01 4.688883200287818909e-02 7.051403820514678955e-02 2.173472046852111816e-01 -1.478783786296844482e-01 5.858370289206504822e-02 -1.550520360469818115e-01 -8.997744880616664886e-03 1.230196952819824219e-01 -4.450942203402519226e-02 4.665326699614524841e-02 -2.101465463638305664e-01 2.036142349243164062e-01 -5.418913066387176514e-02 3.683381974697113037e-01 -3.267025947570800781e-02 -1.551550626754760742e-01 3.280434310436248779e-01
1.265822798013687134e-01 -1.684216409921646118e-01 1.000860705971717834e-01 -1.902972161769866943e-02 9.063299000263214111e-02 1.170295849442481995e-01 -1.754964143037796021e-01 2.628220915794372559e-01 1.123430114239454269e-02 -2.288487181067466736e-02 4.100852906703948975e-01 -2.873667478561401367e-01 -1.109503284096717834e-01 -2.330909296870231628e-02 -3.049162589013576508e-02 -1.200130060315132141e-01 1.145391166210174561e-01 -2.505691051483154297e-01 1.398833654820919037e-02 1.703168451786041260e-01 1.091139242053031921e-01 2.789579927921295166e-01 3.651630580425262451e-01 2.571155130863189697e-02 2.452073432505130768e-02 -8.926634490489959717e-02 1.137807499617338181e-02 2.464244067668914795e-01 8.954418450593948364e-02 1.987383067607879639e-01 1.019999012351036072e-02 3.130207061767578125e-01
-1.357536762952804565e-01 -1.637982204556465149e-02 1.813931167125701904e-01 -4.379627853631973267e-02 1.966347247362136841e-01 4.550460278987884521e-01 -6.723877042531967163e-02 2.436562031507492065e-01 2.135877609252929688e-01 2.755174413323402405e-02 2.237696051597595215e-01 2.907042801380157471e-01 3.235027194023132324e-01 -1.829764060676097870e-02 -1.184142827987670898e-01 -4.571577161550521851e-02 1.747820973396301270e-01 -2.125841975212097168e-01 3.986618295311927795e-02 1.015676259994506836e-01 1.652432531118392944e-01 5.178825557231903076e-02 2.344528436660766602e-01 -8.973908424377441406e-02 -1.219449192285537720e-01 -9.565861523151397705e-02 -1.163501515984535217e-01 -1.858012825250625610e-01 -5.733803659677505493e-02 2.723097801208496094e-02 -2.326719313859939575e-01 1.545880734920501709e-01
-1.530704349279403687e-01 -4.229257106781005859e-01 -1.789707317948341370e-02 1.333443969488143921e-01 -1.079569570720195770e-02 -2.129274792969226837e-02 -2.200336009263992310e-01 9.514037519693374634e-03 1.657493226230144501e-02 -1.631717532873153687e-01 -2.782132662832736969e-02 -1.218551844358444214e-01 -1.266373991966247559e-01 1.908941715955734253e-01 -1.973105221986770630e-01 1.478472203016281128e-01 3.485951423645019531e-01 -1.391532868146896362e-01 -1.586225181818008423e-01 -7.218531332910060883e-03 7.158075273036956787e-02 5.543003324419260025e-03 4.415469765663146973e-01 -2.211827933788299561e-01 5.475310608744621277e-02 9.259368479251861572e-02 6.744287908077239990e-02 -4.668401926755905151e-02 -2.285316213965415955e-02 -2.013425379991531372e-01 -5.486347898840904236e-02 3.118184208869934082e-01
-1.226240992546081543e-01 -3.782588243484497070e-02 2.727051377296447754e-01 -3.643178939819335938e-02 -3.107557892799377441e-01 6.564190238714218140e-02 9.002094715833663940e-02 2.720648348331451416e-01 1.181714013218879700e-01 5.035195872187614441e-02 1.100665256381034851e-01 4.120096936821937561e-02 -7.413154840469360352e-02 -2.435467950999736786e-02 4.046826809644699097e-02 -1.959308534860610962e-01 2.466391623020172119e-01 -2.583711147308349609e-01 -2.369207143783569336e-01 3.476963937282562256e-01 5.176809430122375488e-02 2.311944663524627686e-01 2.663313746452331543e-01 5.270361527800559998e-02 -1.716737151145935059e-01 -2.716593742370605469e-01 -5.842121690511703491e-02 -1.859041750431060791e-01 1.314890980720520020e-01 9.674987196922302246e-02 -1.574938893318176270e-01 1.458047330379486084e-01
-1.954361796379089355e-01 9.576556086540222168e-02 7.457635551691055298e-02 2.808921039104461670e-02 -1.996243558824062347e-02 -1.974529027938842773e-01 -1.884869486093521118e-01 2.429612725973129272e-01 -2.729522064328193665e-02 1.222994923591613770e-01 2.883129417896270752e-01 -2.090604156255722046e-01 1.091687753796577454e-01 -4.856140352785587311e-03 4.513174295425415039e-02 1.983001828193664551e-01 4.038681089878082275e-01 -8.025608956813812256e-02 -1.307752728462219238e-01 2.538070678710937500e-01 -1.800971105694770813e-02 3.463665544986724854e-01 1.699044257402420044e-01 -1.615357697010040283e-01 -2.508452534675598145e-01 -8.091092109680175781e-02 -1.642841994762420654e-01 -9.051244705915451050e-02 2.842603921890258789e-01 5.618932470679283142e-02 -3.767229209188371897e-04 -3.957539796829223633e-02
-3.777267932891845703e-01 -9.379996359348297119e-02 2.390421479940414429e-01 2.256252914667129517e-01 -5.382774397730827332e-02 6.219007819890975952e-02 -3.181918859481811523e-01 6.623491644859313965e-02 -1.211482938379049301e-02 9.290129691362380981e-02 -7.253184914588928223e-02 -2.038231939077377319e-01 -2.162141650915145874e-01 1.284440904855728149e-01 -7.580520212650299072e-02 1.756371259689331055e-01 1.308709532022476196e-01 -2.611802518367767334e-01 -1.171975061297416687e-01 -6.668651849031448364e-02 -3.969154134392738342e-02 -1.465332210063934326e-01 1.058363392949104309e-01 -1.480925530195236206e-01 3.581548109650611877e-02 -6.933896243572235107e-02 2.289281040430068970e-01 -1.151584163308143616e-01 1.257924288511276245e-01 -3.025262355804443359e-01 -1.956889480352401733e-01 3.091107010841369629e-01
-7.016646862030029297e-02 2.231871783733367920e-01 -2.416999042034149170e-01 1.555799841880798340e-01 -2.650700211524963379e-01 3.664603531360626221e-01 -2.053277343511581421e-01 1.020088493824005127e-01 -4.789829626679420471e-02 -1.211215555667877197e-01 2.188855856657028198e-01 -1.740694195032119751e-01 -1.573387980461120605e-01 3.175329566001892090e-01 1.378905586898326874e-02 -6.669304519891738892e-02 2.134917080402374268e-01 1.645944197662174702e-03 3.246306255459785461e-02 3.324532508850097656e-01 1.128946542739868164e-01 1.860688924789428711e-01 7.360629737377166748e-02 -7.770797610282897949e-02 -2.957047522068023682e-01 -7.315629161894321442e-03 3.817720711231231689e-02 -8.710282854735851288e-03 6.983066350221633911e-02 -7.067897915840148926e-02 -2.432133555412292480e-01 7.801668345928192139e-02
-2.490061372518539429e-01 4.545939341187477112e-02 2.748276591300964355e-01 -2.513673603534698486e-01 -7.932460308074951172e-02 4.697419330477714539e-02 -9.583043307065963745e-02 8.061979711055755615e-02 6.086453795433044434e-02 -1.483156681060791016e-01 4.094212874770164490e-02 1.279944274574518204e-02 -9.154834598302841187e-02 -2.374960482120513916e-01 -2.949064671993255615e-01 -3.038902282714843750e-01 3.749188780784606934e-01 -2.982417047023773193e-01 1.307623386383056641e-01 -1.143329665064811707e-01 1.369343250989913940e-01 2.561303675174713135e-01 1.296541243791580200e-01 -1.066468283534049988e-01 -5.320686846971511841e-02 -1.319752037525177002e-01 3.961792588233947754e-02 8.527155965566635132e-02 1.760177761316299438e-01 -7.079840451478958130e-02 -2.426909804344177246e-01 -7.198275625705718994e-02
-3.027923107147216797e-01 -8.493752032518386841e-02 6.944462656974792480e-02 -4.914789274334907532e-02 -5.387634038925170898e-02 2.001541852951049805e-01 -5.774985626339912415e-02 -2.976760454475879669e-02 3.971740901470184326e-01 1.138484627008438110e-01 8.419216424226760864e-02 1.682565174996852875e-02 -1.323783993721008301e-01 -6.272505968809127808e-02 -2.678996534086763859e-04 -4.131311178207397461e-01 6.894339621067047119e-02 -2.251259833574295044e-01 -1.698807328939437866e-01 2.224317789077758789e-01 -5.558816716074943542e-02 2.419953495264053345e-01 9.083961695432662964e-02 -2.869059145450592041e-01 -1.291245818138122559e-01 3.210958838462829590e-02 2.218203842639923096e-01 -1.072022616863250732e-01 1.866180002689361572e-01 -1.349537819623947144e-01 -1.759691834449768066e-01 -1.675385385751724243e-01
-7.234288752079010010e-02 -2.602283656597137451e-01 3.683076798915863037e-02 -4.832445830106735229e-02 2.278958857059478760e-01 1.694778949022293091e-01 -2.051886022090911865e-01 1.636539958417415619e-02 2.639136612415313721e-01 -1.316434741020202637e-01 -3.058043308556079865e-02 -2.416753768920898438e-01 -6.651105731725692749e-02 8.554521203041076660e-02 -6.187831237912178040e-02 1.750698089599609375e-01 -8.555556088685989380e-02 -2.286927253007888794e-01 -2.834530547261238098e-02 2.390263229608535767e-01 1.553475707769393921e-01 -1.511444989591836929e-02 7.330872118473052979e-02 -3.830067515373229980e-01 -2.184954732656478882e-01 1.090545356273651123e-01 3.677894175052642822e-01 -1.524599734693765640e-02 5.297703295946121216e-02 -1.704298704862594604e-01 -2.363632470369338989e-01 1.759029924869537354e-01
-1.675640642642974854e-01 -9.400079399347305298e-02 -6.415909528732299805e-02 2.159332633018493652e-01 -1.762702316045761108e-01 -3.470330312848091125e-02 -3.436702536419034004e-03 1.118622198700904846e-01 1.209654062986373901e-01 1.996709406375885010e-02 3.889267146587371826e-02 9.192842990159988403e-02 -1.619805544614791870e-01 -1.424668915569782257e-02 6.687115877866744995e-02 2.198611199855804443e-01 2.292391508817672729e-01 -2.266587913036346436e-01 -1.677583307027816772e-01 2.551122605800628662e-01 1.548631936311721802e-01 -3.847093507647514343e-02 3.372766673564910889e-01 -6.441977620124816895e-02 -2.159933745861053467e-01 -3.668247163295745850e-02 -7.515453547239303589e-02 -2.184768905863165855e-03 -1.256091706454753876e-02 -3.343575000762939453e-01 -4.661200344562530518e-01 1.997642368078231812e-01
-4.243901968002319336e-01 -8.983974903821945190e-02 7.412865012884140015e-02 -6.361075490713119507e-02 6.592959165573120117e-02 2.062721103429794312e-01 -2.620217017829418182e-02 7.760164141654968262e-02 1.660749912261962891e-01 1.933031976222991943e-01 2.319932729005813599e-01 -1.245296448469161987e-01 2.303496375679969788e-02 -2.917488105595111847e-03 -6.101379543542861938e-02 -1.914838552474975586e-01 -8.359003067016601562e-02 -3.196142315864562988e-01 -2.032712250947952271e-01 4.349939525127410889e-01 2.339290827512741089e-01 -3.919463779311627150e-04 3.156262338161468506e-01 -7.087207585573196411e-02 -1.989154368638992310e-01 1.349599212408065796e-01 1.797634904505684972e-04 5.725987255573272705e-03 -2.588263899087905884e-02 3.753211349248886108e-02 -7.898438721895217896e-02 -9.108803421258926392e-02
-1.265838593244552612e-01 -1.927733868360519409e-01 3.047636151313781738e-01 -2.312134765088558197e-02 -2.202092111110687256e-02 -1.672241538763046265e-01 1.370210945606231689e-01 2.496764659881591797e-01 1.251783072948455811e-01 -2.217157930135726929e-01 1.349218003451824188e-02 4.873726982623338699e-03 4.708419367671012878e-02 -1.424970626831054688e-01 -5.902108177542686462e-02 1.193372681736946106e-01 2.176789194345474243e-01 -2.679662108421325684e-01 -5.857121571898460388e-02 2.122009396553039551e-01 3.411640226840972900e-01 7.099230587482452393e-02 2.003407925367355347e-01 -6.013974919915199280e-02 9.883368015289306641e-02 -8.618966676294803619e-03 2.183517515659332275e-01 -2.367257606238126755e-03 4.404244124889373779e-01 -1.453558504581451416e-01 -8.857246488332748413e-02 1.588981002569198608e-01
1.970002055168151855e-02 7.306537032127380371e-02 -8.254239708185195923e-02 -1.816540509462356567e-01 -1.159874126315116882e-01 1.068342849612236023e-01 1.886513642966747284e-02 -4.682193510234355927e-03 1.666488349437713623e-01 1.412314176559448242e-01 2.548842728137969971e-01 -3.172375261783599854e-01 1.196658685803413391e-01 2.887416779994964600e-01 -3.099800050258636475e-01 1.372012346982955933e-01 -2.513963729143142700e-02 -1.091099902987480164e-01 1.190506964921951294e-01 1.452464014291763306e-01 3.031479120254516602e-01 4.052645340561866760e-02 1.162060424685478210e-01 -6.692836433649063110e-02 -2.110424488782882690e-01 -1.790825277566909790e-01 9.925762563943862915e-02 3.579270560294389725e-03 3.630733788013458252e-01 -2.065359950065612793e-01 1.899758726358413696e-01 2.165982127189636230e-01
-4.028827846050262451e-01 1.036394238471984863e-01 8.440344780683517456e-02 4.808063432574272156e-02 -1.620341986417770386e-01 2.246271222829818726e-01 1.589585393667221069e-01 2.984777688980102539e-01 1.217073351144790649e-01 -7.819535583257675171e-02 2.319657057523727417e-01 -3.603080511093139648e-01 -6.419563293457031250e-02 2.011935412883758545e-02 4.886456951498985291e-02 -1.240602731704711914e-01 1.181619539856910706e-01 5.635763332247734070e-02 -1.426595300436019897e-01 -3.729325532913208008e-02 3.873620927333831787e-02 2.008716315031051636e-01 5.647203326225280762e-02 -1.920539736747741699e-01 -2.972657978534698486e-01 1.110961474478244781e-02 4.302521422505378723e-02 -2.101642489433288574e-01 -1.024495228193700314e-03 -1.009781584143638611e-01 -3.106538653373718262e-01 1.938015967607498169e-01
-4.236875474452972412e-02 -1.611225306987762451e-01 -2.516525685787200928e-01 1.561505943536758423e-01 -2.269765436649322510e-01 -8.496317081153392792e-03 6.702758371829986572e-02 1.197959110140800476e-01 5.681185796856880188e-02 -1.123332977294921875e-02 2.371447086334228516e-01 -1.199413836002349854e-01 -8.556359261274337769e-02 1.176321599632501602e-02 -3.701256215572357178e-02 3.589817583560943604e-01 7.794454693794250488e-02 -3.314207494258880615e-01 -3.922182619571685791e-01 2.127548307180404663e-01 5.073511227965354919e-02 8.554463833570480347e-02 2.461816966533660889e-01 -3.963781520724296570e-02 -2.116149216890335083e-01 -9.425790049135684967e-03 4.221682623028755188e-02 2.471661195158958435e-02 -8.348247967660427094e-03 -1.282957047224044800e-01 -2.999866306781768799e-01 2.481045275926589966e-01
-7.954676449298858643e-02 2.059091627597808838e-01 -1.529640257358551025e-01 1.201601251959800720e-01 -5.224388558417558670e-03 5.580556392669677734e-02 -1.215068344026803970e-02 1.415354311466217041e-01 1.275671720504760742e-01 -1.668237745761871338e-01 2.477828413248062134e-01 9.225839376449584961e-02 -7.048561424016952515e-02 4.449464976787567139e-01 -2.278393208980560303e-01 -1.807768940925598145e-01 1.672805100679397583e-01 -2.548725903034210205e-01 -8.609737455844879150e-02 3.059902228415012360e-02 9.407649934291839600e-02 1.965117752552032471e-01 2.634388208389282227e-01 -1.992951035499572754e-01 -1.479676365852355957e-01 6.324698030948638916e-02 1.427582353353500366e-01 -1.460116803646087646e-01 -7.343786209821701050e-02 1.431375741958618164e-01 -1.591761261224746704e-01 3.344809114933013916e-01
-7.473859935998916626e-02 -5.961544439196586609e-02 -1.222829818725585938e-01 2.521883845329284668e-01 -2.009132057428359985e-01 -1.609734296798706055e-01 4.286545887589454651e-02 5.323215201497077942e-02 -1.908392412588000298e-03 -1.411932706832885742e-01 2.623608708381652832e-01 5.606560036540031433e-02 -2.494925633072853088e-02 2.729197442531585693e-01 -3.593693077564239502e-01 1.000918373465538025e-01 2.632434368133544922e-01 -3.149490952491760254e-01 -8.550619333982467651e-02 1.845531463623046875e-01 2.266793847084045410e-01 -3.253685683012008667e-02 2.444379329681396484e-01 -1.348010301589965820e-01 3.641097992658615112e-02 -2.347177267074584961e-02 2.181974500417709351e-01 -2.534134984016418457e-01 -1.425241827964782715e-01 -1.722644865512847900e-01 -1.648876965045928955e-01 6.375118345022201538e-02
-3.536218702793121338e-01 -1.659154593944549561e-01 -6.474508903920650482e-03 2.500692903995513916e-01 -2.088400274515151978e-01 -4.356548562645912170e-02 4.609926417469978333e-02 1.425460726022720337e-01 -7.021370530128479004e-02 -3.606942892074584961e-01 2.360048294067382812e-01 -2.533980272710323334e-02 8.887792378664016724e-02 -1.846108436584472656e-01 -2.148345112800598145e-01 1.835971027612686157e-01 2.001648843288421631e-01 -1.388033330440521240e-01 -8.168297260999679565e-02 -6.739322841167449951e-02 1.444359123706817627e-01 6.378341466188430786e-02 2.766585946083068848e-01 -3.163580596446990967e-01 2.557301148772239685e-02 -4.613111540675163269e-02 2.867512032389640808e-02 8.187483251094818115e-02 -1.157065946608781815e-02 -3.144468665122985840e-01 -1.372785270214080811e-01 5.843586102128028870e-02
5.974267423152923584e-02 1.761808842420578003e-01 4.141980037093162537e-02 -4.875046759843826294e-02 8.114151656627655029e-02 -1.204371601343154907e-01 -2.866247110068798065e-02 -1.700083911418914795e-01 1.130438148975372314e-01 -1.249432638287544250e-01 2.129369676113128662e-01 -1.849150061607360840e-01 -7.819069921970367432e-02 -1.579829156398773193e-01 -3.305140733718872070e-01 2.168477177619934082e-01 4.355540573596954346e-01 -1.331389695405960083e-01 -1.852196902036666870e-01 2.136037945747375488e-01 4.259166717529296875e-01 1.676816493272781372e-02 1.837640255689620972e-01 6.793008651584386826e-04 -1.088102012872695923e-01 -1.624020934104919434e-02 6.524381786584854126e-02 1.908063888549804688e-01 -5.982978641986846924e-02 -4.630037397146224976e-02 -1.527008879929780960e-02 2.316876798868179321e-01
-4.124976396560668945e-01 7.592334598302841187e-02 8.678827434778213501e-02 -1.788426749408245087e-02 1.711149215698242188e-01 9.393873065710067749e-02 -5.780666251666843891e-04 1.999560594558715820e-01 9.986817091703414917e-02 5.864830315113067627e-02 6.559588015079498291e-02 1.216169521212577820e-01 -1.040169075131416321e-01 2.147724479436874390e-01 -1.344685815274715424e-02 5.329408496618270874e-02 7.022324949502944946e-02 -3.356863856315612793e-01 -4.086784645915031433e-02 4.247311353683471680e-01 1.124446690082550049e-01 6.260801851749420166e-02 2.229085937142372131e-02 -1.329211294651031494e-01 -1.728104613721370697e-02 -5.227052569389343262e-01 1.120256334543228149e-01 -1.046580746769905090e-01 4.264981485903263092e-03 4.219596087932586670e-02 -5.463051423430442810e-02 9.721003472805023193e-02
4.158730152994394302e-03 2.707591354846954346e-01 1.768018603324890137e-01 -1.721109496429562569e-03 3.016334213316440582e-02 3.122429549694061279e-01 -1.868801414966583252e-01 2.121219038963317871e-01 -1.194090954959392548e-02 -1.782254688441753387e-02 3.590005338191986084e-01 -2.416070699691772461e-01 5.317635461688041687e-02 -1.483558416366577148e-01 -8.975755423307418823e-03 -2.203464880585670471e-02 1.755509227514266968e-01 -2.335190027952194214e-01 -8.404676616191864014e-02 2.959931492805480957e-01 2.530561983585357666e-01 1.036081835627555847e-01 1.862373352050781250e-01 -1.009866893291473389e-01 -6.411080807447433472e-02 -2.198880463838577271e-01 1.404615789651870728e-01 1.541679352521896362e-01 1.079714298248291016e-01 1.933122724294662476e-01 -1.911525614559650421e-02 2.427660524845123291e-01
-9.155863523483276367e-02 2.122751623392105103e-01 2.582159265875816345e-02 1.046109274029731750e-01 1.537278741598129272e-01 2.140832841396331787e-01 -1.511466354131698608e-01 1.047988533973693848e-01 -1.162685453891754150e-01 -2.652107179164886475e-01 2.459088563919067383e-01 -3.768438398838043213e-01 6.911087036132812500e-02 -1.709958314895629883e-01 -1.170775741338729858e-01 3.616422042250633240e-02 3.488644361495971680e-01 -1.373710185289382935e-01 -8.339892141520977020e-03 2.567085027694702148e-01 7.747347652912139893e-02 1.747006475925445557e-01 1.704504042863845825e-01 -1.017440482974052429e-02 -2.074347883462905884e-01 -1.818827986717224121e-01 1.525202095508575439e-01 1.279470324516296387e-01 2.748187445104122162e-02 1.947250664234161377e-01 -5.759370513260364532e-03 2.638384401798248291e-01
-6.731486320495605469e-02 -5.619117990136146545e-02 2.420184388756752014e-02 -2.252790480852127075e-01 2.804112061858177185e-02 -1.291484385728836060e-01 -2.521333992481231689e-01 4.871867895126342773e-01 -1.017725318670272827e-01 -1.090577896684408188e-02 3.390195593237876892e-02 -1.790073662996292114e-01 1.138878837227821350e-01 2.849972844123840332e-01 -1.864836215972900391e-01 -1.066158935427665710e-01 2.272716164588928223e-01 -5.321435630321502686e-02 -1.668712347745895386e-01 2.633568271994590759e-02 1.540866680443286896e-02 2.891707420349121094e-01 1.924073398113250732e-01 -1.817936003208160400e-01 -2.032154053449630737e-01 -2.329645603895187378e-01 -1.808898448944091797e-01 5.512914806604385376e-02 1.121834293007850647e-01 -9.624858945608139038e-02 -2.139357328414916992e-01 5.180113017559051514e-02
-6.063574180006980896e-02 -1.664652824401855469e-01 -1.011644154787063599e-01 -1.057381033897399902e-01 1.562035977840423584e-01 7.452499866485595703e-02 -9.722048044204711914e-02 2.821568250656127930e-01 1.772172003984451294e-01 -3.353968560695648193e-01 2.894165515899658203e-01 -2.439728081226348877e-01 4.666937515139579773e-02 1.907442808151245117e-01 -1.397549211978912354e-01 2.096166610717773438e-01 4.835367947816848755e-02 7.254061847925186157e-02 -1.190190687775611877e-01 3.062036633491516113e-01 5.424605309963226318e-02 3.892430290579795837e-02 -1.486539393663406372e-01 2.140125073492527008e-02 1.012534797191619873e-01 -4.244266152381896973e-01 1.251050233840942383e-01 -4.779204726219177246e-02 1.886833161115646362e-01 -2.058928608894348145e-01 -1.811563782393932343e-02 9.888963401317596436e-02
-4.078140854835510254e-01 -8.742794394493103027e-02 -2.224704064428806305e-02 3.156376769766211510e-03 -2.007551491260528564e-01 7.910494692623615265e-03 -8.754534274339675903e-02 2.100823223590850830e-01 -6.214779987931251526e-02 -9.061280637979507446e-02 3.632825613021850586e-01 1.199749857187271118e-01 -7.362820208072662354e-02 1.245847567915916443e-01 1.232038438320159912e-01 1.911632530391216278e-02 1.976448446512222290e-01 -4.121174663305282593e-02 4.642280191183090210e-02 -2.024883478879928589e-01 2.594238519668579102e-01 -1.375756710767745972e-01 3.116572499275207520e-01 7.235760986804962158e-02 -2.193117737770080566e-01 -1.214220970869064331e-01 -1.110015623271465302e-02 6.245057657361030579e-02 2.512922286987304688e-01 -1.707779467105865479e-01 -2.045170068740844727e-01 2.548146545886993408e-01
-2.271662950515747070e-01 -2.617855370044708252e-01 1.327022165060043335e-01 -2.007590420544147491e-02 -2.748316228389739990e-01 1.255023777484893799e-01 2.128029167652130127e-01 7.322530448436737061e-02 1.275437027215957642e-01 -1.682188808917999268e-01 1.647208631038665771e-01 -2.506562173366546631e-01 2.778834104537963867e-01 1.234941631555557251e-01 -1.414920538663864136e-01 -1.358274668455123901e-01 2.539589405059814453e-01 -2.458130717277526855e-01 -3.827551752328872681e-02 1.442315429449081421e-01 2.863495051860809326e-02 1.790915876626968384e-01 5.132281687110662460e-03 1.911531388759613037e-01 -2.366004437208175659e-01 -8.149012178182601929e-02 2.422283291816711426e-01 -2.513764202594757080e-01 -2.418001182377338409e-02 -2.182525843381881714e-01 -2.823639428243041039e-03 -7.139099389314651489e-02
-1.782294511795043945e-01 -1.670401543378829956e-01 -2.154703885316848755e-01 -7.725871354341506958e-02 1.145061999559402466e-01 8.537722378969192505e-02 -9.829121083021163940e-02 2.721774876117706299e-01 7.718852907419204712e-02 -2.408184111118316650e-01 3.143802881240844727e-01 -2.353620678186416626e-01 1.671933978796005249e-01 1.356480717658996582e-01 1.828283220529556274e-01 -1.056460440158843994e-01 2.848707437515258789e-01 1.387596577405929565e-01 4.434308782219886780e-02 7.882499694824218750e-02 7.245038449764251709e-02 -1.880500465631484985e-01 -1.338358372449874878e-01 -1.156667396426200867e-01 7.109550386667251587e-02 -1.716629266738891602e-01 2.027074396610260010e-01 -4.409836605191230774e-02 3.473664224147796631e-01 -7.578464597463607788e-02 4.529472440481185913e-03 3.003273904323577881e-01
-1.916067600250244141e-01 -1.640188246965408325e-01 -2.367929518222808838e-01 9.249239414930343628e-02 -4.425339773297309875e-02 -2.153750509023666382e-03 -1.485393494367599487e-01 3.116322159767150879e-01 -1.961123049259185791e-01 -3.128243684768676758e-01 2.385281920433044434e-01 3.709131181240081787e-01 -1.828591525554656982e-01 -1.077784039080142975e-02 -3.337393328547477722e-02 7.697658240795135498e-02 6.574638932943344116e-02 6.325063854455947876e-02 1.013221591711044312e-01 2.188706696033477783e-01 2.271710895001888275e-02 2.244537621736526489e-01 6.448434293270111084e-02 -7.885064929723739624e-03 -2.178781628608703613e-01 -1.920583397150039673e-01 1.307458579540252686e-01 -2.456648647785186768e-02 2.773201763629913330e-01 -1.549203246831893921e-01 -7.890138030052185059e-02 2.200816571712493896e-01
-3.628410100936889648e-01 -1.802269667387008667e-01 -2.210461944341659546e-01 1.054565384984016418e-01 3.543058410286903381e-02 4.137510433793067932e-02 -6.046456098556518555e-02 -2.305768057703971863e-02 2.778426110744476318e-01 1.961814798414707184e-02 3.510399460792541504e-01 -1.432143449783325195e-01 -7.967723906040191650e-02 -6.576094776391983032e-03 -1.197367683053016663e-01 7.725558709353208542e-03 8.435775339603424072e-02 -1.971041709184646606e-01 2.101321220397949219e-01 -1.142011433839797974e-01 -2.056457102298736572e-02 1.216678763739764690e-03 2.489586025476455688e-01 -2.646950483322143555e-01 -5.303956940770149231e-02 -3.018014729022979736e-01 -1.800648123025894165e-01 -1.067641302943229675e-01 1.781238764524459839e-01 -7.805650122463703156e-03 -3.403324186801910400e-01 7.518022507429122925e-02
-2.415505349636077881e-01 -1.020945385098457336e-01 -9.872996062040328979e-02 2.528920583426952362e-02 -8.715749718248844147e-03 4.802492260932922363e-02 -2.732724845409393311e-01 -3.266841545701026917e-02 -9.107258170843124390e-02 1.165162101387977600e-01 2.574651837348937988e-01 -4.750822857022285461e-02 -8.165463060140609741e-02 2.342691570520401001e-01 -1.672621001489460468e-03 1.091562360525131226e-01 4.302018880844116211e-01 -4.640950858592987061e-01 -2.439853996038436890e-01 -1.088946461677551270e-01 9.884691983461380005e-02 -7.982156425714492798e-02 2.107346057891845703e-02 -2.350715734064579010e-02 -3.012926876544952393e-02 -1.281760334968566895e-01 -2.368278950452804565e-01 -4.685107618570327759e-02 8.280230686068534851e-03 -2.986000180244445801e-01 2.749223075807094574e-02 1.557018160820007324e-01
-8.802235871553421021e-02 9.869161248207092285e-02 4.532630741596221924e-02 2.990943379700183868e-02 5.080643668770790100e-02 2.241752482950687408e-02 1.152172684669494629e-01 -2.094403468072414398e-02 8.714152127504348755e-02 1.764503270387649536e-01 2.867155969142913818e-01 -1.380514949560165405e-01 -6.470644474029541016e-02 2.762304246425628662e-01 -1.796911805868148804e-01 -2.928846701979637146e-02 -4.684906918555498123e-03 -3.571368157863616943e-01 4.382565245032310486e-02 -1.052945014089345932e-02 3.691514208912849426e-02 -1.080149970948696136e-02 3.894760087132453918e-02 -5.839225649833679199e-02 1.062046810984611511e-01 -4.976960718631744385e-01 1.949816197156906128e-01 9.626335650682449341e-02 2.429318279027938843e-01 -2.470256388187408447e-01 -9.620212018489837646e-02 3.709073960781097412e-01
-1.960643380880355835e-01 -1.201551109552383423e-01 -7.970784604549407959e-02 -3.808235377073287964e-02 -3.545312881469726562e-01 2.054461836814880371e-02 3.756289929151535034e-02 1.069465950131416321e-01 1.170142740011215210e-01 1.055941358208656311e-01 1.066951006650924683e-01 -3.430151045322418213e-01 2.439298182725906372e-01 2.883113026618957520e-01 -1.434017270803451538e-01 -9.005659073591232300e-02 1.856071054935455322e-01 -1.577627509832382202e-01 1.658308804035186768e-01 2.642612457275390625e-01 1.579597741365432739e-01 -1.152112334966659546e-01 1.917718052864074707e-01 -1.853070706129074097e-01 3.054125700145959854e-03 -2.699021399021148682e-01 -8.242556825280189514e-03 -1.581921577453613281e-01 6.194250192493200302e-03 -3.177144527435302734e-01 3.012784384191036224e-02 9.653529524803161621e-02
-2.378170043230056763e-01 -1.754368096590042114e-01 -8.354182541370391846e-02 1.743503101170063019e-02 -1.601893454790115356e-01 1.473924815654754639e-01 -1.987160742282867432e-01 -1.804126948118209839e-01 1.541372835636138916e-01 1.033930853009223938e-01 3.945202529430389404e-01 -2.266769297420978546e-04 -2.138847857713699341e-01 8.904954791069030762e-02 -1.581840068101882935e-01 6.575173884630203247e-02 2.609457671642303467e-01 -4.407604634761810303e-01 -1.258195489645004272e-01 -7.676897197961807251e-02 -1.633067280054092407e-01 -7.354215532541275024e-02 1.004546061158180237e-01 -2.372357249259948730e-02 -2.325288206338882446e-01 -8.184568025171756744e-03 -1.830735355615615845e-01 -1.176103055477142334e-01 1.721164286136627197e-01 -2.011621445417404175e-01 -1.201513558626174927e-01 3.714003600180149078e-03
1.255823415704071522e-03 5.543494597077369690e-02 -4.437610134482383728e-02 -1.839201599359512329e-01 1.734692156314849854e-01 -1.667277216911315918e-01 -1.565151661634445190e-01 2.378671914339065552e-01 -6.346665788441896439e-03 -1.493931282311677933e-02 2.231073565781116486e-02 -1.816409528255462646e-01 9.281255304813385010e-02 2.727513015270233154e-01 -3.217481076717376709e-01 -3.964077681303024292e-02 3.061210513114929199e-01 -3.704975126311182976e-03 -2.424029856920242310e-01 -3.769992291927337646e-02 -2.768034338951110840e-01 2.865476012229919434e-01 3.633269667625427246e-01 -2.562184929847717285e-01 -1.884204000234603882e-01 -3.940032050013542175e-02 -6.225844100117683411e-02 7.032655179500579834e-02 3.952148556709289551e-02 -1.516502648591995239e-01 -9.244346618652343750e-02 1.050531119108200073e-01
-1.131585761904716492e-01 2.866109907627105713e-01 4.401066899299621582e-02 1.343844830989837646e-01 3.664618358016014099e-02 1.602177470922470093e-01 -3.040075302124023438e-01 2.969278395175933838e-01 8.076443523168563843e-02 -2.297835201025009155e-01 1.574793606996536255e-01 -1.725317239761352539e-01 1.125906109809875488e-01 -6.535080820322036743e-02 8.745592087507247925e-02 3.757039830088615417e-02 3.330585360527038574e-02 -2.044209539890289307e-01 -2.491486221551895142e-01 1.886671185493469238e-01 2.766654193401336670e-01 2.098866850137710571e-01 1.976074576377868652e-01 -1.058425456285476685e-01 4.570365324616432190e-02 -2.179611846804618835e-02 1.895442605018615723e-01 2.120624631643295288e-01 3.434142470359802246e-01 1.462940871715545654e-01 2.933048084378242493e-02 4.983976855874061584e-02
-2.850721478462219238e-01 -5.031114816665649414e-02 -6.409825757145881653e-03 6.565489619970321655e-02 8.776600658893585205e-02 4.626433551311492920e-02 -2.429601699113845825e-01 1.916812174022197723e-02 -8.350471407175064087e-02 5.645575746893882751e-02 2.017627507448196411e-01 -9.690921008586883545e-02 -4.643134400248527527e-02 5.797360837459564209e-02 2.093154340982437134e-01 -9.477362781763076782e-02 4.884763062000274658e-01 -4.680256843566894531e-01 -1.995869129896163940e-01 -8.675608038902282715e-02 2.105624824762344360e-01 -9.378902614116668701e-02 3.995082527399063110e-02 4.197359830141067505e-02 1.385525427758693695e-02 -6.938279420137405396e-02 7.234682142734527588e-02 7.027963548898696899e-02 1.462250351905822754e-01 -2.751224637031555176e-01 1.220308360643684864e-03 2.242200374603271484e-01
-2.204969674348831177e-01 -1.837203949689865112e-01 4.296069592237472534e-02 2.549885511398315430e-01 -2.383961528539657593e-01 9.605512022972106934e-02 -1.291257515549659729e-02 2.592065371572971344e-02 2.327759116888046265e-01 2.608443498611450195e-01 3.414157927036285400e-01 1.088309660553932190e-01 -9.493020363152027130e-03 -2.391402609646320343e-02 -1.091128028929233551e-02 2.065430879592895508e-01 2.567723989486694336e-01 -4.291321039199829102e-01 -4.401763901114463806e-02 -2.814301662147045135e-02 1.444849967956542969e-01 -1.576474681496620178e-02 2.034702450037002563e-01 -2.184515893459320068e-01 -1.547107249498367310e-01 -3.401419892907142639e-02 -1.204048469662666321e-01 1.251593977212905884e-01 3.536374494433403015e-02 -9.305155277252197266e-02 -9.404752403497695923e-02 2.296094745397567749e-01
-4.921550676226615906e-02 -3.683465719223022461e-01 2.481527030467987061e-01 1.187282502651214600e-01 5.473485589027404785e-02 2.543089687824249268e-01 -2.178533934056758881e-02 -1.475283354520797729e-01 3.066042624413967133e-02 -1.872175633907318115e-01 1.316350698471069336e-01 5.639427527785301208e-02 -1.506478339433670044e-01 6.693176925182342529e-02 -2.223711460828781128e-01 -6.624007131904363632e-03 2.767789065837860107e-01 -4.252436161041259766e-01 1.390091627836227417e-01 1.654062569141387939e-01 9.395829588174819946e-02 1.764908200129866600e-03 3.137890696525573730e-01 -7.019465416669845581e-02 -1.340814977884292603e-01 9.106916189193725586e-02 2.855947017669677734e-01 1.245051845908164978e-01 6.661893427371978760e-02 -9.019584208726882935e-02 -1.032558828592300415e-01 1.523886993527412415e-02
-4.318563938140869141e-01 -2.354613989591598511e-01 -8.580275624990463257e-02 1.934517472982406616e-01 -2.647776901721954346e-01 -3.948280587792396545e-02 -9.869039803743362427e-02 9.464170038700103760e-02 -2.213744632899761200e-02 -2.595674991607666016e-01 2.310193926095962524e-01 -2.347055589780211449e-03 1.783967316150665283e-01 -1.860705763101577759e-01 -1.372211729176342487e-03 -6.260889023542404175e-02 2.961068451404571533e-01 -1.233243197202682495e-01 -3.954024612903594971e-02 -2.586411833763122559e-01 -2.881415188312530518e-02 -2.797369379550218582e-03 3.242698013782501221e-01 -1.397734284400939941e-01 -3.530248627066612244e-02 -1.814665943384170532e-01 1.619659960269927979e-01 4.998939856886863708e-02 -4.556622821837663651e-03 -1.916113197803497314e-01 -1.336522549390792847e-01 1.300768405199050903e-01
-4.283594340085983276e-02 -3.216514289379119873e-01 1.667734533548355103e-01 -1.452195048332214355e-01 5.547104403376579285e-02 2.069423645734786987e-01 -2.673852071166038513e-02 -6.771820038557052612e-02 7.668840140104293823e-02 -3.339909613132476807e-01 6.782076507806777954e-02 3.293459489941596985e-02 -2.236399799585342407e-01 3.684059018269181252e-03 -2.926542162895202637e-01 1.989587098360061646e-01 2.483556270599365234e-01 -3.482377231121063232e-01 6.064223125576972961e-02 1.986856311559677124e-01 1.750696599483489990e-01 2.901156805455684662e-02 2.693115174770355225e-01 -7.614954560995101929e-02 -1.212678998708724976e-01 1.284186989068984985e-01 2.652194499969482422e-01 6.206763163208961487e-02 8.745028078556060791e-02 -7.006729394197463989e-02 -9.431172907352447510e-02 1.829232275485992432e-01
-2.913597039878368378e-02 -2.624381184577941895e-01 1.639440059661865234e-01 4.490509256720542908e-02 1.046597287058830261e-01 -1.166591122746467590e-01 3.633826225996017456e-02 -7.622323185205459595e-02 1.156074851751327515e-01 -2.126257419586181641e-01 -4.112771525979042053e-02 -1.065401360392570496e-01 -4.487343505024909973e-02 4.713887348771095276e-02 -1.229092553257942200e-01 2.431247830390930176e-01 2.234618514776229858e-01 -4.445846676826477051e-01 -1.998056471347808838e-02 8.962712436914443970e-02 1.426201462745666504e-01 9.985032677650451660e-02 2.591288089752197266e-01 -2.444016337394714355e-01 -2.075358182191848755e-01 6.234529986977577209e-02 3.304100036621093750e-01 -5.464740842580795288e-02 5.740467831492424011e-02 -3.528038859367370605e-01 -1.240428686141967773e-01 6.433852761983871460e-02
-1.733425855636596680e-01 -1.510485261678695679e-01 -5.108918994665145874e-02 -6.360831111669540405e-02 -2.514134943485260010e-01 1.069905832409858704e-01 -1.929886639118194580e-01 1.563333719968795776e-01 4.284024238586425781e-01 -2.193154394626617432e-01 -1.261279881000518799e-01 8.995874784886837006e-03 -1.999915763735771179e-02 8.044471591711044312e-02 4.303391650319099426e-02 -2.263574153184890747e-01 1.788963973522186279e-01 -2.199833542108535767e-01 -8.134619891643524170e-02 1.006198674440383911e-02 -2.353133447468280792e-02 -1.768246591091156006e-01 1.004685759544372559e-01 -1.407205015420913696e-01 7.659569382667541504e-02 6.481831893324851990e-03 3.875838518142700195e-01 2.407355159521102905e-01 1.424721181392669678e-01 -2.247640341520309448e-01 -5.562683939933776855e-02 2.444072961807250977e-01
-1.587563008069992065e-01 -2.805584967136383057e-01 -1.578494608402252197e-01 -1.529305154690518975e-04 -1.180549040436744690e-01 1.685827970504760742e-01 -8.875896036624908447e-02 -2.027117908000946045e-01 1.700450032949447632e-01 4.059142619371414185e-02 3.237665295600891113e-01 -1.132944598793983459e-02 -4.431825876235961914e-02 7.226524502038955688e-02 -2.979009412229061127e-02 1.140026226639747620e-01 3.448240458965301514e-01 -1.472501903772354126e-01 1.879418641328811646e-01 2.834216319024562836e-02 9.808777272701263428e-02 -1.476166397333145142e-01 2.787562608718872070e-01 -1.878098994493484497e-01 -1.550914347171783447e-01 -3.738777041435241699e-01 -1.275133155286312103e-02 1.942212134599685669e-01 1.167278811335563660e-01 8.134471252560615540e-03 -2.899586260318756104e-01 5.159308016300201416e-02
-3.316842392086982727e-02 -7.126036286354064941e-02 -1.746910065412521362e-01 2.426079064607620239e-01 2.007517591118812561e-02 1.866491734981536865e-01 -3.278596401214599609e-01 1.574782095849514008e-02 -1.663044989109039307e-01 -1.578949689865112305e-01 2.152851670980453491e-01 1.366154551506042480e-01 -1.316704154014587402e-01 1.410358846187591553e-01 -5.317720398306846619e-02 1.920060664415359497e-01 8.654165267944335938e-02 -1.320791542530059814e-01 -2.907339930534362793e-01 -1.354894042015075684e-01 -4.514113441109657288e-02 6.245914101600646973e-02 2.599622905254364014e-01 1.313677579164505005e-01 -4.178601205348968506e-01 -1.276468187570571899e-01 1.083363369107246399e-01 1.023638546466827393e-01 1.359972059726715088e-01 -1.434574127197265625e-01 -1.975368559360504150e-01 2.390334010124206543e-01
-1.483955234289169312e-01 -3.120353817939758301e-01 4.077655076980590820e-02 -6.949751824140548706e-02 7.818263769149780273e-02 -1.787610352039337158e-01 9.791062772274017334e-02 -5.510552600026130676e-02 1.927060186862945557e-01 -2.247312068939208984e-01 4.161854088306427002e-02 -5.941182840615510941e-03 -1.622530370950698853e-01 1.055775210261344910e-02 -3.164275586605072021e-01 2.999048233032226562e-01 2.556180953979492188e-01 -4.098480939865112305e-01 5.816699191927909851e-02 -7.112136576324701309e-03 1.785855442285537720e-01 9.911782294511795044e-02 2.299142926931381226e-01 -8.957102149724960327e-02 -2.089507728815078735e-01 2.841198071837425232e-02 3.323894739151000977e-01 -6.188032776117324829e-02 5.955610424280166626e-03 -8.070021867752075195e-02 -4.683548957109451294e-02 1.031651198863983154e-01
-8.515653759241104126e-02 -9.632220119237899780e-02 -2.964156270027160645e-01 1.925499439239501953e-01 -1.154854819178581238e-01 8.455141633749008179e-02 1.131586581468582153e-01 -1.484368462115526199e-02 7.631942629814147949e-02 3.478686511516571045e-02 2.072771191596984863e-01 -1.518185883760452271e-01 -1.744732819497585297e-02 -8.674358576536178589e-02 -1.415172815322875977e-01 2.560757398605346680e-01 2.462480217218399048e-01 -2.072592824697494507e-01 -3.183513283729553223e-01 1.539749503135681152e-01 2.468562573194503784e-01 -1.476432532072067261e-01 3.744296431541442871e-01 -2.247276902198791504e-01 -1.460386812686920166e-01 -5.273662507534027100e-03 6.108183413743972778e-03 2.019358240067958832e-02 3.643542155623435974e-02 -1.813852041959762573e-01 -2.735513150691986084e-01 1.599928438663482666e-01
-1.526286900043487549e-01 2.046306282281875610e-01 2.085738778114318848e-01 3.098914213478565216e-02 1.467079669237136841e-01 -9.642833610996603966e-04 -1.247159987688064575e-01 9.486039727926254272e-02 6.388515233993530273e-02 -2.489368431270122528e-02 3.212709426879882812e-01 1.433049887418746948e-01 -5.085182189941406250e-02 3.465695083141326904e-01 -2.183099389076232910e-01 5.227155238389968872e-02 5.303538218140602112e-02 8.140890859067440033e-03 8.355766534805297852e-02 2.608167231082916260e-01 2.258347123861312866e-01 2.603814303874969482e-01 3.047815561294555664e-01 -2.985771000385284424e-01 -1.849030107259750366e-01 -5.904649943113327026e-02 2.203085571527481079e-01 1.807242631912231445e-02 2.623690664768218994e-01 4.749599844217300415e-02 -7.995352149009704590e-02 -4.784712509717792273e-04
-1.764573752880096436e-01 1.617592722177505493e-01 1.928278058767318726e-01 -1.621054708957672119e-01 1.850899495184421539e-02 1.715450137853622437e-01 -2.225813120603561401e-01 2.241382747888565063e-01 3.115638494491577148e-01 4.461873322725296021e-03 -2.392574958503246307e-02 1.648090779781341553e-01 5.960410460829734802e-03 7.570555061101913452e-02 -1.219233646988868713e-01 -8.086393028497695923e-02 1.892011463642120361e-01 -1.938592083752155304e-02 -3.752513229846954346e-01 2.248241901397705078e-01 6.987944990396499634e-02 -1.362205594778060913e-01 1.910808235406875610e-01 -2.626785635948181152e-01 7.412904500961303711e-02 -2.236300557851791382e-01 2.635785639286041260e-01 1.182635053992271423e-01 -1.349544823169708252e-01 -2.720018923282623291e-01 -3.705457970499992371e-02 9.310334920883178711e-02
-1.853722929954528809e-01 4.102740902453660965e-03 1.961223483085632324e-01 7.099180668592453003e-02 -4.782069474458694458e-02 -1.097524687647819519e-01 2.194123566150665283e-01 1.001664772629737854e-01 1.352912485599517822e-01 -2.097863471135497093e-03 7.459612563252449036e-03 -1.313124001026153564e-01 1.982246488332748413e-01 -1.004744470119476318e-01 2.030910924077033997e-02 2.118362337350845337e-01 2.611045166850090027e-02 -3.089081346988677979e-01 -1.897994242608547211e-02 1.189338788390159607e-01 1.784596145153045654e-01 3.017156720161437988e-01 3.118451833724975586e-01 -4.235154688358306885e-01 -2.354536205530166626e-01 -9.497042745351791382e-02 6.313854455947875977e-02 -1.258216053247451782e-01 4.356706142425537109e-02 -3.285826444625854492e-01 -1.611807756125926971e-02 1.217498183250427246e-01
-3.130249381065368652e-01 -8.020036667585372925e-02 3.630090877413749695e-02 -1.836087554693222046e-01 -1.879441291093826294e-01 1.116196513175964355e-01 -1.175657659769058228e-01 2.741690874099731445e-01 1.784746944904327393e-01 2.762947678565979004e-01 1.090815812349319458e-01 -1.185438260436058044e-01 -1.949044764041900635e-01 3.347497433423995972e-02 5.203765351325273514e-03 3.573449701070785522e-02 2.902188003063201904e-01 -6.197977066040039062e-02 1.188708394765853882e-01 2.490965276956558228e-01 -3.317493945360183716e-02 3.093516230583190918e-01 1.760371960699558258e-02 -1.517804414033889771e-01 -2.482345700263977051e-01 -3.343535959720611572e-01 1.578734517097473145e-01 8.325104415416717529e-02 -2.240487933158874512e-02 1.609833687543869019e-01 -1.795743703842163086e-01 2.998881414532661438e-02
-1.885687410831451416e-01 1.003173664212226868e-01 -1.104434579610824585e-01 -2.455671429634094238e-01 -1.411436945199966431e-01 2.205717749893665314e-02 -6.977166980504989624e-02 4.168781340122222900e-01 1.039273813366889954e-01 -2.043360918760299683e-01 1.244880184531211853e-01 3.889442235231399536e-02 2.752171158790588379e-01 2.602715790271759033e-01 -2.130407541990280151e-01 5.478291213512420654e-02 2.972782254219055176e-01 -1.149269193410873413e-01 -1.786059737205505371e-01 -1.002919524908065796e-01 -8.020027307793498039e-04 -1.387977600097656250e-02 1.070161256939172745e-02 -8.608327247202396393e-03 -2.473705857992172241e-01 -2.571169137954711914e-01 -1.835918873548507690e-01 -8.947691321372985840e-02 4.582131281495094299e-02 -4.031321033835411072e-02 -3.142046630382537842e-01 7.739910483360290527e-02
-2.231969237327575684e-01 -1.873594075441360474e-01 -2.223265022039413452e-01 1.828269660472869873e-01 2.785332500934600830e-02 2.231057733297348022e-02 -1.050149425864219666e-01 1.522460430860519409e-01 -1.559777855873107910e-01 -1.114297360181808472e-01 9.273111075162887573e-02 1.623485386371612549e-01 -1.567211747169494629e-02 1.077827960252761841e-01 -3.804391324520111084e-01 -2.165906280279159546e-01 1.804454326629638672e-01 -1.259978413581848145e-01 -2.200325131416320801e-01 -1.195540931075811386e-02 -6.576326489448547363e-02 8.515561372041702271e-02 8.355613797903060913e-03 -5.365445092320442200e-02 -3.086225390434265137e-01 -7.030951976776123047e-02 -1.255744248628616333e-01 8.733968436717987061e-02 3.049885928630828857e-01 -2.066180706024169922e-01 2.328860014677047729e-01 3.106166422367095947e-01
-2.384327910840511322e-02 1.421252787113189697e-01 -1.143022477626800537e-01 3.110178001224994659e-02 -2.248630672693252563e-01 2.158416658639907837e-01 -2.498845197260379791e-02 4.523197934031486511e-02 2.126079499721527100e-01 -9.810685366392135620e-02 3.474608957767486572e-01 -8.489037305116653442e-02 -3.617223501205444336e-01 2.666620910167694092e-01 -2.359498888254165649e-01 1.336286496371030807e-02 2.772632054984569550e-02 -5.049042869359254837e-03 2.454544417560100555e-03 1.135195717215538025e-01 2.389931827783584595e-01 -1.466633081436157227e-01 3.325425684452056885e-01 -8.582612872123718262e-02 6.952995061874389648e-02 -1.296731829643249512e-01 2.885438203811645508e-01 3.636991837993264198e-03 1.453146189451217651e-01 -2.742496728897094727e-01 2.083111554384231567e-02 1.134195998311042786e-01
-2.436129450798034668e-01 6.428726762533187866e-02 -2.394915372133255005e-01 -1.797386556863784790e-01 -4.238324239850044250e-02 7.248904556035995483e-02 -5.390788894146680832e-03 3.222791552543640137e-01 1.460160911083221436e-01 -4.756959527730941772e-02 -2.366615831851959229e-02 1.222678199410438538e-01 -1.426377594470977783e-01 1.858510822057723999e-01 -1.507091373205184937e-01 6.294814497232437134e-02 2.052607536315917969e-01 -2.244023382663726807e-01 6.475526839494705200e-02 -8.136163651943206787e-02 1.621516346931457520e-01 1.124066039919853210e-01 1.399592906236648560e-01 -2.257387191057205200e-01 -1.780560612678527832e-01 -2.565549910068511963e-01 3.000343143939971924e-01 -4.167062044143676758e-01 1.249427497386932373e-01 -1.344843357801437378e-01 -6.623311340808868408e-02 -5.665528401732444763e-02
-1.318843662738800049e-01 -8.266658335924148560e-02 -1.864915937185287476e-01 2.690538763999938965e-01 -2.749887406826019287e-01 -2.577255107462406158e-02 1.483073923736810684e-02 -2.434757351875305176e-02 7.072304934263229370e-02 4.003020934760570526e-03 1.941835731267929077e-01 -6.047897413372993469e-02 4.349916800856590271e-02 -6.822105962783098221e-03 -1.926826387643814087e-01 2.635724842548370361e-01 3.645054996013641357e-01 -2.931977510452270508e-01 -1.793819665908813477e-01 7.437071204185485840e-02 1.490595042705535889e-01 1.091844215989112854e-01 3.276617228984832764e-01 -3.066888893954455853e-04 -1.126056909561157227e-01 -1.412550657987594604e-01 1.896341517567634583e-02 -1.444584876298904419e-01 -7.705090567469596863e-03 -9.165896475315093994e-02 -3.646295964717864990e-01 2.080209702253341675e-01
-3.652381896972656250e-01 6.737580150365829468e-02 7.840290665626525879e-02 2.383096702396869659e-02 1.072115227580070496e-01 2.571163773536682129e-01 -1.285170912742614746e-01 -2.789767086505889893e-02 6.107743456959724426e-02 1.032229289412498474e-01 2.448032349348068237e-01 -2.164322137832641602e-01 2.848984301090240479e-02 9.196627140045166016e-02 -2.641291618347167969e-01 9.181310981512069702e-02 5.705553293228149414e-02 -2.483504563570022583e-01 -8.699417114257812500e-02 -5.604258924722671509e-02 2.587759792804718018e-01 -1.129207536578178406e-01 -1.828592829406261444e-02 1.731568574905395508e-02 2.593672871589660645e-01 -1.865360736846923828e-01 1.745306551456451416e-01 -1.675992161035537720e-01 1.657643020153045654e-01 -1.411362439393997192e-01 2.517373859882354736e-02 4.326516687870025635e-01
-2.089534401893615723e-01 -3.024898469448089600e-01 1.707408726215362549e-01 -8.264097571372985840e-02 1.586341857910156250e-02 -3.962435573339462280e-02 9.905597567558288574e-02 2.352089285850524902e-01 5.051938444375991821e-02 -2.138843238353729248e-01 -9.831033647060394287e-02 7.512484211474657059e-03 -2.465040795505046844e-02 -3.327030688524246216e-02 -1.253848373889923096e-01 2.330622524023056030e-01 7.229575514793395996e-02 -5.316830873489379883e-01 -8.826720528304576874e-03 4.104494452476501465e-01 1.726685166358947754e-01 -6.813923269510269165e-02 5.383712053298950195e-02 -1.471065133810043335e-01 -8.073648810386657715e-02 6.000126525759696960e-02 7.537222653627395630e-02 2.774368412792682648e-02 2.197131812572479248e-01 -1.032479777932167053e-01 -1.708025345578789711e-03 2.028859853744506836e-01
-3.215912580490112305e-01 -7.728207111358642578e-02 2.979065757244825363e-03 2.291237413883209229e-01 -2.315153367817401886e-02 4.838575795292854309e-02 -1.282907277345657349e-01 1.301163583993911743e-01 -1.268831491470336914e-01 1.412515789270401001e-01 1.865201890468597412e-01 -1.318158488720655441e-02 -7.614823430776596069e-02 2.242739871144294739e-02 1.071309223771095276e-01 1.152914762496948242e-02 3.174525797367095947e-01 -5.282753109931945801e-01 -4.560616612434387207e-02 -9.869488328695297241e-02 1.975509375333786011e-01 -1.204492300748825073e-01 9.418078511953353882e-02 -4.003101959824562073e-02 -1.107265353202819824e-01 4.284683614969253540e-03 -8.289750665426254272e-02 8.901691436767578125e-02 5.950387939810752869e-02 -3.314639627933502197e-01 -6.533041596412658691e-02 3.353765606880187988e-01
-1.687242388725280762e-01 -1.914844512939453125e-01 -1.004159450531005859e-01 -1.266994029283523560e-01 -1.783220022916793823e-01 1.240271478891372681e-01 -1.014535725116729736e-01 3.875708207488059998e-02 -4.238750413060188293e-02 2.718918025493621826e-02 4.009661972522735596e-01 1.436204276978969574e-02 1.451371312141418457e-01 -1.196787059307098389e-01 1.247942596673965454e-01 -1.110974103212356567e-01 3.501581726595759392e-03 -1.323602199554443359e-01 -2.527458667755126953e-01 2.133230715990066528e-01 -4.682464525103569031e-02 -1.046088337898254395e-01 8.583501726388931274e-02 -3.308301866054534912e-01 2.231677174568176270e-01 -1.835231482982635498e-01 2.440664768218994141e-01 6.219108402729034424e-02 2.409668117761611938e-01 -2.703608572483062744e-01 7.679177820682525635e-02 2.865048944950103760e-01
-1.077969446778297424e-01 -1.994743645191192627e-01 1.565107107162475586e-01 8.279053121805191040e-02 -1.869232356548309326e-01 -1.885878145694732666e-01 -1.579196602106094360e-01 -6.306577473878860474e-02 1.358275562524795532e-01 2.880012243986129761e-02 2.970660850405693054e-02 5.658924207091331482e-02 2.237574160099029541e-01 2.214249037206172943e-02 -2.849938869476318359e-01 1.998994648456573486e-01 3.867245316505432129e-01 -5.602250248193740845e-02 1.981692910194396973e-01 1.556700170040130615e-01 1.455383375287055969e-02 -4.532816819846630096e-03 7.640963047742843628e-02 -1.918418407440185547e-01 -1.006455048918724060e-01 -1.400608122348785400e-01 1.515559703111648560e-01 -3.657611906528472900e-01 1.505736708641052246e-01 -1.830928176641464233e-01 -1.030153855681419373e-01 3.321727514266967773e-01
-7.131437212228775024e-02 -3.463937938213348389e-01 -9.667904116213321686e-03 1.254350394010543823e-01 -7.644259184598922729e-02 2.234663069248199463e-01 -5.739562585949897766e-02 3.387507200241088867e-01 3.387627601623535156e-01 -3.134894669055938721e-01 7.092372328042984009e-02 -2.437860220670700073e-01 2.245571464300155640e-02 1.371388137340545654e-01 9.935361891984939575e-02 -4.839735105633735657e-02 1.577488481998443604e-01 -9.517118334770202637e-02 8.941461890935897827e-02 -2.295453250408172607e-01 8.781048655509948730e-02 -4.831707570701837540e-03 2.484293431043624878e-01 -5.659050121903419495e-02 5.665846634656190872e-03 -8.405382931232452393e-02 2.083379626274108887e-01 2.288681417703628540e-01 -8.673800528049468994e-02 -1.523934304714202881e-01 -1.960027217864990234e-01 1.921460926532745361e-01
-2.749312222003936768e-01 -1.807384490966796875e-01 -2.273247949779033661e-02 -2.612503618001937866e-02 3.955646455287933350e-01 2.414601109921932220e-02 3.058958426117897034e-02 2.405935972929000854e-01 5.162736400961875916e-02 2.670906111598014832e-02 2.386253029108047485e-01 1.326266862452030182e-02 -1.122245565056800842e-02 -3.968742862343788147e-02 -3.860561251640319824e-01 -2.730758190155029297e-01 4.720667749643325806e-02 -1.274207085371017456e-01 1.368832737207412720e-01 3.077800273895263672e-01 1.982979476451873779e-01 -9.119317680597305298e-02 4.912187531590461731e-02 -2.180311679840087891e-01 6.188745796680450439e-02 -1.299365907907485962e-01 1.014947295188903809e-01 -1.385196149349212646e-01 -5.576967075467109680e-02 8.491479605436325073e-02 -4.287265986204147339e-02 3.114227056503295898e-01
-2.553744316101074219e-01 6.501867622137069702e-02 -1.220167577266693115e-01 -2.143525332212448120e-02 3.024163842201232910e-01 4.057045280933380127e-02 4.960854724049568176e-02 1.611369699239730835e-01 5.864582583308219910e-02 1.384705901145935059e-01 3.068909943103790283e-01 9.600570052862167358e-02 1.684219241142272949e-01 2.193814963102340698e-01 -1.944895982742309570e-01 8.227717876434326172e-02 2.823139354586601257e-02 -3.148231208324432373e-01 -7.067812234163284302e-02 3.286309242248535156e-01 7.307777553796768188e-02 8.350523561239242554e-02 5.207665264606475830e-02 -2.056216448545455933e-01 -1.726383566856384277e-01 -3.702758550643920898e-01 3.011982738971710205e-01 -7.517205085605382919e-03 -2.491800673305988312e-02 1.047473587095737457e-02 -1.055939421057701111e-01 -8.247905969619750977e-02
-1.716433167457580566e-01 -5.041873827576637268e-02 -1.685518771409988403e-01 -1.167501136660575867e-01 3.893496394157409668e-01 -5.214132741093635559e-02 -3.654904291033744812e-02 3.111669123172760010e-01 2.208846211433410645e-01 -4.847488552331924438e-02 3.702661767601966858e-02 1.312429606914520264e-01 -9.724730253219604492e-02 2.142643481492996216e-01 -2.077762484550476074e-01 -6.552526354789733887e-02 2.177743911743164062e-01 -2.337094545364379883e-01 -3.160164356231689453e-01 1.856133639812469482e-01 1.511000990867614746e-01 2.843830287456512451e-01 1.011068075895309448e-01 -1.121268942952156067e-01 -2.926291823387145996e-01 -7.390771061182022095e-02 3.832020983099937439e-02 -6.902013719081878662e-02 7.264363765716552734e-02 -1.660488843917846680e-01 -3.571542352437973022e-02 -8.124898374080657959e-02
-2.014515399932861328e-01 -3.389211297035217285e-01 -2.452297955751419067e-01 -5.081988126039505005e-02 -8.379234373569488525e-02 8.276971429586410522e-02 -1.466843038797378540e-01 -9.259741008281707764e-02 1.334347575902938843e-01 9.182957559823989868e-02 4.180578887462615967e-01 -1.171061024069786072e-01 -1.312368363142013550e-01 1.586911678314208984e-01 -3.047255985438823700e-02 9.880091249942779541e-02 4.540335536003112793e-01 -2.706765234470367432e-01 -1.621110141277313232e-01 -2.480584196746349335e-02 -4.349863529205322266e-02 -1.357342004776000977e-01 2.152784615755081177e-01 6.501325219869613647e-02 -6.465014070272445679e-02 -1.428259611129760742e-01 -1.706411540508270264e-01 -1.432593166828155518e-02 1.534401774406433105e-01 -2.044553682208061218e-02 -7.201530039310455322e-02 9.900192171335220337e-02
-1.124508008360862732e-01 -1.832871884107589722e-01 1.477660089731216431e-01 8.553499728441238403e-02 4.575499892234802246e-02 6.970771402120590210e-02 2.577504515647888184e-01 1.098123416304588318e-01 9.353211522102355957e-02 -8.827789872884750366e-02 1.668894141912460327e-01 7.030851393938064575e-02 -2.132156640291213989e-01 -1.623407453298568726e-01 -4.015668630599975586e-01 7.064943015575408936e-02 2.442569136619567871e-01 -3.885274231433868408e-01 4.098954424262046814e-02 3.079052269458770752e-01 1.359872967004776001e-01 -4.869763180613517761e-02 2.580209672451019287e-01 -2.234932333230972290e-01 -6.472620368003845215e-02 1.246877685189247131e-01 6.739182025194168091e-02 -6.396837532520294189e-02 1.552007347345352173e-01 -3.802931169047951698e-03 -2.334483116865158081e-01 -1.745729334652423859e-02
-3.160400092601776123e-01 1.121186167001724243e-01 1.819017529487609863e-01 1.460172794759273529e-02 2.238468974828720093e-01 -2.482966752722859383e-03 -1.546981334686279297e-01 1.688602566719055176e-01 5.190021172165870667e-02 3.636196628212928772e-02 1.700764000415802002e-01 6.352034956216812134e-02 -2.660755813121795654e-01 2.715149223804473877e-01 -1.173829734325408936e-01 -2.283664606511592865e-02 2.278403043746948242e-01 -5.168211832642555237e-02 1.739391386508941650e-01 3.760816454887390137e-01 2.153175622224807739e-01 3.171811103820800781e-01 2.361599653959274292e-01 -2.020573914051055908e-01 -1.104133501648902893e-01 7.468164712190628052e-02 1.807964146137237549e-01 4.819651134312152863e-03 1.526731252670288086e-01 -3.545390069484710693e-02 8.356449007987976074e-02 -6.346288323402404785e-02
-2.116867452859878540e-01 -2.673680782318115234e-01 -6.365382671356201172e-02 -1.491688657552003860e-02 -9.764890372753143311e-02 2.384305596351623535e-01 -2.891297452151775360e-02 3.517338633537292480e-01 6.864577531814575195e-02 -1.817365139722824097e-01 1.877824366092681885e-01 -1.050884351134300232e-01 1.826532036066055298e-01 1.619473285973072052e-02 1.556520611047744751e-01 -7.849338464438915253e-03 -9.295642375946044922e-02 -2.293157726526260376e-01 3.268096223473548889e-02 -1.729425489902496338e-01 -3.164127096533775330e-02 1.281262487173080444e-01 2.687414586544036865e-01 -1.187143474817276001e-01 2.863952144980430603e-02 -4.995189011096954346e-01 -2.557191625237464905e-02 -9.788888692855834961e-02 1.950441896915435791e-01 3.923401609063148499e-02 -2.236263155937194824e-01 2.072720229625701904e-02
-1.342336088418960571e-02 -2.979425489902496338e-01 -8.172357827425003052e-02 1.307288650423288345e-02 -1.522551774978637695e-01 -1.418221890926361084e-01 1.148852258920669556e-01 1.852747946977615356e-01 7.221651077270507812e-02 -2.665800750255584717e-01 1.837254464626312256e-01 -3.899165987968444824e-02 -1.137225329875946045e-01 -4.572452977299690247e-03 -1.775664836168289185e-01 1.149832159280776978e-01 1.531291157007217407e-01 -3.133337497711181641e-01 -9.077484160661697388e-02 8.088070899248123169e-02 1.947104036808013916e-01 -1.592968255281448364e-01 -1.941314712166786194e-02 -4.384312629699707031e-01 -2.562434375286102295e-01 6.529571115970611572e-02 3.073360398411750793e-02 -6.946673244237899780e-02 1.160228997468948364e-01 1.860474818386137486e-03 -3.759425282478332520e-01 1.460576057434082031e-01
-2.729476690292358398e-01 6.667082011699676514e-02 -5.767725780606269836e-02 1.042942181229591370e-01 2.060359567403793335e-01 2.117549180984497070e-01 2.897826023399829865e-02 3.296640813350677490e-01 3.154001235961914062e-01 -6.478900462388992310e-02 2.353609502315521240e-01 -5.384501442313194275e-02 -5.312594026327133179e-02 1.306464970111846924e-01 -1.525065302848815918e-01 -1.429751217365264893e-01 1.677915900945663452e-01 -2.987592816352844238e-01 -8.778541535139083862e-02 2.104985862970352173e-01 -1.729553639888763428e-01 -1.913318410515785217e-02 2.099896073341369629e-01 -2.010978013277053833e-01 1.659476310014724731e-01 -2.828410267829895020e-01 9.816996008157730103e-02 -1.112732142210006714e-01 2.087142169475555420e-01 1.562096178531646729e-01 5.211867019534111023e-02 1.625458127819001675e-03
1.374383457005023956e-02 -3.669117391109466553e-01 -1.810557991266250610e-01 1.214217320084571838e-01 1.281468570232391357e-02 7.265806198120117188e-03 -3.394058346748352051e-01 1.353151351213455200e-01 4.238981381058692932e-02 4.707585647702217102e-02 -1.509526185691356659e-02 -1.185960397124290466e-01 1.897534281015396118e-01 -1.276714801788330078e-01 -5.212354287505149841e-02 1.160300076007843018e-01 2.439857423305511475e-01 -1.356595288962125778e-02 -2.308432608842849731e-01 2.265791147947311401e-01 1.066295430064201355e-01 -1.357337385416030884e-01 5.282831564545631409e-02 -3.114381730556488037e-01 1.262502819299697876e-01 -2.564706206321716309e-01 7.758384197950363159e-02 1.455810200423002243e-02 3.563177287578582764e-01 -2.054542601108551025e-01 -9.994485229253768921e-02 1.900491565465927124e-01
-1.399307101964950562e-01 1.457250714302062988e-01 -3.999452665448188782e-02 -1.332265585660934448e-01 1.872036606073379517e-01 -6.501965224742889404e-02 -7.315059751272201538e-02 2.185389213263988495e-02 2.567678457126021385e-03 4.627973586320877075e-02 2.549113333225250244e-01 7.279569655656814575e-02 -1.468912065029144287e-01 2.962808907032012939e-01 -1.297442466020584106e-01 -3.173836274072527885e-03 1.131591871380805969e-01 -3.138406202197074890e-02 -8.550488390028476715e-03 5.311792492866516113e-01 1.723894774913787842e-01 2.909640371799468994e-01 2.701210081577301025e-01 -1.522165983915328979e-01 -3.057633936405181885e-01 -7.984895259141921997e-02 1.993067711591720581e-01 9.835239499807357788e-02 3.109291568398475647e-02 -1.425054818391799927e-01 -1.366623193025588989e-01 -1.898251287639141083e-02
7.287634070962667465e-03 8.796607702970504761e-02 -7.753436267375946045e-02 -3.114474117755889893e-01 9.755265712738037109e-02 9.882353246212005615e-02 3.715970739722251892e-02 3.094758093357086182e-01 6.471710652112960815e-02 -5.291350185871124268e-02 2.507414817810058594e-01 1.105012223124504089e-01 2.011420018970966339e-02 -1.230594888329505920e-01 -2.009234875440597534e-01 3.527934662997722626e-03 3.794897496700286865e-01 -1.778402626514434814e-01 -1.967771165072917938e-02 7.863368839025497437e-02 2.908841669559478760e-01 -1.103228926658630371e-01 2.473059296607971191e-01 -2.875886559486389160e-01 -6.700908392667770386e-02 -1.006842311471700668e-02 -1.427304148674011230e-01 2.861105650663375854e-02 2.766021192073822021e-01 1.512160748243331909e-01 -2.700648903846740723e-01 1.174894347786903381e-01
-7.473001629114151001e-02 -1.278738975524902344e-01 7.698057591915130615e-02 -5.171092599630355835e-02 -2.253607213497161865e-01 -1.512273699045181274e-01 4.479087889194488525e-02 -1.065770685672760010e-01 8.903278410434722900e-02 -5.749189108610153198e-02 2.798158824443817139e-01 -2.126378864049911499e-01 2.371224164962768555e-01 3.885410130023956299e-01 -2.623521685600280762e-01 -1.720385253429412842e-01 2.873691618442535400e-01 -1.830047965049743652e-01 1.070585250854492188e-01 2.342522889375686646e-01 1.238477379083633423e-01 7.045977562665939331e-02 2.444327771663665771e-01 -2.202380597591400146e-01 8.250857889652252197e-02 -1.771613210439682007e-01 8.257453888654708862e-02 -2.162486463785171509e-01 1.955956406891345978e-02 -1.329962611198425293e-01 1.136911734938621521e-01 9.135799109935760498e-02
-3.222370743751525879e-01 1.131969988346099854e-01 5.240600183606147766e-02 -1.239041835069656372e-01 -2.235859334468841553e-01 5.847657471895217896e-02 -3.210746943950653076e-01 2.243357747793197632e-01 1.357883960008621216e-01 2.196828871965408325e-01 6.416365504264831543e-02 -2.104061841964721680e-01 -1.493923068046569824e-01 2.154542207717895508e-01 -9.679183363914489746e-02 -2.076127566397190094e-02 -2.190214581787586212e-02 -4.659939929842948914e-02 -1.476519554853439331e-01 1.017463803291320801e-01 1.411071568727493286e-01 2.006618082523345947e-01 2.129560708999633789e-01 -8.261550217866897583e-02 -2.706859707832336426e-01 -3.868616521358489990e-01 2.753309309482574463e-01 3.311212733387947083e-02 8.416350185871124268e-02 7.754331827163696289e-02 6.166887283325195312e-02 -3.013158589601516724e-02
-6.673653423786163330e-02 -1.560447737574577332e-02 -2.039688378572463989e-01 3.190500736236572266e-01 -2.820299565792083740e-01 1.253574620932340622e-02 1.272418815642595291e-02 -4.907209798693656921e-02 5.482764542102813721e-02 4.554023034870624542e-03 2.218834310770034790e-01 -1.254857778549194336e-01 -3.442994132637977600e-02 8.999825268983840942e-02 -1.635595858097076416e-01 2.672287523746490479e-01 3.094007968902587891e-01 -3.590643107891082764e-01 -2.927088737487792969e-01 1.652543246746063232e-01 2.074449509382247925e-01 1.902368292212486267e-02 2.644573748111724854e-01 -2.315560588613152504e-03 -7.204455882310867310e-02 7.723553478717803955e-02 6.919033080339431763e-02 -4.225723817944526672e-02 8.871302008628845215e-02 -1.837794482707977295e-01 -2.014537900686264038e-01 2.079560309648513794e-01
-3.257997035980224609e-01 -6.579469144344329834e-02 -2.146649211645126343e-01 -2.291466146707534790e-01 -2.341623008251190186e-01 1.739469915628433228e-01 8.257590234279632568e-03 -1.213843701407313347e-03 1.849669218063354492e-01 -1.335153579711914062e-01 2.341924756765365601e-01 2.340560853481292725e-01 -1.877486109733581543e-01 3.511985763907432556e-02 3.019555704668164253e-03 -1.269100010395050049e-01 2.871070504188537598e-01 6.241381168365478516e-02 -2.716231048107147217e-01 -4.961127880960702896e-03 -1.807761192321777344e-01 -2.551937010139226913e-03 3.012123331427574158e-02 -3.154913783073425293e-01 -1.947719752788543701e-01 -2.868475615978240967e-01 9.132014960050582886e-02 6.829857081174850464e-02 7.051659375429153442e-02 -1.802471578121185303e-01 -6.145535781979560852e-02 1.542500257492065430e-01
4.953854158520698547e-02 -2.421815544366836548e-01 1.740623563528060913e-01 -8.110453188419342041e-02 -5.700779333710670471e-02 2.108864337205886841e-01 -3.336437344551086426e-01 5.368205308914184570e-01 -9.681222582003101707e-05 -4.141058027744293213e-02 6.072341278195381165e-02 1.668676882982254028e-01 -2.552473358809947968e-02 -3.083864785730838776e-02 -4.547845572233200073e-03 -1.038318201899528503e-01 -6.242560967803001404e-02 -2.070043236017227173e-01 -1.301694363355636597e-01 1.602201461791992188e-01 5.455955117940902710e-02 2.173232883214950562e-01 3.204913437366485596e-01 -2.713768184185028076e-01 -1.762189567089080811e-01 2.433018386363983154e-02 3.319761529564857483e-02 1.281190812587738037e-01 1.272471696138381958e-01 -5.928689241409301758e-02 -4.906371235847473145e-02 -1.481405943632125854e-01
-4.333036541938781738e-01 -1.211186945438385010e-01 1.379614323377609253e-01 -2.850987017154693604e-01 4.342394694685935974e-02 2.254740595817565918e-01 -1.320819109678268433e-01 2.661436982452869415e-02 1.804827302694320679e-01 1.666139364242553711e-01 2.337736776098608971e-03 5.923248827457427979e-02 5.431237816810607910e-02 -4.063327796757221222e-03 5.269098095595836639e-03 -8.094682544469833374e-02 1.265807449817657471e-01 -2.581783235073089600e-01 -2.820843160152435303e-01 3.163663446903228760e-01 6.547730416059494019e-02 7.431343942880630493e-02 3.003686666488647461e-01 -1.500269025564193726e-01 -2.724739015102386475e-01 -2.312999963760375977e-02 1.755455881357192993e-01 -2.417905628681182861e-01 -5.860984697937965393e-02 1.277868868783116341e-03 1.289979740977287292e-02 2.132238261401653290e-02
-1.254385262727737427e-01 -2.315326929092407227e-01 -1.657284609973430634e-02 -2.714457735419273376e-02 -7.806364446878433228e-02 -1.561592984944581985e-02 -3.675362467765808105e-01 2.604201138019561768e-01 5.428256839513778687e-02 -2.118489146232604980e-01 9.246303886175155640e-02 -7.654045522212982178e-02 -1.620287746191024780e-01 1.647291332483291626e-01 -2.678399384021759033e-01 2.308890074491500854e-01 2.518951892852783203e-01 -1.079124435782432556e-01 -1.980980783700942993e-01 -2.502495050430297852e-01 4.747224971652030945e-02 -2.113978415727615356e-01 -2.486563171260058880e-04 -1.997817903757095337e-01 1.298847943544387817e-01 5.266011506319046021e-02 2.092964053153991699e-01 1.030202209949493408e-01 9.470772743225097656e-02 -2.756862342357635498e-01 -9.827953577041625977e-02 2.173100113868713379e-01
5.405221134424209595e-02 -1.717236042022705078e-01 1.003964468836784363e-01 -2.438691407442092896e-01 2.979480475187301636e-02 -1.044559627771377563e-01 -1.919565647840499878e-01 1.320906430482864380e-01 -8.194188773632049561e-02 2.575149759650230408e-02 2.892725467681884766e-01 1.130861490964889526e-01 -6.578408926725387573e-02 -1.093190535902976990e-01 2.594209648668766022e-02 -3.085699304938316345e-02 2.361417263746261597e-01 -1.103778332471847534e-01 1.159583106637001038e-01 2.266654074192047119e-01 4.378851652145385742e-01 -1.054956242442131042e-01 -3.351253643631935120e-02 -2.495845854282379150e-01 -1.578949391841888428e-01 6.518252193927764893e-02 1.152280420064926147e-01 2.333368211984634399e-01 2.019704431295394897e-01 -5.666006356477737427e-02 -1.571853011846542358e-01 3.814773857593536377e-01
-1.213372126221656799e-01 4.504762962460517883e-02 1.226334795355796814e-01 -2.274797856807708740e-01 -1.753203421831130981e-01 -1.186874210834503174e-01 1.004154682159423828e-01 2.901426553726196289e-01 1.386835612356662750e-02 2.190471440553665161e-01 2.996014654636383057e-01 -2.973584234714508057e-01 1.227363850921392441e-02 2.497881650924682617e-01 1.490453332662582397e-01 -2.861620485782623291e-01 1.787609606981277466e-01 -3.004572987556457520e-01 -1.453997194766998291e-01 9.549496322870254517e-02 -1.775453239679336548e-02 -2.358869761228561401e-01 9.137184917926788330e-02 -1.859010905027389526e-01 -1.220768094062805176e-01 -2.510092258453369141e-01 1.456436663866043091e-01 -1.504878252744674683e-01 5.539339035749435425e-02 -3.707212209701538086e-02 -8.105826377868652344e-02 1.517436094582080841e-02
-2.894157767295837402e-01 -1.994974613189697266e-01 -4.428683966398239136e-02 1.351712495088577271e-01 1.656543910503387451e-01 -2.988132834434509277e-01 1.019554361701011658e-01 4.531273618340492249e-02 -5.702336877584457397e-02 -7.252727448940277100e-02 2.681873440742492676e-01 -1.978145837783813477e-01 -5.599753186106681824e-02 -1.092066615819931030e-01 -1.071501523256301880e-02 9.991865605115890503e-02 1.394320726394653320e-01 -2.681151926517486572e-01 1.659164726734161377e-01 2.701585888862609863e-01 2.198787331581115723e-01 1.153458803892135620e-01 1.932907402515411377e-01 -2.920098900794982910e-01 -3.209896683692932129e-01 -1.871847547590732574e-02 -1.430048495531082153e-01 -5.363939329981803894e-02 5.668359249830245972e-02 -1.663002818822860718e-01 -5.389112234115600586e-02 2.137559652328491211e-01
-3.592596575617790222e-02 -4.640216007828712463e-02 -1.515465676784515381e-01 -4.289789795875549316e-01 -2.587653398513793945e-01 -1.950276491697877645e-04 -2.226176708936691284e-01 -2.198218703269958496e-01 1.254579722881317139e-01 -1.815795712172985077e-02 2.334891557693481445e-01 -1.683117598295211792e-01 9.215842932462692261e-03 2.348624765872955322e-01 -2.764542773365974426e-02 -6.957009434700012207e-02 2.343076914548873901e-01 -3.343220353126525879e-01 1.192777976393699646e-01 1.344598233699798584e-01 -1.548425853252410889e-01 1.945398747920989990e-01 1.966593265533447266e-01 -8.630787581205368042e-02 -7.198599725961685181e-02 -2.729594707489013672e-01 -9.419783949851989746e-02 -1.311501115560531616e-01 1.668169945478439331e-01 -1.161495074629783630e-01 -1.051114965230226517e-02 1.041469573974609375e-01
-1.724905371665954590e-01 -2.116699367761611938e-01 -1.717002540826797485e-01 -5.561638250946998596e-02 9.802749007940292358e-02 -1.515808850526809692e-01 1.819717884063720703e-01 1.987698376178741455e-01 2.195623070001602173e-01 -5.838665366172790527e-02 2.590082287788391113e-01 7.470881193876266479e-02 -9.902758151292800903e-02 -7.623147219419479370e-02 -2.853712141513824463e-01 1.744275540113449097e-01 3.830890953540802002e-01 -2.234519273042678833e-01 1.500663757324218750e-01 5.120876431465148926e-02 2.328955382108688354e-01 -9.221497923135757446e-02 -1.969368197023868561e-02 -2.305628955364227295e-01 -1.459381580352783203e-01 -7.292159646749496460e-02 -3.972699493169784546e-02 1.805631816387176514e-01 5.442399531602859497e-02 -2.054648250341415405e-01 -3.029372692108154297e-01 5.475664976984262466e-03
-2.302532047033309937e-01 -1.467073261737823486e-01 -2.442326545715332031e-01 1.259498447179794312e-01 -2.111741006374359131e-01 -2.017843872308731079e-01 1.081744134426116943e-01 2.152872830629348755e-01 1.372733265161514282e-01 -2.335991710424423218e-01 1.537551283836364746e-01 -5.933894217014312744e-02 -2.467060834169387817e-01 -1.079387366771697998e-01 -1.984229832887649536e-01 6.400604546070098877e-02 1.678070425987243652e-01 -2.975398004055023193e-01 -1.710035838186740875e-02 2.743387818336486816e-01 1.081143692135810852e-01 -9.104558080434799194e-02 1.926054954528808594e-01 -2.968079149723052979e-01 -2.784759402275085449e-01 3.526796773076057434e-02 5.076254904270172119e-02 7.824914529919624329e-03 2.732090093195438385e-02 -9.248241782188415527e-03 -2.252589017152786255e-01 1.400392651557922363e-01
-1.811824589967727661e-01 5.289211403578519821e-03 -4.867150261998176575e-02 1.893104240298271179e-02 3.156240880489349365e-01 8.236973732709884644e-02 -4.051558673381805420e-02 1.387963145971298218e-01 3.173286840319633484e-02 1.518848240375518799e-01 1.954060792922973633e-01 -1.100700721144676208e-01 5.847378447651863098e-02 2.619150280952453613e-01 -2.166859209537506104e-01 -2.755837142467498779e-02 6.184802949428558350e-02 -3.703096210956573486e-01 -1.038513630628585815e-01 2.380817085504531860e-01 -3.060144186019897461e-02 1.213920209556818008e-02 1.582501381635665894e-01 -9.151341021060943604e-02 -1.273939460515975952e-01 -4.931710660457611084e-01 2.584748268127441406e-01 -1.808666735887527466e-01 1.189524773508310318e-02 1.424920409917831421e-01 8.768564462661743164e-02 1.139100641012191772e-01
-2.384579628705978394e-01 -1.790784001350402832e-01 1.328616887331008911e-01 2.011342942714691162e-01 -1.810817122459411621e-01 -6.299722194671630859e-02 -5.246786028146743774e-02 1.479970216751098633e-01 -1.031952723860740662e-02 -3.290859758853912354e-01 2.000589221715927124e-01 -2.056575752794742584e-02 1.041607558727264404e-02 -1.055470779538154602e-01 -2.835224866867065430e-01 2.303597927093505859e-01 6.714414060115814209e-02 -1.466580331325531006e-01 -1.273718625307083130e-01 -1.286224424839019775e-01 2.258512973785400391e-01 2.057803571224212646e-01 3.239169418811798096e-01 -2.475933879613876343e-01 -7.345832884311676025e-03 1.247980222105979919e-01 5.232924968004226685e-02 1.472680270671844482e-01 2.004151977598667145e-02 -3.238153159618377686e-01 -5.199882388114929199e-02 1.778105050325393677e-01
-1.590519994497299194e-01 -6.224354729056358337e-02 -2.386611402034759521e-01 1.900817304849624634e-01 -1.345859020948410034e-01 4.514619708061218262e-02 1.564964503049850464e-01 4.264022863935679197e-04 -3.229546546936035156e-02 2.400728641077876091e-03 1.107740402221679688e-01 -3.298262879252433777e-02 -6.819243729114532471e-02 -9.378254413604736328e-02 -5.687065050005912781e-02 2.894729971885681152e-01 1.509801000356674194e-01 -3.483384549617767334e-01 -1.311957091093063354e-01 3.027006387710571289e-01 1.837275028228759766e-01 -2.054079808294773102e-02 3.289320468902587891e-01 -1.835339069366455078e-01 -1.530772820115089417e-02 -7.180841267108917236e-02 2.265565395355224609e-01 -8.989357203245162964e-02 9.178198873996734619e-03 -1.769673228263854980e-01 -3.881849348545074463e-01 2.056488543748855591e-01
-3.593042492866516113e-02 -2.773382365703582764e-01 -1.138286143541336060e-01 2.700019069015979767e-02 -1.143837794661521912e-01 -1.223674118518829346e-01 1.020374372601509094e-01 2.045835405588150024e-01 1.559872031211853027e-01 -2.128166556358337402e-01 9.983427077531814575e-02 -5.698518827557563782e-02 -1.771581172943115234e-01 -1.375835537910461426e-01 -2.684974968433380127e-01 1.185132563114166260e-01 1.664899438619613647e-01 -1.905081570148468018e-01 -1.254004985094070435e-01 1.266747266054153442e-01 1.222799122333526611e-01 -3.944005444645881653e-02 3.347278758883476257e-02 -4.919597506523132324e-01 -1.915358155965805054e-01 1.194057017564773560e-01 -3.668310120701789856e-02 2.354808850213885307e-03 1.635477878153324127e-02 -1.171237230300903320e-01 -3.703896403312683105e-01 2.226882278919219971e-01
-2.344043552875518799e-01 -1.396507620811462402e-01 -1.440015286207199097e-01 -5.181145668029785156e-02 1.440643966197967529e-01 -5.925323441624641418e-02 -1.274426430463790894e-01 3.025550246238708496e-01 -1.179697513580322266e-01 2.366679161787033081e-02 1.090408191084861755e-01 4.723626375198364258e-02 -1.269811391830444336e-01 2.075903117656707764e-01 -4.304747655987739563e-02 3.802198171615600586e-02 -6.511235237121582031e-02 -2.306867986917495728e-01 -8.996269106864929199e-02 4.313810169696807861e-01 2.298490516841411591e-02 -9.429575502872467041e-02 1.884573251008987427e-01 -1.105810999870300293e-01 -6.168824806809425354e-02 -5.161337256431579590e-01 2.553952038288116455e-01 -5.475871637463569641e-02 1.133196279406547546e-01 1.198696643114089966e-01 -6.664140522480010986e-02 9.521098807454109192e-03
-1.626625508069992065e-01 1.000564470887184143e-01 -3.846987709403038025e-02 -1.151259094476699829e-01 -2.737040258944034576e-02 6.800710409879684448e-02 -1.013221517205238342e-01 2.657434046268463135e-01 6.785594671964645386e-02 -2.656352892518043518e-02 1.925718933343887329e-01 -7.906366139650344849e-02 -2.117903530597686768e-01 3.703698217868804932e-01 -1.441764682531356812e-01 -6.153692677617073059e-02 -9.468084201216697693e-03 -1.080340519547462463e-01 -1.681822836399078369e-01 1.584789007902145386e-01 4.156499803066253662e-01 3.695592284202575684e-01 2.423077523708343506e-01 -3.112154304981231689e-01 -7.530058175325393677e-02 -6.080194562673568726e-02 -3.292632848024368286e-02 5.569216609001159668e-02 1.565743833780288696e-01 1.702090650796890259e-01 -1.007171496748924255e-01 5.994109436869621277e-03
-5.409717932343482971e-02 7.603034377098083496e-02 4.183929879218339920e-03 -1.523698568344116211e-01 1.110517382621765137e-01 3.397726640105247498e-02 -2.556183338165283203e-01 4.855203330516815186e-01 1.654542684555053711e-01 -9.077638387680053711e-02 3.270661085844039917e-02 -8.967000991106033325e-02 -5.110720545053482056e-02 4.941076412796974182e-02 -1.909092813730239868e-01 -1.331498771905899048e-01 1.413061618804931641e-01 -8.543470501899719238e-02 5.188865214586257935e-02 1.954230964183807373e-01 2.463461160659790039e-01 -3.086744248867034912e-01 2.172997966408729553e-02 -1.450526863336563110e-01 -5.673814192414283752e-02 -7.233044505119323730e-02 1.826926767826080322e-01 2.764095962047576904e-01 4.023902416229248047e-01 -9.249894320964813232e-02 -1.013072878122329712e-01 -7.036984711885452271e-02
-2.030155211687088013e-01 -9.483195841312408447e-02 1.472836732864379883e-02 3.100165352225303650e-02 1.092401295900344849e-01 1.219036057591438293e-01 8.163470029830932617e-02 2.991989850997924805e-01 -1.693625152111053467e-01 -1.872984021902084351e-01 3.725715875625610352e-01 3.065354824066162109e-01 -1.189264133572578430e-01 -1.023361645638942719e-02 -3.059129416942596436e-02 -1.114942058920860291e-01 -1.218230091035366058e-02 -2.393153905868530273e-01 7.800985127687454224e-02 1.422814428806304932e-01 4.322700574994087219e-02 1.563106477260589600e-01 6.354405730962753296e-02 8.826329559087753296e-02 -2.105909436941146851e-01 -1.947643607854843140e-01 -1.511054462753236294e-03 1.032297238707542419e-01 4.231118857860565186e-01 -1.309933960437774658e-01 -2.727166116237640381e-01 1.269064992666244507e-01
-2.182297967374324799e-02 1.860384829342365265e-02 9.056936018168926239e-03 3.941620886325836182e-02 -1.410202831029891968e-01 1.733039766550064087e-01 -6.727933883666992188e-02 7.114050537347793579e-02 -8.868308365345001221e-02 -1.395192295312881470e-01 2.915463745594024658e-01 -3.102870285511016846e-01 -2.580760419368743896e-01 3.644915297627449036e-02 -5.369022861123085022e-02 -6.498524546623229980e-02 4.640299677848815918e-01 -4.430340230464935303e-02 2.979856431484222412e-01 2.576826512813568115e-01 -3.268610686063766479e-02 1.628199666738510132e-01 4.329750686883926392e-02 -1.405887305736541748e-01 -3.354832828044891357e-01 -2.257579416036605835e-01 1.519387811422348022e-01 -7.974261045455932617e-02 1.754171401262283325e-01 -6.207220256328582764e-02 7.017156481742858887e-02 -1.339255832135677338e-02
-1.575190126895904541e-01 -4.326117336750030518e-01 1.379204839468002319e-01 7.517421990633010864e-02 -1.441687196493148804e-01 -2.827740460634231567e-02 1.979602873325347900e-01 1.314218193292617798e-01 3.777371644973754883e-01 -1.398180276155471802e-01 2.510372400283813477e-01 -8.485685288906097412e-02 -4.726388677954673767e-02 8.145830035209655762e-02 1.559093445539474487e-01 2.370474934577941895e-01 1.612684279680252075e-01 -2.560549676418304443e-01 -2.683712840080261230e-01 1.297184359282255173e-02 2.484048008918762207e-01 -8.665572851896286011e-02 9.143294394016265869e-02 -2.492608428001403809e-01 5.190397053956985474e-02 -7.494451850652694702e-02 8.592717349529266357e-02 -1.316314786672592163e-01 7.573692500591278076e-02 -1.642248779535293579e-02 -1.176243424415588379e-01 8.463785052299499512e-02
-1.403055638074874878e-01 -6.713952124118804932e-02 -1.561517640948295593e-02 -2.600798308849334717e-01 8.281039446592330933e-02 2.049268335103988647e-01 2.160620540380477905e-01 3.282804973423480988e-03 2.444768100976943970e-01 -1.386391092091798782e-02 2.408118247985839844e-01 -1.833290755748748779e-01 2.040789127349853516e-01 1.071115061640739441e-01 2.136959582567214966e-01 1.742219203151762486e-03 1.331037431955337524e-01 -1.309109665453433990e-02 -1.563795953989028931e-01 2.949334979057312012e-01 1.379036754369735718e-01 -6.156006455421447754e-02 3.870714306831359863e-01 -2.061314135789871216e-01 -2.842281460762023926e-01 -6.041191890835762024e-02 3.283296898007392883e-02 -1.227057054638862610e-01 1.506709754467010498e-01 -2.856317162513732910e-01 4.998358339071273804e-02 -1.010879576206207275e-01
-2.908456027507781982e-01 1.172857657074928284e-01 1.685399413108825684e-01 7.781063020229339600e-02 -3.450177311897277832e-01 -4.066893085837364197e-02 4.489121213555335999e-02 2.265509665012359619e-01 4.149513319134712219e-02 1.800712943077087402e-01 -2.252928167581558228e-02 -8.708524703979492188e-02 -2.308577066287398338e-03 8.143654465675354004e-02 -4.351354762911796570e-02 -1.729650981724262238e-02 3.619337081909179688e-01 -3.310968577861785889e-01 -2.637885510921478271e-01 2.707989811897277832e-01 4.800953716039657593e-02 1.897399872541427612e-01 1.814000755548477173e-01 8.712163567543029785e-02 -1.684945658780634403e-03 -1.033700257539749146e-01 9.356608986854553223e-02 -2.093382328748703003e-01 2.280567586421966553e-01 -7.231926172971725464e-02 1.625705063343048096e-01 1.811563819646835327e-01
-3.402054309844970703e-01 -1.540904194116592407e-01 -1.465368121862411499e-01 -3.103299438953399658e-01 -9.843999147415161133e-02 -5.140722170472145081e-02 -1.469450891017913818e-01 2.342759966850280762e-01 4.152409732341766357e-01 -9.287183731794357300e-02 -6.394746154546737671e-02 -1.147518828511238098e-01 -1.463214904069900513e-01 1.530520766973495483e-01 -3.468294069170951843e-02 -3.035357594490051270e-01 2.225583195686340332e-01 -1.579841226339340210e-01 6.238406151533126831e-02 -1.883488707244396210e-02 5.334104970097541809e-02 -1.643425971269607544e-01 1.723236441612243652e-01 -8.794180303812026978e-02 6.569667905569076538e-02 -4.705456551164388657e-03 1.858633458614349365e-01 2.499370425939559937e-01 -1.567232050001621246e-02 -1.506585478782653809e-01 -1.988312602043151855e-01 8.716714382171630859e-02
-1.460997164249420166e-01 -1.909120939671993256e-02 -5.557828396558761597e-02 1.158115640282630920e-01 -1.648855358362197876e-01 -1.425550132989883423e-01 -1.752599775791168213e-01 2.778959870338439941e-01 1.579720377922058105e-01 1.804012805223464966e-01 7.371295243501663208e-02 2.535306811332702637e-01 -5.595988407731056213e-02 2.416388094425201416e-01 -1.923202872276306152e-01 2.088959142565727234e-02 2.321055978536605835e-01 -3.632498383522033691e-01 5.828342959284782410e-02 8.157601952552795410e-02 9.414238482713699341e-02 -2.379752323031425476e-02 9.784273058176040649e-02 -6.608250737190246582e-02 -1.109436713159084320e-02 -3.033217489719390869e-01 2.434090971946716309e-01 -7.644175738096237183e-02 8.474884927272796631e-02 -3.787295520305633545e-01 2.240438312292098999e-01 -5.390134453773498535e-02
-4.417513310909271240e-02 8.305796980857849121e-02 -4.154311865568161011e-02 -1.420038342475891113e-01 3.676671683788299561e-01 -8.435071259737014771e-02 -2.306081540882587433e-02 2.343052327632904053e-01 2.288732081651687622e-01 1.417371481657028198e-01 1.231030672788619995e-01 1.302686035633087158e-01 -1.130090728402137756e-01 1.292952597141265869e-01 -1.558434516191482544e-01 2.338340971618890762e-03 1.254711598157882690e-01 -2.337940782308578491e-01 -1.925361901521682739e-01 1.517301797866821289e-01 1.202607676386833191e-01 3.589490354061126709e-01 1.720945984125137329e-01 -2.998681664466857910e-01 -1.961417496204376221e-01 -3.137696087360382080e-01 8.896812796592712402e-02 -1.411686688661575317e-01 1.393242925405502319e-01 -1.804130226373672485e-01 -5.555097386240959167e-02 2.087767701596021652e-03
-1.080104038119316101e-01 -2.574564516544342041e-01 4.091327637434005737e-02 -1.750443279743194580e-01 -1.965234726667404175e-01 -2.907258830964565277e-02 2.543955445289611816e-01 1.676688492298126221e-01 2.260168194770812988e-01 -2.165371030569076538e-01 2.170112580060958862e-01 -2.109263986349105835e-01 2.490319311618804932e-01 -2.492942661046981812e-02 -2.945291996002197266e-01 -5.980702862143516541e-02 8.511882275342941284e-02 -1.677068173885345459e-01 -1.543360352516174316e-01 1.098959073424339294e-01 -2.289073914289474487e-02 2.516910731792449951e-01 4.329300671815872192e-02 1.444107890129089355e-01 -2.360415309667587280e-01 -1.928143501281738281e-01 1.325426548719406128e-01 -2.040924578905105591e-01 -2.027679793536663055e-02 -1.607456505298614502e-01 -4.490887746214866638e-03 2.804766893386840820e-01
-1.202466934919357300e-01 -1.060144603252410889e-01 2.214898914098739624e-01 -2.441501915454864502e-01 3.324886411428451538e-02 -5.537958070635795593e-02 6.980430334806442261e-03 1.166590722277760506e-03 -5.811827629804611206e-02 -6.058858707547187805e-02 1.645878404378890991e-01 6.280042231082916260e-02 -1.818477362394332886e-01 -1.391359865665435791e-01 4.610568657517433167e-02 -3.242921456694602966e-02 2.302536815404891968e-01 -1.890086829662322998e-01 3.904329612851142883e-02 2.847937047481536865e-01 1.933573782444000244e-01 -6.816501915454864502e-02 8.880280703306198120e-02 -4.714429080486297607e-01 -4.303969070315361023e-02 6.615664809942245483e-02 1.153078489005565643e-02 3.032450675964355469e-01 2.307029366493225098e-01 2.810470946133136749e-02 -2.779916822910308838e-01 3.075096905231475830e-01
4.413402825593948364e-02 -1.630293279886245728e-01 3.049645125865936279e-01 1.553949862718582153e-01 -4.499844461679458618e-02 6.742522120475769043e-02 -2.807468473911285400e-01 -9.903915226459503174e-02 2.027006298303604126e-01 -2.042400538921356201e-01 1.034288331866264343e-01 -4.331542924046516418e-02 -2.385403960943222046e-02 2.319595217704772949e-01 -2.273689210414886475e-01 6.817968934774398804e-02 -3.136791661381721497e-02 -3.860517740249633789e-01 -1.849962472915649414e-01 1.034067273139953613e-01 9.652320877648890018e-04 -7.613873481750488281e-02 9.737887978553771973e-02 -2.809779942035675049e-01 -2.539532184600830078e-01 2.553214784711599350e-03 2.480842322111129761e-01 1.180219054222106934e-01 1.904191225767135620e-01 -2.690768241882324219e-01 -1.183275729417800903e-01 3.502544760704040527e-02
-9.511849284172058105e-02 -1.858474016189575195e-01 1.511199474334716797e-01 -1.069606002420186996e-02 2.554855346679687500e-01 1.705064326524734497e-01 -1.160710379481315613e-01 1.256731599569320679e-01 3.315758705139160156e-01 -1.059580966830253601e-02 1.371495276689529419e-01 -2.155860066413879395e-01 6.479153782129287720e-02 3.542664945125579834e-01 -1.690950989723205566e-01 2.068083733320236206e-01 1.283177435398101807e-01 -1.650331309065222740e-03 -7.593669742345809937e-02 2.563623487949371338e-01 -6.986913084983825684e-02 1.522255223244428635e-02 -1.266790628433227539e-01 2.657796256244182587e-02 -1.135192513465881348e-01 -3.841532468795776367e-01 2.088660597801208496e-01 -1.683293841779232025e-02 3.167615532875061035e-01 -8.191192895174026489e-02 -1.024909988045692444e-01 -4.121077060699462891e-02
-3.069347143173217773e-01 8.499232679605484009e-02 7.161659747362136841e-02 -2.472435832023620605e-01 -2.533731162548065186e-01 1.013257056474685669e-01 7.194577902555465698e-02 4.109139740467071533e-01 2.092097699642181396e-01 -1.146206259727478027e-01 -1.765386760234832764e-02 -5.401116237044334412e-02 4.499755054712295532e-02 1.806104183197021484e-01 -2.950150072574615479e-01 -1.298151612281799316e-01 5.846313387155532837e-02 -1.605284512042999268e-01 -1.447933614253997803e-01 7.226352393627166748e-02 1.245973333716392517e-01 -4.993715509772300720e-02 9.500617533922195435e-02 2.660816721618175507e-02 -1.706897020339965820e-01 -1.766216382384300232e-02 1.215214356780052185e-01 3.175618350505828857e-01 -5.664835870265960693e-02 -2.491093426942825317e-01 -2.929802834987640381e-01 -7.657107710838317871e-02
-2.096807658672332764e-01 -9.362574666738510132e-02 3.226147033274173737e-03 1.588698178529739380e-01 -2.009612508118152618e-02 4.275073111057281494e-02 -2.398751229047775269e-01 4.012134671211242676e-01 1.500147022306919098e-02 1.823892816901206970e-02 4.876871407032012939e-01 -1.300778519362211227e-02 -8.677905052900314331e-02 1.903000473976135254e-01 1.333170086145401001e-01 -4.988208040595054626e-02 2.887793779373168945e-01 -2.146464139223098755e-01 -1.663596481084823608e-01 -6.785213202238082886e-02 1.635124236345291138e-01 -1.224990785121917725e-01 1.143635064363479614e-01 -2.102099955081939697e-01 -6.779400259256362915e-02 2.528192698955535889e-01 -4.186433553695678711e-02 4.686843231320381165e-02 -7.632916420698165894e-02 -5.444022268056869507e-02 -2.380927354097366333e-01 -2.386641688644886017e-03
-5.066713318228721619e-02 -2.200679630041122437e-01 1.030892431735992432e-01 -9.479108452796936035e-02 6.046316772699356079e-02 -1.426336169242858887e-01 -2.434594482183456421e-01 2.160017341375350952e-01 -1.162339970469474792e-01 -2.674172222614288330e-01 6.043137237429618835e-02 3.193844854831695557e-02 -1.620720624923706055e-01 4.883211106061935425e-02 -1.426022052764892578e-01 -1.847216859459877014e-02 7.557806372642517090e-02 -1.123655810952186584e-01 -1.754683405160903931e-01 -2.239549607038497925e-01 -1.187460348010063171e-01 -1.167700737714767456e-01 3.527387976646423340e-01 -8.027496933937072754e-02 1.291871368885040283e-01 -1.998450458049774170e-01 1.799210458993911743e-01 -3.610621765255928040e-02 1.748727113008499146e-01 -2.721031010150909424e-01 -2.796514332294464111e-01 3.597530722618103027e-01
-2.962791360914707184e-02 1.295462623238563538e-02 -2.447181195020675659e-01 1.591842621564865112e-01 6.410107947885990143e-03 2.524681091308593750e-01 2.591712214052677155e-02 1.444152742624282837e-01 2.244138866662979126e-01 -3.530754521489143372e-02 8.568121492862701416e-02 4.022699296474456787e-01 9.068512171506881714e-02 3.560069799423217773e-01 -2.825711481273174286e-02 -1.185595989227294922e-01 3.754992187023162842e-01 -2.024216949939727783e-01 -1.564365252852439880e-02 1.834622472524642944e-01 -4.368338268250226974e-03 2.320599183440208435e-02 8.406010270118713379e-02 -1.456399410963058472e-01 -2.560996413230895996e-01 -8.923140354454517365e-03 1.115820258855819702e-01 1.959882527589797974e-01 7.982963323593139648e-02 -3.094537556171417236e-02 5.201693624258041382e-03 2.987154722213745117e-01
-2.224278002977371216e-01 -6.099165230989456177e-02 -6.562661379575729370e-02 -2.943978644907474518e-02 -9.035197645425796509e-02 -1.382786482572555542e-01 -1.640688180923461914e-01 1.500744838267564774e-02 3.251838088035583496e-01 1.211271136999130249e-01 4.262197315692901611e-01 -1.649819165468215942e-01 -1.929137855768203735e-02 -2.713331766426563263e-02 -2.887906730175018311e-01 9.497018903493881226e-02 2.084221988916397095e-01 -1.463247686624526978e-01 2.182360589504241943e-01 8.453060686588287354e-02 1.492733974009752274e-02 -2.971483021974563599e-02 7.730936259031295776e-02 -2.488723397254943848e-01 -2.228520959615707397e-01 -2.812993526458740234e-01 2.897643148899078369e-01 -6.363039463758468628e-02 -2.539627067744731903e-02 -1.394694745540618896e-01 1.939245909452438354e-01 3.502253070473670959e-02
-2.832072973251342773e-01 -1.057380959391593933e-01 2.342867851257324219e-01 -2.672936320304870605e-01 -1.125535741448402405e-02 2.670875191688537598e-01 -2.685438096523284912e-01 1.643776148557662964e-01 1.725631654262542725e-01 9.101726859807968140e-02 1.201719604432582855e-02 5.082203447818756104e-02 1.912114769220352173e-01 -8.760868012905120850e-02 -6.570124626159667969e-02 -1.926981359720230103e-01 1.057921200990676880e-01 -3.610777854919433594e-01 -3.345184773206710815e-02 1.395718902349472046e-01 6.047615408897399902e-02 1.197836399078369141e-01 2.659383118152618408e-01 -1.883403360843658447e-01 -3.066355288028717041e-01 -2.907755598425865173e-02 3.086044639348983765e-02 3.285507112741470337e-02 -1.894666254520416260e-01 3.783369809389114380e-02 -2.207724601030349731e-01 -1.259429007768630981e-01
7.196622341871261597e-02 -4.050980135798454285e-02 -6.299588829278945923e-02 -1.643744558095932007e-01 2.965336143970489502e-01 -7.201016694307327271e-02 -6.517963856458663940e-02 2.854224741458892822e-01 2.210802137851715088e-01 -3.160813823342323303e-02 1.509136259555816650e-01 1.052686944603919983e-01 -4.835567250847816467e-02 1.628810316324234009e-01 -6.025852262973785400e-02 -6.589728593826293945e-02 2.922574803233146667e-02 -3.396604955196380615e-01 -1.932924240827560425e-01 1.517896056175231934e-01 2.510177493095397949e-01 2.431638985872268677e-01 8.915369957685470581e-02 -3.316369354724884033e-01 -1.630457341670989990e-01 -2.731595039367675781e-01 -8.385072648525238037e-02 -2.032945603132247925e-01 1.263076961040496826e-01 -1.763696521520614624e-01 -2.194916456937789917e-01 -3.598279505968093872e-02
-4.208578765392303467e-01 -7.530565559864044189e-02 2.555592358112335205e-01 5.097313225269317627e-02 -8.348128199577331543e-02 -2.220696955919265747e-02 -8.071566373109817505e-02 1.172831878066062927e-01 2.344474792480468750e-01 -1.509796380996704102e-01 -1.496177762746810913e-01 2.421200508251786232e-03 -7.343394309282302856e-02 -1.087185926735401154e-02 -3.057585954666137695e-01 3.418776020407676697e-02 -1.455297321081161499e-02 -1.477233320474624634e-01 -1.426733881235122681e-01 6.271193176507949829e-02 1.613360643386840820e-02 2.098900079727172852e-01 1.659179665148258209e-02 6.289608776569366455e-02 -2.993268072605133057e-01 -4.435080289840698242e-01 1.195271760225296021e-01 -2.186396121978759766e-01 -1.198360137641429901e-02 -1.860867589712142944e-01 4.019701853394508362e-02 2.039733976125717163e-01
-1.390065997838973999e-01 5.506189167499542236e-02 4.180135205388069153e-02 -2.500348985195159912e-01 -3.654234344139695168e-03 7.793391495943069458e-02 -7.305202633142471313e-02 1.609918326139450073e-01 2.239186465740203857e-01 3.487258255481719971e-01 1.879009306430816650e-01 1.186755672097206116e-01 1.512607336044311523e-01 1.372103951871395111e-02 -1.381471902132034302e-01 -2.238986939191818237e-01 5.305382981896400452e-02 -2.879361212253570557e-01 -1.836827844381332397e-01 2.484559267759323120e-01 2.475727116689085960e-03 4.141044318675994873e-01 1.244860216975212097e-01 -1.168470531702041626e-01 -7.701470702886581421e-02 -3.497018665075302124e-02 1.570719033479690552e-01 1.005805730819702148e-01 -3.302419558167457581e-02 -2.102292925119400024e-01 -2.834767401218414307e-01 1.148772537708282471e-01
-1.033616885542869568e-01 -9.525469690561294556e-02 5.666573718190193176e-02 -1.142716631293296814e-01 -1.963692344725131989e-02 4.711190462112426758e-01 -7.928954809904098511e-02 -3.778821602463722229e-02 1.391827873885631561e-02 -1.100088283419609070e-01 3.212206959724426270e-01 -2.226801663637161255e-01 -4.142474234104156494e-01 -7.402341067790985107e-02 -5.667054280638694763e-02 -6.217540800571441650e-02 3.326926231384277344e-01 -1.565755158662796021e-01 1.412569433450698853e-01 -1.612028689123690128e-03 2.007785439491271973e-01 1.855916976928710938e-01 1.336606889963150024e-01 -1.149999722838401794e-01 9.152536094188690186e-02 -1.593052595853805542e-01 -6.811318546533584595e-02 1.865417212247848511e-01 3.511985018849372864e-02 -2.280670404434204102e-02 1.414935942739248276e-02 2.203383445739746094e-01
-1.886514723300933838e-01 -4.069561138749122620e-03 1.879225969314575195e-01 -1.189281269907951355e-01 -1.530246734619140625e-01 -2.006919309496879578e-02 -8.623853325843811035e-02 2.519465684890747070e-01 2.398044317960739136e-01 6.497493386268615723e-02 8.869045227766036987e-02 -2.060917317867279053e-01 3.581701964139938354e-02 1.033639162778854370e-01 -5.337744951248168945e-02 -1.977980732917785645e-01 3.783294260501861572e-01 2.391585707664489746e-02 2.802982926368713379e-01 2.430427819490432739e-01 2.214914262294769287e-01 1.182402521371841431e-01 1.479145139455795288e-02 -8.821730315685272217e-02 4.553105309605598450e-02 -2.745663821697235107e-01 1.165713369846343994e-01 -9.006658941507339478e-02 -2.477905750274658203e-01 -2.503323554992675781e-01 -2.797273993492126465e-01 1.835645176470279694e-02
-4.323951527476310730e-02 -1.697658151388168335e-01 -2.327851951122283936e-01 8.794704824686050415e-02 -1.615397632122039795e-01 7.790076732635498047e-02 1.400896906852722168e-01 -2.697481960058212280e-02 7.546491175889968872e-02 -1.068312376737594604e-01 7.443004846572875977e-02 -2.515421807765960693e-01 1.383950114250183105e-01 -9.450904093682765961e-03 -1.069219484925270081e-01 7.797260582447052002e-02 3.259234130382537842e-01 -2.727225124835968018e-01 -2.067713737487792969e-01 5.666160956025123596e-02 2.083801925182342529e-01 1.524491235613822937e-03 3.462180793285369873e-01 1.422868967056274414e-01 -3.418733775615692139e-01 -6.141992658376693726e-02 -4.026945680379867554e-02 -6.112457439303398132e-02 -5.400586407631635666e-03 -2.160520851612091064e-01 -3.475539982318878174e-01 1.690543293952941895e-01
-3.470928966999053955e-01 -1.560006737709045410e-01 3.336335718631744385e-02 -3.256901800632476807e-01 -2.570387005107477307e-05 1.271922886371612549e-01 -2.473713606595993042e-01 1.112449448555707932e-02 1.157973036170005798e-01 -7.998801767826080322e-02 1.322247534990310669e-01 1.281469315290451050e-01 6.354538351297378540e-02 1.615729779005050659e-01 1.740636229515075684e-01 1.061281412839889526e-01 1.304122209548950195e-01 -5.755723640322685242e-02 -2.795151472091674805e-01 3.358673751354217529e-01 -2.990779839456081390e-02 -1.803310215473175049e-01 2.370845973491668701e-01 -1.439043879508972168e-01 -1.535935550928115845e-01 -9.857078641653060913e-02 1.579830348491668701e-01 -1.905460059642791748e-01 2.673197686672210693e-01 -2.242076843976974487e-01 5.123518034815788269e-02 -6.765343248844146729e-02
-1.048009842634201050e-01 3.412599489092826843e-02 7.189114391803741455e-02 2.657280564308166504e-01 -9.475626796483993530e-02 8.808145672082901001e-02 -8.109988272190093994e-02 1.819363683462142944e-01 1.996560692787170410e-01 1.425091326236724854e-01 1.359992772340774536e-01 3.824308514595031738e-02 -1.005720421671867371e-01 1.400892734527587891e-01 -3.640440106391906738e-01 1.997497305274009705e-02 1.109496653079986572e-01 -1.094421595335006714e-01 -4.188100621104240417e-02 3.111900985240936279e-01 2.700664699077606201e-01 -7.985031604766845703e-02 2.690746486186981201e-01 1.747626252472400665e-02 2.349952161312103271e-01 -2.383355200290679932e-01 1.557614803314208984e-01 -2.475307434797286987e-01 -1.003818288445472717e-01 -1.939376592636108398e-01 -2.946675121784210205e-01 7.671163976192474365e-02
-8.530811220407485962e-02 -2.636503577232360840e-01 1.274445652961730957e-02 -4.013246297836303711e-02 1.972313374280929565e-01 5.322747305035591125e-02 -2.190099209547042847e-01 -1.184148043394088745e-01 7.319935411214828491e-02 -3.164891004562377930e-01 -2.950526960194110870e-02 -1.146940365433692932e-01 -7.490202784538269043e-02 2.228741049766540527e-01 -3.961343318223953247e-02 9.623444825410842896e-02 1.377393007278442383e-01 -4.126356840133666992e-01 2.671242691576480865e-02 1.692021340131759644e-01 1.627826392650604248e-01 3.740319982171058655e-02 3.096279874444007874e-02 -3.244681656360626221e-01 -1.267047375440597534e-01 5.680695548653602600e-02 2.421422153711318970e-01 2.425575256347656250e-01 2.647437751293182373e-01 -1.034606248140335083e-01 -1.903988867998123169e-01 1.598221659660339355e-01
-2.266041934490203857e-01 -3.131967782974243164e-02 9.635849297046661377e-02 1.386312767863273621e-02 3.619043156504631042e-02 3.334406018257141113e-01 1.755648106336593628e-02 1.988265663385391235e-01 2.918279729783535004e-03 -1.459902524948120117e-02 4.456098675727844238e-01 1.429239362478256226e-01 -4.469791054725646973e-02 -4.140402004122734070e-02 -9.613463655114173889e-03 -2.128620743751525879e-01 -9.249709546566009521e-02 -1.541401892900466919e-01 -2.927245805040001869e-03 3.193423151969909668e-01 5.585979297757148743e-02 3.147963285446166992e-01 -5.072091892361640930e-02 1.925648935139179230e-02 -8.575201034545898438e-02 -2.933731079101562500e-01 9.772595949470996857e-03 -1.903813704848289490e-02 3.671057522296905518e-01 -6.675671041011810303e-02 -2.099434584379196167e-01 2.976309321820735931e-02
-3.860483765602111816e-01 -4.138167947530746460e-02 6.727192550897598267e-02 5.833539739251136780e-02 8.070170134305953979e-02 1.949045360088348389e-01 -3.194886445999145508e-01 3.925314247608184814e-01 9.252047538757324219e-02 1.542814671993255615e-01 1.112488508224487305e-01 4.349459335207939148e-02 -3.217909112572669983e-02 1.563025563955307007e-01 -3.210859596729278564e-01 -1.644569188356399536e-01 7.712502777576446533e-02 -2.528797686100006104e-01 6.146194785833358765e-02 4.987254366278648376e-02 1.884717941284179688e-01 1.379242092370986938e-01 -1.423716992139816284e-01 -2.088158726692199707e-01 2.967715263366699219e-02 -7.798888534307479858e-02 3.788946196436882019e-02 -6.003113463521003723e-02 9.762340784072875977e-02 7.281926274299621582e-02 -3.408846557140350342e-01 -2.854375354945659637e-02
-2.618477642536163330e-01 -8.622465282678604126e-02 3.715331107378005981e-02 -1.605359166860580444e-01 -1.393590718507766724e-01 -2.356759756803512573e-01 1.755186356604099274e-02 1.742783039808273315e-01 1.993585079908370972e-01 -1.223817989230155945e-01 1.300466358661651611e-01 1.861860044300556183e-02 1.588886529207229614e-01 1.346063613891601562e-01 -1.134974211454391479e-01 2.005365937948226929e-01 1.727591753005981445e-01 -9.123727679252624512e-02 -5.616568773984909058e-02 -1.410853303968906403e-02 9.785283356904983521e-02 -1.693465113639831543e-01 3.344355821609497070e-01 3.856372088193893433e-02 7.205897476524114609e-03 6.455979496240615845e-02 2.476477473974227905e-01 -6.595683097839355469e-02 4.418278336524963379e-01 -3.198585808277130127e-01 9.504190832376480103e-02 2.306456863880157471e-01
-5.914546921849250793e-02 3.120923973619937897e-02 -1.619054377079010010e-01 1.277899444103240967e-01 -9.624958038330078125e-02 1.771737262606620789e-02 2.712146006524562836e-02 -5.443382076919078827e-03 9.866397082805633545e-02 -1.781097203493118286e-01 2.816418707370758057e-01 4.355986043810844421e-02 -1.516415178775787354e-01 -5.854674056172370911e-02 -1.333677023649215698e-01 2.781709730625152588e-01 1.342162042856216431e-01 -4.184900820255279541e-01 1.215469762682914734e-01 1.634605675935745239e-01 3.230746984481811523e-01 -1.212580874562263489e-02 1.507681310176849365e-01 -2.808482050895690918e-01 -6.602567009394988418e-05 2.794141322374343872e-02 3.243646025657653809e-01 -1.481776237487792969e-01 4.380462318658828735e-02 -3.530349954962730408e-02 -2.017997652292251587e-01 2.928564846515655518e-01
-9.364200383424758911e-02 6.006504222750663757e-02 4.936068132519721985e-02 -6.938275694847106934e-02 4.901392012834548950e-02 1.357555389404296875e-01 -1.627014600671827793e-03 3.465624749660491943e-01 2.685510516166687012e-01 -6.000970676541328430e-02 4.475319087505340576e-01 -9.864550828933715820e-02 -1.198154687881469727e-01 1.554563045501708984e-01 -5.021229758858680725e-02 -6.090634316205978394e-02 2.906990051269531250e-01 -9.563659131526947021e-02 -2.753678858280181885e-01 1.411988735198974609e-01 -2.224558442831039429e-01 1.070763543248176575e-01 1.835556924343109131e-01 -3.272993266582489014e-01 1.192761138081550598e-01 -1.163812503218650818e-01 -1.284640431404113770e-01 -1.849616318941116333e-01 2.164838649332523346e-02 1.252402067184448242e-01 -1.483491212129592896e-01 3.331945464015007019e-02
-1.731344014406204224e-01 5.698816850781440735e-02 5.699609965085983276e-02 1.660915277898311615e-02 -2.600727975368499756e-01 4.372458532452583313e-02 1.293267160654067993e-01 1.360503435134887695e-01 2.022378295660018921e-01 -3.076085262000560760e-02 2.149112075567245483e-01 -9.103301167488098145e-02 1.525721549987792969e-01 3.202047646045684814e-01 -1.856847107410430908e-01 3.357462286949157715e-01 2.138103693723678589e-01 -9.980721026659011841e-02 -1.431914884597063065e-02 -1.119853481650352478e-01 1.722858846187591553e-01 2.200992107391357422e-01 1.263868063688278198e-01 -1.722695380449295044e-01 -2.447111606597900391e-01 -1.825124025344848633e-01 1.284258067607879639e-01 1.718113124370574951e-01 2.547945082187652588e-01 -5.458018928766250610e-02 2.938532233238220215e-01 5.898818001151084900e-02
-1.121459975838661194e-01 -2.587141003459692001e-03 -8.192627131938934326e-02 -4.318012669682502747e-02 -4.887675400823354721e-03 -2.196455895900726318e-01 -2.520208619534969330e-02 -1.190153998322784901e-03 6.977982074022293091e-02 -2.102845162153244019e-01 6.906332075595855713e-02 -2.902498841285705566e-01 -5.252225324511528015e-02 -1.323079764842987061e-01 -1.562384366989135742e-01 1.212201453745365143e-02 3.485649228096008301e-01 -1.088534668087959290e-01 -2.532614767551422119e-01 4.239276349544525146e-01 2.809920310974121094e-01 -2.267483621835708618e-01 2.583799362182617188e-01 -8.560085296630859375e-02 1.257577538490295410e-01 -1.365801990032196045e-01 -5.987592786550521851e-02 1.716521978378295898e-01 -1.474200636148452759e-01 -9.115454554557800293e-02 -1.911028921604156494e-01 1.768277585506439209e-01
-3.510679304599761963e-01 -8.201682008802890778e-03 -1.161872968077659607e-01 1.374739557504653931e-01 -2.284596860408782959e-01 4.766389355063438416e-02 -2.506025135517120361e-02 8.275680989027023315e-02 2.629335410892963409e-02 -6.216929107904434204e-02 4.419296681880950928e-01 6.293857842683792114e-02 -2.168591320514678955e-01 1.150829941034317017e-01 2.930474281311035156e-02 1.451698411256074905e-02 1.892960816621780396e-01 -2.115471214056015015e-01 1.229145973920822144e-01 -1.059102639555931091e-01 2.477939873933792114e-01 -1.334641873836517334e-01 3.885609209537506104e-01 -2.148314267396926880e-01 -7.478158921003341675e-02 -8.281847089529037476e-02 -1.281251572072505951e-02 1.152339950203895569e-01 1.528532356023788452e-01 -4.017079994082450867e-02 -1.770853400230407715e-01 2.273630350828170776e-01
-2.342803627252578735e-01 -1.759797930717468262e-01 -1.179434508085250854e-01 -9.145920723676681519e-02 1.637892983853816986e-02 1.896161288022994995e-01 -5.790515989065170288e-02 2.568996250629425049e-01 2.214369736611843109e-02 5.423806235194206238e-02 4.974652826786041260e-01 2.086967229843139648e-01 -1.105169020593166351e-02 -1.040376257151365280e-02 6.832588464021682739e-02 -9.908395260572433472e-02 -5.247087404131889343e-02 -2.833723723888397217e-01 2.102893739938735962e-01 2.620833814144134521e-01 1.691183894872665405e-01 9.292688965797424316e-02 6.139590963721275330e-02 1.113519072532653809e-01 -2.524325251579284668e-01 -1.562830060720443726e-01 -1.460363566875457764e-01 -5.324047803878784180e-02 6.115987896919250488e-02 -3.017741143703460693e-01 -1.296306550502777100e-01 6.191310286521911621e-02
-2.129842489957809448e-01 -3.837588056921958923e-02 8.755872398614883423e-02 -2.058996260166168213e-01 -8.042674511671066284e-02 -2.480654567480087280e-01 -2.635602839291095734e-02 4.772575199604034424e-02 2.053244113922119141e-01 1.369912270456552505e-02 2.509038150310516357e-01 1.029883623123168945e-01 9.275909513235092163e-02 1.442092508077621460e-01 -1.930462419986724854e-01 -3.623675554990768433e-02 2.040921896696090698e-01 -3.152806684374809265e-02 2.253556847572326660e-01 2.642122805118560791e-01 -4.347731173038482666e-02 -1.709257960319519043e-01 1.310309469699859619e-01 -2.990856468677520752e-01 -2.105245739221572876e-01 -2.816096246242523193e-01 3.967424929141998291e-01 8.835656195878982544e-02 4.569882154464721680e-02 -2.226885706186294556e-01 6.971336156129837036e-02 4.356572031974792480e-02
-7.653859257698059082e-02 -1.592244505882263184e-01 4.058430902659893036e-03 6.916619092226028442e-02 -1.199445920065045357e-03 3.839266253635287285e-03 -3.852116465568542480e-01 2.763909054920077324e-03 2.584003806114196777e-01 1.455879537388682365e-03 1.891838163137435913e-01 -7.628673315048217773e-02 2.424434870481491089e-01 -1.016933917999267578e-01 -1.427722871303558350e-01 -5.502198357135057449e-03 9.420870244503021240e-02 -3.130587339401245117e-01 -6.616591662168502808e-02 2.486729808151721954e-02 -1.604443043470382690e-01 -9.116232395172119141e-02 -1.128202080726623535e-01 -1.902226805686950684e-01 -2.215421944856643677e-01 -2.162387780845165253e-02 3.865740299224853516e-01 5.951035022735595703e-02 2.217799425125122070e-01 -1.228645816445350647e-01 -3.422700762748718262e-01 1.971187889575958252e-01
-1.527299582958221436e-01 1.868731379508972168e-01 -6.747679412364959717e-02 3.216207399964332581e-02 -1.096494793891906738e-01 3.633925318717956543e-01 -1.458013802766799927e-01 2.104810178279876709e-01 6.266681849956512451e-02 9.149105101823806763e-02 4.016567766666412354e-02 -2.790604233741760254e-01 -6.709595024585723877e-02 4.941383842378854752e-03 4.610916972160339355e-02 1.064703613519668579e-01 4.638502299785614014e-01 -7.467445731163024902e-02 2.527895271778106689e-01 2.275617718696594238e-01 -5.335180833935737610e-02 1.186818443238735199e-02 7.746041566133499146e-02 -2.648927271366119385e-01 -1.793211400508880615e-01 -1.014545187354087830e-01 1.626098453998565674e-01 -1.137084364891052246e-01 2.164053618907928467e-01 1.379286348819732666e-01 7.155374437570571899e-02 2.199566513299942017e-01
-2.017481774091720581e-01 -1.400853246450424194e-01 -7.078410126268863678e-03 -9.513438679277896881e-03 -2.226912677288055420e-01 -1.244723722338676453e-01 -8.491082489490509033e-02 -4.273449629545211792e-02 8.912832289934158325e-02 -1.207194104790687561e-01 2.692628204822540283e-01 2.188087254762649536e-02 2.094038575887680054e-01 8.675160259008407593e-02 9.556417912244796753e-02 -9.400772303342819214e-02 1.562851220369338989e-01 1.049806829541921616e-03 -1.176467761397361755e-01 3.893442079424858093e-02 -9.021420031785964966e-02 5.848931893706321716e-02 2.359162569046020508e-01 -2.437616288661956787e-01 2.516667842864990234e-01 -8.586968481540679932e-02 2.418214678764343262e-01 4.630744829773902893e-02 2.511022984981536865e-01 -3.776201009750366211e-01 -1.835196018218994141e-01 4.043378531932830811e-01
-5.577756837010383606e-02 -2.401265501976013184e-01 9.842170774936676025e-02 -1.173774302005767822e-01 5.438337475061416626e-02 4.101715087890625000e-01 2.757449448108673096e-02 7.391244173049926758e-02 -1.821609288454055786e-01 8.828286826610565186e-02 2.280490696430206299e-01 -1.929693669080734253e-01 -3.367953300476074219e-01 1.964227668941020966e-02 -5.198868364095687866e-02 5.946281179785728455e-02 4.482576549053192139e-01 -8.785474300384521484e-02 1.316262632608413696e-01 4.844410717487335205e-02 1.275584250688552856e-01 9.156659990549087524e-02 2.314627468585968018e-01 -4.335898905992507935e-02 -4.402028396725654602e-02 -2.032495886087417603e-01 -7.623759657144546509e-02 1.350937485694885254e-01 -1.572320461273193359e-01 -6.955591589212417603e-02 1.601041108369827271e-02 2.872340381145477295e-01
-1.786155700683593750e-01 -1.050804182887077332e-01 -6.162883713841438293e-02 5.763207096606492996e-03 3.099352866411209106e-02 1.353955566883087158e-01 -2.447281032800674438e-01 2.210174053907394409e-01 2.452969104051589966e-01 2.286762446165084839e-01 1.174424812197685242e-01 -1.068387329578399658e-01 -2.318621277809143066e-01 2.434990853071212769e-01 -6.315185874700546265e-02 -4.472059756517410278e-02 1.154836043715476990e-01 -7.704499363899230957e-02 -3.588408231735229492e-01 2.873362004756927490e-01 -4.151422530412673950e-02 8.192336559295654297e-02 8.875199407339096069e-02 -1.345218122005462646e-01 -1.877454370260238647e-01 -4.039776921272277832e-01 1.600449830293655396e-01 2.452036440372467041e-01 -5.188878625631332397e-02 1.099996492266654968e-01 -4.010354727506637573e-02 -5.370549112558364868e-02
-2.787495553493499756e-01 -1.997016519308090210e-01 1.241563167423009872e-02 -8.822127431631088257e-02 2.099716104567050934e-02 3.073225915431976318e-01 -3.972016274929046631e-01 1.725797355175018311e-01 3.758414089679718018e-02 -9.913138300180435181e-02 1.824833303689956665e-01 1.479144394397735596e-01 2.083101868629455566e-01 9.574219584465026855e-02 -2.300661616027355194e-02 -9.254530817270278931e-02 7.452020794153213501e-02 -1.058064922690391541e-01 -6.269294768571853638e-02 -1.358542032539844513e-02 8.840871602296829224e-02 2.594811618328094482e-01 -5.185839906334877014e-02 7.132246345281600952e-02 -2.660905420780181885e-01 2.801626548171043396e-02 -1.101555749773979187e-01 -1.523906886577606201e-01 1.680790781974792480e-01 -1.791890114545822144e-01 3.058871626853942871e-02 4.381101429462432861e-01
-6.225505471229553223e-01 -3.313225135207176208e-02 9.676109999418258667e-03 1.409545987844467163e-01 6.325810402631759644e-02 -1.054052338004112244e-01 -3.358066678047180176e-01 9.756976366043090820e-02 1.472335606813430786e-01 -1.701754033565521240e-01 2.547758519649505615e-01 -1.425253450870513916e-01 2.102196961641311646e-02 -1.979268714785575867e-02 -3.473343700170516968e-02 5.938126146793365479e-02 1.132422462105751038e-01 -1.206352785229682922e-01 2.913328260183334351e-02 1.245633959770202637e-01 -2.038707211613655090e-02 -1.438039541244506836e-02 -8.023649454116821289e-02 1.114787086844444275e-01 -5.089651048183441162e-02 -1.525921076536178589e-01 -6.839448213577270508e-02 -2.013488262891769409e-01 2.103040069341659546e-01 -1.406282186508178711e-01 -2.734845876693725586e-01 1.985561251640319824e-01
-1.714614033699035645e-01 -1.557506173849105835e-01 -6.351007521152496338e-02 2.191555127501487732e-02 -4.017875716090202332e-02 -4.336558878421783447e-01 -1.385696977376937866e-01 1.058734059333801270e-01 -2.034540623426437378e-01 -1.264433376491069794e-02 1.135793477296829224e-01 -2.153535038232803345e-01 -1.004783362150192261e-01 1.601025089621543884e-02 -1.173320636153221130e-01 6.301969289779663086e-02 1.605539172887802124e-01 -2.665123939514160156e-01 9.244727343320846558e-02 1.281421333551406860e-01 2.016270011663436890e-01 1.412167251110076904e-01 3.281133174896240234e-01 -3.367790877819061279e-01 -1.915039271116256714e-01 7.116084545850753784e-02 -7.323598116636276245e-02 -1.620129048824310303e-01 8.552684448659420013e-03 -1.746443659067153931e-01 -1.325999647378921509e-01 2.605221569538116455e-01
-1.508157104253768921e-01 4.333894327282905579e-02 3.782567381858825684e-02 2.094142109854146838e-05 -2.870228290557861328e-01 2.643395662307739258e-01 -1.666692644357681274e-01 1.199640929698944092e-01 2.045464068651199341e-01 -4.752896726131439209e-02 1.118895858526229858e-01 -2.123299688100814819e-01 -7.275094836950302124e-02 1.827505528926849365e-01 -5.721472576260566711e-02 -1.546124517917633057e-01 2.734323143959045410e-01 -1.615019887685775757e-01 1.596624702215194702e-01 2.769875228404998779e-01 5.950910225510597229e-02 -2.107724547386169434e-01 4.783513396978378296e-02 -3.534646034240722656e-01 -1.257175803184509277e-01 -1.790012866258621216e-01 -3.690974414348602295e-01 5.258468538522720337e-02 1.320728212594985962e-01 -8.130447566509246826e-02 1.395789682865142822e-01 5.755873024463653564e-02
-1.164003908634185791e-01 6.478187441825866699e-02 8.031131327152252197e-02 8.732978999614715576e-02 1.530532687902450562e-01 1.843276619911193848e-01 -1.345029473304748535e-01 1.541309952735900879e-01 -5.969338491559028625e-02 1.586748100817203522e-02 9.002520143985748291e-02 -1.848038285970687866e-01 2.422520369291305542e-01 1.039939150214195251e-01 -6.964871287345886230e-02 -1.069613546133041382e-01 1.135688796639442444e-01 -8.585636317729949951e-02 -2.187228053808212280e-01 -7.946898043155670166e-02 4.353645145893096924e-01 2.511963844299316406e-01 1.991183757781982422e-01 -4.207321703433990479e-01 4.056524485349655151e-02 -1.340410560369491577e-01 -1.753165572881698608e-01 2.688187062740325928e-01 1.731787323951721191e-01 -1.088078618049621582e-01 -1.694846302270889282e-01 1.293312851339578629e-02
-3.100294470787048340e-01 1.004674360156059265e-01 -1.653795689344406128e-01 -1.264901459217071533e-01 2.652472350746393204e-03 -1.676161140203475952e-01 -9.197137504816055298e-02 -4.913755133748054504e-02 1.161760464310646057e-01 -6.642614305019378662e-02 3.476548790931701660e-01 -6.789729744195938110e-02 -3.939540474675595760e-04 -4.775056615471839905e-03 2.720361202955245972e-02 9.789308160543441772e-02 1.555821597576141357e-01 -1.669785678386688232e-01 1.676462888717651367e-01 2.047507837414741516e-02 2.003583759069442749e-01 -3.738825023174285889e-02 2.659976482391357422e-01 -3.785401284694671631e-01 -2.021572738885879517e-01 -1.404485106468200684e-01 -1.122155040502548218e-01 1.159425079822540283e-01 -3.909281268715858459e-02 -2.250157445669174194e-01 3.262005001306533813e-02 4.262386560440063477e-01
-3.194120228290557861e-01 1.103956848382949829e-01 -8.920026570558547974e-02 -2.929520905017852783e-01 3.307724371552467346e-02 1.863427162170410156e-01 -3.444094955921173096e-02 4.811617434024810791e-01 -3.266665618866682053e-03 -1.590524427592754364e-02 1.826131790876388550e-01 1.347048729658126831e-01 2.322830259799957275e-01 1.047964394092559814e-01 -5.040124803781509399e-02 -1.509098559617996216e-01 2.960781157016754150e-01 -9.146287292242050171e-02 -1.703365445137023926e-01 -5.642638728022575378e-02 1.774407178163528442e-02 1.211338266730308533e-01 1.746936440467834473e-01 -1.742389053106307983e-01 -1.677556335926055908e-01 -1.243281066417694092e-01 -1.868581175804138184e-01 -2.585716247558593750e-01 1.100951284170150757e-01 4.933785647153854370e-03 -8.976213634014129639e-02 1.086894869804382324e-01
-1.197814643383026123e-01 -2.339919209480285645e-01 -2.005673050880432129e-01 1.860928833484649658e-01 -2.022104859352111816e-01 -1.965950429439544678e-02 -7.260262966156005859e-02 8.689845353364944458e-02 6.703901570290327072e-03 4.278321191668510437e-02 6.121606007218360901e-02 3.131373971700668335e-02 -5.088347097625955939e-05 2.822856009006500244e-01 -2.621678411960601807e-01 -2.697303295135498047e-01 2.461200952529907227e-01 3.217392042279243469e-02 5.872780829668045044e-02 1.170797422528266907e-01 3.824824988842010498e-01 -9.178178757429122925e-02 2.402580082416534424e-01 -3.037703223526477814e-02 -8.178579062223434448e-02 -3.011525571346282959e-01 -1.748691350221633911e-01 5.258000921458005905e-03 9.289882332086563110e-02 -2.448672205209732056e-01 -9.689762443304061890e-02 2.758098840713500977e-01
-6.415465474128723145e-02 1.810310184955596924e-01 1.514106802642345428e-02 1.721752732992172241e-01 1.143262833356857300e-01 -4.118631407618522644e-02 -2.413517385721206665e-01 3.242258727550506592e-01 5.526340380311012268e-02 -2.075415253639221191e-01 2.107399702072143555e-01 -1.993442326784133911e-01 -1.269028056412935257e-02 1.661193673498928547e-04 1.226890534162521362e-01 -1.529223471879959106e-01 8.126513659954071045e-02 2.221617847681045532e-02 -5.692860484123229980e-02 1.393640190362930298e-01 1.798480153083801270e-01 1.497305929660797119e-01 2.238617539405822754e-01 -5.507280230522155762e-01 4.901828244328498840e-02 -2.614335417747497559e-01 -3.076067008078098297e-02 3.787830099463462830e-02 2.223587334156036377e-01 6.745909340679645538e-03 -1.287751197814941406e-01 9.528199583292007446e-02
1.311315894126892090e-01 -3.223785459995269775e-01 -8.278690278530120850e-02 -1.206577122211456299e-01 6.835126131772994995e-02 1.099408343434333801e-01 -2.221392095088958740e-01 1.008078902959823608e-01 2.594640478491783142e-02 1.142892092466354370e-01 5.119849368929862976e-02 -2.045943588018417358e-01 5.682504922151565552e-02 2.351665310561656952e-02 -3.110794425010681152e-01 2.468591779470443726e-01 9.467930346727371216e-02 -9.886504709720611572e-02 -1.401534825563430786e-01 1.966396570205688477e-01 3.168264403939247131e-02 -1.401291973888874054e-02 7.142886519432067871e-02 9.351508319377899170e-02 -1.166994124650955200e-01 -4.048065841197967529e-01 -7.843497395515441895e-02 -4.048148542642593384e-02 4.406706094741821289e-01 -2.820333540439605713e-01 3.943543508648872375e-02 9.395769238471984863e-02
-2.795981466770172119e-01 -1.712259203195571899e-01 3.519222885370254517e-02 -1.933550983667373657e-01 -6.207791622728109360e-03 1.939629018306732178e-01 -2.439910769462585449e-01 2.045943140983581543e-01 4.415688216686248779e-01 -2.387255616486072540e-02 -5.072815716266632080e-02 -4.160981625318527222e-02 -1.539390385150909424e-01 1.910701990127563477e-01 1.785266026854515076e-02 -1.187632977962493896e-01 1.366798579692840576e-01 -1.811731755733489990e-01 -2.472781538963317871e-01 -1.435058563947677612e-01 9.169467538595199585e-02 -2.315649688243865967e-01 6.266733258962631226e-02 -1.484155505895614624e-01 -2.683297730982303619e-02 -9.399130940437316895e-02 9.277353435754776001e-02 3.608891665935516357e-01 -2.300712652504444122e-02 -1.802576482295989990e-01 -3.321728482842445374e-02 1.912783086299896240e-01
-1.638069301843643188e-01 -2.812999784946441650e-01 -3.710009530186653137e-02 1.721224561333656311e-02 5.554144829511642456e-02 -2.603353559970855713e-01 -1.089329272508621216e-01 4.510086402297019958e-02 -9.117267280817031860e-02 -1.411578804254531860e-01 3.983224034309387207e-01 -2.900395095348358154e-01 -8.353096246719360352e-02 1.197124482132494450e-03 -2.634304761886596680e-01 5.851047486066818237e-02 2.742835879325866699e-01 -2.456801682710647583e-01 6.996765732765197754e-03 1.546818315982818604e-01 2.721682488918304443e-01 -2.091437811031937599e-03 1.936356872320175171e-01 -1.760583221912384033e-01 -8.766624331474304199e-02 1.826791651546955109e-02 7.682441920042037964e-02 6.344309449195861816e-02 -3.139277100563049316e-01 1.458589732646942139e-02 -1.923117786645889282e-01 3.090883605182170868e-02
-1.713454425334930420e-01 -1.331242918968200684e-01 1.123807765543460846e-02 -1.177773475646972656e-01 -1.340781450271606445e-01 -1.032640109769999981e-03 -2.317304015159606934e-01 2.028586715459823608e-02 1.570711582899093628e-01 -1.061985865235328674e-01 5.846279859542846680e-02 5.895900353789329529e-02 1.653091162443161011e-01 -8.358825743198394775e-02 -7.361089438199996948e-02 1.083190143108367920e-01 1.248451769351959229e-01 -1.395968794822692871e-01 -9.390757977962493896e-02 1.159575656056404114e-01 2.170730978250503540e-01 -8.058784902095794678e-02 -3.736045584082603455e-02 -4.214431643486022949e-01 1.096223592758178711e-01 -2.221128670498728752e-03 4.487365186214447021e-01 6.376265734434127808e-02 2.733573615550994873e-01 -1.862673908472061157e-01 -3.036799468100070953e-02 3.934022486209869385e-01
-6.191635504364967346e-02 4.370013251900672913e-02 -7.440099120140075684e-02 6.579408794641494751e-02 3.451442122459411621e-01 1.543958485126495361e-01 -9.353724867105484009e-02 3.490550220012664795e-01 2.116048783063888550e-01 -8.173844963312149048e-02 3.344069123268127441e-01 2.684700489044189453e-01 1.223028302192687988e-01 -1.042538974434137344e-02 -1.515822857618331909e-01 -3.452017530798912048e-02 2.205043137073516846e-01 -3.160194456577301025e-01 -7.251247018575668335e-02 -1.607384830713272095e-01 1.971813291311264038e-01 -1.158702448010444641e-01 2.521474361419677734e-01 -1.775265038013458252e-01 -7.162926346063613892e-02 -3.429941833019256592e-02 -1.121961101889610291e-01 -2.035707607865333557e-02 1.860990226268768311e-01 8.285812288522720337e-02 -4.773987084627151489e-02 2.148738801479339600e-01
-2.963809072971343994e-01 -1.692641973495483398e-01 7.405547052621841431e-02 1.462726444005966187e-01 6.820764392614364624e-02 2.038874179124832153e-01 -3.808366060256958008e-01 3.938595056533813477e-01 2.062835395336151123e-01 1.199620738625526428e-01 1.262956671416759491e-02 -5.923792347311973572e-02 -4.242221638560295105e-02 1.927643120288848877e-01 -3.705742955207824707e-01 -2.396946400403976440e-01 1.592833846807479858e-01 -1.973184794187545776e-01 -1.093558445572853088e-01 1.350606977939605713e-01 1.231086999177932739e-01 3.151635080575942993e-02 -1.135259866714477539e-01 -1.125493645668029785e-01 -7.574673742055892944e-02 -1.529909521341323853e-01 7.698382437229156494e-02 3.277173265814781189e-02 1.536529958248138428e-01 1.050246283411979675e-01 -9.558120742440223694e-03 -9.385932981967926025e-02
-1.765630394220352173e-01 1.988343298435211182e-01 4.632452502846717834e-02 -9.600437432527542114e-02 3.601464927196502686e-01 3.403824288398027420e-03 -2.896896749734878540e-02 3.946859538555145264e-01 8.126293122768402100e-02 1.394724994897842407e-01 1.188611909747123718e-01 -1.025685667991638184e-02 -3.984308615326881409e-02 -1.085992623120546341e-02 -2.178776115179061890e-01 5.261424928903579712e-02 1.674557179212570190e-01 -6.871377676725387573e-02 -2.079841047525405884e-01 2.812312841415405273e-01 5.928323790431022644e-02 2.535410821437835693e-01 8.430646359920501709e-02 -1.991691738367080688e-01 -2.979151606559753418e-01 -2.687310576438903809e-01 1.217786893248558044e-01 -8.934333920478820801e-02 -2.699836855754256248e-03 -2.423951774835586548e-01 -1.612580120563507080e-01 3.356641158461570740e-02
1.050874218344688416e-02 -1.134966965764760971e-03 -9.040638059377670288e-02 -1.543671451508998871e-02 -2.871037125587463379e-01 5.040181800723075867e-03 2.298663854598999023e-01 -2.346830442547798157e-02 8.315811306238174438e-02 -1.073793172836303711e-01 2.241760939359664917e-01 -1.956845223903656006e-01 -2.623644173145294189e-01 3.677300512790679932e-01 -2.937175333499908447e-01 5.403113737702369690e-02 1.380518525838851929e-01 -9.222347289323806763e-02 -3.593068197369575500e-02 1.194679215550422668e-01 9.269094467163085938e-02 4.944988340139389038e-02 3.302993774414062500e-01 -4.533842951059341431e-02 -1.322150379419326782e-01 -7.329031080007553101e-02 3.003363907337188721e-01 -1.632650494575500488e-01 5.171675235033035278e-02 -2.595630586147308350e-01 1.930674165487289429e-01 2.074634879827499390e-01
-2.091350257396697998e-01 -8.674605935811996460e-02 9.792676568031311035e-02 -1.013297885656356812e-01 3.214743733406066895e-01 2.939883619546890259e-02 -4.234090074896812439e-02 2.111517786979675293e-01 -1.552151795476675034e-02 5.823395773768424988e-02 1.730587184429168701e-01 7.447111606597900391e-02 -4.976455494761466980e-02 1.952377855777740479e-01 -1.502277404069900513e-01 -7.212365418672561646e-02 7.318565249443054199e-02 -1.189899966120719910e-01 1.066351830959320068e-01 3.558426499366760254e-01 2.894700765609741211e-01 2.023686319589614868e-01 8.101113885641098022e-02 -8.619134873151779175e-02 -1.167482696473598480e-02 -4.372100830078125000e-01 1.991988420486450195e-01 -1.993694454431533813e-01 5.579403415322303772e-02 -6.408113986253738403e-02 1.186174005270004272e-01 2.873087227344512939e-01
-4.031452834606170654e-01 8.924690634012222290e-02 1.574206352233886719e-02 -3.474889397621154785e-01 -9.570787101984024048e-02 1.960304677486419678e-01 -1.702364385128021240e-01 1.016198545694351196e-01 3.407223820686340332e-01 8.771405369043350220e-02 2.014996707439422607e-01 -1.899393498897552490e-01 -2.782164141535758972e-02 -4.911685362458229065e-02 -1.945877373218536377e-01 -1.739448606967926025e-01 -1.147557124495506287e-01 -6.129024177789688110e-02 -6.511846184730529785e-02 3.614305704832077026e-02 -6.657343357801437378e-02 2.037029564380645752e-01 1.422019898891448975e-01 -1.066237539052963257e-01 -2.730249166488647461e-01 2.064259946346282959e-01 7.869352400302886963e-02 -9.833784401416778564e-02 1.342703551054000854e-01 -3.841597214341163635e-02 -1.491017639636993408e-01 2.740496098995208740e-01
-6.024052202701568604e-02 2.256510257720947266e-01 -1.574005335569381714e-01 1.618792563676834106e-01 2.381965517997741699e-01 1.569174081087112427e-01 -3.201327472925186157e-02 8.012714982032775879e-02 1.057019084692001343e-02 8.075596392154693604e-02 3.437446951866149902e-01 -5.535664409399032593e-02 8.674632012844085693e-02 2.131103128194808960e-01 -1.076539009809494019e-01 -9.083974361419677734e-02 1.959856152534484863e-01 -2.519286274909973145e-01 -6.952454149723052979e-02 8.668538182973861694e-02 -1.165004540234804153e-02 4.141735285520553589e-02 1.177464053034782410e-01 -2.871406376361846924e-01 -2.763051986694335938e-01 -2.265538871288299561e-01 4.186002910137176514e-01 -2.192226499319076538e-01 -3.522396460175514221e-02 -9.463863074779510498e-02 -1.773033887147903442e-01 -6.759506184607744217e-03
-4.190170168876647949e-01 -2.703167498111724854e-01 -1.248580887913703918e-01 -8.378697931766510010e-02 -1.356130279600620270e-02 1.822093129158020020e-01 -3.069741725921630859e-01 1.764953732490539551e-01 -1.360499560832977295e-01 2.809770032763481140e-02 9.156359732151031494e-02 -4.609639570116996765e-02 4.314369335770606995e-02 -2.246891893446445465e-02 7.859538495540618896e-02 2.464780583977699280e-02 3.633990883827209473e-01 -2.051293998956680298e-01 -3.134240806102752686e-01 2.381350100040435791e-02 -1.131515130400657654e-01 -1.201211363077163696e-01 -5.915480479598045349e-02 -7.187898457050323486e-02 1.781024932861328125e-01 -2.223046422004699707e-01 -1.412359029054641724e-01 1.912490576505661011e-01 1.991836577653884888e-01 -4.164746962487697601e-03 -1.349239945411682129e-01 1.631583273410797119e-01
-4.319761395454406738e-01 1.374527364969253540e-01 -1.530206501483917236e-01 8.545751124620437622e-02 2.150711268186569214e-01 2.216297388076782227e-02 -8.204303681850433350e-02 2.302231490612030029e-01 2.434650361537933350e-01 -5.853027105331420898e-02 2.360706627368927002e-01 3.481916338205337524e-02 -9.459760785102844238e-02 3.387542963027954102e-01 -9.832487255334854126e-02 -1.784798949956893921e-01 1.137967705726623535e-01 -1.408426463603973389e-01 -1.771579682826995850e-01 1.044361218810081482e-01 -8.818993717432022095e-02 -1.408501565456390381e-01 1.836529225111007690e-01 -8.730833232402801514e-02 -7.796297222375869751e-02 -1.505918148905038834e-02 1.110789850354194641e-01 -1.790014952421188354e-01 1.809798181056976318e-01 1.805894970893859863e-01 9.966181963682174683e-02 3.200100064277648926e-01
-1.276588737964630127e-01 -3.316336572170257568e-01 3.046802878379821777e-01 -1.608366705477237701e-02 6.189542636275291443e-02 2.228890731930732727e-02 -6.157936900854110718e-02 -5.593225732445716858e-02 8.686452358961105347e-02 -2.965461611747741699e-01 4.522498697042465210e-02 -1.088885217905044556e-01 -1.753681600093841553e-01 -3.610385465435683727e-05 -1.590175777673721313e-01 8.258703351020812988e-02 1.615073084831237793e-01 -5.053745508193969727e-01 1.415903270244598389e-01 2.340540587902069092e-01 1.168247386813163757e-01 -2.542794495820999146e-02 2.712754607200622559e-01 -1.418081969022750854e-01 -9.437497705221176147e-02 1.283396035432815552e-01 2.237784713506698608e-01 -3.064453229308128357e-02 2.024907320737838745e-01 -7.958556711673736572e-02 -7.675548642873764038e-02 5.660239234566688538e-02
-1.429091542959213257e-01 -1.001303084194660187e-02 -2.324680089950561523e-01 -5.734634026885032654e-02 -2.599519491195678711e-01 1.561770290136337280e-01 -9.368073195219039917e-02 3.656041622161865234e-02 1.010433305054903030e-02 -1.493304818868637085e-01 2.516705393791198730e-01 -3.493393063545227051e-01 -1.660293489694595337e-01 -2.828098833560943604e-01 1.130941137671470642e-01 -9.283082187175750732e-02 2.428393959999084473e-01 -9.559936076402664185e-02 4.546182230114936829e-02 2.194495648145675659e-01 -8.847808837890625000e-02 1.830929070711135864e-01 9.909393638372421265e-02 -1.688527613878250122e-01 -7.855492085218429565e-02 -3.173820376396179199e-01 1.702769547700881958e-01 6.150784716010093689e-02 2.225672006607055664e-01 -1.996469646692276001e-01 2.345370501279830933e-01 3.514507412910461426e-02
-1.413951516151428223e-01 -3.299764543771743774e-02 2.120087444782257080e-01 9.184922277927398682e-02 -9.355495125055313110e-02 -5.343890562653541565e-02 2.606075108051300049e-01 1.176615655422210693e-01 9.760990738868713379e-02 6.855057086795568466e-03 -4.797214269638061523e-02 4.476084187626838684e-02 1.610776335000991821e-01 4.156104102730751038e-02 1.848874799907207489e-02 2.332068085670471191e-01 4.694462567567825317e-02 -2.604104876518249512e-01 -1.038117632269859314e-01 2.533096075057983398e-01 2.376604527235031128e-01 2.697162330150604248e-01 2.423852533102035522e-01 -3.611760735511779785e-01 -3.230920433998107910e-01 2.449165843427181244e-02 1.015004739165306091e-01 -5.207928828895092010e-03 6.603725254535675049e-02 -3.686899244785308838e-01 2.081819437444210052e-02 1.282703578472137451e-01
-2.029593288898468018e-01 -3.225162029266357422e-01 -1.827586740255355835e-01 6.846611201763153076e-02 -8.764506876468658447e-02 2.838399708271026611e-01 -2.229599952697753906e-01 -4.926999285817146301e-02 -1.421340275555849075e-02 -1.292250212281942368e-02 8.209598064422607422e-02 -9.551253914833068848e-02 6.433846801519393921e-02 -1.340831518173217773e-01 -2.547567486763000488e-01 -2.100429236888885498e-01 5.825571715831756592e-02 1.371702458709478378e-02 4.792536795139312744e-02 3.644174337387084961e-01 -1.004661694169044495e-01 2.740905284881591797e-01 1.011512801051139832e-01 -1.032660454511642456e-01 -2.881996631622314453e-01 -1.363995019346475601e-02 1.588415056467056274e-01 -1.385817527770996094e-01 2.213706672191619873e-01 5.936235934495925903e-02 1.592005342245101929e-01 2.803590595722198486e-01
-1.738914400339126587e-01 -2.511702179908752441e-01 2.502682805061340332e-01 1.008494719862937927e-01 -9.924511611461639404e-02 2.232839353382587433e-02 1.143793761730194092e-01 -9.411647915840148926e-02 3.099665939807891846e-01 2.305309921503067017e-01 8.560049533843994141e-02 -1.324557214975357056e-01 -1.311037987470626831e-01 9.310489147901535034e-02 3.506213054060935974e-02 -3.960823118686676025e-01 1.945042461156845093e-01 -4.218459874391555786e-02 -3.321723639965057373e-02 1.923831999301910400e-01 9.133661538362503052e-02 1.915322393178939819e-01 4.637677371501922607e-01 -2.046004682779312134e-01 -2.400602400302886963e-02 -5.324172973632812500e-02 5.560757219791412354e-02 6.266923248767852783e-02 5.785060673952102661e-02 -1.195913255214691162e-01 1.347886677831411362e-02 1.885809302330017090e-01
-1.513049006462097168e-01 -1.031133066862821579e-02 -1.648178882896900177e-02 -3.462446033954620361e-01 -6.996311992406845093e-02 1.149467155337333679e-01 1.085655093193054199e-01 -1.277297884225845337e-01 -4.268950968980789185e-02 -4.966259375214576721e-02 3.009919822216033936e-01 -7.769749034196138382e-03 1.238339245319366455e-01 3.142120838165283203e-01 7.134906947612762451e-02 2.303268313407897949e-01 1.320130825042724609e-01 -7.175986189395189285e-03 -2.491229176521301270e-01 3.607631623744964600e-01 1.418689936399459839e-01 6.225245445966720581e-02 2.612836360931396484e-01 -6.284798681735992432e-02 -1.851725876331329346e-01 -2.125182598829269409e-01 -2.983042411506175995e-02 -1.026796177029609680e-01 1.004837229847908020e-01 -3.421076834201812744e-01 -9.035815298557281494e-02 1.067075878381729126e-01
-8.715074509382247925e-02 1.454245150089263916e-01 8.100912719964981079e-02 -2.369619309902191162e-01 1.891494244337081909e-01 -2.401408925652503967e-02 -9.021060913801193237e-02 1.754045188426971436e-01 -4.537271708250045776e-02 -9.211377054452896118e-02 3.307500779628753662e-01 5.062459781765937805e-02 -1.796258240938186646e-01 3.114683926105499268e-01 -3.719459474086761475e-01 8.606845140457153320e-02 1.092205420136451721e-01 -6.022354960441589355e-02 1.708174124360084534e-02 2.576198875904083252e-01 9.702145308256149292e-02 3.504115939140319824e-01 2.654040753841400146e-01 -3.007972836494445801e-01 -1.023125797510147095e-01 -4.452856630086898804e-02 5.226645618677139282e-02 -3.165475092828273773e-03 5.959656834602355957e-02 -1.009212806820869446e-01 -1.748948544263839722e-01 -2.999009378254413605e-02
-2.571274936199188232e-01 -3.197914958000183105e-01 2.594590187072753906e-01 -1.090219803154468536e-02 1.044728681445121765e-01 -7.464005053043365479e-02 -6.089804694056510925e-02 8.981986343860626221e-02 2.055270820856094360e-01 -2.154508829116821289e-01 -1.795880049467086792e-01 -5.126095190644264221e-02 -1.100660786032676697e-01 -2.592605724930763245e-02 -1.265104264020919800e-01 1.553034037351608276e-01 9.735664725303649902e-02 -3.267526924610137939e-01 9.431070089340209961e-02 1.376083195209503174e-01 3.795194923877716064e-01 -1.516953110694885254e-02 2.646896988153457642e-02 -7.950653880834579468e-02 -1.698335409164428711e-01 -1.269032806158065796e-01 4.230842366814613342e-02 -1.542178392410278320e-01 3.353315889835357666e-01 -1.357242930680513382e-02 -5.484851449728012085e-02 2.791852951049804688e-01
-2.113401889801025391e-01 -1.446105092763900757e-01 2.324768900871276855e-01 -1.219853088259696960e-01 -5.150897800922393799e-02 -1.460483521223068237e-01 3.174435347318649292e-02 2.387257218360900879e-01 1.048329621553421021e-01 -1.051407009363174438e-01 -1.390680521726608276e-01 -4.369511827826499939e-02 2.377698868513107300e-01 -2.105505466461181641e-01 -7.945698499679565430e-02 1.538658291101455688e-01 3.309415876865386963e-01 -5.617422983050346375e-02 -8.557625114917755127e-02 1.925538480281829834e-01 1.593426913022994995e-01 1.234794035553932190e-02 3.919982016086578369e-01 -2.838261611759662628e-02 1.332997679710388184e-01 4.181101173162460327e-02 1.653842329978942871e-01 -1.466184854507446289e-02 3.204711675643920898e-01 -1.631968468427658081e-01 -8.021816611289978027e-02 2.990411818027496338e-01
-3.152935206890106201e-01 8.520332723855972290e-02 -4.934008419513702393e-02 -1.129039824008941650e-01 2.704758644104003906e-01 -1.282903254032135010e-01 -5.925530195236206055e-02 2.573800981044769287e-01 4.473453853279352188e-03 2.679262682795524597e-02 1.000802591443061829e-01 1.096678376197814941e-01 1.348036080598831177e-01 -2.230559103190898895e-02 -3.499229252338409424e-01 -6.624222546815872192e-02 1.463512778282165527e-01 -1.599635034799575806e-01 3.887891769409179688e-03 7.536438852548599243e-02 7.847777754068374634e-02 3.268985152244567871e-01 1.635556668043136597e-01 -2.504276931285858154e-01 -2.334000617265701294e-01 -2.220613509416580200e-01 2.259491235017776489e-01 -3.097949326038360596e-01 1.089840829372406006e-01 -1.427945792675018311e-01 -1.018508598208427429e-01 -4.302387684583663940e-02
-3.392027318477630615e-02 2.498475275933742523e-02 2.266081422567367554e-02 -1.328250616788864136e-01 -2.259468287229537964e-01 4.549846425652503967e-02 1.610032171010971069e-01 2.763187140226364136e-02 2.783167362213134766e-01 -1.045668721199035645e-01 2.143743932247161865e-01 1.670227735303342342e-03 9.525059163570404053e-02 4.014047086238861084e-01 -2.437793910503387451e-01 9.117060899734497070e-02 2.172768115997314453e-01 -2.647825777530670166e-01 1.391403824090957642e-01 1.285757720470428467e-01 1.863075047731399536e-01 1.405312567949295044e-01 2.970837652683258057e-01 -1.668802648782730103e-01 3.042646124958992004e-02 -5.804261937737464905e-02 5.206823721528053284e-02 -1.476319283246994019e-01 4.581310600042343140e-02 -1.467526704072952271e-01 3.099924027919769287e-01 2.359224855899810791e-01
-2.808582484722137451e-01 -1.239647567272186279e-01 -8.745001628994941711e-03 -2.525604367256164551e-01 1.027713716030120850e-01 2.520290911197662354e-01 -7.027108222246170044e-02 -6.989552080631256104e-02 2.029511630535125732e-01 1.112396791577339172e-01 1.055517718195915222e-01 7.200268656015396118e-02 7.004663348197937012e-02 -3.004535287618637085e-02 3.303790837526321411e-02 -1.560855358839035034e-01 6.089829280972480774e-02 -4.046670794486999512e-01 -3.232679963111877441e-01 3.529514074325561523e-01 9.880501776933670044e-02 7.973303645849227905e-02 2.493823468685150146e-01 -2.872432768344879150e-01 -2.507770061492919922e-01 -6.304465234279632568e-02 6.290089339017868042e-02 -1.060795113444328308e-01 -6.837230920791625977e-02 8.778283745050430298e-02 4.189652949571609497e-02 5.711055174469947815e-02
-4.005110263824462891e-02 3.801368549466133118e-02 -2.937399968504905701e-02 1.430675983428955078e-01 5.660149455070495605e-02 -1.559864729642868042e-02 -2.312762737274169922e-01 2.434830516576766968e-01 -3.269822895526885986e-02 -2.595767080783843994e-01 1.104823276400566101e-01 -2.019084542989730835e-01 2.573523670434951782e-02 4.275032877922058105e-02 -1.103591024875640869e-01 -3.737153857946395874e-02 1.227152347564697266e-02 -1.238733828067779541e-01 -1.387089937925338745e-01 8.078174293041229248e-02 2.604644000530242920e-01 3.853592872619628906e-01 2.981373369693756104e-01 -3.278040587902069092e-01 -1.360532641410827637e-01 -1.832124143838882446e-01 2.481406331062316895e-01 2.010588794946670532e-01 8.480527251958847046e-02 3.042730391025543213e-01 -7.124960888177156448e-03 1.185968071222305298e-01
-4.283543303608894348e-02 -7.600521296262741089e-02 -2.283831834793090820e-01 -1.484484523534774780e-01 -1.912679821252822876e-01 3.771402239799499512e-01 1.687362641096115112e-01 1.494185626506805420e-01 -4.748148843646049500e-03 -9.548602998256683350e-02 3.959143161773681641e-01 -8.307708799839019775e-02 -1.572446674108505249e-01 3.293671011924743652e-01 -1.639155298471450806e-01 1.897199079394340515e-02 1.896928995847702026e-01 1.506365183740854263e-02 4.908415302634239197e-02 2.343421876430511475e-01 9.061898291110992432e-02 7.689438760280609131e-02 6.025984138250350952e-02 7.759372889995574951e-02 -1.984030008316040039e-01 -6.212978437542915344e-02 2.281583994626998901e-01 1.784534901380538940e-01 8.268370479345321655e-02 -1.527117937803268433e-01 2.427304834127426147e-01 1.477688699960708618e-01
-2.751864194869995117e-01 1.397967189550399780e-01 1.222347095608711243e-01 1.191490590572357178e-01 5.101554840803146362e-02 -3.550686687231063843e-02 -3.525114655494689941e-01 3.135271370410919189e-01 -3.726859018206596375e-02 -1.325176507234573364e-01 2.386928945779800415e-01 -3.315094411373138428e-01 1.186215728521347046e-01 7.504616677761077881e-02 2.624687552452087402e-02 2.752744406461715698e-02 -7.627027481794357300e-02 -2.516725659370422363e-01 -2.507880032062530518e-01 9.810336679220199585e-02 3.133503496646881104e-01 1.512286663055419922e-01 -1.824039369821548462e-01 -1.301830857992172241e-01 -1.336788982152938843e-01 -2.298035472631454468e-01 8.613938093185424805e-02 7.762325927615165710e-03 7.122807204723358154e-02 -3.581115975975990295e-02 -6.408007442951202393e-02 2.015378177165985107e-01
-3.352271616458892822e-01 2.686360292136669159e-02 6.685620546340942383e-02 1.983188092708587646e-02 9.408646076917648315e-02 3.563336133956909180e-01 -3.505170643329620361e-01 2.757783532142639160e-01 2.587251961231231689e-01 4.277341812849044800e-02 1.015867739915847778e-01 1.153082400560379028e-01 1.387460231781005859e-01 1.447209864854812622e-01 -2.949657738208770752e-01 -2.345522940158843994e-01 1.757322102785110474e-01 -1.786216050386428833e-01 -1.855967640876770020e-01 1.249315366148948669e-01 6.818585097789764404e-02 -6.581182032823562622e-02 -1.229813620448112488e-01 -1.473268866539001465e-01 -1.411028206348419189e-01 -1.536058485507965088e-01 1.340301483869552612e-01 -3.509195148944854736e-02 7.200433313846588135e-02 9.212050586938858032e-02 -1.941009163856506348e-01 1.217862663906998932e-04
-2.548525035381317139e-01 1.864777207374572754e-01 7.461743056774139404e-02 -4.179608821868896484e-02 1.277977973222732544e-01 2.957531623542308807e-02 -1.579302847385406494e-01 2.877993583679199219e-01 4.048362374305725098e-01 -2.274813875555992126e-02 1.346329450607299805e-01 6.716308742761611938e-02 1.965986639261245728e-01 -3.195611387491226196e-02 -7.416909933090209961e-02 -2.453405857086181641e-01 2.640630602836608887e-01 -7.760437577962875366e-02 1.075173988938331604e-01 9.251210838556289673e-02 -1.854796260595321655e-01 3.002310991287231445e-01 2.634192407131195068e-01 -1.804365366697311401e-01 -1.149520576000213623e-01 1.406512558460235596e-01 2.640336751937866211e-01 5.263205990195274353e-02 -1.882047764956951141e-02 -2.168488204479217529e-01 -1.177772972732782364e-02 1.471765898168087006e-02
-7.225202023983001709e-02 -2.923080027103424072e-01 3.095196485519409180e-01 -8.177163451910018921e-02 -2.242358587682247162e-02 2.308894842863082886e-01 -4.625149071216583252e-03 -1.415859311819076538e-01 1.501587778329849243e-02 -2.462454587221145630e-01 1.389353275299072266e-01 9.413483738899230957e-02 -1.529404520988464355e-01 2.203708738088607788e-01 -2.549185752868652344e-01 1.123999878764152527e-01 3.757769763469696045e-01 -3.372430801391601562e-01 7.468107342720031738e-02 1.367747187614440918e-01 1.304221004247665405e-01 -9.035614319145679474e-03 9.302627295255661011e-02 -1.985315084457397461e-01 -1.051444932818412781e-02 5.847538635134696960e-02 3.094562590122222900e-01 1.171605139970779419e-01 1.003271266818046570e-01 -9.344518184661865234e-02 -1.182932332158088684e-01 6.458689272403717041e-02
-2.469839006662368774e-01 -1.604758016765117645e-02 -1.234522461891174316e-02 1.597209274768829346e-01 1.608698815107345581e-01 1.950383335351943970e-01 -9.083482623100280762e-02 3.357182741165161133e-01 5.980071425437927246e-02 -1.213799882680177689e-02 4.132189154624938965e-01 -4.075074568390846252e-02 3.439076244831085205e-02 1.641816496849060059e-01 7.556513696908950806e-02 -1.808971166610717773e-01 2.308375090360641479e-01 4.378622025251388550e-02 8.773339539766311646e-02 8.873645216226577759e-02 1.574408449232578278e-02 -6.054104119539260864e-02 3.808906972408294678e-01 1.012411117553710938e-01 -3.169868290424346924e-01 -4.982462525367736816e-02 -9.666746109724044800e-02 -2.671281695365905762e-01 1.955149620771408081e-01 -1.199858859181404114e-01 -4.515330493450164795e-02 1.309720277786254883e-01
-3.729137778282165527e-01 -2.426066249608993530e-01 2.045010775327682495e-01 -7.674364745616912842e-02 -1.798865050077438354e-01 1.852218955755233765e-01 -2.348133772611618042e-01 -9.365085512399673462e-02 3.487845882773399353e-02 3.839965909719467163e-02 1.124522611498832703e-01 -1.867724210023880005e-01 -1.123301312327384949e-01 1.496200412511825562e-01 -5.784530937671661377e-02 -3.005504310131072998e-01 1.141621246933937073e-01 1.087410748004913330e-01 4.502294585108757019e-02 3.227406740188598633e-01 -5.615857988595962524e-02 1.534143984317779541e-01 9.201011061668395996e-02 -1.580072790384292603e-01 -4.046973586082458496e-01 -8.546531945466995239e-02 1.065721958875656128e-01 -1.271242797374725342e-01 1.663473397493362427e-01 7.341749966144561768e-02 1.017722934484481812e-01 1.081744357943534851e-01
-3.971353173255920410e-01 -7.754059880971908569e-02 5.579286441206932068e-02 -3.840988576412200928e-01 -2.776529453694820404e-02 1.358771231025457382e-02 9.190521389245986938e-02 -3.151242807507514954e-02 6.552031263709068298e-03 2.337327599525451660e-02 3.164564669132232666e-01 1.478157788515090942e-01 3.037086129188537598e-02 -5.732515826821327209e-02 -1.448747888207435608e-02 -1.535910815000534058e-01 2.025450617074966431e-01 6.843575090169906616e-02 -8.857651799917221069e-02 1.508736759424209595e-01 3.837895393371582031e-02 -6.141500920057296753e-02 3.972965478897094727e-01 1.398519128561019897e-01 -1.832693815231323242e-01 1.763209886848926544e-02 1.677784174680709839e-01 -1.474824845790863037e-01 2.868824005126953125e-01 -2.324797958135604858e-01 -1.033451333642005920e-01 1.866727173328399658e-01
-1.453875601291656494e-01 2.276612669229507446e-01 1.433426886796951294e-01 4.986450076103210449e-02 -2.755520343780517578e-01 2.683528326451778412e-02 1.312822252511978149e-01 2.809054553508758545e-01 1.188961789011955261e-01 1.774476617574691772e-01 1.496721208095550537e-01 -5.663263425230979919e-02 -4.741971567273139954e-02 7.073263078927993774e-02 -2.240719497203826904e-01 -1.665189303457736969e-02 2.711809873580932617e-01 -3.666376173496246338e-01 -1.536484062671661377e-01 2.977196276187896729e-01 -1.319539546966552734e-01 -8.982191234827041626e-02 2.446251362562179565e-01 1.494790520519018173e-02 -1.210248768329620361e-01 -9.738395363092422485e-02 -1.421346366405487061e-01 -2.043312340974807739e-01 1.379436105489730835e-01 -2.117902487516403198e-01 6.646825373172760010e-02 2.051815837621688843e-01
-1.921076327562332153e-01 -1.606219075620174408e-02 6.087215244770050049e-02 -1.856469064950942993e-01 -6.434744596481323242e-02 4.822334274649620056e-02 8.190439641475677490e-02 2.612239420413970947e-01 3.669416904449462891e-01 -1.826480478048324585e-01 -7.339183241128921509e-02 6.467755883932113647e-02 -8.409386873245239258e-02 1.300474405288696289e-01 -2.502011358737945557e-01 -2.093982994556427002e-01 3.467753827571868896e-01 -1.642511934041976929e-01 9.491843730211257935e-02 -1.938834488391876221e-01 2.671460621058940887e-02 -1.343816518783569336e-01 1.437883228063583374e-01 -1.282459795475006104e-01 -1.072613820433616638e-01 -2.649940848350524902e-01 2.328805774450302124e-01 3.277989625930786133e-01 1.161848902702331543e-01 -8.063244074583053589e-02 -3.304744884371757507e-02 1.449632346630096436e-01
-2.366638332605361938e-01 -1.286881864070892334e-01 4.845621809363365173e-02 -2.334300428628921509e-01 1.875467896461486816e-01 7.599152624607086182e-02 -1.772074550390243530e-01 -1.494671702384948730e-01 5.432272702455520630e-02 -3.264772519469261169e-02 2.790585160255432129e-01 -1.274222135543823242e-01 1.242128983139991760e-01 1.921564489603042603e-01 1.391609082929790020e-03 -1.004946753382682800e-01 4.763719141483306885e-01 -3.384166061878204346e-01 -2.205026894807815552e-01 -2.652793526649475098e-01 5.890171974897384644e-02 9.479445405304431915e-03 1.941878907382488251e-02 -1.886406242847442627e-01 1.643122918903827667e-02 -1.111894026398658752e-01 5.529972910881042480e-02 2.769302017986774445e-02 -5.415728688240051270e-02 -2.052659541368484497e-01 1.827620416879653931e-01 1.428995877504348755e-01
-2.301420718431472778e-01 1.107400506734848022e-01 -1.855344325304031372e-01 -3.392752110958099365e-01 1.488508135080337524e-01 1.637023873627185822e-02 -1.828461885452270508e-02 3.689432442188262939e-01 -2.603167854249477386e-02 -1.295336987823247910e-03 7.577788084745407104e-02 3.554327785968780518e-02 2.544379606842994690e-02 4.337251931428909302e-02 -2.481344938278198242e-01 1.672656089067459106e-02 8.335304260253906250e-02 -1.708596386015415192e-02 -3.178392350673675537e-01 -3.049530275166034698e-02 1.449653357267379761e-01 2.601185142993927002e-01 1.543314754962921143e-01 -1.404206007719039917e-01 -4.454053938388824463e-01 -2.220889925956726074e-01 9.930644184350967407e-02 -3.251108899712562561e-02 8.085044473409652710e-02 -1.615054458379745483e-01 -1.441808789968490601e-01 2.927882969379425049e-02
-9.877489507198333740e-02 1.152325198054313660e-01 -2.607450485229492188e-01 1.801418066024780273e-01 2.747076563537120819e-02 1.474968641996383667e-01 2.311965264379978180e-02 2.253868430852890015e-01 2.325908243656158447e-01 -1.299411803483963013e-01 6.059255078434944153e-02 5.955338478088378906e-02 -1.029465124011039734e-01 3.325180113315582275e-01 -1.227862462401390076e-01 -2.639410495758056641e-01 1.646131873130798340e-01 -2.958299517631530762e-01 -1.323692500591278076e-01 6.406497210264205933e-02 -1.210783496499061584e-01 9.718068689107894897e-02 2.235396951436996460e-01 -1.996489316225051880e-01 -2.021098323166370392e-02 -1.125439628958702087e-01 2.702401280403137207e-01 -2.977499067783355713e-01 3.280733153223991394e-02 -3.270872682332992554e-02 -1.048737615346908569e-01 2.837197184562683105e-01
-2.461725175380706787e-01 1.687311753630638123e-02 -2.239303886890411377e-01 -1.051691547036170959e-01 8.413501083850860596e-02 -2.195302695035934448e-01 2.685822360217571259e-02 3.606470674276351929e-02 2.572059072554111481e-02 -6.145171076059341431e-02 3.742984533309936523e-01 -6.791361421346664429e-02 2.805854193866252899e-02 1.035650167614221573e-02 -4.305513110011816025e-03 -2.713126130402088165e-02 1.477473527193069458e-01 -2.044593393802642822e-01 6.871149688959121704e-02 1.510813087224960327e-02 2.262674421072006226e-01 7.425758987665176392e-03 2.909070849418640137e-01 -3.211380839347839355e-01 -2.145060151815414429e-01 -8.295844495296478271e-02 -1.109509468078613281e-01 1.770534515380859375e-01 -8.712745457887649536e-02 -2.998018562793731689e-01 -2.461452223360538483e-02 4.093825519084930420e-01
3.292390611022710800e-03 -5.732864513993263245e-02 -3.446900472044944763e-02 -1.996813416481018066e-01 -2.581327408552169800e-02 -7.684686779975891113e-02 -2.996389567852020264e-01 1.810701178328599781e-05 -1.474637910723686218e-02 -2.829867601394653320e-01 1.829797178506851196e-01 -1.151175573468208313e-01 2.899179048836231232e-02 2.288810610771179199e-01 4.517532140016555786e-02 3.912441432476043701e-03 2.738921046257019043e-01 -2.977455593645572662e-02 -1.383260041475296021e-01 -3.700914606451988220e-02 -1.280691623687744141e-01 -1.188675984740257263e-01 2.283132672309875488e-01 -3.362414538860321045e-01 -1.211227774620056152e-01 -3.510533869266510010e-01 3.718549385666847229e-02 8.666110038757324219e-02 -9.089586883783340454e-02 -2.355157434940338135e-01 2.816323339939117432e-01 3.082180917263031006e-01
-3.044013977050781250e-01 1.984897106885910034e-01 1.614123731851577759e-01 2.953477948904037476e-02 1.293167173862457275e-01 2.370782345533370972e-01 -7.707474287599325180e-03 3.119558691978454590e-01 1.690249890089035034e-02 1.011547446250915527e-01 1.854103654623031616e-01 -5.153739079833030701e-02 -4.068436473608016968e-02 2.058305889368057251e-01 -2.257424890995025635e-01 3.951521515846252441e-01 -8.764613419771194458e-02 -2.431061714887619019e-01 -1.394652873277664185e-01 4.283681511878967285e-02 4.941141977906227112e-02 -5.506378784775733948e-02 4.727110639214515686e-02 9.769757278263568878e-03 1.073666289448738098e-01 -3.040606975555419922e-01 8.608319610357284546e-02 1.138649582862854004e-01 1.443756669759750366e-01 -1.801274418830871582e-01 -4.133914411067962646e-02 3.111372292041778564e-01
6.401296705007553101e-02 -1.164676696062088013e-01 9.344561398029327393e-02 7.509689033031463623e-02 -9.188102185726165771e-02 9.105650335550308228e-02 -1.902529150247573853e-01 1.571422964334487915e-01 2.851535677909851074e-01 -1.096933409571647644e-01 5.612776428461074829e-02 -5.485294014215469360e-02 -7.656917721033096313e-02 -1.636975258588790894e-01 -9.764340519905090332e-02 -6.696183234453201294e-02 2.550773206166923046e-04 -2.429336160421371460e-01 -3.542333608493208885e-03 1.642454117536544800e-01 1.264150068163871765e-02 -1.644603163003921509e-01 -7.788705825805664062e-02 -8.641232550144195557e-02 -3.651067614555358887e-01 -1.210511922836303711e-01 4.982100129127502441e-01 -1.244567707180976868e-01 -3.695550840348005295e-03 -3.303828537464141846e-01 -2.330347597599029541e-01 2.056293040513992310e-01
-1.925531178712844849e-01 5.158202350139617920e-02 4.982461407780647278e-02 -2.934588491916656494e-02 -2.577303946018218994e-01 1.757291257381439209e-01 -1.919986680150032043e-02 2.822043895721435547e-01 -8.886567316949367523e-03 -6.140385568141937256e-02 1.788702458143234253e-01 -2.707927525043487549e-01 -1.802437454462051392e-01 -9.159309417009353638e-02 1.114209443330764771e-01 -1.552847921848297119e-01 3.996361196041107178e-01 -1.868917606770992279e-02 2.622573971748352051e-01 3.128233253955841064e-01 1.228404813446104527e-03 2.938368916511535645e-01 1.613748222589492798e-01 -1.457103341817855835e-02 -1.842254102230072021e-01 -1.996569335460662842e-01 1.791616976261138916e-01 6.902251392602920532e-02 6.488383561372756958e-02 -1.616675555706024170e-01 9.497490525245666504e-02 6.086633726954460144e-02
-4.537684917449951172e-01 -1.741373986005783081e-01 -7.138887792825698853e-02 -2.199844568967819214e-01 -1.170119345188140869e-01 -7.439056877046823502e-03 -1.781958527863025665e-02 -3.707281500101089478e-02 -1.616736650466918945e-01 -2.465846091508865356e-01 -1.899675130844116211e-01 -2.603618204593658447e-01 -9.221154451370239258e-02 6.034001708030700684e-02 -3.429490327835083008e-01 1.304928958415985107e-01 8.994279801845550537e-02 -2.013597935438156128e-01 -1.086956858634948730e-01 8.232009410858154297e-02 2.567933499813079834e-01 1.266789883375167847e-01 3.019744753837585449e-01 -1.184751167893409729e-01 4.746874794363975525e-02 -2.764343656599521637e-02 4.388087987899780273e-02 2.337881363928318024e-02 -6.455598771572113037e-02 -1.654758602380752563e-01 -2.531664967536926270e-01 4.077489674091339111e-02
-1.865706592798233032e-01 3.137877443805336952e-03 2.560186386108398438e-02 -5.572787672281265259e-02 5.822949856519699097e-02 -3.835004987195134163e-03 9.688474237918853760e-02 3.601137101650238037e-01 4.759057983756065369e-02 2.212544716894626617e-02 7.320869714021682739e-02 9.285098873078823090e-03 4.862928017973899841e-02 -1.244898885488510132e-01 -3.534071147441864014e-01 7.053569424897432327e-03 2.417600601911544800e-01 -6.191935762763023376e-02 -4.486728459596633911e-02 1.746151000261306763e-01 3.170712590217590332e-01 -3.930892050266265869e-01 3.517623841762542725e-01 -2.161108851432800293e-01 -2.070665359497070312e-01 -2.060340493917465210e-01 1.095859557390213013e-01 -3.020062483847141266e-02 -2.907732129096984863e-02 -1.224862560629844666e-01 -5.636799335479736328e-02 -1.743118166923522949e-01
-1.823014765977859497e-01 1.506525091826915741e-02 -1.508796494454145432e-02 1.080373153090476990e-01 -1.125199049711227417e-01 -2.681738436222076416e-01 1.826043128967285156e-01 5.474588274955749512e-02 1.628702282905578613e-01 -1.292886584997177124e-01 5.185960605740547180e-02 -8.392075449228286743e-02 -1.475320607423782349e-01 -1.026168018579483032e-01 -2.910335958003997803e-01 8.584388345479965210e-02 5.519603565335273743e-02 -3.470807373523712158e-01 5.698265507817268372e-02 8.374074101448059082e-02 1.274438947439193726e-01 7.239305973052978516e-02 3.172424435615539551e-01 -2.577918469905853271e-01 4.219465423375368118e-03 -1.635828912258148193e-01 2.996025681495666504e-01 1.710899733006954193e-02 3.187893331050872803e-02 -2.041433900594711304e-01 -3.503056168556213379e-01 2.275752723217010498e-01
-2.496750205755233765e-01 -1.836183518171310425e-01 -2.588379979133605957e-01 2.617691457271575928e-01 -3.370500728487968445e-02 -5.772285163402557373e-02 1.704434752464294434e-01 -2.751124463975429535e-02 -4.413317888975143433e-02 -4.385434463620185852e-02 2.130128294229507446e-01 -2.549699842929840088e-01 1.218839809298515320e-01 -7.681500911712646484e-02 -5.843444913625717163e-02 1.893792152404785156e-01 2.099176198244094849e-01 -2.433169186115264893e-01 9.896446764469146729e-02 2.452882677316665649e-01 1.035025715827941895e-01 -3.078760346397757530e-03 2.944772243499755859e-01 -8.730208873748779297e-02 -3.234108984470367432e-01 -8.109230548143386841e-02 5.511698126792907715e-02 2.393433824181556702e-02 8.392882347106933594e-02 -1.118112429976463318e-01 -2.687138319015502930e-01 2.739278078079223633e-01
-3.949393332004547119e-02 -7.637233287096023560e-02 1.641815155744552612e-02 1.676999628543853760e-01 4.057445526123046875e-01 2.669539153575897217e-01 3.228244185447692871e-02 2.730973958969116211e-01 1.869318038225173950e-01 -2.696751952171325684e-01 1.962076872587203979e-01 -2.739490382373332977e-02 8.856848627328872681e-02 2.228795289993286133e-01 -2.686903178691864014e-01 -1.228167712688446045e-01 1.917936205863952637e-01 5.388596560806035995e-03 5.232958123087882996e-02 9.717176854610443115e-02 -6.315092742443084717e-02 1.219014525413513184e-01 1.447197794914245605e-01 -1.476616114377975464e-01 -1.346884816884994507e-01 -3.099958226084709167e-02 -7.093483209609985352e-02 -9.939982742071151733e-02 1.371634006500244141e-01 2.895428612828254700e-02 -1.617829501628875732e-01 4.129803180694580078e-01
-1.276059448719024658e-01 -3.253710567951202393e-01 -2.937757074832916260e-01 1.833519041538238525e-01 -1.517649441957473755e-01 2.582259476184844971e-01 2.820543386042118073e-02 2.115119993686676025e-01 -1.799533329904079437e-02 2.112343907356262207e-01 1.175265237689018250e-01 1.137995496392250061e-01 1.530968397855758667e-01 7.407739013433456421e-02 -2.769678235054016113e-01 1.113859638571739197e-01 9.332048892974853516e-02 -3.860454261302947998e-02 -1.082724332809448242e-02 6.233065947890281677e-02 4.592122510075569153e-02 1.464780885726213455e-02 2.603071033954620361e-01 -7.807339727878570557e-02 -2.246910631656646729e-01 6.442555040121078491e-02 1.328169256448745728e-01 4.843661189079284668e-02 3.901040852069854736e-01 -8.241274952888488770e-02 2.518097758293151855e-01 2.134178578853607178e-01
-2.699967324733734131e-01 -8.556625992059707642e-02 -2.376352399587631226e-01 2.396047487854957581e-02 3.049390390515327454e-02 -3.313635587692260742e-01 5.861965939402580261e-02 6.303470581769943237e-02 -1.061149984598159790e-01 -1.692270487546920776e-01 2.120746225118637085e-01 -4.450923576951026917e-02 -1.720815747976303101e-01 -1.501695066690444946e-01 -1.559298336505889893e-01 1.200274601578712463e-01 1.571972370147705078e-01 -1.800831109285354614e-01 -1.624542027711868286e-01 1.807438731193542480e-01 5.321166291832923889e-02 -5.504494532942771912e-03 2.370902597904205322e-01 -3.879658579826354980e-01 -3.257119655609130859e-01 -5.384618416428565979e-02 -1.258358806371688843e-01 5.843480117619037628e-03 -6.035568192601203918e-02 -2.017019093036651611e-01 -1.471640020608901978e-01 2.241066247224807739e-01
-2.097665369510650635e-01 -3.013107180595397949e-01 -1.646215766668319702e-01 1.186994537711143494e-01 -1.407003998756408691e-01 9.243005514144897461e-02 2.980087138712406158e-02 -5.504152551293373108e-02 2.385217845439910889e-01 1.089602410793304443e-01 2.765532433986663818e-01 2.921623736619949341e-02 -1.100019142031669617e-01 3.894737735390663147e-02 1.505652368068695068e-01 7.036470621824264526e-02 3.146904408931732178e-01 -3.895645737648010254e-01 -1.264403313398361206e-01 -6.354930251836776733e-02 1.832372844219207764e-01 -6.900029629468917847e-02 2.120410501956939697e-01 -8.242482692003250122e-02 -1.669296175241470337e-01 -2.521626055240631104e-01 -1.990529596805572510e-01 1.431327462196350098e-01 7.684092223644256592e-02 -1.794802546501159668e-01 -1.726107597351074219e-01 1.550574302673339844e-01
[truncated: 3,272,259 more chars]
