# Supplementary material for: The Language of Innovation
Source: PLoS One. 2020 Apr 30;15(4):e0230107. doi: 10.1371/journal.pone.0230107 (PMC7194493; doi:10.1371/journal.pone.0230107)
Supplement: S13 File — (GZ) [file pone.0230107.s013.tar.gz › 1991-1995/V2Run_8_VS_4500_embeddings1991-1995ED32.txt]

-1.309501230716705322e-01 8.810286223888397217e-02 2.089397162199020386e-01 -2.947173714637756348e-01 2.445014864206314087e-01 -1.607911102473735809e-02 4.791086912155151367e-02 -1.026703342795372009e-01 1.248326748609542847e-01 1.512085795402526855e-01 2.174157351255416870e-01 -1.757735610008239746e-01 -2.318121641874313354e-01 -3.252683579921722412e-02 -2.409992516040802002e-01 2.098117470741271973e-01 1.541052162647247314e-01 -4.382072389125823975e-02 2.219960838556289673e-01 -4.633923247456550598e-02 4.579990357160568237e-02 7.750055193901062012e-02 -3.934718668460845947e-02 2.108618617057800293e-02 5.074411034584045410e-01 2.522803544998168945e-01 -2.197690010070800781e-01 -1.763509064912796021e-01 -2.813808247447013855e-02 -4.319094121456146240e-02 -7.294809445738792419e-03 -8.800394088029861450e-02
-1.365855783224105835e-01 1.935621537268161774e-02 9.086481481790542603e-02 -1.754841953516006470e-01 1.365467756986618042e-01 5.933750420808792114e-02 4.903017356991767883e-02 2.399965822696685791e-01 -1.624808311462402344e-01 8.395367115736007690e-02 8.201554417610168457e-02 -8.366848528385162354e-02 -3.040486574172973633e-01 -2.139005810022354126e-02 -2.838074564933776855e-01 3.086799681186676025e-01 2.919667959213256836e-01 2.353507727384567261e-01 1.492271274328231812e-01 -1.259977817535400391e-01 -3.631813824176788330e-02 1.817797273397445679e-01 -1.161426827311515808e-01 6.574638932943344116e-02 2.286285758018493652e-01 2.376154810190200806e-01 1.831079423427581787e-01 2.480423822999000549e-02 -2.819690704345703125e-01 1.781562864780426025e-01 -3.698373213410377502e-02 2.395802289247512817e-01
1.107598319649696350e-01 -2.154880464076995850e-01 9.690443426370620728e-02 -3.302488103508949280e-02 7.121289521455764771e-02 -2.690397761762142181e-02 7.420016080141067505e-02 1.111448183655738831e-01 -2.124738506972789764e-02 1.716739982366561890e-01 3.042611777782440186e-01 3.735834360122680664e-02 1.519297063350677490e-01 1.586942970752716064e-01 5.337911471724510193e-02 2.614228725433349609e-01 7.429149746894836426e-02 4.714181646704673767e-02 -1.336897462606430054e-01 -1.074121296405792236e-01 1.796334683895111084e-01 1.540162414312362671e-01 1.100044846534729004e-01 -7.314785569906234741e-02 4.357329010963439941e-01 2.693568766117095947e-01 -8.944877982139587402e-02 -7.719395682215690613e-03 -2.416785210371017456e-01 4.560990035533905029e-01 -3.657165914773941040e-02 1.223460435867309570e-01
-7.029223442077636719e-02 -1.245499029755592346e-01 1.840509027242660522e-01 1.742051541805267334e-01 6.601572036743164062e-02 9.045326709747314453e-02 -1.028030291199684143e-01 2.272585928440093994e-01 -2.702697217464447021e-01 -5.199202895164489746e-02 3.411826193332672119e-01 -1.171375513076782227e-01 1.353256255388259888e-01 2.404906749725341797e-01 -1.071913465857505798e-01 3.139324784278869629e-01 -1.819773577153682709e-02 1.465101540088653564e-01 1.654115170240402222e-01 1.452387124300003052e-01 -1.161732710897922516e-02 1.416300088167190552e-01 -6.665167212486267090e-02 -2.940092980861663818e-01 2.867979407310485840e-01 1.016582325100898743e-01 -1.214282307773828506e-02 -1.958424896001815796e-01 -1.201184466481208801e-01 3.202402591705322266e-01 -1.141654476523399353e-01 -7.788781076669692993e-02
1.429743170738220215e-01 8.546063303947448730e-02 2.078972607851028442e-01 -2.326707541942596436e-02 1.961607486009597778e-02 2.141388356685638428e-01 1.592235267162322998e-01 1.669716462492942810e-02 -3.250943422317504883e-01 8.442895859479904175e-02 2.965258061885833740e-01 -4.448601976037025452e-02 -5.626900121569633484e-03 1.287409663200378418e-01 -6.034146994352340698e-02 2.022624909877777100e-01 1.714039742946624756e-01 8.444177359342575073e-02 3.327758610248565674e-01 -2.660878896713256836e-01 4.375859722495079041e-02 4.765862226486206055e-02 -2.257449328899383545e-01 -3.460296690464019775e-01 6.503348797559738159e-02 1.759459972381591797e-01 -9.092181921005249023e-02 -1.171102374792098999e-01 1.014689356088638306e-01 3.177872002124786377e-01 -1.645993739366531372e-01 -6.528057903051376343e-02
4.783728346228599548e-02 2.047010809183120728e-01 3.255841508507728577e-02 6.683836132287979126e-02 1.736618727445602417e-01 -1.428095698356628418e-01 9.649203717708587646e-02 -7.943731546401977539e-02 9.172194451093673706e-02 -9.548056870698928833e-02 1.266524791717529297e-01 -3.299726247787475586e-01 1.035186648368835449e-01 1.227590814232826233e-02 -2.677299678325653076e-01 5.052642524242401123e-02 1.355994343757629395e-01 2.181011252105236053e-03 5.583462864160537720e-02 1.061561703681945801e-02 -1.753675490617752075e-01 2.120943367481231689e-01 1.416487339884042740e-02 5.671454221010208130e-02 3.975160717964172363e-01 3.093730807304382324e-01 -3.259059488773345947e-01 -1.869663596153259277e-02 -1.413919329643249512e-01 2.209549695253372192e-01 1.081932485103607178e-01 3.390660583972930908e-01
-1.281235218048095703e-01 -2.284575457451865077e-04 2.505519241094589233e-02 -3.404308557510375977e-01 2.404797077178955078e-01 1.740281581878662109e-01 -2.714535295963287354e-01 -1.777294836938381195e-02 1.023553498089313507e-02 -2.199702709913253784e-01 2.324212044477462769e-01 -6.739733368158340454e-02 8.025197684764862061e-02 1.146219894289970398e-01 -6.251489371061325073e-02 2.490431517362594604e-01 4.949705675244331360e-02 1.699495017528533936e-01 -2.141642011702060699e-02 3.058907762169837952e-02 -5.281811952590942383e-02 2.409632056951522827e-01 -1.045751050114631653e-01 -3.574939444661140442e-02 2.940156161785125732e-01 3.353210687637329102e-01 -1.122072041034698486e-01 -2.996174385771155357e-03 -4.653077572584152222e-02 3.158733844757080078e-01 2.797550559043884277e-01 1.220580562949180603e-01
4.693668708205223083e-02 -2.027547359466552734e-01 1.699305921792984009e-01 -1.537283096695318818e-04 3.288069665431976318e-01 1.508004814386367798e-01 1.990365982055664062e-01 7.380077987909317017e-02 -2.058261632919311523e-01 1.274261064827442169e-02 2.492485940456390381e-01 -1.376048773527145386e-01 -1.688015758991241455e-01 2.038118094205856323e-01 -2.367109991610050201e-02 2.458642125129699707e-01 3.606661409139633179e-02 1.607929617166519165e-01 -2.100342884659767151e-03 3.747127484530210495e-03 2.673956453800201416e-01 6.329984962940216064e-02 2.516953945159912109e-01 -2.859463095664978027e-01 3.095380663871765137e-01 3.157225251197814941e-02 1.933905994519591331e-03 1.697746962308883667e-01 -8.290033042430877686e-02 2.902466058731079102e-01 9.497316181659698486e-02 -1.539308279752731323e-01
-8.752214163541793823e-02 -1.805456429719924927e-01 3.634408488869667053e-02 -1.712550520896911621e-01 1.924549341201782227e-01 1.220396757125854492e-01 7.343097776174545288e-02 -1.386442314833402634e-02 -2.293246686458587646e-01 -2.304463088512420654e-02 3.608119487762451172e-01 9.218860417604446411e-02 -1.308677196502685547e-01 2.691932320594787598e-01 -3.064174652099609375e-01 1.241787970066070557e-01 1.678207963705062866e-01 2.488262020051479340e-02 -5.131679028272628784e-02 -5.772902444005012512e-02 1.760835200548171997e-01 2.158952951431274414e-01 -9.535975009202957153e-02 -1.379382163286209106e-01 4.545287787914276123e-01 2.004059106111526489e-01 -4.624242708086967468e-02 8.605798333883285522e-02 5.401137471199035645e-02 -1.103912293910980225e-01 2.264223992824554443e-01 1.330762505531311035e-01
7.788122445344924927e-02 -2.175045385956764221e-02 -3.001162782311439514e-02 -2.413693368434906006e-01 2.738039791584014893e-01 1.714046895503997803e-01 -6.224754825234413147e-02 2.406650334596633911e-01 -1.089626476168632507e-01 -7.810810208320617676e-02 9.418749809265136719e-02 7.173530757427215576e-02 -8.193005807697772980e-03 1.173401474952697754e-01 -1.997529119253158569e-01 2.310485243797302246e-01 2.883523404598236084e-01 7.646405696868896484e-02 2.118743807077407837e-01 3.904858231544494629e-02 -2.551541924476623535e-01 1.173738688230514526e-01 -5.643413588404655457e-02 -4.107882976531982422e-01 2.593550384044647217e-01 2.132864147424697876e-01 1.299888491630554199e-01 -3.067228756844997406e-02 -1.706783324480056763e-01 -2.261731326580047607e-01 -1.549858897924423218e-01 8.902762085199356079e-02
-9.990058839321136475e-02 3.215533122420310974e-02 6.245972588658332825e-02 -1.257811188697814941e-01 2.402910888195037842e-01 7.744040805846452713e-03 -2.463939599692821503e-02 7.561797648668289185e-02 -2.010840177536010742e-02 -2.233993709087371826e-01 2.984597384929656982e-01 1.788172125816345215e-01 -1.485804375261068344e-02 1.135427579283714294e-01 -3.446876257658004761e-02 2.310662269592285156e-01 8.386230468750000000e-02 2.558316588401794434e-01 1.678995043039321899e-01 -1.352822408080101013e-02 -1.408147215843200684e-01 2.638297379016876221e-01 -6.310917437076568604e-02 -2.548497021198272705e-01 1.532739102840423584e-01 1.069249138236045837e-01 8.489295840263366699e-02 -2.310269623994827271e-01 -3.668692409992218018e-01 -6.443044543266296387e-02 1.774685829877853394e-01 3.756505548954010010e-01
-1.632635444402694702e-01 -1.094385907053947449e-01 4.500621557235717773e-02 -1.269598305225372314e-01 -3.840387985110282898e-02 -3.167990595102310181e-03 -1.053118556737899780e-01 9.872839599847793579e-02 -6.919799372553825378e-03 -1.312834024429321289e-01 4.411700665950775146e-01 -9.320893324911594391e-03 -1.506814062595367432e-01 5.071699991822242737e-02 -2.857556939125061035e-01 1.011004224419593811e-01 8.552523702383041382e-02 1.844305545091629028e-01 1.541824042797088623e-01 6.065474450588226318e-02 2.819752395153045654e-01 2.283499687910079956e-01 1.838133484125137329e-01 -2.108186334371566772e-01 4.815589189529418945e-01 1.121508479118347168e-01 7.185778766870498657e-02 7.997340708971023560e-02 -5.241134017705917358e-02 -1.223375201225280762e-01 -3.329779580235481262e-02 1.955019831657409668e-01
-7.621828466653823853e-02 -5.336634442210197449e-02 -1.107648983597755432e-01 2.271531820297241211e-01 3.253540992736816406e-01 4.587204009294509888e-02 -5.415008869022130966e-03 -1.212964579463005066e-01 -1.647937595844268799e-01 6.796546280384063721e-02 4.440149366855621338e-01 -1.403584145009517670e-03 -1.169305890798568726e-01 9.129721671342849731e-02 6.753054261207580566e-02 2.872414886951446533e-01 1.417608838528394699e-02 3.540824055671691895e-01 -1.894989982247352600e-02 -3.048027306795120239e-02 -1.134387850761413574e-01 1.868796646595001221e-01 7.017683982849121094e-02 -2.489812821149826050e-01 3.282078206539154053e-01 2.559446692466735840e-01 -5.063910037279129028e-02 1.276110261678695679e-01 -1.515771746635437012e-01 6.460111588239669800e-02 3.044364415109157562e-02 -7.103126496076583862e-02
-6.362044811248779297e-02 3.630578145384788513e-02 1.524603813886642456e-01 -5.007581785321235657e-02 3.969203531742095947e-01 -7.336765527725219727e-02 -7.971034944057464600e-02 1.317608207464218140e-01 -1.817369014024734497e-01 5.309785529971122742e-02 4.214822947978973389e-01 9.688644111156463623e-02 1.510582119226455688e-01 8.365692198276519775e-02 -2.702374756336212158e-01 2.716580629348754883e-01 2.305639386177062988e-01 2.120926529169082642e-01 -5.978740379214286804e-02 9.539683908224105835e-02 1.301412284374237061e-01 -8.579934388399124146e-02 5.866548418998718262e-02 -1.623691469430923462e-01 1.473380178213119507e-01 2.205787897109985352e-01 -1.928978264331817627e-01 -8.243492245674133301e-02 -1.162015870213508606e-01 2.197775989770889282e-01 -7.692781835794448853e-02 -1.889463961124420166e-01
-1.734599173069000244e-01 -1.553944796323776245e-01 3.741669356822967529e-01 -7.848820090293884277e-02 1.172587350010871887e-01 1.594053059816360474e-01 9.675356745719909668e-02 3.325819969177246094e-02 5.274101719260215759e-02 5.954915285110473633e-02 3.578924238681793213e-01 -2.291655093431472778e-01 6.242184340953826904e-02 2.053125351667404175e-01 2.219676598906517029e-02 4.253718256950378418e-01 1.145161222666501999e-02 6.043629720807075500e-02 7.364651560783386230e-02 -1.696137189865112305e-01 2.395407482981681824e-02 -1.412122547626495361e-01 -2.038903087377548218e-01 -3.456181287765502930e-01 1.428812444210052490e-01 1.629879921674728394e-01 1.947662830352783203e-01 -1.084203496575355530e-01 6.420182064175605774e-03 5.399617552757263184e-02 9.694939851760864258e-02 8.379585295915603638e-02
-1.322959084063768387e-02 2.671582400798797607e-01 2.223409898579120636e-02 4.489345848560333252e-02 1.843314766883850098e-01 4.926934465765953064e-02 8.502227813005447388e-02 1.941317915916442871e-01 -4.317702949047088623e-01 3.460193425416946411e-02 2.706527113914489746e-01 -1.974185258150100708e-01 -1.158179156482219696e-02 -2.807232141494750977e-01 -2.956477403640747070e-01 3.045756183564662933e-02 6.815383583307266235e-02 -2.619264274835586548e-02 2.420733422040939331e-01 -6.362372636795043945e-02 -9.175268560647964478e-02 2.307951748371124268e-01 1.569985598325729370e-02 -1.607083827257156372e-01 1.692527830600738525e-01 3.262431025505065918e-01 -1.691743433475494385e-01 1.663542985916137695e-01 -3.090298175811767578e-02 -5.218446999788284302e-02 -1.615880131721496582e-01 -2.438640967011451721e-02
9.967742487788200378e-03 -5.108638852834701538e-02 6.395813543349504471e-03 -1.021029204130172729e-01 5.184640288352966309e-01 7.890249788761138916e-02 -1.886946707963943481e-02 2.620896324515342712e-02 -2.063752263784408569e-01 1.809640526771545410e-01 4.120182693004608154e-01 -2.030791193246841431e-01 9.111399948596954346e-02 1.310257315635681152e-01 -1.933008432388305664e-01 3.782123625278472900e-01 -5.910660699009895325e-02 1.818999350070953369e-01 -2.433303594589233398e-01 -1.377592980861663818e-01 6.815972272306680679e-03 7.277196645736694336e-02 1.410939823836088181e-02 -6.296517699956893921e-02 1.822997778654098511e-01 1.608553528785705566e-01 -5.502767488360404968e-02 3.909811750054359436e-02 -1.313819885253906250e-01 8.753834664821624756e-02 -7.001747936010360718e-02 2.771000564098358154e-02
-1.135217919945716858e-01 5.311979353427886963e-02 1.097748056054115295e-02 -3.690665960311889648e-01 2.057413458824157715e-01 -3.605737583711743355e-03 1.467255800962448120e-01 1.599851809442043304e-02 -1.256779730319976807e-01 1.382754743099212646e-02 1.792641431093215942e-01 2.427832484245300293e-01 -1.200462579727172852e-01 2.695511281490325928e-01 -2.087269909679889679e-02 2.662904858589172363e-01 -8.380122482776641846e-02 1.485620290040969849e-01 1.594776362180709839e-01 1.676062345504760742e-01 -1.147193908691406250e-01 2.206331342458724976e-01 3.092878311872482300e-02 -3.065944910049438477e-01 3.371916711330413818e-01 8.895448595285415649e-02 3.068800270557403564e-01 7.577876746654510498e-02 -2.193093299865722656e-01 1.506891846656799316e-02 5.727291107177734375e-02 7.619443535804748535e-02
5.639519169926643372e-02 2.005718648433685303e-03 2.599700689315795898e-01 -1.005311384797096252e-01 1.734132319688796997e-01 -2.608950436115264893e-02 1.377660222351551056e-02 -4.860427975654602051e-02 -1.332927495241165161e-01 7.278744876384735107e-02 3.827362656593322754e-01 -1.985628530383110046e-02 -1.712354645133018494e-02 -9.093580767512321472e-03 8.550044894218444824e-02 3.622632622718811035e-01 -8.265851996839046478e-03 1.666534096002578735e-01 2.513733506202697754e-01 7.000318169593811035e-02 6.182289496064186096e-02 1.403386443853378296e-01 -4.112976491451263428e-01 -1.819187551736831665e-01 2.567142546176910400e-01 1.078935787081718445e-01 4.747168347239494324e-02 -8.243735134601593018e-02 6.666442379355430603e-03 2.808577120304107666e-01 -2.876251041889190674e-01 -8.365501463413238525e-02
-1.380850821733474731e-01 -3.249922022223472595e-02 9.323886036872863770e-02 2.803470194339752197e-01 3.206754624843597412e-01 5.518422694876790047e-04 2.525621280074119568e-02 6.392996758222579956e-02 -1.639724075794219971e-01 3.161162137985229492e-02 3.540696203708648682e-01 9.828909300267696381e-03 8.627464063465595245e-03 1.159598529338836670e-01 -9.191172197461128235e-03 1.843669712543487549e-01 8.324392139911651611e-02 1.361774206161499023e-01 9.563697129487991333e-02 -1.417380869388580322e-01 1.097221076488494873e-01 -2.601814456284046173e-02 -8.444698154926300049e-02 -4.005595743656158447e-01 3.889704644680023193e-01 1.239396631717681885e-01 -1.328128129243850708e-01 1.056241542100906372e-01 -2.312640696763992310e-01 1.323788315057754517e-01 2.790506184101104736e-01 6.891421228647232056e-02
9.656694531440734863e-02 1.800767481327056885e-01 5.882438272237777710e-02 -2.858293652534484863e-01 -5.897855386137962341e-02 2.223172932863235474e-01 6.880947947502136230e-02 -1.790039092302322388e-01 -8.388503454625606537e-03 -4.085816815495491028e-02 1.607602834701538086e-01 -8.239716291427612305e-02 2.348694354295730591e-01 4.884381964802742004e-02 1.574022024869918823e-01 2.080697119235992432e-01 1.056745573878288269e-01 -6.823603808879852295e-02 3.325078487396240234e-01 2.842077426612377167e-02 -2.604727149009704590e-01 1.439373195171356201e-01 6.234953925013542175e-02 -1.884961128234863281e-01 4.319776892662048340e-01 1.732354164123535156e-01 5.418231710791587830e-02 -3.956405073404312134e-02 -3.137079477310180664e-01 -2.560996636748313904e-02 -2.192172855138778687e-01 1.156156533397734165e-03
-7.779973000288009644e-02 -1.297893375158309937e-02 6.683471798896789551e-02 1.683010011911392212e-01 3.910484611988067627e-01 -3.502465412020683289e-02 3.790648281574249268e-02 -1.566625088453292847e-01 -1.511750519275665283e-01 4.550601169466972351e-02 2.194666564464569092e-01 -1.596808284521102905e-01 1.887665502727031708e-02 1.131063848733901978e-01 -1.262377500534057617e-01 1.722438633441925049e-01 1.727802455425262451e-01 2.617751955986022949e-01 2.043615132570266724e-01 -3.187213465571403503e-02 3.017479479312896729e-01 2.503573298454284668e-01 -1.980379596352577209e-02 -1.267235279083251953e-01 4.388675391674041748e-01 1.382120549678802490e-01 6.282007694244384766e-02 -1.578537933528423309e-02 -2.500948011875152588e-01 8.807934075593948364e-02 -1.847682520747184753e-02 -1.600921601057052612e-01
-7.794865407049655914e-03 5.785858631134033203e-02 3.561319112777709961e-01 1.100601535290479660e-02 8.750939369201660156e-02 -7.606460899114608765e-02 2.692829966545104980e-01 1.194058582186698914e-01 -5.236528068780899048e-02 -4.700482264161109924e-02 9.159808605909347534e-02 1.596309095621109009e-01 -2.247704379260540009e-02 -3.009152114391326904e-01 -1.167689487338066101e-01 -3.966024890542030334e-02 -1.251161750406026840e-02 -3.816534997895359993e-03 2.348904460668563843e-01 -5.430949106812477112e-02 -1.775133609771728516e-01 -8.867622166872024536e-02 -2.604671195149421692e-02 -3.679828345775604248e-02 3.665202260017395020e-01 2.781054079532623291e-01 -1.765985973179340363e-02 -1.526392102241516113e-01 -4.158810079097747803e-01 -5.756086483597755432e-02 3.041065633296966553e-01 1.435144245624542236e-01
-5.705709755420684814e-02 2.673872411251068115e-01 -1.015335321426391602e-02 -3.385562598705291748e-01 2.868335321545600891e-02 4.275938868522644043e-02 3.885004222393035889e-01 -1.559112221002578735e-01 1.637576073408126831e-01 -2.373080700635910034e-01 2.306081950664520264e-01 -5.944369360804557800e-03 1.271867603063583374e-01 -1.569021306931972504e-02 -3.061445057392120361e-01 2.754258215427398682e-01 5.377794057130813599e-02 1.065879911184310913e-01 2.382834106683731079e-01 -3.892549127340316772e-02 -6.068988703191280365e-03 -7.031290978193283081e-02 -5.330659449100494385e-02 -1.879806369543075562e-01 2.305942773818969727e-01 1.089117601513862610e-01 -3.065978549420833588e-02 -6.445743143558502197e-02 -8.679469674825668335e-02 9.149142354726791382e-02 -1.822939664125442505e-01 2.744229435920715332e-01
-1.181435286998748779e-01 -4.004665091633796692e-02 7.595015317201614380e-02 -8.463715203106403351e-03 1.097882539033889771e-02 2.393413335084915161e-01 6.514939665794372559e-02 -2.818664312362670898e-01 2.971353381872177124e-02 1.335913389921188354e-01 2.381880730390548706e-01 7.099413126707077026e-02 2.654833951964974403e-03 -5.679725669324398041e-03 -1.479957401752471924e-01 1.073432937264442444e-01 1.221470832824707031e-01 -8.551394194364547729e-02 8.528966456651687622e-02 1.528083235025405884e-01 -2.313985377550125122e-01 2.663460075855255127e-01 -2.191748321056365967e-01 6.995217502117156982e-02 3.413869738578796387e-01 -1.006231307983398438e-01 4.460889380425214767e-03 -1.179357543587684631e-01 -5.639786124229431152e-01 -3.428780287504196167e-02 1.224289312958717346e-01 1.357333660125732422e-01
-3.139010071754455566e-01 1.449315100908279419e-01 7.440765202045440674e-02 -2.781614065170288086e-01 1.764704883098602295e-01 4.699610546231269836e-02 8.722646534442901611e-02 1.559394747018814087e-01 -1.412462890148162842e-01 -6.000370532274246216e-02 1.937892436981201172e-01 6.825129687786102295e-02 -1.163822039961814880e-01 -1.943722553551197052e-02 -1.660074479877948761e-02 4.407570362091064453e-01 1.209263950586318970e-01 -1.595209538936614990e-01 1.264924705028533936e-01 1.069936677813529968e-01 2.525080442428588867e-01 1.664685010910034180e-01 -6.645199656486511230e-02 2.064102888107299805e-02 7.039178162813186646e-02 2.662513554096221924e-01 1.553818583488464355e-02 -3.134973347187042236e-01 -3.042711019515991211e-01 1.202292647212743759e-02 3.102164901793003082e-02 -1.617392897605895996e-01
-1.043092384934425354e-01 -1.099757966585457325e-03 8.598248660564422607e-02 -3.196379840373992920e-01 -6.544610112905502319e-02 1.456147283315658569e-01 6.644874066114425659e-02 1.006303057074546814e-01 1.396197825670242310e-01 1.801124066114425659e-01 3.421610891819000244e-01 -8.147037774324417114e-02 7.431966066360473633e-02 1.573798209428787231e-01 -1.746905893087387085e-01 2.576190829277038574e-01 6.944756209850311279e-02 1.916573941707611084e-01 2.366090565919876099e-01 -1.773974746465682983e-01 -3.096987679600715637e-02 -9.641554951667785645e-02 4.526598006486892700e-02 -1.341095566749572754e-01 4.316859319806098938e-02 3.741649091243743896e-01 2.712258510291576385e-02 3.818697333335876465e-01 -1.582910865545272827e-01 1.475194245576858521e-01 1.634227782487869263e-01 1.243360638618469238e-01
-8.746274560689926147e-02 -4.287188127636909485e-02 -8.284234255552291870e-02 2.324517518281936646e-01 3.096711039543151855e-01 1.295477896928787231e-01 1.146899834275245667e-01 -1.762855052947998047e-02 -7.160419970750808716e-02 -3.411249816417694092e-02 3.772447109222412109e-01 -1.921759843826293945e-01 3.038662718608975410e-03 -4.246918857097625732e-02 -1.494421958923339844e-01 2.894972264766693115e-01 2.613852918148040771e-01 2.165714502334594727e-01 1.743284910917282104e-01 -2.846509218215942383e-02 7.209911942481994629e-02 1.482397615909576416e-01 -2.115912735462188721e-01 -2.969082593917846680e-01 3.097875118255615234e-01 -1.595346778631210327e-01 -3.207100182771682739e-02 1.967403441667556763e-01 -1.784177869558334351e-01 9.059927612543106079e-02 -4.004435613751411438e-02 -2.563885040581226349e-02
2.622878178954124451e-02 3.400569558143615723e-01 7.720865309238433838e-02 -1.753018796443939209e-02 2.645414769649505615e-01 5.393637344241142273e-02 2.285866290330886841e-01 1.065856497734785080e-02 -3.723129921127110720e-04 2.094682119786739349e-02 2.972835898399353027e-01 -1.567730903625488281e-01 1.674027889966964722e-01 2.427933216094970703e-01 -3.152664303779602051e-01 5.120445042848587036e-02 -1.575164496898651123e-01 -1.577779352664947510e-01 3.750209510326385498e-02 5.534210801124572754e-02 -8.289582282304763794e-02 -2.712399363517761230e-01 -2.213015407323837280e-02 -2.160860896110534668e-01 1.491925120353698730e-01 3.102363049983978271e-01 -5.220245942473411560e-02 -1.202577203512191772e-01 -3.062211722135543823e-02 2.259205728769302368e-01 1.062915846705436707e-01 2.626760900020599365e-01
-1.560351103544235229e-01 -1.297854036092758179e-01 6.615774333477020264e-02 -2.475296854972839355e-01 2.584660351276397705e-01 1.284804493188858032e-01 1.694853901863098145e-01 1.810394227504730225e-01 -4.843141511082649231e-02 -1.138613894581794739e-01 4.261441826820373535e-01 -9.383543580770492554e-02 1.727443337440490723e-01 8.516280353069305420e-02 2.498150318861007690e-01 2.840362489223480225e-01 7.199867069721221924e-02 1.123841628432273865e-01 1.519328355789184570e-01 -1.739832609891891479e-01 -2.055433839559555054e-01 1.172349303960800171e-01 -1.582965701818466187e-01 2.890018932521343231e-02 2.661696076393127441e-01 1.981189996004104614e-01 -5.395121872425079346e-02 7.555753737688064575e-02 -1.322300452739000320e-02 -4.906551539897918701e-02 -7.939325645565986633e-03 2.967187166213989258e-01
1.061301585286855698e-02 2.229369431734085083e-01 2.075590491294860840e-01 4.743779078125953674e-02 8.324289321899414062e-02 -8.816400170326232910e-02 8.662048727273941040e-02 4.770053923130035400e-02 -1.480670124292373657e-01 -1.596532464027404785e-01 2.455420345067977905e-01 -3.223565220832824707e-01 -9.500546008348464966e-02 -1.745158880949020386e-01 -4.268069565296173096e-01 -1.171854976564645767e-02 6.256929785013198853e-02 -2.669813632965087891e-01 9.716548025608062744e-02 -1.595120728015899658e-01 5.176036432385444641e-02 6.754961609840393066e-02 -8.795730769634246826e-02 -1.574935317039489746e-01 3.800347149372100830e-01 1.593373566865921021e-01 -1.895639151334762573e-01 -1.549803614616394043e-01 -2.335035204887390137e-01 -7.454948872327804565e-02 2.603135630488395691e-02 -8.114393800497055054e-02
7.125391066074371338e-02 -1.549032330513000488e-01 -5.862144008278846741e-02 -1.680956035852432251e-01 1.656726449728012085e-01 -9.072942659258842468e-03 1.772322207689285278e-01 2.591024935245513916e-01 8.350945264101028442e-02 3.416013717651367188e-02 4.012295007705688477e-01 -2.079674899578094482e-01 -5.879107117652893066e-02 1.137620117515325546e-02 -1.666870415210723877e-01 -4.323912039399147034e-02 2.911736443638801575e-02 2.615290582180023193e-01 6.559968739748001099e-02 -2.754075229167938232e-01 2.570668458938598633e-01 1.255625188350677490e-01 2.834821306169033051e-02 -3.305414319038391113e-01 2.917058169841766357e-01 4.807065054774284363e-02 8.613777905702590942e-02 1.401638686656951904e-01 -2.901430428028106689e-01 5.123815312981605530e-02 8.952785283327102661e-02 1.301653683185577393e-01
2.062593773007392883e-02 -1.223031990230083466e-02 -1.240859404206275940e-01 2.099911868572235107e-02 2.854192554950714111e-01 1.939064562320709229e-01 4.278755187988281250e-02 9.159106016159057617e-02 1.035571023821830750e-01 -6.358416378498077393e-02 3.163008391857147217e-01 -4.039265960454940796e-02 1.451973468065261841e-01 6.292563676834106445e-02 -2.313812375068664551e-01 9.892788529396057129e-02 9.215637296438217163e-02 2.345253229141235352e-01 1.510808020830154419e-01 -7.657504826784133911e-02 8.513505011796951294e-02 -1.140689551830291748e-01 -1.838115304708480835e-01 -2.641955912113189697e-01 3.686869442462921143e-01 6.381913274526596069e-02 -2.706303000450134277e-01 7.340610772371292114e-02 -2.988049089908599854e-01 1.491549760103225708e-01 1.986669152975082397e-01 -2.526467740535736084e-01
-6.105050444602966309e-02 7.013080175966024399e-03 1.907579600811004639e-01 -1.651361584663391113e-01 2.771884016692638397e-02 4.144690930843353271e-02 -2.211100310087203979e-01 1.202089861035346985e-01 -2.155673801898956299e-01 1.415804773569107056e-01 2.274450063705444336e-01 -1.881357431411743164e-01 -7.712695747613906860e-02 -2.609966099262237549e-01 5.583206936717033386e-02 8.224626630544662476e-02 -1.733319908380508423e-01 1.268872618675231934e-01 -1.035618856549263000e-01 -1.178528368473052979e-01 -2.428415417671203613e-01 9.805706888437271118e-02 4.519491642713546753e-02 -2.621776759624481201e-01 4.722723960876464844e-01 3.610460460186004639e-01 -4.591798409819602966e-03 2.095918804407119751e-01 -2.822674252092838287e-02 -5.701712891459465027e-02 -1.126259863376617432e-01 -7.032679021358489990e-02
-1.840704306960105896e-02 1.002681106328964233e-01 -2.478470094501972198e-02 1.323781311511993408e-01 -1.036619208753108978e-02 6.327591836452484131e-02 2.366990596055984497e-01 5.522033572196960449e-02 -1.098809763789176941e-01 1.560695916414260864e-01 2.974809110164642334e-01 -2.979093790054321289e-01 7.763387262821197510e-02 -2.696491777896881104e-02 -3.702415525913238525e-01 -4.068566858768463135e-02 1.306254267692565918e-01 -1.505543887615203857e-01 -7.665853947401046753e-02 -5.055814981460571289e-02 -1.104324907064437866e-01 -3.368553519248962402e-02 -3.469843417406082153e-02 7.229824364185333252e-02 5.150560140609741211e-01 3.191919326782226562e-01 -2.534104287624359131e-01 -1.638101786375045776e-01 -2.621509693562984467e-02 -8.445397764444351196e-02 -1.069912873208522797e-02 1.226510927081108093e-01
-2.456613779067993164e-01 -1.450183689594268799e-01 1.286587268114089966e-01 1.911162883043289185e-01 3.150601983070373535e-01 1.422173827886581421e-01 1.600081324577331543e-01 4.885524138808250427e-02 -3.486990928649902344e-02 6.103368103504180908e-02 1.084911972284317017e-01 7.203435897827148438e-02 -1.387392580509185791e-01 1.423308905214071274e-02 -8.211831562221050262e-03 2.454643398523330688e-01 1.940424889326095581e-01 1.328963786363601685e-01 1.404746621847152710e-01 -1.648131310939788818e-01 2.961917221546173096e-01 8.687531203031539917e-02 -8.029265701770782471e-02 -2.585456371307373047e-01 5.328679680824279785e-01 5.086933076381683350e-02 -1.842382252216339111e-01 -1.768932677805423737e-02 -8.397073298692703247e-02 1.277068108320236206e-01 -7.729624863713979721e-03 -3.740620613098144531e-02
-1.199896037578582764e-01 1.819992959499359131e-01 1.395328789949417114e-01 1.031121313571929932e-01 7.178204506635665894e-02 -1.353526115417480469e-01 2.589653134346008301e-01 4.318669065833091736e-02 1.790481060743331909e-02 1.229482367634773254e-01 2.014334648847579956e-01 -3.751414716243743896e-01 -2.606745250523090363e-02 -3.417310491204261780e-02 -3.164055049419403076e-01 -1.714593730866909027e-02 -8.349034935235977173e-02 -1.353373825550079346e-01 1.190989986062049866e-01 -1.520263850688934326e-01 1.572646796703338623e-01 1.381701231002807617e-01 -7.680907845497131348e-02 -4.208428412675857544e-02 4.980174303054809570e-01 2.781783938407897949e-01 -1.586520075798034668e-01 4.917598143219947815e-02 -2.500089816749095917e-02 5.767746269702911377e-02 -1.856093108654022217e-01 1.597055941820144653e-01
3.800189122557640076e-02 -1.572899818420410156e-01 1.080906018614768982e-02 -3.348866701126098633e-01 1.933622658252716064e-01 2.097862958908081055e-01 3.702541813254356384e-02 -1.126503795385360718e-01 7.778088748455047607e-02 -2.952785231173038483e-02 2.942161262035369873e-01 1.991288810968399048e-01 -2.521280348300933838e-01 1.309454590082168579e-01 1.439776271581649780e-01 1.493833512067794800e-01 2.453330159187316895e-01 6.456914544105529785e-02 3.939518928527832031e-01 5.875777453184127808e-02 -4.312167689204216003e-02 -1.003063470125198364e-01 2.119556963443756104e-01 -8.561830967664718628e-02 2.707965970039367676e-01 1.907920539379119873e-01 -1.493700891733169556e-01 -1.140239164233207703e-01 -7.975848764181137085e-02 -3.149658441543579102e-02 -7.725680619478225708e-02 2.522702217102050781e-01
-2.845770418643951416e-01 4.987608641386032104e-02 -3.690706938505172729e-02 -1.540945917367935181e-01 1.420762576162815094e-02 8.834202587604522705e-02 2.183242887258529663e-02 3.092129528522491455e-01 -9.959337860345840454e-02 -2.119991928339004517e-01 2.957505881786346436e-01 -1.497365087270736694e-01 1.211722493171691895e-01 1.222465485334396362e-01 1.237495616078376770e-02 4.610918760299682617e-01 1.534549295902252197e-01 -1.689741015434265137e-01 1.876613795757293701e-01 -9.001673012971878052e-02 1.515001244843006134e-02 1.670228540897369385e-01 8.859329670667648315e-02 -8.649839460849761963e-02 5.259629338979721069e-02 2.486080080270767212e-01 -2.281290441751480103e-01 -1.438713446259498596e-02 -3.292242288589477539e-01 1.031668558716773987e-01 4.916363582015037537e-02 5.512915551662445068e-02
3.331458941102027893e-02 4.416091144084930420e-01 2.596625983715057373e-01 1.725849509239196777e-02 2.975571155548095703e-02 7.806969434022903442e-02 3.500632345676422119e-01 1.699699610471725464e-01 3.275555744767189026e-02 -2.588211791589856148e-03 3.078352808952331543e-01 1.204585563391447067e-02 -1.086680516600608826e-01 -1.128725260496139526e-01 -5.237620696425437927e-02 -8.850672096014022827e-02 -1.860533356666564941e-01 2.093890160322189331e-01 9.246697276830673218e-02 3.048954308032989502e-01 8.340219408273696899e-02 5.033791065216064453e-02 -1.188732758164405823e-01 -1.028455570340156555e-01 2.129579335451126099e-01 9.684289991855621338e-02 2.953903935849666595e-02 3.003231287002563477e-01 -2.397942245006561279e-01 -1.506821364164352417e-01 7.147517055273056030e-02 3.662794083356857300e-02
-1.160944178700447083e-01 -1.019126698374748230e-01 7.630082219839096069e-02 9.139101952314376831e-02 4.067845940589904785e-01 1.440265178680419922e-01 7.024843245744705200e-02 1.108113229274749756e-01 1.323334276676177979e-01 -3.454371169209480286e-02 3.243996202945709229e-01 -5.101649090647697449e-02 -1.534224450588226318e-01 1.681797057390213013e-01 -5.136096477508544922e-02 1.617079675197601318e-01 1.430434286594390869e-01 8.672600239515304565e-02 -6.931459065526723862e-03 1.775920577347278595e-02 1.372345238924026489e-01 2.536409199237823486e-01 -2.496253997087478638e-01 -2.989250421524047852e-01 2.961862683296203613e-01 2.399258166551589966e-01 -7.402550429105758667e-02 2.288562804460525513e-01 -1.991294771432876587e-01 3.791132196784019470e-02 -2.090137265622615814e-02 -2.086198776960372925e-01
-4.022340476512908936e-02 2.032215148210525513e-01 3.831777349114418030e-02 -4.726818501949310303e-01 1.748825162649154663e-01 1.380341053009033203e-01 1.720184087753295898e-01 -2.333977967500686646e-01 -1.265030652284622192e-01 -9.549071639776229858e-02 1.665843278169631958e-01 -4.992987029254436493e-03 -2.657871842384338379e-01 2.277229540050029755e-02 1.305493060499429703e-02 1.854432863183319569e-03 1.268334388732910156e-01 -4.883186426013708115e-03 1.877271234989166260e-01 6.575112044811248779e-02 -1.872219592332839966e-01 1.857362687587738037e-01 6.985935568809509277e-02 -7.876950502395629883e-02 2.628217339515686035e-01 7.080920040607452393e-02 -2.088614851236343384e-01 -9.436324983835220337e-02 -2.056271880865097046e-01 2.213524729013442993e-01 -2.596614658832550049e-01 2.293947637081146240e-01
4.466614872217178345e-02 -1.258171647787094116e-01 1.327124089002609253e-01 -1.728504002094268799e-01 6.425981223583221436e-02 -5.549816414713859558e-02 1.218612268567085266e-01 8.733344823122024536e-02 -1.884550452232360840e-01 2.499357312917709351e-01 2.792463600635528564e-01 -1.383371502161026001e-01 1.157283484935760498e-01 -1.187081821262836456e-02 -6.758764386177062988e-02 2.730057537555694580e-01 -1.419052481651306152e-01 3.430933952331542969e-01 -1.377438008785247803e-01 -1.135735213756561279e-01 -1.447277814149856567e-01 4.746255874633789062e-01 2.423063367605209351e-01 -2.198876738548278809e-01 2.513620555400848389e-01 1.006140634417533875e-01 -7.987566292285919189e-02 -4.168362170457839966e-02 -1.108401939272880554e-01 1.384063344448804855e-02 -7.632941473275423050e-03 1.747172698378562927e-02
1.231306046247482300e-02 1.633400619029998779e-01 -1.871857047080993652e-01 -6.681409478187561035e-02 6.225140765309333801e-02 -2.792475186288356781e-02 2.653334103524684906e-02 -1.729070208966732025e-02 -2.045147716999053955e-01 -2.943683974444866180e-02 3.576766252517700195e-01 3.419895470142364502e-01 8.725541830062866211e-02 9.390014410018920898e-02 -2.479740083217620850e-01 1.395688503980636597e-01 -8.102434873580932617e-02 1.218233034014701843e-01 -3.748597949743270874e-02 1.026124060153961182e-01 1.778589785099029541e-01 1.174347922205924988e-01 1.498225182294845581e-01 -3.374581038951873779e-01 3.782410621643066406e-01 -4.286983609199523926e-02 -1.834297031164169312e-01 -4.590350762009620667e-02 -2.334113717079162598e-01 2.961354255676269531e-01 6.607279181480407715e-02 -2.709075994789600372e-02
1.080576702952384949e-01 3.612489998340606689e-01 1.029853150248527527e-01 -2.732992917299270630e-02 3.224917948246002197e-01 -4.523265361785888672e-02 3.012893199920654297e-01 1.667614281177520752e-02 9.782996773719787598e-02 -3.574538230895996094e-02 1.107094362378120422e-01 -4.051362574100494385e-01 -1.638003289699554443e-01 1.397790908813476562e-01 -9.854749590158462524e-02 -6.755718588829040527e-02 7.677958905696868896e-02 2.167592197656631470e-01 4.863441735506057739e-02 -4.855713993310928345e-02 8.819416910409927368e-02 -2.952088713645935059e-01 -7.669967412948608398e-02 8.464226126670837402e-02 3.637051880359649658e-01 1.488105207681655884e-01 -1.176818087697029114e-01 4.665104299783706665e-02 -2.288312166929244995e-01 -4.573328047990798950e-02 -1.029654815793037415e-01 1.999614574015140533e-02
-6.773401796817779541e-02 2.380264997482299805e-01 3.364938795566558838e-01 5.792178213596343994e-02 -7.981178909540176392e-02 -1.613763719797134399e-01 1.889887601137161255e-01 7.407288998365402222e-02 -1.791484653949737549e-01 -1.028386652469635010e-01 2.454540133476257324e-01 -2.971439361572265625e-01 -1.781310737133026123e-01 -9.449702501296997070e-02 -2.699357867240905762e-01 -3.155076131224632263e-02 -9.635005891323089600e-02 -1.064156144857406616e-01 2.985677914693951607e-03 3.285324573516845703e-02 -1.727743148803710938e-01 -2.494863048195838928e-02 1.652226969599723816e-02 -4.208735749125480652e-02 5.174421072006225586e-01 1.786760985851287842e-01 -1.281904876232147217e-01 -1.012194305658340454e-01 -2.304122084751725197e-03 2.418661564588546753e-01 -5.934537574648857117e-02 1.529086381196975708e-02
-4.918455332517623901e-02 3.479211032390594482e-02 -1.098141521215438843e-01 1.091515719890594482e-01 1.499887406826019287e-01 -2.362508559599518776e-03 4.446043074131011963e-02 1.294156908988952637e-01 -2.995085716247558594e-02 1.580617725849151611e-01 3.822573721408843994e-01 1.874428838491439819e-01 1.195367649197578430e-01 1.213257946074008942e-02 1.798706650733947754e-01 4.201715290546417236e-01 1.144263520836830139e-01 4.735764488577842712e-02 1.108895465731620789e-01 1.028186529874801636e-01 2.045296877622604370e-01 9.203840047121047974e-02 1.311570256948471069e-01 -1.162267848849296570e-01 4.965452253818511963e-01 7.931564748287200928e-02 -9.855781495571136475e-02 -1.190345659852027893e-01 -7.726413756608963013e-02 -4.908182099461555481e-02 2.525369226932525635e-01 -1.805454939603805542e-01
-3.297187015414237976e-02 3.369168043136596680e-01 1.551848798990249634e-01 2.194646932184696198e-02 -3.348743543028831482e-02 3.043301403522491455e-01 4.621828496456146240e-01 1.039554104208946228e-01 -3.510931506752967834e-02 7.396417111158370972e-02 2.936215698719024658e-01 1.425328254699707031e-01 -1.379591524600982666e-01 1.050966233015060425e-01 2.870907634496688843e-02 2.276343852281570435e-02 2.682223618030548096e-01 7.138149440288543701e-02 -1.645505428314208984e-01 -3.637149930000305176e-02 1.002633720636367798e-01 -7.292124442756175995e-03 -3.636103495955467224e-02 -1.749056726694107056e-01 2.101264595985412598e-01 3.337106406688690186e-01 1.629600971937179565e-01 -7.942806184291839600e-02 -7.044163346290588379e-02 4.781607072800397873e-03 5.285920109599828720e-03 2.391092628240585327e-01
5.130338668823242188e-02 -1.006058678030967712e-01 -9.378176182508468628e-02 -2.530107088387012482e-02 2.462872564792633057e-01 -1.255257278680801392e-01 8.972783386707305908e-02 2.033197507262229919e-02 -1.646722257137298584e-01 3.085835464298725128e-02 3.272412717342376709e-01 3.454638421535491943e-01 -9.517027437686920166e-02 1.727231889963150024e-01 -3.777006268501281738e-01 1.069127470254898071e-01 4.132173210382461548e-02 1.229557022452354431e-02 8.870603144168853760e-02 1.168215051293373108e-01 -7.862824946641921997e-02 5.816216766834259033e-02 -6.328365206718444824e-02 -2.210752367973327637e-01 3.257666826248168945e-01 8.578792214393615723e-02 -3.071876764297485352e-01 -3.888456150889396667e-02 -3.201480209827423096e-01 8.877784758806228638e-02 1.235789209604263306e-01 -1.569258570671081543e-01
-5.140160396695137024e-02 2.910579144954681396e-01 4.744858667254447937e-02 -2.981980144977569580e-01 1.354220807552337646e-01 -4.322162643074989319e-02 2.598806023597717285e-01 -9.036948531866073608e-02 -1.031496822834014893e-01 4.024925455451011658e-02 3.577669262886047363e-01 8.382929861545562744e-02 5.848946049809455872e-02 1.653330624103546143e-01 -6.555918604135513306e-02 2.487942725419998169e-01 4.312391951680183411e-02 -6.500159949064254761e-02 3.906435668468475342e-01 3.512040944769978523e-03 1.498181968927383423e-01 2.203031443059444427e-02 4.552934318780899048e-02 -9.296308457851409912e-02 2.381230443716049194e-01 2.028459459543228149e-01 1.925427764654159546e-01 -1.331318020820617676e-01 -6.330237537622451782e-02 1.054886281490325928e-01 -2.000846862792968750e-01 2.848871052265167236e-01
5.155701190233230591e-02 -1.835359185934066772e-01 -5.453902110457420349e-02 -6.081305816769599915e-02 3.928253054618835449e-01 5.182787775993347168e-02 -9.689324349164962769e-02 9.428554028272628784e-02 -1.487280726432800293e-01 2.565717324614524841e-02 2.770875692367553711e-01 -2.147803455591201782e-01 5.523788183927536011e-02 8.674384653568267822e-02 -1.184999570250511169e-02 1.716627329587936401e-01 2.694017887115478516e-01 -1.647491939365863800e-02 3.477426245808601379e-03 -6.937817484140396118e-02 6.189745292067527771e-02 1.055277213454246521e-01 5.886613950133323669e-02 -3.433948755264282227e-01 4.988767206668853760e-01 1.211435869336128235e-01 -2.111767679452896118e-01 3.902082890272140503e-02 9.241536259651184082e-02 1.922079622745513916e-01 -6.066134572029113770e-02 -1.515717357397079468e-01
1.315100342035293579e-01 1.773541420698165894e-01 4.005007818341255188e-02 2.244486846029758453e-02 2.390774488449096680e-01 1.167879700660705566e-01 3.021588027477264404e-01 -2.225123196840286255e-01 -3.136863932013511658e-02 -3.192329034209251404e-02 1.300999671220779419e-01 -2.815399765968322754e-01 -7.615620642900466919e-02 1.679756492376327515e-01 -1.647137999534606934e-01 6.339067965745925903e-02 7.298909593373537064e-03 -2.224610447883605957e-01 -2.907614223659038544e-02 5.737215280532836914e-02 -7.881259173154830933e-02 -1.410703659057617188e-01 1.450353711843490601e-01 -9.071624279022216797e-02 4.759163260459899902e-01 4.164087772369384766e-01 -1.222869083285331726e-01 9.852609038352966309e-02 -1.258248370140790939e-02 -6.117523089051246643e-02 -4.555722326040267944e-02 1.859811097383499146e-01
1.374712437391281128e-01 -7.058306783437728882e-02 1.772401155903935432e-03 1.300106849521398544e-02 4.082909524440765381e-01 -1.294288784265518188e-02 -5.498057231307029724e-02 1.110267415642738342e-01 -7.917070761322975159e-03 1.198167502880096436e-01 2.334058880805969238e-01 1.409802734851837158e-01 9.332236647605895996e-02 2.951004207134246826e-01 -6.511894613504409790e-02 2.613605558872222900e-01 1.059224307537078857e-01 8.009968698024749756e-02 1.668430417776107788e-01 -1.547476649284362793e-01 2.474757581949234009e-01 -1.421725749969482422e-02 -1.112322956323623657e-01 -2.693967819213867188e-01 4.694914817810058594e-01 -1.284208595752716064e-01 -7.140426896512508392e-03 7.000656425952911377e-02 -1.987730413675308228e-01 1.083189621567726135e-01 5.771091952919960022e-02 1.560772508382797241e-01
6.301382929086685181e-02 1.672020256519317627e-01 -2.172441221773624420e-02 -3.720274567604064941e-01 1.206709304824471474e-03 2.556946873664855957e-01 4.570308029651641846e-01 -1.181660816073417664e-01 -7.136625796556472778e-02 -1.890866011381149292e-01 1.622804105281829834e-01 -5.364898964762687683e-02 7.599329948425292969e-02 -1.609189063310623169e-02 3.420513868331909180e-02 8.442761003971099854e-02 1.389486193656921387e-01 2.102703554555773735e-03 3.162098824977874756e-01 8.022582042030990124e-04 -5.951695144176483154e-03 1.130223572254180908e-01 1.313385069370269775e-01 -2.118246406316757202e-01 4.302200376987457275e-01 1.572082042694091797e-01 5.169444158673286438e-02 -8.614272624254226685e-02 -4.551284387707710266e-02 7.124620676040649414e-02 -1.087230537086725235e-02 1.875931769609451294e-01
1.267461478710174561e-01 -2.629075013101100922e-02 2.203760296106338501e-01 2.271707169711589813e-02 4.041609466075897217e-01 4.648303613066673279e-02 -6.808945536613464355e-02 1.042451635003089905e-01 8.311492204666137695e-02 -2.174386754631996155e-02 2.246523201465606689e-01 -1.644439846277236938e-01 -2.884596586227416992e-01 1.625352948904037476e-01 -1.228601112961769104e-01 2.122361660003662109e-01 2.341918647289276123e-01 3.461154699325561523e-01 6.274854391813278198e-02 -9.913248568773269653e-02 -3.022627439349889755e-03 1.267052143812179565e-01 8.412846922874450684e-02 -1.099779531359672546e-01 -3.037322079762816429e-03 1.794473081827163696e-01 -2.669083178043365479e-01 -8.878681808710098267e-02 -3.308251500129699707e-01 1.788454689085483551e-02 2.223025113344192505e-01 -6.584949791431427002e-02
2.143924087285995483e-01 1.940511167049407959e-01 1.370009183883666992e-01 -1.308425217866897583e-01 2.028960734605789185e-02 -2.755140699446201324e-02 -6.674614269286394119e-03 2.151826396584510803e-02 -4.598223790526390076e-02 5.687018111348152161e-02 2.430861741304397583e-01 -1.379629829898476601e-03 -2.060810923576354980e-01 -8.921234309673309326e-02 -1.374099552631378174e-01 1.537814289331436157e-01 1.001480743288993835e-01 3.698096573352813721e-01 -1.268111020326614380e-01 -1.675566434860229492e-01 -1.343717426061630249e-01 -1.785709871910512447e-03 6.194901838898658752e-02 -1.831635236740112305e-01 3.860085606575012207e-01 -6.047749891877174377e-02 -1.948519498109817505e-01 -2.540347874164581299e-01 -2.778839766979217529e-01 -1.742666810750961304e-01 -2.550600767135620117e-01 -2.172948271036148071e-01
-9.508314728736877441e-02 -7.136288285255432129e-02 3.699665516614913940e-02 -2.270586937665939331e-01 1.250220537185668945e-01 -5.033617094159126282e-02 2.108955197036266327e-02 -1.150453686714172363e-01 -1.122291609644889832e-01 3.263344615697860718e-02 6.126514822244644165e-02 1.268059387803077698e-02 -6.117781996726989746e-02 1.602735519409179688e-01 -3.747562319040298462e-02 -1.186826080083847046e-01 -3.227466717362403870e-02 5.771512165665626526e-02 5.370890349149703979e-02 -4.622485022991895676e-03 -9.941571205854415894e-02 2.226365357637405396e-01 -5.732766818255186081e-03 -6.393314599990844727e-01 3.766030371189117432e-01 1.807476021349430084e-02 -4.030863940715789795e-02 -1.025483198463916779e-02 -3.392109870910644531e-01 1.857496500015258789e-01 1.776310801506042480e-01 1.951663941144943237e-01
8.129406720399856567e-02 2.793183922767639160e-01 -8.259947597980499268e-02 -2.469453960657119751e-01 1.793871372938156128e-01 3.687259256839752197e-01 2.146888822317123413e-01 1.862173527479171753e-01 7.411589473485946655e-02 1.299713086336851120e-02 2.756962776184082031e-01 9.153430163860321045e-02 2.945855557918548584e-01 1.522922962903976440e-01 -1.147964820265769958e-01 2.522759139537811279e-01 -2.632426843047142029e-02 -1.630849391222000122e-01 6.862596422433853149e-02 -1.368301510810852051e-01 3.194947913289070129e-02 8.470135740935802460e-03 -1.377616426907479763e-03 -4.547379538416862488e-02 2.412810921669006348e-01 2.863843441009521484e-01 7.678452879190444946e-02 -1.845833957195281982e-01 -2.770550251007080078e-01 5.973734077997505665e-04 6.692412495613098145e-02 8.059234917163848877e-02
-3.474394604563713074e-02 -2.661939524114131927e-02 1.713887304067611694e-01 -4.403510689735412598e-01 -4.655526205897331238e-02 8.125202357769012451e-02 -1.112826168537139893e-02 -3.208906576037406921e-02 -1.162354648113250732e-01 1.870301179587841034e-02 1.801485866308212280e-01 1.036566123366355896e-01 1.510273218154907227e-01 1.108011677861213684e-01 -1.342304497957229614e-01 4.896166920661926270e-01 1.210803091526031494e-01 1.686961650848388672e-01 1.535654067993164062e-01 2.599345147609710693e-02 -1.534207314252853394e-01 1.427677720785140991e-01 1.201271042227745056e-01 -1.265252083539962769e-01 3.084412217140197754e-01 3.675841093063354492e-01 -1.971083506941795349e-02 8.949051052331924438e-02 1.325312815606594086e-02 1.678106337785720825e-01 5.547889322042465210e-02 -5.647565051913261414e-02
-5.942741874605417252e-03 5.138039216399192810e-02 1.060963422060012817e-02 -1.066833548247814178e-02 9.000509977340698242e-02 -8.459749817848205566e-02 1.597119718790054321e-01 -9.744031727313995361e-02 -5.290184170007705688e-02 2.139855921268463135e-01 1.847867369651794434e-01 1.981060355901718140e-01 1.479594558477401733e-01 1.809346228837966919e-01 -1.586188822984695435e-01 1.040939334779977798e-02 2.235910594463348389e-01 1.727321147918701172e-01 1.048536822199821472e-01 -5.554262548685073853e-02 1.901085823774337769e-01 -2.289621233940124512e-01 -4.623446241021156311e-02 -4.510007798671722412e-01 3.899140059947967529e-01 1.038134992122650146e-01 -1.957957446575164795e-01 -7.448363304138183594e-02 -2.655405998229980469e-01 2.226648330688476562e-01 -1.295457929372787476e-01 -1.156701222062110901e-01
8.455623686313629150e-02 -6.324850022792816162e-02 1.199373975396156311e-01 -2.236956206616014242e-04 1.863179653882980347e-01 5.433689430356025696e-02 5.466523766517639160e-02 -1.027834862470626831e-01 -2.215868085622787476e-01 4.399662092328071594e-02 1.741878241300582886e-01 -3.681167066097259521e-01 5.140429735183715820e-02 3.224115967750549316e-01 5.238467454910278320e-02 3.431814908981323242e-01 7.794723659753799438e-02 2.786260843276977539e-02 2.250801473855972290e-01 -3.887258097529411316e-02 7.528679072856903076e-02 1.747048944234848022e-01 -2.625799775123596191e-01 -3.531750738620758057e-01 2.898629307746887207e-01 -4.796310514211654663e-02 -1.542564183473587036e-01 -2.367802895605564117e-02 -5.738945305347442627e-02 2.434740662574768066e-01 6.888005137443542480e-02 1.111706793308258057e-01
-1.276009976863861084e-01 -4.135443642735481262e-02 -1.343297660350799561e-01 1.206333264708518982e-01 2.101123481988906860e-01 -9.849840402603149414e-02 -4.003833979368209839e-02 -6.079415977001190186e-02 -4.691812023520469666e-02 7.332853227853775024e-02 2.341109067201614380e-01 -1.977043412625789642e-02 -8.169442415237426758e-02 7.704392820596694946e-02 -1.528611630201339722e-01 2.753693982958793640e-02 -4.628666862845420837e-02 2.235143929719924927e-01 1.364101767539978027e-01 1.667623072862625122e-01 4.759169369935989380e-02 -1.242686361074447632e-01 -1.717178225517272949e-01 -2.592025101184844971e-01 6.014121770858764648e-01 1.997556984424591064e-01 -2.019041329622268677e-01 -1.709596514701843262e-01 -2.755137383937835693e-01 1.793773472309112549e-02 6.167156994342803955e-02 -1.619495004415512085e-01
8.156274259090423584e-02 -7.414174079895019531e-02 -3.446334227919578552e-02 4.045179486274719238e-02 2.064363509416580200e-01 -5.838700011372566223e-02 -1.522602397017180920e-03 -1.290790885686874390e-01 -1.650725603103637695e-01 -6.485635787248611450e-02 3.646295368671417236e-01 2.242702990770339966e-02 1.157979853451251984e-02 -1.266752779483795166e-01 -1.983043104410171509e-01 1.998746544122695923e-01 -2.570802159607410431e-02 1.074288114905357361e-01 1.314515713602304459e-02 2.022012770175933838e-01 7.349161058664321899e-02 -1.410043388605117798e-01 -2.067217826843261719e-01 -2.361780852079391479e-01 4.478693008422851562e-01 9.329668432474136353e-02 -2.763610780239105225e-01 8.482430130243301392e-02 -2.928923666477203369e-01 2.787223458290100098e-01 1.038778796792030334e-01 -1.333708763122558594e-01
3.242221847176551819e-02 1.965521872043609619e-01 1.530206203460693359e-01 -2.132904678583145142e-01 -6.309657543897628784e-02 4.072935283184051514e-01 4.977136105298995972e-02 1.436665356159210205e-01 -6.312798708677291870e-02 -1.570966467261314392e-02 2.944036424160003662e-01 3.502621874213218689e-02 -2.278410345315933228e-01 2.349370568990707397e-01 -1.522073429077863693e-02 1.153170764446258545e-01 1.511297523975372314e-01 1.310433913022279739e-02 1.850564926862716675e-01 -2.653481066226959229e-01 7.515671849250793457e-02 2.437186837196350098e-01 2.015620023012161255e-01 -9.987007081508636475e-02 2.835105955600738525e-01 3.213085830211639404e-01 7.213057577610015869e-02 6.595925241708755493e-02 -1.128995567560195923e-01 -1.899640113115310669e-01 -1.188118592835962772e-03 1.820798218250274658e-02
1.512868553400039673e-01 4.278349876403808594e-01 5.198801308870315552e-02 -2.710905969142913818e-01 2.445418015122413635e-02 4.179081320762634277e-02 9.665475040674209595e-02 -3.097672462463378906e-01 5.991652235388755798e-02 -1.715406775474548340e-01 1.903312951326370239e-01 -1.251120865345001221e-02 5.315874703228473663e-03 7.445570826530456543e-02 3.904882073402404785e-02 3.559024631977081299e-01 -1.450015231966972351e-02 -1.526810228824615479e-01 2.573572397232055664e-01 -2.340997755527496338e-02 -2.555062621831893921e-02 4.011542350053787231e-02 1.217673346400260925e-01 -1.988332867622375488e-01 2.868881821632385254e-01 5.750289559364318848e-02 6.493444740772247314e-02 -1.166267246007919312e-01 -2.406350076198577881e-01 1.476961225271224976e-01 7.409980893135070801e-02 2.674060761928558350e-01
-1.939379870891571045e-01 1.922551393508911133e-01 3.324079141020774841e-02 1.173269748687744141e-01 1.268134266138076782e-01 -4.793977737426757812e-02 1.999429911375045776e-01 1.192646250128746033e-01 1.679979711771011353e-01 -1.096791625022888184e-01 3.167402446269989014e-01 -8.768963813781738281e-02 -4.333151876926422119e-02 -1.220773681998252869e-01 -1.872828006744384766e-01 3.134673535823822021e-01 1.793899536132812500e-01 2.332094758749008179e-01 6.987629830837249756e-02 3.309976458549499512e-01 -6.484966725111007690e-02 4.575302451848983765e-02 -1.379051525145769119e-02 1.907510012388229370e-01 4.726552665233612061e-01 5.815722513943910599e-03 2.618264593183994293e-02 -2.383917383849620819e-02 3.697078302502632141e-02 9.235717356204986572e-02 1.306872516870498657e-01 2.098559737205505371e-01
2.375511974096298218e-01 -6.940442323684692383e-02 -3.440286591649055481e-02 -1.960657089948654175e-01 -1.583489007316529751e-03 -1.020728349685668945e-01 7.163447886705398560e-02 -2.695716172456741333e-02 -7.806333154439926147e-02 8.736933767795562744e-02 3.872833251953125000e-01 -4.177339747548103333e-02 3.832921385765075684e-03 -9.707004576921463013e-02 1.762354820966720581e-01 1.338502317667007446e-01 -9.727198630571365356e-02 8.183550089597702026e-02 2.463863641023635864e-01 -1.190045773983001709e-01 -5.636152625083923340e-02 -1.977266967296600342e-01 2.130240499973297119e-01 -6.728468835353851318e-02 4.095999598503112793e-01 4.930997639894485474e-02 -3.046590089797973633e-02 -1.331748366355895996e-01 -4.477737247943878174e-01 -1.400748044252395630e-01 -1.172607168555259705e-01 2.302802950143814087e-01
-1.684110313653945923e-01 2.359324507415294647e-02 1.996901929378509521e-01 5.687331408262252808e-02 1.313624233007431030e-01 1.293530166149139404e-01 9.221155941486358643e-02 6.047243624925613403e-02 -1.148944497108459473e-01 2.109650671482086182e-01 2.870869636535644531e-01 -1.908174604177474976e-01 2.739720344543457031e-01 -2.415893822908401489e-01 -3.179823160171508789e-01 1.767140626907348633e-01 1.226718723773956299e-01 -2.179885655641555786e-02 -2.873294753953814507e-03 -1.459166407585144043e-01 2.443616241216659546e-01 -1.716103404760360718e-01 2.698448896408081055e-01 -3.816439211368560791e-01 1.377462148666381836e-01 1.848938912153244019e-01 5.391944944858551025e-02 4.363960400223731995e-02 -1.370898187160491943e-01 -3.006195463240146637e-02 8.318086713552474976e-02 1.023515313863754272e-01
-1.203086674213409424e-01 -2.672112546861171722e-02 1.294663641601800919e-03 -1.924288123846054077e-01 4.541181959211826324e-03 -1.889036037027835846e-02 -3.818878158926963806e-02 2.579891681671142578e-01 -1.066024154424667358e-01 1.644607484340667725e-01 4.168116152286529541e-01 -9.089452028274536133e-02 5.510291457176208496e-02 1.159808784723281860e-01 7.464026566594839096e-03 1.808973252773284912e-01 1.365972757339477539e-01 7.815332710742950439e-02 1.994271948933601379e-02 -3.370342031121253967e-02 1.182323247194290161e-01 1.349806785583496094e-01 1.306632906198501587e-01 2.308646403253078461e-02 4.968395531177520752e-01 1.650444865226745605e-01 2.790025435388088226e-02 6.637413799762725830e-02 5.435885488986968994e-02 4.398561716079711914e-01 -5.464467406272888184e-02 -2.343542724847793579e-01
-4.981459304690361023e-02 -1.272819489240646362e-01 1.013145521283149719e-01 1.569753140211105347e-01 2.666375339031219482e-01 1.956437230110168457e-01 1.450912505388259888e-01 -1.397541910409927368e-01 -1.745845004916191101e-02 7.239694148302078247e-02 2.238118201494216919e-01 -1.587366312742233276e-01 -1.035100072622299194e-01 1.195799652487039566e-02 -1.666588932275772095e-01 2.597973048686981201e-01 -1.289954632520675659e-01 2.810597121715545654e-01 -5.608092248439788818e-02 1.370872110128402710e-01 2.146389633417129517e-01 4.134706035256385803e-02 4.321093857288360596e-02 -1.336290240287780762e-01 2.282826751470565796e-01 2.203816026449203491e-01 -3.129089474678039551e-01 1.437395960092544556e-01 -4.280917346477508545e-01 -1.029662117362022400e-01 -1.031551063060760498e-01 2.568326145410537720e-02
-1.480252891778945923e-01 2.586441636085510254e-01 7.032224535942077637e-02 1.034002155065536499e-01 1.477684080600738525e-01 -1.450914144515991211e-01 1.179015785455703735e-01 -1.467542350292205811e-02 6.239448860287666321e-02 -3.838771954178810120e-02 1.254538893699645996e-01 -2.677125632762908936e-01 1.522752493619918823e-01 7.027708739042282104e-02 -3.338534533977508545e-01 3.846278996206820011e-04 6.224033981561660767e-02 7.766397669911384583e-03 8.240494132041931152e-02 6.752473115921020508e-02 -2.397392243146896362e-01 9.256027406081557274e-04 2.026051282882690430e-01 -9.591924399137496948e-02 5.152935385704040527e-01 2.937947809696197510e-01 -3.419706523418426514e-01 3.860497847199440002e-02 4.712888970971107483e-02 -8.105533197522163391e-03 5.542309954762458801e-02 8.687031269073486328e-02
-2.136166244745254517e-01 2.811363339424133301e-01 1.027753576636314392e-01 -6.805127952247858047e-03 1.625072360038757324e-01 3.385265767574310303e-01 1.524356901645660400e-01 1.647259593009948730e-01 -7.798848301172256470e-02 2.423031181097030640e-01 2.543976306915283203e-01 6.461206078529357910e-02 -2.869299352169036865e-01 1.675226986408233643e-01 9.306221455335617065e-02 -9.594081342220306396e-02 7.932601124048233032e-02 4.504316486418247223e-03 2.096625743433833122e-03 -1.100300997495651245e-01 1.085524111986160278e-01 1.827206909656524658e-01 4.720339179039001465e-02 -1.302957087755203247e-01 3.553016185760498047e-01 -1.357112228870391846e-01 7.795635610818862915e-02 -3.254754841327667236e-01 -1.245045065879821777e-01 -3.502809267956763506e-04 1.330031603574752808e-01 -1.968204826116561890e-01
-2.010454535484313965e-01 1.230632979422807693e-02 2.432031482458114624e-01 -2.721204161643981934e-01 1.448275893926620483e-01 2.232856303453445435e-01 2.519376873970031738e-01 -3.405164927244186401e-02 -2.341591864824295044e-01 -9.673680365085601807e-02 -1.060153469443321228e-01 -1.532288342714309692e-01 -2.405759878456592560e-02 9.188839793205261230e-02 7.896766811609268188e-02 3.546183109283447266e-01 -2.866462469100952148e-01 5.635547265410423279e-02 9.242461621761322021e-02 5.909747630357742310e-02 1.310036033391952515e-01 -2.053442597389221191e-02 -3.853705525398254395e-02 -1.524500846862792969e-01 4.706549942493438721e-01 2.590510547161102295e-01 -1.332098096609115601e-01 1.443791761994361877e-02 4.731977358460426331e-02 3.935468941926956177e-02 1.681797951459884644e-02 -2.269043028354644775e-02
-2.023153752088546753e-01 2.156838476657867432e-01 3.198846578598022461e-01 5.536506325006484985e-02 3.122467696666717529e-01 -8.311122655868530273e-02 7.977608591318130493e-02 1.841928064823150635e-01 8.726119995117187500e-02 2.442121207714080811e-01 1.533413678407669067e-01 1.602485030889511108e-01 -7.832380384206771851e-02 -1.129564642906188965e-01 -3.039675652980804443e-01 -4.812569171190261841e-02 1.516703665256500244e-01 4.973086714744567871e-02 1.897798776626586914e-01 -2.516905367374420166e-01 4.653780162334442139e-02 1.742327213287353516e-01 -1.542473770678043365e-02 -3.476599454879760742e-01 1.835812032222747803e-01 -1.547684520483016968e-01 -2.223330587148666382e-01 7.959364354610443115e-02 1.751776225864887238e-02 -8.332810830324888229e-04 -1.842422634363174438e-01 7.913419604301452637e-02
-4.587055742740631104e-02 -1.267048763111233711e-03 -8.763733506202697754e-02 -3.964762985706329346e-01 3.119890019297599792e-02 4.602386057376861572e-01 2.954825758934020996e-02 -1.000688821077346802e-01 -2.935363352298736572e-02 -7.395553588867187500e-02 3.973924219608306885e-01 7.124315947294235229e-02 -1.199156865477561951e-01 1.279183477163314819e-01 1.063147652894258499e-02 -4.376360401511192322e-02 -5.048173666000366211e-02 9.962667524814605713e-02 1.496399343013763428e-01 1.827244609594345093e-01 -6.564666330814361572e-02 -8.486513048410415649e-02 2.771936058998107910e-01 -1.539203971624374390e-01 2.166497856378555298e-01 4.172427579760551453e-02 -1.879073381423950195e-01 -1.717386841773986816e-01 -1.588903516530990601e-01 1.366702616214752197e-01 -1.571879684925079346e-01 2.117407321929931641e-01
4.407043382525444031e-02 -2.666038572788238525e-01 2.612202167510986328e-01 -1.475508064031600952e-01 1.080574914813041687e-01 -1.039423793554306030e-01 -5.872792750597000122e-02 6.402834504842758179e-02 5.072043836116790771e-02 -6.881808489561080933e-02 3.165671229362487793e-01 1.031279861927032471e-01 1.000606939196586609e-01 1.943223625421524048e-01 -1.642927974462509155e-01 3.388613760471343994e-01 3.021149635314941406e-01 8.433676511049270630e-02 1.019730344414710999e-01 3.573014959692955017e-02 4.985559731721878052e-02 1.682065427303314209e-01 9.359531104564666748e-02 -1.673555970191955566e-01 5.131815671920776367e-01 -2.991258166730403900e-02 7.439755648374557495e-02 1.571269035339355469e-01 9.074257314205169678e-02 1.007625758647918701e-01 5.532819032669067383e-02 -7.524600625038146973e-02
-1.477003395557403564e-01 -1.056981682777404785e-01 6.924422085285186768e-02 -2.330769449472427368e-01 4.387919604778289795e-02 6.061726808547973633e-02 3.442451357841491699e-02 -6.893896963447332382e-03 -8.886075764894485474e-02 2.427142560482025146e-01 2.261453568935394287e-01 2.083985209465026855e-01 -1.853379160165786743e-01 1.946861147880554199e-01 6.079075112938880920e-02 -6.172019243240356445e-02 2.425425052642822266e-01 2.671321332454681396e-01 1.431729048490524292e-01 -8.237536996603012085e-02 4.468625783920288086e-02 -5.949965491890907288e-02 -1.700638830661773682e-01 -3.272828757762908936e-01 4.661411345005035400e-01 -3.556146100163459778e-02 8.900092914700508118e-03 6.247903779149055481e-02 -3.377411663532257080e-01 6.001997739076614380e-02 -7.072318345308303833e-03 1.436122357845306396e-01
-1.057897284626960754e-01 2.331349849700927734e-01 2.143447101116180420e-01 -3.346655052155256271e-03 1.612536609172821045e-01 -1.963847428560256958e-01 1.686880588531494141e-01 4.349252954125404358e-02 -1.692735552787780762e-01 -1.419747322797775269e-01 4.118129909038543701e-01 -2.277758717536926270e-01 7.156878709793090820e-02 -1.337734758853912354e-01 -8.585095405578613281e-02 -2.202944457530975342e-01 1.654413342475891113e-01 -1.190618425607681274e-01 1.941201239824295044e-01 -1.426689028739929199e-01 -3.713279217481613159e-02 -1.025599464774131775e-01 -1.276613585650920868e-02 -7.786026690155267715e-04 4.713842868804931641e-01 1.975969821214675903e-01 -1.832663416862487793e-01 -5.401410162448883057e-02 -5.598850920796394348e-02 1.264983713626861572e-01 -7.158031314611434937e-02 -1.035788580775260925e-01
-8.775955997407436371e-03 -3.312757611274719238e-02 2.055010348558425903e-01 1.161873117089271545e-01 1.508175730705261230e-01 -1.243313848972320557e-01 8.267936110496520996e-02 7.265289872884750366e-02 5.811744555830955505e-02 -1.118739172816276550e-01 2.743366658687591553e-01 2.290282249450683594e-01 1.495469175279140472e-02 1.107448488473892212e-01 -2.052337676286697388e-01 1.655623465776443481e-01 1.391838341951370239e-01 3.142161369323730469e-01 1.652693152427673340e-01 2.060723006725311279e-01 1.435909420251846313e-01 -1.256090551614761353e-01 -9.815462678670883179e-02 -2.499486207962036133e-01 3.281583487987518311e-01 2.830719649791717529e-01 -1.285116076469421387e-01 -7.367566227912902832e-02 -3.168515563011169434e-01 1.693383753299713135e-01 1.781782656908035278e-01 -1.348149683326482773e-02
4.901820048689842224e-02 7.105433940887451172e-02 1.494381343945860863e-03 -2.029177248477935791e-01 2.000615149736404419e-01 3.618577420711517334e-01 4.759600386023521423e-02 -1.052553951740264893e-02 5.004414543509483337e-02 -5.179438740015029907e-02 2.296724766492843628e-01 3.026906168088316917e-03 -1.696778535842895508e-01 1.719871014356613159e-01 3.971910104155540466e-02 2.748183608055114746e-01 2.406163066625595093e-01 1.026200479827821255e-03 6.491521000862121582e-02 2.329797483980655670e-02 -2.504696846008300781e-01 1.028792653232812881e-02 3.822161257266998291e-01 1.020187512040138245e-02 9.919458627700805664e-02 1.176636442542076111e-01 -1.418328434228897095e-01 -1.955002099275588989e-01 -1.774397939443588257e-01 3.030979931354522705e-01 2.415079623460769653e-02 3.270541131496429443e-01
-8.649507164955139160e-02 1.324965246021747589e-02 2.104402035474777222e-01 -4.084300696849822998e-01 -7.763809710741043091e-02 1.180364713072776794e-01 -8.281271159648895264e-02 7.285766303539276123e-02 -3.176978826522827148e-01 2.186482399702072144e-01 2.731787264347076416e-01 6.904270499944686890e-02 -1.391240023076534271e-02 7.919109612703323364e-02 -9.142693877220153809e-02 2.441855967044830322e-01 4.343700408935546875e-02 2.768092453479766846e-01 -9.495550394058227539e-02 1.124208047986030579e-01 1.747989207506179810e-01 1.546231061220169067e-01 6.272399425506591797e-02 -4.934957996010780334e-02 2.795658409595489502e-01 1.316049695014953613e-01 -3.482826948165893555e-01 -6.227131932973861694e-02 6.141174957156181335e-02 2.356211245059967041e-01 4.598243534564971924e-02 -5.896889045834541321e-02
-1.189815625548362732e-02 1.692362278699874878e-01 2.309509813785552979e-01 -9.828068315982818604e-02 2.176571190357208252e-01 -5.721579864621162415e-02 -9.650937467813491821e-02 1.531584858894348145e-01 -7.539258152246475220e-02 -2.806233242154121399e-02 4.169016182422637939e-01 -1.600351631641387939e-01 -8.362411707639694214e-02 -2.893805503845214844e-01 -1.285085082054138184e-01 -2.333951555192470551e-02 -1.691880971193313599e-01 -8.490117639303207397e-02 2.939229831099510193e-03 -1.273354142904281616e-01 -9.957990795373916626e-02 3.501304388046264648e-01 -1.212727278470993042e-01 -3.486646711826324463e-01 2.487823516130447388e-01 2.087239474058151245e-01 1.947954893112182617e-01 1.569938212633132935e-01 -9.493383765220642090e-02 -9.748168289661407471e-02 -1.512866280972957611e-02 5.903524532914161682e-02
-1.367814689874649048e-01 -2.355514653027057648e-02 2.750259041786193848e-01 -3.488896787166595459e-01 8.408451080322265625e-02 1.431827899068593979e-02 -1.516817063093185425e-01 -1.196349691599607468e-02 -1.757759153842926025e-01 2.991455607116222382e-02 2.579851746559143066e-01 -6.237259600311517715e-03 3.197432458400726318e-01 1.938166916370391846e-01 -9.871739149093627930e-02 3.987879753112792969e-01 8.024911582469940186e-02 2.043773680925369263e-01 2.366098109632730484e-03 5.025842040777206421e-02 9.555401653051376343e-02 1.352145224809646606e-01 8.535281568765640259e-02 -2.363264001905918121e-02 3.346679806709289551e-01 1.886679232120513916e-01 -2.770394086837768555e-01 1.539078801870346069e-01 6.677334755659103394e-02 4.978303238749504089e-02 5.245494842529296875e-02 4.752265661954879761e-02
2.056368254125118256e-02 -5.600959435105323792e-02 6.517412513494491577e-02 -4.235375300049781799e-02 4.296052753925323486e-01 1.318418085575103760e-01 -3.565490245819091797e-02 -3.490687534213066101e-02 -2.915439605712890625e-01 2.346954643726348877e-01 3.063623011112213135e-01 -3.988399356603622437e-02 1.811563819646835327e-01 -4.646015167236328125e-02 -1.918715834617614746e-01 2.822495698928833008e-01 -5.327700078487396240e-02 3.536118268966674805e-01 -1.222833469510078430e-01 -1.410276889801025391e-01 -7.934428751468658447e-02 6.958610564470291138e-02 7.924310863018035889e-02 -2.646056115627288818e-01 1.970265060663223267e-01 1.334587335586547852e-01 -7.419075816869735718e-02 -1.854415386915206909e-01 -1.617090404033660889e-01 1.528637409210205078e-01 4.958401247859001160e-02 1.809567026793956757e-02
2.064102292060852051e-01 1.233805418014526367e-01 -2.581900358200073242e-02 -1.480796188116073608e-01 4.701924324035644531e-01 -4.124070331454277039e-02 1.053918525576591492e-01 -1.577892005443572998e-01 1.685709208250045776e-01 -1.165907364338636398e-02 9.134754538536071777e-02 1.337157040834426880e-01 -2.645406424999237061e-01 1.888113766908645630e-01 -3.521989285945892334e-01 -4.756321758031845093e-02 9.131053090095520020e-02 -1.219537183642387390e-01 -9.110514819622039795e-02 1.408608723431825638e-02 1.380216926336288452e-01 2.785808742046356201e-01 7.786435075104236603e-03 -4.583301022648811340e-02 3.379567563533782959e-01 8.911551535129547119e-02 1.007261797785758972e-01 -4.677487164735794067e-02 -3.036537468433380127e-01 1.986890286207199097e-02 -9.791392087936401367e-02 8.289852738380432129e-02
4.112492501735687256e-02 1.089238896965980530e-01 -9.160677902400493622e-03 -1.396677196025848389e-01 1.260005682706832886e-01 3.630808889865875244e-01 2.175623029470443726e-01 9.693796187639236450e-02 -1.475520730018615723e-01 1.476705223321914673e-01 2.249116599559783936e-01 -2.438322901725769043e-01 1.366826295852661133e-01 5.594702437520027161e-02 -1.324554681777954102e-01 -7.404039055109024048e-02 7.847166061401367188e-02 -1.406462788581848145e-01 -1.798320263624191284e-01 2.189087718725204468e-01 2.026425600051879883e-01 -1.355199888348579407e-02 3.999763727188110352e-01 -1.689071208238601685e-01 2.044641524553298950e-01 2.202610224485397339e-01 -2.880040109157562256e-01 1.299361437559127808e-01 -1.275802701711654663e-01 -8.378631621599197388e-02 8.105786144733428955e-02 8.937169611454010010e-02
-1.675181835889816284e-01 -3.607887402176856995e-02 1.018454656004905701e-01 8.312414586544036865e-02 2.907585501670837402e-01 -3.320600837469100952e-02 1.080185323953628540e-01 1.746058277785778046e-02 4.481240361928939819e-02 5.329999327659606934e-02 3.579936623573303223e-01 -2.292828448116779327e-02 -1.455557346343994141e-02 2.417211532592773438e-01 -2.171309590339660645e-01 1.228241845965385437e-01 5.022109486162662506e-03 2.629638910293579102e-01 5.004647001624107361e-02 6.780383177101612091e-03 2.260118573904037476e-01 -8.023089729249477386e-03 -2.422539740800857544e-01 -1.250499188899993896e-01 3.883502185344696045e-01 3.808572143316268921e-02 -2.990644574165344238e-01 1.076787803322076797e-02 -2.902263104915618896e-01 1.121378839015960693e-01 1.145504638552665710e-01 -2.288775593042373657e-01
2.280266722664237022e-03 2.887849509716033936e-01 1.464915722608566284e-01 -3.589170426130294800e-02 8.376196771860122681e-02 -1.680971831083297729e-01 2.979294359683990479e-01 2.693208456039428711e-01 -2.476091682910919189e-01 -8.376250416040420532e-02 3.318584859371185303e-01 -4.008839726448059082e-01 1.448469310998916626e-01 -1.404882073402404785e-01 -2.727277576923370361e-01 1.380867417901754379e-02 4.782954975962638855e-02 -2.933730371296405792e-02 -8.154638856649398804e-02 9.496728889644145966e-03 8.126667886972427368e-02 1.037143170833587646e-01 1.063369885087013245e-01 -1.783615797758102417e-01 3.438452482223510742e-01 1.384268105030059814e-01 -4.275304824113845825e-02 1.294783949851989746e-01 -7.199158519506454468e-02 -5.534929409623146057e-02 8.226207643747329712e-02 3.823074698448181152e-02
6.303138099610805511e-03 -2.820072174072265625e-01 1.093840003013610840e-01 6.863523274660110474e-02 4.486358165740966797e-01 -8.040943741798400879e-02 1.403081566095352173e-01 -9.999553114175796509e-02 -2.000150680541992188e-01 6.530029326677322388e-02 3.523022234439849854e-01 -8.013197034597396851e-02 9.288103133440017700e-02 5.953867360949516296e-02 -7.691829651594161987e-02 3.373330533504486084e-01 5.552377551794052124e-02 1.225590258836746216e-01 1.863977499306201935e-02 1.508822888135910034e-01 7.293403148651123047e-02 1.216800734400749207e-01 1.752712130546569824e-01 -2.564207017421722412e-01 3.320870697498321533e-01 1.562101393938064575e-01 -1.042027175426483154e-01 -4.119664803147315979e-02 1.034206748008728027e-01 9.654632210731506348e-02 -1.210601776838302612e-01 1.411259323358535767e-01
4.800251126289367676e-02 1.818501949310302734e-01 2.234653979539871216e-01 -3.167906403541564941e-01 -1.179894059896469116e-01 5.352754890918731689e-02 3.417272269725799561e-01 -3.487152233719825745e-02 5.531918257474899292e-02 2.663390152156352997e-02 3.615184128284454346e-01 -1.334375292062759399e-01 1.827920675277709961e-01 1.498180329799652100e-01 -1.069040074944496155e-01 2.147394269704818726e-01 2.026056637987494469e-03 -1.139236912131309509e-01 2.238866388797760010e-01 2.099716216325759888e-01 -1.937629580497741699e-01 1.206689924001693726e-01 -1.334815174341201782e-01 -1.947860047221183777e-02 2.589499354362487793e-01 2.772272527217864990e-01 1.093702912330627441e-01 -2.132469601929187775e-02 1.923664361238479614e-01 -1.040597930550575256e-01 -2.327824756503105164e-02 1.779965758323669434e-01
1.045857146382331848e-01 2.066254615783691406e-01 4.631361365318298340e-02 -2.840109728276729584e-02 -7.035489659756422043e-03 -8.362863212823867798e-02 2.294727712869644165e-01 -1.134479790925979614e-02 -1.634849607944488525e-02 5.502248182892799377e-02 3.327366709709167480e-01 -3.094600141048431396e-01 1.159551292657852173e-01 -1.165729984641075134e-01 -3.810623884201049805e-01 -8.961223065853118896e-02 7.315926998853683472e-02 -1.564347296953201294e-01 -1.624785549938678741e-02 -6.706413626670837402e-02 2.367849647998809814e-02 3.691226989030838013e-02 -1.533204764127731323e-01 -1.557338237762451172e-01 5.443500876426696777e-01 1.402444243431091309e-01 -2.538564503192901611e-01 1.274220645427703857e-01 7.178569212555885315e-04 4.775112122297286987e-02 -1.016017943620681763e-01 1.029258593916893005e-03
-5.621036142110824585e-02 3.069946467876434326e-01 9.382878988981246948e-02 7.143693510442972183e-03 2.012361139059066772e-01 1.256452351808547974e-01 3.036383986473083496e-01 -2.037152796983718872e-01 1.652869395911693573e-02 7.341538369655609131e-02 2.645623683929443359e-01 -3.367369472980499268e-01 8.778186142444610596e-02 -1.077596768736839294e-01 -4.376058280467987061e-01 9.430462121963500977e-02 7.498914748430252075e-02 1.499798987060785294e-02 9.955650195479393005e-03 -1.045074090361595154e-01 -2.300491183996200562e-02 -1.491803675889968872e-01 -2.989911101758480072e-02 -1.166555099189281464e-03 3.173721134662628174e-01 2.077415734529495239e-01 -1.519514024257659912e-01 -1.166830360889434814e-01 6.840946525335311890e-02 -4.845751391258090734e-05 -1.105733588337898254e-01 2.386675029993057251e-01
-6.416511535644531250e-02 3.307915925979614258e-01 7.893217355012893677e-02 -3.413867056369781494e-01 -5.171003565192222595e-02 9.503232315182685852e-03 3.041340410709381104e-01 -1.872595250606536865e-01 -1.012640148401260376e-01 -1.159588024020195007e-01 1.951935142278671265e-01 -1.570932120084762573e-01 1.622767746448516846e-01 1.137173771858215332e-01 -1.767668277025222778e-01 1.777586638927459717e-01 3.129026293754577637e-02 -7.263170182704925537e-02 2.750949561595916748e-01 -1.868304237723350525e-02 1.224525123834609985e-01 -4.942120984196662903e-02 8.402303606271743774e-02 -6.710150092840194702e-02 4.075385928153991699e-01 1.730578392744064331e-01 5.865519866347312927e-02 -1.367218196392059326e-01 -1.071807146072387695e-01 1.006299257278442383e-01 -7.982570677995681763e-02 2.955171465873718262e-01
-6.428221613168716431e-02 -7.436082512140274048e-02 -2.294111624360084534e-02 -7.736615836620330811e-02 2.215848565101623535e-01 2.943416126072406769e-02 2.806416526436805725e-02 1.423137187957763672e-01 8.503653854131698608e-02 8.025230467319488525e-02 3.027992546558380127e-01 -5.718976631760597229e-02 8.638828247785568237e-02 -7.619209587574005127e-02 4.002967849373817444e-02 3.748310208320617676e-01 1.807544082403182983e-01 -1.509907245635986328e-01 1.734635792672634125e-02 -5.334146320819854736e-03 3.958859443664550781e-01 -6.718254834413528442e-02 2.525014877319335938e-01 -2.287539541721343994e-01 4.481075406074523926e-01 1.080084126442670822e-02 -1.950538456439971924e-01 -1.442950367927551270e-01 -1.279976516962051392e-01 6.718605011701583862e-02 1.642810106277465820e-01 -8.959300816059112549e-02
7.935211807489395142e-02 1.060407608747482300e-01 2.508085668087005615e-01 -1.275692433118820190e-01 -6.164795532822608948e-02 3.942939043045043945e-01 7.725258916616439819e-02 2.221295237541198730e-01 4.710106179118156433e-02 -1.582583785057067871e-01 4.006658196449279785e-01 -3.445815062150359154e-03 -2.255613207817077637e-01 2.067334949970245361e-01 -3.812120109796524048e-02 8.232564479112625122e-02 1.122598648071289062e-01 -7.071519270539283752e-03 -5.228758603334426880e-02 -3.979242220520973206e-02 -6.018175184726715088e-02 2.351830750703811646e-01 1.017163097858428955e-01 1.682693883776664734e-02 2.850318849086761475e-01 3.425382077693939209e-01 3.037302568554878235e-02 7.902445644140243530e-02 -1.277276780456304550e-02 -1.480188500136137009e-02 1.078140586614608765e-01 3.078384101390838623e-01
-1.414027959108352661e-01 3.021177053451538086e-01 1.573005765676498413e-01 1.250162720680236816e-01 3.528958857059478760e-01 4.309331625699996948e-02 -1.857082545757293701e-02 1.631410121917724609e-01 1.427422463893890381e-01 -1.281028687953948975e-01 2.798909842967987061e-01 1.259848624467849731e-01 -5.401973053812980652e-02 6.190901622176170349e-02 6.421005725860595703e-02 -8.148059993982315063e-02 4.745111614465713501e-02 -5.531813018023967743e-03 1.073875129222869873e-01 2.960031926631927490e-01 -4.198910295963287354e-02 2.164681851863861084e-01 6.150420010089874268e-02 1.151813790202140808e-01 5.159749984741210938e-01 8.680438250303268433e-02 6.074436008930206299e-03 4.788849130272865295e-02 1.285349726676940918e-01 8.276716619729995728e-02 6.142916157841682434e-02 2.759556174278259277e-01
-1.663668639957904816e-02 2.679402530193328857e-01 2.471188157796859741e-01 2.077366411685943604e-02 6.452049314975738525e-02 -5.283864960074424744e-02 2.923698723316192627e-02 6.214312091469764709e-02 -4.764409735798835754e-02 -5.546326935291290283e-02 3.311148285865783691e-01 -4.460627138614654541e-01 4.681593179702758789e-02 7.541275769472122192e-02 -2.643519639968872070e-01 -1.396964639425277710e-01 2.839896455407142639e-02 -2.382417172193527222e-01 1.506389230489730835e-01 1.126985996961593628e-01 -9.036125987768173218e-02 9.261737018823623657e-02 -1.259053051471710205e-01 -3.536086529493331909e-03 5.079183578491210938e-01 7.971568405628204346e-02 -1.133351176977157593e-01 1.028730813413858414e-02 5.751546472311019897e-02 5.083511024713516235e-02 -1.694600731134414673e-01 -7.789722830057144165e-02
3.564552962779998779e-01 -3.966166824102401733e-02 1.353761702775955200e-01 -4.356083646416664124e-02 6.729029864072799683e-02 -3.831328451633453369e-02 -1.134728547185659409e-02 9.921073913574218750e-02 1.937933713197708130e-01 2.206617295742034912e-01 3.438719511032104492e-01 -7.767279446125030518e-02 -6.931404769420623779e-02 2.853856980800628662e-01 -3.609674572944641113e-01 1.631619930267333984e-01 2.521426677703857422e-01 -9.005463868379592896e-02 -5.917448550462722778e-02 2.337086200714111328e-02 1.126246899366378784e-01 1.681178957223892212e-01 -2.603967487812042236e-01 -2.677383720874786377e-01 2.017144411802291870e-01 1.300476193428039551e-01 1.125348508358001709e-01 -1.096696928143501282e-01 -1.754931509494781494e-01 -1.535236649215221405e-02 7.884848862886428833e-02 7.591177523136138916e-02
-5.149374902248382568e-02 7.183372229337692261e-02 7.328965514898300171e-02 -2.475893795490264893e-01 3.849161788821220398e-02 3.433763384819030762e-01 3.980115354061126709e-01 -3.592224717140197754e-01 4.074274376034736633e-02 2.088793218135833740e-01 1.478367019444704056e-02 1.698863692581653595e-02 6.345404684543609619e-02 9.162627160549163818e-02 1.081880554556846619e-01 1.222415566444396973e-01 1.375389248132705688e-01 2.095230482518672943e-02 3.171119391918182373e-01 1.410723030567169189e-01 -9.202428162097930908e-02 1.612776368856430054e-01 -4.319844394922256470e-02 -2.814502827823162079e-02 3.224985003471374512e-01 1.936279237270355225e-01 -6.440396606922149658e-02 -7.416855543851852417e-02 -2.580086588859558105e-01 1.527667492628097534e-01 -2.900673262774944305e-02 1.223047375679016113e-01
3.015456795692443848e-01 6.986188143491744995e-02 2.808099091053009033e-01 -1.828625500202178955e-01 1.765170395374298096e-01 5.911048129200935364e-02 2.217540889978408813e-01 9.700202383100986481e-03 -6.383889913558959961e-02 1.368158459663391113e-01 7.765877991914749146e-02 -1.699281930923461914e-01 1.642915904521942139e-01 -3.715128079056739807e-02 9.048680961132049561e-02 2.871570177376270294e-02 8.164668083190917969e-02 6.818884611129760742e-02 4.092525839805603027e-01 -4.017659649252891541e-02 3.416866995394229889e-03 -2.789154648780822754e-02 4.841328412294387817e-02 7.792831212282180786e-02 4.064877033233642578e-01 1.249420642852783203e-01 -6.416497379541397095e-02 -1.912239789962768555e-01 -3.500871062278747559e-01 6.142811477184295654e-02 -2.330128401517868042e-01 1.452945321798324585e-01
-1.241966485977172852e-01 8.990066498517990112e-02 1.357204169034957886e-01 -3.671572208404541016e-01 2.541707456111907959e-02 3.391214907169342041e-01 2.493568211793899536e-01 9.038305841386318207e-03 1.042280420660972595e-01 1.095759049057960510e-01 1.433514207601547241e-01 -7.283288240432739258e-02 1.804544180631637573e-01 1.951673030853271484e-01 1.919094920158386230e-01 9.530697017908096313e-03 3.859303891658782959e-02 5.676003545522689819e-02 2.078680843114852905e-01 -3.827860206365585327e-02 -8.895426988601684570e-02 1.590246111154556274e-01 -4.447983950376510620e-02 -1.484940350055694580e-01 3.025929927825927734e-01 5.669581145048141479e-02 9.366358816623687744e-02 -3.072344660758972168e-01 -3.714660406112670898e-01 7.658277638256549835e-03 -9.353795647621154785e-02 1.941803097724914551e-01
-2.322892695665359497e-01 -1.825291663408279419e-01 1.380972117185592651e-01 -7.969202101230621338e-02 2.724896967411041260e-01 -1.489483863115310669e-01 -8.864564448595046997e-02 -8.186913281679153442e-02 1.188587173819541931e-01 1.559201534837484360e-02 3.559620082378387451e-01 6.562653928995132446e-02 1.270148158073425293e-01 -1.149883195757865906e-01 -3.463186919689178467e-01 2.674831151962280273e-01 -1.060749888420104980e-01 1.457356661558151245e-01 2.037560939788818359e-01 -9.507832676172256470e-02 -1.818244755268096924e-01 3.829822689294815063e-02 2.180122882127761841e-01 -1.845318973064422607e-01 1.613250523805618286e-01 -2.798095904290676117e-02 -6.234773620963096619e-02 2.301239781081676483e-02 -3.481873273849487305e-01 2.104558348655700684e-01 -9.522649645805358887e-02 -7.145579904317855835e-02
-1.023876965045928955e-01 1.386924833059310913e-01 1.354868337512016296e-02 -1.080240830779075623e-01 2.262423336505889893e-01 -5.858710780739784241e-02 2.858849614858627319e-02 2.935764193534851074e-01 5.521064624190330505e-02 7.626999914646148682e-02 2.008494287729263306e-01 1.738243252038955688e-01 -1.598957628011703491e-01 5.304279923439025879e-02 1.121059358119964600e-01 4.902507662773132324e-01 2.488381117582321167e-01 -9.828008711338043213e-02 2.949845045804977417e-02 8.763845078647136688e-03 2.547162473201751709e-01 -1.104600429534912109e-01 3.633679449558258057e-02 -2.557101249694824219e-01 3.252187669277191162e-01 7.376331835985183716e-02 -2.895781397819519043e-01 -1.593054085969924927e-02 -1.572860628366470337e-01 2.406570315361022949e-02 -1.315409541130065918e-01 -4.285681992769241333e-02
-1.506278663873672485e-01 -8.647226542234420776e-02 2.635374367237091064e-01 -2.559679746627807617e-01 -4.096324369311332703e-02 9.316148608922958374e-02 -4.141589254140853882e-02 -2.405600547790527344e-01 2.194269560277462006e-03 5.071580410003662109e-02 3.357175886631011963e-01 1.645699888467788696e-01 1.638129539787769318e-02 1.589553207159042358e-01 -2.218240499496459961e-01 1.255181580781936646e-01 5.444062128663063049e-02 2.597823739051818848e-01 1.291234325617551804e-02 -2.320150583982467651e-01 2.722373306751251221e-01 1.544804573059082031e-01 -1.191964671015739441e-01 5.255990475416183472e-02 3.902018964290618896e-01 1.879051476716995239e-01 8.097130060195922852e-02 -1.049091015011072159e-02 -2.236015200614929199e-01 -2.030394971370697021e-02 6.028168648481369019e-02 2.106801867485046387e-01
-1.135798990726470947e-01 -2.332294918596744537e-02 -3.141618520021438599e-02 2.184859067201614380e-01 1.185367405414581299e-01 6.708293408155441284e-02 8.940168470144271851e-02 1.444382686167955399e-02 5.434614792466163635e-02 -1.131511032581329346e-01 4.155263006687164307e-01 -2.711103763431310654e-03 -1.144035458564758301e-01 2.193621098995208740e-01 -1.373150199651718140e-01 1.744621247053146362e-01 1.542751342058181763e-01 3.987540677189826965e-02 7.504751533269882202e-02 -2.921184599399566650e-01 9.306512773036956787e-02 4.453230500221252441e-01 -1.997108012437820435e-02 -2.591074109077453613e-01 3.862285912036895752e-01 1.766743361949920654e-01 4.053177312016487122e-02 -1.328025758266448975e-01 -1.278650313615798950e-01 3.011743724346160889e-02 6.250938773155212402e-02 2.141948044300079346e-02
1.665645092725753784e-01 -1.758989244699478149e-01 2.153809368610382080e-01 -1.548781096935272217e-01 -1.057586725801229477e-02 1.080742627382278442e-01 1.340446434915065765e-02 1.114370897412300110e-01 -3.996309638023376465e-01 1.322373747825622559e-01 2.543492019176483154e-01 1.351949572563171387e-01 -3.950386121869087219e-02 3.141843676567077637e-01 -2.971212938427925110e-02 1.190146580338478088e-01 1.940412819385528564e-01 -9.567835927009582520e-02 1.256081014871597290e-01 -1.864639669656753540e-01 3.398741781711578369e-02 3.049018234014511108e-02 2.186278402805328369e-01 -1.516880467534065247e-02 3.812185525894165039e-01 6.215567514300346375e-02 -3.019982278347015381e-01 -5.328613147139549255e-02 -1.308439522981643677e-01 2.144467830657958984e-01 -7.032016664743423462e-02 -1.109780669212341309e-01
1.329224109649658203e-01 2.817522287368774414e-01 2.497508376836776733e-01 -4.045625329017639160e-01 1.287728399038314819e-01 3.878714442253112793e-01 1.579640507698059082e-01 -2.041785567998886108e-01 -1.214842200279235840e-01 -1.887618005275726318e-01 2.525065094232559204e-02 6.520443409681320190e-02 -2.038995623588562012e-01 -1.146946847438812256e-02 -1.328669302165508270e-02 1.071695834398269653e-01 2.791815102100372314e-01 7.723238319158554077e-02 1.877183467149734497e-01 -9.388580173254013062e-02 4.585600644350051880e-02 -7.197878509759902954e-02 1.388221383094787598e-01 -1.673618853092193604e-01 2.161543965339660645e-01 1.286845058202743530e-01 -1.118889153003692627e-01 -7.238549739122390747e-02 -1.276899576187133789e-01 2.174636870622634888e-01 -8.337279409170150757e-02 2.175028063356876373e-02
-1.905930638313293457e-01 1.915432959794998169e-01 8.418232947587966919e-02 1.144681349396705627e-01 2.018103003501892090e-01 -4.433985427021980286e-02 2.965718805789947510e-01 2.389111928641796112e-02 -3.767746314406394958e-02 -1.634212732315063477e-01 2.674782872200012207e-01 -4.456992745399475098e-01 6.226589903235435486e-02 -1.170677766203880310e-01 -3.956060111522674561e-01 -4.134081676602363586e-02 -4.903049767017364502e-02 4.506826028227806091e-02 4.503810778260231018e-02 1.533173918724060059e-01 -1.567775011062622070e-01 -2.728351764380931854e-02 9.778528660535812378e-02 -7.419613003730773926e-02 3.887512385845184326e-01 1.428644806146621704e-01 -1.869153678417205811e-01 4.848940670490264893e-02 -9.618824720382690430e-02 2.677105925977230072e-02 3.333113342523574829e-02 1.058135181665420532e-01
-7.572850584983825684e-02 -3.508296906948089600e-01 2.007357627153396606e-01 -3.256887197494506836e-01 1.518168896436691284e-01 -6.487514078617095947e-02 -2.741700597107410431e-02 -1.148848831653594971e-01 6.297606974840164185e-02 -6.875558197498321533e-02 2.355710119009017944e-01 -2.693834528326988220e-02 1.031731367111206055e-01 3.075167834758758545e-01 -6.358784437179565430e-02 2.516303062438964844e-01 1.777501255273818970e-01 7.726965844631195068e-02 4.367138817906379700e-02 3.333197534084320068e-02 -1.200093701481819153e-02 1.987784802913665771e-01 7.956971973180770874e-02 -1.491982340812683105e-01 4.802410602569580078e-01 1.451756507158279419e-01 1.580744534730911255e-01 1.568980664014816284e-01 -1.112943068146705627e-01 1.417636573314666748e-01 3.632579371333122253e-02 4.664853960275650024e-02
3.661702945828437805e-02 3.502783924341201782e-02 9.960005432367324829e-02 -3.982537686824798584e-01 -8.272525668144226074e-02 3.014781773090362549e-01 1.390338391065597534e-01 -2.504294216632843018e-01 -2.899826876819133759e-02 2.220119535923004150e-01 7.546994090080261230e-02 -2.374956570565700531e-02 1.168869957327842712e-01 5.868930369615554810e-02 2.305460162460803986e-02 2.535412013530731201e-01 -1.927250623703002930e-02 6.638328731060028076e-02 3.535814881324768066e-01 -9.406374394893646240e-02 -1.050295159220695496e-01 1.313568055629730225e-01 5.269852280616760254e-02 -9.346764534711837769e-02 4.009869098663330078e-01 1.994446963071823120e-01 2.455085888504981995e-02 -1.097468733787536621e-01 -3.276847600936889648e-01 4.809926822781562805e-02 -7.620289176702499390e-02 6.048122420907020569e-02
-2.543887197971343994e-01 2.334621846675872803e-01 3.141400218009948730e-02 -3.836777508258819580e-01 2.420592755079269409e-01 2.588421106338500977e-01 -1.728976331651210785e-02 -1.147970110177993774e-01 -9.485081583261489868e-02 -1.353643387556076050e-01 1.303408145904541016e-01 -4.303830675780773163e-03 -2.010813727974891663e-02 -1.239183172583580017e-01 -2.074319869279861450e-01 3.179314434528350830e-01 9.791006147861480713e-02 -8.973694592714309692e-02 2.274010330438613892e-02 -1.921212375164031982e-01 -1.344267278909683228e-01 -1.097574755549430847e-01 -9.414111077785491943e-02 3.310824185609817505e-02 4.839154183864593506e-01 1.260730922222137451e-01 1.105811670422554016e-01 -8.540348708629608154e-02 -1.659606210887432098e-02 8.834724128246307373e-02 -9.602026082575321198e-03 1.281214505434036255e-01
-1.747961789369583130e-01 1.444658264517784119e-02 6.742323935031890869e-02 4.094846174120903015e-02 2.071765661239624023e-01 7.187041640281677246e-02 -3.233774304389953613e-01 -1.794811040163040161e-01 2.361603640019893646e-02 1.779505312442779541e-01 3.938769698143005371e-01 1.356758456677198410e-02 -3.983785212039947510e-02 -1.242630183696746826e-02 -2.706940174102783203e-01 1.138611733913421631e-01 1.316011250019073486e-01 2.464782893657684326e-01 1.141327470541000366e-01 1.252085901796817780e-02 2.004800736904144287e-01 -1.199235394597053528e-01 -7.127473503351211548e-02 -1.986169964075088501e-01 2.225358635187149048e-01 3.430576249957084656e-02 -1.808365136384963989e-01 -4.925815761089324951e-02 -3.413420915603637695e-01 1.170554310083389282e-01 3.008959591388702393e-01 -7.532921433448791504e-02
-4.755951464176177979e-02 -1.875264919362962246e-03 2.130336761474609375e-01 -2.261435240507125854e-01 4.384780675172805786e-02 9.302227944135665894e-02 2.002804130315780640e-01 1.496298313140869141e-01 -2.381011545658111572e-01 -1.342090517282485962e-01 3.430597856640815735e-02 -1.528086513280868530e-01 1.854809932410717010e-02 -7.082283031195402145e-03 1.529432684183120728e-01 2.961799502372741699e-01 -1.728154271841049194e-01 -1.861509494483470917e-02 2.453071624040603638e-01 -9.744676202535629272e-02 -1.337567269802093506e-01 8.126275241374969482e-02 5.935190990567207336e-02 8.840544521808624268e-02 3.370940685272216797e-01 3.775326311588287354e-01 -1.580789387226104736e-01 -1.611500531435012817e-01 -1.344012469053268433e-01 2.991494238376617432e-01 2.569643557071685791e-01 3.116154670715332031e-02
8.054281026124954224e-02 3.319995105266571045e-02 2.349056676030158997e-02 -2.947874367237091064e-01 -3.660795092582702637e-02 2.427305877208709717e-01 -3.165437653660774231e-02 4.321933910250663757e-02 1.249906979501247406e-02 4.250157773494720459e-01 2.037524878978729248e-01 3.848267346620559692e-02 -1.189968138933181763e-01 1.632019691169261932e-02 1.865628659725189209e-01 2.722384631633758545e-01 6.602820008993148804e-02 -1.463482975959777832e-01 9.495346248149871826e-02 -6.734055466949939728e-03 8.335201442241668701e-02 2.536906599998474121e-01 -5.489524826407432556e-02 -1.919106096029281616e-01 3.570294678211212158e-01 -2.662051022052764893e-01 -2.633232474327087402e-01 1.049346756190061569e-02 5.463764443993568420e-02 8.173190802335739136e-02 1.606895215809345245e-02 2.664530873298645020e-01
-4.376610368490219116e-02 2.711315155029296875e-01 -5.772634176537394524e-04 1.348368357867002487e-02 3.843432366847991943e-01 -3.502226620912551880e-02 4.473242908716201782e-02 -1.017300784587860107e-01 5.447305738925933838e-02 5.825167894363403320e-02 2.633509933948516846e-01 -1.527584195137023926e-01 9.420501999557018280e-03 1.953729093074798584e-01 -4.000653326511383057e-01 1.241977587342262268e-01 6.815493106842041016e-02 -2.327423244714736938e-01 1.744851768016815186e-01 1.598747670650482178e-01 -1.942084431648254395e-01 -2.138366103172302246e-01 -1.210915893316268921e-01 -5.323773995041847229e-02 2.318243980407714844e-01 2.728654742240905762e-01 -1.084980666637420654e-01 -5.244705080986022949e-02 -2.172215655446052551e-02 7.853204756975173950e-02 -1.736586838960647583e-01 2.345872968435287476e-01
-1.791488379240036011e-01 3.733310103416442871e-01 -1.420052051544189453e-01 -3.231318891048431396e-01 1.744591444730758667e-01 1.717589646577835083e-01 1.768342107534408569e-01 -4.571884870529174805e-02 -3.797852993011474609e-02 -3.103380650281906128e-02 1.438387185335159302e-01 -3.505700081586837769e-02 1.465399265289306641e-01 -1.813058257102966309e-01 -2.444497682154178619e-02 2.270430922508239746e-01 -6.814748793840408325e-02 3.977961465716362000e-02 1.340336818248033524e-02 1.447695195674896240e-01 6.528733670711517334e-02 2.788596451282501221e-01 -1.444890648126602173e-01 1.010566800832748413e-01 4.100858569145202637e-01 1.346670091152191162e-01 -1.367295235395431519e-01 -1.357920318841934204e-01 2.655697520822286606e-03 2.141198366880416870e-01 -1.320079714059829712e-01 2.294271141290664673e-01
-1.726878136396408081e-01 2.255250066518783569e-01 2.475691586732864380e-01 2.906712889671325684e-02 3.883546590805053711e-01 -5.261891707777976990e-02 2.096645385026931763e-01 1.061625629663467407e-01 2.646097540855407715e-01 2.287937849760055542e-01 2.922887802124023438e-01 2.202559076249599457e-02 3.590583056211471558e-02 -1.162866353988647461e-01 -1.139495745301246643e-01 -2.781882695853710175e-02 9.571970254182815552e-02 1.384633332490921021e-01 -5.081931129097938538e-02 -2.017800956964492798e-01 1.070757284760475159e-01 2.290589511394500732e-01 7.209999114274978638e-02 -4.184683263301849365e-01 5.192229896783828735e-02 -2.563253603875637054e-02 -2.062384486198425293e-01 2.072159498929977417e-01 -6.780802458524703979e-02 4.641608521342277527e-02 4.701847792603075504e-04 -7.309408392757177353e-03
-1.676303744316101074e-01 -1.709697097539901733e-01 1.191985681653022766e-01 -8.604320138692855835e-02 -1.130237504839897156e-01 -6.378932297229766846e-02 3.029478900134563446e-02 -1.411250047385692596e-02 -4.781377501785755157e-03 -6.174067407846450806e-02 2.303709834814071655e-01 1.066294386982917786e-01 2.570977210998535156e-01 8.204623311758041382e-02 -2.404524236917495728e-01 7.506148517131805420e-02 1.581609100103378296e-01 1.703961938619613647e-01 2.003123313188552856e-01 3.256811946630477905e-02 1.044159010052680969e-01 3.552446067333221436e-01 -6.918974220752716064e-02 -2.338752448558807373e-01 3.034587204456329346e-01 2.858209013938903809e-01 -3.133886456489562988e-01 1.681067496538162231e-01 -2.796970605850219727e-01 1.232509464025497437e-01 1.041139215230941772e-01 -4.694446548819541931e-02
-5.050776898860931396e-02 2.864098548889160156e-02 2.177647128701210022e-02 -3.630619496107101440e-02 2.107384614646434784e-02 1.631498485803604126e-01 3.360326886177062988e-01 -6.630005687475204468e-02 -2.440938651561737061e-01 -1.102695092558860779e-01 -3.176620602607727051e-02 -7.819313555955886841e-02 1.624772548675537109e-01 6.662035733461380005e-02 4.535516723990440369e-02 4.477372467517852783e-01 -5.256652832031250000e-02 6.304361671209335327e-02 1.197678819298744202e-01 -7.942871749401092529e-02 2.618284709751605988e-02 5.991827324032783508e-02 7.580561190843582153e-02 -3.663528561592102051e-01 4.029333293437957764e-01 1.169180050492286682e-01 -9.464175254106521606e-02 8.886363357305526733e-03 -4.132149815559387207e-01 -5.644471198320388794e-02 7.786741107702255249e-02 -3.935158997774124146e-02
1.851775944232940674e-01 6.947359442710876465e-02 1.787986606359481812e-01 -3.908887207508087158e-01 2.491105049848556519e-01 3.354445695877075195e-01 2.320717275142669678e-02 -2.360049933195114136e-01 -1.195966526865959167e-01 -5.419521033763885498e-02 9.060136228799819946e-02 -1.745839416980743408e-01 -2.754346281290054321e-02 7.635924220085144043e-02 2.519987523555755615e-01 1.485322117805480957e-01 1.867928653955459595e-01 4.908370971679687500e-02 2.159524112939834595e-01 6.835018098354339600e-02 -1.246632188558578491e-01 7.402577251195907593e-02 1.923206895589828491e-01 -2.519249618053436279e-01 1.908812522888183594e-01 5.266023054718971252e-02 -2.178216874599456787e-01 -1.310969293117523193e-01 -2.263288795948028564e-01 5.038803443312644958e-02 4.565163329243659973e-02 1.656775772571563721e-01
2.415571361780166626e-02 -2.350120805203914642e-02 9.596126526594161987e-02 -3.327069571241736412e-03 -3.301837295293807983e-02 3.401965275406837463e-02 -8.097675442695617676e-02 1.424519624561071396e-02 4.604718089103698730e-02 1.015413999557495117e-01 3.305639624595642090e-01 7.274594902992248535e-02 -5.891667306423187256e-02 2.082622200250625610e-01 -2.789501845836639404e-01 2.712894082069396973e-01 1.101455837488174438e-01 2.527237832546234131e-01 -7.039641961455345154e-03 -5.254534259438514709e-02 1.787442713975906372e-01 3.192299306392669678e-01 3.027905477210879326e-03 -4.258207380771636963e-01 3.837658166885375977e-01 -7.614223659038543701e-02 8.316607773303985596e-02 4.724758490920066833e-02 -5.075662210583686829e-02 6.602600216865539551e-02 3.033518791198730469e-01 1.425805594772100449e-02
-2.190021723508834839e-01 6.862735841423273087e-03 1.983404904603958130e-01 -2.271962016820907593e-01 -1.317053101956844330e-02 -1.736909896135330200e-01 1.307893842458724976e-01 7.794213294982910156e-02 -7.362923026084899902e-02 4.134861286729574203e-03 2.152355760335922241e-01 1.470015794038772583e-01 2.249662950634956360e-02 3.085034787654876709e-01 -1.671094149351119995e-01 1.267228275537490845e-01 -5.196109414100646973e-02 3.351588845252990723e-01 1.087758913636207581e-01 -1.808152198791503906e-01 1.076941117644309998e-01 2.437446862459182739e-01 4.871455207467079163e-02 -1.553556323051452637e-01 2.559833824634552002e-01 3.457277715206146240e-01 -2.863836288452148438e-01 3.775943443179130554e-02 2.815976738929748535e-02 9.813681244850158691e-02 1.119696497917175293e-01 2.143335342407226562e-01
5.724599212408065796e-02 8.586997538805007935e-02 4.232767522335052490e-01 6.445641815662384033e-02 5.097886547446250916e-02 2.633415162563323975e-01 -4.691141471266746521e-02 -2.999976836144924164e-02 8.412535488605499268e-02 9.690949320793151855e-02 3.554333448410034180e-01 2.578563801944255829e-02 -6.243295222520828247e-02 -2.591344118118286133e-01 -9.990263730287551880e-02 -1.667884923517704010e-02 1.215141732245683670e-03 2.174813300371170044e-01 1.574707478284835815e-01 1.176715269684791565e-01 -1.609422452747821808e-02 -1.984861679375171661e-02 -2.351992577314376831e-02 -4.705489277839660645e-01 9.848655760288238525e-02 -4.598599858582019806e-03 -1.812348514795303345e-01 -2.576508224010467529e-01 1.156162396073341370e-01 1.532402932643890381e-01 8.180016279220581055e-02 2.124902755022048950e-01
-1.125686336308717728e-02 1.184871643781661987e-01 -8.129355311393737793e-02 -9.422080963850021362e-02 2.237061411142349243e-01 1.030460931360721588e-03 4.197588935494422913e-02 -1.110891029238700867e-01 -1.751861572265625000e-01 -6.731626577675342560e-03 2.053637057542800903e-02 4.306916519999504089e-02 -9.918919205665588379e-02 3.569025397300720215e-01 -1.081231012940406799e-01 4.807949960231781006e-01 2.281435206532478333e-02 -1.308023370802402496e-02 1.532484218478202820e-02 -1.332600563764572144e-01 7.515555620193481445e-02 6.622879207134246826e-02 9.645628929138183594e-02 -2.304522097110748291e-01 3.366236090660095215e-01 2.787258625030517578e-01 -4.259508475661277771e-02 -1.440571341663599014e-02 -4.516080021858215332e-01 -3.461327403783798218e-02 -5.274962261319160461e-02 -3.206258267164230347e-02
-7.470049709081649780e-02 1.701181232929229736e-01 6.318102777004241943e-02 4.593946039676666260e-02 7.502264529466629028e-02 -6.956917047500610352e-02 1.419945657253265381e-01 -7.108128815889358521e-02 -1.991593986749649048e-01 4.096113145351409912e-02 3.801876902580261230e-01 -3.963670432567596436e-01 -5.099510028958320618e-02 -2.418747544288635254e-02 -4.097862541675567627e-01 -4.886911250650882721e-03 3.844146430492401123e-02 -1.605763286352157593e-01 -4.503152891993522644e-02 -1.938379555940628052e-01 3.835209831595420837e-02 -4.260740056633949280e-02 6.680059432983398438e-02 4.757643491029739380e-02 4.943429231643676758e-01 1.552341282367706299e-01 -1.273571252822875977e-01 1.114347577095031738e-01 -9.265922755002975464e-02 3.280010074377059937e-02 3.478675335645675659e-02 1.571967452764511108e-01
-5.416392534971237183e-02 1.078248396515846252e-02 2.005120068788528442e-01 -8.261862397193908691e-02 -2.917001843452453613e-01 2.267265170812606812e-01 3.309783637523651123e-01 -1.658443212509155273e-01 -5.647858604788780212e-03 2.342964559793472290e-01 8.355717360973358154e-02 2.480652928352355957e-02 3.383816918358206749e-03 1.407424807548522949e-01 -5.701259523630142212e-02 1.450978778302669525e-02 1.872767359018325806e-01 3.424884378910064697e-02 -1.112414076924324036e-01 1.002168506383895874e-01 -1.887204945087432861e-01 6.917239725589752197e-02 -4.217845946550369263e-02 -1.140050143003463745e-01 5.151382088661193848e-01 -1.483310461044311523e-01 -5.699812620878219604e-02 -5.753803253173828125e-02 -2.735061645507812500e-01 2.296021282672882080e-01 2.322732955217361450e-01 -3.642581775784492493e-02
-3.176118806004524231e-02 2.607381045818328857e-01 -2.236067652702331543e-01 -3.624219298362731934e-01 1.361328214406967163e-01 -6.730324029922485352e-02 1.333155333995819092e-01 1.533111035823822021e-01 6.847126781940460205e-02 -4.523047804832458496e-02 1.379160135984420776e-01 -6.840568780899047852e-02 1.383980512619018555e-01 1.138292551040649414e-01 -2.483892142772674561e-01 2.342771589756011963e-01 6.424066424369812012e-02 4.441399872303009033e-02 1.596331000328063965e-01 1.268694251775741577e-01 -9.844511002302169800e-02 2.546980381011962891e-01 -6.749492138624191284e-02 -4.350189864635467529e-02 3.894234001636505127e-01 1.425255462527275085e-02 7.688248157501220703e-02 -1.465652696788311005e-02 -1.634704619646072388e-01 1.818143762648105621e-02 -1.018942743539810181e-01 4.267153143882751465e-01
6.169044598937034607e-02 -2.048723846673965454e-01 1.808328926563262939e-01 2.580028474330902100e-01 4.115040898323059082e-01 6.661909073591232300e-02 -1.603139750659465790e-02 -9.290956705808639526e-02 -3.138111233711242676e-01 -5.060516414232552052e-04 2.457134425640106201e-01 -1.865872889757156372e-01 -6.229292973875999451e-02 4.826623201370239258e-02 -2.155391573905944824e-01 2.279976904392242432e-01 7.429559528827667236e-02 3.958388045430183411e-02 -3.628716617822647095e-02 1.589034497737884521e-02 9.629707038402557373e-02 1.763942837715148926e-01 6.205084547400474548e-02 -1.448658406734466553e-01 3.918180167675018311e-01 7.312769442796707153e-02 -2.050132602453231812e-01 -6.631761044263839722e-02 -2.896514236927032471e-01 -9.768493473529815674e-02 -1.710357703268527985e-02 3.262438997626304626e-02
5.433164164423942566e-02 2.161983847618103027e-01 -3.600184246897697449e-02 5.975478887557983398e-02 9.240120649337768555e-02 -1.247319206595420837e-01 1.498776525259017944e-01 1.062093749642372131e-01 9.641299396753311157e-02 -6.802168488502502441e-02 2.361657321453094482e-01 -3.784201741218566895e-01 2.353117614984512329e-02 2.952972985804080963e-02 -3.761883676052093506e-01 1.968758413568139076e-03 9.968943148851394653e-02 1.429645866155624390e-01 1.279764175415039062e-01 9.688334912061691284e-02 -1.740576475858688354e-01 4.918391630053520203e-02 2.482201457023620605e-01 -1.501132994890213013e-01 4.255800247192382812e-01 2.539135813713073730e-01 -2.712632417678833008e-01 -1.524624377489089966e-01 5.125017464160919189e-02 -1.184880174696445465e-02 2.945931628346443176e-02 1.126788333058357239e-01
-1.420196983963251114e-02 2.583651617169380188e-02 3.431623578071594238e-01 -9.275576472282409668e-02 2.850132621824741364e-02 3.378128111362457275e-01 3.453228771686553955e-01 -1.307820826768875122e-01 -6.041460111737251282e-02 9.979901462793350220e-02 3.411343991756439209e-01 -7.805561274290084839e-02 1.103684678673744202e-01 -1.439690142869949341e-01 -2.944103814661502838e-02 1.521668434143066406e-01 2.420100271701812744e-01 3.685186058282852173e-02 -2.591433525085449219e-01 -4.125314578413963318e-02 -9.308846294879913330e-02 2.202817350625991821e-01 7.142819464206695557e-02 1.615536399185657501e-02 2.241727411746978760e-01 -2.267852723598480225e-01 -1.335936784744262695e-01 1.718584299087524414e-01 -2.775654196739196777e-01 1.130922138690948486e-02 6.575497984886169434e-02 -8.112774044275283813e-02
1.197781488299369812e-01 1.554759591817855835e-01 -1.061154976487159729e-01 -1.600094139575958252e-01 2.269296497106552124e-01 5.187178403139114380e-02 -3.967743739485740662e-02 2.501327395439147949e-01 -7.436225563287734985e-02 2.952890396118164062e-01 2.995499372482299805e-01 -6.201855372637510300e-03 3.347545117139816284e-02 2.623676061630249023e-01 9.749518334865570068e-02 3.014025688171386719e-01 2.024185806512832642e-01 -5.300350859761238098e-02 -5.590883269906044006e-02 -6.940229982137680054e-02 2.062625885009765625e-01 9.283833205699920654e-02 1.987295746803283691e-01 -1.361946016550064087e-01 3.003939390182495117e-01 -1.306007504463195801e-01 -3.023531734943389893e-01 -2.855158597230911255e-02 -2.113405615091323853e-01 4.428522288799285889e-02 4.260120540857315063e-02 -2.111658453941345215e-01
5.212170537561178207e-03 6.755278911441564560e-03 -2.579717896878719330e-02 -2.782948613166809082e-01 1.256257742643356323e-01 -1.113109011203050613e-02 1.904905028641223907e-02 1.615532189607620239e-01 -2.891207858920097351e-02 5.643599200993776321e-03 3.362904191017150879e-01 -1.777243018150329590e-01 -1.013203561305999756e-01 4.218635335564613342e-02 -2.421061880886554718e-02 9.541545063257217407e-02 1.385036706924438477e-01 2.844571173191070557e-01 -1.755994372069835663e-02 3.999050706624984741e-02 -8.677134662866592407e-02 2.039549499750137329e-01 -5.834937095642089844e-02 -2.759700119495391846e-01 9.165008366107940674e-02 1.992170065641403198e-01 2.275448851287364960e-02 -6.100462377071380615e-02 -5.492485165596008301e-01 -6.298646330833435059e-02 -2.957409918308258057e-01 -1.898338794708251953e-01
2.839500643312931061e-02 2.505475878715515137e-01 4.792068898677825928e-02 -3.410184681415557861e-01 1.582877784967422485e-01 5.094534754753112793e-01 2.015355527400970459e-01 9.214761853218078613e-02 -1.210834681987762451e-01 -3.180387988686561584e-02 4.614784568548202515e-02 -8.996536582708358765e-02 1.210639551281929016e-01 3.761328756809234619e-02 -1.693838536739349365e-01 1.804983913898468018e-01 -7.793457806110382080e-02 1.182158570736646652e-02 2.930762469768524170e-01 -1.382220387458801270e-01 -9.126053005456924438e-02 1.860962659120559692e-01 -1.075454354286193848e-01 -3.613618016242980957e-02 2.685035169124603271e-01 2.410667389631271362e-02 -4.364644736051559448e-02 -1.475600302219390869e-01 -3.246980905532836914e-01 -6.518368422985076904e-02 8.451009541749954224e-02 2.583544515073299408e-02
1.164772063493728638e-01 -2.444561272859573364e-01 1.489498168230056763e-01 -3.088258504867553711e-01 -1.435265690088272095e-01 -3.910561278462409973e-02 -4.618516191840171814e-02 9.867206215858459473e-02 -2.630051672458648682e-01 -6.431327015161514282e-02 3.416576683521270752e-01 -2.588587403297424316e-01 -7.615894079208374023e-02 1.298580318689346313e-01 -1.021971479058265686e-01 3.840647041797637939e-01 -2.902254834771156311e-02 2.132904715836048126e-02 -2.639954909682273865e-02 -3.685000911355018616e-02 -1.195172294974327087e-01 -2.896210737526416779e-02 -3.078536130487918854e-02 -2.434071898460388184e-01 3.522807061672210693e-01 1.447573602199554443e-01 -1.700201779603958130e-01 -2.156107723712921143e-01 -5.748155713081359863e-02 1.322211027145385742e-01 1.116901412606239319e-01 7.123758643865585327e-02
-1.940704882144927979e-01 3.597973883152008057e-01 1.239331662654876709e-01 1.027196496725082397e-01 -9.972155094146728516e-02 9.282739460468292236e-02 6.805364787578582764e-02 2.996511161327362061e-01 -1.158211827278137207e-01 2.768263220787048340e-01 4.023624658584594727e-01 -1.747878193855285645e-01 3.979970887303352356e-02 2.191021740436553955e-01 6.883559376001358032e-02 -1.157450396567583084e-02 1.365027949213981628e-02 1.611031740903854370e-01 9.307860583066940308e-02 -5.039020255208015442e-02 -2.127394080162048340e-01 3.323425650596618652e-01 3.873028606176376343e-02 -1.516341865062713623e-01 2.101581394672393799e-01 -2.105838060379028320e-02 6.294480711221694946e-02 -2.805806100368499756e-01 -1.042564585804939270e-01 9.053075686097145081e-03 2.160684019327163696e-02 -2.776565775275230408e-02
-1.251238677650690079e-02 -9.770476073026657104e-02 -1.928757643327116966e-03 1.267486531287431717e-02 1.064922064542770386e-01 -8.842974901199340820e-03 1.546953916549682617e-01 -6.765907257795333862e-02 3.947521001100540161e-02 1.669562049210071564e-02 3.441215157508850098e-01 1.111027300357818604e-01 1.042244732379913330e-01 2.766131460666656494e-01 -3.237284123897552490e-01 1.168538406491279602e-01 -8.082053810358047485e-02 -7.904609665274620056e-03 6.007629912346601486e-03 1.642225980758666992e-01 1.331833302974700928e-01 -1.462309062480926514e-01 7.552628219127655029e-02 -3.579839169979095459e-01 5.078796148300170898e-01 1.230034232139587402e-01 -7.245384901762008667e-02 1.451421827077865601e-01 -2.565639317035675049e-01 1.586486101150512695e-01 -2.038795128464698792e-02 -1.199904233217239380e-01
-9.680186957120895386e-02 -3.641225025057792664e-02 2.209748625755310059e-01 -3.879697918891906738e-01 9.835334122180938721e-02 -4.834488965570926666e-03 -2.991571836173534393e-02 1.605692356824874878e-01 -2.185780256986618042e-01 -1.170989498496055603e-01 3.739996552467346191e-01 -3.079802542924880981e-02 -1.963595449924468994e-01 -3.008861839771270752e-01 -7.007735222578048706e-02 5.198927223682403564e-02 2.523262202739715576e-01 -1.191610004752874374e-02 -8.897407352924346924e-02 -5.383396893739700317e-02 5.849560722708702087e-02 2.206789851188659668e-01 7.996352016925811768e-02 3.668236359953880310e-02 3.427964150905609131e-01 7.818790525197982788e-02 3.355791792273521423e-02 -2.443276345729827881e-01 -1.376089751720428467e-01 -1.309003531932830811e-01 1.682322770357131958e-01 1.768019050359725952e-01
-1.574475914239883423e-01 2.234404385089874268e-01 3.283879160881042480e-01 1.218924671411514282e-02 3.841091180220246315e-03 3.322749212384223938e-02 2.057632505893707275e-01 -2.077034488320350647e-02 -1.639364212751388550e-01 5.761261563748121262e-04 2.466539740562438965e-01 -4.569714069366455078e-01 1.047738343477249146e-01 -5.007571540772914886e-03 -2.864621281623840332e-01 -1.975051499903202057e-02 1.799557358026504517e-01 -1.436358243227005005e-01 -1.868207752704620361e-02 -6.748108565807342529e-02 1.951342374086380005e-01 -3.083894215524196625e-02 -9.740814566612243652e-02 1.798827946186065674e-02 4.427090585231781006e-01 1.801877915859222412e-01 -1.266435682773590088e-01 -8.878120034933090210e-02 -3.604094311594963074e-02 -7.882812619209289551e-02 -1.293642371892929077e-01 5.747480783611536026e-03
2.156633883714675903e-01 9.466838091611862183e-02 3.103923797607421875e-01 3.768824413418769836e-02 3.211442148312926292e-03 1.271825656294822693e-02 7.100168615579605103e-02 2.883739471435546875e-01 -1.779424101114273071e-01 1.836023479700088501e-01 3.342765867710113525e-01 -1.004197150468826294e-01 4.478607326745986938e-02 -2.693396508693695068e-01 -3.790442273020744324e-02 9.978340566158294678e-02 -6.355261057615280151e-02 -6.623044610023498535e-02 -3.282382711768150330e-02 -1.096132621169090271e-01 -1.272248178720474243e-01 2.260813564062118530e-01 6.735255569219589233e-02 -1.700527667999267578e-01 3.331913053989410400e-01 3.194602131843566895e-01 -5.640855059027671814e-02 1.119046583771705627e-01 -1.766852438449859619e-01 -2.447944879531860352e-01 -9.223239868879318237e-02 1.858854293823242188e-01
7.345102727413177490e-02 4.065053462982177734e-01 -1.912934333086013794e-02 -3.837818205356597900e-01 3.219484537839889526e-02 8.516072481870651245e-02 2.132719457149505615e-01 -9.338047355413436890e-02 -1.403244398534297943e-02 -5.984959006309509277e-02 6.070201098918914795e-02 -1.891315355896949768e-02 1.195369362831115723e-01 9.638578444719314575e-02 -8.861809223890304565e-02 2.344670146703720093e-01 -7.566585391759872437e-02 -5.502232909202575684e-02 3.019954264163970947e-01 7.048584520816802979e-03 8.274226635694503784e-02 7.194302976131439209e-02 1.801962703466415405e-01 -1.679161936044692993e-01 3.972513377666473389e-01 1.765688359737396240e-01 -7.912907004356384277e-02 -2.793256938457489014e-01 -4.048004373908042908e-02 1.895957142114639282e-01 -4.566864669322967529e-02 1.983661055564880371e-01
-1.182021722197532654e-01 -1.106733381748199463e-01 2.203086763620376587e-01 -3.338770568370819092e-01 3.676778376102447510e-01 1.434861272573471069e-01 -2.491692826151847839e-02 -1.727274656295776367e-01 -3.241858631372451782e-02 2.483514547348022461e-01 2.763751521706581116e-02 9.934920817613601685e-02 -1.581242829561233521e-01 3.360236808657646179e-02 -2.022738754749298096e-01 4.927296563982963562e-02 -2.515265643596649170e-01 1.112314164638519287e-01 3.281250596046447754e-01 1.855633594095706940e-02 1.552865654230117798e-01 2.871441245079040527e-01 1.777874082326889038e-01 -4.266228899359703064e-02 1.833713203668594360e-01 8.326720446348190308e-03 -3.406142815947532654e-02 -3.317612037062644958e-02 -1.232636496424674988e-01 2.482124716043472290e-01 -1.969372630119323730e-01 -9.754533320665359497e-02
-1.470813602209091187e-01 2.230540215969085693e-01 3.279163315892219543e-02 1.006529703736305237e-01 2.084197849035263062e-01 -2.463456429541110992e-02 1.414966732263565063e-01 4.676010832190513611e-02 -5.751047283411026001e-02 -1.168923601508140564e-01 3.921315371990203857e-01 -4.130574762821197510e-01 -7.725397497415542603e-02 -5.500660464167594910e-02 -3.726780414581298828e-01 -3.760303929448127747e-02 -2.478104084730148315e-02 -4.942184686660766602e-02 3.976174071431159973e-02 7.191663235425949097e-02 -1.283235996961593628e-01 6.101686041802167892e-03 1.515593081712722778e-01 -6.255239993333816528e-02 3.755976557731628418e-01 2.424688041210174561e-01 -2.353248596191406250e-01 -1.572556793689727783e-02 7.301968336105346680e-02 9.463792294263839722e-02 1.104983389377593994e-01 1.591154336929321289e-01
9.983844310045242310e-02 1.302799135446548462e-01 2.499463558197021484e-01 4.809867963194847107e-02 2.175453305244445801e-01 1.638094782829284668e-01 4.497434496879577637e-01 2.125792652368545532e-01 1.088454201817512512e-01 -3.230080381035804749e-02 9.727200865745544434e-02 1.150979995727539062e-01 -9.607996791601181030e-02 1.177859529852867126e-01 -3.266668021678924561e-01 1.410185918211936951e-02 7.944731414318084717e-02 3.238930925726890564e-02 1.359047740697860718e-01 1.523871812969446182e-02 2.475685775279998779e-01 9.834124147891998291e-02 1.587084531784057617e-01 -1.209241971373558044e-01 2.307773530483245850e-01 -7.399882376194000244e-02 2.651847898960113525e-01 -2.136507183313369751e-01 -1.505590379238128662e-01 2.014348953962326050e-01 -2.451422996819019318e-02 2.136704176664352417e-01
-5.273507907986640930e-02 2.624491453170776367e-01 -8.881077170372009277e-02 1.839199364185333252e-01 1.400221288204193115e-01 6.056674569845199585e-02 1.995805501937866211e-01 6.421024911105632782e-03 4.817044734954833984e-02 -8.636126667261123657e-02 3.284384608268737793e-01 -2.947993278503417969e-01 3.532178699970245361e-02 -5.106089636683464050e-03 -2.557114958763122559e-01 4.761166498064994812e-02 7.824001461267471313e-02 1.086563542485237122e-01 1.448985338211059570e-01 4.054895043373107910e-02 -2.839550971984863281e-01 2.596508339047431946e-02 2.351628392934799194e-01 -8.149733394384384155e-02 4.092066884040832520e-01 2.609887421131134033e-01 -2.783436775207519531e-01 -1.128197368234395981e-02 8.470395952463150024e-02 4.128535836935043335e-02 8.015783131122589111e-02 1.941735446453094482e-01
8.064825832843780518e-02 1.264766305685043335e-01 2.003267258405685425e-01 1.398570183664560318e-02 -5.286787822842597961e-02 2.496636509895324707e-01 -1.384736690670251846e-02 6.174059584736824036e-02 -4.744008183479309082e-02 3.197124004364013672e-01 2.609351873397827148e-01 -6.280737370252609253e-02 4.489859938621520996e-02 2.095699161291122437e-01 -1.877368241548538208e-01 -1.683239191770553589e-01 -8.341182768344879150e-02 3.069666959345340729e-02 1.380791813135147095e-01 2.763937413692474365e-01 -1.791991442441940308e-01 2.412410378456115723e-01 -1.473417133092880249e-01 -1.140267867594957352e-02 1.557956635951995850e-01 2.265665680170059204e-02 -2.829074859619140625e-01 1.874187439680099487e-01 -3.967840671539306641e-01 1.714508831501007080e-01 9.641242027282714844e-02 1.744872629642486572e-01
1.204342246055603027e-01 6.568605452775955200e-02 3.366201221942901611e-01 -2.767149209976196289e-01 5.864652246236801147e-02 6.374298781156539917e-02 -7.142468541860580444e-02 -9.889200329780578613e-02 -2.163393050432205200e-01 3.256016224622726440e-02 2.424154430627822876e-01 -1.620899885892868042e-01 2.359302155673503876e-02 -4.812766239047050476e-02 1.344049274921417236e-01 -1.834690272808074951e-01 -1.026740595698356628e-01 1.833359748125076294e-01 1.070165857672691345e-01 2.764753699302673340e-01 1.124888360500335693e-01 3.837977647781372070e-01 -1.674118787050247192e-01 -2.369065433740615845e-01 2.853170037269592285e-01 1.295455694198608398e-01 1.007114574313163757e-01 -1.889886856079101562e-01 -2.765352092683315277e-02 6.190096493810415268e-03 -1.145869027823209763e-02 2.455208003520965576e-01
-1.827619373798370361e-01 4.389648512005805969e-02 3.113440275192260742e-01 -4.237107038497924805e-01 -7.830338180065155029e-02 -2.828670665621757507e-02 -7.459335029125213623e-02 2.041063308715820312e-01 -1.869248449802398682e-01 -2.793443948030471802e-02 2.592703402042388916e-01 -5.058462545275688171e-02 1.192569509148597717e-01 1.692664623260498047e-01 -5.898176506161689758e-02 2.466733157634735107e-01 8.007173426449298859e-03 1.126377135515213013e-01 -1.564042717218399048e-01 -6.826696451753377914e-03 1.198548749089241028e-01 7.257546763867139816e-03 -1.490332037210464478e-01 -3.524373173713684082e-01 2.665705382823944092e-01 1.641980558633804321e-01 -3.242876827716827393e-01 8.530924469232559204e-02 -1.549484953284263611e-02 6.754153221845626831e-02 -8.618672192096710205e-02 2.360276505351066589e-02
-5.218244716525077820e-02 2.485346943140029907e-01 9.157389402389526367e-02 -1.602551937103271484e-01 1.497240811586380005e-01 3.802876770496368408e-01 2.859399616718292236e-01 -2.980324327945709229e-01 -1.272936761379241943e-01 1.791395545005798340e-01 1.445196866989135742e-01 7.146246731281280518e-02 1.301438957452774048e-01 7.993931323289871216e-02 -3.041276335716247559e-02 2.401102632284164429e-01 2.382922731339931488e-02 1.761166304349899292e-01 -1.060479432344436646e-01 1.213595420122146606e-01 -2.430854439735412598e-01 2.089101821184158325e-01 -1.258856654167175293e-01 4.860427975654602051e-02 2.131546139717102051e-01 -3.802436962723731995e-02 1.641325280070304871e-02 -2.856369502842426300e-02 -3.342028856277465820e-01 1.154710650444030762e-01 2.146771103143692017e-01 -1.002283468842506409e-01
-8.130861073732376099e-02 9.796053916215896606e-02 1.808626018464565277e-02 -2.637079656124114990e-01 8.426552265882492065e-02 1.020238399505615234e-01 -6.897915899753570557e-02 3.102428466081619263e-02 -4.231601953506469727e-02 3.531973809003829956e-02 2.816396951675415039e-01 -1.015129461884498596e-01 -9.669683873653411865e-02 1.531714498996734619e-01 2.228140458464622498e-02 -1.068606376647949219e-01 8.556728810071945190e-02 -3.807002305984497070e-02 -9.401896037161350250e-03 -6.317182630300521851e-02 -9.868130832910537720e-02 -3.835957869887351990e-02 1.246569454669952393e-01 -5.752366185188293457e-01 3.991218507289886475e-01 -2.448314055800437927e-02 2.030088007450103760e-01 1.749090850353240967e-01 -3.090708255767822266e-01 7.886611856520175934e-04 2.297983765602111816e-01 5.262954905629158020e-02
6.709930486977100372e-03 -1.283484995365142822e-01 1.108314469456672668e-01 -1.557312309741973877e-01 2.869044840335845947e-01 -5.254618450999259949e-02 6.802657246589660645e-02 -2.099707573652267456e-01 1.714857667684555054e-01 1.277477201074361801e-02 3.143128752708435059e-01 1.038886010646820068e-01 -1.395864039659500122e-01 1.509353965520858765e-01 -1.257071644067764282e-01 -8.833826519548892975e-03 -9.799534827470779419e-02 7.468748837709426880e-02 2.075724899768829346e-01 -1.507724542170763016e-02 1.569397896528244019e-01 1.781090497970581055e-01 -1.926018111407756805e-02 -4.161651730537414551e-01 6.580498069524765015e-02 -1.456455606967210770e-02 -1.704676747322082520e-01 1.587535887956619263e-01 -4.142422974109649658e-01 2.417433708906173706e-01 4.520185291767120361e-02 1.911974996328353882e-01
-2.305135689675807953e-02 3.337676525115966797e-01 1.303445845842361450e-01 -3.383220359683036804e-02 2.821623086929321289e-01 -1.236210539937019348e-01 6.314544379711151123e-02 2.384644299745559692e-01 3.015336096286773682e-01 3.029769361019134521e-01 3.177652955055236816e-01 2.211421430110931396e-01 -1.803615242242813110e-01 1.235483735799789429e-01 -1.127372086048126221e-01 6.288102269172668457e-02 -1.865292191505432129e-01 -5.811613798141479492e-02 1.334569156169891357e-01 9.978498518466949463e-02 -1.387323439121246338e-01 2.720278799533843994e-01 -3.562677279114723206e-02 -6.990196555852890015e-02 1.043173968791961670e-01 8.890079706907272339e-02 -1.015745103359222412e-01 1.246145367622375488e-01 -1.950498670339584351e-01 -6.101991981267929077e-02 -1.219608820974826813e-02 2.554226219654083252e-01
-4.572527483105659485e-02 -6.584195792675018311e-02 1.211120560765266418e-01 1.554639041423797607e-01 2.104617208242416382e-01 1.116426363587379456e-01 7.965981215238571167e-02 9.935361891984939575e-02 2.417472898960113525e-01 3.504339233040809631e-02 4.472581148147583008e-01 -3.536742180585861206e-02 3.567362576723098755e-02 1.585556268692016602e-01 -2.723322808742523193e-01 5.422780662775039673e-02 -5.249944701790809631e-02 -1.139192208647727966e-01 2.123116850852966309e-01 -1.181585565209388733e-01 -8.870571106672286987e-02 1.411150693893432617e-01 1.759855747222900391e-01 -3.140370845794677734e-01 1.003035604953765869e-01 -2.946957945823669434e-01 -3.709475994110107422e-01 -7.570410612970590591e-03 -4.542901739478111267e-02 7.789412140846252441e-02 1.440431326627731323e-01 1.472885012626647949e-01
-9.595912694931030273e-02 1.425651907920837402e-01 1.772551685571670532e-01 -4.414104297757148743e-02 1.310025304555892944e-01 -1.468595862388610840e-01 2.036652714014053345e-01 -1.933632604777812958e-02 -1.241202205419540405e-01 -5.574221909046173096e-02 3.308679461479187012e-01 -3.726599514484405518e-01 -4.510018974542617798e-02 -9.440020471811294556e-02 -2.786773443222045898e-01 -1.594740450382232666e-01 9.063438512384891510e-03 -2.358771413564682007e-01 7.260198239237070084e-03 -1.474469751119613647e-01 -2.745805308222770691e-02 1.725603491067886353e-01 1.634143106639385223e-02 -1.495224833488464355e-01 4.987930655479431152e-01 1.512790769338607788e-01 -1.999749690294265747e-01 -6.779199093580245972e-02 5.531672388315200806e-02 -7.956080883741378784e-02 -2.464892528951168060e-02 1.366903334856033325e-01
-1.507554501295089722e-01 -1.055723428726196289e-01 1.322289090603590012e-02 -1.868125796318054199e-02 3.223907649517059326e-01 -1.259307414293289185e-01 7.343000918626785278e-02 1.621027886867523193e-01 -8.829905092716217041e-02 5.801906436681747437e-02 3.823276162147521973e-01 -1.034019589424133301e-01 8.356212079524993896e-02 -6.322941184043884277e-02 -4.189121723175048828e-02 2.744268476963043213e-01 -4.870104789733886719e-02 2.283387482166290283e-01 -2.736822366714477539e-01 1.213139966130256653e-01 -7.193094491958618164e-02 6.387723237276077271e-02 -2.717422135174274445e-02 -2.128673195838928223e-01 4.788594245910644531e-01 6.079405546188354492e-02 -1.578298360109329224e-01 -9.572637826204299927e-02 -1.016691774129867554e-01 1.875835657119750977e-01 3.789567574858665466e-02 -2.111724764108657837e-01
-2.664401531219482422e-01 2.077652513980865479e-01 4.020459204912185669e-02 -5.434972699731588364e-03 1.776989549398422241e-01 -1.169546619057655334e-01 3.076200783252716064e-01 2.659635841846466064e-01 2.137629389762878418e-01 1.479622721672058105e-01 3.328842222690582275e-01 -1.125235036015510559e-01 1.220220103859901428e-01 -4.601014405488967896e-02 -2.029293328523635864e-01 7.490232586860656738e-02 -1.193860694766044617e-01 -1.793738603591918945e-01 9.301891177892684937e-02 1.355383917689323425e-02 -2.521114051342010498e-01 -7.828006893396377563e-02 -1.136943176388740540e-01 -7.889701426029205322e-02 2.610605061054229736e-01 2.352205216884613037e-01 1.533163189888000488e-01 -1.689734905958175659e-01 -1.719411313533782959e-01 1.643404960632324219e-01 -1.167276054620742798e-01 1.699353158473968506e-01
-1.852685958147048950e-01 4.148698877543210983e-03 -1.257771700620651245e-01 2.469460479915142059e-03 2.530086636543273926e-01 -1.225607097148895264e-01 1.706670373678207397e-01 3.568574786186218262e-02 -1.013738662004470825e-01 1.768418103456497192e-01 3.629564046859741211e-01 -2.393997758626937866e-01 1.867791265249252319e-01 2.017092518508434296e-02 -6.706743687391281128e-02 1.642936468124389648e-01 4.911553114652633667e-02 1.322157680988311768e-01 -1.346628218889236450e-01 2.652590163052082062e-03 2.270545437932014465e-02 1.164987161755561829e-01 5.603789910674095154e-02 -2.535134553909301758e-01 3.080196678638458252e-01 7.471384853124618530e-02 -1.103006824851036072e-01 -1.898709237575531006e-01 -1.809554398059844971e-01 3.049072325229644775e-01 3.489380478858947754e-01 -1.653369367122650146e-01
9.269091486930847168e-02 -1.380166411399841309e-01 2.232956290245056152e-01 -6.221915408968925476e-02 5.920761451125144958e-02 -7.666106522083282471e-02 1.699367016553878784e-01 -9.812206774950027466e-02 1.986415535211563110e-01 9.235637262463569641e-03 2.894384860992431641e-01 1.889260560274124146e-01 -2.122149318456649780e-01 1.274238824844360352e-01 -3.269694745540618896e-01 3.116609156131744385e-02 3.005107864737510681e-02 -1.380219310522079468e-02 2.870129048824310303e-02 -9.531664103269577026e-02 9.158226102590560913e-02 1.742461174726486206e-01 -2.202420532703399658e-01 -3.609581887722015381e-01 2.726780176162719727e-01 6.585330516099929810e-02 7.026988267898559570e-02 -6.599985063076019287e-03 -2.222264260053634644e-01 3.997347950935363770e-01 -1.411509066820144653e-01 -3.547378629446029663e-02
-1.588577926158905029e-01 -6.835547089576721191e-02 3.124406039714813232e-01 -2.795653045177459717e-01 -3.728308901190757751e-02 1.712037473917007446e-01 3.016335703432559967e-02 2.116172015666961670e-01 -9.922412782907485962e-02 7.869295775890350342e-02 1.724791526794433594e-01 1.099429577589035034e-01 9.616458415985107422e-02 1.722258478403091431e-01 -3.186950385570526123e-01 1.816059201955795288e-01 9.324954450130462646e-02 2.669267356395721436e-01 -1.133363787084817886e-02 -1.869752630591392517e-02 1.435028314590454102e-01 4.357276111841201782e-02 -7.119114696979522705e-02 -1.641569882631301880e-01 2.667082250118255615e-01 4.040064811706542969e-01 -1.769506186246871948e-01 1.736504286527633667e-01 -6.200596690177917480e-02 -1.619983017444610596e-01 1.584469974040985107e-01 2.544748783111572266e-02
-1.085316240787506104e-01 3.009180128574371338e-01 4.295833110809326172e-01 -2.300840020179748535e-01 1.813653707504272461e-01 -1.390311568975448608e-01 3.050830066204071045e-01 -9.638354182243347168e-02 -2.982796430587768555e-01 5.689131841063499451e-02 1.059670373797416687e-01 1.682651787996292114e-01 -4.717880114912986755e-02 3.678839281201362610e-02 -1.257425397634506226e-01 -2.460018731653690338e-02 8.340966701507568359e-02 9.696795791387557983e-02 1.646923869848251343e-01 1.000316143035888672e-01 -5.545456334948539734e-02 3.546027233824133873e-03 2.372632175683975220e-01 1.633153110742568970e-01 3.649193346500396729e-01 -5.151955783367156982e-02 -7.827829569578170776e-02 -2.844259142875671387e-03 -1.904464960098266602e-01 -1.583994776010513306e-01 8.580080419778823853e-02 6.028045713901519775e-02
1.448550522327423096e-01 2.986774407327175140e-02 1.389178335666656494e-01 -2.219072431325912476e-01 1.212037727236747742e-01 8.804259449243545532e-02 6.258285790681838989e-02 1.573126316070556641e-01 -2.297254838049411774e-02 1.951134949922561646e-01 1.897129863500595093e-01 1.442662328481674194e-01 -4.889528825879096985e-02 1.245126128196716309e-01 2.301313281059265137e-01 3.172767162322998047e-01 3.343540728092193604e-01 -3.938955813646316528e-02 1.229969188570976257e-01 1.113221421837806702e-01 3.327789902687072754e-01 -7.439743727445602417e-02 1.419848799705505371e-01 -2.130949944257736206e-01 3.353499174118041992e-01 3.633209690451622009e-02 -5.294064059853553772e-02 5.300737544894218445e-02 -3.436320424079895020e-01 9.407034516334533691e-02 8.603910356760025024e-02 -1.229638680815696716e-01
-1.365846097469329834e-01 1.269909441471099854e-01 1.292003989219665527e-01 -1.365537643432617188e-01 3.455692902207374573e-02 -5.251245200634002686e-02 4.039615392684936523e-02 2.179498821496963501e-01 1.701904088258743286e-02 2.045898437500000000e-01 9.126559644937515259e-02 6.111772358417510986e-02 -6.612779200077056885e-02 2.244687825441360474e-02 2.543935477733612061e-01 3.849685788154602051e-01 2.077254951000213623e-01 -7.115127891302108765e-02 8.515644818544387817e-02 -1.536357402801513672e-01 2.470528036355972290e-01 2.912492454051971436e-01 1.066845059394836426e-01 -1.229100152850151062e-01 4.341632425785064697e-01 4.433977976441383362e-02 -3.250338733196258545e-01 -7.687027752399444580e-02 -2.134923189878463745e-01 -6.072321534156799316e-02 -1.766070909798145294e-02 -4.209318384528160095e-02
-9.299557656049728394e-02 2.052893787622451782e-01 6.015140190720558167e-02 -3.692673891782760620e-02 2.382435947656631470e-01 -1.428940594196319580e-01 3.032547831535339355e-01 4.623528942465782166e-02 -2.659782767295837402e-02 -2.676871120929718018e-01 2.799154222011566162e-01 -2.123831808567047119e-01 2.559770643711090088e-01 2.546232752501964569e-02 -1.772288680076599121e-01 7.873733341693878174e-02 -1.183821484446525574e-01 3.690520673990249634e-02 1.287651360034942627e-01 2.471689879894256592e-01 -2.031805962324142456e-01 2.399051785469055176e-01 2.526129782199859619e-01 1.412397623062133789e-01 2.699667811393737793e-01 1.799861639738082886e-01 -3.290084004402160645e-02 -1.916633173823356628e-02 -2.516581118106842041e-01 1.369450837373733521e-01 2.782059460878372192e-02 -9.003414213657379150e-02
-6.292859464883804321e-02 -1.923603750765323639e-02 3.459797799587249756e-01 4.097555950284004211e-02 -3.508021682500839233e-02 -5.791951343417167664e-02 2.195022255182266235e-01 -1.485537588596343994e-01 -2.453333586454391479e-01 -4.662021622061729431e-02 2.821375429630279541e-01 -2.063844650983810425e-01 -2.492185533046722412e-01 2.197629064321517944e-01 2.803441509604454041e-02 4.200431704521179199e-01 -2.760907821357250214e-02 8.627270162105560303e-02 1.959070414304733276e-01 6.695827096700668335e-02 -1.165665909647941589e-01 5.821150913834571838e-02 -9.694916754961013794e-02 -3.370870351791381836e-01 2.244207561016082764e-01 -2.745804004371166229e-02 -1.360792666673660278e-01 -5.034876521676778793e-03 -6.260204315185546875e-02 1.741036027669906616e-01 -1.607160568237304688e-01 -8.046606183052062988e-02
4.162125661969184875e-02 1.145087834447622299e-02 1.448222398757934570e-01 -2.405333220958709717e-01 -9.606080129742622375e-04 1.005484089255332947e-01 2.035356611013412476e-01 -3.093735314905643463e-02 -2.314558774232864380e-01 -7.069440931081771851e-02 4.813426733016967773e-01 -2.224554121494293213e-01 -3.027726411819458008e-01 1.500559002161026001e-01 -1.683042049407958984e-01 4.187122881412506104e-01 -2.635988406836986542e-02 1.495621502399444580e-01 1.091286260634660721e-02 6.251094490289688110e-02 1.082694381475448608e-01 -3.772654011845588684e-02 -1.518080830574035645e-01 -1.695448905229568481e-01 1.584655493497848511e-01 -4.725589975714683533e-02 -8.748465776443481445e-02 -1.142399460077285767e-01 -9.983567148447036743e-02 -3.932317346334457397e-02 -2.345087677240371704e-01 -5.144978314638137817e-02
1.062369868159294128e-01 2.393046915531158447e-01 -3.816499840468168259e-03 -1.227029785513877869e-01 1.168275475502014160e-01 -1.173535659909248352e-01 1.100140959024429321e-01 1.770112812519073486e-01 2.058103233575820923e-01 -9.067056328058242798e-02 2.304838895797729492e-01 -8.517203480005264282e-02 8.941129781305789948e-03 -3.744251653552055359e-02 -2.818032503128051758e-01 4.070543944835662842e-01 1.054274961352348328e-01 2.159916423261165619e-02 3.032696060836315155e-02 2.541032433509826660e-01 1.084936857223510742e-01 -1.472981125116348267e-01 6.053587794303894043e-02 4.468429461121559143e-02 4.638234376907348633e-01 3.490195572376251221e-01 -2.190952189266681671e-02 -1.148535087704658508e-01 6.543322466313838959e-03 1.151160430163145065e-02 6.559692788869142532e-03 1.447068303823471069e-01
1.328146904706954956e-01 8.358773589134216309e-02 3.984034433960914612e-02 -5.220491811633110046e-02 1.711911857128143311e-01 1.013647094368934631e-01 -8.819609135389328003e-02 7.783693075180053711e-02 -1.198290511965751648e-01 1.287281811237335205e-01 3.522217273712158203e-02 -8.866042643785476685e-02 -2.921419776976108551e-02 -1.756724715232849121e-01 -7.097335159778594971e-02 8.484539389610290527e-02 -4.131018370389938354e-02 -1.792047023773193359e-01 8.102853782474994659e-03 -1.243866533041000366e-01 1.999455392360687256e-01 3.736278414726257324e-01 3.777490258216857910e-01 -3.229331672191619873e-01 3.873344063758850098e-01 3.566726744174957275e-01 3.812056407332420349e-02 -5.596477538347244263e-02 -1.281090825796127319e-01 9.236698597669601440e-02 2.158420383930206299e-01 6.622867286205291748e-02
-2.157807499170303345e-01 -7.102537900209426880e-02 3.026487231254577637e-01 -1.327769458293914795e-01 -4.361987486481666565e-02 2.585229575634002686e-01 2.027199976146221161e-02 2.072865366935729980e-01 -1.462748050689697266e-01 2.267855107784271240e-01 4.811410233378410339e-02 -2.105382233858108521e-01 1.180969476699829102e-01 2.000765651464462280e-01 2.387657016515731812e-02 9.285783767700195312e-02 8.248591423034667969e-02 3.603450953960418701e-01 1.914291642606258392e-02 -9.530007094144821167e-02 -4.620728269219398499e-02 2.603285014629364014e-01 1.289417147636413574e-01 -2.780805528163909912e-01 2.729206979274749756e-01 1.576306223869323730e-01 -1.367491632699966431e-01 -1.046684086322784424e-01 -7.740717381238937378e-02 -1.062769740819931030e-01 -3.657347708940505981e-02 2.946828901767730713e-01
8.660880848765373230e-03 1.577767282724380493e-01 8.813276141881942749e-02 -2.666608393192291260e-01 3.936414420604705811e-02 1.870499365031719208e-02 -1.307874917984008789e-01 -9.022457897663116455e-02 -2.314930707216262817e-01 -2.926785349845886230e-01 3.266779780387878418e-01 -4.320625960826873779e-02 -3.927235677838325500e-02 3.926483988761901855e-01 -1.499184221029281616e-01 1.495974957942962646e-01 1.576327234506607056e-01 2.556280195713043213e-01 -4.470724612474441528e-02 -1.977862603962421417e-02 3.348989039659500122e-02 2.244911491870880127e-01 -7.693264633417129517e-02 -1.216670349240303040e-01 1.963757276535034180e-01 1.615296751260757446e-01 -1.371936649084091187e-01 3.136169910430908203e-01 -8.089709281921386719e-02 1.579230278730392456e-01 8.725462108850479126e-02 1.866882145404815674e-01
-1.304495632648468018e-01 2.309017628431320190e-01 2.955463528633117676e-01 -2.127571403980255127e-01 -1.156241595745086670e-01 2.336541712284088135e-01 4.986334219574928284e-02 6.458359956741333008e-02 -5.669802054762840271e-02 -1.280467864125967026e-02 -4.074724763631820679e-02 -4.576548561453819275e-02 3.401650488376617432e-02 -1.978475786745548248e-02 -1.438454836606979370e-01 2.288119047880172729e-01 -3.779271617531776428e-02 7.677472382783889771e-02 4.473282769322395325e-02 2.031154930591583252e-01 -2.274745404720306396e-01 2.547170221805572510e-01 -3.694874793291091919e-02 -1.360935121774673462e-01 1.993136852979660034e-01 -1.420754641294479370e-01 -2.010010182857513428e-02 5.067853629589080811e-02 -4.392235279083251953e-01 4.027193784713745117e-01 1.271213889122009277e-01 -1.395334303379058838e-01
-5.356076732277870178e-02 1.645377874374389648e-01 2.327080368995666504e-01 -2.265104800462722778e-01 -8.068314194679260254e-02 6.625881046056747437e-02 1.707229390740394592e-02 -6.120810657739639282e-02 -2.814853787422180176e-01 -7.746422290802001953e-02 3.822914958000183105e-01 -3.442277312278747559e-01 -1.925313472747802734e-01 -3.065630607306957245e-02 -1.185450628399848938e-01 4.428845643997192383e-01 -8.153625577688217163e-02 1.956191509962081909e-01 4.263219609856605530e-02 -2.372517995536327362e-02 1.486360430717468262e-01 -8.818957209587097168e-02 -9.338752925395965576e-02 -1.187420859932899475e-01 1.806481033563613892e-01 -1.290679723024368286e-01 -2.274226695299148560e-01 -1.431769132614135742e-01 -1.439245939254760742e-01 -2.796302922070026398e-02 -6.279791891574859619e-02 -6.811354309320449829e-02
-1.479786634445190430e-01 7.050058990716934204e-02 -5.570200458168983459e-02 8.763025701045989990e-02 1.912027299404144287e-01 -3.468246385455131531e-02 1.037100553512573242e-01 -2.009028010070323944e-02 7.506662607192993164e-02 -1.774349249899387360e-02 4.834365844726562500e-01 1.731352061033248901e-01 2.785170674324035645e-01 1.725500375032424927e-01 -1.383986771106719971e-01 -5.447428300976753235e-02 3.905270248651504517e-02 2.195727229118347168e-01 1.530646234750747681e-01 -4.623292014002799988e-02 1.237881407141685486e-01 7.694274932146072388e-02 -9.027473628520965576e-02 -2.240194529294967651e-01 3.452262878417968750e-01 8.160395175218582153e-02 -2.490663528442382812e-01 3.319293493404984474e-03 -2.808717489242553711e-01 2.771399617195129395e-01 1.011173799633979797e-01 -7.509130239486694336e-02
-1.535301953554153442e-01 3.245661854743957520e-01 2.354895472526550293e-01 -1.923412457108497620e-02 1.881737411022186279e-01 1.122788190841674805e-01 1.653909683227539062e-01 -2.736432254314422607e-01 -2.510598897933959961e-01 -3.011385537683963776e-02 1.967824399471282959e-01 2.398946881294250488e-01 6.386099848896265030e-03 1.744094640016555786e-01 -6.294698268175125122e-02 5.386225506663322449e-02 2.396427839994430542e-01 -1.650872230529785156e-01 -6.652210652828216553e-02 -9.997066110372543335e-02 -2.051822543144226074e-01 1.653358340263366699e-01 -1.682565361261367798e-01 -3.798985853791236877e-02 4.715054929256439209e-01 3.544119372963905334e-02 3.777629882097244263e-02 3.610292449593544006e-02 -1.724242866039276123e-01 9.128807485103607178e-02 5.901369825005531311e-02 3.653156384825706482e-02
-1.006222292780876160e-01 -1.800661385059356689e-01 1.622748821973800659e-01 2.167908474802970886e-03 2.696698307991027832e-01 -1.947469264268875122e-01 1.236484348773956299e-01 -8.680836856365203857e-02 -1.698784828186035156e-01 1.958410292863845825e-01 1.383527666330337524e-01 -1.862164288759231567e-01 4.871098697185516357e-02 6.616222858428955078e-02 -2.517840266227722168e-01 4.773955643177032471e-01 3.605283796787261963e-02 1.629055291414260864e-01 -6.292367726564407349e-02 -9.247886948287487030e-03 -4.244260489940643311e-02 1.359778195619583130e-01 -3.525361791253089905e-02 -3.199514150619506836e-01 3.430747687816619873e-01 2.049958854913711548e-01 -9.373825788497924805e-02 9.990691207349300385e-03 -2.071447968482971191e-01 -1.617306098341941833e-02 -8.379027992486953735e-02 -6.301413476467132568e-02
-1.893773525953292847e-01 3.375086560845375061e-02 2.536279857158660889e-01 -2.740727066993713379e-01 1.486891061067581177e-01 -2.802375853061676025e-01 -1.196988075971603394e-01 1.216483116149902344e-01 -7.513984292745590210e-02 1.911921650171279907e-01 2.665246725082397461e-01 -7.405436132103204727e-03 -1.395144164562225342e-01 -1.993028372526168823e-01 -6.150746345520019531e-02 3.646547198295593262e-01 -2.422381192445755005e-02 5.859665572643280029e-02 1.192381232976913452e-01 7.839802652597427368e-02 1.406350880861282349e-01 3.077208399772644043e-01 6.834480166435241699e-02 -3.491843044757843018e-01 5.551633238792419434e-02 1.878880113363265991e-01 -1.583868563175201416e-01 -8.399268239736557007e-02 -7.008494436740875244e-02 4.317217390052974224e-04 2.061202079057693481e-01 3.428863361477851868e-02
-2.346967011690139771e-01 -6.340061128139495850e-02 9.082829207181930542e-02 -4.629401117563247681e-02 -2.380923628807067871e-01 1.278333216905593872e-01 1.320642977952957153e-01 2.346942424774169922e-01 1.925940439105033875e-02 3.775746375322341919e-02 3.599250316619873047e-01 -5.535213649272918701e-02 -2.166173011064529419e-01 -2.928376756608486176e-02 -9.304646402597427368e-03 7.242982089519500732e-02 2.131491750478744507e-01 -1.371748745441436768e-01 1.363453716039657593e-01 1.628319621086120605e-01 8.815750479698181152e-03 1.729591786861419678e-01 -9.713308513164520264e-02 -4.903363585472106934e-01 2.585238516330718994e-01 -4.614637792110443115e-02 -9.706518054008483887e-02 1.505555808544158936e-01 -2.026421129703521729e-01 1.399976462125778198e-01 -6.020957604050636292e-02 2.070787101984024048e-01
-3.655445203185081482e-02 -1.320918053388595581e-01 2.601945400238037109e-01 -3.199813961982727051e-01 -7.252378761768341064e-02 -1.214738488197326660e-01 -1.109513267874717712e-01 -1.454156041145324707e-01 2.317015640437602997e-02 9.325049817562103271e-02 2.148891538381576538e-01 -1.141042783856391907e-01 7.099100947380065918e-02 3.617428243160247803e-01 -2.115428149700164795e-01 -6.029839627444744110e-03 6.211803853511810303e-02 -8.230654522776603699e-03 1.329005658626556396e-01 7.620561867952346802e-02 -4.174340665340423584e-01 2.160070389509201050e-01 -3.784024715423583984e-02 -1.844493299722671509e-01 2.780545949935913086e-01 1.048500910401344299e-01 -9.930585324764251709e-02 1.107418611645698547e-01 -1.500785946846008301e-01 2.797688245773315430e-01 -5.399015918374061584e-02 -1.031421497464179993e-01
2.724861912429332733e-02 2.188109755516052246e-01 -5.822553858160972595e-02 -2.333974465727806091e-02 2.414602786302566528e-01 -3.402846306562423706e-02 1.551555544137954712e-01 -8.032824099063873291e-02 1.802683025598526001e-01 -4.165101796388626099e-02 4.065347611904144287e-01 -8.511156588792800903e-02 1.374537199735641479e-01 1.553762108087539673e-01 -1.388490647077560425e-01 1.587760746479034424e-01 4.927219823002815247e-02 -2.281543463468551636e-01 4.964630678296089172e-02 1.409217268228530884e-01 -2.443119436502456665e-01 -9.885621815919876099e-02 -2.504374980926513672e-01 -1.594320982694625854e-01 2.535146772861480713e-01 4.067817926406860352e-01 -1.940558701753616333e-01 -7.300245761871337891e-02 1.496039051562547684e-02 4.476158693432807922e-02 -1.810226589441299438e-01 1.451141238212585449e-01
-1.270214468240737915e-01 4.040096104145050049e-01 1.871329993009567261e-01 -1.502384990453720093e-01 9.390897303819656372e-02 1.626549959182739258e-01 -1.853740401566028595e-02 2.151286900043487549e-01 -3.072877787053585052e-02 1.526737362146377563e-01 1.683621555566787720e-01 2.725607454776763916e-01 4.127684980630874634e-02 -5.656082183122634888e-02 -2.722940035164356232e-02 2.189367413520812988e-01 -6.719009578227996826e-02 -1.096722763031721115e-02 1.050175055861473083e-01 1.056218668818473816e-01 8.811134845018386841e-02 2.762621343135833740e-01 1.438858211040496826e-01 -1.830955296754837036e-01 2.541909813880920410e-01 2.030635625123977661e-01 1.809303909540176392e-01 -4.003855288028717041e-01 -4.354859702289104462e-03 1.708721965551376343e-01 -1.794835738837718964e-02 -8.440367877483367920e-02
-1.024079397320747375e-01 -4.513531550765037537e-02 1.117793247103691101e-01 -8.817294239997863770e-02 1.474866867065429688e-01 -8.177658170461654663e-02 9.455238282680511475e-02 -1.160917952656745911e-01 -1.073410063982009888e-01 4.072958528995513916e-01 3.629623949527740479e-01 3.989095687866210938e-01 2.069031000137329102e-01 -6.453565508127212524e-02 -2.547546029090881348e-01 2.017324715852737427e-01 -7.040784507989883423e-02 1.518296450376510620e-01 3.093022480607032776e-02 8.249568939208984375e-02 -5.530769377946853638e-02 1.920337975025177002e-01 1.658428609371185303e-01 -2.309679538011550903e-01 2.917440533638000488e-01 1.558374762535095215e-01 3.252720087766647339e-02 4.012565687298774719e-02 -6.049779802560806274e-02 -5.849494040012359619e-02 -1.084403544664382935e-01 -8.961149305105209351e-02
-8.496668189764022827e-02 1.343349814414978027e-01 2.577208876609802246e-01 -1.744712442159652710e-01 -5.064102355390787125e-03 3.446218073368072510e-01 3.981952071189880371e-01 -6.328219175338745117e-02 -9.136781096458435059e-02 5.041600018739700317e-02 1.997013539075851440e-01 2.555892989039421082e-02 -6.880537420511245728e-02 1.970347464084625244e-01 -8.861507475376129150e-02 7.612777501344680786e-02 2.620694637298583984e-01 -2.718644216656684875e-02 -3.140240907669067383e-02 -8.210185170173645020e-02 -7.108470797538757324e-02 2.536690235137939453e-01 -1.919029951095581055e-01 -6.207951903343200684e-02 3.121038377285003662e-01 2.822167575359344482e-01 1.699890345335006714e-01 -3.395847231149673462e-02 -1.628695875406265259e-01 -2.027911841869354248e-01 1.862492412328720093e-02 1.598806828260421753e-01
2.232813742011785507e-03 1.657500863075256348e-01 7.358025759458541870e-02 -3.433581292629241943e-01 2.957136631011962891e-01 1.538377404212951660e-01 -2.708020433783531189e-02 -1.921077817678451538e-01 9.190899133682250977e-02 2.051345407962799072e-01 9.831336885690689087e-02 -4.749234020709991455e-02 -1.513961586169898510e-03 1.120568439364433289e-01 4.315687343478202820e-02 -7.120211422443389893e-02 2.331837564706802368e-01 7.331123109906911850e-03 -2.045911997556686401e-01 7.900102436542510986e-02 -9.616834670305252075e-02 -4.325750097632408142e-02 -1.312411427497863770e-01 -3.177959024906158447e-01 2.448648363351821899e-01 -5.509166792035102844e-02 -1.553692761808633804e-02 2.514887750148773193e-01 -4.108481407165527344e-01 1.420017331838607788e-01 2.379501909017562866e-01 1.208057031035423279e-01
-4.668272659182548523e-02 1.528539806604385376e-01 4.199407398700714111e-01 -8.496467024087905884e-02 1.710204929113388062e-01 6.202498450875282288e-02 3.342716693878173828e-01 2.258680015802383423e-01 -1.459220796823501587e-01 1.534617394208908081e-01 2.360091954469680786e-01 1.605853289365768433e-01 1.057036444544792175e-01 -2.386848032474517822e-01 -3.003536164760589600e-01 -1.152085512876510620e-02 2.381249889731407166e-02 -1.578477174043655396e-01 2.495316863059997559e-01 2.083184570074081421e-02 -1.153287217020988464e-01 -5.620810016989707947e-02 -1.819036006927490234e-01 4.478610679507255554e-02 2.895328700542449951e-01 4.128224775195121765e-02 -6.266422569751739502e-02 1.336810141801834106e-01 -6.117194518446922302e-02 1.175462976098060608e-01 1.696073710918426514e-01 -1.297045499086380005e-01
1.703759096562862396e-02 1.297669857740402222e-01 1.888001859188079834e-01 -5.566271543502807617e-01 3.137908503413200378e-02 2.761146128177642822e-01 2.646401822566986084e-01 -1.879899203777313232e-02 -2.750805206596851349e-02 -1.264407485723495483e-01 6.605719029903411865e-02 -1.785249412059783936e-01 -7.430384401232004166e-03 1.696056872606277466e-01 -7.758140563964843750e-02 1.268438696861267090e-01 -2.068923972547054291e-02 -1.037716045975685120e-01 2.437707632780075073e-01 -1.809727400541305542e-01 2.576212771236896515e-02 8.876033127307891846e-02 -4.378258809447288513e-02 -3.154617920517921448e-02 3.692790567874908447e-01 2.561990320682525635e-01 -6.414312869310379028e-03 -4.506407678127288818e-02 -2.092423886060714722e-01 -2.875511534512042999e-03 -9.912878274917602539e-02 1.155465543270111084e-01
-2.350577898323535919e-02 1.972572207450866699e-01 2.880599582567811012e-03 7.585217803716659546e-02 3.390448093414306641e-01 1.797489523887634277e-01 2.991692125797271729e-01 2.897298932075500488e-01 1.122855767607688904e-01 -9.985740296542644501e-03 1.827648133039474487e-01 1.769124269485473633e-01 -1.033180803060531616e-01 6.215019151568412781e-02 -1.619470305740833282e-02 -4.491522908210754395e-02 -1.542575657367706299e-02 -3.643646463751792908e-02 2.515614219009876251e-02 -9.997136890888214111e-02 -1.690127700567245483e-02 2.081677019596099854e-01 -1.383832097053527832e-01 -3.046478927135467529e-01 2.758406400680541992e-01 -1.070962566882371902e-02 -5.314958691596984863e-01 -4.376336932182312012e-02 -4.399873316287994385e-02 6.662328541278839111e-02 -6.721816956996917725e-02 2.391589805483818054e-02
-1.186244264245033264e-01 1.116689741611480713e-01 5.914526805281639099e-02 -3.372587561607360840e-01 6.449453532695770264e-02 3.625218868255615234e-01 2.424513697624206543e-01 -2.768374979496002197e-01 3.617607872001826763e-04 -5.857073888182640076e-02 1.709964275360107422e-01 -3.563721477985382080e-02 -9.140405803918838501e-02 1.986732929944992065e-01 1.296534389257431030e-02 -4.849448427557945251e-02 2.379249036312103271e-01 1.894540525972843170e-02 2.891752719879150391e-01 1.615975499153137207e-01 -2.563697993755340576e-01 9.914014488458633423e-02 2.384152561426162720e-01 -1.588530391454696655e-01 2.726542353630065918e-01 -1.973986160010099411e-03 -2.162127196788787842e-01 5.271735135465860367e-04 -1.055061221122741699e-01 1.265489906072616577e-01 -4.652689397335052490e-02 1.618341654539108276e-01
-1.162566915154457092e-01 -6.477987021207809448e-02 2.202607840299606323e-01 -1.820608079433441162e-01 1.464219689369201660e-01 3.853305679513141513e-05 1.405730992555618286e-01 4.223404079675674438e-02 -1.629680544137954712e-01 2.566454708576202393e-01 3.136645853519439697e-01 -2.574432641267776489e-02 -2.473635971546173096e-01 -1.933763474225997925e-01 3.135751932859420776e-02 2.414289563894271851e-01 -1.680973544716835022e-02 -5.433377251029014587e-02 1.028037667274475098e-01 -2.043406665325164795e-01 5.615130439400672913e-02 4.396310746669769287e-01 1.463906764984130859e-01 -4.020927250385284424e-01 1.709307879209518433e-01 6.324464827775955200e-02 -5.787708610296249390e-02 7.898619771003723145e-02 -2.347865328192710876e-02 -1.148908361792564392e-01 1.250658780336380005e-01 3.194938227534294128e-02
-1.167626008391380310e-01 2.252152264118194580e-01 1.297884434461593628e-01 1.678272150456905365e-02 6.247296556830406189e-02 1.004661768674850464e-01 6.382986158132553101e-02 2.336900383234024048e-01 2.728073857724666595e-02 1.376805752515792847e-01 3.158343732357025146e-01 -1.864273399114608765e-01 9.394230693578720093e-02 2.362071871757507324e-01 -6.342595070600509644e-02 7.531583309173583984e-02 1.165541559457778931e-01 -5.621918663382530212e-02 6.266839802265167236e-02 4.142757039517164230e-03 -1.926724463701248169e-01 2.977539002895355225e-01 2.937058806419372559e-01 -1.062084436416625977e-01 2.782093286514282227e-01 -2.236409038305282593e-01 2.163213640451431274e-01 -1.997346132993698120e-01 -1.910632848739624023e-01 -1.888223588466644287e-01 1.959080249071121216e-01 -2.205865830183029175e-01
1.573153585195541382e-02 3.560464978218078613e-01 7.711335271596908569e-02 -1.933641433715820312e-01 -1.163475401699542999e-02 -2.601591497659683228e-02 -1.266573518514633179e-01 4.456186667084693909e-02 -1.977269053459167480e-01 1.013586446642875671e-01 1.053988412022590637e-01 1.068027019500732422e-01 -1.217014268040657043e-01 5.423778295516967773e-02 -1.195359900593757629e-01 6.905321776866912842e-02 -7.666672021150588989e-02 -1.425045132637023926e-01 -1.828276216983795166e-01 -1.877875439822673798e-02 8.894655108451843262e-02 2.134538292884826660e-01 -2.979420684278011322e-02 -4.239604473114013672e-01 3.401091992855072021e-01 7.339124381542205811e-02 4.910001158714294434e-02 -2.557600438594818115e-01 -2.976723611354827881e-01 2.106154412031173706e-01 1.527309566736221313e-01 2.507283091545104980e-01
4.422868043184280396e-02 5.378262326121330261e-02 6.550188362598419189e-02 -1.434733420610427856e-01 1.249936036765575409e-02 1.616093665361404419e-01 -1.644376963376998901e-01 4.380238428711891174e-02 6.294456869363784790e-02 7.418116554617881775e-03 3.905808329582214355e-01 1.731659844517707825e-02 -7.486393302679061890e-02 1.430509984493255615e-01 -3.089401423931121826e-01 1.268630772829055786e-01 1.629717797040939331e-01 2.285095397382974625e-03 -9.986431896686553955e-02 -1.043900698423385620e-01 3.766276836395263672e-01 9.856895357370376587e-02 -2.423980832099914551e-01 -3.374570608139038086e-01 4.369438588619232178e-01 -8.977115154266357422e-02 2.045720815658569336e-02 -1.970472484827041626e-01 -5.630939453840255737e-02 3.086714632809162140e-02 4.244177043437957764e-02 6.916633248329162598e-02
-1.641300320625305176e-01 2.152687460184097290e-01 3.134709894657135010e-01 -2.633119821548461914e-01 2.486293762922286987e-01 1.993134319782257080e-01 -4.070893302559852600e-02 1.677664741873741150e-02 1.328315734863281250e-01 -3.649543970823287964e-02 1.299041062593460083e-01 -2.317176572978496552e-02 -2.030749320983886719e-01 -8.913503959774971008e-03 3.452857583761215210e-02 7.147201895713806152e-02 2.225594073534011841e-01 6.401067972183227539e-02 2.750936523079872131e-02 -1.417605131864547729e-01 -1.583666503429412842e-01 1.560190226882696152e-02 2.960874438285827637e-01 -3.309685289859771729e-01 1.626489162445068359e-01 1.876450479030609131e-01 3.577259480953216553e-01 1.679353564977645874e-01 -2.004891782999038696e-01 3.940398991107940674e-02 1.110526546835899353e-01 5.199956521391868591e-02
1.284915208816528320e-01 2.287731319665908813e-01 7.234797626733779907e-02 -1.381395608186721802e-01 -1.586983352899551392e-01 8.572558313608169556e-02 -1.106548234820365906e-01 1.201755031943321228e-01 3.120116161881014705e-05 2.663593590259552002e-01 3.359700143337249756e-01 2.318529188632965088e-01 -5.699127167463302612e-02 -7.884394377470016479e-02 -1.534300446510314941e-01 -8.241777122020721436e-02 1.636957973241806030e-01 7.323709875345230103e-02 2.534894049167633057e-01 3.444970250129699707e-01 -2.102464670315384865e-03 6.290829926729202271e-02 -7.825660705566406250e-02 7.731749117374420166e-02 2.433451861143112183e-01 1.296504586935043335e-01 -1.843402236700057983e-01 -1.018856540322303772e-01 -3.557628095149993896e-01 2.113886326551437378e-01 1.382192671298980713e-01 1.683289706707000732e-01
-1.022570654749870300e-01 2.046295702457427979e-01 2.324548214673995972e-01 -1.459810584783554077e-01 1.006395816802978516e-01 3.283909857273101807e-01 1.253093630075454712e-01 -1.374498456716537476e-01 -2.383916229009628296e-01 2.317510098218917847e-01 1.007702797651290894e-01 -9.758374840021133423e-02 6.202071532607078552e-02 1.352574117481708527e-02 -2.842828929424285889e-01 -3.785249590873718262e-02 1.326361745595932007e-01 -2.455173730850219727e-01 3.658775612711906433e-02 -5.631211772561073303e-02 1.535546630620956421e-01 1.136871948838233948e-01 1.858233064413070679e-01 -5.598667263984680176e-02 7.700110971927642822e-02 3.765293061733245850e-01 -3.531832993030548096e-01 -1.454232186079025269e-01 -1.763564534485340118e-02 7.066837698221206665e-02 -1.937918663024902344e-01 1.013192310929298401e-01
-1.546082831919193268e-02 1.729208528995513916e-01 3.606185317039489746e-03 -4.872469902038574219e-01 1.183069869875907898e-01 3.487796485424041748e-01 1.401977688074111938e-01 -2.195293903350830078e-01 -1.464981436729431152e-01 4.317611455917358398e-02 1.542174965143203735e-01 1.912992447614669800e-02 -3.759394213557243347e-02 2.533725276589393616e-02 1.303596347570419312e-01 9.680554270744323730e-02 4.851889982819557190e-02 -9.939199313521385193e-03 2.055228203535079956e-01 3.559836745262145996e-02 -2.046544402837753296e-01 4.638816416263580322e-02 2.240028679370880127e-01 -2.031975835561752319e-01 3.521237075328826904e-01 6.231376901268959045e-02 -1.610607057809829712e-01 -1.954023092985153198e-01 -1.743909865617752075e-01 1.214197576045989990e-01 -1.771115362644195557e-01 5.538424104452133179e-02
-1.335214376449584961e-01 2.029229328036308289e-02 -1.618838310241699219e-02 2.112203836441040039e-02 1.929631382226943970e-01 -2.997023798525333405e-02 -4.849392920732498169e-02 5.030179023742675781e-02 -4.950351268053054810e-02 -5.703642964363098145e-03 2.111920416355133057e-01 -1.549015985801815987e-03 3.620345517992973328e-02 1.753433197736740112e-01 -2.500731945037841797e-01 1.200279220938682556e-01 1.094394084066152573e-02 1.273331642150878906e-01 1.625103317201137543e-02 -1.353264600038528442e-01 2.879650592803955078e-01 5.376325845718383789e-01 -1.008574068546295166e-01 -2.130499929189682007e-01 4.979007542133331299e-01 7.892161607742309570e-02 -1.198530718684196472e-01 -2.533825114369392395e-03 -2.000592648983001709e-01 -8.267636597156524658e-02 5.133427679538726807e-02 3.879756107926368713e-02
-3.059296607971191406e-01 6.405893713235855103e-02 9.552646428346633911e-02 -1.081608142703771591e-02 1.307952702045440674e-01 -7.567390333861112595e-03 1.397046148777008057e-01 1.242281422019004822e-01 -9.084238857030868530e-02 -6.383755058050155640e-02 2.121226191520690918e-01 9.021985530853271484e-02 1.026241406798362732e-01 9.440591186285018921e-02 -1.635835021734237671e-01 -3.963964805006980896e-02 3.305612877011299133e-02 5.678012967109680176e-02 1.549257636070251465e-01 -8.962418884038925171e-02 2.265217602252960205e-01 1.312853544950485229e-01 -1.635612105019390583e-03 -2.150744497776031494e-01 5.184583067893981934e-01 2.749297395348548889e-02 -1.431978344917297363e-01 2.897969447076320648e-03 -1.817452013492584229e-01 2.282590866088867188e-01 2.668009400367736816e-01 -3.607827723026275635e-01
-7.198360562324523926e-02 2.695856988430023193e-01 3.627165555953979492e-01 -2.532988786697387695e-01 1.024996861815452576e-01 2.502712905406951904e-01 -3.091849945485591888e-02 2.334178090095520020e-01 -8.954612910747528076e-02 -5.993540957570075989e-02 3.210216164588928223e-01 -4.768975079059600830e-02 -7.462754845619201660e-02 -1.301103979349136353e-01 -3.431690484285354614e-02 -4.976006224751472473e-02 3.196919336915016174e-02 1.149664893746376038e-01 1.185961440205574036e-01 -2.414050884544849396e-02 3.522130101919174194e-02 3.785664960741996765e-02 -4.840218275785446167e-02 1.626097112894058228e-01 4.643720984458923340e-01 2.015092670917510986e-01 8.937959372997283936e-02 6.395281851291656494e-02 -3.202972188591957092e-02 -9.136241674423217773e-02 -5.865798890590667725e-02 3.365406095981597900e-01
-3.182406723499298096e-01 8.950430154800415039e-02 1.433505713939666748e-01 -2.386564314365386963e-01 7.129269093275070190e-02 1.573653966188430786e-01 1.264069527387619019e-01 2.928375899791717529e-01 -5.007411912083625793e-02 -5.607236549258232117e-02 1.442725956439971924e-01 -4.158899933099746704e-02 5.954711139202117920e-02 -2.092617191374301910e-02 2.140762954950332642e-01 3.177211880683898926e-01 9.667120128870010376e-02 2.855391008779406548e-03 -2.156746573746204376e-02 -5.263829603791236877e-03 2.449798136949539185e-01 2.104861438274383545e-01 1.477027237415313721e-01 3.518057987093925476e-03 3.083022236824035645e-01 2.416589558124542236e-01 -2.388620823621749878e-01 -8.812198787927627563e-02 -2.876623272895812988e-01 1.454650312662124634e-01 1.631921380758285522e-01 1.336636543273925781e-01
-1.801319569349288940e-01 6.023235619068145752e-02 3.630735278129577637e-01 -1.830774173140525818e-02 1.747225038707256317e-02 2.415391504764556885e-01 1.988265812397003174e-01 5.993688479065895081e-02 6.351394951343536377e-02 -1.922129243612289429e-01 1.949717700481414795e-01 7.052759826183319092e-02 -6.471821665763854980e-02 1.219363436102867126e-01 -2.350658625364303589e-01 1.163976732641458511e-02 2.247512787580490112e-01 1.697634607553482056e-01 -6.931662559509277344e-02 -1.526062935590744019e-01 2.015165388584136963e-01 1.360476762056350708e-01 1.700230985879898071e-01 5.946570076048374176e-03 2.780110239982604980e-01 3.642844855785369873e-01 -6.420940905809402466e-02 -6.103534996509552002e-02 -2.020186930894851685e-01 -1.432922184467315674e-01 -5.425520706921815872e-03 3.112513422966003418e-01
-2.281886758282780647e-03 4.056751430034637451e-01 1.977944001555442810e-02 -3.014207482337951660e-01 7.459382712841033936e-02 7.219313085079193115e-02 -9.221705608069896698e-03 -2.031070291996002197e-01 4.367909952998161316e-02 3.007570840418338776e-02 3.199988603591918945e-01 -1.035199537873268127e-01 6.376561243087053299e-03 2.025587558746337891e-01 -2.146231383085250854e-01 3.602245748043060303e-01 1.075378991663455963e-02 2.104865387082099915e-02 1.068120449781417847e-01 1.620321720838546753e-01 -1.672977358102798462e-01 -9.338541328907012939e-02 -8.960107713937759399e-02 -8.766178786754608154e-02 1.572941392660140991e-01 3.194941282272338867e-01 2.307763397693634033e-01 -1.228982303291559219e-02 3.014137782156467438e-02 6.037494540214538574e-02 -3.501534089446067810e-02 2.873828411102294922e-01
-1.709368973970413208e-01 2.535394728183746338e-01 9.994316101074218750e-02 6.131521239876747131e-02 2.518302798271179199e-01 -4.155839979648590088e-02 7.975204288959503174e-02 2.137776650488376617e-02 1.089211478829383850e-01 -3.784732222557067871e-01 3.207691609859466553e-01 -9.993802756071090698e-02 -1.185598969459533691e-02 -1.093049645423889160e-01 -5.354150757193565369e-02 1.814036369323730469e-01 8.380909264087677002e-02 4.679357632994651794e-03 1.254749745130538940e-01 2.215966284275054932e-01 2.058983407914638519e-02 -2.260431274771690369e-02 7.646748423576354980e-02 3.106974065303802490e-02 5.290548801422119141e-01 1.821982562541961670e-01 9.845752269029617310e-02 6.750982999801635742e-02 -1.286979466676712036e-01 5.270054191350936890e-02 1.494264453649520874e-01 2.372360974550247192e-01
-1.037263125181198120e-01 3.582473397254943848e-01 2.672910392284393311e-01 9.987384825944900513e-02 1.001680269837379456e-01 9.090714156627655029e-02 2.033801674842834473e-01 2.306153327226638794e-01 3.029038608074188232e-01 1.916781514883041382e-01 6.180249527096748352e-02 1.274041384458541870e-01 -2.236262559890747070e-01 -5.872521549463272095e-02 -7.652028650045394897e-02 1.292614191770553589e-01 -6.691762804985046387e-02 6.239457800984382629e-02 1.435576528310775757e-01 -1.596797853708267212e-01 -1.300100088119506836e-01 3.081742525100708008e-01 -1.249377876520156860e-01 -1.909078955650329590e-01 3.749569058418273926e-01 3.974780812859535217e-02 -1.847221851348876953e-01 9.507115185260772705e-02 6.834132969379425049e-02 1.347124725580215454e-01 -2.606910653412342072e-02 1.217955052852630615e-01
-2.007669359445571899e-01 3.084077239036560059e-01 -2.475067675113677979e-01 -2.477609962224960327e-01 4.207469895482063293e-02 1.713741570711135864e-01 1.275674551725387573e-01 1.210056524723768234e-02 -6.290670484304428101e-02 2.299422398209571838e-02 3.207681775093078613e-01 2.658975310623645782e-02 1.615378111600875854e-01 1.246625781059265137e-01 -1.914750933647155762e-01 1.870172619819641113e-01 6.976263970136642456e-02 2.055961042642593384e-01 3.533114492893218994e-01 1.040242314338684082e-01 -3.548662411049008369e-03 2.743361890316009521e-02 -1.170788630843162537e-01 -1.405892521142959595e-01 3.691976666450500488e-01 7.292034476995468140e-02 1.645963490009307861e-01 -1.220987811684608459e-01 5.570907518267631531e-02 3.560644760727882385e-02 -1.009392589330673218e-01 2.404271215200424194e-01
-3.264850378036499023e-02 1.176422536373138428e-01 3.198851644992828369e-02 1.154598221182823181e-01 1.715189516544342041e-01 -1.315294653177261353e-01 1.836183816194534302e-01 -5.129020661115646362e-02 8.091866620816290379e-04 -1.307133138179779053e-01 3.108623027801513672e-01 -3.572921156883239746e-01 -2.691231109201908112e-02 -7.983901351690292358e-02 -2.900725603103637695e-01 -3.385129943490028381e-02 -1.465079933404922485e-02 3.787688165903091431e-02 7.718503475189208984e-02 4.028268530964851379e-02 -2.545062601566314697e-01 9.307075291872024536e-02 8.950789272785186768e-02 -8.877398818731307983e-02 4.574255645275115967e-01 3.251411616802215576e-01 -3.421803116798400879e-01 1.558738877065479755e-03 8.747449517250061035e-02 4.235170781612396240e-02 6.607053428888320923e-02 9.744617342948913574e-02
-1.927321590483188629e-02 1.821294724941253662e-01 2.077147364616394043e-01 8.672941476106643677e-02 1.824107617139816284e-01 -9.379016607999801636e-02 2.464400976896286011e-01 -1.162303462624549866e-01 -6.149685475975275040e-03 1.846152395009994507e-01 1.646457314491271973e-01 -2.102694958448410034e-01 1.091820746660232544e-01 -1.084130778908729553e-01 -3.624648749828338623e-01 -1.344632953405380249e-01 7.444880157709121704e-02 -1.179952844977378845e-01 1.315802149474620819e-02 -2.456424385309219360e-02 -2.291420847177505493e-02 -3.623625263571739197e-02 7.677209377288818359e-02 4.058622196316719055e-02 4.765952825546264648e-01 3.439983129501342773e-01 -3.452060818672180176e-01 3.733377531170845032e-02 -1.084293276071548462e-01 -3.173154219985008240e-02 -9.087663888931274414e-02 6.494201719760894775e-02
-9.295554459095001221e-02 1.165536344051361084e-01 1.967282891273498535e-01 -6.604279577732086182e-02 -1.737013310194015503e-01 1.949333846569061279e-01 2.127740159630775452e-02 1.249145492911338806e-01 1.286313589662313461e-02 3.709056973457336426e-02 2.582474946975708008e-01 6.907989829778671265e-02 -1.941231489181518555e-01 2.480241358280181885e-01 1.126026660203933716e-01 2.347762733697891235e-01 1.442430019378662109e-01 -2.429538518190383911e-01 3.909148573875427246e-01 3.040092885494232178e-01 -3.688471019268035889e-02 3.461545109748840332e-01 -4.410388413816690445e-03 -2.539551556110382080e-01 1.828810721635818481e-01 5.355001240968704224e-02 -1.638800650835037231e-01 -1.117989197373390198e-01 1.198094710707664490e-01 -8.897049725055694580e-02 6.222522817552089691e-03 -4.167779535055160522e-02
4.872463643550872803e-02 3.299149572849273682e-01 3.825982287526130676e-02 8.335631340742111206e-02 2.076545804738998413e-01 2.169057428836822510e-01 2.956079542636871338e-01 2.689362689852714539e-02 -1.268259529024362564e-02 1.706289798021316528e-01 3.028011620044708252e-01 3.537673875689506531e-02 -9.467748168390244246e-05 -1.197180896997451782e-01 -9.544008970260620117e-02 -7.654331624507904053e-02 6.859918590635061264e-03 -1.671096384525299072e-01 2.888642549514770508e-01 5.239641666412353516e-02 1.721012033522129059e-02 1.544961482286453247e-01 -3.230435028672218323e-02 1.375185847282409668e-01 4.463839232921600342e-01 1.482829451560974121e-01 1.546017676591873169e-01 2.515510618686676025e-01 -3.067588061094284058e-02 -1.264608949422836304e-01 9.620863944292068481e-03 2.585458457469940186e-01
1.171203628182411194e-01 -3.832927206531167030e-03 -5.151035147719085217e-04 -2.183726280927658081e-01 3.539302945137023926e-01 1.956520527601242065e-01 3.440580368041992188e-01 -5.572139471769332886e-02 6.713818013668060303e-02 -1.194155290722846985e-01 2.132947295904159546e-01 8.605471998453140259e-02 -1.831043511629104614e-01 2.134704887866973877e-01 -1.754615157842636108e-01 -1.728872358798980713e-01 -1.061099581420421600e-02 -2.995038405060768127e-02 5.359113961458206177e-02 5.080073699355125427e-02 2.140101939439773560e-01 7.884450256824493408e-03 1.982212066650390625e-02 -3.306828439235687256e-01 2.723892927169799805e-01 -1.507266908884048462e-01 1.153889670968055725e-01 -1.644479483366012573e-01 -3.192275166511535645e-01 1.940651983022689819e-01 -5.592552199959754944e-02 -8.743951097130775452e-03
2.276711910963058472e-01 -1.138058975338935852e-01 8.798316866159439087e-02 1.464365422725677490e-01 -2.545958384871482849e-02 1.522313803434371948e-01 3.404415771365165710e-02 -2.995963022112846375e-02 5.486838892102241516e-02 6.030234694480895996e-02 4.109364748001098633e-01 -1.195360198616981506e-01 -2.919250428676605225e-01 -9.948534518480300903e-02 1.143759861588478088e-01 1.717200428247451782e-01 -6.734851002693176270e-02 2.543867230415344238e-01 -3.279865533113479614e-02 4.470694810152053833e-02 4.054091125726699829e-02 3.144573047757148743e-02 2.059205919504165649e-01 -3.547202795743942261e-02 4.070006012916564941e-01 -2.124493010342121124e-02 -6.251154094934463501e-02 3.146016970276832581e-02 -4.958662986755371094e-01 -4.377316683530807495e-03 -9.239830821752548218e-02 -9.275391697883605957e-02
1.773917675018310547e-01 -2.886774763464927673e-02 7.992247492074966431e-02 -4.131770133972167969e-01 2.348572015762329102e-01 4.421966075897216797e-01 1.181397214531898499e-01 1.334115862846374512e-01 -5.521516129374504089e-02 -1.082264259457588196e-01 1.364035606384277344e-01 -2.959346026182174683e-02 6.839237175881862640e-03 5.117069557309150696e-02 -1.404832154512405396e-01 1.478775888681411743e-01 -1.935357898473739624e-01 -1.077596321702003479e-01 1.013542488217353821e-01 -1.415367275476455688e-01 -2.180773317813873291e-01 2.577628195285797119e-01 -1.052713021636009216e-01 4.469658806920051575e-02 4.088508784770965576e-01 1.459704525768756866e-02 2.455475926399230957e-02 -5.877113342285156250e-02 -2.049810737371444702e-01 -1.296373177319765091e-02 -9.555224329233169556e-02 -2.086322568356990814e-02
-6.119151413440704346e-02 2.047843337059020996e-01 2.591099739074707031e-01 -3.073984980583190918e-01 -9.134014137089252472e-03 2.940966486930847168e-01 1.729343682527542114e-01 1.133889928460121155e-01 1.599975526332855225e-01 -1.014931350946426392e-01 3.488899171352386475e-01 -3.190360218286514282e-02 -1.215565800666809082e-01 -8.323639631271362305e-02 9.944963455200195312e-02 4.544520378112792969e-02 1.290621310472488403e-01 -1.287553906440734863e-01 3.587916195392608643e-01 9.075869619846343994e-02 3.886932507157325745e-03 1.154682114720344543e-01 -1.524074524641036987e-01 -3.350074887275695801e-01 3.336246684193611145e-02 -1.357076615095138550e-01 -1.903110146522521973e-01 -1.324779260903596878e-02 -1.017565727233886719e-01 3.095415653660893440e-03 2.211576998233795166e-01 1.919320523738861084e-01
-1.171036958694458008e-01 -2.763704061508178711e-01 -4.024308174848556519e-03 6.983079016208648682e-02 2.831814885139465332e-01 6.109643355011940002e-02 1.036754027009010315e-01 -8.597282320261001587e-02 3.990122303366661072e-02 3.276209235191345215e-01 1.201454102993011475e-01 8.879382163286209106e-02 -2.923515811562538147e-02 6.989262998104095459e-02 -3.234112858772277832e-01 3.170937895774841309e-01 -1.357349008321762085e-01 -5.727289710193872452e-03 3.119424581527709961e-01 -1.485009193420410156e-01 -2.237611263990402222e-02 2.227600812911987305e-01 1.831746101379394531e-01 -1.041062325239181519e-01 2.990746200084686279e-01 1.071253865957260132e-01 -2.641011178493499756e-01 -6.989842653274536133e-02 -4.073529690504074097e-02 2.195802330970764160e-01 -4.835021123290061951e-02 2.681121230125427246e-02
-1.447943598031997681e-01 1.243482306599617004e-01 8.453603833913803101e-02 -1.581155359745025635e-01 1.067439243197441101e-01 2.430887967348098755e-01 1.183994188904762268e-01 -7.309464737772941589e-03 3.861691430211067200e-02 -2.127876728773117065e-01 1.629512012004852295e-01 -5.799320712685585022e-02 -1.813695393502712250e-02 1.087854802608489990e-01 -1.912857890129089355e-01 3.288639485836029053e-01 6.350025534629821777e-02 -2.570860683917999268e-01 9.673695266246795654e-02 1.026232987642288208e-01 -7.741574943065643311e-02 -1.010673046112060547e-01 7.975623756647109985e-02 -3.645119816064834595e-02 6.107596158981323242e-01 -2.483074218034744263e-01 1.113521084189414978e-01 6.839631497859954834e-02 7.144359499216079712e-02 -3.714736923575401306e-02 -5.139666795730590820e-02 1.961532831192016602e-01
-1.175680011510848999e-01 1.934640854597091675e-01 1.208757460117340088e-01 -2.564622163772583008e-01 -4.192295670509338379e-02 1.089246273040771484e-01 8.690731227397918701e-02 2.263554781675338745e-01 5.608907714486122131e-02 2.704738974571228027e-01 1.749029308557510376e-01 1.601871848106384277e-01 -2.116357535123825073e-01 -7.400894910097122192e-02 -1.557774189859628677e-02 2.658370137214660645e-01 -3.492995724081993103e-02 -1.670090854167938232e-01 -4.418221488595008850e-02 -1.137801185250282288e-01 -6.613037735223770142e-02 1.228683665394783020e-01 1.806306093931198120e-01 -3.160581886768341064e-01 2.631838321685791016e-01 2.133107930421829224e-01 2.300991117954254150e-01 -3.598198294639587402e-01 -1.781834810972213745e-01 1.312873661518096924e-01 7.036875002086162567e-03 -1.846280181780457497e-03
-1.073077917098999023e-01 2.731651961803436279e-01 1.487932950258255005e-01 -2.853543460369110107e-01 3.022478520870208740e-01 2.693770527839660645e-01 3.384972810745239258e-01 -9.093958139419555664e-02 -9.133187122642993927e-03 -2.072679623961448669e-02 1.249955222010612488e-01 -1.395585536956787109e-01 1.271611899137496948e-01 -3.312589600682258606e-02 -2.280109561979770660e-02 5.246111005544662476e-02 1.984524279832839966e-01 -1.462897658348083496e-01 2.667920887470245361e-01 1.765625625848770142e-01 3.342611016705632210e-03 -4.315997287631034851e-02 5.384382233023643494e-02 -1.252464577555656433e-02 2.939439713954925537e-01 -9.695062786340713501e-02 1.013005226850509644e-01 -4.521682858467102051e-02 -1.130921319127082825e-01 1.047286614775657654e-01 -1.026044189929962158e-01 3.961283564567565918e-01
-2.093046158552169800e-01 -9.270466119050979614e-02 1.543557792901992798e-01 -2.425787895917892456e-01 2.311553359031677246e-01 -6.781937927007675171e-02 8.076354116201400757e-02 4.304074123501777649e-02 -1.711213886737823486e-01 3.218690454959869385e-01 3.810325562953948975e-01 -1.062349602580070496e-01 -1.883010119199752808e-01 -1.731344014406204224e-01 7.317949831485748291e-02 2.798650860786437988e-01 4.033765941858291626e-02 -1.039849501103162766e-02 1.600281894207000732e-02 -2.234892249107360840e-01 -8.431265503168106079e-02 3.938541710376739502e-01 1.427423655986785889e-01 -2.253564894199371338e-01 1.501965075731277466e-01 2.489705942571163177e-02 -1.250086575746536255e-01 -1.680054701864719391e-02 -1.182481423020362854e-01 -1.430083811283111572e-01 -1.214034296572208405e-02 3.246884420514106750e-02
7.867584936320781708e-03 2.611985802650451660e-01 9.868939220905303955e-02 -5.843983590602874756e-02 2.232475429773330688e-01 1.825066357851028442e-01 3.279983401298522949e-01 -1.892967671155929565e-01 1.944065093994140625e-01 -5.193120986223220825e-02 -2.608739398419857025e-02 -1.646204888820648193e-01 3.027652017772197723e-02 3.783886320888996124e-03 -5.242838524281978607e-03 1.240287721157073975e-01 1.838283687829971313e-01 -1.085430309176445007e-01 3.398214280605316162e-01 2.654927968978881836e-01 3.391332924365997314e-02 1.844979822635650635e-01 1.935143321752548218e-01 -2.989566028118133545e-01 3.605204820632934570e-01 1.661276519298553467e-01 1.762857884168624878e-01 4.490590095520019531e-02 5.872590839862823486e-02 1.162057146430015564e-01 -6.978549063205718994e-02 -3.661083802580833435e-02
-1.859293431043624878e-01 1.461318135261535645e-01 2.696475088596343994e-01 -1.087317615747451782e-01 1.034111157059669495e-01 3.169093430042266846e-01 -1.582543700933456421e-01 1.298657357692718506e-01 -2.608363702893257141e-02 3.921956717967987061e-01 1.056414321064949036e-01 -1.711287200450897217e-01 -2.376288361847400665e-02 8.834318071603775024e-02 -1.468236893415451050e-01 -3.255086392164230347e-02 2.170611768960952759e-01 1.400545835494995117e-01 -7.514787372201681137e-03 -1.978326141834259033e-01 9.380525909364223480e-03 3.123684823513031006e-01 1.425664033740758896e-02 -2.508277893066406250e-01 2.247380465269088745e-01 -9.932672232389450073e-02 -9.677537530660629272e-02 -1.435985714197158813e-01 -2.661714553833007812e-01 -1.988443732261657715e-01 9.229605644941329956e-02 6.790381669998168945e-02
4.266693070530891418e-02 -1.511028259992599487e-01 1.831359863281250000e-01 -1.506202369928359985e-01 1.725742965936660767e-01 1.494034677743911743e-01 -8.519852533936500549e-03 1.499546468257904053e-01 -8.437446504831314087e-02 -9.038418531417846680e-02 3.572569191455841064e-01 1.093165297061204910e-02 -2.172266393899917603e-01 -1.230173110961914062e-01 -7.255594432353973389e-02 -1.446760147809982300e-01 -1.414023935794830322e-01 1.806239187717437744e-01 -2.226111665368080139e-02 8.966013044118881226e-02 -4.627213180065155029e-01 1.214513741433620453e-02 -1.663425122387707233e-03 -1.189155802130699158e-01 4.726926982402801514e-01 1.144662201404571533e-01 1.080832853913307190e-01 -1.197231337428092957e-01 -9.352252632379531860e-02 -9.244468063116073608e-02 -1.965980231761932373e-01 6.962276250123977661e-02
-3.284686058759689331e-02 4.253467023372650146e-01 9.634383767843246460e-02 -3.356589972972869873e-01 2.414432018995285034e-01 2.460569590330123901e-01 2.489876002073287964e-01 -1.531621962785720825e-01 -4.375199601054191589e-02 -1.485354155302047729e-01 1.781358867883682251e-01 -4.531177133321762085e-02 6.469174288213253021e-03 7.243217527866363525e-02 -1.278632879257202148e-01 1.650879383087158203e-01 -5.787221714854240417e-02 -7.947832345962524414e-03 2.824966609477996826e-01 -1.592864990234375000e-01 2.379209920763969421e-02 -1.825333833694458008e-01 7.026218622922897339e-02 -9.109613299369812012e-02 3.219501674175262451e-01 1.701790690422058105e-01 5.055630952119827271e-02 6.891431286931037903e-03 -1.883936114609241486e-03 1.004439294338226318e-01 -1.869003176689147949e-01 2.217132300138473511e-01
-8.752975612878799438e-02 -7.164779305458068848e-02 1.277864873409271240e-01 -6.177163496613502502e-02 2.971532940864562988e-01 1.267661433666944504e-02 8.730269223451614380e-02 -1.779890246689319611e-02 -2.785630524158477783e-01 1.248786598443984985e-01 4.133434295654296875e-01 -1.698881536722183228e-01 8.543411642313003540e-02 8.898680657148361206e-02 -1.798396855592727661e-01 2.600966095924377441e-01 -3.182451426982879639e-02 2.643132805824279785e-01 -2.230787277221679688e-01 2.100321650505065918e-02 1.353502124547958374e-01 1.131411790847778320e-01 9.718321263790130615e-02 -2.534687519073486328e-01 3.310815989971160889e-01 2.058785259723663330e-01 -1.001138389110565186e-01 -9.408095479011535645e-02 1.282701790332794189e-01 1.666933000087738037e-01 -1.034540832042694092e-01 -1.040906831622123718e-01
-7.677046209573745728e-02 -2.002964466810226440e-01 1.620923131704330444e-01 -2.481401711702346802e-01 1.613695472478866577e-01 6.875459104776382446e-02 1.365122618153691292e-03 3.411212190985679626e-02 -1.590992659330368042e-01 1.266341656446456909e-01 2.920601069927215576e-01 2.191569209098815918e-01 -1.044464856386184692e-01 2.049719691276550293e-01 -2.859296463429927826e-02 1.147785857319831848e-01 1.569867581129074097e-01 6.710083037614822388e-02 1.348655223846435547e-01 3.168976306915283203e-02 7.975684106349945068e-02 -1.255128979682922363e-01 -3.742748871445655823e-02 -3.407539725303649902e-01 3.959394693374633789e-01 -1.834101080894470215e-01 1.496010869741439819e-01 5.452995747327804565e-02 -3.745466470718383789e-01 2.033969908952713013e-01 -4.775211587548255920e-02 7.035163044929504395e-02
-1.510453373193740845e-01 9.623778611421585083e-02 7.879007607698440552e-02 1.374335587024688721e-01 7.563198357820510864e-02 -2.030677162110805511e-02 4.284100607037544250e-02 -3.916200250387191772e-03 -1.346297115087509155e-01 -1.397898048162460327e-01 2.872937917709350586e-01 1.599032431840896606e-02 1.802244484424591064e-01 2.245573252439498901e-01 -1.722251772880554199e-01 6.122239679098129272e-02 7.253432273864746094e-02 2.146413624286651611e-01 2.457008697092533112e-02 1.914192885160446167e-01 1.397544592618942261e-01 4.611868411302566528e-02 -8.962008357048034668e-02 -2.557413876056671143e-01 4.333046972751617432e-01 2.864687144756317139e-01 -2.533188760280609131e-01 6.450281292200088501e-02 -3.104753494262695312e-01 4.319508001208305359e-02 2.544761598110198975e-01 -1.150227934122085571e-01
-2.849268913269042969e-02 -3.114891005679965019e-04 1.991169750690460205e-01 -8.826459199190139771e-02 1.770264059305191040e-01 2.546520829200744629e-01 -2.101321816444396973e-01 -7.559964805841445923e-02 -5.839920416474342346e-02 2.427514940500259399e-01 4.460309147834777832e-01 -4.175804497208446264e-04 2.331586927175521851e-01 -7.310348749160766602e-02 -6.704840809106826782e-02 4.581911489367485046e-02 1.627535969018936157e-01 -5.320955067873001099e-02 -2.973802685737609863e-01 4.240900278091430664e-02 -5.315397866070270538e-03 -2.050078809261322021e-01 1.620153039693832397e-01 -2.251827418804168701e-01 2.033755779266357422e-01 3.677921891212463379e-01 -1.812392771244049072e-01 3.237410634756088257e-02 -9.617415815591812134e-02 7.514873147010803223e-02 -3.936143964529037476e-02 1.121057942509651184e-01
-6.369746476411819458e-02 7.178999483585357666e-02 2.529001832008361816e-01 -3.405260145664215088e-01 2.273146212100982666e-01 9.590268880128860474e-02 -1.731770932674407959e-01 1.950378715991973877e-01 -6.325437128543853760e-02 -9.135521948337554932e-02 2.150482982397079468e-01 8.276189118623733521e-02 -1.402155403047800064e-02 1.317126899957656860e-01 -3.931418433785438538e-02 6.019305437803268433e-02 2.597675025463104248e-01 5.773840006440877914e-03 -1.580367833375930786e-01 -4.565806314349174500e-02 -1.574393063783645630e-01 3.114679753780364990e-01 8.360958844423294067e-02 -1.862312108278274536e-02 4.741449356079101562e-01 1.125573664903640747e-01 1.775178164243698120e-01 -5.699028819799423218e-02 -1.496117468923330307e-02 8.529389649629592896e-02 -2.367361932992935181e-01 -1.852608472108840942e-01
3.385552391409873962e-02 4.088521301746368408e-01 3.868164867162704468e-02 1.209959462285041809e-01 1.254374384880065918e-01 -9.611625969409942627e-02 1.139769032597541809e-01 1.008620671927928925e-02 2.388526685535907745e-03 2.388128079473972321e-02 1.942204535007476807e-01 -3.073130249977111816e-01 2.638807706534862518e-02 3.969155624508857727e-02 -2.780539989471435547e-01 3.586932644248008728e-02 7.843048125505447388e-02 -7.931585423648357391e-03 8.482629805803298950e-02 7.912447303533554077e-02 -1.906785070896148682e-01 -1.615350134670734406e-02 2.623149454593658447e-01 3.649896010756492615e-02 4.747727811336517334e-01 2.313853502273559570e-01 -3.620038628578186035e-01 -5.880041420459747314e-02 2.438195422291755676e-02 -7.787077687680721283e-03 3.963057324290275574e-02 1.475518941879272461e-01
-1.861992478370666504e-01 3.383697569370269775e-01 6.328664720058441162e-02 -2.845351994037628174e-01 7.774016261100769043e-02 1.302616745233535767e-01 2.310374081134796143e-01 -2.075051665306091309e-01 -1.286936178803443909e-02 5.729468539357185364e-02 1.287333220243453979e-01 -5.045276880264282227e-02 2.145083993673324585e-01 1.288698464632034302e-01 -2.427056133747100830e-01 3.508436083793640137e-01 -9.038238786160945892e-03 -5.982173234224319458e-02 2.356866151094436646e-01 -2.050321400165557861e-01 -1.112217828631401062e-01 8.306213654577732086e-03 5.489925667643547058e-02 -7.317767292261123657e-02 4.220840036869049072e-01 1.219663545489311218e-01 7.529372721910476685e-02 -7.836882770061492920e-02 2.353067276999354362e-03 6.428410857915878296e-02 -4.017510637640953064e-02 2.158446907997131348e-01
-1.573285013437271118e-01 3.256554901599884033e-02 4.181734323501586914e-01 5.852002277970314026e-02 7.995107769966125488e-02 2.830614447593688965e-01 -2.198332995176315308e-01 -2.772561507299542427e-03 4.103880003094673157e-02 1.731184720993041992e-01 7.280935347080230713e-02 -8.741001039743423462e-02 -1.381428837776184082e-01 1.845864802598953247e-01 -2.344214469194412231e-01 1.534085571765899658e-01 -5.662898719310760498e-02 -1.065253540873527527e-01 1.370198875665664673e-01 5.030875280499458313e-02 -7.429718039929866791e-03 -6.531626731157302856e-02 3.066731803119182587e-02 -2.426840960979461670e-01 3.232635259628295898e-01 -1.717836707830429077e-01 -8.613419532775878906e-02 2.440782487392425537e-01 -3.198150396347045898e-01 2.654757201671600342e-01 -1.003559902310371399e-01 -3.089177608489990234e-02
-2.311666309833526611e-02 8.694385737180709839e-02 -1.955632120370864868e-02 -1.487218439579010010e-01 -7.004208117723464966e-02 1.110890507698059082e-01 7.834684103727340698e-02 1.611934006214141846e-01 -6.945206224918365479e-02 1.903248131275177002e-01 7.089816778898239136e-02 -9.341419488191604614e-02 -1.959188729524612427e-01 9.022167883813381195e-03 1.806493103504180908e-01 4.960878491401672363e-01 2.304093688726425171e-01 2.764574624598026276e-02 2.720934450626373291e-01 -1.359379477798938751e-02 2.499123662710189819e-01 -4.931896179914474487e-02 5.726629123091697693e-02 -5.286535248160362244e-02 3.493018746376037598e-01 1.610517203807830811e-01 -9.517396986484527588e-02 -1.149438396096229553e-01 -3.631647527217864990e-01 1.910898685455322266e-01 -5.424640700221061707e-02 -8.621592819690704346e-02
4.175296053290367126e-02 1.087580919265747070e-01 2.279989123344421387e-01 -1.707450449466705322e-01 6.910294294357299805e-02 1.829106062650680542e-01 1.285355389118194580e-01 -1.513103768229484558e-02 -2.872223258018493652e-01 3.851446136832237244e-02 3.937049508094787598e-01 -2.996357381343841553e-01 -5.448635295033454895e-02 1.573021858930587769e-01 -1.174061521887779236e-01 4.488424360752105713e-01 -1.402798891067504883e-01 1.128267422318458557e-01 1.298465952277183533e-02 6.848104298114776611e-02 -8.445198088884353638e-02 -1.242695823311805725e-01 -5.065890029072761536e-02 -1.532505154609680176e-01 1.471974700689315796e-01 -1.485903263092041016e-01 -1.977086365222930908e-01 7.560501340776681900e-03 -7.418338954448699951e-02 -5.215064808726310730e-02 -3.045463263988494873e-01 -9.396940469741821289e-02
7.847347110509872437e-02 2.577527761459350586e-01 2.278106361627578735e-01 1.958086192607879639e-01 1.954965591430664062e-01 -8.312104642391204834e-02 1.944579742848873138e-02 -8.748719096183776855e-02 7.725489139556884766e-02 1.105105951428413391e-01 1.882763206958770752e-01 -2.154368609189987183e-01 8.441663533449172974e-02 1.890028566122055054e-01 -2.704730629920959473e-01 1.265809684991836548e-01 5.504603311419487000e-02 -1.572351157665252686e-01 -2.959853969514369965e-02 -3.951765596866607666e-02 -1.189330220222473145e-01 -2.129388302564620972e-01 3.202848369255661964e-03 1.284642368555068970e-01 4.626261591911315918e-01 3.056142628192901611e-01 -3.072533905506134033e-01 -5.759674310684204102e-02 -1.010382324457168579e-01 8.192238211631774902e-02 8.866249769926071167e-02 1.257773637771606445e-01
2.187878936529159546e-01 6.880357116460800171e-02 8.690875023603439331e-02 -1.902817040681838989e-01 1.333298087120056152e-01 1.203088741749525070e-02 3.588274121284484863e-01 4.155413806438446045e-02 3.944227099418640137e-02 2.781274914741516113e-01 1.362934708595275879e-01 -1.752481609582901001e-01 -1.360744144767522812e-02 3.693030774593353271e-02 2.565190382301807404e-02 2.300998717546463013e-01 4.629347845911979675e-02 5.108409747481346130e-02 3.494313359260559082e-01 1.187729835510253906e-01 -4.343749955296516418e-02 -2.719907760620117188e-01 -2.017034217715263367e-02 -1.497386544942855835e-01 2.510715425014495850e-01 6.969077885150909424e-02 -7.469629496335983276e-02 -4.234657809138298035e-02 -4.460960328578948975e-01 -2.340925857424736023e-02 -2.393265366554260254e-01 1.145153865218162537e-02
-5.895159393548965454e-02 -1.174970418214797974e-01 2.234100252389907837e-01 2.907030880451202393e-01 2.564373910427093506e-01 1.296767145395278931e-01 6.788375228643417358e-02 -9.257465600967407227e-02 -7.320857793092727661e-02 7.959698140621185303e-02 2.491229921579360962e-01 -2.294990569353103638e-01 -2.206504717469215393e-02 1.365281343460083008e-01 -2.476955205202102661e-01 3.601137101650238037e-01 1.048956811428070068e-01 1.050035282969474792e-01 1.321380436420440674e-01 -5.943117290735244751e-02 1.164795532822608948e-01 3.959721699357032776e-02 6.953915953636169434e-02 -2.527501583099365234e-01 2.368855923414230347e-01 6.289109587669372559e-02 -1.907025277614593506e-01 1.656190007925033569e-01 -3.314673900604248047e-01 -1.165696978569030762e-01 -8.333166688680648804e-02 -1.865737289190292358e-01
-5.665517598390579224e-02 1.257643252611160278e-01 -1.029501203447580338e-02 -3.558236956596374512e-01 1.843895316123962402e-01 3.381791114807128906e-01 2.818229794502258301e-01 -1.827394515275955200e-01 -1.562228649854660034e-01 4.384667146950960159e-03 1.803975403308868408e-01 1.013043671846389771e-01 -2.208297401666641235e-01 2.302240431308746338e-01 3.425989300012588501e-02 1.674078404903411865e-01 2.780984938144683838e-01 4.167402908205986023e-02 2.421913295984268188e-01 1.252714693546295166e-01 -1.288534849882125854e-01 6.969140470027923584e-02 1.905324012041091919e-01 -3.611800819635391235e-02 2.391896992921829224e-01 1.542264819145202637e-01 -1.862627267837524414e-01 -9.451004117727279663e-02 -1.393242329359054565e-01 1.015262752771377563e-01 -1.570758223533630371e-01 5.803804844617843628e-02
-6.210646778345108032e-02 1.583812981843948364e-01 1.074246019124984741e-01 -3.699630796909332275e-01 2.530146539211273193e-01 3.685605227947235107e-01 -6.655690073966979980e-02 -2.467608898878097534e-01 -9.260846674442291260e-02 3.190695494413375854e-02 9.116043895483016968e-02 3.252809122204780579e-02 3.249819623306393623e-03 1.052389666438102722e-01 -1.087081730365753174e-01 1.340650767087936401e-01 -4.650899022817611694e-02 1.443459242582321167e-01 2.884443998336791992e-01 2.624849081039428711e-01 -5.036691576242446899e-02 2.058506309986114502e-01 4.167399182915687561e-02 -5.190781503915786743e-02 2.254080325365066528e-01 -1.995525509119033813e-01 -1.531048268079757690e-01 2.376280874013900757e-01 -2.339476644992828369e-01 1.635473668575286865e-01 -1.436604559421539307e-01 2.316399849951267242e-02
-1.163184195756912231e-01 -1.107876971364021301e-01 1.769644916057586670e-01 1.112231835722923279e-01 2.716316878795623779e-01 -1.589194536209106445e-01 1.101392805576324463e-01 6.667941063642501831e-02 -1.160771697759628296e-01 1.622308604419231415e-02 2.077464312314987183e-01 -2.560921609401702881e-01 -6.806030869483947754e-02 1.509747058153152466e-01 6.398053467273712158e-02 3.636997640132904053e-01 1.179015040397644043e-01 1.222223863005638123e-01 1.588156670331954956e-01 1.361011527478694916e-02 1.502417027950286865e-01 -1.060544252395629883e-01 1.513610011897981167e-03 -4.368996620178222656e-01 4.659232497215270996e-01 4.150865226984024048e-02 -4.726327955722808838e-02 -2.271764725446701050e-02 7.933547347784042358e-02 6.761141121387481689e-02 -1.303773671388626099e-01 1.569079793989658356e-02
4.327989742159843445e-02 1.577518135309219360e-01 8.424879610538482666e-02 3.676870837807655334e-02 -1.630882620811462402e-01 1.711334437131881714e-01 6.944318115711212158e-02 2.033842802047729492e-01 5.612868070602416992e-02 3.718048334121704102e-01 3.150970637798309326e-01 -3.744357079267501831e-02 -2.084926217794418335e-01 1.188039109110832214e-01 -1.074094772338867188e-01 -1.343018412590026855e-01 3.309080600738525391e-01 -1.051560863852500916e-01 2.528887391090393066e-01 1.828607916831970215e-01 3.588133724406361580e-03 -8.852987736463546753e-02 -7.628726959228515625e-02 -1.708877384662628174e-01 3.727127909660339355e-01 -5.809217691421508789e-02 -1.165120229125022888e-01 1.816053688526153564e-01 1.419232785701751709e-01 1.183441504836082458e-01 -8.305130153894424438e-02 2.068162858486175537e-01
1.724426150321960449e-01 -8.642129600048065186e-02 2.088203877210617065e-01 1.159364730119705200e-02 -2.159175649285316467e-02 6.718619260936975479e-03 1.675886288285255432e-02 -8.176352083683013916e-02 -4.924927651882171631e-02 6.735265254974365234e-02 2.547675073146820068e-01 -6.143190432339906693e-03 -1.427073627710342407e-01 1.618430316448211670e-01 -3.473903238773345947e-01 1.100815907120704651e-01 2.059810757637023926e-01 5.867735296487808228e-02 -5.051744356751441956e-02 -6.533709168434143066e-02 2.887085974216461182e-01 2.186795473098754883e-01 -2.013897895812988281e-01 -3.384873867034912109e-01 4.447369575500488281e-01 -1.908323541283607483e-02 5.997908115386962891e-02 -2.109814882278442383e-01 -1.260624378919601440e-01 2.219670265913009644e-02 2.151512652635574341e-01 1.112515628337860107e-01
-2.017783671617507935e-01 7.664169371128082275e-02 -3.334586322307586670e-02 -3.178959339857101440e-02 3.796432316303253174e-01 -1.471097320318222046e-01 1.101931184530258179e-01 8.765719085931777954e-02 -2.488657273352146149e-02 9.458357840776443481e-02 4.412300884723663330e-01 5.956908687949180603e-02 1.484240740537643433e-01 2.046178653836250305e-02 -1.545862406492233276e-01 3.957781568169593811e-02 -9.238854050636291504e-02 1.005412265658378601e-01 2.036532759666442871e-01 -6.944070756435394287e-02 1.764236390590667725e-01 3.816943988204002380e-02 -9.544802457094192505e-02 -1.458938717842102051e-01 3.493667244911193848e-01 9.036488831043243408e-02 -2.921277191489934921e-03 9.130934625864028931e-02 -3.019934892654418945e-01 2.450414001941680908e-01 1.380788832902908325e-01 -2.705266177654266357e-01
1.404110640287399292e-01 1.663350015878677368e-01 7.319285720586776733e-02 1.517272889614105225e-01 2.586937248706817627e-01 8.709421008825302124e-02 2.558265030384063721e-01 1.866639852523803711e-01 1.575260609388351440e-01 -1.038950160145759583e-01 1.717055141925811768e-01 -2.713778018951416016e-01 1.014857590198516846e-01 1.584712862968444824e-01 -2.424528002738952637e-01 2.488924264907836914e-01 8.059459924697875977e-02 6.396932061761617661e-03 1.337467283010482788e-01 -1.125722751021385193e-02 -1.974942684173583984e-01 2.156818211078643799e-01 2.976225316524505615e-01 5.905584618449211121e-02 3.817918896675109863e-01 2.507111728191375732e-01 -1.098728105425834656e-01 6.516633182764053345e-02 6.385541707277297974e-02 8.673999458551406860e-02 -6.166520342230796814e-02 1.098888888955116272e-01
-3.417602553963661194e-02 2.130944281816482544e-01 6.801481824368238449e-03 -7.166681438684463501e-02 -1.118553988635540009e-02 2.630105316638946533e-01 1.083623990416526794e-01 -4.207722097635269165e-02 -6.000619847327470779e-03 5.754356980323791504e-01 8.864746242761611938e-02 2.647943496704101562e-01 6.205735728144645691e-02 -2.057620324194431305e-02 -8.122724294662475586e-02 2.583125531673431396e-01 2.909060716629028320e-01 -6.815906614065170288e-02 9.346391260623931885e-02 2.756356298923492432e-01 1.128712296485900879e-01 1.180640384554862976e-01 -1.105541884899139404e-01 -2.166795283555984497e-01 1.948153227567672729e-01 4.720683023333549500e-02 -9.425105154514312744e-02 1.755828708410263062e-01 -1.169657036662101746e-01 7.019236683845520020e-02 -1.002108827233314514e-01 -1.015647575259208679e-01
-2.146227806806564331e-01 2.880886793136596680e-01 -2.534810453653335571e-02 -3.671933710575103760e-02 2.268001139163970947e-01 1.936661899089813232e-01 3.991837799549102783e-01 -2.096399962902069092e-01 -1.216156855225563049e-01 1.468669176101684570e-01 1.424631178379058838e-01 -2.330380827188491821e-01 6.340976059436798096e-02 -3.591803610324859619e-01 -5.562056601047515869e-02 7.813692837953567505e-02 -5.843247473239898682e-02 -2.773426286876201630e-02 1.111223623156547546e-01 1.790921688079833984e-01 -7.967706024646759033e-02 -2.263484336435794830e-02 1.789839565753936768e-01 -1.615553945302963257e-01 8.489178866147994995e-02 3.020989894866943359e-01 -1.081772670149803162e-01 -9.395295381546020508e-02 -2.524522840976715088e-01 -5.304378643631935120e-02 -1.301002204418182373e-01 8.627262711524963379e-02
-1.906592249870300293e-01 -3.969904780387878418e-02 3.045878000557422638e-02 -1.228316128253936768e-01 -1.206892877817153931e-01 3.909987863153219223e-04 1.403731852769851685e-01 -1.655972898006439209e-01 -3.506325185298919678e-02 1.964026391506195068e-01 3.217540681362152100e-01 3.454222381114959717e-01 -2.550350427627563477e-01 1.447980850934982300e-01 -3.052778244018554688e-01 1.975095570087432861e-01 -2.637602202594280243e-02 -7.370956987142562866e-02 1.030856892466545105e-01 1.650528311729431152e-01 -9.796157479286193848e-02 1.285714935511350632e-02 1.885545998811721802e-01 -2.429368644952774048e-01 1.960977464914321899e-01 1.976152658462524414e-01 -4.753301292657852173e-02 6.181523576378822327e-02 -3.342646360397338867e-01 1.780681908130645752e-01 1.298190057277679443e-01 -1.062712371349334717e-01
2.559316344559192657e-02 -5.228943750262260437e-02 3.187533617019653320e-01 -8.089257776737213135e-02 7.768730819225311279e-02 2.036062330007553101e-01 2.862582504749298096e-01 -1.020634174346923828e-01 -6.516150385141372681e-02 2.693826258182525635e-01 2.218665480613708496e-01 6.139263510704040527e-02 -4.758698865771293640e-02 -6.997144222259521484e-02 -9.959505498409271240e-02 -8.246955275535583496e-02 -1.342458650469779968e-02 2.808270156383514404e-01 -4.472956433892250061e-02 3.657001256942749023e-01 -2.604781687259674072e-01 -2.732338905334472656e-01 -1.883419603109359741e-01 -2.418926507234573364e-01 1.818716675043106079e-01 1.180527433753013611e-01 -1.630553454160690308e-01 1.058836802840232849e-01 -1.202303171157836914e-01 4.864135757088661194e-02 1.613959521055221558e-01 1.263738721609115601e-01
-9.045975655317306519e-02 3.005962073802947998e-01 1.625148057937622070e-01 -1.318909525871276855e-01 -7.708604633808135986e-02 3.856039643287658691e-01 1.439653933048248291e-01 -2.374393194913864136e-01 -8.639453351497650146e-02 1.518716514110565186e-01 2.607299089431762695e-01 8.926140516996383667e-02 7.863923907279968262e-02 6.689966470003128052e-02 1.239513326436281204e-02 7.908491045236587524e-02 1.188742667436599731e-01 7.489933818578720093e-02 2.265195548534393311e-02 2.403647452592849731e-01 -3.132370412349700928e-01 1.702667325735092163e-01 -1.172887161374092102e-01 -8.649136126041412354e-02 3.175714015960693359e-01 -7.089534401893615723e-02 5.901506915688514709e-02 1.018761936575174332e-02 -3.847632706165313721e-01 8.084803074598312378e-02 -4.142782092094421387e-02 -1.011810451745986938e-01
-3.465568274259567261e-02 -7.521093357354402542e-03 -2.304099351167678833e-01 -3.626295924186706543e-01 8.704962581396102905e-02 2.123380601406097412e-01 2.225822657346725464e-01 -2.766608297824859619e-01 -7.466459274291992188e-02 1.279492527246475220e-01 2.285095602273941040e-01 -3.317267298698425293e-01 4.318861663341522217e-02 3.085457347333431244e-02 -1.008678525686264038e-01 2.466015368700027466e-01 -3.344713151454925537e-02 -1.384793035686016083e-02 2.044561505317687988e-01 7.394254207611083984e-02 -7.502149045467376709e-02 -3.286993131041526794e-02 -4.748734459280967712e-02 -1.933089792728424072e-01 3.647029697895050049e-01 1.788800358772277832e-01 1.067524999380111694e-01 -3.890863060951232910e-02 -2.026860117912292480e-01 -2.015077471733093262e-01 6.963817030191421509e-02 1.342770904302597046e-01
-4.400841146707534790e-02 1.979110985994338989e-01 -5.635948479175567627e-02 1.227928176522254944e-01 1.928961277008056641e-01 -8.567754924297332764e-02 1.182549595832824707e-01 8.305547386407852173e-02 9.105329960584640503e-02 -1.029525920748710632e-01 2.745266854763031006e-01 -3.472077846527099609e-01 1.092044822871685028e-02 3.966689482331275940e-02 -3.438472151756286621e-01 5.377761274576187134e-02 8.076552301645278931e-03 4.558111727237701416e-02 5.815317109227180481e-02 8.957184851169586182e-03 -1.519077718257904053e-01 -1.793029904365539551e-02 1.773694604635238647e-01 9.047385305166244507e-03 4.649069905281066895e-01 3.828001320362091064e-01 -2.395833283662796021e-01 -3.525921329855918884e-02 -1.818310022354125977e-01 4.057203605771064758e-02 1.553795393556356430e-02 1.441255807876586914e-01
-7.638880610466003418e-02 -2.648792564868927002e-01 6.037047505378723145e-02 -1.760975420475006104e-01 2.136875391006469727e-01 1.499280631542205811e-01 1.812958121299743652e-01 1.329003572463989258e-01 -1.186409443616867065e-01 3.748427703976631165e-02 2.740718424320220947e-01 -2.105794548988342285e-01 1.982109155505895615e-03 7.453503459692001343e-02 -1.714243739843368530e-01 4.172581434249877930e-01 -5.339791625738143921e-02 1.787639558315277100e-01 7.957272231578826904e-03 -3.359168171882629395e-01 -1.947034895420074463e-01 1.120694130659103394e-01 -8.026403933763504028e-02 -9.579209983348846436e-02 3.364292085170745850e-01 2.376371771097183228e-01 -6.614495813846588135e-02 -8.643120527267456055e-02 -5.736477673053741455e-02 -1.291224360466003418e-01 5.733494088053703308e-02 9.020347148180007935e-02
6.959361955523490906e-03 8.952954085543751717e-04 2.073273658752441406e-01 -3.278180956840515137e-02 1.747635453939437866e-01 5.067992582917213440e-02 2.096430063247680664e-01 -2.427496761083602905e-02 2.509855926036834717e-01 2.444590330123901367e-01 2.418889850378036499e-01 -1.842364221811294556e-01 2.115825004875659943e-02 2.371127754449844360e-01 -1.693440377712249756e-01 5.706720054149627686e-02 -1.075756475329399109e-01 -2.269730418920516968e-01 -1.888184063136577606e-02 1.188993528485298157e-01 -2.998035401105880737e-02 2.532685697078704834e-01 -4.234786331653594971e-02 -2.862024307250976562e-01 1.509478241205215454e-01 -2.830546796321868896e-01 -3.980411887168884277e-01 -1.925112605094909668e-01 -1.081863194704055786e-01 1.720374524593353271e-01 -9.123553335666656494e-02 8.383942767977714539e-03
2.674560248851776123e-01 -5.212499294430017471e-03 2.832982540130615234e-01 -2.245157361030578613e-01 2.630998194217681885e-02 1.313425134867429733e-02 1.218405216932296753e-01 1.391124725341796875e-01 2.274065837264060974e-02 1.674886941909790039e-01 6.519665569067001343e-02 -1.625842005014419556e-01 -1.057977043092250824e-02 2.304941788315773010e-02 -1.317996252328157425e-02 1.934117823839187622e-01 9.159550815820693970e-02 -2.698280289769172668e-02 3.653832376003265381e-01 4.819516837596893311e-02 -1.373942047357559204e-01 -2.147937417030334473e-01 5.688493326306343079e-02 -2.316443324089050293e-01 3.564654588699340820e-01 -4.301755875349044800e-02 -5.052206665277481079e-02 -1.288815140724182129e-01 -4.437247514724731445e-01 2.148493751883506775e-02 -2.269616574048995972e-01 3.786959126591682434e-02
-1.076080277562141418e-01 -1.198107600212097168e-01 3.149904608726501465e-01 -8.613941259682178497e-03 -4.899005964398384094e-02 1.470158249139785767e-01 1.499259918928146362e-01 -9.162797033786773682e-02 -1.855967640876770020e-01 2.550126910209655762e-01 1.649531424045562744e-01 -4.947762191295623779e-02 1.676188558340072632e-01 -2.018373161554336548e-01 -1.945565454661846161e-03 1.894977539777755737e-01 3.327141329646110535e-02 -1.610531285405158997e-02 -4.427285119891166687e-02 3.651517629623413086e-01 -1.627133488655090332e-01 8.550886064767837524e-02 -4.975546896457672119e-02 -5.657250434160232544e-02 3.400448858737945557e-01 1.632106577744707465e-04 -3.936815261840820312e-02 1.808672398328781128e-01 -3.555371761322021484e-01 2.239547222852706909e-01 2.848856151103973389e-01 4.755401238799095154e-02
8.475083857774734497e-02 1.520518064498901367e-01 1.958038508892059326e-01 -1.754782199859619141e-01 -5.112457089126110077e-03 1.209781318902969360e-01 -2.576424479484558105e-01 -1.376799214631319046e-02 -2.402909994125366211e-01 2.417244017124176025e-01 4.040103852748870850e-01 3.742540255188941956e-02 3.006735444068908691e-02 1.510561555624008179e-01 -3.107093870639801025e-01 2.320294380187988281e-01 -6.355544924736022949e-02 2.756378054618835449e-01 -2.651348710060119629e-02 -1.582898050546646118e-01 1.119222491979598999e-01 1.407448351383209229e-01 2.479793038219213486e-03 -1.357646435499191284e-01 2.009235769510269165e-01 3.509251475334167480e-01 -4.742939025163650513e-03 1.243168339133262634e-01 -1.465005706995725632e-02 1.651600450277328491e-01 3.010517172515392303e-02 2.227842807769775391e-02
-2.650361061096191406e-01 3.398524522781372070e-01 1.481022238731384277e-01 -3.694778680801391602e-01 1.478813290596008301e-01 1.793698072433471680e-01 5.952579528093338013e-02 -7.313007116317749023e-02 -1.392795443534851074e-01 -1.208094805479049683e-01 1.575933396816253662e-01 1.513361185789108276e-01 -2.192393876612186432e-02 -6.970971077680587769e-02 -3.011806309223175049e-01 8.744041621685028076e-02 4.373579844832420349e-02 4.177839960902929306e-03 1.367766410112380981e-01 2.752122655510902405e-02 1.754034161567687988e-01 6.847578287124633789e-02 1.651152595877647400e-02 -3.511398434638977051e-01 2.180476039648056030e-01 1.003416031599044800e-01 2.734546959400177002e-01 8.317294716835021973e-02 -1.072723865509033203e-01 -6.047070026397705078e-03 3.666315926238894463e-03 2.759678661823272705e-01
3.654584586620330811e-01 1.807214915752410889e-01 2.503957450389862061e-01 4.618552699685096741e-02 -6.734957545995712280e-02 -1.129204630851745605e-01 -3.824713081121444702e-02 -4.068402200937271118e-02 -1.962581574916839600e-01 1.813110262155532837e-01 2.057047784328460693e-01 7.977938652038574219e-02 2.545793168246746063e-02 9.426045231521129608e-03 -2.855319380760192871e-01 -3.077307529747486115e-02 5.045966431498527527e-02 6.053803861141204834e-02 7.013572007417678833e-02 1.907375603914260864e-01 1.783782392740249634e-01 3.277567625045776367e-01 -1.571232974529266357e-01 -1.766975522041320801e-01 2.653946578502655029e-01 1.083770021796226501e-01 -3.457875549793243408e-01 7.066845893859863281e-02 -2.881078422069549561e-01 -2.099546790122985840e-02 1.090978309512138367e-01 2.247252874076366425e-02
2.177438288927078247e-01 7.766786497086286545e-03 1.976263895630836487e-02 2.103175520896911621e-01 1.534034460783004761e-01 2.066307067871093750e-01 1.011066064238548279e-01 -8.075084537267684937e-02 -1.505840476602315903e-02 -1.280512958765029907e-01 2.483655661344528198e-01 -1.446416676044464111e-01 -6.148172542452812195e-02 1.049960553646087646e-01 -2.096365839242935181e-01 2.856777012348175049e-01 7.165059447288513184e-02 3.261798620223999023e-01 6.465266644954681396e-02 3.574571013450622559e-02 -1.922671496868133545e-02 1.950161755084991455e-01 2.318885177373886108e-01 -2.960502803325653076e-01 1.939171403646469116e-01 -2.861012145876884460e-02 -2.938401997089385986e-01 1.132454648613929749e-01 -3.334686160087585449e-01 -1.097182258963584900e-01 -1.814304105937480927e-02 -1.654565483331680298e-01
-4.892178252339363098e-02 1.279611885547637939e-01 1.840839684009552002e-01 -2.559115290641784668e-01 2.289589643478393555e-01 1.662394553422927856e-01 -1.793487966060638428e-01 1.302555501461029053e-01 9.487361460924148560e-02 -1.945946365594863892e-01 3.471527099609375000e-01 1.880005002021789551e-02 2.117663621902465820e-01 1.257846355438232422e-01 -1.447497773915529251e-02 1.631502509117126465e-01 2.416018843650817871e-01 -1.546847373247146606e-01 -2.291039824485778809e-01 -1.346028745174407959e-01 -1.702592372894287109e-01 2.383681684732437134e-01 1.408799439668655396e-01 -1.948159039020538330e-01 2.567597031593322754e-01 1.110439151525497437e-01 1.535965651273727417e-01 -1.951395571231842041e-01 -8.470837771892547607e-02 1.997914910316467285e-01 6.943351775407791138e-02 -9.528730064630508423e-02
2.207982987165451050e-01 3.103679418563842773e-01 2.663042843341827393e-01 9.732958860695362091e-03 1.958674192428588867e-01 1.098918765783309937e-01 8.930978178977966309e-02 1.587448865175247192e-01 -3.640491142868995667e-02 2.522079646587371826e-01 7.429236918687820435e-02 1.475833952426910400e-01 -2.359916120767593384e-01 -3.273665532469749451e-02 1.110223382711410522e-01 3.490353748202323914e-02 1.172180920839309692e-01 5.365086346864700317e-02 1.396818757057189941e-01 3.024789690971374512e-01 -1.142445877194404602e-01 2.828916311264038086e-01 -1.431995630264282227e-02 -1.363496109843254089e-02 2.236924022436141968e-01 1.181354522705078125e-01 -5.013294145464897156e-02 3.916419446468353271e-01 -2.168421298265457153e-01 9.351771324872970581e-02 1.805196106433868408e-01 9.170920401811599731e-02
2.100907638669013977e-02 1.591694168746471405e-02 3.340468928217887878e-02 -1.526782405562698841e-03 1.749249100685119629e-01 1.014574170112609863e-01 6.798209995031356812e-02 -1.362130194902420044e-01 -1.628191918134689331e-01 -1.469374150037765503e-01 1.202471032738685608e-01 1.242538094520568848e-01 -2.025818824768066406e-01 2.118900120258331299e-01 -8.108300715684890747e-02 4.561807215213775635e-01 -2.727032173424959183e-03 -1.113810837268829346e-01 9.601403027772903442e-03 -8.966264873743057251e-02 7.097148895263671875e-02 2.201042510569095612e-02 1.021698564291000366e-01 -4.181005656719207764e-01 3.388291597366333008e-01 1.385404169559478760e-01 -1.323423981666564941e-01 1.532249897718429565e-01 -3.793937563896179199e-01 1.711400784552097321e-02 4.188152775168418884e-02 -1.523736864328384399e-01
6.230040267109870911e-02 1.962320506572723389e-01 3.476282656192779541e-01 -2.157319337129592896e-01 2.740986943244934082e-01 2.855121195316314697e-01 -1.844667345285415649e-01 -1.842712312936782837e-01 5.531752109527587891e-02 6.092425435781478882e-02 2.782908082008361816e-02 -2.517735399305820465e-02 -8.305377513170242310e-02 1.577821224927902222e-01 -1.618471294641494751e-01 1.578170806169509888e-01 6.463477760553359985e-02 -1.565327644348144531e-01 6.436377763748168945e-02 1.892929673194885254e-01 -5.675964802503585815e-02 1.232398450374603271e-01 1.309889554977416992e-01 -2.469630241394042969e-01 1.833080686628818512e-02 -9.950246661901473999e-02 -8.244266360998153687e-02 -2.931512147188186646e-02 -3.134692013263702393e-01 4.376576840877532959e-01 1.630029454827308655e-02 -3.662998229265213013e-02
-6.049265339970588684e-02 -1.168780550360679626e-01 8.160270005464553833e-02 5.717501789331436157e-02 2.881474196910858154e-01 -3.169725090265274048e-02 5.423006787896156311e-02 -7.691213488578796387e-02 -3.199334144592285156e-01 4.370691999793052673e-02 3.928047716617584229e-01 -2.053132653236389160e-01 1.233323290944099426e-02 1.995233446359634399e-02 -7.276766002178192139e-02 3.954725563526153564e-01 1.127642691135406494e-01 1.027911454439163208e-01 -1.259741187095642090e-01 -1.053681597113609314e-02 4.129069566261023283e-04 1.835766583681106567e-01 1.266342252492904663e-01 -2.461456507444381714e-01 3.736314475536346436e-01 1.088930442929267883e-01 -1.115936115384101868e-01 -6.035941466689109802e-02 1.251431852579116821e-01 2.872954607009887695e-01 3.368666023015975952e-02 -2.063785120844841003e-02
8.513640612363815308e-02 1.088417917490005493e-01 4.770432710647583008e-01 -1.023752987384796143e-01 2.032101601362228394e-01 2.404194176197052002e-01 -1.305171549320220947e-01 -1.519978493452072144e-01 7.711260765790939331e-02 3.803966194391250610e-02 4.180129766464233398e-01 1.603967845439910889e-01 -1.262695342302322388e-01 4.144561290740966797e-02 -2.961940765380859375e-01 1.513600498437881470e-01 1.430113464593887329e-01 -1.170597672462463379e-01 5.126790702342987061e-02 -8.520893170498311520e-04 4.575452953577041626e-02 8.666048943996429443e-02 -3.339968621730804443e-02 -1.083121150732040405e-01 -5.557879433035850525e-02 -1.702152788639068604e-01 -3.238443732261657715e-01 -1.207113191485404968e-01 -6.924935430288314819e-02 8.861988782882690430e-02 1.488046497106552124e-01 -1.480775773525238037e-01
1.056099310517311096e-01 2.494429349899291992e-01 2.305652201175689697e-01 -2.168409377336502075e-01 8.345314860343933105e-02 -6.101432815194129944e-02 -3.536997139453887939e-01 -3.547007218003273010e-03 1.468817740678787231e-01 8.566157519817352295e-02 1.678174585103988647e-01 7.217358052730560303e-02 4.419603943824768066e-02 2.666645869612693787e-02 -2.013493627309799194e-01 -1.726511865854263306e-01 6.399191170930862427e-02 1.494016591459512711e-02 3.220199346542358398e-01 2.004769891500473022e-01 2.389936149120330811e-01 2.127409130334854126e-01 -4.332490637898445129e-02 -1.551245599985122681e-01 1.516614258289337158e-01 1.256097257137298584e-01 -3.651006221771240234e-01 -4.947269335389137268e-02 -2.793590128421783447e-01 3.621269017457962036e-02 -5.915246158838272095e-02 1.464335620403289795e-01
-1.202174797654151917e-01 1.448304653167724609e-01 -3.713948279619216919e-02 -2.551976740360260010e-01 9.580131620168685913e-02 1.405411064624786377e-01 2.298634871840476990e-02 1.057791039347648621e-01 -9.730816632509231567e-02 5.337376147508621216e-02 2.951610684394836426e-01 -1.437404155731201172e-01 -2.997348010540008545e-01 1.918486356735229492e-01 -1.002540439367294312e-01 -2.267711982131004333e-02 1.611551493406295776e-01 1.601652652025222778e-01 3.938745334744453430e-02 -2.108784858137369156e-03 -2.180233597755432129e-01 -6.000836938619613647e-02 1.024211347103118896e-01 -5.429432392120361328e-01 2.957639656960964203e-02 1.874005049467086792e-01 8.128480613231658936e-02 7.543271034955978394e-02 -3.656691908836364746e-01 -4.255481809377670288e-02 8.184909075498580933e-02 -9.414762025699019432e-04
-7.572405785322189331e-02 2.079579681158065796e-01 1.609131842851638794e-01 -3.616289794445037842e-01 2.026186436414718628e-01 -7.333938032388687134e-02 1.252140551805496216e-01 4.184367135167121887e-02 6.129570305347442627e-03 1.001269463449716568e-02 1.982231140136718750e-01 2.317087501287460327e-01 -1.153424009680747986e-01 1.689788550138473511e-01 -1.360448598861694336e-01 2.520578801631927490e-01 1.397994756698608398e-01 3.297487273812294006e-02 -1.598844379186630249e-01 6.900487095117568970e-02 -4.036240279674530029e-02 1.057242602109909058e-01 -3.096851706504821777e-02 -3.991202712059020996e-01 2.109936028718948364e-01 2.492335438728332520e-01 2.908126115798950195e-01 -1.838938742876052856e-01 -1.560627520084381104e-01 -3.475839039310812950e-03 -1.333242356777191162e-01 1.492776572704315186e-01
8.195728994905948639e-03 6.584691256284713745e-02 -2.131717950105667114e-01 -1.223788559436798096e-01 -3.756968677043914795e-02 -1.273264288902282715e-01 -1.319915242493152618e-02 1.117599532008171082e-01 -6.955903768539428711e-02 5.576891079545021057e-02 3.453780412673950195e-01 9.511729329824447632e-02 7.631371915340423584e-02 9.921351075172424316e-02 -3.776711523532867432e-01 2.310472130775451660e-01 1.696524918079376221e-01 9.985032491385936737e-03 -2.503015659749507904e-02 -6.971952319145202637e-02 1.643346697092056274e-01 2.835097312927246094e-01 1.076668575406074524e-01 -1.690783649682998657e-01 4.205506145954132080e-01 3.758628666400909424e-02 -7.052084058523178101e-02 -5.088115856051445007e-02 -2.507418394088745117e-01 -2.986464276909828186e-02 2.570456266403198242e-01 2.435510754585266113e-01
-3.610553219914436340e-02 3.127327859401702881e-01 8.120802231132984161e-03 -1.944591104984283447e-01 2.037999182939529419e-01 1.843427419662475586e-01 1.706066876649856567e-01 -7.054465264081954956e-02 2.780128456652164459e-02 -1.151190698146820068e-01 -4.309991374611854553e-03 1.901131123304367065e-02 -1.232227962464094162e-02 -7.986354827880859375e-02 -3.040316402912139893e-01 3.145011365413665771e-01 4.986393824219703674e-02 -2.162374258041381836e-01 2.800465226173400879e-01 -1.634966731071472168e-01 -1.370196044445037842e-01 -5.133668333292007446e-02 -3.371250629425048828e-02 -1.385582685470581055e-01 5.441191196441650391e-01 2.644122764468193054e-02 7.923424988985061646e-02 4.273971542716026306e-02 -2.150660939514636993e-02 2.989886328577995300e-02 -6.148145347833633423e-02 1.870295107364654541e-01
-6.046964228153228760e-02 -4.631781950592994690e-02 3.067664504051208496e-01 -1.923714876174926758e-01 2.716123461723327637e-01 1.102353036403656006e-01 3.085507452487945557e-01 2.349497675895690918e-01 -9.648244827985763550e-02 2.761899828910827637e-01 1.739275455474853516e-01 1.411942243576049805e-01 -9.363515675067901611e-02 -2.297744750976562500e-01 1.924773305654525757e-02 -1.190811768174171448e-01 1.149810254573822021e-01 6.639857776463031769e-03 2.586358487606048584e-01 2.514163553714752197e-01 -1.316114068031311035e-01 -1.133144125342369080e-01 -7.654342055320739746e-02 -1.025240793824195862e-01 2.716311812400817871e-01 2.143902778625488281e-01 -1.990454345941543579e-01 3.329440578818321228e-02 6.712737679481506348e-02 -4.005886614322662354e-03 2.389439493417739868e-01 5.361649394035339355e-02
-1.607278734445571899e-01 1.752898544073104858e-01 1.930020600557327271e-01 -1.530317217111587524e-01 2.795064151287078857e-01 -1.855058073997497559e-01 1.352571994066238403e-01 -2.559163235127925873e-02 2.055535465478897095e-01 4.640725255012512207e-02 1.523505747318267822e-01 -1.048098281025886536e-01 9.412673860788345337e-02 3.406545147299766541e-02 -1.655364930629730225e-01 8.024856448173522949e-02 -8.523204922676086426e-02 -1.792101263999938965e-01 -7.682538777589797974e-02 1.689653247594833374e-01 -4.171051383018493652e-01 -6.996684521436691284e-02 -5.969181284308433533e-02 -2.007751017808914185e-01 3.416306376457214355e-01 2.602901756763458252e-01 1.407415121793746948e-01 -3.143634200096130371e-01 4.832961596548557281e-03 6.049442291259765625e-02 1.504184603691101074e-01 5.329009145498275757e-02
9.003612399101257324e-02 2.727733552455902100e-01 2.935591936111450195e-01 1.689070314168930054e-01 2.962762415409088135e-01 1.163029745221138000e-01 1.968661881983280182e-02 8.084264397621154785e-02 -4.521130770444869995e-02 1.480968445539474487e-01 1.387336105108261108e-01 -9.254572540521621704e-02 -8.577977120876312256e-02 5.228726565837860107e-02 -9.071278572082519531e-02 2.415163069963455200e-01 7.102981954813003540e-02 4.856627061963081360e-02 1.515054404735565186e-01 -1.628448218107223511e-01 -1.867693513631820679e-01 4.107600152492523193e-01 1.010348424315452576e-01 -2.446939498186111450e-01 -2.698680036701261997e-04 -3.045731410384178162e-02 2.138546407222747803e-01 -3.097251951694488525e-01 -1.032421588897705078e-01 7.311443984508514404e-02 1.269404739141464233e-01 2.466517835855484009e-01
9.812331944704055786e-02 9.059210866689682007e-02 4.030303061008453369e-01 -2.191829830408096313e-01 3.075515329837799072e-01 2.194457203149795532e-01 -1.375364214181900024e-01 -2.871778905391693115e-01 1.804368197917938232e-01 1.830049902200698853e-01 1.305100023746490479e-01 1.062335819005966187e-01 -9.665069729089736938e-02 2.401983886957168579e-01 -1.757932603359222412e-01 2.392975240945816040e-02 -5.569849908351898193e-02 -1.444851756095886230e-01 8.742755651473999023e-02 2.228585928678512573e-01 -7.705548778176307678e-03 1.408549845218658447e-01 4.935096204280853271e-02 -1.398025453090667725e-01 1.205929070711135864e-01 -1.390822082757949829e-01 -1.332189291715621948e-01 -1.098999232053756714e-01 -2.827185094356536865e-01 1.546607464551925659e-01 -2.068633288145065308e-01 3.402769938111305237e-02
-1.164895389229059219e-02 1.148540899157524109e-01 -1.987661421298980713e-02 -2.217228263616561890e-01 8.221885189414024353e-03 2.986014783382415771e-01 1.307437866926193237e-01 4.224992915987968445e-02 -1.503890603780746460e-01 1.463079303503036499e-01 2.868927419185638428e-01 7.080494612455368042e-02 7.990387827157974243e-02 1.836252659559249878e-01 1.708266697824001312e-02 1.209030821919441223e-01 1.766364872455596924e-01 9.780953638255596161e-03 -3.078216128051280975e-02 2.730420045554637909e-02 -4.425987135618925095e-04 1.114166453480720520e-01 4.238441959023475647e-02 -3.669907152652740479e-01 2.044928073883056641e-01 4.635812342166900635e-02 4.059713184833526611e-01 3.151765093207359314e-02 -3.555698394775390625e-01 3.047396540641784668e-01 1.775116771459579468e-01 1.380985695868730545e-02
-2.956578880548477173e-02 -1.834552586078643799e-01 -2.180284634232521057e-02 -5.043766461312770844e-03 1.279524415731430054e-01 1.685761809349060059e-01 -3.494069352746009827e-02 -1.399443596601486206e-01 1.494728475809097290e-01 2.844660878181457520e-01 2.984926402568817139e-01 6.770285964012145996e-02 -1.072200387716293335e-01 -1.759741455316543579e-01 -2.507054805755615234e-01 1.805627942085266113e-01 -3.047844581305980682e-02 2.056993097066879272e-01 1.947055310010910034e-01 -3.053568303585052490e-01 -9.922210127115249634e-02 2.464550137519836426e-01 6.209234520792961121e-02 -3.114783763885498047e-02 3.553227186203002930e-01 -5.941130220890045166e-02 -2.325033545494079590e-01 -7.321889698505401611e-02 -1.399107873439788818e-01 2.199993655085563660e-02 -2.562241256237030029e-01 -1.994815766811370850e-01
-1.014654291793704033e-03 -6.428075581789016724e-02 1.848987638950347900e-01 8.859139867126941681e-03 4.527491331100463867e-02 1.745731979608535767e-01 1.511229425668716431e-01 -5.482149496674537659e-02 -2.407078146934509277e-01 8.444439619779586792e-02 2.222412377595901489e-01 1.028939858078956604e-01 5.791740957647562027e-03 3.913450613617897034e-02 -6.607387959957122803e-02 5.493716001510620117e-01 -4.210117459297180176e-02 1.085824146866798401e-01 -1.106108189560472965e-03 -1.276420950889587402e-01 1.577956974506378174e-01 1.751965470612049103e-02 1.413535624742507935e-01 -4.059531986713409424e-01 2.207199484109878540e-01 1.665437519550323486e-01 -1.123202741146087646e-01 7.449153810739517212e-02 -3.640164434909820557e-01 3.017697855830192566e-02 1.118261553347110748e-02 -4.937546327710151672e-02
6.820958107709884644e-02 2.910308837890625000e-01 5.841672420501708984e-02 5.989149212837219238e-02 2.800337970256805420e-01 -8.711835369467735291e-03 1.085605993866920471e-01 -4.167237132787704468e-02 3.558698808774352074e-03 1.764022558927536011e-02 1.278617829084396362e-01 -3.896615207195281982e-01 -1.939523965120315552e-02 1.103196218609809875e-01 -3.512664437294006348e-01 -4.941158462315797806e-03 1.129842028021812439e-01 1.910907961428165436e-02 1.018961071968078613e-01 1.893957257270812988e-01 -2.259329557418823242e-01 9.196273982524871826e-02 1.453850865364074707e-01 4.204072430729866028e-02 4.085848033428192139e-01 2.761389911174774170e-01 -3.052664399147033691e-01 -4.299931973218917847e-02 8.219437301158905029e-02 -1.456530019640922546e-02 -4.626778513193130493e-02 1.342897713184356689e-01
6.228578276932239532e-03 3.527286946773529053e-01 -9.853595867753028870e-03 -4.193779528141021729e-01 1.771318465471267700e-01 1.163670122623443604e-01 3.530322387814521790e-02 -2.855100668966770172e-02 2.317747846245765686e-02 -2.383958399295806885e-01 4.938916489481925964e-02 -1.011813208460807800e-01 -1.850253343582153320e-02 -1.693012006580829620e-02 -1.174631789326667786e-01 4.567484557628631592e-02 6.469187885522842407e-02 -2.896156348288059235e-02 3.556651175022125244e-01 7.644553482532501221e-02 1.467849165201187134e-01 7.429311517626047134e-03 -3.087241388857364655e-02 -9.144059568643569946e-02 4.121185243129730225e-01 3.271946310997009277e-01 -9.948434680700302124e-02 -2.327089011669158936e-01 4.183331876993179321e-02 1.635281741619110107e-01 -1.676559150218963623e-01 -1.418953016400337219e-02
-4.090088233351707458e-02 3.855533897876739502e-01 7.694670557975769043e-02 -4.106984138488769531e-01 8.296704292297363281e-02 1.552657485008239746e-01 1.108337938785552979e-02 -1.606032550334930420e-01 1.896742731332778931e-01 -4.133368283510208130e-02 2.113929688930511475e-01 1.462954469025135040e-02 1.291686594486236572e-01 -1.599419116973876953e-02 -4.652802273631095886e-02 1.630116552114486694e-01 5.287872045300900936e-04 1.249727234244346619e-01 1.457453239709138870e-03 -1.189598590135574341e-01 -5.313786491751670837e-02 4.097652062773704529e-02 6.095893681049346924e-02 -5.648664236068725586e-01 1.490086764097213745e-01 9.901440143585205078e-02 1.854904592037200928e-01 6.026174873113632202e-02 -1.532517075538635254e-01 1.232714354991912842e-01 9.973786026239395142e-02 1.190409511327743530e-01
-6.633053068071603775e-03 2.336166799068450928e-01 6.355752050876617432e-02 -5.002105832099914551e-01 7.548614591360092163e-02 1.651284098625183105e-01 2.514325082302093506e-01 -1.261785030364990234e-01 -8.044312149286270142e-02 -6.170124560594558716e-02 2.120616883039474487e-01 -1.056566461920738220e-01 -3.654944896697998047e-02 1.480099707841873169e-01 1.847529858350753784e-01 2.171822041273117065e-01 2.980155870318412781e-02 -1.083898097276687622e-01 1.933609545230865479e-01 1.334942132234573364e-02 -2.135412395000457764e-01 3.910081461071968079e-03 3.169514536857604980e-01 -1.629929095506668091e-01 3.184874355792999268e-01 4.132870212197303772e-02 -6.317582726478576660e-02 -8.847475796937942505e-02 -2.383835986256599426e-02 2.115427982062101364e-03 -2.460060566663742065e-01 -9.577097743749618530e-02
5.042899772524833679e-02 5.129622761160135269e-03 8.275312930345535278e-02 -4.716352745890617371e-02 6.566200405359268188e-02 3.717007935047149658e-01 -2.542620338499546051e-02 -8.660742081701755524e-03 -6.687527149915695190e-02 1.595006138086318970e-01 3.633417189121246338e-01 -1.807393580675125122e-01 -1.398275196552276611e-01 -8.683705329895019531e-02 -8.349714428186416626e-02 2.040055841207504272e-01 2.536349594593048096e-01 3.345497846603393555e-01 2.210379345342516899e-03 -2.549210563302040100e-02 9.490471333265304565e-02 2.309850454330444336e-01 1.537027806043624878e-01 -1.354622244834899902e-01 6.647554785013198853e-02 6.127326563000679016e-02 -4.368656575679779053e-01 -1.159415617585182190e-01 -2.573385238647460938e-01 -1.141467690467834473e-01 1.939078047871589661e-02 3.929454460740089417e-02
5.553426221013069153e-02 -1.469289511442184448e-01 1.753064244985580444e-01 -9.453070163726806641e-02 -7.659213989973068237e-02 3.147990405559539795e-01 -1.949654966592788696e-01 1.388173699378967285e-01 -1.199060305953025818e-01 3.461072742938995361e-01 1.780516952276229858e-01 -1.042257808148860931e-02 1.836375296115875244e-01 -4.283084347844123840e-02 -2.774566709995269775e-01 2.340555936098098755e-01 2.383278310298919678e-01 -7.232366502285003662e-02 -4.125430434942245483e-02 1.972041465342044830e-02 -8.877497166395187378e-02 9.947989881038665771e-02 1.715391874313354492e-01 -3.725402057170867920e-02 3.526672720909118652e-01 2.811124324798583984e-01 -3.323241770267486572e-01 -1.386837381869554520e-02 -6.517337635159492493e-03 1.057740598917007446e-01 4.017566889524459839e-02 -2.291910536587238312e-02
4.105148017406463623e-01 -6.952228397130966187e-02 2.506686747074127197e-01 -6.484164297580718994e-02 2.211535423994064331e-01 8.655916154384613037e-02 2.211219221353530884e-01 1.198586225509643555e-01 -6.406089663505554199e-02 2.547619631513953209e-03 6.971868872642517090e-02 -3.267847001552581787e-01 4.292128980159759521e-02 5.749538540840148926e-02 -4.387903213500976562e-02 2.373720705509185791e-01 -7.464914768934249878e-02 -2.377514243125915527e-01 1.165755018591880798e-01 2.900248765945434570e-01 -6.211732700467109680e-02 -6.175910308957099915e-02 1.872291672043502331e-03 -1.972391009330749512e-01 1.638296842575073242e-01 7.298745214939117432e-02 -7.289627194404602051e-02 -5.402872338891029358e-02 -4.022117257118225098e-01 1.415416300296783447e-01 -3.482356294989585876e-02 1.759582906961441040e-01
-1.244835779070854187e-01 1.223192438483238220e-01 8.078313618898391724e-02 5.654967390000820160e-03 1.715177148580551147e-01 1.642462909221649170e-01 4.289609491825103760e-01 -2.191059142351150513e-01 3.426116108894348145e-01 7.719074189662933350e-02 5.726113915443420410e-02 -2.125094085931777954e-01 -2.861004509031772614e-02 1.890202611684799194e-01 -1.681157574057579041e-02 1.209342256188392639e-01 -1.217984408140182495e-01 -1.678392887115478516e-01 1.263555884361267090e-01 1.180549561977386475e-01 -4.128795862197875977e-02 3.075350224971771240e-01 -1.450909301638603210e-03 -1.195096373558044434e-01 2.883075773715972900e-01 2.383729517459869385e-01 1.023094430565834045e-01 -1.382200885564088821e-02 -1.629146486520767212e-01 2.387871593236923218e-01 4.239195585250854492e-02 1.786204427480697632e-01
3.468514382839202881e-01 1.269985586404800415e-01 1.920203119516372681e-01 -6.052179262042045593e-02 1.280526667833328247e-01 1.316959857940673828e-01 -8.142936974763870239e-02 3.896689787507057190e-02 -9.550259262323379517e-02 1.579273194074630737e-01 3.560660481452941895e-01 -1.483301371335983276e-01 -1.533738244324922562e-02 -1.734207384288311005e-02 7.627723366022109985e-02 7.831401377916336060e-02 -5.588328093290328979e-02 3.169945478439331055e-01 1.290714740753173828e-01 2.359728366136550903e-01 1.910657286643981934e-01 8.265113085508346558e-02 -3.664644062519073486e-01 -2.372260391712188721e-01 1.787311583757400513e-01 2.247627228498458862e-01 -1.577709913253784180e-01 -3.924708813428878784e-02 -6.571211665868759155e-02 -1.202967297285795212e-02 2.023800909519195557e-01 1.470711976289749146e-01
-2.084142714738845825e-01 3.802878037095069885e-02 -1.400068029761314392e-02 -3.968217596411705017e-02 1.366318017244338989e-01 -3.087589144706726074e-02 -9.449831210076808929e-03 1.338883489370346069e-01 2.418858930468559265e-02 2.295343428850173950e-01 2.312943488359451294e-01 2.001840621232986450e-01 9.921733289957046509e-02 7.567892223596572876e-02 -2.792847752571105957e-01 1.422271281480789185e-01 4.660231992602348328e-02 1.242679879069328308e-01 -6.944145262241363525e-02 2.476076632738113403e-01 1.509152054786682129e-01 7.489107549190521240e-02 -2.021854966878890991e-01 -2.533949017524719238e-01 4.565654098987579346e-01 1.105998307466506958e-01 -1.519266963005065918e-01 2.392772734165191650e-01 -2.799543142318725586e-01 1.736095994710922241e-01 1.682693660259246826e-01 -9.621736826375126839e-04
-2.214111238718032837e-01 -1.473107561469078064e-02 1.997768133878707886e-01 -1.025465056300163269e-01 1.858984231948852539e-01 4.980500414967536926e-02 3.687523305416107178e-02 -1.278955936431884766e-01 1.991387754678726196e-01 2.359759360551834106e-01 2.538618743419647217e-01 -1.010238006711006165e-01 1.165851950645446777e-01 8.580090850591659546e-02 -1.392084509134292603e-01 9.929838776588439941e-02 9.758014231920242310e-02 1.108157932758331299e-01 3.984597921371459961e-01 3.815957605838775635e-01 1.329615712165832520e-01 1.840133368968963623e-01 1.909364759922027588e-01 -8.721754699945449829e-02 2.317601814866065979e-02 -6.913209706544876099e-02 -2.179801017045974731e-01 2.893931046128273010e-02 -2.209019809961318970e-01 2.124165743589401245e-01 -1.887919604778289795e-01 1.427274644374847412e-01
-4.741003736853599548e-02 -1.514246407896280289e-02 2.879768013954162598e-01 1.362926512956619263e-01 1.646300405263900757e-01 -4.481736570596694946e-03 4.721903800964355469e-02 -1.146598234772682190e-01 -6.857477873563766479e-02 -1.138120219111442566e-01 1.447730958461761475e-01 2.525187470018863678e-02 6.792666018009185791e-02 6.226050481200218201e-02 -1.260773092508316040e-01 3.420954048633575439e-01 -1.157688722014427185e-02 3.359029814600944519e-02 1.371612027287483215e-02 2.399967238306999207e-02 2.417160570621490479e-01 -6.444858014583587646e-02 4.779977723956108093e-02 -2.859669029712677002e-01 4.637028872966766357e-01 2.581341937184333801e-02 -4.564565047621726990e-02 -4.281495139002799988e-02 -4.896246492862701416e-01 -1.022669896483421326e-01 -2.316204309463500977e-01 -2.717350609600543976e-02
1.415399760007858276e-01 9.267542511224746704e-02 1.168520748615264893e-01 -2.966145575046539307e-01 1.735256519168615341e-03 2.813718914985656738e-01 8.288540691137313843e-02 1.596962660551071167e-01 1.153783425688743591e-01 6.461309269070625305e-03 3.563956618309020996e-01 -7.134088873863220215e-02 -1.461734622716903687e-01 3.121143765747547150e-02 -1.441907137632369995e-01 2.961671352386474609e-01 1.640720516443252563e-01 1.785574555397033691e-01 -1.757720261812210083e-01 2.682953141629695892e-03 -1.033988147974014282e-01 2.164750732481479645e-02 2.016716748476028442e-01 -3.120841681957244873e-01 7.742998749017715454e-02 -2.260171175003051758e-01 -1.580275595188140869e-01 9.723717719316482544e-02 -3.320381939411163330e-01 -1.635159254074096680e-01 8.766068518161773682e-02 -8.232627809047698975e-02
5.714920535683631897e-02 1.233223155140876770e-01 2.800548672676086426e-01 2.886963635683059692e-02 1.263218075037002563e-01 -7.351829111576080322e-02 9.330399334430694580e-02 -1.836001425981521606e-01 2.574152350425720215e-01 2.130185812711715698e-01 2.740321755409240723e-01 -3.898243978619575500e-02 -7.663392275571823120e-02 2.100173756480216980e-02 -2.209640145301818848e-01 2.207527160644531250e-01 5.257799476385116577e-02 1.381603330373764038e-01 4.712683707475662231e-02 -1.696031168103218079e-02 7.372594624757766724e-02 1.934663504362106323e-01 2.328721620142459869e-02 5.983641743659973145e-02 1.195556744933128357e-01 -2.292282134294509888e-01 -4.683025181293487549e-01 -2.542473142966628075e-03 -3.955224156379699707e-01 2.332097664475440979e-02 -1.715602129697799683e-01 4.944501444697380066e-02
-6.885575503110885620e-02 3.256726264953613281e-01 6.369183957576751709e-02 1.266831308603286743e-01 1.698965430259704590e-01 -1.025449335575103760e-01 1.627395302057266235e-01 -1.569658964872360229e-01 2.765229158103466034e-02 5.802065506577491760e-02 3.378146886825561523e-01 -2.514623999595642090e-01 6.402955204248428345e-02 1.588809043169021606e-01 -3.376648128032684326e-01 1.200574040412902832e-01 4.361673723906278610e-03 -5.520032346248626709e-02 -2.221069112420082092e-02 1.714144349098205566e-01 -2.804147899150848389e-01 -7.885606028139591217e-03 -1.619306392967700958e-02 2.024518616963177919e-04 2.214770019054412842e-01 3.892982304096221924e-01 -3.059891760349273682e-01 5.924000870436429977e-03 -2.273017540574073792e-02 -1.466791704297065735e-02 -3.214812278747558594e-02 1.771903634071350098e-01
5.156269297003746033e-03 1.130322590470314026e-01 8.214484900236129761e-03 -2.364977300167083740e-01 -1.152654290199279785e-01 3.126897215843200684e-01 2.887105047702789307e-01 -3.640407323837280273e-01 -1.635422408580780029e-01 2.789188325405120850e-01 3.334091007709503174e-01 2.296494133770465851e-02 1.572132408618927002e-01 1.113249827176332474e-02 -1.085184738039970398e-01 -2.655535563826560974e-02 -1.007164195179939270e-01 -2.405848354101181030e-02 8.232178539037704468e-02 2.247925847768783569e-01 -2.231512665748596191e-01 1.842165589332580566e-01 -1.439947485923767090e-01 -2.786197066307067871e-01 2.119829952716827393e-01 -4.419156908988952637e-02 2.639513835310935974e-02 -5.893826857209205627e-02 -1.602635234594345093e-01 -3.921455889940261841e-02 9.388649463653564453e-02 -1.161119788885116577e-01
-3.353890404105186462e-02 3.576188534498214722e-02 -9.532980620861053467e-02 7.752452790737152100e-02 3.736314922571182251e-02 -2.710210531949996948e-02 2.116599678993225098e-01 1.456117331981658936e-01 -7.990800589323043823e-02 2.178982049226760864e-01 4.772903919219970703e-01 1.239555329084396362e-01 2.114060521125793457e-01 2.110472470521926880e-01 -2.793434262275695801e-01 1.028354391455650330e-01 -3.675198182463645935e-02 5.936122685670852661e-02 9.244544059038162231e-02 3.881838172674179077e-02 1.790607869625091553e-01 5.914480239152908325e-02 2.779212035238742828e-02 -1.378856301307678223e-01 3.287383615970611572e-01 9.269486367702484131e-02 -5.846957117319107056e-02 -6.608001887798309326e-02 -2.386048734188079834e-01 2.576347887516021729e-01 2.804734706878662109e-01 -2.068692743778228760e-01
1.165179908275604248e-02 8.076598867774009705e-03 1.893157064914703369e-01 -1.341807693243026733e-01 8.176290243864059448e-02 1.444821655750274658e-01 1.040669530630111694e-01 -1.770232804119586945e-02 -2.443299442529678345e-01 3.094665408134460449e-01 1.762542426586151123e-01 -1.948601156473159790e-01 1.909418553113937378e-01 -1.105769425630569458e-01 -1.085046231746673584e-01 3.294785739853978157e-03 2.798947095870971680e-01 -5.924168229103088379e-02 4.486867412924766541e-02 6.332209706306457520e-02 8.946332335472106934e-02 -5.434031039476394653e-02 3.002056181430816650e-01 -5.406562238931655884e-02 1.981583684682846069e-01 4.651301503181457520e-01 -2.049844115972518921e-01 3.464961051940917969e-02 -3.307814598083496094e-01 -3.366643190383911133e-02 -1.432137340307235718e-01 -2.256662212312221527e-02
1.693164259195327759e-01 -5.368603020906448364e-02 3.437454998493194580e-02 -4.684992134571075439e-02 2.040813863277435303e-01 9.516069293022155762e-02 9.175949543714523315e-02 3.916038572788238525e-02 -1.455471962690353394e-01 4.628328680992126465e-01 3.961031436920166016e-01 3.907146677374839783e-02 1.000223010778427124e-01 -1.750420182943344116e-01 -1.823504269123077393e-01 1.149913519620895386e-01 2.931416332721710205e-01 -7.092472910881042480e-02 1.019596457481384277e-01 -1.976103335618972778e-02 3.261743113398551941e-02 2.212708145380020142e-01 1.084880158305168152e-01 -1.535602062940597534e-01 2.791347801685333252e-01 1.750207394361495972e-01 1.131239831447601318e-01 1.467636376619338989e-01 -5.615503340959548950e-02 -1.880368739366531372e-01 -2.249686568975448608e-01 -6.590050458908081055e-02
-2.850304916501045227e-02 4.366974905133247375e-02 6.214828416705131531e-02 -1.502689067274332047e-02 1.151717528700828552e-01 7.454661279916763306e-02 3.792316466569900513e-02 -3.098053485155105591e-02 -1.190495789051055908e-01 2.248341441154479980e-01 3.571051657199859619e-01 2.462301552295684814e-01 8.256797492504119873e-02 3.746696189045906067e-02 -4.158803224563598633e-01 2.818197011947631836e-01 -1.271004825830459595e-01 -9.678176790475845337e-02 1.621908098459243774e-01 -1.487497389316558838e-01 -1.578460484743118286e-01 2.013381272554397583e-01 1.669010818004608154e-01 -3.695774972438812256e-01 3.358761221170425415e-02 1.033243760466575623e-01 -4.966069757938385010e-02 6.856195628643035889e-02 -2.726834714412689209e-01 7.995211333036422729e-02 -1.376519352197647095e-01 -1.896811574697494507e-01
1.900659948587417603e-01 8.383064717054367065e-02 1.595218926668167114e-01 -1.128785461187362671e-01 -8.962925523519515991e-02 1.396768391132354736e-01 4.400113970041275024e-02 1.165358126163482666e-01 7.186744362115859985e-02 2.220065593719482422e-01 4.026624262332916260e-01 1.230435669422149658e-01 -2.548585273325443268e-02 -1.418587416410446167e-01 -4.684471059590578079e-03 -1.221869885921478271e-01 5.104208365082740784e-02 2.595680952072143555e-01 -1.454174704849720001e-02 2.437909394502639771e-01 -1.640651933848857880e-02 2.341040819883346558e-01 -1.161475758999586105e-02 7.725577056407928467e-02 2.334917038679122925e-01 1.282298415899276733e-01 -9.317117929458618164e-02 2.010360509157180786e-01 -4.461523592472076416e-01 1.975935250520706177e-01 1.418646126985549927e-01 1.976441442966461182e-01
7.832114398479461670e-02 1.211507320404052734e-01 2.027622014284133911e-01 7.311007380485534668e-02 9.545212239027023315e-02 -4.248218610882759094e-02 7.511191815137863159e-02 1.557584702968597412e-01 -2.958262860774993896e-01 7.727684825658798218e-02 2.515919208526611328e-01 -2.225998342037200928e-01 -1.956253796815872192e-01 3.397721350193023682e-01 5.507204681634902954e-02 4.243340194225311279e-01 9.006360545754432678e-03 2.031604386866092682e-02 1.563883572816848755e-01 -5.951866880059242249e-02 -1.191231310367584229e-01 -1.107020601630210876e-01 -1.058337688446044922e-01 -3.597786426544189453e-01 3.360146880149841309e-01 -6.898272782564163208e-02 -1.399426609277725220e-01 -3.166038542985916138e-02 7.109389454126358032e-02 -9.787688404321670532e-02 1.612491905689239502e-02 -6.787790451198816299e-03
-6.210676208138465881e-02 -7.636059820652008057e-02 3.189742267131805420e-01 -3.561587631702423096e-01 1.491045802831649780e-01 1.163713037967681885e-01 -2.427126020193099976e-01 -2.281505763530731201e-01 1.030962243676185608e-01 1.446875482797622681e-01 2.862544655799865723e-01 1.386458575725555420e-01 1.227441206574440002e-01 2.281283736228942871e-01 -2.466654479503631592e-01 -2.935535460710525513e-02 9.650134295225143433e-02 7.523705065250396729e-02 2.281550318002700806e-01 -8.484910428524017334e-02 -2.692992985248565674e-02 1.924888342618942261e-01 1.043966561555862427e-01 -2.237263470888137817e-01 2.461366206407546997e-01 -4.238431155681610107e-02 -1.233398467302322388e-01 1.731773912906646729e-01 -6.612815707921981812e-02 1.148296743631362915e-01 -1.646471321582794189e-01 -1.680264472961425781e-01
4.254049062728881836e-02 1.793077737092971802e-01 1.030617579817771912e-01 -1.883040531538426876e-03 2.737654745578765869e-01 8.796317875385284424e-02 3.872307837009429932e-01 -1.143884360790252686e-01 -7.698205113410949707e-02 4.682940989732742310e-02 3.223836421966552734e-01 -1.477065235376358032e-01 1.827737092971801758e-01 -1.736106164753437042e-02 -3.155994117259979248e-01 1.747315227985382080e-01 -9.695780277252197266e-02 -5.443443730473518372e-02 1.951538920402526855e-01 6.523686647415161133e-02 -2.414617128670215607e-02 -1.633084006607532501e-02 7.204598933458328247e-02 2.743114233016967773e-01 2.179604321718215942e-01 2.409656792879104614e-01 1.756789088249206543e-01 -1.897037327289581299e-01 -2.047609984874725342e-01 2.461741715669631958e-01 -2.996309660375118256e-02 -1.211366150528192520e-02
-1.118498593568801880e-01 -8.505347371101379395e-02 2.384251058101654053e-01 -9.383014589548110962e-02 -2.587179243564605713e-01 2.380132302641868591e-02 1.186944842338562012e-01 1.052012294530868530e-01 1.357819586992263794e-01 1.452783942222595215e-01 2.656536400318145752e-01 -6.360884755849838257e-02 -2.341559678316116333e-01 9.742498397827148438e-02 -6.238280236721038818e-02 1.220083087682723999e-01 1.642059087753295898e-01 -2.662016451358795166e-01 -3.535811230540275574e-02 1.847312599420547485e-01 1.866977810859680176e-01 1.671385020017623901e-01 6.817272305488586426e-02 -4.130471646785736084e-01 2.730222046375274658e-01 1.029933914542198181e-01 -3.391097486019134521e-01 1.125753764063119888e-02 -4.397686943411827087e-02 2.141486555337905884e-01 -1.379091944545507431e-02 7.200630009174346924e-02
-1.940699107944965363e-02 6.224158778786659241e-02 7.365796715021133423e-02 1.075228024274110794e-02 -7.567299902439117432e-02 4.461686685681343079e-02 1.326533555984497070e-01 1.261582821607589722e-01 1.267702318727970123e-03 1.113734021782875061e-01 4.580233693122863770e-01 1.742824912071228027e-01 2.602777443826198578e-02 -8.084544911980628967e-03 2.853848934173583984e-01 4.416601657867431641e-01 1.301507800817489624e-01 -5.411169677972793579e-02 1.758499294519424438e-01 -3.453020006418228149e-02 1.959559619426727295e-01 2.421263232827186584e-02 1.567510813474655151e-01 -2.305054366588592529e-01 2.598220705986022949e-01 6.877852976322174072e-02 -2.320594638586044312e-01 4.286015033721923828e-02 -3.202329576015472412e-01 -1.259487122297286987e-02 -1.077609732747077942e-01 -9.079414606094360352e-02
3.676617741584777832e-01 3.661851286888122559e-01 1.387057006359100342e-01 -1.747546792030334473e-01 1.190521381795406342e-02 -7.956696301698684692e-02 1.236012205481529236e-01 -2.162906713783740997e-02 -5.340968817472457886e-02 1.788513809442520142e-01 1.682899147272109985e-01 -2.545601725578308105e-01 -2.940203435719013214e-02 7.826724648475646973e-02 -1.631024628877639771e-01 -3.709879145026206970e-02 4.644664004445075989e-02 1.836290955543518066e-01 2.690348327159881592e-01 7.260576635599136353e-02 -4.391666129231452942e-02 -1.533745378255844116e-01 4.090587049722671509e-02 1.218520402908325195e-01 5.052855014801025391e-01 2.018630951642990112e-01 9.312462806701660156e-02 -6.689324229955673218e-02 -1.732793599367141724e-01 -7.951111532747745514e-03 3.068276308476924896e-02 8.010966703295707703e-03
-3.734969720244407654e-02 1.344654243439435959e-02 5.859040468931198120e-02 -1.534304022789001465e-01 1.045606881380081177e-01 3.736203312873840332e-01 2.628330839797854424e-03 1.317128688097000122e-01 7.616030424833297729e-02 9.559847414493560791e-02 2.580388188362121582e-01 -2.567137591540813446e-02 -2.037766873836517334e-01 -9.015914797782897949e-02 5.747905373573303223e-02 2.174302488565444946e-01 1.226881444454193115e-01 3.407048583030700684e-01 -8.012096583843231201e-02 -5.847538262605667114e-02 -1.483478993177413940e-01 -6.068475078791379929e-03 1.363221704959869385e-01 -3.521353006362915039e-01 2.842851281166076660e-01 -1.887710243463516235e-01 -1.727599948644638062e-01 5.635254085063934326e-02 -3.630533218383789062e-01 -1.048164516687393188e-01 -7.287020981311798096e-02 -1.340830028057098389e-01
-7.114772498607635498e-02 3.904365003108978271e-02 3.467500209808349609e-01 -1.548774242401123047e-01 2.581354975700378418e-02 -5.536633078008890152e-03 -1.276008486747741699e-01 1.049263030290603638e-01 -3.015615940093994141e-01 3.142569065093994141e-01 4.433655142784118652e-01 1.920911520719528198e-01 1.316248346120119095e-02 2.864981889724731445e-01 -8.075036108493804932e-02 2.713251411914825439e-01 -2.497366629540920258e-02 2.024997025728225708e-02 -1.246288940310478210e-01 1.497196406126022339e-01 -1.026940941810607910e-01 1.170700490474700928e-01 2.218611985445022583e-01 1.486597117036581039e-02 2.026674002408981323e-01 1.209545955061912537e-01 -1.940495371818542480e-01 -3.283024579286575317e-02 -2.647977136075496674e-02 1.466519683599472046e-01 -6.611975282430648804e-02 4.412940144538879395e-02
-2.837280556559562683e-02 -3.073842227458953857e-01 1.746682673692703247e-01 -8.434148132801055908e-02 3.498499691486358643e-01 -4.229618702083826065e-03 1.430177539587020874e-01 4.101107828319072723e-03 3.068832159042358398e-01 1.971470862627029419e-01 3.802645504474639893e-01 1.038174256682395935e-01 -1.113180369138717651e-01 -7.726278901100158691e-02 -2.225733995437622070e-01 6.230964511632919312e-02 6.082434556446969509e-04 -8.992156386375427246e-02 1.597703099250793457e-01 2.022699564695358276e-01 1.647537015378475189e-02 1.385820955038070679e-01 1.506327092647552490e-01 -3.597547113895416260e-01 1.780319511890411377e-01 -4.645268246531486511e-02 -1.723919361829757690e-01 -7.800765335559844971e-02 2.882473729550838470e-02 -1.135328114032745361e-01 1.857513338327407837e-01 3.756817895919084549e-04
-4.046316444873809814e-02 2.700461745262145996e-01 6.310169585049152374e-03 1.000919267535209656e-01 1.127810478210449219e-01 -1.106171011924743652e-01 1.560537964105606079e-01 9.801442176103591919e-02 -2.581587731838226318e-01 -6.060549058020114899e-03 1.820158511400222778e-01 -2.419648170471191406e-01 9.143809974193572998e-02 -9.545642137527465820e-02 -3.559405803680419922e-01 2.861588075757026672e-02 4.475701972842216492e-02 -1.056745499372482300e-01 7.751324772834777832e-02 -5.272480100393295288e-02 -2.248826809227466583e-02 2.631389722228050232e-02 -6.610214710235595703e-03 -1.256256848573684692e-01 6.449036598205566406e-01 9.784512221813201904e-02 -1.491419374942779541e-01 8.476959168910980225e-02 -4.025766626000404358e-02 -1.566281318664550781e-01 -3.034133836627006531e-02 1.793328523635864258e-01
3.763656364753842354e-03 4.129615724086761475e-01 1.772197932004928589e-01 -3.643529117107391357e-01 1.566956751048564911e-03 1.358806192874908447e-01 1.882216483354568481e-01 -2.932740449905395508e-01 6.279367208480834961e-02 -1.310954242944717407e-01 2.975067198276519775e-01 -9.035856276750564575e-02 1.423814147710800171e-01 7.839877903461456299e-02 7.859204709529876709e-02 2.734028697013854980e-01 8.209999650716781616e-02 6.403272598981857300e-02 2.233359962701797485e-01 -3.442955762147903442e-02 1.789854168891906738e-01 -8.600178174674510956e-03 3.812950104475021362e-02 -9.415435045957565308e-02 2.872286438941955566e-01 6.601024419069290161e-02 5.592987313866615295e-02 -1.509726494550704956e-01 -3.926665708422660828e-02 5.829538218677043915e-03 6.388050317764282227e-02 2.783312499523162842e-01
-1.748230159282684326e-01 1.954826563596725464e-01 1.903260052204132080e-01 -1.079838946461677551e-01 3.286112546920776367e-01 -1.074134856462478638e-01 4.142004251480102539e-02 5.801291391253471375e-02 6.528334319591522217e-02 2.701943218708038330e-01 2.336671501398086548e-01 -8.116858452558517456e-02 -7.652606815099716187e-02 1.271591037511825562e-01 -2.372560054063796997e-01 -1.190762873739004135e-02 -9.011510014533996582e-02 4.322645440697669983e-02 6.969784945249557495e-02 -3.797002136707305908e-02 5.487453192472457886e-02 1.828636229038238525e-01 3.140256404876708984e-01 -3.059412837028503418e-01 2.078403681516647339e-01 -3.155825436115264893e-01 -3.453800082206726074e-01 -1.540340762585401535e-02 5.117021128535270691e-02 1.761787235736846924e-01 2.898702770471572876e-02 -7.627543527632951736e-03
-7.279137521982192993e-02 2.371507883071899414e-01 2.209247648715972900e-01 1.045414954423904419e-01 3.434017896652221680e-01 2.932121977210044861e-02 6.060295552015304565e-02 6.641069892793893814e-03 1.208634451031684875e-01 -2.186439782381057739e-01 2.058948874473571777e-01 6.733205914497375488e-02 -4.246979206800460815e-02 4.187041893601417542e-02 -1.469683647155761719e-01 2.347838580608367920e-01 -2.383121661841869354e-02 4.785920307040214539e-02 1.205655485391616821e-01 3.207183480262756348e-01 -1.488200481981039047e-02 1.362452208995819092e-01 4.176522418856620789e-02 1.558909714221954346e-01 5.554823279380798340e-01 4.390684142708778381e-02 -6.451602559536695480e-03 -1.606274023652076721e-02 4.306326061487197876e-02 1.117389183491468430e-02 1.133584976196289062e-01 2.755007445812225342e-01
-2.925522997975349426e-02 3.940144479274749756e-01 2.273833602666854858e-01 -2.335429564118385315e-02 5.986130982637405396e-02 9.349221736192703247e-02 -9.780725836753845215e-02 2.434468418359756470e-01 -1.170025169849395752e-01 1.083700358867645264e-01 4.270190596580505371e-01 -5.575788766145706177e-02 -9.067954123020172119e-02 2.555211484432220459e-01 1.701475381851196289e-01 -1.695250906050205231e-02 1.329140663146972656e-01 1.934881359338760376e-01 4.817339405417442322e-02 6.255923770368099213e-03 -1.703703105449676514e-01 2.665717005729675293e-01 1.236421316862106323e-01 -6.783987581729888916e-02 2.264297455549240112e-01 1.004920527338981628e-01 3.459325060248374939e-02 -2.572923898696899414e-01 -4.454961419105529785e-02 -3.805763274431228638e-02 2.478364557027816772e-01 -1.605968773365020752e-01
-5.804011970758438110e-02 -1.105418726801872253e-01 3.277109861373901367e-01 -1.427960395812988281e-01 8.005284518003463745e-02 2.924464643001556396e-01 9.130370803177356720e-03 -7.389078289270401001e-02 -1.040280312299728394e-01 1.854901611804962158e-01 3.376364707946777344e-01 1.364692747592926025e-01 -6.154539063572883606e-02 -3.070819005370140076e-02 1.524969935417175293e-01 1.379129141569137573e-01 -3.557999432086944580e-02 -2.851011753082275391e-01 2.389481365680694580e-01 1.151485666632652283e-01 2.770120203495025635e-01 1.271625757217407227e-01 -4.703393951058387756e-02 -1.729607284069061279e-01 2.499407827854156494e-01 -1.611818671226501465e-01 -2.075361013412475586e-01 -2.055858671665191650e-01 -1.077832728624343872e-01 4.407575819641351700e-03 -3.921056166291236877e-02 2.634288072586059570e-01
-2.556876242160797119e-01 3.878924250602722168e-01 3.598038107156753540e-02 -2.406673878431320190e-01 1.748860776424407959e-01 9.543753229081630707e-03 1.884374171495437622e-01 -1.233989223837852478e-01 -4.941315390169620514e-03 3.161962330341339111e-02 2.412049025297164917e-01 -7.050357758998870850e-02 1.570640802383422852e-01 -2.318867854773998260e-02 -1.067659631371498108e-01 3.012199699878692627e-01 9.850379079580307007e-03 1.384402252733707428e-02 3.190196752548217773e-01 -2.393684685230255127e-01 -2.386383479461073875e-03 -1.588080972433090210e-01 4.119579493999481201e-02 -2.012073397636413574e-01 2.887192368507385254e-01 -1.072694808244705200e-01 1.166616976261138916e-01 -2.301568835973739624e-01 -5.206380411982536316e-02 1.047851443290710449e-01 -5.618951842188835144e-02 2.167009860277175903e-01
-9.203879535198211670e-02 5.049989558756351471e-03 -7.047250121831893921e-02 -2.824618220329284668e-01 2.146627753973007202e-01 6.516729295253753662e-02 1.874090544879436493e-02 5.935440957546234131e-02 -9.349945932626724243e-02 -4.926464706659317017e-02 1.430649459362030029e-01 -4.514821618795394897e-02 -1.703594774007797241e-01 2.734342217445373535e-01 -4.682773258537054062e-03 7.436421513557434082e-02 6.138871982693672180e-02 -4.058864898979663849e-03 6.664755754172801971e-03 -6.382510066032409668e-02 -7.318137586116790771e-02 -6.320451945066452026e-02 -3.749350830912590027e-02 -4.928011000156402588e-01 3.788588941097259521e-01 1.163416355848312378e-01 1.864566095173358917e-02 3.050678595900535583e-02 -4.896033704280853271e-01 8.309642970561981201e-02 1.810185760259628296e-01 1.014474704861640930e-01
-2.840830245986580849e-03 1.925427019596099854e-01 9.385930001735687256e-02 -3.516507148742675781e-01 1.989759653806686401e-01 2.525377869606018066e-01 1.862686723470687866e-01 -8.903011679649353027e-02 -3.920533880591392517e-02 -2.037425488233566284e-01 1.757078617811203003e-01 4.488169401884078979e-02 1.252572536468505859e-01 2.852108180522918701e-01 -1.694936752319335938e-01 3.258400782942771912e-02 8.159255981445312500e-02 8.595523238182067871e-02 7.785461843013763428e-02 3.988638520240783691e-02 9.783495217561721802e-02 1.095784604549407959e-01 -3.419115906581282616e-03 -3.533236086368560791e-01 3.521044254302978516e-01 1.310930550098419189e-01 3.156172633171081543e-01 -1.902766823768615723e-01 -6.259771436452865601e-02 4.802739620208740234e-02 1.088696718215942383e-01 1.360728144645690918e-01
-1.824484318494796753e-01 1.261529177427291870e-01 1.169704832136631012e-02 -1.507400125265121460e-01 2.120348066091537476e-01 3.203064501285552979e-01 4.491530358791351318e-01 -2.594925463199615479e-01 2.951570451259613037e-01 -2.500913478434085846e-02 2.048096954822540283e-01 -2.450111359357833862e-01 6.617550738155841827e-03 3.758023306727409363e-02 -1.169942542910575867e-01 1.018716543912887573e-01 3.635969012975692749e-02 -8.097001910209655762e-02 2.225352823734283447e-01 1.667339503765106201e-01 -1.636935919523239136e-01 8.551964908838272095e-02 -1.786109954118728638e-01 -1.540025472640991211e-01 2.663745880126953125e-01 1.529850065708160400e-01 1.242586150765419006e-01 -3.373166173696517944e-02 -1.430122926831245422e-02 8.941394835710525513e-02 -4.408194869756698608e-02 -7.602625526487827301e-03
1.080068051815032959e-01 2.121188193559646606e-01 1.110370829701423645e-01 -3.094858825206756592e-01 -1.090729702264070511e-02 2.473030090332031250e-01 1.800453066825866699e-01 1.705941706895828247e-01 -8.204318583011627197e-02 -2.258971482515335083e-01 3.343626558780670166e-01 -3.453649580478668213e-01 7.561405003070831299e-02 1.025071367621421814e-02 -9.470711648464202881e-02 2.637405097484588623e-01 -4.929542541503906250e-02 2.377281337976455688e-01 -9.795969724655151367e-02 -1.008248180150985718e-01 -6.074066460132598877e-02 7.817368954420089722e-03 -1.334478557109832764e-01 -1.180797591805458069e-01 1.986228376626968384e-01 1.014145836234092712e-01 7.040341943502426147e-02 -6.619271636009216309e-02 1.883534640073776245e-01 2.625003457069396973e-01 2.435906082391738892e-01 4.736990854144096375e-02
1.705628186464309692e-01 -2.654553018510341644e-02 2.858757972717285156e-01 -2.015605717897415161e-01 1.616090387105941772e-01 -9.298631548881530762e-02 9.921608725562691689e-04 -5.666199326515197754e-02 2.484199702739715576e-01 9.266087412834167480e-02 2.512301802635192871e-01 -7.911081612110137939e-02 -1.514895707368850708e-01 3.286669775843620300e-02 -2.578434050083160400e-01 9.761859476566314697e-02 9.768835455179214478e-02 7.276255637407302856e-02 -4.020071774721145630e-02 8.516360819339752197e-02 3.404000401496887207e-01 2.396547645330429077e-01 -2.692141830921173096e-01 -3.232250213623046875e-01 2.395458817481994629e-01 1.271190196275711060e-01 4.645574092864990234e-02 -1.227596998214721680e-01 -2.077480405569076538e-01 1.686290949583053589e-01 1.662835180759429932e-01 -7.862921059131622314e-02
1.053549498319625854e-01 -6.018352136015892029e-02 2.906905710697174072e-01 -1.122839897871017456e-01 6.731905788183212280e-02 2.533882483839988708e-02 1.537326574325561523e-01 -2.715209499001502991e-02 -3.795533180236816406e-01 2.979063056409358978e-02 4.757418632507324219e-01 -1.805643290281295776e-01 -1.871126145124435425e-01 6.703879684209823608e-02 -1.572066247463226318e-01 3.915704786777496338e-01 -1.479382514953613281e-01 8.107066899538040161e-02 -5.588790867477655411e-03 -8.437700569629669189e-02 1.333721168339252472e-02 2.984403446316719055e-02 -1.437869109213352203e-02 -3.064173758029937744e-01 1.588528603315353394e-01 -1.119574606418609619e-01 -8.270655572414398193e-02 -1.166411265730857849e-01 -1.579047888517379761e-01 7.256224751472473145e-02 -1.328970640897750854e-01 -1.857923157513141632e-02
2.526563704013824463e-01 -9.358122944831848145e-03 1.546114385128021240e-01 -8.338232338428497314e-02 -6.183040142059326172e-02 3.539037704467773438e-02 1.884501427412033081e-01 -9.414389729499816895e-02 -2.411509603261947632e-01 -1.525481976568698883e-02 5.060871839523315430e-01 -1.508867740631103516e-01 -1.624993830919265747e-01 9.549038857221603394e-02 -9.865251183509826660e-02 5.193737745285034180e-01 -1.422549933195114136e-01 7.023167610168457031e-02 1.406271159648895264e-01 7.419625669717788696e-02 3.772678971290588379e-02 5.544104147702455521e-03 -1.201321706175804138e-01 -9.572402387857437134e-02 2.237980663776397705e-01 -5.700779333710670471e-02 -1.138156577944755554e-01 7.144572585821151733e-02 -1.671271026134490967e-01 -5.705603584647178650e-02 -1.143617257475852966e-01 -1.110228672623634338e-01
-1.831363737583160400e-01 -6.991536915302276611e-02 -1.562411244958639145e-02 1.342937946319580078e-01 1.846865564584732056e-01 1.763938069343566895e-01 -1.718585193157196045e-02 1.061377394944429398e-02 5.227329209446907043e-02 2.734844088554382324e-01 1.559663265943527222e-01 5.105399712920188904e-02 8.012910187244415283e-02 -3.303092345595359802e-02 -8.328910917043685913e-02 3.733703494071960449e-01 4.005828797817230225e-01 2.817833051085472107e-02 7.211148738861083984e-02 1.278418600559234619e-01 1.584879457950592041e-01 -9.220254607498645782e-03 1.267452389001846313e-01 -1.471962630748748779e-01 4.076092243194580078e-01 8.414043486118316650e-02 -1.584048420190811157e-01 4.222220554947853088e-02 -2.308164983987808228e-01 3.247055113315582275e-01 4.399877786636352539e-02 -1.134264692664146423e-01
2.058622241020202637e-02 1.037295162677764893e-01 2.062728554010391235e-01 6.008951459079980850e-03 2.111298441886901855e-01 1.630931198596954346e-01 -3.635247796773910522e-02 -1.149666085839271545e-01 -4.830337688326835632e-02 2.166926860809326172e-01 2.498555034399032593e-01 1.431419402360916138e-01 1.822039857506752014e-02 -1.212118119001388550e-01 7.059856504201889038e-02 -2.902379930019378662e-01 -2.343504875898361206e-01 2.143894284963607788e-01 1.066043078899383545e-01 -4.322674870491027832e-02 -1.104304343461990356e-01 -1.373583637177944183e-02 -4.931100457906723022e-02 -2.168557643890380859e-01 3.529084622859954834e-01 2.848238050937652588e-01 -1.431962400674819946e-01 -1.566609889268875122e-01 -1.231743544340133667e-01 2.331137061119079590e-01 3.573818504810333252e-01 1.245180051773786545e-02
9.307648986577987671e-03 1.292170286178588867e-01 1.334025859832763672e-01 -2.392022311687469482e-01 1.676238141953945160e-02 3.050624132156372070e-01 1.502514779567718506e-01 -2.716404795646667480e-01 -4.622415080666542053e-02 3.252992630004882812e-01 -7.894472219049930573e-03 -3.794516623020172119e-02 6.548018753528594971e-02 8.498959988355636597e-02 1.441232115030288696e-01 1.636672019958496094e-01 6.228301208466291428e-03 9.098868817090988159e-03 2.187792211771011353e-01 2.178354263305664062e-01 -1.721995174884796143e-01 2.293071150779724121e-01 3.065385669469833374e-02 1.433706562966108322e-02 3.899950087070465088e-01 1.155749410390853882e-01 -1.130351200699806213e-01 -1.279867291450500488e-01 -3.888995945453643799e-01 -4.991254583001136780e-02 -1.394244730472564697e-01 5.800113081932067871e-02
-6.148961558938026428e-02 1.069304570555686951e-01 2.035692185163497925e-01 8.360470831394195557e-02 -2.097335606813430786e-01 3.199732899665832520e-01 1.573011875152587891e-01 1.497915387153625488e-01 3.086944110691547394e-03 7.689516991376876831e-02 1.051451861858367920e-01 -1.206801757216453552e-01 -2.995573580265045166e-01 1.904056668281555176e-01 -1.389040946960449219e-01 -2.013530880212783813e-01 -1.147964000701904297e-01 8.446700125932693481e-02 1.405526995658874512e-01 2.692154049873352051e-02 -1.312494128942489624e-01 -3.134940192103385925e-02 1.609391123056411743e-01 -4.128634631633758545e-01 4.446711838245391846e-01 -3.293216228485107422e-02 -2.483326047658920288e-01 6.321682594716548920e-03 4.769852012395858765e-02 -4.445328563451766968e-02 3.496550023555755615e-02 -6.383725255727767944e-02
-2.096452713012695312e-01 -2.078111469745635986e-01 3.995290696620941162e-01 -1.299387067556381226e-01 2.407276183366775513e-01 2.318312227725982666e-01 1.698476523160934448e-01 -2.517107501626014709e-02 6.655142456293106079e-02 2.298722565174102783e-01 1.066261380910873413e-01 -9.580280631780624390e-02 1.275065690279006958e-01 -1.677549928426742554e-01 -7.330347597599029541e-02 -1.037046909332275391e-01 -6.003765761852264404e-02 1.558990925550460815e-01 9.930013865232467651e-02 2.277141660451889038e-01 -1.836912333965301514e-01 -1.095628365874290466e-01 -1.796156764030456543e-01 -1.001518890261650085e-01 2.257171273231506348e-01 9.689790010452270508e-02 5.080798640847206116e-02 -8.912508934736251831e-02 -2.522681057453155518e-01 2.688838839530944824e-01 1.890635192394256592e-01 1.913795173168182373e-01
1.463694721460342407e-01 -4.296513739973306656e-03 1.634070575237274170e-01 -1.544527411460876465e-01 -2.066811025142669678e-01 1.895928829908370972e-01 1.300408095121383667e-01 -1.419985443353652954e-01 3.294247761368751526e-02 4.930319637060165405e-02 2.481493949890136719e-01 8.022575825452804565e-02 2.484645321965217590e-02 -5.841420590877532959e-02 -1.402934938669204712e-01 2.272851318120956421e-01 1.209390535950660706e-01 2.004315108060836792e-01 5.205773189663887024e-02 2.598082423210144043e-01 -2.156508266925811768e-01 2.971676290035247803e-01 -2.347663789987564087e-01 3.836641833186149597e-02 2.876740396022796631e-01 -5.981140956282615662e-02 -1.853186078369617462e-02 2.569047175347805023e-02 -1.861895024776458740e-01 3.477844297885894775e-01 1.769515722990036011e-01 2.732808291912078857e-01
-1.888111978769302368e-01 5.352910235524177551e-02 4.328779876232147217e-02 -3.655014038085937500e-01 1.083413362503051758e-01 2.970892786979675293e-01 2.448834478855133057e-02 -1.085029095411300659e-01 -7.594027370214462280e-02 3.924479708075523376e-02 2.460680305957794189e-01 4.098168574273586273e-03 -9.863089025020599365e-02 1.892730742692947388e-01 9.434526413679122925e-02 9.225154668092727661e-02 3.465244770050048828e-01 9.396977722644805908e-03 2.939114272594451904e-01 1.544103026390075684e-01 -1.293381750583648682e-01 -4.778180271387100220e-02 1.221255809068679810e-01 1.710024923086166382e-01 2.726063132286071777e-01 1.979714781045913696e-01 -1.343839168548583984e-01 -4.890162125229835510e-02 -1.540448069572448730e-01 2.983638346195220947e-01 -5.860780179500579834e-02 1.977512240409851074e-01
1.676140129566192627e-01 1.028958708047866821e-01 2.818800210952758789e-01 -2.739695608615875244e-01 -3.649240359663963318e-02 7.514324784278869629e-02 2.485429346561431885e-01 9.592847526073455811e-02 4.371336475014686584e-02 1.162131205201148987e-01 -6.367528438568115234e-02 -3.874092549085617065e-02 -4.189157858490943909e-03 -3.967933356761932373e-02 -1.143192946910858154e-01 1.826766133308410645e-01 7.967037707567214966e-02 5.189631506800651550e-02 3.762849271297454834e-01 9.936266392469406128e-02 -4.976744577288627625e-02 -1.937198340892791748e-01 1.214075088500976562e-01 -1.850843131542205811e-01 3.502412438392639160e-01 5.464082583785057068e-02 -1.297577400691807270e-03 -2.130361795425415039e-01 -2.962352931499481201e-01 1.293830275535583496e-01 -3.092333972454071045e-01 1.979382932186126709e-01
2.424601763486862183e-01 2.143435031175613403e-01 2.416315525770187378e-01 -2.843472957611083984e-01 1.419977992773056030e-01 2.228090539574623108e-02 5.159498658031225204e-03 -3.370071947574615479e-02 -2.105184644460678101e-01 1.965076327323913574e-01 7.888840883970260620e-02 -9.741492569446563721e-02 -1.439001113176345825e-01 -6.954108178615570068e-02 9.568508714437484741e-02 -1.348484456539154053e-01 1.586114764213562012e-01 2.340396046638488770e-01 -5.321154603734612465e-04 1.110988929867744446e-01 1.313227415084838867e-01 2.339730709791183472e-01 -5.385461822152137756e-02 -1.016551032662391663e-01 4.463574588298797607e-01 -6.324623711407184601e-03 1.165388077497482300e-01 -3.266618847846984863e-01 -6.715482473373413086e-02 -5.200023949146270752e-02 6.748334039002656937e-03 2.799237966537475586e-01
-8.659185841679573059e-03 3.419716358184814453e-01 1.917058080434799194e-01 -1.485092472285032272e-02 2.610393054783344269e-02 3.138010203838348389e-01 5.650193989276885986e-02 1.006128042936325073e-01 -1.073238626122474670e-01 1.675978153944015503e-01 1.544683575630187988e-01 1.823813468217849731e-01 -2.991726994514465332e-01 2.506377995014190674e-01 -1.733580678701400757e-01 6.666421890258789062e-02 1.789684295654296875e-01 -9.621702879667282104e-02 2.245671115815639496e-02 4.262373968958854675e-02 -2.020936310291290283e-01 1.511062979698181152e-01 2.880338132381439209e-01 -2.140930444002151489e-01 3.043669462203979492e-01 5.329608172178268433e-02 9.969709068536758423e-02 -2.554411292076110840e-01 7.269567251205444336e-02 -4.074208438396453857e-02 -1.770360469818115234e-01 7.036394625902175903e-02
4.338401835411787033e-03 1.120371520519256592e-01 1.836340278387069702e-01 -3.403860628604888916e-01 8.788681775331497192e-02 3.003135137259960175e-02 -9.193117730319499969e-03 -6.281274557113647461e-02 6.984684616327285767e-02 -5.835574865341186523e-02 4.597634822130203247e-02 5.871269106864929199e-02 -2.816854976117610931e-02 -4.102690517902374268e-02 -2.133708447217941284e-02 6.408046185970306396e-02 2.172790020704269409e-01 7.104586809873580933e-02 3.868348300457000732e-01 -4.718816652894020081e-02 -2.526255548000335693e-01 -1.279481947422027588e-01 2.582481801509857178e-01 -2.569537162780761719e-01 3.308815956115722656e-01 -2.452622354030609131e-02 -2.738983333110809326e-01 -2.736457288265228271e-01 -1.323524564504623413e-01 1.551406234502792358e-01 -2.218559235334396362e-01 1.909974068403244019e-01
-3.319608047604560852e-02 2.239795774221420288e-01 -7.247429341077804565e-02 6.571295857429504395e-02 2.099537849426269531e-01 3.296086564660072327e-02 8.198733627796173096e-02 9.740940295159816742e-03 -3.949619457125663757e-02 1.567504703998565674e-01 4.274005815386772156e-02 -4.241018369793891907e-02 7.837713928893208504e-04 -2.556198276579380035e-02 -4.436778649687767029e-02 3.105677366256713867e-01 4.035004973411560059e-01 -8.109035342931747437e-02 4.964593797922134399e-03 5.032947286963462830e-02 7.249730080366134644e-02 1.508122682571411133e-01 2.355083823204040527e-01 -3.704160451889038086e-01 3.579318523406982422e-01 -4.474982246756553650e-02 -6.389170140027999878e-02 8.112894743680953979e-02 8.116798475384712219e-03 4.464016258716583252e-01 5.210487917065620422e-02 -1.512952744960784912e-01
-1.095748841762542725e-01 8.281501382589340210e-02 1.495411396026611328e-01 1.856446713209152222e-01 1.684676855802536011e-01 -3.731397166848182678e-02 3.839901089668273926e-02 -1.430092900991439819e-01 -3.056260943412780762e-01 -4.977960605174303055e-03 3.604478240013122559e-01 -9.015765041112899780e-02 -1.039236597716808319e-02 1.367968618869781494e-01 -1.110762059688568115e-01 2.265680879354476929e-01 -6.436517834663391113e-02 1.767069399356842041e-01 2.086137086153030396e-01 -8.891484141349792480e-02 -6.291393935680389404e-02 -9.825758635997772217e-02 -2.504542656242847443e-02 -2.385081946849822998e-01 2.836464047431945801e-01 -1.823016405105590820e-01 -1.035803407430648804e-01 1.304016560316085815e-01 -3.212667107582092285e-01 -1.466989517211914062e-01 -3.667248487472534180e-01 8.406522683799266815e-03
3.277286589145660400e-01 1.671684719622135162e-02 2.434299886226654053e-01 -1.387591212987899780e-01 -1.591122522950172424e-02 -2.533706650137901306e-02 2.608830630779266357e-01 1.308447681367397308e-03 -4.769524186849594116e-02 1.043865829706192017e-01 1.490525752305984497e-01 -2.269244492053985596e-01 8.907444775104522705e-02 -1.556244343519210815e-01 1.632363349199295044e-01 1.482997387647628784e-01 6.711731106042861938e-02 1.631944999098777771e-02 3.308188319206237793e-01 1.367782950401306152e-01 -5.513851344585418701e-02 -7.906934618949890137e-02 1.185233369469642639e-01 -1.806632727384567261e-01 4.021582901477813721e-01 7.652180641889572144e-02 -3.380006179213523865e-02 -2.217363119125366211e-01 -3.285066485404968262e-01 1.724817045032978058e-02 -1.680337041616439819e-01 1.841877698898315430e-01
1.098498478531837463e-01 3.117496669292449951e-01 1.053285449743270874e-01 -4.312736988067626953e-01 1.734480410814285278e-01 1.384760588407516479e-01 2.455496937036514282e-01 -1.920887976884841919e-01 -6.526893470436334610e-03 -2.007206827402114868e-01 -6.628807750530540943e-04 -9.324634820222854614e-02 -3.667160868644714355e-02 2.569818496704101562e-01 1.223811358213424683e-01 9.069193154573440552e-02 9.589441120624542236e-02 -1.081779673695564270e-01 2.737598717212677002e-01 -1.164734140038490295e-01 1.658948883414268494e-02 1.133738532662391663e-01 2.266911566257476807e-01 -1.871881037950515747e-01 3.645757436752319336e-01 4.006532952189445496e-02 -1.829782575368881226e-01 -2.230891957879066467e-02 -1.530638784170150757e-01 3.278225660324096680e-02 -4.969913139939308167e-02 -5.611980706453323364e-02
1.451667547225952148e-01 8.854897320270538330e-02 1.139739900827407837e-01 5.983382835984230042e-02 1.794088482856750488e-01 6.656979769468307495e-02 1.599400192499160767e-01 1.969379335641860962e-01 1.558666229248046875e-01 -3.305179774761199951e-01 3.450087010860443115e-01 -3.011093735694885254e-01 1.262730062007904053e-01 9.458636492490768433e-02 -2.331862598657608032e-01 1.687210798263549805e-01 1.188245415687561035e-01 -1.119498088955879211e-01 2.060496062040328979e-01 4.687209427356719971e-02 -1.949749141931533813e-01 9.722101688385009766e-02 2.530380189418792725e-01 1.645245775580406189e-02 3.476706743240356445e-01 1.997935324907302856e-01 -1.670995652675628662e-01 8.039718866348266602e-02 2.711484208703041077e-02 1.212353631854057312e-01 -1.597955450415611267e-02 9.286697208881378174e-02
-9.079287201166152954e-02 1.662238687276840210e-01 -7.695821672677993774e-02 -8.376885950565338135e-02 1.803794950246810913e-01 2.088063210248947144e-01 4.951348006725311279e-01 -3.108074367046356201e-01 1.499983072280883789e-01 1.247044503688812256e-01 1.333412807434797287e-02 -5.299697816371917725e-02 -7.207711786031723022e-02 -6.547132134437561035e-02 6.404265761375427246e-03 1.940734800882637501e-03 1.009822189807891846e-01 -2.913169190287590027e-02 2.532831430435180664e-01 2.333770245313644409e-01 -9.169999510049819946e-02 2.550778090953826904e-01 1.997756771743297577e-02 -2.812525257468223572e-02 3.290477693080902100e-01 2.759796082973480225e-01 2.389467693865299225e-02 1.480523776262998581e-02 -2.423727661371231079e-01 1.633064895868301392e-01 -7.930108159780502319e-02 3.833862394094467163e-02
1.530135124921798706e-01 1.084465309977531433e-01 1.130841076374053955e-01 4.288320988416671753e-02 1.165155321359634399e-01 4.780302941799163818e-02 1.608033776283264160e-01 9.488809853792190552e-02 1.417726129293441772e-01 -2.706455886363983154e-01 3.214348256587982178e-01 -1.962522417306900024e-01 2.833142578601837158e-01 8.715271204710006714e-02 -3.762856721878051758e-01 2.179206013679504395e-01 -9.083060920238494873e-02 4.603586345911026001e-02 7.606887072324752808e-02 1.059136465191841125e-01 -7.505460083484649658e-02 7.694954425096511841e-02 1.145797073841094971e-01 -3.381254896521568298e-02 5.000162124633789062e-01 1.803316622972488403e-01 -1.533942669630050659e-01 5.179221183061599731e-02 1.083618253469467163e-01 7.521842420101165771e-02 3.624590858817100525e-02 8.178202062845230103e-02
-6.730786710977554321e-02 2.075115591287612915e-01 1.328227818012237549e-01 7.231658697128295898e-02 2.143841087818145752e-01 -3.349989280104637146e-02 1.500573009252548218e-01 -5.281422287225723267e-02 -3.109256364405155182e-02 -2.594745755195617676e-01 2.545867562294006348e-01 -3.132545053958892822e-01 -1.342222243547439575e-01 2.430774038657546043e-03 -2.680242061614990234e-01 3.030512034893035889e-01 8.654872328042984009e-02 -8.452560752630233765e-02 3.131665289402008057e-01 -1.825734600424766541e-02 -7.424950599670410156e-02 6.778555363416671753e-02 1.294991672039031982e-01 7.619157433509826660e-02 3.971056938171386719e-01 2.650847733020782471e-01 4.991272091865539551e-02 -1.362901031970977783e-01 7.260482013225555420e-02 2.818558830767869949e-03 7.264305651187896729e-02 1.972358077764511108e-01
4.280972853302955627e-02 1.205218732357025146e-01 3.375660479068756104e-01 -1.251259818673133850e-03 7.835993170738220215e-02 2.808432579040527344e-01 2.453043460845947266e-01 1.087763160467147827e-02 8.169028162956237793e-02 1.547260433435440063e-01 1.436682045459747314e-02 -2.179708182811737061e-01 1.120417844504117966e-02 -1.730873435735702515e-01 -2.209291160106658936e-01 -1.959286257624626160e-02 1.839354485273361206e-01 -2.299685031175613403e-01 9.975797683000564575e-02 1.100120171904563904e-01 1.437839716672897339e-01 -5.973248556256294250e-02 1.853976515121757984e-03 -2.169048488140106201e-01 1.492155790328979492e-01 4.494204819202423096e-01 -1.564340889453887939e-01 2.196847200393676758e-01 -1.453114598989486694e-01 -1.844406723976135254e-01 -1.339893639087677002e-01 1.290165334939956665e-01
1.056857630610466003e-01 1.581552624702453613e-01 -1.447349693626165390e-02 -3.657942116260528564e-01 6.823115050792694092e-02 3.541401624679565430e-01 1.306982785463333130e-01 -2.258793637156486511e-02 -2.662851810455322266e-01 6.105272471904754639e-02 2.481473982334136963e-01 -8.333873748779296875e-02 -9.493889659643173218e-02 1.916903257369995117e-01 4.610557481646537781e-02 9.329609572887420654e-02 2.404116541147232056e-01 8.658739179372787476e-02 3.526939749717712402e-01 -8.178434520959854126e-02 -1.779157370328903198e-01 1.379662193357944489e-02 2.110501080751419067e-01 4.346671700477600098e-02 1.964841783046722412e-01 2.129333168268203735e-01 -2.570176720619201660e-01 5.307289212942123413e-02 2.892849035561084747e-02 2.571848407387733459e-02 -9.219304472208023071e-02 2.119468301534652710e-01
2.272479422390460968e-02 1.019376590847969055e-01 2.692995965480804443e-01 -3.237943947315216064e-01 -2.467870563268661499e-01 9.512133896350860596e-02 2.705798745155334473e-01 -1.548533439636230469e-01 -6.187179591506719589e-03 1.169280484318733215e-01 4.163761436939239502e-01 -1.303185522556304932e-01 8.151266723871231079e-02 -8.019625395536422729e-02 -1.595526635646820068e-01 1.290372572839260101e-02 -2.324952930212020874e-01 2.322699725627899170e-01 2.214284837245941162e-01 4.491422325372695923e-02 -1.218482181429862976e-01 1.994333416223526001e-02 6.593970209360122681e-02 1.111484989523887634e-01 2.316554486751556396e-01 -7.657560706138610840e-02 1.472067236900329590e-01 2.362095005810260773e-02 -2.746748328208923340e-01 2.040437608957290649e-01 -4.565909504890441895e-02 -9.950732439756393433e-02
-4.599624127149581909e-02 1.272839009761810303e-01 1.451217383146286011e-01 -1.659260839223861694e-01 3.325334787368774414e-01 -3.023885190486907959e-02 2.219027131795883179e-01 -5.092241615056991577e-02 1.340101808309555054e-01 -3.518332242965698242e-01 1.752380728721618652e-01 -1.211942136287689209e-01 -6.631317734718322754e-02 1.266743615269660950e-02 -3.691260814666748047e-01 3.329928517341613770e-01 9.194064885377883911e-02 -7.125964760780334473e-02 6.172056868672370911e-02 8.387241512537002563e-02 -9.310548752546310425e-02 3.958280757069587708e-02 3.502786159515380859e-02 -1.114029251039028168e-02 3.465139865875244141e-01 2.678079605102539062e-01 8.167625963687896729e-02 1.637669056653976440e-01 -1.642006565816700459e-03 -5.606111139059066772e-02 5.876579880714416504e-02 2.511624693870544434e-01
-1.745166033506393433e-01 3.608062863349914551e-01 3.333371877670288086e-02 -2.885578572750091553e-01 6.195281818509101868e-02 -1.758063957095146179e-02 1.434492170810699463e-01 -1.997834593057632446e-01 2.593829482793807983e-02 -7.091266661882400513e-02 3.327271938323974609e-01 -4.043821617960929871e-02 1.031892001628875732e-01 -2.178789116442203522e-02 -1.323596388101577759e-02 3.188830018043518066e-01 -1.310896035283803940e-02 5.019410047680139542e-03 3.444118201732635498e-01 -1.769392043352127075e-01 4.472436755895614624e-02 -5.319351796060800552e-03 -1.402883324772119522e-02 -1.437177956104278564e-01 3.507942855358123779e-01 -1.057045087218284607e-01 -6.281282752752304077e-02 -2.192861288785934448e-01 -2.853108011186122894e-02 9.714759141206741333e-02 -7.355596870183944702e-02 2.905015349388122559e-01
-1.386004388332366943e-01 -4.572363104671239853e-04 6.296178698539733887e-02 2.420688122510910034e-01 2.274847775697708130e-01 1.918150335550308228e-01 -3.616146743297576904e-02 5.599663779139518738e-02 1.552615761756896973e-01 -4.079927131533622742e-02 3.275485336780548096e-01 1.001403480768203735e-01 -2.803012728691101074e-01 2.033588737249374390e-01 -1.172307357192039490e-01 2.582521438598632812e-01 4.383597150444984436e-02 2.475252561271190643e-02 -2.822024375200271606e-02 -1.719186753034591675e-01 1.926647871732711792e-01 1.573579907417297363e-01 4.236953705549240112e-02 -3.305890262126922607e-01 3.576014339923858643e-01 1.445107311010360718e-01 -2.007286809384822845e-02 1.653617806732654572e-02 -1.384107917547225952e-01 6.674654781818389893e-02 1.406652480363845825e-01 2.882791757583618164e-01
1.878836005926132202e-01 8.891387283802032471e-02 1.063171923160552979e-01 6.558441370725631714e-02 3.208882808685302734e-01 4.945278540253639221e-02 -1.552126742899417877e-02 1.145562902092933655e-01 -1.395730674266815186e-01 1.826146095991134644e-01 2.794169485569000244e-01 1.341062337160110474e-01 2.349732965230941772e-01 -2.472353130578994751e-01 -1.832696646451950073e-01 9.739416837692260742e-02 -8.735309541225433350e-02 2.614762261509895325e-02 9.551228582859039307e-02 6.857667863368988037e-02 -5.443708505481481552e-03 2.624807357788085938e-01 9.813702106475830078e-02 -4.670608043670654297e-01 2.178959697484970093e-01 1.683754846453666687e-02 -1.229334548115730286e-01 6.100713461637496948e-02 2.964977920055389404e-02 -9.672744572162628174e-02 2.060303986072540283e-01 2.756625413894653320e-01
7.038950920104980469e-02 3.750402033329010010e-01 -4.615552350878715515e-02 -1.848752200603485107e-01 4.313295707106590271e-03 7.737120240926742554e-02 3.275179564952850342e-01 3.635460734367370605e-01 3.814101964235305786e-02 -8.174898475408554077e-02 1.600843667984008789e-01 5.405877903103828430e-02 -1.027796491980552673e-01 1.485742181539535522e-01 -1.524885594844818115e-01 3.240181207656860352e-01 8.690948784351348877e-02 2.702260203659534454e-02 2.284381985664367676e-01 1.334351897239685059e-01 -5.981197953224182129e-02 1.643606275320053101e-02 -2.499772794544696808e-02 -1.731320768594741821e-01 3.458278477191925049e-01 -1.491125579923391342e-02 -4.411285743117332458e-02 -1.763986200094223022e-01 3.218127414584159851e-02 1.170680485665798187e-02 2.919094264507293701e-01 -1.519605219364166260e-01
1.727871745824813843e-01 -6.252483278512954712e-02 8.417041599750518799e-02 -1.427360028028488159e-01 1.505821943283081055e-01 2.174307405948638916e-01 -4.537327960133552551e-02 4.677667468786239624e-02 -7.813073694705963135e-03 1.935108602046966553e-01 3.402480781078338623e-01 4.799436405301094055e-02 -1.416935920715332031e-01 -9.790199995040893555e-02 -1.165829151868820190e-01 4.432922005653381348e-01 2.232778966426849365e-01 2.231232970952987671e-01 6.034521851688623428e-03 -3.843838814646005630e-03 1.975855082273483276e-01 2.409050017595291138e-01 -2.113131247460842133e-02 -1.685167998075485229e-01 1.457219570875167847e-01 5.704791843891143799e-02 -4.365178644657135010e-01 -9.045003913342952728e-03 -4.525656998157501221e-02 -9.780553728342056274e-02 1.285765022039413452e-01 -1.910803839564323425e-02
-4.498116672039031982e-02 1.647268049418926239e-02 -1.686521023511886597e-01 -6.567717343568801880e-02 3.028934635221958160e-02 2.168232500553131104e-01 -9.917164593935012817e-02 -1.115184649825096130e-01 -1.265105605125427246e-01 3.726853132247924805e-01 3.303126096725463867e-01 1.473415493965148926e-01 7.344147562980651855e-02 5.607798695564270020e-02 -1.468590050935745239e-01 1.666024029254913330e-01 2.933440208435058594e-01 -1.379464119672775269e-01 1.377012133598327637e-01 3.714547455310821533e-01 1.333774924278259277e-01 -1.425708923488855362e-02 7.636239379644393921e-02 -2.121223956346511841e-01 3.822326958179473877e-01 6.197232007980346680e-02 2.041025459766387939e-02 1.222443878650665283e-01 -1.191200166940689087e-01 1.971818506717681885e-01 -3.728258609771728516e-02 -2.380742505192756653e-02
6.316158175468444824e-02 1.295984089374542236e-01 2.294303327798843384e-01 2.654488757252693176e-02 -1.609525978565216064e-01 1.796632707118988037e-01 1.765336841344833374e-01 -3.250694572925567627e-01 -1.616017222404479980e-01 4.899836704134941101e-02 3.912640810012817383e-01 1.784983128309249878e-01 -1.054133847355842590e-01 -8.993044495582580566e-02 -1.041058301925659180e-01 1.703970134258270264e-01 1.214678660035133362e-01 1.062721014022827148e-02 -3.855480626225471497e-02 -9.807696193456649780e-02 -3.204151093959808350e-01 -1.334885507822036743e-01 -1.240685582160949707e-01 -3.464914485812187195e-02 2.701194882392883301e-01 -2.602275647222995758e-02 -1.309750378131866455e-01 1.450747698545455933e-01 -2.497695684432983398e-01 2.494605779647827148e-01 1.522876769304275513e-01 1.887166053056716919e-01
-2.084711045026779175e-01 2.130230069160461426e-01 2.007921189069747925e-01 -1.543260514736175537e-01 9.557028859853744507e-02 1.771495044231414795e-01 -7.812250405550003052e-03 3.333564400672912598e-01 -1.026579663157463074e-01 2.840680181980133057e-01 9.722629934549331665e-02 -7.491852343082427979e-02 -1.205017939209938049e-01 1.010007411241531372e-01 -1.372508588247001171e-03 -4.598027095198631287e-02 -1.151997745037078857e-01 2.630974650382995605e-01 -1.246814243495464325e-02 5.825996771454811096e-02 -2.246824055910110474e-01 6.834559142589569092e-02 6.852152198553085327e-02 -2.676441073417663574e-01 3.263852894306182861e-01 1.726900041103363037e-01 1.117136552929878235e-01 -6.773760542273521423e-03 -3.214757740497589111e-01 -1.558780372142791748e-01 4.712856188416481018e-02 2.567552030086517334e-01
-2.845728099346160889e-01 7.749077677726745605e-02 -9.162265062332153320e-02 -2.216707915067672729e-01 1.547668129205703735e-02 -7.100591808557510376e-02 4.387040063738822937e-02 1.181328520178794861e-01 -1.960930973291397095e-01 9.851660579442977905e-02 3.404615819454193115e-01 2.330261319875717163e-01 -3.912165015935897827e-02 1.481524556875228882e-01 -2.380154132843017578e-01 -1.402102410793304443e-01 4.550635069608688354e-02 -1.020333394408226013e-01 -8.660913258790969849e-02 1.875852234661579132e-02 -3.432542458176612854e-02 1.862009316682815552e-01 1.050236970186233521e-01 -2.958340942859649658e-01 4.165417850017547607e-01 2.984241843223571777e-01 2.764567360281944275e-02 5.917979776859283447e-02 -3.021451234817504883e-01 -1.214112062007188797e-02 -5.095426365733146667e-02 2.363681048154830933e-02
-1.159512996673583984e-01 3.947440087795257568e-01 6.901352107524871826e-02 -3.067821264266967773e-01 -8.256953209638595581e-03 4.011534899473190308e-02 2.881548404693603516e-01 -1.613748669624328613e-01 3.219019249081611633e-02 -3.292450308799743652e-02 1.892109364271163940e-01 1.607497036457061768e-01 9.892500936985015869e-02 1.851635873317718506e-01 -1.356530785560607910e-01 1.979336887598037720e-01 5.975050479173660278e-02 1.607333868741989136e-01 2.681326866149902344e-01 6.940812617540359497e-02 8.328109234571456909e-02 5.963628739118576050e-02 6.763532757759094238e-02 -2.326739430427551270e-01 2.910811007022857666e-01 1.659512370824813843e-01 4.708179086446762085e-02 -1.463337838649749756e-01 2.198226749897003174e-02 1.198089495301246643e-01 -2.454542964696884155e-01 2.634078562259674072e-01
2.875682711601257324e-01 2.876856029033660889e-01 1.646087467670440674e-01 -1.278482377529144287e-01 2.936381399631500244e-01 -1.010872051119804382e-01 -4.502869769930839539e-02 -2.189073711633682251e-02 -1.361100971698760986e-01 3.267751038074493408e-01 1.341241691261529922e-02 5.566042661666870117e-02 6.002334877848625183e-02 1.129026617854833603e-02 1.038425266742706299e-01 -1.015169844031333923e-01 2.069434076547622681e-01 2.030432969331741333e-01 2.524812519550323486e-01 5.817580968141555786e-02 5.961650516837835312e-03 -4.155128449201583862e-02 -1.315242946147918701e-01 -2.924590110778808594e-01 4.704010486602783203e-01 1.282129585742950439e-01 3.722286224365234375e-02 -1.383138597011566162e-01 3.527820110321044922e-02 1.178358867764472961e-02 -1.307406276464462280e-01 -7.913007587194442749e-02
-2.678006887435913086e-01 2.686170637607574463e-01 1.056510284543037415e-01 9.478617459535598755e-03 1.937588006258010864e-01 -7.640305906534194946e-02 1.377861648797988892e-01 4.207270964980125427e-02 2.180876284837722778e-01 -3.379386961460113525e-01 2.504263818264007568e-01 -2.262304536998271942e-02 -5.167570337653160095e-02 -9.375170618295669556e-02 -2.843415141105651855e-01 1.829501986503601074e-01 1.664479225873947144e-01 8.874232880771160126e-03 1.903482377529144287e-01 3.011699020862579346e-01 4.942370578646659851e-02 -7.134979125112295151e-03 -7.368752360343933105e-02 4.709589481353759766e-02 4.131007492542266846e-01 1.851996183395385742e-01 -1.726063638925552368e-01 -1.663158535957336426e-01 7.074036169797182083e-03 1.737633720040321350e-04 3.561404347419738770e-02 3.722495958209037781e-02
2.234344780445098877e-01 2.274021953344345093e-01 2.449781745672225952e-01 -3.901255428791046143e-01 7.948429137468338013e-02 -2.844769135117530823e-02 2.873508036136627197e-01 -2.040141820907592773e-01 3.254281356930732727e-03 1.611003428697586060e-01 -4.191401600837707520e-02 -2.343613803386688232e-01 3.273097798228263855e-02 4.818560928106307983e-02 1.314482688903808594e-01 1.836456209421157837e-01 1.345198228955268860e-02 -3.800936043262481689e-02 3.411024808883666992e-01 -4.662378504872322083e-02 -1.136177778244018555e-01 2.751839719712734222e-02 1.180473938584327698e-01 -5.162912979722023010e-02 4.050830006599426270e-01 8.776456862688064575e-02 1.402264181524515152e-02 -8.086462318897247314e-02 -2.734094560146331787e-01 8.571131154894828796e-03 -1.174349337816238403e-01 1.501272432506084442e-02
-3.809505701065063477e-02 -2.056713961064815521e-02 4.147896766662597656e-01 -1.801875829696655273e-01 2.991347908973693848e-01 -4.510340839624404907e-02 2.553197145462036133e-01 1.082249656319618225e-01 2.558049745857715607e-02 7.049461454153060913e-02 1.004883795976638794e-01 5.654235556721687317e-02 -1.212333664298057556e-01 -1.842921972274780273e-01 1.486032307147979736e-01 -1.399491727352142334e-02 1.818470656871795654e-01 -2.726233564317226410e-02 3.230800628662109375e-01 1.902262568473815918e-01 -2.910839021205902100e-01 6.330384314060211182e-02 5.352451279759407043e-02 -7.595811970531940460e-03 3.141165077686309814e-01 2.399625778198242188e-01 -1.833838671445846558e-01 1.653860956430435181e-01 -1.203303486108779907e-01 -1.578937619924545288e-01 1.123037487268447876e-01 6.237526424229145050e-03
7.786316424608230591e-02 2.251070439815521240e-01 2.544957995414733887e-01 -1.293447017669677734e-01 -1.155633758753538132e-02 8.695509284734725952e-02 4.088349938392639160e-01 2.869466505944728851e-02 9.230898320674896240e-02 -1.317310482263565063e-01 3.576787710189819336e-01 1.160819083452224731e-01 -3.004133105278015137e-01 7.175850868225097656e-02 -1.920960247516632080e-01 -7.510451972484588623e-02 7.142999209463596344e-03 -3.759457543492317200e-02 1.119769215583801270e-01 3.585257753729820251e-02 9.713228791952133179e-02 2.906019091606140137e-01 -6.631268560886383057e-02 -9.949579834938049316e-03 3.680583536624908447e-01 1.707462817430496216e-01 2.676617205142974854e-01 9.271141141653060913e-02 -7.557020988315343857e-03 -6.115304306149482727e-02 -1.019553393125534058e-01 9.032966941595077515e-02
-2.052017897367477417e-01 2.012982815504074097e-01 -2.046891115605831146e-02 6.834369152784347534e-02 9.306088835000991821e-02 2.950110733509063721e-01 1.871136575937271118e-01 -2.923293113708496094e-01 -1.466444134712219238e-01 2.087656110525131226e-01 2.486019283533096313e-01 -2.837090194225311279e-01 8.558525890111923218e-02 -1.836252212524414062e-01 -2.309594117105007172e-02 -8.071309328079223633e-02 1.208981871604919434e-01 -1.610866487026214600e-01 2.832175195217132568e-01 1.181460022926330566e-01 1.522992849349975586e-01 5.412968248128890991e-02 1.088096722960472107e-01 -1.251244992017745972e-01 1.093524545431137085e-01 2.213753908872604370e-01 -1.996069401502609253e-01 2.219178155064582825e-02 -3.719412386417388916e-01 -1.092930063605308533e-01 2.218214236199855804e-02 1.464544888585805893e-02
2.162428200244903564e-01 -3.972456604242324829e-02 2.901721596717834473e-01 -2.824237346649169922e-01 -5.914571881294250488e-02 -2.001761198043823242e-01 -2.617917358875274658e-01 -1.346676498651504517e-01 -5.370772629976272583e-02 5.973896756768226624e-02 2.037044167518615723e-01 7.572527974843978882e-03 -1.454734057188034058e-01 1.257085502147674561e-01 -2.957772910594940186e-01 7.071673125028610229e-02 3.272673487663269043e-01 1.993285417556762695e-01 4.047774523496627808e-02 -5.070043727755546570e-02 -2.943961508572101593e-02 3.780551254749298096e-02 -5.178553611040115356e-02 -1.030393615365028381e-01 4.778276383876800537e-01 -1.364823663607239723e-03 1.179285645484924316e-01 -1.694013029336929321e-01 -6.184509769082069397e-02 1.876809895038604736e-01 5.773128196597099304e-02 7.495419122278690338e-03
6.024719029664993286e-02 -1.116550117731094360e-01 -1.387562453746795654e-01 -2.453511506319046021e-01 1.135136336088180542e-01 -3.779876604676246643e-02 7.088122516870498657e-02 4.469314962625503540e-02 1.788136176764965057e-02 1.738373637199401855e-01 3.376858830451965332e-01 -1.094626337289810181e-01 -1.807184964418411255e-01 -7.916025817394256592e-02 -2.864912450313568115e-01 2.070888178423047066e-03 3.700181096792221069e-02 1.031308528035879135e-02 7.822408527135848999e-02 -1.833775043487548828e-01 2.558231949806213379e-01 3.062873780727386475e-01 -1.575184017419815063e-01 -3.205539882183074951e-01 4.304679930210113525e-01 1.538992822170257568e-01 5.074460431933403015e-02 8.245558291673660278e-02 -5.918711423873901367e-02 1.226188242435455322e-01 1.792366951704025269e-01 -9.211532026529312134e-02
-2.119961231946945190e-01 1.704463958740234375e-01 -4.612335935235023499e-02 -3.378216549754142761e-02 1.895447522401809692e-01 4.077165946364402771e-02 4.209727421402931213e-02 1.705006957054138184e-01 -2.455575391650199890e-02 1.089868471026420593e-01 1.990215778350830078e-01 6.865536421537399292e-02 1.643138974905014038e-01 2.633460760116577148e-01 -2.281897068023681641e-01 1.184483841061592102e-01 -3.080754727125167847e-02 1.589293777942657471e-01 1.582632511854171753e-01 5.922005698084831238e-02 2.262249737977981567e-01 2.659830152988433838e-01 -5.429131165146827698e-02 -2.723653316497802734e-01 3.359533548355102539e-01 3.917448222637176514e-02 -1.444660276174545288e-01 9.894025325775146484e-02 -2.321546226739883423e-01 2.841812670230865479e-01 2.865635156631469727e-01 -1.392852216958999634e-01
8.964305371046066284e-02 2.758499979972839355e-01 3.372788801789283752e-02 -3.738319575786590576e-01 -2.442326629534363747e-03 2.284456193447113037e-01 8.999048732221126556e-03 6.303023546934127808e-02 -7.317897677421569824e-02 1.624272204935550690e-02 7.234238833189010620e-02 2.491202903911471367e-03 -4.617195203900337219e-02 2.169886976480484009e-02 -3.225875645875930786e-02 1.307869106531143188e-01 2.138539403676986694e-01 -4.380718991160392761e-02 3.594295382499694824e-01 1.799194514751434326e-01 -2.033417671918869019e-01 -1.985139250755310059e-01 2.296700179576873779e-01 -1.561002582311630249e-01 2.935032248497009277e-01 -7.203614711761474609e-02 -2.945091426372528076e-01 -2.890850007534027100e-01 -1.179756820201873779e-01 1.648162603378295898e-01 -9.316005557775497437e-02 9.297136962413787842e-02
-2.370308190584182739e-01 5.004429817199707031e-02 2.042947411537170410e-01 -2.514714300632476807e-01 2.806940115988254547e-02 -2.375686541199684143e-02 5.685995891690254211e-02 1.537322551012039185e-01 5.048685520887374878e-02 -1.586956828832626343e-01 3.140697628259658813e-02 -1.316777765750885010e-01 1.923055797815322876e-01 1.627223938703536987e-01 -2.517886161804199219e-01 1.837560087442398071e-01 8.104992657899856567e-02 1.107406318187713623e-01 2.949015796184539795e-01 2.804824411869049072e-01 1.069509014487266541e-01 7.685199379920959473e-02 1.795698404312133789e-01 3.174809366464614868e-02 5.290469527244567871e-01 1.608065664768218994e-01 2.814836241304874420e-02 6.613005697727203369e-02 7.461317628622055054e-02 1.757764816284179688e-01 1.306292861700057983e-01 4.387280344963073730e-02
-2.864202111959457397e-02 -5.925387889146804810e-02 -8.023480325937271118e-02 2.557205855846405029e-01 9.825783222913742065e-02 2.980035841464996338e-01 -8.854348212480545044e-03 4.918259102851152420e-03 1.363791376352310181e-01 -1.416882500052452087e-02 2.961743175983428955e-01 2.981895953416824341e-02 -2.453695833683013916e-01 7.856536656618118286e-02 -1.015174910426139832e-01 3.664547801017761230e-01 5.055790767073631287e-02 -1.559311174787580967e-03 1.697816103696823120e-01 -1.894920319318771362e-01 4.371967166662216187e-02 2.995133996009826660e-01 -1.566950529813766479e-01 -2.106330245733261108e-01 4.895117580890655518e-01 5.358856171369552612e-02 5.511746928095817566e-02 3.345166519284248352e-02 -3.146542236208915710e-02 5.406580865383148193e-02 1.447829157114028931e-01 8.680980652570724487e-02
-2.947722077369689941e-01 -1.271807551383972168e-01 2.253484576940536499e-01 -9.243344515562057495e-02 1.676099747419357300e-01 9.588571637868881226e-02 6.350440531969070435e-02 -1.265820562839508057e-01 1.294130235910415649e-01 3.133121728897094727e-01 3.020745813846588135e-01 -1.026758104562759399e-01 1.200194507837295532e-01 1.037116497755050659e-01 1.235499829053878784e-01 -1.082868725061416626e-01 8.861878514289855957e-02 6.108389422297477722e-02 2.873092889785766602e-01 1.784036159515380859e-01 9.927106648683547974e-02 4.599023982882499695e-02 2.629921436309814453e-01 1.005671732127666473e-02 2.005448639392852783e-01 7.296545803546905518e-02 -1.409705728292465210e-02 -1.040788069367408752e-01 -3.110311627388000488e-01 2.837412357330322266e-01 -1.207273826003074646e-01 2.362576574087142944e-01
-2.417683005332946777e-01 1.698652505874633789e-01 -3.344179317355155945e-02 -3.250378668308258057e-01 5.034083034843206406e-03 1.356233954429626465e-01 1.465938091278076172e-01 -7.959726452827453613e-02 4.423382505774497986e-02 5.870038643479347229e-02 6.661320477724075317e-02 -5.401626694947481155e-03 1.383625268936157227e-01 4.499972239136695862e-02 -2.282545566558837891e-01 2.640194296836853027e-01 2.195381745696067810e-02 -1.853571087121963501e-01 1.725132167339324951e-01 -1.138025373220443726e-01 -9.146326780319213867e-02 -7.226458936929702759e-02 -7.192141562700271606e-02 7.072980701923370361e-02 6.264970302581787109e-01 2.348778098821640015e-01 -2.601918019354343414e-02 2.251194603741168976e-02 8.546881377696990967e-02 3.617443889379501343e-02 1.877028942108154297e-01 1.132561340928077698e-01
1.106842607259750366e-01 1.335240453481674194e-01 7.493110001087188721e-02 -1.059230640530586243e-01 9.831276535987854004e-02 -1.000177785754203796e-01 -2.339889854192733765e-01 -8.278211206197738647e-02 1.104468181729316711e-01 1.766726970672607422e-01 2.361578196287155151e-01 -8.165698498487472534e-02 -1.832578927278518677e-01 3.602728247642517090e-01 -2.765526995062828064e-02 5.231725424528121948e-02 -1.715713739395141602e-02 1.938420087099075317e-01 9.778519719839096069e-02 1.504648625850677490e-01 1.807917207479476929e-01 1.374169290065765381e-01 1.312893927097320557e-01 -4.400113523006439209e-01 4.111473262310028076e-01 1.921036839485168457e-02 5.325088277459144592e-02 7.045236974954605103e-02 -1.739013195037841797e-01 2.275151163339614868e-01 6.438900530338287354e-02 -5.686508119106292725e-02
3.690859675407409668e-02 1.854067444801330566e-01 5.480033159255981445e-01 -1.764469891786575317e-01 2.809353172779083252e-01 -4.034073278307914734e-02 2.975358963012695312e-01 -6.652233004570007324e-02 -1.403472274541854858e-01 2.190122753381729126e-02 3.173467218875885010e-01 8.672357350587844849e-02 -5.864417552947998047e-02 -4.445267096161842346e-02 1.489714835770428181e-03 -4.855237528681755066e-02 1.353281140327453613e-01 -9.382750093936920166e-02 9.352488070726394653e-02 -1.667537912726402283e-02 -2.042461931705474854e-01 -1.154391989111900330e-01 -1.676232665777206421e-01 1.243358105421066284e-01 3.353089690208435059e-01 1.159963086247444153e-01 -5.618795379996299744e-02 8.601228892803192139e-02 -5.841689184308052063e-02 -1.038847342133522034e-01 1.321725547313690186e-01 -1.423932462930679321e-01
-1.410958766937255859e-01 1.222903132438659668e-01 -8.670257776975631714e-02 5.170254781842231750e-02 3.122698962688446045e-01 3.345162421464920044e-02 9.859552606940269470e-03 4.404462128877639771e-02 2.083515189588069916e-02 -6.034249067306518555e-02 2.717517912387847900e-01 6.168196443468332291e-03 -3.724723160266876221e-01 -3.504648059606552124e-02 -6.655882298946380615e-02 2.164299786090850830e-01 1.533109322190284729e-02 9.772150963544845581e-02 -6.960020866245031357e-03 -1.861154288053512573e-01 2.431031167507171631e-01 2.429472655057907104e-01 -6.214896216988563538e-02 -2.384776473045349121e-01 5.637866258621215820e-01 7.884211838245391846e-02 -5.371838342398405075e-03 1.161588206887245178e-01 -1.011555045843124390e-01 8.064001053571701050e-02 1.269746292382478714e-02 8.521518856287002563e-02
-6.182118877768516541e-02 -1.960383206605911255e-01 3.011223077774047852e-01 -3.324742913246154785e-01 4.067517071962356567e-02 1.168172955513000488e-01 -3.491925075650215149e-02 1.179845929145812988e-01 -2.025239616632461548e-01 -1.556218718178570271e-03 2.453027069568634033e-01 -6.572529673576354980e-02 2.421705275774002075e-01 2.517678737640380859e-01 -8.730395883321762085e-02 3.884224593639373779e-01 2.554428279399871826e-01 -2.865279465913772583e-02 8.755760639905929565e-02 5.556545406579971313e-02 1.136146020144224167e-02 2.070040255784988403e-02 2.847294509410858154e-02 2.600989863276481628e-02 4.077541828155517578e-01 2.983120270073413849e-02 -4.325287416577339172e-02 5.676029622554779053e-02 -5.805219709873199463e-02 2.391090542078018188e-01 -5.647015199065208435e-02 -1.587605625391006470e-01
-1.997937262058258057e-02 3.327596187591552734e-01 1.528853327035903931e-01 8.908439427614212036e-03 9.359072893857955933e-02 2.626774907112121582e-01 1.185365542769432068e-01 4.991082474589347839e-03 1.229459121823310852e-01 1.728085726499557495e-01 7.903199642896652222e-02 1.696065813302993774e-01 -2.251760065555572510e-01 3.868128359317779541e-01 -2.250036746263504028e-01 8.797277696430683136e-03 1.752713024616241455e-01 7.179036736488342285e-02 7.058674842119216919e-02 -6.999700516462326050e-02 4.235636815428733826e-02 1.326549053192138672e-01 2.703881263732910156e-01 -1.538383066654205322e-01 3.430167734622955322e-01 1.339988410472869873e-01 7.230398803949356079e-02 -3.124099373817443848e-01 5.163334310054779053e-02 -1.014753282070159912e-01 1.231065616011619568e-01 1.186378672719001770e-01
6.796572357416152954e-02 -9.302799403667449951e-02 2.207421362400054932e-01 2.349015921354293823e-01 4.158811271190643311e-01 1.666573062539100647e-02 1.284096240997314453e-01 -3.398765251040458679e-02 1.696702837944030762e-02 3.874853551387786865e-01 3.183220624923706055e-01 -3.642531111836433411e-02 -6.862735748291015625e-02 5.313367024064064026e-02 -1.346158087253570557e-01 1.237144693732261658e-01 1.226770430803298950e-01 3.130820989608764648e-01 7.790784537792205811e-02 -6.338640302419662476e-02 6.465067714452743530e-02 1.972216367721557617e-01 -2.914378941059112549e-01 -8.623231202363967896e-02 5.468015000224113464e-02 1.543746441602706909e-01 -2.514001429080963135e-01 -8.268798142671585083e-02 -1.895912885665893555e-01 -3.288816660642623901e-02 6.125465407967567444e-02 4.060327261686325073e-02
5.541260540485382080e-02 3.713729679584503174e-01 -4.196614399552345276e-02 -3.590453267097473145e-01 1.832830756902694702e-01 6.859473139047622681e-02 9.910952299833297729e-02 -1.860748231410980225e-01 4.739257320761680603e-02 -1.561974585056304932e-01 2.071765363216400146e-01 -9.061064571142196655e-02 8.946120738983154297e-02 5.908534303307533264e-02 -1.178487837314605713e-01 1.336678564548492432e-01 1.687759160995483398e-02 1.149593964219093323e-01 3.178305327892303467e-01 4.206360131502151489e-02 1.358701139688491821e-01 1.734331250190734863e-02 9.634235501289367676e-02 -3.032582998275756836e-01 3.086040616035461426e-01 -2.306086570024490356e-02 8.192487806081771851e-02 -2.897624969482421875e-01 -3.650110587477684021e-02 1.425534486770629883e-01 -1.859804093837738037e-01 2.135101407766342163e-01
5.511706694960594177e-02 1.142692007124423981e-02 2.736347317695617676e-01 -1.849539875984191895e-01 1.546194553375244141e-01 2.952660620212554932e-01 -2.042463608086109161e-02 -7.600288838148117065e-02 -7.164582610130310059e-02 1.768424063920974731e-01 2.776437699794769287e-01 6.464595347642898560e-02 2.240168489515781403e-02 -7.129062712192535400e-02 -1.259658932685852051e-01 7.228907197713851929e-03 1.229492872953414917e-01 7.178615033626556396e-02 1.942956000566482544e-01 6.857958436012268066e-02 -2.618491947650909424e-01 9.189353324472904205e-03 -9.644283354282379150e-02 -1.851316541433334351e-01 1.112136542797088623e-01 -6.094021350145339966e-02 -4.005652368068695068e-01 1.492264717817306519e-01 -1.672356426715850830e-01 -2.777560651302337646e-01 -3.246174380183219910e-02 3.890606462955474854e-01
-1.949880719184875488e-01 -3.388556540012359619e-01 -7.883561402559280396e-02 1.796652935445308685e-02 2.086928635835647583e-01 1.114169880747795105e-01 1.674085706472396851e-01 -1.097675561904907227e-01 9.511935710906982422e-02 2.556518912315368652e-01 1.675680130720138550e-01 -1.117097660899162292e-01 -7.594826072454452515e-02 8.337270468473434448e-02 -2.833669185638427734e-01 3.855907320976257324e-01 -9.316276758909225464e-02 4.845018684864044189e-02 1.513034552335739136e-01 7.078170776367187500e-02 -1.158217862248420715e-01 2.609058842062950134e-02 2.481569051742553711e-01 -1.702758520841598511e-01 4.019440114498138428e-01 8.117213845252990723e-03 -1.502484530210494995e-01 1.099343672394752502e-01 -1.951094157993793488e-02 4.130116477608680725e-02 -1.364955157041549683e-01 -1.652709841728210449e-01
-2.856006100773811340e-02 -4.025294445455074310e-03 2.717244923114776611e-01 -3.857444971799850464e-02 3.442604541778564453e-01 -4.803307726979255676e-02 2.758830413222312927e-02 1.718592271208763123e-02 3.640245497226715088e-01 2.087852507829666138e-01 2.427841424942016602e-01 3.200809657573699951e-02 -1.578239947557449341e-01 -3.282080963253974915e-02 -3.694587051868438721e-01 -4.022523388266563416e-02 -4.688150808215141296e-02 -8.090487681329250336e-03 1.361850276589393616e-02 -1.523903012275695801e-01 -8.829453587532043457e-02 3.145210444927215576e-01 7.185974717140197754e-02 -2.567785382270812988e-01 2.082782387733459473e-01 -9.915821254253387451e-02 -3.043244779109954834e-01 9.631770849227905273e-02 -4.968726634979248047e-02 2.015255093574523926e-01 3.314842702820897102e-03 -1.024174969643354416e-02
1.333749294281005859e-01 2.110687345266342163e-01 2.618626058101654053e-01 -1.593730151653289795e-01 1.459296792745590210e-01 1.897863596677780151e-01 9.807549417018890381e-02 3.987101092934608459e-02 -5.780011415481567383e-02 1.809389144182205200e-01 1.428399831056594849e-01 -1.930233389139175415e-01 2.094956636428833008e-01 -1.121843382716178894e-01 -3.764263093471527100e-01 -2.257466465234756470e-01 -1.036732364445924759e-02 -2.415762469172477722e-02 1.493587046861648560e-01 1.811364740133285522e-01 -9.697714447975158691e-02 -7.430145144462585449e-02 9.928909689188003540e-02 3.173130750656127930e-02 3.403476774692535400e-01 3.372273147106170654e-01 2.085956633090972900e-01 9.722916409373283386e-03 -2.046047002077102661e-01 9.627531468868255615e-02 -1.473641991615295410e-01 -6.840760260820388794e-02
5.694942083209753036e-03 -1.767232716083526611e-01 3.649978041648864746e-01 -1.006666868925094604e-01 1.003343239426612854e-01 1.050333827733993530e-01 2.569766938686370850e-01 1.078102514147758484e-01 -1.035193651914596558e-01 -4.548729211091995239e-02 1.741195917129516602e-01 -1.765946298837661743e-02 1.422752141952514648e-01 1.939769983291625977e-01 -2.064676396548748016e-02 1.431989073753356934e-01 -5.023292824625968933e-02 2.843495607376098633e-01 1.951575130224227905e-01 5.187289044260978699e-02 -5.148081481456756592e-02 -8.386055380105972290e-02 -2.025533914566040039e-01 1.775488108396530151e-01 4.107908606529235840e-01 3.548863530158996582e-01 -1.584730595350265503e-01 -2.513304948806762695e-01 -2.386325225234031677e-02 -7.600151002407073975e-02 4.749073460698127747e-02 -8.024358004331588745e-02
1.661645807325839996e-02 1.293337345123291016e-01 1.481965482234954834e-01 -4.763323441147804260e-02 -7.680523395538330078e-02 2.594929337501525879e-01 -1.083657220005989075e-01 1.918769627809524536e-01 4.790932871401309967e-03 1.294092237949371338e-01 1.942759752273559570e-01 -5.764785036444664001e-02 -1.586894840002059937e-01 -8.767016977071762085e-02 -1.844257563352584839e-01 3.101601898670196533e-01 -2.513061463832855225e-01 -1.801502406597137451e-01 -9.568124264478683472e-02 1.748454570770263672e-01 3.165505453944206238e-02 1.606202125549316406e-01 6.170879676938056946e-02 -5.876400470733642578e-01 1.909538358449935913e-01 1.300000101327896118e-01 -3.129536285996437073e-02 -2.018913030624389648e-01 -2.783232182264328003e-02 -7.105600833892822266e-02 5.717202648520469666e-02 2.436971105635166168e-02
-4.502296820282936096e-02 2.395468056201934814e-01 2.517310902476310730e-02 -3.600005507469177246e-01 2.766260802745819092e-01 2.268254756927490234e-01 2.038751691579818726e-01 1.368876546621322632e-01 5.583449453115463257e-02 5.643383041024208069e-02 1.041678041219711304e-01 -1.408896758221089840e-03 3.749310374259948730e-01 -4.983480647206306458e-02 2.670598961412906647e-02 2.700995802879333496e-01 1.111959218978881836e-01 -2.548308074474334717e-01 1.125445291399955750e-01 -7.452503591775894165e-02 1.239931583404541016e-01 2.124525755643844604e-01 -1.168844178318977356e-01 -6.759960204362869263e-02 2.576183676719665527e-01 2.094162404537200928e-01 -8.444587886333465576e-02 -2.402338236570358276e-01 -1.107342094182968140e-01 -6.594664603471755981e-02 1.049580946564674377e-01 1.060353592038154602e-01
-6.066481769084930420e-02 2.533169090747833252e-01 -5.081404373049736023e-02 -1.996481791138648987e-02 4.427999630570411682e-02 9.934797137975692749e-02 6.926064938306808472e-02 1.232643872499465942e-01 -1.578046679496765137e-01 7.444028556346893311e-02 1.905859112739562988e-01 6.404531747102737427e-02 -2.647440731525421143e-01 -5.137113854289054871e-02 -2.150472700595855713e-01 3.431672602891921997e-02 3.217934370040893555e-01 1.707240194082260132e-01 2.587363421916961670e-01 -1.216265782713890076e-01 -1.518930643796920776e-01 9.749124944210052490e-02 3.047940135002136230e-01 -1.049928218126296997e-01 1.497129630297422409e-02 2.070953510701656342e-02 -2.844857871532440186e-01 -3.810075819492340088e-01 -1.685606092214584351e-01 1.370436251163482666e-01 1.386584192514419556e-01 2.494433969259262085e-01
-2.617597877979278564e-01 7.394465059041976929e-02 1.620290279388427734e-01 -4.542755186557769775e-01 -1.472370699048042297e-02 3.217732012271881104e-01 5.325014144182205200e-02 -3.761744499206542969e-02 -2.143735624849796295e-02 -4.135761409997940063e-02 2.357212007045745850e-01 -1.359634101390838623e-01 1.531990021467208862e-01 1.295371353626251221e-01 -1.108333319425582886e-01 2.664349675178527832e-01 1.512308269739151001e-01 -9.707625210285186768e-02 9.907134622335433960e-02 -1.213750690221786499e-01 -6.989792920649051666e-03 1.811812520027160645e-01 6.437750160694122314e-02 9.079119563102722168e-02 3.004021644592285156e-01 3.409496247768402100e-01 -2.037028037011623383e-02 1.005195230245590210e-01 1.122737228870391846e-01 1.980127990245819092e-01 8.857560157775878906e-02 8.291620016098022461e-02
-2.991836965084075928e-01 2.615399360656738281e-01 -7.449503988027572632e-02 -4.685206115245819092e-01 1.717499047517776489e-01 9.641553461551666260e-02 6.909081339836120605e-02 6.703449040651321411e-02 -7.287544663995504379e-03 6.952360272407531738e-02 7.921420037746429443e-02 -1.918536610901355743e-02 1.779887527227401733e-01 1.113615483045578003e-01 -1.745981723070144653e-01 3.180882334709167480e-01 8.050542324781417847e-02 -1.111208945512771606e-01 4.190384969115257263e-02 -2.575737982988357544e-02 -1.033871918916702271e-01 -3.367134556174278259e-02 -1.610995978116989136e-01 -3.134607523679733276e-02 4.653837382793426514e-01 1.618223786354064941e-01 -4.692170023918151855e-02 -2.496461756527423859e-02 5.643462762236595154e-02 1.228646785020828247e-01 5.954208597540855408e-02 2.329425513744354248e-01
1.960851103067398071e-01 1.242313161492347717e-01 1.117709800601005554e-01 -1.445369422435760498e-01 1.451023668050765991e-01 -4.686975851655006409e-02 -8.754090219736099243e-02 -9.506459534168243408e-02 1.491004079580307007e-01 4.983404278755187988e-02 2.893375456333160400e-01 -1.234882324934005737e-01 -2.735739648342132568e-01 1.019970849156379700e-01 -3.506274223327636719e-01 1.019188389182090759e-01 9.819307923316955566e-02 7.564558088779449463e-02 1.902426406741142273e-02 4.113478586077690125e-02 2.615029513835906982e-01 1.342346668243408203e-01 -3.268746435642242432e-01 -3.393599390983581543e-01 2.452286034822463989e-01 2.029497623443603516e-01 1.051567643880844116e-01 -2.884392440319061279e-02 -1.963848471641540527e-01 1.631725430488586426e-01 1.544848382472991943e-01 -4.921206086874008179e-02
-1.542071402072906494e-01 2.136881500482559204e-01 -2.415704308077692986e-03 3.359172120690345764e-02 1.707650572061538696e-01 2.331672757863998413e-01 3.267639577388763428e-01 -1.663096249103546143e-01 2.213031500577926636e-01 -3.716789186000823975e-02 1.866905540227890015e-01 -1.807372272014617920e-01 5.134375765919685364e-02 1.374709457159042358e-01 -1.948761194944381714e-01 5.087517201900482178e-02 -7.217676937580108643e-02 -1.863432377576828003e-01 2.491446137428283691e-01 1.748177260160446167e-01 -2.160974144935607910e-01 2.303131073713302612e-01 -1.713837832212448120e-01 -1.852084696292877197e-01 3.080520033836364746e-01 2.181845307350158691e-01 1.630954444408416748e-01 -3.770814090967178345e-02 -4.164233431220054626e-02 2.408051192760467529e-01 -7.197365909814834595e-02 -8.860426023602485657e-03
9.073102846741676331e-03 4.241394996643066406e-01 -3.461720049381256104e-02 -2.996972799301147461e-01 1.867256462574005127e-01 -1.972779072821140289e-02 2.945993542671203613e-01 -2.183371223509311676e-02 -3.767730295658111572e-02 -6.897451728582382202e-02 2.340275943279266357e-01 -1.520270109176635742e-01 1.134197562932968140e-01 1.599453538656234741e-01 -1.589590609073638916e-01 2.133152186870574951e-01 4.015543684363365173e-02 -8.994512259960174561e-02 2.550700604915618896e-01 -1.348372269421815872e-02 -1.770408451557159424e-02 7.562389969825744629e-02 -2.807482331991195679e-02 -2.649886310100555420e-01 2.852196395397186279e-01 3.959137573838233948e-02 2.081734240055084229e-01 -1.345920264720916748e-01 9.329303354024887085e-02 1.267213523387908936e-01 -5.040745064616203308e-02 2.992539703845977783e-01
-2.929274439811706543e-01 2.684751152992248535e-01 -5.796739831566810608e-02 -2.552654743194580078e-01 4.111746698617935181e-02 1.971028000116348267e-01 9.664130955934524536e-02 -4.439954087138175964e-02 6.820224225521087646e-02 -9.746961877681314945e-04 9.912028908729553223e-02 -2.953863143920898438e-02 1.346481740474700928e-01 6.536229979246854782e-03 -2.277736961841583252e-01 3.805668652057647705e-01 1.988111436367034912e-02 -2.361807972192764282e-01 5.894291773438453674e-02 -1.958916932344436646e-01 -1.594805270433425903e-01 8.793309330940246582e-03 -6.198422983288764954e-02 -7.452492602169513702e-03 5.341153740882873535e-01 1.871916353702545166e-01 -5.732851102948188782e-02 1.524071097373962402e-01 -4.162755981087684631e-02 -5.789828486740589142e-03 2.515709027647972107e-02 1.218243092298507690e-01
7.281689345836639404e-02 5.328261852264404297e-02 2.131407409906387329e-01 1.997213438153266907e-02 6.498892605304718018e-02 -8.601642400026321411e-02 -1.159276906400918961e-02 -6.347845494747161865e-02 1.885720342397689819e-01 2.990435995161533356e-02 4.147813320159912109e-01 -6.158449873328208923e-02 -2.108197286725044250e-02 8.419614285230636597e-02 -2.883147001266479492e-01 6.457083672285079956e-02 1.596406698226928711e-01 1.911037117242813110e-01 1.760854967869818211e-03 -8.582283556461334229e-02 3.147330880165100098e-01 1.415860354900360107e-01 -3.956513702869415283e-01 -2.617590129375457764e-01 3.798062801361083984e-01 -7.690861076116561890e-02 8.334294706583023071e-02 -4.095688834786415100e-02 -1.911419481039047241e-01 6.225534528493881226e-02 9.477988630533218384e-02 3.748695179820060730e-02
-2.030393332242965698e-01 5.463442951440811157e-02 2.045655697584152222e-01 2.208328545093536377e-01 3.779167532920837402e-01 1.285760849714279175e-01 -4.890339332632720470e-04 -3.171997889876365662e-02 -1.175552513450384140e-02 -1.328403363004326820e-03 2.257432043552398682e-01 8.473023772239685059e-02 -1.388724446296691895e-01 4.859945550560951233e-02 -2.516428939998149872e-02 2.801903784275054932e-01 6.484660506248474121e-02 -5.809663608670234680e-02 -6.786309182643890381e-02 -1.279578953981399536e-01 2.012841850519180298e-01 -5.119848623871803284e-02 -8.105278015136718750e-02 -3.255504965782165527e-01 4.852828979492187500e-01 6.494512408971786499e-02 3.929757326841354370e-02 1.055766865611076355e-01 -2.516716420650482178e-01 3.300085663795471191e-02 -3.611244633793830872e-02 -2.082351744174957275e-01
-1.250330358743667603e-02 -2.301684170961380005e-01 9.851557016372680664e-02 7.449572440236806870e-03 9.952603280544281006e-02 -1.218727976083755493e-02 -1.632163226604461670e-01 -1.965500786900520325e-02 -3.041430413722991943e-01 6.354194134473800659e-03 5.568819642066955566e-01 -1.479466259479522705e-01 9.205810725688934326e-02 -9.712791442871093750e-02 -3.315604059025645256e-03 6.542028486728668213e-02 1.540873944759368896e-01 -9.865799546241760254e-02 7.827990502119064331e-02 6.312779337167739868e-02 2.694254973903298378e-03 -1.363886520266532898e-02 2.321094274520874023e-01 -1.860860139131546021e-01 2.948302030563354492e-01 4.291091263294219971e-01 -6.168797984719276428e-02 -1.252565979957580566e-01 -1.224474012851715088e-01 -4.471824970096349716e-03 -5.658718198537826538e-02 -1.105546429753303528e-01
-5.391697585582733154e-02 -6.424566358327865601e-02 3.653811812400817871e-01 -1.857044398784637451e-01 -2.035428881645202637e-01 2.355254739522933960e-01 4.130031168460845947e-02 -9.205688536167144775e-02 1.704527139663696289e-01 5.282569676637649536e-02 -5.151697993278503418e-02 -1.777619570493698120e-01 4.931345582008361816e-02 8.501499891281127930e-02 -1.752440184354782104e-01 1.492606699466705322e-01 3.198051452636718750e-02 1.583959162235260010e-01 9.318014606833457947e-03 4.080561175942420959e-02 1.549198944121599197e-02 2.840009629726409912e-01 -1.096011251211166382e-01 -8.737612515687942505e-02 3.867486715316772461e-01 -5.712508037686347961e-02 -1.337555646896362305e-01 8.433452993631362915e-02 -4.015604257583618164e-01 3.366276025772094727e-01 8.937608450651168823e-02 -1.848776638507843018e-02
-1.705739200115203857e-01 -1.038136705756187439e-01 1.726069599390029907e-01 -2.255642414093017578e-01 7.204536348581314087e-02 1.342126876115798950e-01 2.062751352787017822e-01 1.599616557359695435e-01 3.372054547071456909e-03 -8.193752914667129517e-02 2.543257474899291992e-01 -2.880118787288665771e-01 -3.157868385314941406e-01 3.963670879602432251e-02 -6.893114745616912842e-02 1.366358250379562378e-01 2.216183692216873169e-01 3.681632280349731445e-01 -1.167661473155021667e-01 1.582836806774139404e-01 1.989888213574886322e-02 1.074449047446250916e-01 8.726175129413604736e-02 -1.047627478837966919e-01 2.502837181091308594e-01 9.109731018543243408e-02 -2.425934523344039917e-01 -1.133632063865661621e-01 -1.740889102220535278e-01 -2.504616081714630127e-01 -4.046556353569030762e-02 1.335939615964889526e-01
9.705395996570587158e-02 1.928165256977081299e-01 5.062335357069969177e-02 -1.192316710948944092e-01 -2.223079651594161987e-02 2.353058606386184692e-01 1.416302323341369629e-01 3.272860124707221985e-02 2.315599322319030762e-01 -6.728266924619674683e-02 2.616822421550750732e-01 2.456634864211082458e-02 -2.072810232639312744e-01 -1.365717500448226929e-01 4.670243337750434875e-02 2.892379462718963623e-01 2.230332940816879272e-01 -2.396216392517089844e-01 1.769166588783264160e-01 5.335743352770805359e-02 -1.649155169725418091e-01 -8.379721082746982574e-03 5.932711064815521240e-02 2.615133067592978477e-03 5.788139700889587402e-01 -1.585324571351520717e-05 1.496265232563018799e-01 -1.179381087422370911e-02 1.170843392610549927e-01 1.144595667719841003e-01 -2.575622312724590302e-02 1.667823940515518188e-01
2.570244297385215759e-02 2.628591954708099365e-01 2.670588493347167969e-01 -1.469603478908538818e-01 2.099929451942443848e-01 2.209279537200927734e-01 1.123614460229873657e-01 3.433465957641601562e-01 6.780096888542175293e-02 3.515601158142089844e-02 2.378085851669311523e-01 8.057042956352233887e-02 -5.076921358704566956e-02 1.256118565797805786e-01 -1.196734607219696045e-01 -4.342453181743621826e-02 4.336781799793243408e-02 4.504091665148735046e-02 7.761806249618530273e-03 7.035036385059356689e-02 -1.735627800226211548e-01 3.327107727527618408e-01 4.029154404997825623e-02 -3.113233447074890137e-01 7.084450684487819672e-03 9.874503128230571747e-03 -3.550149500370025635e-01 -2.682786881923675537e-01 1.261518597602844238e-01 1.921907365322113037e-01 -8.423547446727752686e-02 -6.386654078960418701e-02
-2.272215634584426880e-01 1.738100647926330566e-01 2.243513241410255432e-02 -1.185252424329519272e-02 -1.419352591037750244e-01 -3.816856816411018372e-02 5.308000743389129639e-02 1.529507786035537720e-01 2.239931002259254456e-02 3.875168412923812866e-02 3.721394538879394531e-01 -8.720847219228744507e-02 -3.181617259979248047e-01 -1.372141838073730469e-01 1.247911825776100159e-01 7.237813621759414673e-02 2.648611962795257568e-01 -2.803493738174438477e-01 -1.415305584669113159e-01 1.681069880723953247e-01 -7.214148342609405518e-02 2.238789498805999756e-01 2.270070277154445648e-02 -4.319048821926116943e-01 2.272165417671203613e-01 1.179136931896209717e-01 -8.267056941986083984e-02 -7.596483826637268066e-02 -1.845159381628036499e-01 1.057421490550041199e-01 3.753624623641371727e-03 1.339437961578369141e-01
5.775048956274986267e-02 1.751911193132400513e-01 1.387133151292800903e-01 -5.094066634774208069e-02 1.079782247543334961e-01 3.853807151317596436e-01 6.562842428684234619e-02 -8.560435473918914795e-02 -1.304300725460052490e-01 2.128285318613052368e-01 2.476594597101211548e-01 -6.792334467172622681e-02 1.690255403518676758e-01 1.372485072351992130e-03 -2.811616063117980957e-01 6.542934477329254150e-02 1.530761271715164185e-01 -1.043045297265052795e-01 1.294280439615249634e-01 5.951907485723495483e-02 2.650268673896789551e-01 -9.931401908397674561e-02 4.186248481273651123e-01 -2.000560611486434937e-01 3.338706120848655701e-02 2.849647700786590576e-01 -2.238416969776153564e-01 1.087617278099060059e-01 -1.171939000487327576e-01 -9.969859570264816284e-02 5.710013583302497864e-02 1.048642843961715698e-01
-2.226424366235733032e-01 9.200810641050338745e-02 2.244972437620162964e-01 9.550890885293483734e-03 2.377787046134471893e-02 3.101838529109954834e-01 4.996240884065628052e-02 7.039640098810195923e-02 4.261612519621849060e-02 -6.006980687379837036e-02 2.173872590065002441e-01 6.732448190450668335e-02 -1.553309559822082520e-01 -7.793742418289184570e-02 -3.863026499748229980e-01 -1.777910068631172180e-02 8.464813977479934692e-02 1.616199910640716553e-01 -3.320655226707458496e-02 -7.902251929044723511e-02 2.372070448473095894e-03 1.970930546522140503e-01 1.094843447208404541e-01 -4.315052628517150879e-01 2.393311113119125366e-01 2.580659985542297363e-01 2.983382046222686768e-01 -3.584020212292671204e-02 -1.801474690437316895e-01 1.456040143966674805e-02 1.594837307929992676e-01 1.857290416955947876e-02
-9.082968533039093018e-02 1.041051298379898071e-01 3.964395076036453247e-02 -9.677801281213760376e-02 1.515360176563262939e-01 -8.068049699068069458e-02 8.699867129325866699e-02 -1.503833476454019547e-02 -8.034302294254302979e-02 5.287097766995429993e-02 3.420439064502716064e-01 1.356352586299180984e-02 -6.813951581716537476e-02 1.936552822589874268e-01 -1.422788202762603760e-01 1.932758837938308716e-01 4.076382890343666077e-02 1.500326395034790039e-01 -1.145067662000656128e-01 -1.509446352720260620e-01 2.512223124504089355e-01 4.599376916885375977e-01 -1.551928557455539703e-02 -1.397236138582229614e-01 4.484267830848693848e-01 1.709499582648277283e-02 -3.779436275362968445e-02 2.835593186318874359e-02 -1.152896061539649963e-01 9.976308792829513550e-02 3.032523393630981445e-01 -1.822919696569442749e-01
-1.201911084353923798e-02 1.235619653016328812e-02 2.569891810417175293e-01 -1.317804306745529175e-01 -1.192211359739303589e-01 2.198588997125625610e-01 2.184976190328598022e-01 1.767024099826812744e-01 -2.753044664859771729e-02 2.003603801131248474e-02 1.432205140590667725e-01 3.296733275055885315e-02 -2.972731888294219971e-01 1.729194223880767822e-01 -3.556667268276214600e-01 -1.471051573753356934e-01 -6.359591335058212280e-02 3.426603972911834717e-02 3.547601699829101562e-01 1.346853822469711304e-01 5.323763191699981689e-02 -1.854215562343597412e-02 -8.841646462678909302e-02 -2.665888071060180664e-01 3.399100303649902344e-01 -1.083835400640964508e-02 -3.270907104015350342e-01 1.302631646394729614e-01 2.825707383453845978e-02 5.616395920515060425e-02 6.603750586509704590e-02 -8.000994473695755005e-02
-1.880619972944259644e-01 -7.668359577655792236e-02 2.601742148399353027e-01 -1.528289914131164551e-01 1.492217928171157837e-01 -7.402020692825317383e-02 2.599476277828216553e-01 7.020862400531768799e-02 -1.282372772693634033e-01 -1.944121867418289185e-01 1.925901621580123901e-01 -1.705873012542724609e-01 7.388200610876083374e-02 2.551513612270355225e-01 -3.016158565878868103e-02 2.577973306179046631e-01 -1.877060085535049438e-01 8.134575933218002319e-02 2.910921573638916016e-01 4.759709537029266357e-02 -2.231875807046890259e-01 1.187458932399749756e-01 -1.181621029973030090e-01 2.000180929899215698e-01 2.322183400392532349e-01 1.966629475355148315e-01 -3.433852493762969971e-01 -9.961996227502822876e-03 -1.431263387203216553e-01 -1.208341047167778015e-01 1.285648345947265625e-01 -1.149724889546632767e-02
-1.316206604242324829e-01 2.634728550910949707e-01 1.502749472856521606e-01 3.999451655545271933e-05 4.197334125638008118e-02 -5.173439532518386841e-02 3.545057401061058044e-02 7.794789969921112061e-02 -1.133188232779502869e-01 -1.196686699986457825e-01 4.399870336055755615e-01 -4.765361547470092773e-01 -7.651337981224060059e-02 -1.944139003753662109e-01 -2.055765390396118164e-01 5.941542983055114746e-02 6.278423219919204712e-02 -1.732921451330184937e-01 -4.452617466449737549e-02 -2.180682867765426636e-02 -5.790884792804718018e-02 1.004352718591690063e-01 -2.574595622718334198e-02 5.271196365356445312e-02 4.097427129745483398e-01 2.428758740425109863e-01 -1.894958913326263428e-01 4.376410972326993942e-03 -3.588287532329559326e-02 -9.397818893194198608e-02 -1.160930395126342773e-01 -4.369946941733360291e-02
-9.355410188436508179e-02 2.713512778282165527e-01 1.984297633171081543e-01 -4.425294697284698486e-02 1.814625859260559082e-01 -2.302394434809684753e-02 -5.063042044639587402e-02 -6.681364774703979492e-02 -2.225580513477325439e-01 2.765293121337890625e-01 7.196711748838424683e-02 -1.017757877707481384e-01 1.776443794369697571e-02 -1.955293715000152588e-01 -9.901931881904602051e-02 -3.315237537026405334e-02 -2.536382079124450684e-01 2.900414168834686279e-01 2.933839149773120880e-02 3.606033697724342346e-02 1.090278774499893188e-01 2.009748518466949463e-01 -2.592852115631103516e-01 -2.259330302476882935e-01 3.390114009380340576e-01 -2.463401760905981064e-03 -3.335354924201965332e-01 2.418479323387145996e-02 -1.236055325716733932e-02 1.139983087778091431e-01 2.854799628257751465e-01 4.716827720403671265e-02
-1.812012121081352234e-02 -5.628316104412078857e-02 4.840387031435966492e-02 2.045077234506607056e-01 5.826558172702789307e-02 2.361201196908950806e-01 -7.996851205825805664e-02 -2.972946502268314362e-02 -1.055353656411170959e-01 3.069476485252380371e-01 3.683673739433288574e-01 7.097964733839035034e-02 1.803371757268905640e-01 -2.206678241491317749e-01 -3.065730631351470947e-01 1.405419260263442993e-01 1.786534488201141357e-01 -2.658576238900423050e-03 -1.098770741373300552e-02 2.195216268301010132e-01 5.103526264429092407e-02 2.393172532320022583e-01 1.881638169288635254e-01 -1.599450111389160156e-01 2.979139685630798340e-01 2.711537182331085205e-01 -3.194610029458999634e-02 -8.320192992687225342e-02 7.899068295955657959e-02 -7.453809492290019989e-03 -2.493783682584762573e-01 7.116358727216720581e-02
-7.217565178871154785e-02 3.464118391275405884e-02 2.152407020330429077e-01 -2.526199817657470703e-01 1.628557294607162476e-01 2.872846275568008423e-02 5.227842554450035095e-02 -1.722563058137893677e-01 -1.414208412170410156e-01 1.153689548373222351e-01 3.012367151677608490e-02 -2.845860719680786133e-01 2.297642976045608521e-01 7.600021362304687500e-02 7.561232894659042358e-02 3.440026342868804932e-01 -1.117925792932510376e-01 9.848026931285858154e-02 2.610602676868438721e-01 5.272854492068290710e-02 -4.942185431718826294e-02 -3.333475440740585327e-02 1.340566575527191162e-01 -3.431653678417205811e-01 2.577007412910461426e-01 1.048748791217803955e-01 8.081709593534469604e-02 1.364303827285766602e-01 -4.297867417335510254e-01 3.531423863023519516e-03 -6.485988199710845947e-02 4.425400868058204651e-02
6.506531685590744019e-02 2.027078419923782349e-01 1.474159210920333862e-01 -6.979145854711532593e-02 9.491147845983505249e-02 -7.386855315417051315e-03 1.073417961597442627e-01 -5.256432667374610901e-02 3.504238650202751160e-02 2.665091156959533691e-01 2.505609691143035889e-01 -1.204133480787277222e-01 3.796186670660972595e-02 5.171189084649085999e-03 -3.139243125915527344e-01 5.772375152446329594e-04 -3.294598683714866638e-02 -1.462242007255554199e-01 4.084920287132263184e-01 3.202281594276428223e-01 -7.819864153861999512e-02 2.179712802171707153e-02 9.951067157089710236e-03 2.198891490697860718e-01 2.137902826070785522e-01 2.754904031753540039e-01 2.443275153636932373e-01 1.516932100057601929e-01 -2.824432551860809326e-01 1.532886773347854614e-01 -2.289799973368644714e-02 1.227824576199054718e-02
5.948980338871479034e-03 1.330308914184570312e-01 1.327141374349594116e-01 -3.453609049320220947e-01 -4.618077538907527924e-03 4.076119512319564819e-02 4.012054204940795898e-02 -2.739674150943756104e-01 7.894225418567657471e-02 5.466853082180023193e-02 1.351577937602996826e-01 -1.766402274370193481e-01 -1.293927431106567383e-01 -2.173252254724502563e-01 -4.906632378697395325e-02 7.207818329334259033e-02 9.214907139539718628e-02 1.642194539308547974e-01 -2.368371486663818359e-01 -1.259681135416030884e-01 -1.425524801015853882e-01 1.660013645887374878e-01 1.602501571178436279e-01 -4.038007557392120361e-01 1.174693703651428223e-01 1.558380126953125000e-01 -1.563424170017242432e-01 1.139608472585678101e-01 -3.635494709014892578e-01 8.359809964895248413e-02 2.100556641817092896e-01 1.842206120491027832e-01
-1.713226735591888428e-01 9.115170687437057495e-02 8.973638713359832764e-02 -1.918936818838119507e-01 4.099730402231216431e-02 3.088160753250122070e-01 -2.085625194013118744e-03 2.420289218425750732e-01 -8.027479052543640137e-02 -4.102985933423042297e-02 3.595662415027618408e-01 -7.538800686597824097e-02 -2.782003283500671387e-01 -3.480653464794158936e-02 -2.014558166265487671e-01 1.236684694886207581e-01 1.484005749225616455e-01 1.086894273757934570e-01 5.882101133465766907e-02 -2.665568888187408447e-01 -1.447861641645431519e-01 2.058303654193878174e-01 1.093028783798217773e-01 -2.791047841310501099e-02 3.337090611457824707e-01 2.248031944036483765e-01 -8.997966535389423370e-03 -3.553304448723793030e-02 -1.239633187651634216e-01 -1.914593875408172607e-01 1.905624568462371826e-01 2.196954488754272461e-01
-1.252028346061706543e-01 -1.869299113750457764e-01 2.580236494541168213e-01 -1.178858876228332520e-01 3.105006814002990723e-01 7.294738292694091797e-02 -1.023088023066520691e-01 -4.585818573832511902e-02 2.464796006679534912e-01 2.835628092288970947e-01 2.568153738975524902e-01 3.225475549697875977e-02 2.019578814506530762e-01 -7.649672776460647583e-02 -3.514753580093383789e-01 2.068385928869247437e-01 -1.900791376829147339e-01 6.918524950742721558e-02 6.171649694442749023e-02 -2.540757320821285248e-02 -1.920889168977737427e-01 1.961413919925689697e-01 1.185809746384620667e-01 -3.117813169956207275e-01 9.951059520244598389e-02 2.907839231193065643e-02 -1.694381237030029297e-01 -1.198843643069267273e-01 -2.558483183383941650e-02 1.411927491426467896e-01 -9.383249282836914062e-02 -1.351366788148880005e-01
-1.320903152227401733e-01 6.362695246934890747e-02 -7.907042652368545532e-02 -1.715174764394760132e-01 2.247309535741806030e-01 4.691550973802804947e-03 1.303710192441940308e-01 3.453594865277409554e-03 -7.987086474895477295e-02 5.327739194035530090e-02 4.119087159633636475e-01 9.817797690629959106e-02 9.170155972242355347e-02 2.333157807588577271e-01 -1.819600462913513184e-01 1.520401239395141602e-01 1.167964264750480652e-01 -1.609934866428375244e-02 -1.302751898765563965e-01 -1.318219006061553955e-01 2.586587369441986084e-01 3.084844946861267090e-01 4.373956006020307541e-03 -1.164318993687629700e-02 3.839604556560516357e-01 -6.335072964429855347e-02 -4.454521834850311279e-02 9.221254289150238037e-02 -1.886990368366241455e-01 2.064853459596633911e-01 2.647361457347869873e-01 -2.167400419712066650e-01
1.300075799226760864e-01 3.056956827640533447e-01 1.728755384683609009e-01 5.628225859254598618e-03 -8.933254331350326538e-02 1.356019675731658936e-01 1.895858347415924072e-02 1.220236346125602722e-01 -2.585222711786627769e-03 2.093786299228668213e-01 -2.551683690398931503e-03 -8.443426340818405151e-02 -1.248012855648994446e-01 1.976888328790664673e-01 -3.896499574184417725e-01 -1.550139207392930984e-02 1.209320798516273499e-01 1.350065022706985474e-01 3.599387705326080322e-01 8.170199394226074219e-02 2.254647612571716309e-01 -3.690017014741897583e-02 -2.225009053945541382e-01 -1.107518188655376434e-02 2.258465141057968140e-01 5.741414800286293030e-02 -2.575340867042541504e-01 -1.665679216384887695e-01 -9.520982950925827026e-02 1.780636459589004517e-01 3.163760602474212646e-01 1.621488854289054871e-02
-2.480976730585098267e-01 -1.500239372253417969e-01 1.354074329137802124e-01 -2.586099505424499512e-01 1.092221811413764954e-01 -5.720018409192562103e-03 1.706127449870109558e-02 1.402669101953506470e-01 1.819746755063533783e-02 3.059764206409454346e-01 3.550376296043395996e-01 -8.969051996245980263e-04 -9.399995952844619751e-02 -1.493723690509796143e-01 -1.701949685811996460e-01 2.932666540145874023e-01 -9.191433340311050415e-02 -9.393090009689331055e-02 1.087360978126525879e-01 1.238403618335723877e-01 1.683699786663055420e-01 3.560538887977600098e-01 -2.703988365828990936e-02 -3.325330615043640137e-01 2.324872612953186035e-01 -6.312848534435033798e-03 -1.688567996025085449e-01 1.150466874241828918e-01 1.112509425729513168e-02 -4.919136315584182739e-02 7.425971329212188721e-02 -1.338388174772262573e-01
8.247382938861846924e-02 7.259274274110794067e-02 1.981234848499298096e-01 -1.900480240583419800e-01 2.005371302366256714e-01 1.543585327453911304e-03 4.766224920749664307e-01 -1.348911132663488388e-02 -2.456984966993331909e-01 1.831125468015670776e-01 1.474901139736175537e-01 -2.721736133098602295e-01 -1.157482042908668518e-01 2.224788069725036621e-01 -3.631530702114105225e-02 3.301126956939697266e-01 1.446025818586349487e-01 2.727864384651184082e-01 -8.121841400861740112e-02 7.357081025838851929e-02 -1.591752022504806519e-01 -6.314657628536224365e-02 9.788017719984054565e-02 -2.073050886392593384e-01 1.066773086786270142e-01 4.661312699317932129e-02 -1.704209297895431519e-01 -7.975155860185623169e-02 3.529437119141221046e-03 -1.499911844730377197e-01 -5.070222169160842896e-02 1.371963918209075928e-01
2.432036399841308594e-02 2.103787288069725037e-02 2.795773148536682129e-01 -1.808004081249237061e-01 7.581998407840728760e-02 1.084117069840431213e-01 5.137443542480468750e-02 4.417389631271362305e-02 -1.780411899089813232e-01 2.160926908254623413e-02 1.527943909168243408e-01 3.340760469436645508e-01 -1.119909361004829407e-01 1.530613377690315247e-02 -9.590947628021240234e-02 2.327079325914382935e-01 2.406888157129287720e-01 6.014725565910339355e-02 -1.674443110823631287e-02 1.222810447216033936e-01 2.036112844944000244e-01 4.010121822357177734e-01 3.045982122421264648e-02 -3.393492400646209717e-01 2.416112273931503296e-01 1.212179809808731079e-01 -6.693413853645324707e-02 -8.746053278446197510e-02 1.726803034543991089e-01 -3.186340257525444031e-02 -2.632426917552947998e-01 2.056916058063507080e-01
-2.389505505561828613e-02 3.227024376392364502e-01 -7.341427262872457504e-03 -6.343114376068115234e-02 1.606835573911666870e-01 2.402713745832443237e-01 2.928666174411773682e-01 -2.157875597476959229e-01 -4.698948934674263000e-02 -1.214605867862701416e-01 3.246088325977325439e-01 -9.573050588369369507e-02 1.131132990121841431e-01 1.638710498809814453e-01 -6.066768988966941833e-02 2.446131408214569092e-01 -9.234372526407241821e-02 -6.205422431230545044e-02 3.157470524311065674e-01 5.190744996070861816e-03 1.961240023374557495e-01 9.151319414377212524e-02 7.992769777774810791e-02 -1.115190088748931885e-01 2.019554972648620605e-01 -1.420365571975708008e-01 1.225730590522289276e-02 -5.015418305993080139e-02 -1.691260933876037598e-01 8.773692697286605835e-02 -1.049146950244903564e-01 3.898327648639678955e-01
-9.169919043779373169e-02 4.392880797386169434e-01 2.850284874439239502e-01 2.700920961797237396e-02 3.429206013679504395e-01 3.152994439005851746e-02 5.090894922614097595e-02 2.049753963947296143e-01 2.730195224285125732e-01 1.420325189828872681e-01 2.059951126575469971e-01 1.546336561441421509e-01 -2.498175948858261108e-01 -9.777835756540298462e-02 -5.982398241758346558e-02 3.688240796327590942e-02 -6.161864474415779114e-02 9.374386817216873169e-02 1.783431172370910645e-01 4.990468546748161316e-02 -1.122034564614295959e-01 1.317688962444663048e-03 -5.522161722183227539e-02 -3.055454194545745850e-01 5.613194406032562256e-02 9.183205664157867432e-02 -2.297614663839340210e-01 1.409749835729598999e-01 -3.665644302964210510e-02 2.596037089824676514e-01 8.063178509473800659e-02 1.077780686318874359e-02
-1.783201992511749268e-01 2.098422497510910034e-01 2.530699074268341064e-01 -1.760547459125518799e-01 7.703750580549240112e-02 -1.188454777002334595e-01 5.379616096615791321e-02 -2.624984132125973701e-03 -1.384675204753875732e-01 1.641048640012741089e-01 1.291075944900512695e-01 -5.825686827301979065e-02 -3.666032478213310242e-02 1.574234366416931152e-01 1.995744556188583374e-02 8.477608114480972290e-02 1.309645324945449829e-01 -2.053709886968135834e-02 1.884519755840301514e-01 3.661514818668365479e-02 1.926272064447402954e-01 1.935320049524307251e-01 -2.431082725524902344e-01 -4.472224712371826172e-01 3.147513866424560547e-01 3.402598798274993896e-01 2.771681845188140869e-01 -5.987159907817840576e-03 1.413296791724860668e-03 -8.776859939098358154e-02 2.433507889509201050e-02 1.348796635866165161e-01
-8.567276597023010254e-02 2.484594881534576416e-01 -4.260833933949470520e-02 7.144884020090103149e-02 2.527336589992046356e-02 8.228094130754470825e-02 1.721268296241760254e-01 9.289729595184326172e-02 2.910216106101870537e-03 -6.410823762416839600e-02 2.322294414043426514e-01 -3.536121547222137451e-01 -6.446489691734313965e-02 -9.974120557308197021e-02 -2.733595073223114014e-01 4.979878664016723633e-03 -5.179559811949729919e-02 -8.205069601535797119e-02 1.682470291852951050e-01 2.188541926443576813e-02 -1.096194237470626831e-01 4.732960462570190430e-02 2.658559679985046387e-01 9.854707866907119751e-03 4.801514744758605957e-01 1.674997359514236450e-01 -3.835104703903198242e-01 7.797337323427200317e-02 6.190728396177291870e-02 1.910661719739437103e-02 9.315335005521774292e-02 2.419207245111465454e-01
-1.126001030206680298e-02 3.771167993545532227e-02 3.610654473304748535e-01 -1.687515154480934143e-02 -2.042876183986663818e-01 2.343683540821075439e-01 -7.949715107679367065e-02 -5.916270613670349121e-02 2.435249686241149902e-01 1.171626523137092590e-01 1.494155526161193848e-01 -1.570020988583564758e-02 -1.179352030158042908e-01 7.344564795494079590e-02 -2.830226421356201172e-01 3.588968217372894287e-01 -2.097963355481624603e-02 5.308188125491142273e-02 8.488719910383224487e-02 6.470195949077606201e-02 1.547348052263259888e-01 1.980447918176651001e-01 -2.087256871163845062e-02 -3.349718451499938965e-01 5.750978738069534302e-02 -1.926873438060283661e-02 -1.493970453739166260e-01 9.603999555110931396e-02 -3.260134756565093994e-01 3.190386891365051270e-01 -7.708497345447540283e-03 6.077167391777038574e-02
-1.429651081562042236e-01 -4.137943312525749207e-02 1.333955824375152588e-01 -8.865071088075637817e-02 -7.928764820098876953e-02 1.603994667530059814e-01 -2.905321419239044189e-01 2.370150759816169739e-02 -2.150699049234390259e-01 2.468387037515640259e-01 1.429220438003540039e-01 2.454828284680843353e-02 2.646576054394245148e-02 -5.816992744803428650e-02 -2.980195581912994385e-01 1.593203842639923096e-01 -1.892306357622146606e-01 7.991232722997665405e-02 7.421331852674484253e-02 -4.578493908047676086e-02 1.075125113129615784e-01 -1.154644321650266647e-02 2.569121122360229492e-01 -3.481248915195465088e-01 4.768069684505462646e-01 -1.503411494195461273e-02 -3.440071130171418190e-03 9.986285865306854248e-02 -2.711539268493652344e-01 1.062881946563720703e-01 -8.794166892766952515e-02 -9.958732128143310547e-02
-1.278126612305641174e-03 3.994190692901611328e-01 2.666691541671752930e-01 7.319964468479156494e-02 1.944068968296051025e-01 2.013224661350250244e-01 -4.926273599267005920e-02 4.023578390479087830e-02 2.300765365362167358e-01 7.593272626399993896e-02 1.759608238935470581e-01 9.839093685150146484e-02 -6.838545948266983032e-02 7.211681455373764038e-02 -4.311874881386756897e-02 8.599355816841125488e-02 2.777733653783798218e-02 2.128949463367462158e-01 1.492729187011718750e-01 2.714541554450988770e-01 -1.319888681173324585e-01 2.684253156185150146e-01 -6.901590526103973389e-02 3.375595808029174805e-02 4.406721293926239014e-01 -1.340846437960863113e-02 1.309439837932586670e-01 1.707799583673477173e-01 -7.135099731385707855e-03 -1.826886832714080811e-01 -6.700179725885391235e-02 2.170379757881164551e-01
4.514188319444656372e-02 1.604318320751190186e-01 -2.324156090617179871e-02 -3.294934630393981934e-01 2.343212068080902100e-01 2.096366137266159058e-01 2.497429698705673218e-01 4.227415099740028381e-02 2.793760038912296295e-02 -1.439447253942489624e-01 -2.815883234143257141e-02 -1.364475786685943604e-01 8.620857447385787964e-02 4.995983093976974487e-02 -1.900406330823898315e-01 6.852033734321594238e-02 1.573193520307540894e-01 1.939927339553833008e-01 1.238618046045303345e-01 -3.866049693897366524e-03 -4.293788806535303593e-04 5.666130036115646362e-02 -3.346697241067886353e-02 -1.575210839509963989e-01 5.502526760101318359e-01 3.131033480167388916e-01 1.490507423877716064e-01 -4.576720669865608215e-02 8.668254315853118896e-02 1.103007867932319641e-01 -3.654725104570388794e-02 2.354448288679122925e-01
-2.707010135054588318e-02 -1.687806844711303711e-02 7.278365548700094223e-03 -9.242919832468032837e-02 1.375462710857391357e-01 3.941234201192855835e-02 -2.161244750022888184e-01 -2.018232792615890503e-01 1.660769805312156677e-02 1.896735578775405884e-01 1.421995759010314941e-01 -1.045881584286689758e-01 -7.026387751102447510e-02 3.787631392478942871e-01 2.593809552490711212e-02 2.107273042201995850e-01 1.083097457885742188e-01 1.289149075746536255e-01 2.525488436222076416e-01 1.776085048913955688e-01 1.643474549055099487e-01 2.034331262111663818e-01 1.891247034072875977e-01 -4.891433119773864746e-01 3.603349030017852783e-01 -1.654744893312454224e-02 -5.408486351370811462e-02 4.535330459475517273e-02 -8.164124935865402222e-02 1.036995127797126770e-01 -4.207960143685340881e-02 1.400617044419050217e-02
-1.925431787967681885e-01 2.013230174779891968e-01 1.390551328659057617e-01 7.596438378095626831e-02 3.128080070018768311e-01 1.068565398454666138e-01 3.235837072134017944e-02 1.472979187965393066e-01 -6.065818015486001968e-03 2.855241000652313232e-01 3.915145099163055420e-01 -1.105898693203926086e-01 -8.676771819591522217e-02 2.181177139282226562e-01 -2.099304273724555969e-02 1.574428826570510864e-01 1.634464710950851440e-01 1.372364610433578491e-01 1.680157780647277832e-01 1.757450960576534271e-02 -2.134331464767456055e-01 9.212725609540939331e-02 -4.952306672930717468e-02 -4.840512201189994812e-02 1.041743382811546326e-01 -1.543985456228256226e-01 2.177388966083526611e-01 -3.546587526798248291e-01 -2.453552484512329102e-01 -1.543513089418411255e-01 1.105386242270469666e-01 -2.864751778542995453e-02
-6.171648204326629639e-02 2.147862762212753296e-01 3.218427598476409912e-01 -1.854422241449356079e-01 -8.980398625135421753e-02 1.394080370664596558e-01 1.872130185365676880e-01 1.621336340904235840e-01 -3.120126128196716309e-01 -8.203899860382080078e-02 3.085429370403289795e-01 -1.029907166957855225e-01 1.378131657838821411e-01 -3.074659779667854309e-02 -2.256864681839942932e-02 3.485607504844665527e-01 -1.938101500272750854e-01 -9.887279570102691650e-02 2.804243750870227814e-02 1.312345117330551147e-01 5.612714961171150208e-02 -1.971293687820434570e-01 -8.744374662637710571e-02 -1.830917149782180786e-01 3.161204755306243896e-01 1.558449268341064453e-01 1.375486850738525391e-01 -1.132742986083030701e-01 1.426430493593215942e-01 5.563344806432723999e-02 -2.445694804191589355e-02 2.070845514535903931e-01
-6.974975764751434326e-02 1.107097789645195007e-01 2.589720860123634338e-02 -4.194038510322570801e-01 9.090276062488555908e-02 3.546698093414306641e-01 2.601875662803649902e-01 -1.813788712024688721e-01 -1.739393174648284912e-01 1.444958895444869995e-01 1.452194899320602417e-01 -2.167259715497493744e-02 1.985860243439674377e-02 1.812064796686172485e-01 1.146898195147514343e-01 9.990445524454116821e-02 -1.775512471795082092e-02 1.781957298517227173e-01 2.602077126502990723e-01 7.265944778919219971e-02 -2.368535548448562622e-01 9.135654568672180176e-02 6.665362417697906494e-02 -2.204044163227081299e-01 2.595790326595306396e-01 1.305680423974990845e-01 -5.553437769412994385e-02 -1.166898235678672791e-01 -2.864384055137634277e-01 -5.269388854503631592e-02 -1.812912374734878540e-01 -3.546937927603721619e-02
-1.154988929629325867e-01 9.884246438741683960e-02 3.555112481117248535e-01 -3.663316667079925537e-01 1.770999468863010406e-02 3.840102851390838623e-01 -1.632508635520935059e-01 -5.579878017306327820e-02 1.659702062606811523e-01 2.345859818160533905e-02 1.875970698893070221e-02 -5.058267712593078613e-02 -8.553586155176162720e-02 2.043271064758300781e-02 -1.862453855574131012e-02 2.643195390701293945e-01 1.491896361112594604e-01 -1.020962297916412354e-01 1.468095183372497559e-01 5.821223556995391846e-02 5.517344549298286438e-02 3.461614847183227539e-01 -5.976664274930953979e-02 -2.193957418203353882e-01 1.464683413505554199e-01 7.151722908020019531e-02 -1.252151578664779663e-01 1.766635030508041382e-01 -2.186462134122848511e-01 2.627244591712951660e-01 -3.391395136713981628e-02 -7.855094224214553833e-02
3.408513590693473816e-02 8.424588292837142944e-02 1.349152475595474243e-01 -2.680420875549316406e-01 3.011604957282543182e-02 6.426847726106643677e-02 1.039279624819755554e-01 1.763234436511993408e-01 -9.993403218686580658e-04 1.265504211187362671e-01 4.366340637207031250e-01 1.161049399524927139e-02 -2.034622728824615479e-01 4.116192087531089783e-02 -3.295275866985321045e-01 -4.662743303924798965e-03 1.436837464570999146e-01 -1.548004522919654846e-02 -9.195126593112945557e-03 -3.059870302677154541e-01 3.622029349207878113e-02 1.029768362641334534e-01 1.749959215521812439e-02 -2.477391250431537628e-02 1.797546148300170898e-01 2.439320683479309082e-01 3.052705898880958557e-02 -6.625272333621978760e-02 -1.644935309886932373e-01 -2.845182418823242188e-01 3.361166417598724365e-01 2.251892089843750000e-01
6.777336448431015015e-02 9.789828956127166748e-02 3.914172947406768799e-01 -1.145103424787521362e-01 2.004677951335906982e-01 -6.909321993589401245e-02 1.520265340805053711e-01 2.443514764308929443e-01 -3.091067075729370117e-01 9.910062700510025024e-02 1.343419253826141357e-01 -1.267995238304138184e-01 8.243601024150848389e-02 -2.006876468658447266e-01 -2.233857959508895874e-01 -3.525653854012489319e-02 5.709904059767723083e-02 -2.198192477226257324e-01 3.824346140027046204e-02 -9.776221215724945068e-02 1.093244850635528564e-01 1.276494413614273071e-01 -1.677223742008209229e-01 1.463727205991744995e-01 3.767963051795959473e-01 1.856240034103393555e-01 -1.798910945653915405e-01 1.291140615940093994e-01 -2.058845460414886475e-01 5.440895259380340576e-02 -1.892267912626266479e-01 8.361151069402694702e-02
1.526530385017395020e-01 -4.298701509833335876e-02 2.632905244827270508e-01 -8.277681469917297363e-02 -1.166650727391242981e-01 2.035796493291854858e-01 6.177826598286628723e-02 -9.922146797180175781e-03 5.448972061276435852e-02 2.348774299025535583e-02 4.271400570869445801e-01 -5.484215170145034790e-02 -1.569164395332336426e-01 -5.820918083190917969e-02 5.320978909730911255e-02 3.629074096679687500e-01 2.693357467651367188e-01 3.653390705585479736e-01 6.923657655715942383e-02 -1.133960559964179993e-01 -1.465441584587097168e-01 9.511142224073410034e-02 1.492195874452590942e-01 -1.422886252403259277e-01 1.549547910690307617e-01 7.594396919012069702e-02 -1.925717890262603760e-01 -7.357416301965713501e-02 -2.608298361301422119e-01 -2.059575170278549194e-01 -9.031958878040313721e-02 2.447513490915298462e-02
-5.094637349247932434e-02 1.989116817712783813e-01 2.347204089164733887e-01 -3.287204075604677200e-03 2.572406232357025146e-01 1.067533493041992188e-01 2.716568708419799805e-01 1.598559692502021790e-02 9.515036642551422119e-02 2.214729189872741699e-01 4.454256221652030945e-02 1.104524955153465271e-01 -1.520680189132690430e-01 -1.561104059219360352e-01 1.658198237419128418e-02 -2.666782774031162262e-02 2.114027291536331177e-01 -1.400502864271402359e-02 3.869689702987670898e-01 2.749487757682800293e-01 -2.567226886749267578e-01 2.740727066993713379e-01 -3.242742270231246948e-02 -1.879364810883998871e-02 2.421332448720932007e-01 3.083876371383666992e-01 4.529319703578948975e-02 1.740780472755432129e-01 -1.078439950942993164e-01 -1.122702881693840027e-01 -7.888523489236831665e-02 3.380998596549034119e-02
3.690374642610549927e-02 1.342493593692779541e-01 1.962948590517044067e-01 -1.860701441764831543e-01 1.704359054565429688e-01 -9.217178076505661011e-02 3.059240877628326416e-01 -5.798057466745376587e-02 -3.642275929450988770e-01 2.053917795419692993e-01 8.862008899450302124e-02 -3.458723723888397217e-01 -9.164246916770935059e-02 2.614795267581939697e-01 -3.299600444734096527e-03 3.364614546298980713e-01 1.105360984802246094e-01 2.249617129564285278e-01 3.314324421808123589e-03 3.566745296120643616e-02 -8.168355375528335571e-02 -3.840714320540428162e-02 1.824893206357955933e-01 -1.325275748968124390e-01 1.863118708133697510e-01 -8.177825808525085449e-02 -1.553351730108261108e-01 -1.538739204406738281e-01 -3.697914257645606995e-02 -1.033130660653114319e-01 9.301015734672546387e-02 2.182429879903793335e-01
8.522080630064010620e-02 -9.016432613134384155e-02 7.659924775362014771e-02 1.421387195587158203e-01 2.640879452228546143e-01 4.113765433430671692e-02 -1.693414300680160522e-01 -5.899220705032348633e-02 6.128980219364166260e-02 9.578112512826919556e-02 3.427069187164306641e-01 -1.786749213933944702e-01 -1.726093739271163940e-01 -1.495843827724456787e-01 -9.517419338226318359e-02 1.352419406175613403e-01 1.899960935115814209e-01 4.013591110706329346e-01 2.490195035934448242e-01 2.882574684917926788e-03 1.094480305910110474e-01 2.375532537698745728e-01 -5.291988328099250793e-02 -2.245151698589324951e-01 2.695835530757904053e-01 1.007997840642929077e-01 -2.909887433052062988e-01 2.059579044580459595e-01 -7.819297909736633301e-02 1.152645125985145569e-01 5.100557208061218262e-02 1.921427808701992035e-02
1.304233819246292114e-01 9.360149502754211426e-02 3.864889740943908691e-01 2.558132261037826538e-02 1.075949594378471375e-01 2.197871804237365723e-01 -1.580466181039810181e-01 -1.544726043939590454e-01 1.799917817115783691e-01 2.521728873252868652e-01 4.244205653667449951e-01 3.421978652477264404e-02 -1.531507726758718491e-02 -7.205738127231597900e-02 -1.191432997584342957e-01 7.922270148992538452e-02 8.418492972850799561e-03 5.279644578695297241e-02 1.403660476207733154e-01 1.089203357696533203e-01 -1.863786876201629639e-01 -8.516812324523925781e-02 6.846200674772262573e-02 1.690648645162582397e-01 2.611019313335418701e-01 -4.166403040289878845e-02 -1.629001349210739136e-01 1.306493729352951050e-01 -3.341510295867919922e-01 1.643871366977691650e-01 -2.111879289150238037e-01 -7.619202882051467896e-02
1.106321439146995544e-01 1.996758431196212769e-01 2.808798551559448242e-01 -3.295616805553436279e-02 -3.765749931335449219e-02 9.994450211524963379e-02 -5.584957078099250793e-02 -4.922759532928466797e-02 -7.802742719650268555e-02 1.970462948083877563e-01 9.805733710527420044e-02 -7.268089056015014648e-02 2.186724245548248291e-01 1.652650684118270874e-01 9.696473926305770874e-02 4.206811264157295227e-02 -3.068681398872286081e-04 2.194567322731018066e-01 3.214035630226135254e-01 6.953400373458862305e-02 4.975435137748718262e-02 -5.566827952861785889e-02 -1.504207998514175415e-01 4.612912982702255249e-02 3.787402212619781494e-01 3.218835592269897461e-02 -7.773912698030471802e-02 7.415146380662918091e-02 -2.785646021366119385e-01 3.946655988693237305e-01 2.816806547343730927e-02 3.578348457813262939e-01
-7.050957530736923218e-02 3.464851975440979004e-01 1.431568264961242676e-01 -2.300156205892562866e-01 2.462795823812484741e-01 9.694702923297882080e-02 2.156516313552856445e-01 1.408219188451766968e-01 -2.909169718623161316e-02 1.765064336359500885e-02 5.547629296779632568e-02 8.922257274389266968e-02 2.553373277187347412e-01 1.112034767866134644e-01 -4.004861414432525635e-02 3.544520735740661621e-01 -2.369706779718399048e-01 -2.512584626674652100e-01 -4.405773803591728210e-02 -1.705754920840263367e-02 8.507315814495086670e-02 1.083970963954925537e-01 -9.571558912284672260e-04 -1.754802837967872620e-02 3.662237524986267090e-01 2.235896736383438110e-01 1.745590753853321075e-02 -2.012245059013366699e-01 -2.356999069452285767e-01 -1.594096422195434570e-01 1.895967638120055199e-03 3.866538405418395996e-02
-3.597168624401092529e-02 1.441199798136949539e-03 2.237253189086914062e-01 -8.698960393667221069e-02 2.260934114456176758e-01 1.618133038282394409e-01 2.637151181697845459e-01 -1.065325886011123657e-01 -6.608012318611145020e-02 4.461273178458213806e-02 1.795696020126342773e-01 1.393902748823165894e-01 -2.479451894760131836e-01 1.960035711526870728e-01 -1.329156011343002319e-01 6.266555190086364746e-02 1.346662640571594238e-01 2.659800052642822266e-01 -4.101916775107383728e-02 2.688419222831726074e-01 -1.773170679807662964e-01 1.849037408828735352e-01 1.884009391069412231e-01 -1.214532032608985901e-01 8.160305768251419067e-02 9.223979711532592773e-02 -3.039146661758422852e-01 -3.144989013671875000e-01 -1.473104655742645264e-01 -9.218788892030715942e-02 -2.949014008045196533e-01 -3.233388811349868774e-02
-2.345157116651535034e-01 -9.067759662866592407e-02 6.626399606466293335e-02 -4.151004925370216370e-02 2.656776309013366699e-01 -7.355400919914245605e-02 7.290533930063247681e-02 -1.687044501304626465e-01 -9.516649693250656128e-02 -1.554385721683502197e-01 1.424248516559600830e-01 -2.634658217430114746e-01 2.188127785921096802e-01 1.126970164477825165e-02 -8.873095363378524780e-02 5.916948243975639343e-02 2.461324781179428101e-01 4.669665545225143433e-02 -2.477152086794376373e-02 -7.378107309341430664e-02 -1.185587495565414429e-01 -1.075262129306793213e-01 2.483949065208435059e-01 -2.975611090660095215e-01 3.994107842445373535e-01 -1.680726706981658936e-01 -2.500972747802734375e-01 -1.496956944465637207e-01 -3.051449358463287354e-01 -1.062282323837280273e-01 -1.254153549671173096e-01 -3.249973431229591370e-02
7.321604341268539429e-02 1.788192391395568848e-01 1.162770390510559082e-01 -4.474497437477111816e-01 2.257092446088790894e-01 4.110358953475952148e-01 9.252595156431198120e-02 1.391672044992446899e-01 -9.696835279464721680e-02 1.308380719274282455e-02 1.997312456369400024e-01 -1.142307519912719727e-01 -4.704040661454200745e-02 2.085310667753219604e-01 -9.517053514719009399e-02 1.256155967712402344e-01 1.310620922595262527e-02 -6.820198893547058105e-02 2.291057556867599487e-01 -1.272268593311309814e-01 -2.243673056364059448e-01 1.772528141736984253e-01 -2.121011763811111450e-01 1.025082692503929138e-01 2.874591350555419922e-01 6.261635571718215942e-02 5.479688942432403564e-02 -1.148112118244171143e-02 -2.135502249002456665e-01 -8.122615516185760498e-02 -9.330412000417709351e-02 -8.191070705652236938e-02
-1.179277598857879639e-01 -4.262349009513854980e-02 -6.307039409875869751e-02 -2.059223651885986328e-01 1.892990171909332275e-01 8.654372766613960266e-03 -1.767623573541641235e-01 2.500233799219131470e-02 7.590515166521072388e-02 2.943655252456665039e-01 2.700076103210449219e-01 2.634103000164031982e-01 7.345504313707351685e-02 1.979587972164154053e-01 -1.316920816898345947e-01 2.305194884538650513e-01 1.360783278942108154e-01 2.968096174299716949e-02 5.385427922010421753e-02 2.335177361965179443e-01 4.539776220917701721e-02 5.424818396568298340e-02 8.172203600406646729e-02 -9.638278931379318237e-02 4.093695878982543945e-01 -1.405829638242721558e-01 -8.002415299415588379e-02 1.253107488155364990e-01 -3.542297184467315674e-01 2.281324118375778198e-01 -1.880309730768203735e-01 1.465236768126487732e-02
-8.233232796192169189e-02 2.889305353164672852e-01 2.574331760406494141e-01 -8.184579014778137207e-02 -6.468245387077331543e-02 3.031564056873321533e-01 2.970336675643920898e-01 -1.984238773584365845e-01 -1.453843712806701660e-01 2.182847559452056885e-01 1.057230532169342041e-01 2.070218175649642944e-01 -7.518900185823440552e-02 2.212857641279697418e-02 -2.143849134445190430e-01 7.014725357294082642e-02 3.900215029716491699e-01 -4.606840386986732483e-02 -8.699174225330352783e-02 -2.118271030485630035e-02 -2.180122286081314087e-01 8.141673356294631958e-02 1.114435959607362747e-02 -1.491163671016693115e-01 2.882271707057952881e-01 8.986443281173706055e-02 8.034129440784454346e-02 -1.226928085088729858e-01 -2.128112912178039551e-01 -9.456013888120651245e-02 -1.357818841934204102e-01 9.559074044227600098e-02
1.056395918130874634e-01 -1.186776068061590195e-02 2.124307900667190552e-01 -1.486002206802368164e-01 3.413905501365661621e-01 6.205025315284729004e-02 7.024348713457584381e-03 -2.198708504438400269e-01 -2.340608686208724976e-01 -2.844395935535430908e-01 1.813821047544479370e-01 -9.661351889371871948e-02 1.450076401233673096e-01 7.258067280054092407e-02 -2.854936942458152771e-02 1.347480714321136475e-01 2.929034233093261719e-01 -9.177902713418006897e-03 -8.522897958755493164e-02 -1.027471050620079041e-01 5.196305364370346069e-02 1.594587117433547974e-01 1.224818527698516846e-01 -3.082977533340454102e-01 3.223926126956939697e-01 -2.142968773841857910e-01 -1.013726070523262024e-01 -7.278141379356384277e-02 -3.080975413322448730e-01 -2.271092869341373444e-02 -1.488173454999923706e-01 -6.793081760406494141e-02
-8.727799355983734131e-02 3.431777954101562500e-01 3.828199803829193115e-01 4.160469770431518555e-02 4.716809093952178955e-02 -1.596430242061614990e-01 2.456825673580169678e-01 -1.357548534870147705e-01 -9.198022633790969849e-02 2.638868689537048340e-01 3.961461186408996582e-01 1.273843795061111450e-01 -1.458760350942611694e-01 -4.938467219471931458e-02 1.437506228685379028e-01 -6.732654571533203125e-02 -6.122120842337608337e-02 2.256762832403182983e-01 2.623970247805118561e-02 -2.487093955278396606e-02 1.647402048110961914e-01 -1.189302373677492142e-02 1.867907047271728516e-01 4.614966735243797302e-02 3.376147449016571045e-01 1.086536645889282227e-01 -6.826646625995635986e-02 3.544814139604568481e-02 3.294728323817253113e-02 8.078236877918243408e-02 2.449550330638885498e-01 -7.186781149357557297e-03
2.661089301109313965e-01 5.912118032574653625e-02 2.266739457845687866e-01 -5.001929774880409241e-02 1.802421659231185913e-01 1.825692504644393921e-01 1.319005340337753296e-01 -1.413469314575195312e-01 -1.164462789893150330e-01 3.228400945663452148e-01 1.299570798873901367e-01 -1.815264075994491577e-01 2.173563651740550995e-02 -2.038881182670593262e-01 -2.604650855064392090e-01 6.417639087885618210e-03 6.994333863258361816e-02 -1.831690669059753418e-01 3.224379941821098328e-02 -5.435859784483909607e-02 1.859626024961471558e-01 -9.683407098054885864e-02 2.090520560741424561e-01 -2.939538061618804932e-01 1.900200545787811279e-01 2.290735691785812378e-01 -2.512910366058349609e-01 -6.916409824043512344e-03 -2.090197503566741943e-01 5.769577546743676066e-05 -4.097862914204597473e-02 2.782196700572967529e-01
-1.913788169622421265e-01 2.829349935054779053e-01 8.070452511310577393e-02 -1.702958494424819946e-01 2.431243062019348145e-01 2.730948626995086670e-01 1.429585367441177368e-01 1.447234600782394409e-01 -8.274216949939727783e-02 -1.001857146620750427e-01 -6.155775859951972961e-02 -2.073565423488616943e-01 2.696913778781890869e-01 2.499275356531143188e-01 -4.813345521688461304e-02 3.014242649078369141e-01 -1.906961947679519653e-01 -1.123587135225534439e-02 8.639246225357055664e-04 -3.001271374523639679e-02 -4.030478012282401323e-04 7.368196267634630203e-03 -1.429359465837478638e-01 -3.112093806266784668e-01 3.769851922988891602e-01 2.272350937128067017e-01 -2.659193053841590881e-02 -1.441743522882461548e-01 3.841900080442428589e-02 7.391903549432754517e-02 -1.240664813667535782e-02 6.021336466073989868e-02
6.126613914966583252e-02 1.512983590364456177e-01 3.552880585193634033e-01 -6.325583159923553467e-02 4.670025110244750977e-01 7.770226895809173584e-02 2.092589437961578369e-01 2.010655254125595093e-01 -2.034012787044048309e-02 -3.694908693432807922e-02 8.115974068641662598e-02 -9.087840467691421509e-02 1.078596487641334534e-01 -9.190963953733444214e-02 -1.939620822668075562e-01 -9.352440387010574341e-02 2.277858853340148926e-01 -6.766754388809204102e-02 2.035553008317947388e-01 3.322366252541542053e-02 -5.093423649668693542e-02 -5.248464643955230713e-02 -1.728172302246093750e-01 1.858114451169967651e-02 3.958491683006286621e-01 1.586813181638717651e-01 -1.845625042915344238e-02 1.482122391462326050e-01 -1.277647167444229126e-01 -2.323564738035202026e-01 1.313842684030532837e-01 1.593165844678878784e-01
-1.266442090272903442e-01 -1.429349184036254883e-01 2.904251813888549805e-01 -4.231766760349273682e-01 1.314644664525985718e-01 -1.166127845644950867e-01 -1.336836814880371094e-01 -2.014825791120529175e-01 7.892042398452758789e-02 -7.529836148023605347e-02 2.126456350088119507e-01 -1.483125388622283936e-01 2.843315899372100830e-01 2.228261828422546387e-01 -9.323831647634506226e-02 1.007001474499702454e-01 1.557538807392120361e-01 1.961592286825180054e-01 1.997376233339309692e-01 1.322105973958969116e-01 -1.800898090004920959e-02 1.747196353971958160e-02 3.063732571899890900e-02 -1.105434894561767578e-01 3.142381608486175537e-01 1.203644499182701111e-01 5.990919470787048340e-02 8.136321604251861572e-02 -2.848665416240692139e-01 1.748137772083282471e-01 -3.535045543685555458e-03 -1.151100397109985352e-01
4.293034225702285767e-02 5.638467147946357727e-02 8.482411503791809082e-02 1.042615324258804321e-01 1.181990429759025574e-01 7.511512935161590576e-02 -2.963954210281372070e-01 2.545345574617385864e-02 -1.770700514316558838e-01 1.341356188058853149e-01 2.906446158885955811e-01 -9.041723608970642090e-02 -3.834640607237815857e-02 -5.672189220786094666e-02 -4.817309379577636719e-01 2.101040072739124298e-02 -3.227022662758827209e-02 3.090367019176483154e-01 5.595510825514793396e-02 -2.436738274991512299e-02 1.253657322376966476e-02 -5.975212156772613525e-02 1.159186810255050659e-01 -2.974061369895935059e-01 3.369878530502319336e-01 3.159984573721885681e-02 -1.986284852027893066e-01 5.690576508641242981e-02 -2.045587003231048584e-01 2.692513465881347656e-01 4.494266118854284286e-03 -1.100662127137184143e-01
-1.411353945732116699e-01 -5.314936116337776184e-02 -1.342085301876068115e-01 -1.464280784130096436e-01 2.021447271108627319e-01 -1.138548403978347778e-01 6.419815868139266968e-02 7.641129195690155029e-02 -1.673917169682681561e-03 1.688520163297653198e-01 4.028030335903167725e-01 -3.189294831827282906e-03 1.013688519597053528e-01 -1.505891908891499043e-03 -6.706842780113220215e-02 2.755824625492095947e-01 9.742495417594909668e-02 1.116693019866943359e-01 -4.360551014542579651e-02 5.991033837199211121e-02 1.895315051078796387e-01 3.960492908954620361e-01 -9.076904505491256714e-02 -3.913634121417999268e-01 3.576826453208923340e-01 1.610036641359329224e-01 -5.952131003141403198e-02 -2.391054667532444000e-02 -6.186020374298095703e-02 4.047773033380508423e-02 2.012402266263961792e-01 -8.337298780679702759e-02
-8.912501484155654907e-02 2.191975563764572144e-01 1.191362366080284119e-01 -1.865801811218261719e-01 1.748295873403549194e-01 2.334019988775253296e-01 4.451163858175277710e-02 1.965311616659164429e-01 1.402789056301116943e-01 2.730907499790191650e-01 1.621939539909362793e-01 -1.006998345255851746e-01 -6.418738514184951782e-02 3.666093647480010986e-01 -8.093924075365066528e-02 1.526009989902377129e-03 -1.565385907888412476e-01 8.963835239410400391e-02 -7.307674735784530640e-02 -7.800912111997604370e-02 -1.731802374124526978e-01 1.763936579227447510e-01 1.041502207517623901e-01 -1.546340584754943848e-01 2.466096580028533936e-01 1.150066256523132324e-01 1.667222231626510620e-01 -2.019417285919189453e-01 -2.287959009408950806e-01 -1.131646037101745605e-01 2.455280721187591553e-01 2.927254438400268555e-01
8.272239565849304199e-02 3.006143495440483093e-02 1.887754648923873901e-01 -1.623688638210296631e-01 7.727508246898651123e-02 -1.504364311695098877e-01 -1.133683398365974426e-01 -8.676891028881072998e-02 1.101145148277282715e-01 2.091451883316040039e-01 1.168023943901062012e-01 -3.172778338193893433e-02 -7.470818608999252319e-02 1.743848174810409546e-01 -3.790729641914367676e-01 1.753587126731872559e-01 2.142835706472396851e-01 5.814139917492866516e-02 -5.325003340840339661e-02 -4.309568554162979126e-02 1.625583171844482422e-01 3.049150109291076660e-01 -2.884005904197692871e-01 -1.816596686840057373e-01 3.975081443786621094e-01 5.809351801872253418e-02 4.044685140252113342e-02 -3.212112784385681152e-01 -1.941283494234085083e-01 -3.438067622482776642e-03 5.615257471799850464e-02 6.082648783922195435e-02
-1.557401418685913086e-01 5.020799487829208374e-02 1.839493662118911743e-01 -1.649638563394546509e-01 3.473992347717285156e-01 -3.004754893481731415e-02 -1.394060850143432617e-01 -1.214893162250518799e-02 -6.062791869044303894e-02 3.925334811210632324e-01 2.814169526100158691e-01 1.186476796865463257e-01 -2.380895763635635376e-01 -2.458343356847763062e-01 -1.764155551791191101e-02 1.327862739562988281e-01 -7.565401494503021240e-02 -2.648275196552276611e-01 9.436759352684020996e-02 2.639349997043609619e-01 -3.433529660105705261e-02 1.333166509866714478e-01 8.032670617103576660e-02 -1.115162819623947144e-01 2.368662953376770020e-01 -1.906318068504333496e-01 -2.315694689750671387e-01 -1.518365740776062012e-01 -6.314366310834884644e-02 3.663766756653785706e-02 2.502536214888095856e-02 -1.325221806764602661e-01
7.308866828680038452e-02 7.172646373510360718e-02 -1.090404093265533447e-01 -2.984687983989715576e-01 2.507129609584808350e-01 -1.019463613629341125e-01 -7.461100816726684570e-02 3.397647524252533913e-03 -1.881664544343948364e-01 -5.591994524002075195e-02 3.572200536727905273e-01 7.149286568164825439e-02 -2.555828690528869629e-01 2.680890320334583521e-04 -8.198311179876327515e-02 4.486274719238281250e-02 2.954538911581039429e-02 8.162713795900344849e-02 -9.496973827481269836e-03 -8.249494433403015137e-02 -1.233521550893783569e-01 2.380863428115844727e-01 -9.216541051864624023e-02 -4.259420633316040039e-01 3.976234197616577148e-01 1.545661389827728271e-01 9.816314280033111572e-02 2.469601482152938843e-01 -1.013824492692947388e-01 -1.420643553137779236e-02 1.569672077894210815e-01 -2.027893252670764923e-02
1.671139746904373169e-01 -4.872549697756767273e-02 6.011493206024169922e-01 -2.846204340457916260e-01 1.572722196578979492e-01 -1.516928821802139282e-01 1.450028121471405029e-01 -1.288526207208633423e-01 -1.520255506038665771e-01 1.171848326921463013e-01 1.676674038171768188e-01 -9.255746006965637207e-02 -2.863861620426177979e-02 -6.685006618499755859e-02 1.371931750327348709e-02 -7.470076531171798706e-02 1.959404908120632172e-02 -4.388198629021644592e-02 3.948499262332916260e-02 2.508463263511657715e-01 -3.852781839668750763e-03 -1.430613845586776733e-01 2.398604303598403931e-01 2.219682792201638222e-04 3.476588129997253418e-01 -1.061504855751991272e-01 2.767020277678966522e-02 -3.009958751499652863e-02 -2.439065724611282349e-01 4.294066224247217178e-03 -1.383750885725021362e-01 9.213164448738098145e-03
6.824991106986999512e-02 1.343530565500259399e-01 6.145826727151870728e-02 -5.621143803000450134e-02 1.913603581488132477e-02 5.106452479958534241e-02 -1.759211416356265545e-03 -7.284180819988250732e-02 1.894740015268325806e-02 7.269774377346038818e-02 2.927881479263305664e-01 -9.054493904113769531e-02 -1.583134680986404419e-01 2.582929730415344238e-01 -8.873078972101211548e-02 -8.241979032754898071e-02 -6.264824420213699341e-02 2.724831700325012207e-01 -1.136422008275985718e-01 8.644768595695495605e-02 4.916635528206825256e-02 3.595093032345175743e-03 -6.964654475450515747e-02 -3.881925642490386963e-01 2.961009740829467773e-01 -1.573740243911743164e-01 4.390710219740867615e-02 6.707061082124710083e-02 -3.589127361774444580e-01 3.670410811901092529e-01 2.352818697690963745e-01 2.485196888446807861e-01
9.306135773658752441e-02 2.314368486404418945e-01 2.118936628103256226e-01 4.073219746351242065e-02 1.656842380762100220e-01 -2.322094142436981201e-02 2.006726711988449097e-01 1.251099109649658203e-01 1.607562452554702759e-01 -2.909471690654754639e-01 2.104907482862472534e-01 -1.282998770475387573e-01 5.431487411260604858e-02 -1.058428585529327393e-01 -3.311162292957305908e-01 2.476697117090225220e-01 1.411728560924530029e-01 1.264902800321578979e-01 1.269858032464981079e-01 2.017506659030914307e-01 -7.259218394756317139e-02 -6.173888966441154480e-02 3.125981613993644714e-02 -8.885456249117851257e-03 4.759318828582763672e-01 2.449169158935546875e-01 -1.155827939510345459e-01 -2.536259824410080910e-03 7.848999649286270142e-02 1.086099594831466675e-01 -7.358177006244659424e-02 1.574382781982421875e-01
-6.320582330226898193e-02 -5.016186833381652832e-02 3.978309929370880127e-01 -1.037197485566139221e-01 1.715090274810791016e-01 1.697389781475067139e-01 4.543945938348770142e-02 3.529207110404968262e-01 4.748509824275970459e-02 1.143255904316902161e-01 1.552324444055557251e-01 -1.989916861057281494e-01 -2.861199080944061279e-01 3.234292939305305481e-02 3.663713112473487854e-02 1.733216941356658936e-01 2.471062242984771729e-01 7.447766512632369995e-02 -2.759505435824394226e-02 4.082653522491455078e-01 -2.174126654863357544e-01 1.366996467113494873e-01 8.506119251251220703e-02 -6.997046619653701782e-02 2.294660210609436035e-01 1.425709426403045654e-01 -1.671153753995895386e-01 1.204895600676536560e-01 -7.976638153195381165e-03 -1.262966990470886230e-01 2.831150218844413757e-02 -4.386850818991661072e-02
1.590723986737430096e-03 3.517710566520690918e-01 -7.801450043916702271e-02 1.286605931818485260e-02 -4.518845677375793457e-02 1.504686772823333740e-01 4.088800251483917236e-01 2.796669900417327881e-01 4.444199800491333008e-02 1.056251768022775650e-02 2.208051085472106934e-01 -4.447986430022865534e-04 -1.850819885730743408e-01 1.428405642509460449e-01 -1.693201065063476562e-01 3.417635262012481689e-01 4.350651055574417114e-02 1.641044579446315765e-02 2.995833754539489746e-01 6.754624098539352417e-02 -4.645495116710662842e-02 -4.138174653053283691e-02 -7.873036712408065796e-02 -1.452109217643737793e-01 2.844673693180084229e-01 7.429621368646621704e-02 -8.345751464366912842e-02 -7.876940816640853882e-02 5.327809602022171021e-02 -2.586033195257186890e-03 3.293316662311553955e-01 -1.020067706704139709e-01
-1.741976290941238403e-02 9.890159219503402710e-02 4.360930621623992920e-01 6.809770315885543823e-02 -1.229854952543973923e-02 2.869514934718608856e-02 3.674848377704620361e-02 -3.104566931724548340e-01 -1.232934743165969849e-02 2.135113999247550964e-02 4.796266853809356689e-01 1.216200143098831177e-01 -1.162163261324167252e-02 -9.437532722949981689e-02 2.374348463490605354e-03 3.155830800533294678e-01 1.011498421430587769e-01 -2.184868603944778442e-01 1.219857335090637207e-01 -7.409375905990600586e-02 -1.184498667716979980e-01 1.846912354230880737e-01 4.147952795028686523e-02 -1.021503936499357224e-02 1.361928135156631470e-01 -2.688330039381980896e-02 -3.948017358779907227e-01 7.075928617268800735e-03 -1.001852657645940781e-02 -1.724870353937149048e-01 1.433241367340087891e-02 -9.359075874090194702e-02
2.195143699645996094e-01 -5.899119004607200623e-02 3.145662248134613037e-01 -2.308071851730346680e-01 6.305398792028427124e-02 1.847919821739196777e-01 2.818991541862487793e-01 -9.495717287063598633e-02 2.775741219520568848e-01 -2.402545884251594543e-03 3.886753916740417480e-01 -8.808029443025588989e-02 -3.803628310561180115e-02 1.577054709196090698e-01 -1.072179675102233887e-01 9.054663777351379395e-02 1.804789155721664429e-02 -8.076447248458862305e-02 6.614477187395095825e-02 8.260080218315124512e-02 2.430277466773986816e-01 2.883763909339904785e-01 2.186126112937927246e-01 -1.268710196018218994e-01 1.033642217516899109e-01 -1.281987279653549194e-01 -2.126538455486297607e-01 -4.142564535140991211e-02 1.339535713195800781e-01 -1.319609135389328003e-01 7.162299752235412598e-02 2.211512029170989990e-01
3.559978678822517395e-02 4.173127412796020508e-01 1.129965558648109436e-01 -1.830451488494873047e-01 1.978863924741744995e-01 1.884915381669998169e-01 2.020574212074279785e-01 3.462261855602264404e-01 1.802850514650344849e-01 1.736552864313125610e-01 1.351708918809890747e-01 4.362203925848007202e-02 -1.536764949560165405e-01 2.660894300788640976e-03 -6.205209530889987946e-03 -1.012690737843513489e-01 1.119747757911682129e-01 3.625880181789398193e-02 -1.348362304270267487e-02 -8.523955941200256348e-02 -1.145480051636695862e-01 2.837040722370147705e-01 -1.730106398463249207e-02 -2.363656908273696899e-01 2.142371833324432373e-01 9.267832338809967041e-02 -4.013973772525787354e-01 -1.502195149660110474e-01 -1.915348134934902191e-02 5.874197185039520264e-02 5.091872811317443848e-02 1.025188267230987549e-01
-2.901744246482849121e-01 6.148062273859977722e-02 -7.363595068454742432e-02 1.017357707023620605e-01 1.928718835115432739e-01 1.436618268489837646e-01 2.125717699527740479e-02 4.059464484453201294e-02 1.142638549208641052e-02 -1.364692747592926025e-01 3.003974258899688721e-01 -9.118537604808807373e-02 -7.401897758245468140e-02 8.489380031824111938e-02 -1.587026566267013550e-01 2.272233366966247559e-01 1.768375635147094727e-01 1.557572931051254272e-01 -6.743501871824264526e-02 -2.036908715963363647e-01 2.748614251613616943e-01 7.922877371311187744e-02 5.856363475322723389e-02 -3.638212680816650391e-01 5.238054394721984863e-01 -3.448301553726196289e-02 -3.566963598132133484e-02 -3.628490120172500610e-02 -9.449195116758346558e-02 4.388681799173355103e-02 1.397090852260589600e-01 4.223002865910530090e-02
1.303221285343170166e-01 2.761613726615905762e-01 6.146484985947608948e-02 -5.220213904976844788e-02 1.842074394226074219e-01 -9.520746767520904541e-02 2.524267733097076416e-01 6.900226697325706482e-03 -3.974122554063796997e-02 -2.599568068981170654e-01 2.780610322952270508e-01 -2.631186135113239288e-02 -5.673957243561744690e-02 -6.592135131359100342e-02 -2.135122567415237427e-01 1.602484881877899170e-01 5.454021319746971130e-02 1.221250146627426147e-01 -4.278233647346496582e-02 4.697911739349365234e-01 1.044972836971282959e-01 -1.158680841326713562e-01 -3.293199464678764343e-02 -7.911846786737442017e-02 4.382284581661224365e-01 1.901199370622634888e-01 -8.105442672967910767e-02 -1.250800341367721558e-01 2.979111671447753906e-02 -1.167761161923408508e-01 1.481693238019943237e-01 9.213942289352416992e-02
-3.333803638815879822e-02 3.467868268489837646e-01 1.365181952714920044e-01 8.915653079748153687e-02 3.128686249256134033e-01 -3.262317553162574768e-02 -7.008185982704162598e-02 4.018436744809150696e-02 8.774550259113311768e-02 -1.573376208543777466e-01 3.205731213092803955e-01 1.549055725336074829e-01 -1.043458729982376099e-01 6.642144173383712769e-02 1.771491952240467072e-02 1.389142572879791260e-01 7.963568903505802155e-03 -4.756029695272445679e-02 1.116405874490737915e-01 3.192287087440490723e-01 -5.112402886152267456e-02 2.303511500358581543e-01 -1.673589199781417847e-01 1.134682819247245789e-01 4.874312877655029297e-01 -1.995290443301200867e-02 9.856304526329040527e-02 2.117215245962142944e-01 -8.716437220573425293e-02 9.982889890670776367e-02 -6.877359002828598022e-02 1.560752242803573608e-01
-1.938016861677169800e-01 9.418692439794540405e-02 -2.328225076198577881e-01 -1.175224855542182922e-01 -1.264971196651458740e-01 -1.509221792221069336e-01 8.090938627719879150e-02 -2.073668316006660461e-02 -1.589164510369300842e-02 1.399701684713363647e-01 3.777030110359191895e-01 5.166940018534660339e-02 -6.149106472730636597e-02 1.314904838800430298e-01 -2.839978933334350586e-01 1.835239976644515991e-01 1.857836991548538208e-01 -8.452985435724258423e-03 -7.646205276250839233e-02 -5.971060320734977722e-02 9.399816393852233887e-02 3.914835453033447266e-01 -7.190052419900894165e-02 -1.561173498630523682e-01 4.647369980812072754e-01 1.345471590757369995e-01 -2.079854533076286316e-02 -2.524883113801479340e-02 -2.079549133777618408e-01 9.575421363115310669e-02 1.236388981342315674e-01 -2.694112434983253479e-02
-3.448542580008506775e-02 3.378425240516662598e-01 6.884957104921340942e-02 9.049568325281143188e-02 1.476250141859054565e-01 3.576681315898895264e-01 -4.786097258329391479e-02 1.396659165620803833e-01 1.478823125362396240e-01 4.413044452667236328e-02 5.491276085376739502e-02 -1.817889660596847534e-01 -1.152285113930702209e-01 3.819238841533660889e-01 -1.482494920492172241e-01 -5.154190212488174438e-02 1.575573235750198364e-01 2.576419711112976074e-01 1.042992547154426575e-01 -1.794288754463195801e-01 1.831329055130481720e-02 1.790374219417572021e-01 2.211618125438690186e-01 -1.652365475893020630e-01 3.225015401840209961e-01 3.990981727838516235e-02 1.158398315310478210e-01 -2.804836332798004150e-01 -1.131137087941169739e-01 4.317815229296684265e-02 -4.777590744197368622e-03 -3.626582771539688110e-02
-1.164149865508079529e-01 -3.489049524068832397e-02 1.656251251697540283e-01 -6.017550826072692871e-02 3.395431339740753174e-01 -1.016265973448753357e-01 6.524973548948764801e-03 -6.482892669737339020e-03 3.499722480773925781e-01 1.661311984062194824e-01 3.500040173530578613e-01 -1.366844475269317627e-01 4.236552864313125610e-02 7.378754671663045883e-03 -3.365896940231323242e-01 -3.230692818760871887e-02 -2.498443797230720520e-02 -3.799518942832946777e-02 -6.111703440546989441e-02 -8.708591014146804810e-02 -4.880182445049285889e-02 2.952587902545928955e-01 3.947931900620460510e-02 -2.833543419837951660e-01 2.487954050302505493e-01 -2.185943126678466797e-01 -3.276328444480895996e-01 1.134178019128739834e-03 2.808269578963518143e-03 6.917708367109298706e-02 -1.149881035089492798e-01 3.444475308060646057e-02
-1.325637102127075195e-03 1.426808303222060204e-03 2.241905331611633301e-01 3.197499811649322510e-01 1.779937744140625000e-01 1.526315361261367798e-01 9.088226407766342163e-02 -2.155497372150421143e-01 -2.831285595893859863e-01 -1.806086860597133636e-02 2.802732586860656738e-01 -1.246858462691307068e-01 1.791072450578212738e-02 2.086543291807174683e-01 -1.603322923183441162e-01 2.956496775150299072e-01 2.046160399913787842e-02 -4.682021960616111755e-02 1.406340487301349640e-02 -1.291358470916748047e-01 9.583310782909393311e-02 8.009161800146102905e-02 -1.809611171483993530e-02 -2.064808011054992676e-01 2.764371931552886963e-01 8.027550764381885529e-03 -2.220916002988815308e-01 2.152246832847595215e-01 -2.906750142574310303e-01 5.991224944591522217e-02 -2.594273686408996582e-01 2.603297121822834015e-02
-8.974152058362960815e-02 1.198928430676460266e-01 2.899243235588073730e-01 -2.154933959245681763e-01 1.531159579753875732e-01 3.353399932384490967e-01 -3.022289648652076721e-02 1.432821005582809448e-01 -4.686247848439961672e-04 3.477256000041961670e-01 1.851988881826400757e-01 -2.865567803382873535e-01 -1.453952789306640625e-01 1.210737973451614380e-01 -2.198634594678878784e-01 5.847965925931930542e-02 1.829162240028381348e-02 2.818847894668579102e-01 -2.168649584054946899e-01 3.740282962098717690e-03 -9.506797045469284058e-02 7.597111910581588745e-02 9.340547770261764526e-02 -9.328667819499969482e-02 2.989493310451507568e-02 -5.334714427590370178e-02 -1.435789465904235840e-01 -1.615992486476898193e-01 -3.313658535480499268e-01 -1.046142056584358215e-01 1.400125175714492798e-01 1.223053336143493652e-01
2.526609301567077637e-01 1.185680776834487915e-01 2.783366143703460693e-01 1.312021613121032715e-01 1.990509629249572754e-01 -2.843945845961570740e-02 -2.616004943847656250e-01 -2.477455139160156250e-01 -1.499176174402236938e-01 -3.915337100625038147e-02 1.925227642059326172e-01 -1.547104716300964355e-01 7.410583645105361938e-02 1.492290198802947998e-01 -3.287776559591293335e-02 8.267686516046524048e-02 1.176564544439315796e-01 1.217548102140426636e-01 -7.158701773732900620e-03 5.635474249720573425e-02 5.926343798637390137e-02 -1.139931902289390564e-01 -1.288399249315261841e-01 -1.400788128376007080e-01 3.709420561790466309e-01 1.053187549114227295e-01 -1.228343993425369263e-01 -8.832786232233047485e-02 -5.002051591873168945e-01 -1.697449758648872375e-02 -1.657585054636001587e-01 4.814326390624046326e-02
5.955429747700691223e-02 -9.860355406999588013e-02 1.546855866909027100e-01 -1.539051085710525513e-01 2.688169777393341064e-01 -5.976622179150581360e-02 -2.757600545883178711e-01 -6.413391232490539551e-02 1.961090229451656342e-02 2.576017379760742188e-01 3.332796990871429443e-01 -2.650920860469341278e-02 7.525464892387390137e-02 -2.075738608837127686e-01 -4.012789726257324219e-01 6.571150571107864380e-02 -8.674767613410949707e-02 1.278126388788223267e-01 8.812138438224792480e-02 4.743037000298500061e-02 8.294524252414703369e-02 9.882023558020591736e-03 1.722207218408584595e-01 -3.664959669113159180e-01 2.179956138134002686e-01 7.613623887300491333e-02 -2.779402397572994232e-02 9.646088629961013794e-02 -2.394170016050338745e-01 2.428745031356811523e-01 -4.485885426402091980e-02 6.293365359306335449e-02
6.588471587747335434e-03 -1.146259903907775879e-01 3.587174788117408752e-02 -2.193944007158279419e-01 3.917228281497955322e-01 1.100046709179878235e-01 1.612206734716892242e-02 -8.343518525362014771e-02 1.709051243960857391e-02 2.646052241325378418e-01 4.037051200866699219e-01 1.623719632625579834e-01 -6.821814924478530884e-02 3.398075699806213379e-02 -2.142988592386245728e-01 2.711652815341949463e-01 7.145824842154979706e-03 6.577553600072860718e-02 1.202347278594970703e-01 1.523093432188034058e-01 1.239953413605690002e-01 3.093875944614410400e-01 1.352735310792922974e-01 -1.630869805812835693e-01 2.846320159733295441e-02 1.087336800992488861e-02 5.580766499042510986e-02 6.834671646356582642e-02 7.624679803848266602e-02 7.925748825073242188e-02 2.093267142772674561e-01 3.421446382999420166e-01
1.158690229058265686e-01 1.199531853199005127e-01 8.346475660800933838e-02 5.584531649947166443e-02 2.764407992362976074e-01 -3.734923899173736572e-02 2.279285639524459839e-01 1.941993832588195801e-01 1.592288762331008911e-01 -2.124446928501129150e-01 1.323789805173873901e-01 -1.538294702768325806e-01 2.880367264151573181e-02 1.126878559589385986e-01 -3.527001738548278809e-01 1.784904003143310547e-01 -5.703468248248100281e-02 9.404553472995758057e-02 2.531674206256866455e-01 -7.465045154094696045e-02 -7.110715657472610474e-02 7.480029016733169556e-02 2.962625920772552490e-01 1.712640374898910522e-02 3.896987736225128174e-01 2.838975191116333008e-01 -2.423825114965438843e-01 1.188710778951644897e-01 -7.550109177827835083e-02 1.466280221939086914e-01 2.173498272895812988e-03 -1.161103881895542145e-02
-6.388191133737564087e-02 8.834649622440338135e-02 1.729271113872528076e-01 -4.391436576843261719e-01 8.166765421628952026e-02 1.870084702968597412e-01 3.234463185071945190e-02 -1.499983221292495728e-01 5.240514408797025681e-03 1.060989871621131897e-01 3.197376430034637451e-01 1.793108065612614155e-03 3.923249989748001099e-02 3.045869469642639160e-01 -4.430221766233444214e-02 6.230245158076286316e-02 1.082751452922821045e-01 2.479222975671291351e-02 7.863134145736694336e-03 3.928721547126770020e-01 3.891317546367645264e-02 7.162804901599884033e-02 -8.864423632621765137e-02 -1.390573978424072266e-01 1.210308521986007690e-01 -2.276535928249359131e-01 -1.670845746994018555e-01 4.605384171009063721e-02 -4.204209446907043457e-01 7.819528132677078247e-02 7.969964295625686646e-02 1.334077771753072739e-02
9.427057951688766479e-02 -5.890759080648422241e-02 4.413894414901733398e-01 3.187277913093566895e-02 1.526394188404083252e-01 8.967307209968566895e-02 2.925801835954189301e-02 -3.010989725589752197e-01 2.464142143726348877e-01 7.655102014541625977e-02 3.133706748485565186e-01 -9.237787872552871704e-02 -2.840737700462341309e-01 -1.221074908971786499e-01 1.128568197600543499e-03 2.195962518453598022e-01 9.071253985166549683e-02 -1.161232776939868927e-02 6.849823147058486938e-02 -3.531916439533233643e-02 -2.423117123544216156e-02 9.745883941650390625e-02 6.898112595081329346e-02 -1.527009904384613037e-01 7.683679461479187012e-02 5.362888425588607788e-02 -4.640727639198303223e-01 -1.936351507902145386e-01 2.827117592096328735e-02 3.359699994325637817e-02 1.389344334602355957e-01 1.283190399408340454e-01
-1.827156841754913330e-01 3.319002985954284668e-01 1.767622679471969604e-01 -1.797318905591964722e-01 3.408236056566238403e-02 3.032249584794044495e-02 -5.106825847178697586e-03 1.419281512498855591e-01 2.419757097959518433e-01 2.094926238059997559e-01 2.126695513725280762e-01 7.212178409099578857e-02 -9.309358894824981689e-02 3.619094938039779663e-02 3.932054340839385986e-02 -6.031332537531852722e-02 -1.185390353202819824e-01 -1.045038327574729919e-01 1.882239803671836853e-02 8.770779520273208618e-02 -2.205964773893356323e-01 2.905808091163635254e-01 -4.695447534322738647e-02 -9.890326112508773804e-02 2.578403353691101074e-01 -9.349327534437179565e-02 -2.419747561216354370e-01 2.560383975505828857e-01 -2.153960317373275757e-01 -1.759096980094909668e-02 -1.565375328063964844e-01 3.924072682857513428e-01
-1.581165939569473267e-01 1.508329212665557861e-01 8.053835481405258179e-02 -9.589202702045440674e-02 -1.693088710308074951e-01 2.621242217719554901e-02 -3.496253490447998047e-02 2.306206077337265015e-01 9.503584355115890503e-03 -6.872767210006713867e-02 2.347414791584014893e-01 -7.919611781835556030e-02 -3.780638575553894043e-01 -4.289881139993667603e-02 2.511870302259922028e-02 1.325218826532363892e-01 2.361445128917694092e-01 -1.368541270494461060e-01 8.525837329216301441e-04 2.965066134929656982e-01 -6.919875741004943848e-03 1.814546436071395874e-01 1.011199429631233215e-01 -3.976508378982543945e-01 2.898799479007720947e-01 2.187371551990509033e-01 -6.189054250717163086e-02 -2.299626618623733521e-01 -1.771911829710006714e-01 1.606057733297348022e-01 -1.104190126061439514e-01 4.407675936818122864e-02
5.112604703754186630e-03 -2.094458602368831635e-02 2.266493588685989380e-01 -1.289810985326766968e-01 8.354274928569793701e-02 2.313102483749389648e-01 -3.550399094820022583e-02 -8.182933926582336426e-02 5.958880111575126648e-02 2.624928057193756104e-01 2.521840929985046387e-01 4.104787949472665787e-03 1.671930104494094849e-01 6.216153968125581741e-03 -2.319812923669815063e-01 -1.443656980991363525e-01 1.429867297410964966e-01 3.245859220623970032e-02 -4.300970211625099182e-02 8.510874956846237183e-02 1.753771454095840454e-01 1.055939793586730957e-01 1.658089309930801392e-01 -1.948257088661193848e-01 1.801356971263885498e-01 6.011754870414733887e-01 -2.787831723690032959e-01 -3.946022316813468933e-02 -7.796570658683776855e-02 -5.266308784484863281e-02 -1.671191491186618805e-02 6.445667147636413574e-02
4.495025575160980225e-01 -4.054887220263481140e-02 1.198899820446968079e-01 -2.301344871520996094e-01 1.514801383018493652e-01 1.322233378887176514e-01 2.409799098968505859e-01 2.057631760835647583e-01 1.528404559940099716e-02 9.290999174118041992e-02 1.113177537918090820e-01 -2.065902054309844971e-01 1.835968494415283203e-01 -9.590135514736175537e-02 -1.596015095710754395e-01 4.356612265110015869e-02 1.458843350410461426e-01 -1.312678679823875427e-02 1.806928664445877075e-01 1.341265738010406494e-01 -1.146953105926513672e-01 -1.920336931943893433e-01 9.934735298156738281e-02 -3.236429989337921143e-01 2.690655291080474854e-01 -9.141404926776885986e-02 -9.461084008216857910e-02 -9.150528907775878906e-02 -1.248567551374435425e-01 1.774633973836898804e-01 -2.645291201770305634e-02 2.670498490333557129e-01
-1.456593573093414307e-01 -3.976903483271598816e-02 -7.467464357614517212e-02 -1.051644422113895416e-02 2.018696963787078857e-01 7.320044189691543579e-02 1.189893409609794617e-01 1.508348584175109863e-01 -1.769757084548473358e-02 2.880718111991882324e-01 2.831021249294281006e-01 7.152771949768066406e-02 2.605939209461212158e-01 -7.495456933975219727e-02 -2.428334355354309082e-01 2.960945367813110352e-01 1.413512527942657471e-01 4.418484121561050415e-02 -1.765925437211990356e-01 3.091763854026794434e-01 2.299305200576782227e-01 1.556785106658935547e-01 -5.749120190739631653e-02 -1.255799382925033569e-01 3.949360549449920654e-01 -1.247167307883501053e-02 -4.475121200084686279e-02 1.161025613546371460e-01 -2.474996894598007202e-01 7.234106212854385376e-02 1.293134093284606934e-01 -7.485216483473777771e-03
1.604516990482807159e-02 3.543895483016967773e-02 -6.472112983465194702e-02 -3.081654906272888184e-01 1.684958040714263916e-01 7.053987123072147369e-03 5.298988148570060730e-02 -1.278618723154067993e-02 -1.177906468510627747e-01 7.583128660917282104e-02 2.728373706340789795e-01 9.776166826486587524e-02 -2.501104772090911865e-01 1.296764910221099854e-01 -9.139900095760822296e-03 -1.796213984489440918e-01 1.126789301633834839e-01 1.750208288431167603e-01 1.072432175278663635e-01 9.391321986913681030e-02 -2.949157729744911194e-02 -1.185463964939117432e-01 4.818396270275115967e-02 -5.307214260101318359e-01 3.170379996299743652e-01 1.388484984636306763e-01 -1.120200613513588905e-03 6.151384860277175903e-02 -2.463425248861312866e-01 1.855627894401550293e-01 2.429021745920181274e-01 1.110054478049278259e-01
8.887603878974914551e-02 1.966139227151870728e-01 1.288465410470962524e-01 -4.432906806468963623e-01 2.133601903915405273e-01 4.760184586048126221e-01 5.771323293447494507e-02 5.701560992747545242e-03 -4.405776411294937134e-02 -3.930578008294105530e-02 1.022718176245689392e-01 -1.223866865038871765e-01 8.545821160078048706e-02 1.561968624591827393e-01 -9.601449221372604370e-02 1.525523066520690918e-01 -1.311092358082532883e-02 -5.501576885581016541e-02 1.535530984401702881e-01 -1.484785228967666626e-01 -1.477226763963699341e-01 1.631278693675994873e-01 -1.288091838359832764e-01 6.180777773261070251e-02 3.463608324527740479e-01 1.198643520474433899e-01 8.999729156494140625e-02 -1.409355998039245605e-01 -2.472956180572509766e-01 -5.335534363985061646e-02 -1.846220809966325760e-03 -1.666498482227325439e-01
2.012539058923721313e-01 -4.736771062016487122e-02 5.380308255553245544e-02 -2.527590692043304443e-01 2.229963541030883789e-01 4.759955406188964844e-01 3.982231020927429199e-02 2.119443118572235107e-01 -2.075626999139785767e-01 1.176526919007301331e-01 1.921167075634002686e-01 -3.553752228617668152e-02 -1.631548553705215454e-01 -2.213099151849746704e-01 -1.610140502452850342e-01 -2.595107443630695343e-02 -1.342179179191589355e-01 2.219054289162158966e-02 1.321075409650802612e-01 2.503678500652313232e-01 -2.536378502845764160e-01 -3.166188672184944153e-02 6.630869954824447632e-02 -1.334053277969360352e-01 3.592326045036315918e-01 -3.687237575650215149e-02 5.618777126073837280e-02 -1.343266963958740234e-01 2.492171712219715118e-02 1.868262514472007751e-02 1.777932792901992798e-01 3.542019752785563469e-03
2.638052999973297119e-01 3.408446013927459717e-01 1.274644136428833008e-01 -1.599636673927307129e-01 2.602190971374511719e-01 -2.370434254407882690e-02 -1.378998458385467529e-01 9.988060221076011658e-03 -1.196983978152275085e-01 3.465833663940429688e-01 1.136680394411087036e-01 -1.377425640821456909e-01 8.751703053712844849e-02 4.943273216485977173e-02 2.047253102064132690e-01 -1.012625917792320251e-01 9.027562290430068970e-02 2.186668962240219116e-01 5.098120868206024170e-02 2.355830818414688110e-01 7.607015222311019897e-02 2.439014166593551636e-01 7.441715802997350693e-03 -1.957194209098815918e-01 3.465949594974517822e-01 2.570757269859313965e-01 1.790653727948665619e-02 -1.832731626927852631e-02 9.839739650487899780e-03 2.173140943050384521e-01 -6.558005511760711670e-02 1.409842353314161301e-02
2.923488989472389221e-02 2.316861450672149658e-01 1.988309770822525024e-01 -1.934358105063438416e-02 5.993139371275901794e-02 3.721802728250622749e-03 9.838242828845977783e-02 2.074557989835739136e-01 -2.416815012693405151e-01 3.262249752879142761e-02 7.871012389659881592e-02 -2.026449441909790039e-01 -3.982922993600368500e-03 -3.827810287475585938e-01 -2.507166862487792969e-01 2.157453149557113647e-01 6.642670370638370514e-03 1.109223719686269760e-02 1.927401721477508545e-01 8.665358275175094604e-02 1.885917223989963531e-02 3.078873157501220703e-01 -1.715374439954757690e-01 -9.394563734531402588e-02 3.829252719879150391e-01 1.589525640010833740e-01 9.151457995176315308e-02 1.694065630435943604e-01 -1.185541301965713501e-01 -2.702783644199371338e-01 1.653412170708179474e-02 1.094703003764152527e-01
-3.985488042235374451e-02 -1.115082204341888428e-01 1.906889677047729492e-01 -2.282498776912689209e-01 3.576207906007766724e-02 1.092454046010971069e-01 1.649520359933376312e-02 1.850968897342681885e-01 8.451337367296218872e-02 1.137733235955238342e-01 2.918611764907836914e-01 -2.421403974294662476e-01 -2.294413298368453979e-01 4.270524159073829651e-02 6.421676278114318848e-02 2.517757415771484375e-01 3.602833151817321777e-01 2.387303560972213745e-01 -7.817857712507247925e-02 2.156194895505905151e-01 -7.394648622721433640e-03 1.885389834642410278e-01 1.032773852348327637e-01 -8.824595808982849121e-02 2.639909982681274414e-01 1.457465812563896179e-02 -3.566458821296691895e-01 -9.367836266756057739e-02 -3.442507237195968628e-02 -1.390957236289978027e-01 -2.595192566514015198e-02 2.082075476646423340e-01
-1.040894165635108948e-01 1.603989452123641968e-01 2.006233483552932739e-01 -1.045406386256217957e-01 2.671929597854614258e-01 -1.826635003089904785e-02 2.411508411169052124e-01 -1.362049132585525513e-01 1.098464727401733398e-01 -3.361060842871665955e-02 3.319256901741027832e-01 5.251316726207733154e-02 1.216875016689300537e-01 1.631204932928085327e-01 -2.577947974205017090e-01 1.459355801343917847e-01 2.428739564493298531e-03 -1.170844584703445435e-01 -1.877683959901332855e-02 6.231227144598960876e-02 -1.578922420740127563e-01 -1.706224530935287476e-01 -1.493046432733535767e-01 -8.143968880176544189e-03 2.014804035425186157e-01 4.312255978584289551e-01 -1.277447789907455444e-01 -7.742045819759368896e-02 2.368279173970222473e-02 1.579543352127075195e-01 -2.413651049137115479e-01 2.855655550956726074e-01
4.574460536241531372e-02 -4.572420939803123474e-02 2.160163968801498413e-01 -3.239449560642242432e-01 2.095558494329452515e-01 7.972349971532821655e-02 -8.308539539575576782e-02 -1.859654299914836884e-02 7.331801205873489380e-02 -9.566158056259155273e-02 3.807401359081268311e-01 6.448742002248764038e-02 1.495985239744186401e-01 2.984386682510375977e-02 9.495402872562408447e-02 -3.834967315196990967e-02 2.647056877613067627e-01 -5.184828117489814758e-02 -8.527252078056335449e-02 -2.464379370212554932e-01 5.673691257834434509e-02 2.349745333194732666e-01 1.081740260124206543e-01 -1.036563217639923096e-01 4.920180737972259521e-01 1.908856630325317383e-01 1.200321130454540253e-02 -7.488675415515899658e-02 2.066059410572052002e-02 1.554483622312545776e-01 -8.721049129962921143e-02 -2.262353450059890747e-01
7.150564342737197876e-03 2.229528725147247314e-01 8.485821634531021118e-02 -3.957540094852447510e-01 2.716809213161468506e-01 1.718290597200393677e-01 7.032734900712966919e-02 -1.814941018819808960e-01 -1.166747789829969406e-02 -1.368845552206039429e-01 2.563773989677429199e-01 -2.242551743984222412e-02 4.027513414621353149e-02 1.019384711980819702e-01 -2.607654333114624023e-01 1.394496262073516846e-01 1.148523166775703430e-01 -5.323491990566253662e-02 9.274125844240188599e-02 6.127095967531204224e-02 -6.570428609848022461e-02 7.644144445657730103e-02 -1.018805354833602905e-01 -1.252113468945026398e-02 2.809379696846008301e-01 4.420854449272155762e-01 8.901479840278625488e-02 4.552962630987167358e-02 1.866661906242370605e-01 6.575912982225418091e-02 5.590638518333435059e-02 2.913750708103179932e-01
-1.508026421070098877e-01 3.052843809127807617e-01 1.695640981197357178e-01 -3.307380676269531250e-01 1.844696253538131714e-01 3.038710057735443115e-01 2.503214776515960693e-01 -1.529613584280014038e-01 1.108889281749725342e-02 1.877693645656108856e-02 2.199036777019500732e-01 -1.282822787761688232e-01 1.896208226680755615e-01 -1.065479218959808350e-01 -2.682421472854912281e-04 2.947528958320617676e-01 1.495421528816223145e-01 -7.507473975419998169e-02 1.115495562553405762e-01 1.044330671429634094e-01 1.692689657211303711e-01 1.307019591331481934e-01 -7.733050733804702759e-02 -3.628427535295486450e-02 2.001688629388809204e-01 4.259805381298065186e-02 3.396559134125709534e-02 -2.217806428670883179e-01 8.881110697984695435e-03 1.383521556854248047e-01 -1.997710615396499634e-01 2.797984778881072998e-01
2.983760088682174683e-02 7.866531610488891602e-02 9.462329559028148651e-03 -1.806859821081161499e-01 -4.746873676776885986e-02 -1.154349818825721741e-01 -1.680808067321777344e-01 -1.444848924875259399e-01 -9.658943861722946167e-02 1.918403357267379761e-01 2.952319681644439697e-01 -2.147110104560852051e-01 5.613063648343086243e-02 2.472830563783645630e-01 -1.140996813774108887e-01 -5.653145536780357361e-02 2.712625861167907715e-01 1.437328755855560303e-01 1.252129971981048584e-01 1.250735372304916382e-01 -3.368743956089019775e-01 1.824460327625274658e-01 2.674373053014278412e-02 -2.267959266901016235e-01 2.350962907075881958e-01 -1.198059394955635071e-01 -1.359470486640930176e-01 6.180277839303016663e-02 -2.393807321786880493e-01 3.271047174930572510e-01 2.232185453176498413e-01 -7.092965394258499146e-02
-1.636262089014053345e-01 4.027387127280235291e-02 3.230380117893218994e-01 -2.803827263414859772e-02 -7.914399355649948120e-02 7.042562961578369141e-02 2.323893606662750244e-01 -1.884739845991134644e-01 -2.018903940916061401e-01 1.765731424093246460e-01 3.644778728485107422e-01 -1.212434843182563782e-01 -1.295054256916046143e-01 5.155496671795845032e-02 -1.154320016503334045e-01 1.825228184461593628e-01 6.449303030967712402e-02 -1.498357802629470825e-01 5.717571079730987549e-02 -1.237794980406761169e-01 -2.606559991836547852e-01 2.339404672384262085e-01 1.159110888838768005e-01 1.305297762155532837e-01 1.941549628973007202e-01 -2.341477870941162109e-01 -8.067924529314041138e-02 5.949077967670746148e-05 -1.866697967052459717e-01 1.044689863920211792e-01 1.846365183591842651e-01 3.208413124084472656e-01
-6.788067519664764404e-02 2.738918066024780273e-01 -7.378003001213073730e-02 -3.688246309757232666e-01 2.350547313690185547e-01 1.960325986146926880e-01 1.504728347063064575e-01 -1.482511591166257858e-02 5.773259326815605164e-02 1.059259548783302307e-01 2.259224653244018555e-01 1.853424496948719025e-02 3.723166882991790771e-01 8.569609373807907104e-02 -1.329198926687240601e-01 3.570524156093597412e-01 1.088429987430572510e-02 -1.317648440599441528e-01 2.824555635452270508e-01 -1.101000458002090454e-01 -3.645437210798263550e-02 1.397732347249984741e-01 -1.957431137561798096e-01 1.141055114567279816e-02 3.137525022029876709e-01 1.214599609375000000e-01 9.459430351853370667e-03 -6.300032138824462891e-02 -7.189513742923736572e-02 -6.074718758463859558e-02 7.758855074644088745e-02 -6.691954284906387329e-02
-1.640783809125423431e-02 2.937580049037933350e-01 1.762535572052001953e-01 -3.990935385227203369e-01 1.306154578924179077e-01 2.616226971149444580e-01 1.474003642797470093e-01 -2.511628568172454834e-01 -5.130162090063095093e-02 -9.858549386262893677e-02 5.335133988410234451e-03 -1.122221648693084717e-01 -1.226293444633483887e-01 2.044375054538249969e-03 1.643348187208175659e-01 1.049959659576416016e-01 1.780040711164474487e-01 -7.421349734067916870e-02 2.710429131984710693e-01 -8.712595701217651367e-02 -7.809549570083618164e-02 -7.092715799808502197e-02 2.121387571096420288e-01 -1.359021365642547607e-01 4.277346134185791016e-01 -1.161649748682975769e-01 -3.727192804217338562e-02 -8.155107498168945312e-02 -1.583878546953201294e-01 1.452387273311614990e-01 -9.387535601854324341e-02 1.496647894382476807e-01
-2.542723901569843292e-02 -8.085074275732040405e-02 -9.748459607362747192e-02 -2.255410403013229370e-01 1.460929773747920990e-02 5.870111659169197083e-02 7.445866614580154419e-02 7.525265961885452271e-02 -3.938588872551918030e-02 3.390926122665405273e-02 3.583004176616668701e-01 2.755444124341011047e-02 -4.551608487963676453e-02 3.393800556659698486e-01 -1.279496401548385620e-01 6.677966564893722534e-02 2.183837592601776123e-01 3.296847045421600342e-01 -2.740495256148278713e-04 5.628784745931625366e-02 1.056591942906379700e-01 9.978427737951278687e-02 -1.614467501640319824e-01 -2.173851728439331055e-01 4.444124698638916016e-01 9.848818928003311157e-02 3.183240443468093872e-02 -7.383648306131362915e-02 -2.276589572429656982e-01 1.141547411680221558e-01 5.131391063332557678e-02 3.354148566722869873e-01
[truncated: 3,262,390 more chars]
