# Supplementary material for: The Language of Innovation
Source: PLoS One. 2020 Apr 30;15(4):e0230107. doi: 10.1371/journal.pone.0230107 (PMC7194493; doi:10.1371/journal.pone.0230107)
Supplement: S13 File — (GZ) [file pone.0230107.s013.tar.gz › 1991-1995/V2Run_28_VS_4500_embeddings1991-1995ED32.txt]

-2.913789451122283936e-01 -1.288833469152450562e-01 2.141232043504714966e-01 -1.747612804174423218e-01 -1.942830830812454224e-01 1.071457862854003906e-01 -1.718439608812332153e-01 -7.006958872079849243e-02 -1.919050216674804688e-01 1.393998265266418457e-01 -1.395439952611923218e-01 -5.529701337218284607e-02 -3.497432172298431396e-01 -1.503188535571098328e-02 9.367071092128753662e-03 -4.339687526226043701e-01 -6.084436923265457153e-02 -2.244061231613159180e-02 1.045495048165321350e-01 -5.662412568926811218e-02 2.614479064941406250e-01 -1.771866083145141602e-01 2.289889454841613770e-01 -9.439264982938766479e-02 -3.078132867813110352e-01 -7.146418839693069458e-02 -1.589966118335723877e-01 -1.211101189255714417e-01 1.359620988368988037e-01 -8.825720846652984619e-02 4.819837212562561035e-02 2.894065901637077332e-02
-4.212803840637207031e-01 -2.889176644384860992e-02 -3.289236454293131828e-03 -2.948969900608062744e-01 1.194752156734466553e-01 -1.261647939682006836e-01 -5.532083101570606232e-03 8.761486411094665527e-02 4.985874891281127930e-02 1.989780366420745850e-01 -2.140087485313415527e-01 6.251617521047592163e-02 -3.541739657521247864e-02 -1.097396835684776306e-01 -6.409660726785659790e-02 -2.489087879657745361e-01 -5.051092803478240967e-02 -2.857814431190490723e-01 1.078995093703269958e-01 -1.344504058361053467e-01 2.300755679607391357e-01 -2.384985834360122681e-01 1.025551185011863708e-01 2.100668381899595261e-03 -5.777572840452194214e-02 1.907168328762054443e-01 2.989148795604705811e-01 -1.329663489013910294e-02 2.153766304254531860e-01 1.349995583295822144e-01 1.161160767078399658e-01 -2.899210751056671143e-01
-1.011500805616378784e-01 -1.272566914558410645e-01 5.383139476180076599e-02 1.245833262801170349e-01 -1.897011995315551758e-01 1.485273838043212891e-01 -2.264238744974136353e-01 1.337411105632781982e-01 -1.444268226623535156e-01 9.067915380001068115e-02 -1.948376744985580444e-01 4.503391683101654053e-02 -7.768286392092704773e-03 -2.342013120651245117e-01 9.257293492555618286e-02 -3.073600232601165771e-01 2.964468300342559814e-02 -4.207437634468078613e-01 2.293910831212997437e-01 8.299735188484191895e-02 -7.790064066648483276e-02 -3.462542891502380371e-01 -4.158668592572212219e-02 -1.958731114864349365e-01 1.659798473119735718e-01 -5.750075727701187134e-02 2.440296113491058350e-01 2.959325537085533142e-02 1.907876878976821899e-01 -2.068823575973510742e-01 -4.308210313320159912e-02 -1.585076749324798584e-01
-1.786721199750900269e-01 -1.699520647525787354e-01 -7.697641849517822266e-02 -1.217298861593008041e-02 -7.487959414720535278e-02 6.453680992126464844e-02 -7.925934344530105591e-02 9.374490380287170410e-02 -1.048980206251144409e-01 3.365550935268402100e-01 -2.272941470146179199e-01 -2.933483384549617767e-02 -3.307760134339332581e-02 -2.178124636411666870e-01 4.287261515855789185e-03 -3.187418878078460693e-01 -2.351521849632263184e-01 -3.428136706352233887e-01 1.470170766115188599e-01 -2.400270253419876099e-01 2.710100710391998291e-01 -1.579472571611404419e-01 3.412326872348785400e-01 -6.589984148740768433e-02 1.686156988143920898e-01 7.756711542606353760e-02 3.327745944261550903e-02 1.292980015277862549e-01 -5.242928117513656616e-02 1.387268118560314178e-02 -1.658824384212493896e-01 -1.654604226350784302e-01
-1.955763995647430420e-01 -1.733210235834121704e-01 1.097089960239827633e-03 -1.277699023485183716e-01 -1.674473732709884644e-01 -4.510795325040817261e-02 -1.644844710826873779e-01 -5.072961375117301941e-02 3.403180465102195740e-02 3.051000833511352539e-01 -2.625078856945037842e-01 2.210562229156494141e-01 -6.887416541576385498e-02 -3.742304444313049316e-02 2.149464488029479980e-01 -1.336593925952911377e-01 -1.390992403030395508e-01 -1.385861039161682129e-01 -1.158180013298988342e-01 -3.357863426208496094e-01 2.530274093151092529e-01 -6.454721838235855103e-02 -4.143805429339408875e-02 -1.902580261230468750e-01 2.214421778917312622e-01 7.761329412460327148e-02 1.870750188827514648e-01 -1.711283624172210693e-02 5.541531741619110107e-02 -1.807344853878021240e-01 -4.148593842983245850e-01 -6.655822694301605225e-02
-3.392769992351531982e-01 1.449506380595266819e-04 -1.091485191136598587e-02 -2.157073765993118286e-01 2.029655724763870239e-01 1.555676162242889404e-01 -1.112845167517662048e-01 1.222203969955444336e-01 1.500614434480667114e-01 2.237766236066818237e-01 -1.708178669214248657e-01 1.031908094882965088e-01 -8.898322470486164093e-03 -1.724964976310729980e-01 -8.839127421379089355e-02 -2.574954628944396973e-01 -5.207931622862815857e-02 1.783427298069000244e-01 3.516921699047088623e-01 3.048112690448760986e-01 2.524054944515228271e-01 -1.091452017426490784e-01 2.182991206645965576e-01 2.712324447929859161e-02 8.222692459821701050e-02 1.061111092567443848e-01 -2.163268327713012695e-01 -2.391745299100875854e-01 6.191670149564743042e-02 9.112924337387084961e-02 2.866915427148342133e-02 -1.379906833171844482e-01
-2.914092242717742920e-01 -1.763265728950500488e-01 -2.329000383615493774e-01 -3.143204152584075928e-01 -7.594648748636245728e-02 -5.437055602669715881e-02 -2.845750451087951660e-01 1.995059847831726074e-01 -6.901267915964126587e-02 2.553866505622863770e-01 -2.000174224376678467e-01 2.325572073459625244e-02 -1.544562578201293945e-01 1.863433867692947388e-01 -2.057937830686569214e-01 -3.248182833194732666e-01 -1.032897382974624634e-01 -1.671233624219894409e-01 1.786822825670242310e-01 4.037642106413841248e-02 3.830238059163093567e-02 -8.674230426549911499e-02 -3.713550791144371033e-02 1.646273955702781677e-02 4.254051670432090759e-02 -2.060090899467468262e-01 1.254441440105438232e-01 2.272993512451648712e-02 6.737036257982254028e-02 -1.973101645708084106e-01 3.651692718267440796e-02 -3.104268610477447510e-01
-2.111133188009262085e-01 -1.778815835714340210e-01 1.510153859853744507e-01 -2.340971529483795166e-01 -4.432443901896476746e-02 1.327718496322631836e-01 -1.366579234600067139e-01 -1.370694041252136230e-01 -7.418975979089736938e-02 3.247870206832885742e-01 -3.199942111968994141e-01 -6.689450144767761230e-02 -1.754215508699417114e-01 -2.441650778055191040e-01 -1.156946867704391479e-01 -2.130668908357620239e-01 -1.439188122749328613e-01 -1.484848260879516602e-01 1.963855177164077759e-01 7.625694386661052704e-03 -6.728094816207885742e-02 -2.063983231782913208e-01 1.699334233999252319e-01 -1.503790169954299927e-01 1.876335442066192627e-01 -3.236523866653442383e-01 2.925558686256408691e-01 -3.272397816181182861e-02 3.427780419588088989e-02 1.638439670205116272e-02 -1.168404296040534973e-01 -1.938272640109062195e-02
-2.994976043701171875e-01 4.833753407001495361e-02 2.365809679031372070e-02 -1.899930685758590698e-01 4.275841265916824341e-02 -5.897729098796844482e-02 -3.083863258361816406e-01 -1.410090625286102295e-01 -5.882648006081581116e-02 3.078771531581878662e-01 -2.004529684782028198e-01 -2.698590755462646484e-01 -1.143027469515800476e-01 1.083599682897329330e-02 1.051922366023063660e-01 -3.932049572467803955e-01 1.123875565826892853e-02 8.489121682941913605e-04 1.131946295499801636e-01 6.533443182706832886e-02 1.481010299175977707e-02 -7.042527943849563599e-02 -1.439490914344787598e-01 3.785983892157673836e-03 1.235412620007991791e-02 7.812105119228363037e-02 2.205542773008346558e-01 -1.664658784866333008e-01 2.108729779720306396e-01 -2.730499505996704102e-01 -6.554032862186431885e-02 -3.344396948814392090e-01
-2.830122411251068115e-01 -2.323479205369949341e-01 3.784207254648208618e-02 -2.136533558368682861e-01 -3.104186430573463440e-02 -2.946153283119201660e-02 -1.852277666330337524e-01 -1.136548519134521484e-01 -4.496379569172859192e-02 -4.641087353229522705e-02 -1.700245887041091919e-01 -3.424212336540222168e-02 2.989214062690734863e-01 2.395510673522949219e-01 1.215894371271133423e-01 -1.765726208686828613e-01 -1.247034743428230286e-01 -2.256082296371459961e-01 2.166412323713302612e-01 9.363111108541488647e-02 2.789189815521240234e-01 -2.490101754665374756e-01 -2.644049562513828278e-02 -2.239278517663478851e-03 -1.271396428346633911e-01 -7.285880297422409058e-02 3.743550479412078857e-01 7.982201129198074341e-02 2.724616527557373047e-01 -7.216459512710571289e-02 9.382005780935287476e-02 -1.547114700078964233e-01
-3.548738062381744385e-01 9.172436594963073730e-02 -2.255970984697341919e-01 -1.886519044637680054e-01 4.270472750067710876e-02 3.803546354174613953e-02 -3.144384026527404785e-01 -1.801566928625106812e-01 2.067658677697181702e-02 5.691971629858016968e-02 -9.561048448085784912e-02 -9.377719834446907043e-03 2.617762684822082520e-01 -3.574225679039955139e-02 -1.545597314834594727e-01 -1.940509527921676636e-01 -7.606348395347595215e-02 -2.348388731479644775e-01 2.764883935451507568e-01 -4.948601499199867249e-02 2.609012424945831299e-01 -4.932476952672004700e-02 -2.777857007458806038e-03 9.815330058336257935e-02 -1.773207634687423706e-01 1.357661373913288116e-02 3.160024285316467285e-01 -2.228117436170578003e-01 1.122259870171546936e-01 -2.738513052463531494e-01 5.482157692313194275e-02 -9.287607669830322266e-02
-4.001683890819549561e-01 2.003386169672012329e-01 -1.417146623134613037e-02 5.899643152952194214e-02 5.718027427792549133e-02 1.440693140029907227e-01 -1.973513066768646240e-01 -2.079652547836303711e-01 8.128382265567779541e-02 6.850605458021163940e-02 -2.874778807163238525e-01 -9.256570041179656982e-02 -2.807251811027526855e-01 4.868157953023910522e-02 9.469626098871231079e-02 -4.139295220375061035e-01 2.129142358899116516e-02 -6.116022542119026184e-02 1.488227099180221558e-01 1.442579329013824463e-01 5.719213187694549561e-02 -2.723663747310638428e-01 -7.100620120763778687e-02 -2.092268019914627075e-01 -6.687750667333602905e-02 -1.582779735326766968e-02 3.514243662357330322e-01 2.132563479244709015e-02 6.038714945316314697e-02 -9.135748445987701416e-02 1.053675562143325806e-01 -2.520097419619560242e-02
-1.746929436922073364e-01 4.854926839470863342e-02 -8.535429835319519043e-03 -1.405621469020843506e-01 -1.092112530022859573e-02 2.041430585086345673e-02 -7.868088781833648682e-02 9.289515204727649689e-03 5.252312123775482178e-02 1.299602091312408447e-01 -3.299331068992614746e-01 -2.714550308883190155e-02 8.979752659797668457e-03 -1.043516546487808228e-01 1.015190184116363525e-01 -3.872967064380645752e-01 -3.833259642124176025e-02 -1.165533065795898438e-01 3.048088550567626953e-01 -5.864965543150901794e-02 -6.141344457864761353e-02 -1.424603462219238281e-01 2.536092698574066162e-01 -2.710282504558563232e-01 9.773459285497665405e-02 -5.298430472612380981e-02 3.374380469322204590e-01 -3.306713700294494629e-01 -1.834572553634643555e-01 -1.260240077972412109e-01 -2.855202555656433105e-01 -9.765644557774066925e-03
-1.308451779186725616e-02 -6.512741744518280029e-02 -1.384334713220596313e-01 -3.586111590266227722e-02 1.015618070960044861e-01 -3.760447353124618530e-02 -2.843775451183319092e-01 -1.793630607426166534e-02 -2.533935010433197021e-01 2.412151843309402466e-01 -7.871264964342117310e-02 3.237685188651084900e-02 4.441915452480316162e-02 -3.206367194652557373e-01 6.280294805765151978e-02 -2.279640734195709229e-01 -3.134566545486450195e-01 -5.284590646624565125e-02 2.861252427101135254e-01 1.062465906143188477e-01 5.222532153129577637e-02 -1.376479566097259521e-01 1.607051342725753784e-01 -2.088720649480819702e-01 1.758366078138351440e-01 7.888082414865493774e-02 2.720679342746734619e-01 -9.790546447038650513e-02 -5.533621087670326233e-02 -2.637364566326141357e-01 -4.989524558186531067e-02 -3.327142894268035889e-01
-1.677995622158050537e-01 -7.575357705354690552e-02 -8.588099479675292969e-02 7.379699032753705978e-03 1.399689354002475739e-02 5.835434421896934509e-02 -1.635947227478027344e-01 -1.624723374843597412e-01 -9.423699975013732910e-02 3.304089903831481934e-01 -3.396442830562591553e-01 2.345212735235691071e-03 2.115570604801177979e-01 2.229580134153366089e-01 -7.353432010859251022e-03 -2.996479868888854980e-01 -2.246569395065307617e-01 -1.501123160123825073e-01 -7.433900982141494751e-02 -1.961378902196884155e-01 2.572973072528839111e-01 -1.817807853221893311e-01 1.916868835687637329e-01 -2.555124461650848389e-01 -1.319891959428787231e-01 -2.529044449329376221e-01 1.068509444594383240e-01 -1.068976894021034241e-01 3.949493542313575745e-02 -1.046747565269470215e-01 -1.127964481711387634e-01 -1.909075677394866943e-01
-1.380140930414199829e-01 -9.635742008686065674e-02 -1.883075535297393799e-01 -1.874395459890365601e-01 4.070399403572082520e-01 6.796569377183914185e-02 -3.277545794844627380e-02 -1.570597738027572632e-01 -2.409782027825713158e-03 1.983294486999511719e-01 -1.891788095235824585e-01 1.324570924043655396e-01 -6.461454182863235474e-02 -3.739943355321884155e-02 2.007978409528732300e-01 -2.982575595378875732e-01 -4.168955981731414795e-01 2.310274913907051086e-02 1.886508613824844360e-01 7.807798683643341064e-02 2.313279658555984497e-01 -1.698725484311580658e-02 -1.635462492704391479e-01 -3.411078751087188721e-01 -5.251391232013702393e-02 4.814469814300537109e-02 -7.945756614208221436e-02 -1.512259989976882935e-01 -3.902753815054893494e-02 -8.365690708160400391e-02 2.193830162286758423e-02 -1.460162699222564697e-01
-6.355050206184387207e-02 6.967912614345550537e-02 -1.054838597774505615e-01 -1.477411091327667236e-01 -7.718588411808013916e-02 -3.314175456762313843e-02 -8.020709455013275146e-02 -6.926816701889038086e-02 -2.213425040245056152e-01 2.075653672218322754e-01 -1.225520074367523193e-01 5.640082433819770813e-02 -3.128483425825834274e-03 -1.481865625828504562e-02 2.674478590488433838e-01 -4.078035056591033936e-01 -3.427180647850036621e-01 -4.255783930420875549e-02 4.319238662719726562e-01 -5.363839119672775269e-02 1.633823104202747345e-02 -2.709188163280487061e-01 1.832813769578933716e-01 -2.002506554126739502e-01 1.609974354505538940e-01 -7.720633596181869507e-02 1.928041279315948486e-01 -1.814419478178024292e-01 3.051332756876945496e-02 -6.672884523868560791e-02 1.337470710277557373e-01 -1.010989919304847717e-01
-2.938843965530395508e-01 -1.224657967686653137e-01 -1.509549319744110107e-01 -1.908310204744338989e-01 -1.520855128765106201e-01 2.501519210636615753e-02 -2.757286727428436279e-01 -3.452720120549201965e-02 1.402168720960617065e-01 -1.584785282611846924e-01 -1.472916007041931152e-01 -1.230104640126228333e-01 1.069614365696907043e-01 -1.109611336141824722e-02 -5.687255039811134338e-02 -2.431650310754776001e-01 -1.618400216102600098e-01 7.583899796009063721e-02 3.586857318878173828e-01 -1.681873053312301636e-01 2.504665032029151917e-02 -3.577509224414825439e-01 1.961291208863258362e-02 1.224110275506973267e-01 -1.361016631126403809e-01 -1.394963711500167847e-01 2.322786152362823486e-01 -1.147243976593017578e-01 2.769242823123931885e-01 -1.867372095584869385e-01 -1.659273505210876465e-01 -7.661405205726623535e-02
-2.067291140556335449e-01 -1.585622876882553101e-01 9.387819468975067139e-02 -1.439021378755569458e-01 -1.242692172527313232e-01 -2.088476717472076416e-02 -1.545190513134002686e-01 -4.549032822251319885e-02 -1.948952823877334595e-01 4.196428656578063965e-01 4.975674208253622055e-03 4.648941755294799805e-02 7.881610095500946045e-02 -1.488516032695770264e-01 2.551924288272857666e-01 -2.625193595886230469e-01 2.282979711890220642e-02 -1.069122850894927979e-01 5.651187524199485779e-02 -3.945932686328887939e-01 3.065325021743774414e-01 3.790096938610076904e-02 1.193560436367988586e-01 -1.569137871265411377e-01 1.267689615488052368e-01 -1.049608215689659119e-01 -1.016871072351932526e-03 -1.475427150726318359e-01 4.768805950880050659e-02 -2.206416130065917969e-01 -2.323127537965774536e-01 -1.523104012012481689e-01
-2.793330550193786621e-01 -5.749464035034179688e-02 1.778918653726577759e-01 -5.591924861073493958e-02 1.144427582621574402e-01 -8.874173462390899658e-02 -3.207591772079467773e-01 -2.212129980325698853e-01 -7.894372940063476562e-02 1.585105508565902710e-01 -3.073710501194000244e-01 -2.054316699504852295e-01 6.902591884136199951e-02 -2.293557077646255493e-01 -2.060303650796413422e-02 -2.296183109283447266e-01 5.584211647510528564e-02 -2.554359436035156250e-01 3.466721177101135254e-01 -2.087510004639625549e-02 1.234934478998184204e-01 -1.145207136869430542e-01 2.074602544307708740e-01 -1.457167118787765503e-01 1.337019354104995728e-01 -8.784303814172744751e-02 5.438407883048057556e-02 -1.364663392305374146e-01 -1.368759125471115112e-01 -1.255630552768707275e-01 -2.253408133983612061e-01 -1.359110772609710693e-01
-2.715240418910980225e-02 -2.374607771635055542e-01 -6.953535974025726318e-02 -1.522626727819442749e-01 -1.509291827678680420e-01 1.040520593523979187e-01 -3.979822993278503418e-01 3.201672732830047607e-01 -7.576394826173782349e-02 8.190457522869110107e-02 1.178198214620351791e-02 -9.864909574389457703e-03 -2.383638918399810791e-01 -8.188179880380630493e-02 2.263695597648620605e-01 -2.814075648784637451e-01 -6.469964981079101562e-02 3.925323113799095154e-02 5.922259297221899033e-03 -9.283536672592163086e-02 3.453406393527984619e-01 -2.541802823543548584e-01 7.755890488624572754e-02 1.232047751545906067e-01 -2.910826504230499268e-01 7.180230319499969482e-02 1.876486092805862427e-01 -2.029070556163787842e-01 -2.081196568906307220e-02 -1.657963842153549194e-01 6.611643359065055847e-03 6.028190720826387405e-03
-2.935455739498138428e-01 -2.878741174936294556e-02 3.087075948715209961e-01 -2.571547627449035645e-01 6.940952688455581665e-02 1.187921389937400818e-01 -2.263425141572952271e-01 -7.745463401079177856e-02 -6.140586733818054199e-02 1.633841693401336670e-01 6.489808112382888794e-02 4.419680684804916382e-02 9.941285476088523865e-03 -1.069166734814643860e-01 -2.623965591192245483e-02 -4.105077087879180908e-01 -1.211644932627677917e-01 -1.793086230754852295e-01 2.660976946353912354e-01 -8.739387243986129761e-02 2.291591838002204895e-02 -1.794353276491165161e-01 1.869484186172485352e-01 -2.785382568836212158e-01 1.288150995969772339e-01 -6.120630726218223572e-02 2.609299719333648682e-01 5.239772144705057144e-03 -6.733509898185729980e-02 -1.235995441675186157e-02 -3.070205152034759521e-01 -1.073767710477113724e-02
2.125129476189613342e-02 -1.788011640310287476e-01 -1.294386982917785645e-01 -5.088073611259460449e-01 7.259669899940490723e-02 1.986095309257507324e-01 -1.102815940976142883e-01 8.811034262180328369e-02 -9.062322974205017090e-02 1.892796605825424194e-01 -1.955068707466125488e-01 1.440786421298980713e-01 -3.530332073569297791e-02 3.060965053737163544e-02 -4.652352631092071533e-02 -3.283055424690246582e-01 3.145513534545898438e-01 9.044224768877029419e-02 -4.351969808340072632e-02 2.210216522216796875e-01 6.411671638488769531e-03 -1.746466457843780518e-01 4.400515183806419373e-02 -2.105578631162643433e-01 -1.177248209714889526e-01 -1.546299755573272705e-01 -1.014739796519279480e-01 4.032922163605690002e-02 -6.547286361455917358e-02 -3.446111381053924561e-01 2.153892302885651588e-03 -6.872268766164779663e-02
-2.175029367208480835e-01 -4.215065538883209229e-01 1.488535553216934204e-01 -1.244779825210571289e-01 1.410017460584640503e-01 5.685057491064071655e-02 -1.909813880920410156e-01 1.833654344081878662e-01 3.046704530715942383e-01 3.111102283000946045e-01 -6.740994006395339966e-02 -1.295396685600280762e-02 -8.031712472438812256e-02 4.020448029041290283e-02 1.158791333436965942e-01 -2.303476929664611816e-01 -7.264906167984008789e-02 3.414882346987724304e-02 1.567880660295486450e-01 1.274408251047134399e-01 2.613450586795806885e-01 -1.941523253917694092e-01 8.356484025716781616e-02 1.785449534654617310e-01 -2.604406476020812988e-01 5.209778249263763428e-02 1.515614427626132965e-02 -2.761757746338844299e-02 1.236360892653465271e-01 -2.713542878627777100e-01 -1.447599977254867554e-01 4.178077355027198792e-02
1.409415155649185181e-01 -1.804261207580566406e-01 -2.561458647251129150e-01 -1.219999045133590698e-01 1.358558386564254761e-01 7.254249602556228638e-02 -4.278485178947448730e-01 1.130359396338462830e-01 -2.100658863782882690e-01 5.760136619210243225e-02 -2.104014903306961060e-01 4.639174789190292358e-02 1.211643442511558533e-01 -5.728043615818023682e-02 2.757438644766807556e-02 -9.343287348747253418e-02 -1.294318586587905884e-01 -6.294614821672439575e-02 7.193712145090103149e-02 -4.151287674903869629e-02 2.155775874853134155e-01 -3.816358000040054321e-02 7.106088846921920776e-02 -3.934547677636146545e-02 -3.432275950908660889e-01 2.484219223260879517e-01 1.359781622886657715e-01 -1.081914976239204407e-01 3.494020998477935791e-01 -1.771767809987068176e-02 -3.234108984470367432e-01 8.586448431015014648e-02
-1.765088140964508057e-01 1.327670514583587646e-01 -8.579061180353164673e-02 -6.987547129392623901e-02 4.924918059259653091e-03 -4.901602491736412048e-02 -5.729712918400764465e-02 -1.360822841525077820e-02 2.921659313142299652e-02 -4.935747385025024414e-02 -2.285857796669006348e-01 1.350827813148498535e-01 -9.157878905534744263e-02 -2.488878741860389709e-02 1.434132084250450134e-02 -1.262236535549163818e-01 -4.666871428489685059e-01 -1.152624115347862244e-01 -2.207240648567676544e-02 1.582731157541275024e-01 3.522453606128692627e-01 -3.232831954956054688e-01 -5.090048164129257202e-02 5.931537225842475891e-02 4.107892513275146484e-03 -1.096190586686134338e-01 1.585820019245147705e-01 -1.458121687173843384e-01 1.160431355237960815e-01 -2.555483281612396240e-01 -3.078748583793640137e-01 -3.329095542430877686e-01
-2.810499966144561768e-01 -2.650331556797027588e-01 -8.188377320766448975e-02 -3.357420861721038818e-02 2.904981970787048340e-01 -1.560853272676467896e-01 -4.279834330081939697e-01 -4.759640619158744812e-02 1.037067249417304993e-01 -3.518421947956085205e-02 3.832125663757324219e-02 -2.740339376032352448e-02 -1.526308208703994751e-01 2.355115115642547607e-01 1.921532899141311646e-01 -1.609272509813308716e-01 4.621640965342521667e-02 -1.766088455915451050e-01 1.480074971914291382e-01 -1.282750070095062256e-01 7.401452213525772095e-02 -2.600918412208557129e-01 6.831341981887817383e-02 -2.165605276823043823e-01 -2.683796547353267670e-02 -9.612713754177093506e-02 2.728792130947113037e-01 2.191691100597381592e-02 2.694825641810894012e-02 1.287785917520523071e-01 -1.260644048452377319e-01 -2.801237404346466064e-01
-1.962593793869018555e-01 9.371038526296615601e-02 3.103186786174774170e-01 -2.821675837039947510e-01 4.732253029942512512e-02 -2.989907748997211456e-02 -1.142705529928207397e-01 -8.988214284181594849e-02 -1.086795106530189514e-01 3.572438061237335205e-01 -3.361986279487609863e-01 8.714347332715988159e-02 5.298763513565063477e-02 -6.102312356233596802e-02 -3.243290632963180542e-02 -2.632503807544708252e-01 2.994241937994956970e-02 -8.877412974834442139e-02 4.264182150363922119e-01 -2.381650917232036591e-02 -5.770671367645263672e-02 -1.343217492103576660e-01 2.737006843090057373e-01 -5.593663454055786133e-02 6.570805609226226807e-02 -7.569572422653436661e-03 1.329118013381958008e-01 -3.595754504203796387e-02 2.408211119472980499e-03 -9.213947504758834839e-02 -3.006585836410522461e-01 5.251285806298255920e-02
-4.505173563957214355e-01 -1.877225190401077271e-01 1.087725907564163208e-01 -1.464428603649139404e-01 1.357756704092025757e-01 2.263861149549484253e-01 -3.003557622432708740e-01 6.397891789674758911e-02 1.372401602566242218e-02 3.438318967819213867e-01 5.608926713466644287e-02 3.684305846691131592e-01 5.834702774882316589e-02 -1.773799508810043335e-01 -1.022670418024063110e-01 -1.779769062995910645e-01 -9.987775236368179321e-02 -8.646564185619354248e-02 7.136087119579315186e-02 1.782451719045639038e-01 1.374064087867736816e-01 -1.710538417100906372e-01 -1.363999247550964355e-01 4.761051014065742493e-02 -1.665901392698287964e-01 -2.255656197667121887e-02 -4.382311925292015076e-02 8.681271225214004517e-02 2.838707156479358673e-02 1.636925041675567627e-01 -1.664065569639205933e-01 -1.178524345159530640e-01
-2.562884688377380371e-01 -2.320360206067562103e-02 -2.695682346820831299e-01 -5.486657470464706421e-02 -1.126261427998542786e-01 -8.784853667020797729e-02 -1.625336557626724243e-01 1.450567785650491714e-02 2.573016285896301270e-01 4.472921490669250488e-01 -2.239961326122283936e-01 -3.969877213239669800e-02 2.931502461433410645e-02 -1.314206421375274658e-01 1.967815607786178589e-01 -1.171822324395179749e-01 -1.047347411513328552e-01 -2.376641184091567993e-01 8.331407606601715088e-02 1.491140276193618774e-01 2.639180123805999756e-01 -1.699857264757156372e-01 -7.491348683834075928e-02 -1.170330867171287537e-01 1.083606504835188389e-03 -1.941789537668228149e-01 1.120333075523376465e-01 -1.547068059444427490e-01 -6.965468078851699829e-02 -2.879433333873748779e-01 1.461027413606643677e-01 -1.570757478475570679e-01
-3.519669771194458008e-01 -2.328411340713500977e-01 -1.179726347327232361e-01 -1.193586960434913635e-01 1.857470124959945679e-01 1.587644219398498535e-01 -1.135700866580009460e-01 5.061245337128639221e-02 -1.881985515356063843e-01 1.539046466350555420e-01 -1.424269825220108032e-01 2.863421142101287842e-01 -2.876816391944885254e-01 -7.417491823434829712e-02 -6.469977647066116333e-02 -2.467429637908935547e-01 -2.729021012783050537e-01 7.976978272199630737e-02 7.344427704811096191e-02 1.902662515640258789e-01 1.409821510314941406e-01 -1.604628004133701324e-02 1.993013620376586914e-01 -3.468895554542541504e-01 -9.674213826656341553e-02 -7.950738072395324707e-02 1.956584863364696503e-02 -2.780021131038665771e-01 -5.331492051482200623e-02 -4.359190911054611206e-02 1.084776781499385834e-02 5.503672361373901367e-02
-3.099970519542694092e-01 -1.031592041254043579e-01 1.145562380552291870e-01 -2.204500436782836914e-01 4.216958582401275635e-02 1.138237416744232178e-01 -8.705081790685653687e-02 -2.388587892055511475e-01 6.678792834281921387e-02 2.067357152700424194e-01 -1.384753584861755371e-01 -1.581108868122100830e-01 -1.865447312593460083e-01 -3.887581080198287964e-02 1.106893867254257202e-01 -1.126769632101058960e-01 -4.710834845900535583e-02 -2.086142301559448242e-01 3.826186656951904297e-01 1.200974918901920319e-02 6.006571650505065918e-02 6.881093978881835938e-02 3.673205152153968811e-02 -1.772556453943252563e-01 1.286493539810180664e-01 -2.996769733726978302e-02 4.050867259502410889e-01 5.458287894725799561e-02 1.121635269373655319e-02 -4.161255359649658203e-01 8.428027480840682983e-02 3.514610975980758667e-02
-1.248517036437988281e-01 -1.009703651070594788e-01 1.591964513063430786e-01 -2.469002157449722290e-01 8.464484661817550659e-02 -8.455140888690948486e-02 -3.066375255584716797e-01 -7.681839168071746826e-02 -1.122000366449356079e-01 -3.542917221784591675e-02 -3.124095499515533447e-01 4.903810471296310425e-02 1.978182932361960411e-03 -7.891933619976043701e-02 2.853247523307800293e-02 -2.153663188219070435e-01 4.542911890894174576e-03 3.361623734235763550e-02 4.826457202434539795e-01 7.937597483396530151e-02 -3.912950679659843445e-02 -2.143673449754714966e-01 5.413758754730224609e-02 -1.474610418081283569e-01 3.599886596202850342e-01 -2.143508195877075195e-02 5.402533337473869324e-02 2.539010047912597656e-01 1.435632724314928055e-02 -7.601808756589889526e-02 -2.426720112562179565e-01 -1.775569319725036621e-01
-8.604619652032852173e-02 -2.026491761207580566e-01 -2.917558513581752777e-02 -1.579750329256057739e-01 2.339227497577667236e-01 7.693856954574584961e-03 -2.048774622380733490e-02 7.018198817968368530e-02 -2.526371926069259644e-02 1.446605622768402100e-01 -2.095783501863479614e-01 3.330150991678237915e-02 -3.010894060134887695e-01 1.864447891712188721e-01 4.802032113075256348e-01 -4.313815534114837646e-01 6.162026897072792053e-02 -1.686946153640747070e-01 1.880811005830764771e-01 -8.015878498554229736e-02 1.053477376699447632e-01 6.357464194297790527e-02 2.934366762638092041e-01 -1.326382905244827271e-01 5.175310373306274414e-02 -8.636801689863204956e-02 8.404702693223953247e-02 -3.134259209036827087e-02 -6.251253187656402588e-02 -1.548925191164016724e-01 1.259829699993133545e-01 -4.528916999697685242e-02
-2.843341529369354248e-01 -7.883810997009277344e-02 -4.588843137025833130e-02 -5.238125100731849670e-02 2.608247101306915283e-01 1.906856596469879150e-01 -2.233753204345703125e-01 -9.820854663848876953e-02 5.636762455105781555e-02 1.653504669666290283e-01 5.885354802012443542e-02 3.589130342006683350e-01 -1.111014410853385925e-01 -2.175382673740386963e-01 1.642716079950332642e-01 -1.526806652545928955e-01 -2.037320286035537720e-01 3.971298411488533020e-02 3.058417737483978271e-01 1.089114770293235779e-01 2.826805710792541504e-01 1.670492626726627350e-02 1.700161844491958618e-01 -9.198436141014099121e-02 -3.563626436516642570e-03 4.006620869040489197e-02 -2.388074547052383423e-01 -3.698289692401885986e-01 -1.620620675384998322e-02 -3.693540766835212708e-02 -7.774440944194793701e-02 4.757790639996528625e-02
-1.463361680507659912e-01 -2.384803257882595062e-02 3.238677680492401123e-01 -2.921070754528045654e-01 1.100858524441719055e-01 5.120209231972694397e-02 -1.942742019891738892e-01 -6.288529932498931885e-02 -1.350861042737960815e-01 1.449550837278366089e-01 -3.461554050445556641e-01 -9.453181922435760498e-02 -1.780072227120399475e-02 -1.719657033681869507e-01 3.839543787762522697e-03 -5.104220509529113770e-01 -2.516594156622886658e-02 -1.670170575380325317e-01 7.342942804098129272e-02 1.897161900997161865e-01 1.573919057846069336e-01 -8.692426979541778564e-02 2.179560661315917969e-01 -1.482564061880111694e-01 2.010391950607299805e-01 1.010624226182699203e-03 1.370506882667541504e-01 3.414234519004821777e-02 4.268456995487213135e-02 -2.263924106955528259e-02 -1.666315346956253052e-01 -1.035193130373954773e-01
-4.552219808101654053e-01 -6.463469564914703369e-02 -9.965579956769943237e-02 -9.165975451469421387e-02 2.108801454305648804e-01 1.110004484653472900e-01 -2.521955668926239014e-01 -2.314594388008117676e-02 -8.007667958736419678e-02 4.692600667476654053e-02 -8.470324426889419556e-02 1.960112005472183228e-01 -3.108739480376243591e-02 -1.372882425785064697e-01 -3.529904037714004517e-02 -3.333192765712738037e-01 -1.712287664413452148e-01 2.432848662137985229e-01 2.811773121356964111e-01 1.430375128984451294e-01 4.046908766031265259e-02 -7.157500833272933960e-02 -8.517459034919738770e-03 -2.501599490642547607e-01 -6.150680594146251678e-03 8.960510045289993286e-02 -5.052942782640457153e-02 -4.066334068775177002e-01 6.892023235559463501e-02 -9.283889085054397583e-02 -6.593831628561019897e-02 1.087781339883804321e-01
-1.183165609836578369e-01 -3.860570862889289856e-02 2.420638054609298706e-01 -2.769014537334442139e-01 -1.688981205224990845e-01 -1.701576411724090576e-01 -1.405417621135711670e-01 7.665823400020599365e-02 2.896961197257041931e-02 9.141067415475845337e-02 1.560914237052202225e-02 6.997675448656082153e-02 -1.378176808357238770e-01 -1.137114688754081726e-01 2.176599949598312378e-02 -1.792481392621994019e-01 1.928764581680297852e-01 -9.163545817136764526e-02 1.659432053565979004e-01 1.383328251540660858e-02 2.002946734428405762e-01 4.963476676493883133e-03 -6.815975066274404526e-03 -7.117938250303268433e-02 -3.931615650653839111e-01 -3.241993486881256104e-01 1.502707451581954956e-01 -2.275841683149337769e-01 -4.419138655066490173e-02 -3.526073694229125977e-01 6.301798392087221146e-03 -3.290980756282806396e-01
-1.353018879890441895e-01 3.117419481277465820e-01 -4.741362854838371277e-02 -1.728047877550125122e-01 2.127087488770484924e-02 -3.800020739436149597e-02 -1.926793307065963745e-01 3.461515605449676514e-01 1.291671842336654663e-01 2.023850679397583008e-01 -1.488813459873199463e-01 8.094911277294158936e-02 -1.478433012962341309e-01 3.136326745152473450e-02 1.202932074666023254e-01 -1.892638057470321655e-01 -1.187974363565444946e-01 -2.215196043252944946e-01 -2.994235791265964508e-02 1.791128516197204590e-01 3.622841536998748779e-01 -2.473334521055221558e-01 6.999856233596801758e-02 -2.323645912110805511e-02 2.439614832401275635e-01 -8.367198705673217773e-02 1.017797216773033142e-01 -9.404812008142471313e-02 1.602223366498947144e-01 -1.158458441495895386e-01 -2.394214272499084473e-01 -2.406277060508728027e-01
-4.162623360753059387e-02 6.108492612838745117e-02 -3.657052516937255859e-01 -1.970396339893341064e-01 7.993537187576293945e-02 1.412307471036911011e-01 -2.298470139503479004e-01 -1.415186971426010132e-01 1.045546028763055801e-02 2.275196909904479980e-01 -2.906371057033538818e-01 2.655025720596313477e-01 8.544795215129852295e-02 3.816934069618582726e-03 -7.592502236366271973e-02 -2.424067258834838867e-01 1.131361573934555054e-01 3.604332357645034790e-02 -6.049822084605693817e-03 -1.205310821533203125e-01 7.956138253211975098e-02 -2.216453552246093750e-01 -2.549233660101890564e-02 -1.535903215408325195e-01 -1.638478487730026245e-01 3.434980511665344238e-01 -1.270165145397186279e-01 -1.711094975471496582e-01 4.244749899953603745e-03 -3.625839948654174805e-01 -6.836044043302536011e-02 9.661015123128890991e-02
-1.447872072458267212e-01 -4.740919452160596848e-03 5.021942779421806335e-02 -2.392639219760894775e-01 7.504870742559432983e-02 6.870482861995697021e-02 -1.678392887115478516e-01 -2.750509381294250488e-01 -9.750757366418838501e-02 1.219698861241340637e-01 -2.164234220981597900e-01 -8.395761996507644653e-02 1.537678986787796021e-01 -1.318619698286056519e-01 1.854668930172920227e-02 -2.718133330345153809e-01 1.531189959496259689e-02 -1.792673021554946899e-01 4.884203970432281494e-01 1.368752121925354004e-01 2.564055025577545166e-01 -8.219556510448455811e-02 1.352163106203079224e-01 -1.052931845188140869e-01 2.229531109333038330e-01 2.029365859925746918e-02 2.837834954261779785e-01 -6.694203615188598633e-02 2.450257167220115662e-02 1.263055652379989624e-01 -2.090075463056564331e-01 -1.569586843252182007e-01
-1.845549196004867554e-01 -1.323483288288116455e-01 -9.216184727847576141e-03 -1.540650874376296997e-01 -3.172334730625152588e-01 -1.684478521347045898e-01 -2.539418041706085205e-01 2.640084326267242432e-01 1.766055263578891754e-02 1.775734573602676392e-01 -4.135368391871452332e-02 1.079573705792427063e-01 1.427622288465499878e-01 -7.443968951702117920e-02 4.465127736330032349e-02 -4.171899333596229553e-02 4.538877308368682861e-02 -9.621609002351760864e-02 2.453666925430297852e-01 -1.142441183328628540e-01 8.338053524494171143e-02 -2.305632531642913818e-01 1.805806159973144531e-01 -1.921972930431365967e-01 -3.590392768383026123e-01 9.269379079341888428e-02 3.818266838788986206e-02 -2.949570715427398682e-01 -5.084575153887271881e-03 -3.516760766506195068e-01 -1.075389310717582703e-01 -1.052490621805191040e-01
-1.180811077356338501e-01 -8.810421079397201538e-02 -2.933734655380249023e-01 -1.058151051402091980e-01 4.523474723100662231e-02 1.899619586765766144e-03 -6.229246035218238831e-02 7.161164283752441406e-02 6.248012185096740723e-02 1.343375891447067261e-01 -5.615837872028350830e-02 6.827577948570251465e-02 -1.501958817243576050e-01 -9.695472568273544312e-02 4.538095593452453613e-01 -2.834607660770416260e-01 -2.001802772283554077e-01 -1.985178440809249878e-01 2.327917814254760742e-01 -4.937816783785820007e-02 -1.057263240218162537e-01 -7.239852100610733032e-02 1.674942374229431152e-01 -2.615245282649993896e-01 -7.779464125633239746e-02 -1.782194823026657104e-01 4.078634679317474365e-01 1.085263118147850037e-02 8.807440102100372314e-02 -1.407922357320785522e-01 -1.925849318504333496e-01 -6.339976936578750610e-02
-1.783576458692550659e-01 6.315925717353820801e-02 -7.908690720796585083e-03 1.914173811674118042e-01 7.559911813586950302e-03 1.460678279399871826e-01 -1.526721715927124023e-01 1.222237944602966309e-02 -1.733888834714889526e-01 -1.764155328273773193e-01 -3.896446526050567627e-01 2.625509910285472870e-02 -1.097303405404090881e-01 -4.411337524652481079e-02 -9.308497607707977295e-02 -1.452651619911193848e-01 -1.436239033937454224e-01 5.759708210825920105e-02 3.770124316215515137e-01 -2.981846407055854797e-02 7.463413476943969727e-02 -3.419387042522430420e-01 1.727012693881988525e-01 -1.804143488407135010e-01 3.037461079657077789e-02 -3.029366198461502790e-04 3.413785994052886963e-01 -1.183003745973110199e-02 -6.218118593096733093e-02 -1.926091611385345459e-01 -1.209167987108230591e-01 -3.164893984794616699e-01
-2.619889974594116211e-01 -9.902442991733551025e-02 8.531775325536727905e-03 -2.063248157501220703e-01 -5.382031947374343872e-02 2.291104942560195923e-01 -3.351238742470741272e-02 -8.017228543758392334e-02 -2.442673593759536743e-01 4.818559885025024414e-01 -7.414170354604721069e-02 3.898679912090301514e-01 5.162544175982475281e-02 -1.563992165029048920e-02 4.780478775501251221e-02 3.752845805138349533e-03 -8.779423683881759644e-02 3.904046118259429932e-02 2.255325168371200562e-01 1.011606827378273010e-01 2.187159657478332520e-01 -8.469527214765548706e-02 -3.177685290575027466e-02 1.984357088804244995e-02 -1.711411029100418091e-01 2.507468163967132568e-01 1.155231669545173645e-01 -2.070081681013107300e-01 -1.713485121726989746e-01 -1.345471292734146118e-01 -1.457398086786270142e-01 1.327056735754013062e-01
-2.594281733036041260e-01 -1.977977752685546875e-01 2.064203843474388123e-02 -1.981642693281173706e-01 1.457212567329406738e-01 1.389162838459014893e-01 -1.542799770832061768e-01 -2.338166385889053345e-01 -1.639301478862762451e-01 2.096378244459629059e-03 -2.570327930152416229e-02 3.493627309799194336e-01 -7.919571548700332642e-02 -2.418618090450763702e-02 -6.771645508706569672e-03 -2.538134455680847168e-01 -2.633190751075744629e-01 2.516221702098846436e-01 1.890881806612014771e-01 3.190580904483795166e-01 7.355961948633193970e-02 -1.648108810186386108e-01 1.390264481306076050e-01 -1.780249476432800293e-01 -1.521056890487670898e-01 -9.991855919361114502e-02 -9.751587361097335815e-02 -3.011673688888549805e-01 7.347404211759567261e-02 -1.307603269815444946e-01 6.467367708683013916e-02 1.217469293624162674e-02
-4.679811000823974609e-02 -2.198350057005882263e-02 1.946710050106048584e-01 5.317036411724984646e-04 1.012407168745994568e-01 1.386778801679611206e-02 -1.613393723964691162e-01 -9.531673043966293335e-02 -1.732393801212310791e-01 4.800866916775703430e-02 1.049485616385936737e-02 2.183610200881958008e-01 -2.454406917095184326e-01 -7.528559118509292603e-02 -3.666856139898300171e-02 -2.752728462219238281e-01 -7.913921028375625610e-02 -3.173590898513793945e-01 1.361428648233413696e-01 2.124041765928268433e-01 2.210017293691635132e-01 -4.080947935581207275e-01 2.472923249006271362e-01 -6.139695178717374802e-03 1.038199588656425476e-01 6.827529519796371460e-02 1.564190387725830078e-01 -1.164931133389472961e-01 -5.355603247880935669e-02 -3.017345964908599854e-01 -2.654435038566589355e-01 -1.602511256933212280e-01
-2.629174888134002686e-01 -2.029282897710800171e-01 -7.962021231651306152e-02 -1.736654900014400482e-02 8.844622224569320679e-02 3.110897541046142578e-01 6.397771835327148438e-02 -8.956278860569000244e-02 6.778770685195922852e-02 1.244433745741844177e-01 -1.557135581970214844e-01 -1.121256947517395020e-01 -1.974577158689498901e-01 -3.520027920603752136e-02 1.629099249839782715e-01 -1.221658512949943542e-01 1.483197957277297974e-01 -9.529078006744384766e-02 1.672591567039489746e-01 -7.318086922168731689e-02 1.881841272115707397e-01 -3.624548316001892090e-01 -2.466584444046020508e-01 -2.932596253231167793e-03 -4.593108892440795898e-01 5.314747989177703857e-02 9.776037931442260742e-02 1.475383043289184570e-01 -4.035928100347518921e-02 -1.180093958973884583e-01 -6.839231401681900024e-02 -2.652397155761718750e-01
-1.327698826789855957e-01 -6.940977275371551514e-02 7.649554312229156494e-02 6.854347139596939087e-02 1.041157692670822144e-01 3.113233745098114014e-01 -2.920174896717071533e-01 3.327498957514762878e-02 -2.427349835634231567e-01 -3.216515481472015381e-02 -1.604913473129272461e-01 -1.218002066016197205e-01 7.248870283365249634e-02 -2.450484223663806915e-02 3.456041216850280762e-02 -2.416694462299346924e-01 -1.514883786439895630e-01 1.374372243881225586e-01 4.678761661052703857e-01 4.500707238912582397e-02 1.111931204795837402e-01 -1.738319247961044312e-01 1.747791469097137451e-01 -2.370426058769226074e-01 5.947788059711456299e-02 5.668526049703359604e-03 2.584812641143798828e-01 1.139134541153907776e-01 -1.658371984958648682e-01 -1.821965575218200684e-01 -2.171745002269744873e-01 -1.534563302993774414e-01
-1.680093705654144287e-01 -1.089097708463668823e-01 1.984642446041107178e-01 -2.480406165122985840e-01 1.676523685455322266e-01 -8.533387631177902222e-02 -2.135416418313980103e-01 2.128468751907348633e-01 2.175649441778659821e-02 3.088494539260864258e-01 -1.547829657793045044e-01 -8.817163854837417603e-02 -1.223767921328544617e-01 -7.609972357749938965e-02 1.733015626668930054e-01 -1.763354092836380005e-01 -2.832053974270820618e-02 -7.168970536440610886e-03 1.302010267972946167e-01 -1.214309558272361755e-01 4.071367681026458740e-01 -1.583450436592102051e-01 -1.670887768268585205e-01 1.429717391729354858e-01 -2.867576777935028076e-01 -9.552817046642303467e-02 -1.796027831733226776e-02 -4.267025366425514221e-02 2.054859697818756104e-01 -3.372279107570648193e-01 -3.475046530365943909e-02 2.864081785082817078e-02
-4.798071086406707764e-02 -1.218337267637252808e-01 9.939204901456832886e-02 -2.389198541641235352e-01 -1.245326027274131775e-01 3.501648828387260437e-02 -2.756426632404327393e-01 -1.596913933753967285e-01 -1.557309478521347046e-01 1.876119226217269897e-01 -1.701606065034866333e-01 1.985307782888412476e-02 -1.194534301757812500e-01 -3.251583501696586609e-02 -3.306430205702781677e-02 -3.832630515098571777e-01 -3.475302085280418396e-02 -3.170211613178253174e-01 1.835273802280426025e-01 -1.023398190736770630e-01 -1.293248832225799561e-01 -2.856639623641967773e-01 3.077293634414672852e-01 -2.845492660999298096e-01 1.598065495491027832e-01 9.881755709648132324e-02 9.807248413562774658e-02 -2.282937467098236084e-01 9.470855817198753357e-03 -1.606848686933517456e-01 -5.082941427826881409e-02 -1.327217277139425278e-02
-4.297742247581481934e-01 -1.730720996856689453e-01 -1.144905835390090942e-01 -8.575028181076049805e-02 -4.978349898010492325e-03 1.588962227106094360e-01 1.260766014456748962e-02 1.248484551906585693e-01 -7.109565287828445435e-02 3.927919641137123108e-02 3.648913651704788208e-02 2.430882304906845093e-01 -8.349440991878509521e-02 -2.823353707790374756e-01 9.499931335449218750e-02 -3.253383934497833252e-01 -2.376680076122283936e-01 2.741800434887409210e-02 4.093094766139984131e-01 1.493555903434753418e-01 3.431189954280853271e-01 -6.621488183736801147e-02 -1.320007443428039551e-01 5.252277478575706482e-02 -1.725213825702667236e-01 -4.428023844957351685e-02 -1.158338040113449097e-01 -4.751782119274139404e-02 -1.150699034333229065e-01 6.571864336729049683e-02 -1.443309243768453598e-02 -2.719624526798725128e-02
-2.748624682426452637e-01 -3.924703970551490784e-02 3.297778964042663574e-01 -1.507493760436773300e-02 -1.392870545387268066e-01 -8.170492202043533325e-02 -2.634008228778839111e-01 -2.157406508922576904e-01 -2.909711003303527832e-01 1.843852177262306213e-02 -3.079154193401336670e-01 1.719649881124496460e-02 -1.473071426153182983e-01 -6.002887338399887085e-02 -6.813500076532363892e-02 -2.837135493755340576e-01 -9.858281910419464111e-02 -8.130811154842376709e-02 2.469360232353210449e-01 4.816928133368492126e-02 2.857082188129425049e-01 -8.713700622320175171e-02 1.013783514499664307e-01 -4.195265471935272217e-03 1.499345600605010986e-01 2.473306655883789062e-02 3.884274065494537354e-01 -8.414226584136486053e-03 -4.965297877788543701e-02 -1.227940022945404053e-01 -1.023221611976623535e-01 -1.348881889134645462e-02
-1.116977408528327942e-01 -3.680974543094635010e-01 1.074034795165061951e-01 -2.359028607606887817e-01 -6.332831084728240967e-02 5.081844329833984375e-02 -2.744441926479339600e-01 2.825360000133514404e-01 2.134582102298736572e-01 1.229820773005485535e-01 -1.230576634407043457e-01 -2.210392989218235016e-02 -1.654867082834243774e-01 5.069106444716453552e-02 1.781876534223556519e-01 -1.244475841522216797e-01 2.699569240212440491e-02 2.712611481547355652e-02 1.617028415203094482e-01 4.751686006784439087e-02 3.596296310424804688e-01 -2.391759008169174194e-01 -1.125289499759674072e-01 1.749863289296627045e-02 -2.157789617776870728e-01 1.618545316159725189e-02 6.012655794620513916e-03 -2.277866154909133911e-01 1.224135905504226685e-01 -3.535570800304412842e-01 -4.338114056736230850e-03 -3.819625452160835266e-02
-2.912778258323669434e-01 1.219790726900100708e-01 -3.524724766612052917e-02 -2.989932298660278320e-01 -1.510664075613021851e-01 -2.914491593837738037e-01 -6.557442247867584229e-02 -2.309212386608123779e-01 -1.918668746948242188e-01 -3.018464520573616028e-02 -1.070640608668327332e-02 3.466570004820823669e-02 -6.904998421669006348e-02 -3.113231360912322998e-01 1.005368903279304504e-01 -3.192606568336486816e-01 -1.519985646009445190e-01 -8.203735947608947754e-02 2.955783307552337646e-01 -4.008655995130538940e-02 1.082475781440734863e-01 -4.004870727658271790e-02 1.476785540580749512e-01 -2.165693342685699463e-01 -1.813547462224960327e-01 -9.860927611589431763e-02 2.523529529571533203e-01 -1.209198404103517532e-02 -9.782973676919937134e-02 -6.159128993749618530e-02 -2.190328389406204224e-01 -1.512104719877243042e-01
-2.210452109575271606e-01 1.446164995431900024e-01 9.427787363529205322e-02 -2.421129792928695679e-01 -1.368110626935958862e-01 -1.151494681835174561e-01 -6.508245319128036499e-02 -4.725540429353713989e-02 -1.112254187464714050e-01 1.188432276248931885e-01 -4.042699337005615234e-01 2.638930380344390869e-01 1.365980207920074463e-01 -3.332144916057586670e-01 4.149213731288909912e-01 -9.498187154531478882e-02 -4.686892777681350708e-02 -7.056401669979095459e-02 2.796350419521331787e-01 -9.402445703744888306e-02 -6.990866363048553467e-02 8.018138259649276733e-02 -1.166369989514350891e-01 4.035548120737075806e-02 -1.119423136115074158e-01 7.149385660886764526e-02 7.157316803932189941e-02 -4.132639616727828979e-02 1.927130073308944702e-01 -2.457800656557083130e-01 7.196640968322753906e-02 -7.662989199161529541e-02
-2.939658164978027344e-01 -1.513794809579849243e-01 5.421718209981918335e-02 -3.692812100052833557e-02 -1.156057715415954590e-01 5.257199332118034363e-02 -1.798610240221023560e-01 -5.062855780124664307e-02 6.840746849775314331e-02 -2.212640792131423950e-01 -3.013671040534973145e-01 -2.026629745960235596e-01 -2.455652505159378052e-01 -6.895324587821960449e-02 -1.008345498121343553e-04 -1.616397202014923096e-01 -1.315959244966506958e-01 -2.432494312524795532e-01 4.588315784931182861e-01 -8.508581668138504028e-02 2.294958531856536865e-01 1.093725264072418213e-01 1.535646766424179077e-01 1.292942464351654053e-01 -1.225875616073608398e-01 -1.011078432202339172e-01 1.452604532241821289e-01 3.590721637010574341e-02 1.594970524311065674e-01 -1.730242669582366943e-01 -2.351188361644744873e-01 -3.355460241436958313e-02
-1.000337824225425720e-01 -1.919237375259399414e-01 -4.925178829580545425e-03 -2.682337537407875061e-02 2.845445871353149414e-01 2.642896771430969238e-01 -3.377371728420257568e-01 1.241901423782110214e-03 1.542578488588333130e-01 5.410888046026229858e-02 -1.471742987632751465e-01 -1.474045664072036743e-01 -4.656191542744636536e-02 -1.277510076761245728e-01 1.088146939873695374e-01 -1.577539891004562378e-01 9.284307807683944702e-02 -3.389384970068931580e-02 5.016008764505386353e-02 4.974635690450668335e-02 2.955138385295867920e-01 -5.047274827957153320e-01 1.111447215080261230e-01 2.267686724662780762e-01 -1.523246914148330688e-01 -2.603748440742492676e-01 -1.415216922760009766e-02 -1.112084165215492249e-01 1.543062180280685425e-01 -8.015691488981246948e-02 -7.467384636402130127e-02 4.704419150948524475e-02
-2.017599344253540039e-01 -2.066395580768585205e-01 -2.538390457630157471e-01 3.915232792496681213e-02 -8.807727694511413574e-02 -2.448866963386535645e-01 -4.660669267177581787e-01 5.696211010217666626e-02 -5.153354257345199585e-02 -4.906528070569038391e-02 -5.146629177033901215e-03 -3.644557297229766846e-02 -1.386434733867645264e-01 5.125273764133453369e-02 2.024913281202316284e-01 -3.833809792995452881e-01 -1.661293357610702515e-01 -1.546612083911895752e-01 6.305587291717529297e-02 9.471615403890609741e-02 1.915985792875289917e-01 -3.202003836631774902e-01 6.023621559143066406e-02 -1.171539127826690674e-01 2.711136452853679657e-02 -1.078756675124168396e-01 2.145807743072509766e-01 -8.654454350471496582e-02 1.538652181625366211e-01 -1.619640924036502838e-02 9.429254382848739624e-02 -1.624571681022644043e-01
-1.061253920197486877e-01 -1.907342523336410522e-01 1.658631414175033569e-01 -9.508953988552093506e-02 -9.898165240883827209e-03 6.052520871162414551e-02 -3.376018404960632324e-01 2.150693833827972412e-01 -1.508430987596511841e-01 -3.524057939648628235e-02 -3.412873148918151855e-01 3.071114607155323029e-02 1.044875234365463257e-01 -3.861497715115547180e-02 7.678334601223468781e-03 1.968276128172874451e-02 -1.205709800124168396e-01 1.076051872223615646e-02 4.131185412406921387e-01 -7.627415657043457031e-02 1.569480001926422119e-01 -2.042490839958190918e-01 -5.067298933863639832e-02 -1.701606810092926025e-01 4.061264395713806152e-01 -1.314265094697475433e-02 1.664607226848602295e-01 -1.271421909332275391e-01 1.333388835191726685e-01 -2.226925790309906006e-01 -1.450683474540710449e-01 -1.055029854178428650e-01
1.810331083834171295e-02 -1.402302086353302002e-01 2.028412073850631714e-01 -2.240957766771316528e-01 -1.960240602493286133e-01 8.215191215276718140e-02 -2.378792613744735718e-01 -8.451265841722488403e-02 -1.031241193413734436e-01 2.014655768871307373e-01 -3.915105760097503662e-01 -6.349077820777893066e-02 1.126304566860198975e-01 4.931468144059181213e-02 1.286026388406753540e-01 -3.824270665645599365e-01 2.286686189472675323e-02 -2.165110111236572266e-01 6.520137190818786621e-02 -2.347065359354019165e-01 2.776244878768920898e-01 -1.126141324639320374e-01 1.946152001619338989e-01 -1.372264325618743896e-01 1.457718163728713989e-01 -5.626768618822097778e-02 3.282878175377845764e-02 1.428547501564025879e-02 2.152437865734100342e-01 1.119924262166023254e-01 -2.349705398082733154e-01 -1.781157962977886200e-02
-2.177568376064300537e-01 -5.530485510826110840e-02 1.165325939655303955e-01 -2.355390191078186035e-01 2.587122842669487000e-02 1.237215250730514526e-01 -1.139789372682571411e-01 1.655128300189971924e-01 -1.306955963373184204e-01 -1.267088809981942177e-03 -3.312296569347381592e-01 1.494133472442626953e-02 -2.144722500815987587e-03 3.154437616467475891e-02 -5.501580610871315002e-02 -1.801695376634597778e-01 -2.565454505383968353e-02 -1.187055185437202454e-02 3.955056071281433105e-01 -1.158649697899818420e-01 1.521108001470565796e-01 -1.131760179996490479e-01 1.701838076114654541e-01 -2.188273072242736816e-01 2.056855708360671997e-01 -2.105660885572433472e-01 -8.160240203142166138e-02 -3.361748531460762024e-03 -1.724877357482910156e-01 -2.982420027256011963e-01 -2.574661374092102051e-01 -3.144028186798095703e-01
7.288562506437301636e-02 -1.486117485910654068e-03 1.068027690052986145e-01 -2.149836122989654541e-01 -2.511457353830337524e-02 1.246007904410362244e-01 -2.827084958553314209e-01 -1.289942711591720581e-01 -3.224379122257232666e-01 2.983901463449001312e-02 -2.474814951419830322e-01 6.790073215961456299e-02 -8.868996053934097290e-02 -1.474999785423278809e-01 9.925137460231781006e-02 -9.779900312423706055e-02 -9.566602529957890511e-04 -1.885474845767021179e-02 4.479188024997711182e-01 -1.731868237257003784e-01 1.383653096854686737e-02 -1.374860703945159912e-01 1.934671103954315186e-01 -2.136398851871490479e-01 2.181732058525085449e-01 -7.234013825654983521e-02 4.136384651064872742e-02 4.296042770147323608e-02 -1.460393071174621582e-01 -2.946698069572448730e-01 -2.302075028419494629e-01 -2.321636080741882324e-01
-2.498253881931304932e-01 -2.424563840031623840e-02 -1.503571122884750366e-01 -2.865453660488128662e-01 5.188954994082450867e-02 1.847895979881286621e-01 -2.933681011199951172e-01 -1.457622796297073364e-01 6.971532851457595825e-02 1.645539402961730957e-01 1.081275194883346558e-01 -2.807604894042015076e-02 -2.209929227828979492e-01 -1.319458186626434326e-01 1.536483168601989746e-01 -1.638383418321609497e-01 1.622631698846817017e-01 -6.566073745489120483e-02 -8.150850981473922729e-02 -5.742202699184417725e-02 9.514833986759185791e-02 -3.563340902328491211e-01 -8.938418328762054443e-02 7.008992135524749756e-02 -1.107720732688903809e-01 -2.035383135080337524e-03 3.018091022968292236e-01 -1.328648924827575684e-01 1.044076234102249146e-01 -3.269796073436737061e-01 2.645781263709068298e-03 -3.141103684902191162e-01
-5.016755312681198120e-02 -4.377424418926239014e-01 7.334076613187789917e-02 -1.428420692682266235e-01 1.823106594383716583e-02 -1.742097586393356323e-01 -2.831765413284301758e-01 6.673628836870193481e-02 -5.349241662770509720e-03 9.349515289068222046e-02 2.007960574701428413e-03 1.097933351993560791e-01 -9.789822250604629517e-02 -1.619170159101486206e-01 9.687189757823944092e-02 -3.337500989437103271e-02 -9.555637091398239136e-02 -5.348715186119079590e-02 2.840785682201385498e-01 7.591061294078826904e-02 4.034258127212524414e-01 -2.943426072597503662e-01 -4.385922476649284363e-02 1.181534025818109512e-02 -2.138141393661499023e-01 4.899775143712759018e-03 1.970402523875236511e-02 -1.752257049083709717e-01 1.849316507577896118e-01 -2.046830654144287109e-01 1.227981038391590118e-02 3.076416552066802979e-01
-2.463234066963195801e-01 -2.127171009778976440e-01 2.160033211112022400e-02 -1.501283794641494751e-01 5.340665951371192932e-02 1.664911806583404541e-01 -2.214195877313613892e-01 5.706979334354400635e-02 1.966522186994552612e-01 3.218012750148773193e-01 -4.342016875743865967e-01 1.790994405746459961e-01 -1.108336448669433594e-01 -1.135437712073326111e-01 -2.446780353784561157e-01 3.633885830640792847e-02 -3.231547027826309204e-02 3.410615492612123489e-03 2.125575393438339233e-01 5.331795662641525269e-02 1.537233889102935791e-01 -2.726126909255981445e-01 -1.600582711398601532e-02 -2.514144033193588257e-02 1.197502687573432922e-01 1.291773021221160889e-01 -2.319121360778808594e-01 4.923410341143608093e-02 1.053008288145065308e-01 -2.024477571249008179e-01 1.471406668424606323e-01 -1.736137270927429199e-01
2.225437574088573456e-02 -2.014941722154617310e-01 2.205027043819427490e-01 -2.431120574474334717e-01 -8.301623910665512085e-02 6.073293834924697876e-02 -1.893066614866256714e-01 3.155228495597839355e-02 -6.721659004688262939e-02 2.053062431514263153e-02 -2.988981008529663086e-01 2.089670300483703613e-01 -2.134345918893814087e-01 -2.396170794963836670e-01 2.256263196468353271e-01 -2.948541641235351562e-01 -4.170984402298927307e-02 1.759859472513198853e-01 4.829467087984085083e-02 8.539994806051254272e-02 1.580195277929306030e-01 -2.187659218907356262e-02 -3.892052918672561646e-02 1.698438525199890137e-01 1.533000759081915021e-04 -8.307016640901565552e-02 3.948762714862823486e-01 -2.738665938377380371e-01 -2.700380235910415649e-02 -1.690849214792251587e-01 2.317883968353271484e-01 -7.733756303787231445e-02
-1.527406275272369385e-01 -8.079449832439422607e-02 6.797111779451370239e-02 -2.654653489589691162e-01 2.535045519471168518e-02 1.718828976154327393e-01 -5.959281697869300842e-02 1.224604770541191101e-01 -2.518708631396293640e-02 -3.244156762957572937e-02 4.628225788474082947e-02 9.855636209249496460e-02 -3.050183355808258057e-01 -1.086674630641937256e-01 1.382326483726501465e-01 -3.670619130134582520e-01 -2.227170467376708984e-01 -3.340526223182678223e-01 2.870468795299530029e-01 -8.609116077423095703e-02 -1.019917875528335571e-01 6.199533492326736450e-02 -1.471704840660095215e-01 -3.967201709747314453e-01 9.655699133872985840e-03 8.857333660125732422e-02 1.839969120919704437e-02 -2.554519474506378174e-01 1.118492893874645233e-02 -9.320492297410964966e-02 -1.776491850614547729e-01 -1.260515898466110229e-01
-1.429979354143142700e-01 -1.610148251056671143e-01 -1.472629606723785400e-01 1.474754959344863892e-01 4.884473513811826706e-03 2.201372385025024414e-01 -2.630065679550170898e-01 2.168743126094341278e-02 -1.202408894896507263e-01 3.658160865306854248e-01 -1.796621233224868774e-01 1.671109348535537720e-01 -2.355502396821975708e-01 -1.067010685801506042e-01 -1.381099689751863480e-02 -1.899060159921646118e-01 -6.399050820618867874e-03 -3.071258068084716797e-01 1.393651664257049561e-01 1.821565069258213043e-02 -9.952154010534286499e-02 -3.471284210681915283e-01 1.460104584693908691e-01 1.783108338713645935e-02 2.301930189132690430e-01 -1.140308659523725510e-02 1.647941917181015015e-01 -1.472886800765991211e-01 1.103758960962295532e-01 -9.119211882352828979e-02 -1.994291394948959351e-01 -2.281521707773208618e-01
-2.292331308126449585e-02 1.364577710628509521e-01 -6.617540027946233749e-03 -3.497813642024993896e-01 2.506873011589050293e-01 1.114517152309417725e-01 -2.344319969415664673e-01 -2.170986384153366089e-01 -1.138172671198844910e-01 -3.581808134913444519e-02 -1.709116697311401367e-01 6.784644722938537598e-02 2.287212759256362915e-01 -2.917409241199493408e-01 8.069986104965209961e-02 -3.097715675830841064e-01 -2.025426775217056274e-01 -1.807754188776016235e-01 3.959344029426574707e-01 -2.684567682445049286e-02 -1.340743750333786011e-01 -9.979737550020217896e-02 1.344140470027923584e-01 -1.060606837272644043e-01 2.304531261324882507e-02 -1.947746127843856812e-01 3.775322437286376953e-02 -6.279673427343368530e-02 1.009131148457527161e-01 -1.575231701135635376e-01 -1.556401848793029785e-01 4.076256975531578064e-02
-3.775476217269897461e-01 -1.234869509935379028e-01 4.117429256439208984e-02 -1.092761754989624023e-01 1.440196037292480469e-01 2.701261341571807861e-01 -2.274337261915206909e-01 -1.850371062755584717e-02 -5.736535415053367615e-02 1.618189364671707153e-01 2.207068726420402527e-02 2.512820959091186523e-01 -6.367869675159454346e-02 -1.240717768669128418e-01 -4.823336377739906311e-02 -3.407260477542877197e-01 -9.425405412912368774e-02 2.368623614311218262e-01 3.104008138179779053e-01 1.122939363121986389e-01 3.673188984394073486e-01 -3.306047245860099792e-02 9.257565438747406006e-02 -4.647721350193023682e-02 1.732352524995803833e-01 -1.018332391977310181e-01 -2.221732139587402344e-01 -1.235591769218444824e-01 -7.848117500543594360e-03 -4.453574772924184799e-03 5.212163552641868591e-03 -1.612729132175445557e-01
-8.819935843348503113e-03 5.581731721758842468e-02 -2.593545019626617432e-01 -2.200364917516708374e-01 9.518916718661785126e-03 6.146520376205444336e-01 -2.342443913221359253e-01 -6.498514860868453979e-02 1.974562853574752808e-01 -5.662325397133827209e-02 -1.143321692943572998e-01 1.894857138395309448e-01 -1.713114678859710693e-01 -2.704226598143577576e-02 1.806509494781494141e-01 -4.904171079397201538e-02 1.415513753890991211e-01 4.417714104056358337e-02 9.315982460975646973e-02 -9.420083463191986084e-02 7.757208496332168579e-02 -1.610765308141708374e-01 1.449196636676788330e-01 7.204117625951766968e-02 -1.823696494102478027e-01 -6.756581366062164307e-02 5.510273203253746033e-02 5.465166270732879639e-02 3.041670322418212891e-01 -3.775408491492271423e-02 -4.482944309711456299e-02 -2.244076132774353027e-01
-1.258615106344223022e-01 -2.775796055793762207e-01 -8.782240748405456543e-02 -2.188717871904373169e-01 -2.561996281147003174e-01 2.032725214958190918e-01 -2.505926787853240967e-01 -1.402358412742614746e-01 9.183483198285102844e-03 1.040881592780351639e-02 -8.149311691522598267e-02 -2.137061953544616699e-02 1.962887346744537354e-01 -4.743934422731399536e-02 7.682134211063385010e-02 -5.186178684234619141e-01 -2.738046646118164062e-01 -6.178181618452072144e-02 -2.048788405954837799e-02 1.115335077047348022e-01 2.220702916383743286e-01 -2.509211897850036621e-01 2.103116922080516815e-02 2.440449595451354980e-02 7.619450986385345459e-02 -2.324035316705703735e-01 -1.097370218485593796e-02 -1.910530626773834229e-01 1.101592183113098145e-02 -1.002437099814414978e-01 -1.342147123068571091e-02 -1.654836237430572510e-01
-1.455276906490325928e-01 9.462613612413406372e-02 -5.488594993948936462e-02 -2.518859505653381348e-01 1.284780204296112061e-01 -4.480883479118347168e-02 -5.409426987171173096e-02 -3.025208786129951477e-02 2.120849639177322388e-01 3.223419785499572754e-01 1.795412153005599976e-01 -1.107109710574150085e-02 -1.626217365264892578e-01 -8.449622243642807007e-02 -1.615123152732849121e-01 -1.948965340852737427e-01 -9.064543410204350948e-04 1.186370924115180969e-01 3.446443080902099609e-01 2.408060478046536446e-03 6.757319718599319458e-02 -7.642716169357299805e-02 2.128502130508422852e-01 -4.900104701519012451e-01 -6.154176220297813416e-02 1.824325472116470337e-01 4.283062368631362915e-02 -1.406564190983772278e-02 1.999423354864120483e-01 -2.142095714807510376e-01 -2.018581330776214600e-01 -8.809077739715576172e-02
1.896168850362300873e-02 7.455494999885559082e-02 -1.347135566174983978e-02 -5.163821205496788025e-02 -3.005072772502899170e-01 -8.770620822906494141e-02 -3.607665598392486572e-01 2.207618206739425659e-01 2.818654179573059082e-01 4.432915896177291870e-02 -2.436663582921028137e-02 5.467358231544494629e-02 -1.068803668022155762e-01 -3.243255242705345154e-02 1.897618770599365234e-01 -1.691394895315170288e-01 2.075468450784683228e-01 -1.369928568601608276e-01 3.238106071949005127e-01 3.973755985498428345e-02 2.504040002822875977e-01 -3.228603303432464600e-02 4.024768248200416565e-03 5.615218728780746460e-02 -2.836890220642089844e-01 -7.678830623626708984e-02 1.755530387163162231e-01 -2.467699348926544189e-01 8.658582717180252075e-02 -3.096356689929962158e-01 -8.322075009346008301e-02 -1.693616360425949097e-01
-3.301583826541900635e-01 -5.568635091185569763e-02 3.117953240871429443e-02 2.317684143781661987e-01 -5.354587361216545105e-02 -9.196951240301132202e-02 -4.063488841056823730e-01 -6.351497769355773926e-02 1.075183451175689697e-01 1.856254041194915771e-01 -3.651676774024963379e-01 -7.102955132722854614e-02 -1.813169568777084351e-01 1.169300358742475510e-02 -1.118956431746482849e-01 -3.631417155265808105e-01 -1.520949006080627441e-01 -1.864852011203765869e-01 1.408211439847946167e-01 2.794373780488967896e-02 1.846200600266456604e-02 -6.900172680616378784e-02 1.727930754423141479e-01 -1.751535534858703613e-01 1.996621489524841309e-01 8.683527261018753052e-02 1.810348480939865112e-01 -1.284134238958358765e-01 1.843781620264053345e-01 -1.013124808669090271e-01 -5.829026177525520325e-02 -4.925743117928504944e-02
-5.771541967988014221e-02 -2.101737111806869507e-01 1.424180567264556885e-01 -2.045304179191589355e-01 -6.544558703899383545e-02 1.753408014774322510e-01 -2.259257882833480835e-01 -8.126082271337509155e-02 -7.323639933019876480e-03 -9.043494611978530884e-02 -3.610380291938781738e-01 -2.952292561531066895e-01 -1.578493565320968628e-01 -1.179115623235702515e-01 -1.205170005559921265e-01 -2.451750636100769043e-01 1.076100021600723267e-01 -3.559218719601631165e-02 1.275691390037536621e-01 -5.597364529967308044e-02 2.312543094158172607e-01 4.914860054850578308e-02 2.490886151790618896e-01 5.101530253887176514e-02 -7.541307806968688965e-02 -9.710601717233657837e-02 4.252915680408477783e-01 -4.277852177619934082e-02 2.403672933578491211e-01 -1.536531001329421997e-01 -1.145156696438789368e-01 -1.157457008957862854e-01
-3.797023296356201172e-01 -9.360750019550323486e-02 1.607541292905807495e-01 -1.474798023700714111e-01 3.682086467742919922e-01 2.394125014543533325e-01 -2.012512981891632080e-01 -1.986323446035385132e-01 -9.781984984874725342e-02 1.237720772624015808e-01 -5.417942628264427185e-02 1.904477775096893311e-01 -1.901729255914688110e-01 1.001611258834600449e-02 2.481618709862232208e-02 -2.515631914138793945e-01 -1.224179863929748535e-01 1.327463835477828979e-01 2.375521361827850342e-01 2.027600705623626709e-01 6.543163210153579712e-02 -4.748450592160224915e-02 -5.601153708994388580e-03 -3.152063786983489990e-01 -2.698736786842346191e-01 -7.661779224872589111e-02 -8.977721631526947021e-02 3.012901172041893005e-02 -1.446369588375091553e-01 -6.387460976839065552e-02 7.837727665901184082e-02 8.644810318946838379e-02
-3.210339546203613281e-01 -8.180983364582061768e-03 -1.524586081504821777e-01 -1.814763247966766357e-01 1.943468302488327026e-01 1.569114476442337036e-01 -3.589506447315216064e-01 -7.051870971918106079e-02 -1.637625098228454590e-01 9.209779649972915649e-02 -1.165829598903656006e-01 4.212669655680656433e-02 9.069768339395523071e-02 -1.217461749911308289e-01 -6.579602509737014771e-02 2.218398265540599823e-02 -1.012142822146415710e-01 -1.132560446858406067e-01 3.858502209186553955e-01 -3.121057525277137756e-02 1.893733292818069458e-01 -1.041171997785568237e-01 2.807852625846862793e-01 -1.276458054780960083e-01 2.758564651012420654e-01 -7.450900226831436157e-02 1.204982250928878784e-01 1.194409355521202087e-01 -1.366343945264816284e-01 -2.531020939350128174e-01 -1.648974567651748657e-01 -1.755827516317367554e-01
-5.489663407206535339e-02 -2.199307829141616821e-02 1.424295157194137573e-01 -1.618853360414505005e-01 -2.835900187492370605e-01 -1.106922775506973267e-01 -1.010350212454795837e-01 1.447894126176834106e-01 1.662078797817230225e-01 -8.139269798994064331e-02 5.219076573848724365e-02 1.240938231348991394e-01 1.709055900573730469e-01 -2.154567241668701172e-01 8.590269833803176880e-02 -2.219937294721603394e-01 2.960986644029617310e-02 -2.795399725437164307e-01 2.237045913934707642e-01 2.629013061523437500e-01 3.376775383949279785e-01 -6.328868120908737183e-02 -3.630308806896209717e-02 -1.196158975362777710e-01 -2.550123333930969238e-01 -7.750508189201354980e-02 8.190008997917175293e-02 -1.596865206956863403e-01 1.963055282831192017e-01 -2.711303532123565674e-01 -4.028866067528724670e-02 -3.045388162136077881e-01
9.128471463918685913e-02 -7.445094734430313110e-02 -3.706740140914916992e-01 -7.099865376949310303e-02 -1.856025755405426025e-01 -7.406577467918395996e-03 -4.498258233070373535e-01 -7.084055244922637939e-02 -1.974075883626937866e-01 2.546910643577575684e-01 1.704893857240676880e-01 7.999813556671142578e-02 -1.726542562246322632e-01 -8.688195794820785522e-02 1.206206828355789185e-01 -2.962143421173095703e-01 -7.155995070934295654e-02 -1.791539937257766724e-01 1.239589005708694458e-01 1.624955385923385620e-01 1.088880151510238647e-01 -5.277720093727111816e-02 2.026501148939132690e-01 -1.109689846634864807e-01 5.933438241481781006e-02 -5.550686269998550415e-02 2.424838095903396606e-01 -2.673112042248249054e-02 1.520254760980606079e-01 1.691824384033679962e-02 2.679061330854892731e-02 -2.926163673400878906e-01
-5.335548520088195801e-02 -8.990642428398132324e-02 -2.553718984127044678e-01 -2.649403214454650879e-01 1.917684674263000488e-01 8.781576156616210938e-02 5.110565945506095886e-02 -3.988480940461158752e-02 -6.735640019178390503e-02 8.159491419792175293e-02 -2.041835486888885498e-01 2.074459046125411987e-01 -2.087960094213485718e-01 2.621808350086212158e-01 1.364497542381286621e-01 -2.360358089208602905e-01 -3.169875219464302063e-02 -1.560433954000473022e-01 2.410408258438110352e-01 -7.843364030122756958e-02 2.403114736080169678e-01 3.857944905757904053e-02 6.889638304710388184e-02 -2.660003006458282471e-01 5.746151879429817200e-02 1.608023792505264282e-02 8.673897385597229004e-02 -3.449750244617462158e-01 1.880271881818771362e-01 -3.340917825698852539e-01 9.421053528785705566e-02 1.100021600723266602e-01
-1.609650552272796631e-01 -1.096782833337783813e-01 -3.187558054924011230e-01 -1.574378088116645813e-02 -6.350574642419815063e-02 -1.059939041733741760e-01 -5.210629105567932129e-01 -1.016558259725570679e-01 1.396829541772603989e-02 1.591741889715194702e-01 -3.824324533343315125e-02 -6.639905273914337158e-02 -1.126414835453033447e-01 -1.592944711446762085e-01 9.550293534994125366e-02 -3.387261033058166504e-01 -9.452777355909347534e-02 -2.688702344894409180e-01 1.561676263809204102e-01 1.633974611759185791e-01 -6.304372847080230713e-02 -1.407295763492584229e-01 2.107738554477691650e-01 -1.604883223772048950e-01 1.063606292009353638e-01 -1.930351555347442627e-01 1.435299068689346313e-01 4.800874739885330200e-03 -4.589841514825820923e-02 2.511357702314853668e-02 2.069079875946044922e-02 -2.667169570922851562e-01
-1.303221732378005981e-01 4.542392119765281677e-02 -3.139116987586021423e-02 -1.609662473201751709e-01 1.595042049884796143e-01 -5.762953311204910278e-02 -1.491827368736267090e-01 2.133918553590774536e-02 -9.703343361616134644e-02 2.832472324371337891e-01 -3.287152349948883057e-01 7.033446431159973145e-02 -8.065454661846160889e-02 4.656927660107612610e-02 3.449940383434295654e-01 -3.801106810569763184e-01 -2.548793256282806396e-01 -7.297409325838088989e-02 2.910816073417663574e-01 -1.649722754955291748e-01 -1.683118790388107300e-01 -1.961268633604049683e-01 1.901564598083496094e-01 -2.160292416810989380e-01 -6.145892664790153503e-03 2.818023972213268280e-02 2.395970523357391357e-01 2.720883488655090332e-02 -4.215687513351440430e-02 -1.049999222159385681e-01 -1.411840971559286118e-02 -1.546719223260879517e-01
-1.125626415014266968e-01 7.001055032014846802e-02 -8.533184975385665894e-02 -1.942133307456970215e-01 -1.195623576641082764e-01 -1.792440004646778107e-02 -2.534101009368896484e-01 -6.937590986490249634e-02 1.124338060617446899e-01 -9.402757883071899414e-02 -2.365940250456333160e-02 -1.065773293375968933e-01 7.898406684398651123e-02 1.316498667001724243e-01 5.751182325184345245e-03 -2.179872542619705200e-01 -2.290770262479782104e-01 1.221703141927719116e-01 4.460107088088989258e-01 5.047962442040443420e-02 2.666164934635162354e-01 -1.705228537321090698e-01 -2.793979346752166748e-01 -1.334327459335327148e-01 1.451215296983718872e-01 2.044280916452407837e-01 2.427092287689447403e-03 1.998408883810043335e-01 3.465145528316497803e-01 -1.696756035089492798e-01 -1.531216502189636230e-01 -9.618590027093887329e-02
-1.483254134654998779e-01 -2.899598777294158936e-01 -6.513474881649017334e-02 -2.552427053451538086e-01 5.500959232449531555e-02 -5.085720494389533997e-02 -2.170508503913879395e-01 -1.521873921155929565e-01 -7.813805341720581055e-02 -4.643456265330314636e-02 1.812542825937271118e-01 6.357118953019380569e-03 -2.368292510509490967e-01 -2.529677152633666992e-01 1.529914587736129761e-01 -2.070477902889251709e-01 -1.210242509841918945e-01 1.778345182538032532e-02 4.782003462314605713e-01 -2.135500311851501465e-02 6.534020416438579559e-03 -9.869406372308731079e-02 -1.122338045388460159e-02 -1.540452212793752551e-04 -1.292535215616226196e-01 1.536762565374374390e-01 -5.121327936649322510e-02 -1.628832668066024780e-01 -1.032255217432975769e-02 2.237277776002883911e-01 2.086962759494781494e-02 -3.834825754165649414e-01
-1.775688976049423218e-01 -8.034762740135192871e-02 1.744554191827774048e-01 -1.340054273605346680e-01 2.944920957088470459e-02 1.897831447422504425e-02 -1.857366561889648438e-01 -1.578299701213836670e-01 -1.987620592117309570e-01 1.734979217872023582e-03 -2.116062790155410767e-01 4.503162950277328491e-02 1.861419826745986938e-01 -1.242512091994285583e-01 2.088363515213131905e-03 -2.013047635555267334e-01 -1.081922277808189392e-01 -4.187998548150062561e-02 4.013176262378692627e-01 1.005843877792358398e-01 2.131234258413314819e-01 -1.309265792369842529e-01 2.104005217552185059e-01 -2.308770120143890381e-01 2.092402577400207520e-01 -1.857172548770904541e-01 6.509508937597274780e-02 1.695558279752731323e-01 -2.229503355920314789e-02 -1.825602054595947266e-01 -2.860237956047058105e-01 -3.231000602245330811e-01
-2.414682358503341675e-01 -3.858503997325897217e-01 -7.865623384714126587e-02 -1.732388436794281006e-01 3.680440783500671387e-01 1.662074923515319824e-01 -1.308126896619796753e-01 -1.528553515672683716e-01 4.071607813239097595e-02 1.716133952140808105e-01 -4.988332092761993408e-02 1.554995179176330566e-01 -2.449194341897964478e-02 1.552851200103759766e-01 1.865678727626800537e-01 -3.478316664695739746e-01 -2.682683765888214111e-01 1.581121236085891724e-02 1.074324026703834534e-01 2.368956059217453003e-01 8.379302918910980225e-02 2.045387960970401764e-02 1.235597208142280579e-01 -2.516551911830902100e-01 3.041186556220054626e-02 1.988082826137542725e-01 2.318378351628780365e-02 -1.310845911502838135e-01 1.178735420107841492e-01 -6.321541219949722290e-02 -1.105607897043228149e-01 -2.388365007936954498e-02
8.503288775682449341e-02 2.426955290138721466e-02 -8.234034292399883270e-03 -1.424921751022338867e-01 -4.684633016586303711e-02 7.436751574277877808e-02 -2.447645366191864014e-01 -1.290955096483230591e-01 -2.162996828556060791e-01 3.187657296657562256e-01 -2.622585296630859375e-01 -1.000871136784553528e-01 9.356819838285446167e-02 -1.140250414609909058e-01 1.229505836963653564e-01 -5.024651288986206055e-01 -1.951170861721038818e-01 -2.450015246868133545e-01 2.441842705011367798e-01 1.063207164406776428e-01 3.022256679832935333e-02 -1.370111554861068726e-01 1.284834295511245728e-01 -3.190546929836273193e-01 -4.981959983706474304e-02 -4.822110757231712341e-02 6.790930032730102539e-02 -1.946389526128768921e-01 -7.375402003526687622e-02 -7.839082926511764526e-02 -1.839525066316127777e-02 6.875296682119369507e-02
-2.395297288894653320e-01 -2.134181559085845947e-01 -8.176011964678764343e-03 -1.319558918476104736e-01 8.948895335197448730e-02 -7.562866806983947754e-02 -1.876609474420547485e-01 2.513978779315948486e-01 1.362280100584030151e-01 4.961027204990386963e-02 -1.558146327733993530e-01 8.317227661609649658e-02 -1.747053712606430054e-01 -1.066488549113273621e-01 1.074608266353607178e-01 -2.835076749324798584e-01 1.355578452348709106e-01 7.733557373285293579e-02 -1.198584139347076416e-01 3.077451288700103760e-01 4.165981113910675049e-01 -2.488031983375549316e-01 -9.274344891309738159e-02 7.604264467954635620e-02 -2.109924852848052979e-01 8.150777965784072876e-02 -8.551584184169769287e-02 -7.916442304849624634e-02 3.486806154251098633e-01 -5.460584163665771484e-02 -9.045915305614471436e-02 -2.575374580919742584e-02
-4.088529050350189209e-01 -2.233028262853622437e-01 3.749328106641769409e-02 -1.211806088685989380e-01 2.466561943292617798e-01 6.304543465375900269e-02 -1.464378386735916138e-01 -9.129871428012847900e-02 -1.182227954268455505e-01 6.012861058115959167e-02 -1.809252351522445679e-01 2.959885597229003906e-01 -1.207164302468299866e-01 -3.457690775394439697e-02 -1.194115541875362396e-02 -1.918083876371383667e-01 -2.713654339313507080e-01 1.495106518268585205e-01 3.074358403682708740e-01 9.033470600843429565e-02 1.573994308710098267e-01 3.471237421035766602e-02 1.378142237663269043e-01 -2.916710674762725830e-01 -2.493866346776485443e-02 1.844469457864761353e-01 -1.840080171823501587e-01 -2.354697585105895996e-01 7.393021136522293091e-02 5.029245745390653610e-03 -1.124697625637054443e-01 1.041763052344322205e-01
-2.984974980354309082e-01 -2.115303426980972290e-01 8.839934319257736206e-02 -1.545016616582870483e-01 3.251214325428009033e-01 2.995910644531250000e-01 -1.347140520811080933e-01 1.287409961223602295e-01 -5.744857341051101685e-02 1.878682672977447510e-01 8.049215190112590790e-03 1.785484701395034790e-01 -9.729017317295074463e-02 -2.398555129766464233e-01 3.548029437661170959e-02 -3.056789040565490723e-01 -1.665719002485275269e-01 1.058952361345291138e-01 2.254423350095748901e-01 -2.864522486925125122e-02 2.498697787523269653e-01 -5.264478176832199097e-02 -9.691319614648818970e-02 -1.166753191500902176e-02 6.479486823081970215e-03 -4.627653106581419706e-04 -2.266913950443267822e-01 -2.613487243652343750e-01 -3.189841657876968384e-02 -1.457947492599487305e-01 -2.142124027013778687e-01 -1.371864229440689087e-01
-2.695408463478088379e-01 -2.946378290653228760e-01 5.633252486586570740e-02 -7.053366303443908691e-02 8.754067122936248779e-02 1.479666680097579956e-02 -3.390394747257232666e-01 1.658248007297515869e-01 7.005915045738220215e-02 7.956901937723159790e-02 -7.708646357059478760e-03 2.859723381698131561e-02 -1.580787301063537598e-01 -3.642197698354721069e-02 2.651307880878448486e-01 -2.778531610965728760e-01 -1.396428197622299194e-01 -2.345662750303745270e-02 1.628484427928924561e-01 7.905685156583786011e-02 4.441388547420501709e-01 -1.379893571138381958e-01 -1.102607399225234985e-01 1.000555679202079773e-01 -2.250611633062362671e-01 -7.735986262559890747e-02 1.658886671066284180e-02 -1.619147807359695435e-01 6.647741794586181641e-02 -3.202887475490570068e-01 -2.032672427594661713e-02 1.195676252245903015e-01
1.785202650353312492e-03 3.120267949998378754e-02 1.256969124078750610e-01 -1.320973187685012817e-01 4.076759517192840576e-02 1.606792397797107697e-02 -1.784431189298629761e-01 -4.544868599623441696e-03 -3.242765963077545166e-01 1.382336318492889404e-01 -1.437609344720840454e-01 1.542989760637283325e-01 -1.101851686835289001e-01 -1.537396162748336792e-01 -8.804116398096084595e-02 -2.278939634561538696e-01 -1.472209244966506958e-01 -2.081326842308044434e-01 1.246038824319839478e-01 3.550597727298736572e-01 1.531818360090255737e-01 -4.260169267654418945e-01 3.161701261997222900e-01 8.549393154680728912e-03 3.153961151838302612e-02 -2.164781391620635986e-01 1.552983820438385010e-01 -8.865921944379806519e-02 5.511045828461647034e-02 -9.544887393712997437e-02 -1.768154352903366089e-01 -1.815567165613174438e-01
-3.583347797393798828e-01 -2.270050905644893646e-02 -2.192036211490631104e-01 -2.309263795614242554e-01 1.375743746757507324e-02 2.782801389694213867e-01 -1.463858783245086670e-01 -5.241265520453453064e-02 1.268444396555423737e-02 1.718336641788482666e-01 -7.763948291540145874e-02 -4.046774655580520630e-02 -1.902737468481063843e-01 -1.943886429071426392e-01 2.277012169361114502e-01 -1.354164332151412964e-01 2.535303533077239990e-01 -4.294894635677337646e-03 -1.560679823160171509e-01 5.164572224020957947e-02 1.264902800321578979e-01 -1.840567290782928467e-01 -1.593660414218902588e-01 -1.329212933778762817e-01 -1.252663731575012207e-01 1.248200759291648865e-01 2.790444493293762207e-01 -2.113148272037506104e-01 1.590050607919692993e-01 -2.552596628665924072e-01 7.899350672960281372e-02 -2.272322177886962891e-01
-9.847232699394226074e-02 2.393735013902187347e-02 -2.066059261560440063e-01 -1.490376889705657959e-01 4.593881964683532715e-02 1.590759158134460449e-01 -2.748870849609375000e-01 7.456427812576293945e-02 9.175958484411239624e-02 1.342793554067611694e-01 -1.472489833831787109e-01 1.056639403104782104e-01 -2.379623502492904663e-01 4.554775729775428772e-02 -1.149472221732139587e-01 -1.070648208260536194e-01 2.664100937545299530e-02 -2.204098105430603027e-01 2.806743085384368896e-01 1.241204515099525452e-01 3.941290676593780518e-01 -2.954331636428833008e-01 -5.971232429146766663e-03 -6.769444793462753296e-02 2.472088485956192017e-02 2.951838672161102295e-01 -3.132337927818298340e-01 1.755340397357940674e-01 2.097775042057037354e-01 -3.135029971599578857e-02 1.455037891864776611e-01 8.688186295330524445e-03
-4.707431793212890625e-01 -1.263331919908523560e-01 1.978735774755477905e-01 -1.827851533889770508e-01 7.371623814105987549e-02 3.539882600307464600e-02 -1.945795863866806030e-01 -3.620086610317230225e-02 -5.126405879855155945e-02 1.288156956434249878e-01 -1.979992389678955078e-01 3.284167945384979248e-01 -1.666859984397888184e-01 3.141612187027931213e-02 9.814829379320144653e-02 -1.322845220565795898e-01 -1.611446887254714966e-01 2.494409829378128052e-01 2.294890880584716797e-01 2.861434221267700195e-01 6.058949604630470276e-02 5.433725565671920776e-02 -7.648142427206039429e-02 -2.298314273357391357e-01 -1.459420379251241684e-02 -5.235983058810234070e-02 -1.381765902042388916e-01 -2.935402989387512207e-01 -1.370474975556135178e-02 -1.561708450317382812e-01 -3.182260692119598389e-02 -1.021356671117246151e-03
-2.495689094066619873e-01 -6.229457911103963852e-03 -7.833678275346755981e-02 1.454526931047439575e-02 -2.356780618429183960e-01 1.760854721069335938e-01 -1.239889636635780334e-01 -2.688249945640563965e-01 -1.274054646492004395e-01 9.741443395614624023e-02 6.568777561187744141e-02 6.888367980718612671e-02 -1.770130395889282227e-01 -1.466553956270217896e-01 -3.681625425815582275e-02 -4.344966113567352295e-01 3.691649436950683594e-02 1.242348030209541321e-01 3.322512507438659668e-01 -2.220545262098312378e-01 1.316730747930705547e-03 -1.599878966808319092e-01 -9.547299891710281372e-02 -2.189020253717899323e-02 -7.661669049412012100e-03 9.126133471727371216e-02 2.821810245513916016e-01 1.090920865535736084e-01 3.105917274951934814e-01 -1.797132641077041626e-01 -1.968900412321090698e-01 1.547801960259675980e-02
-3.105511143803596497e-02 -2.792831957340240479e-01 1.537817437201738358e-02 -1.828262805938720703e-01 -2.046916186809539795e-01 7.604400068521499634e-02 -4.816919267177581787e-01 2.332113087177276611e-01 8.725530654191970825e-02 -1.447633802890777588e-01 -2.361416965723037720e-01 -8.375509828329086304e-02 -3.444350883364677429e-02 -1.570519953966140747e-01 -5.853771418333053589e-02 -1.413812935352325439e-01 -8.155176788568496704e-02 3.518452122807502747e-02 1.404822170734405518e-01 2.410854399204254150e-02 2.411759942770004272e-01 -1.960127204656600952e-01 -5.213319510221481323e-02 -8.197578042745590210e-02 -4.577086865901947021e-01 6.417453289031982422e-02 4.630495235323905945e-02 -1.489962488412857056e-01 -7.501273602247238159e-02 -1.337144225835800171e-01 -8.844000846147537231e-02 -9.563510119915008545e-02
1.273791342973709106e-01 -2.782841622829437256e-01 1.028741896152496338e-01 -4.384737014770507812e-01 -1.802981495857238770e-01 1.593005061149597168e-01 -1.141825020313262939e-01 1.068964973092079163e-01 -9.665664285421371460e-02 6.191396340727806091e-02 -1.349674016237258911e-01 1.543087363243103027e-01 -5.435781180858612061e-02 -2.858814299106597900e-01 6.612177938222885132e-02 -3.648482263088226318e-01 9.680689126253128052e-02 -1.635108608752489090e-03 1.666179001331329346e-01 1.706746071577072144e-01 2.518350183963775635e-01 -1.463824957609176636e-01 -4.006719589233398438e-02 1.999654620885848999e-01 -1.816620230674743652e-01 2.226261049509048462e-01 1.671733707189559937e-01 -1.823630034923553467e-01 2.064731903374195099e-02 5.324817029759287834e-04 8.091034740209579468e-02 -1.797790080308914185e-02
-6.761437654495239258e-02 -1.770165711641311646e-01 -7.942492514848709106e-02 -2.788795530796051025e-01 -9.740774333477020264e-02 2.197725474834442139e-01 -3.540777564048767090e-01 1.876177825033664703e-02 1.767612993717193604e-01 7.326743751764297485e-02 -2.134555280208587646e-01 -1.482308655977249146e-01 -1.207169368863105774e-01 -1.637260168790817261e-01 8.558376878499984741e-02 1.233229227364063263e-02 -2.071430347859859467e-02 -1.024372428655624390e-01 -8.472800254821777344e-02 -1.149045377969741821e-01 3.823359608650207520e-01 -1.280256062746047974e-01 1.175003349781036377e-01 1.063667535781860352e-01 -3.830659091472625732e-01 7.841249555349349976e-02 1.375826597213745117e-01 -2.343933433294296265e-01 2.373109571635723114e-02 -2.900908589363098145e-01 -2.143033780157566071e-03 -1.141163632273674011e-01
-1.922269761562347412e-01 5.633534491062164307e-02 7.945390790700912476e-02 -8.059094101190567017e-02 6.548303365707397461e-02 1.071903482079505920e-01 -1.680154800415039062e-01 2.660102546215057373e-01 -2.713193893432617188e-01 4.096953663975000381e-03 -1.337360441684722900e-01 -1.217445284128189087e-01 -1.202073395252227783e-01 -2.992808818817138672e-01 -3.119830787181854248e-02 -3.216383159160614014e-01 -2.047039270401000977e-01 -9.579609334468841553e-02 2.338894903659820557e-01 -1.284030675888061523e-01 -1.959005184471607208e-02 -8.129080384969711304e-02 3.743395805358886719e-01 -3.473619818687438965e-01 -2.020337432622909546e-01 -2.056439816951751709e-01 -3.240825608372688293e-02 6.111815944314002991e-02 9.446734189987182617e-02 -4.991636052727699280e-02 1.304289400577545166e-01 -1.055574789643287659e-01
-3.787121549248695374e-02 1.898149549961090088e-01 -3.997961431741714478e-02 -3.327952325344085693e-02 -5.773260816931724548e-02 9.151586145162582397e-02 -1.657793074846267700e-01 -1.862664073705673218e-01 -7.337538059800863266e-03 -3.642936423420906067e-02 -1.376599818468093872e-01 4.276707768440246582e-02 -2.723476588726043701e-01 -3.202650249004364014e-01 -7.985364645719528198e-02 -2.992981076240539551e-01 -1.611299667274579406e-04 -3.008295297622680664e-01 6.790255755186080933e-02 1.607372462749481201e-01 3.533412218093872070e-01 -2.239591926336288452e-01 2.100323289632797241e-01 -6.502251140773296356e-03 3.724054992198944092e-02 -2.928077876567840576e-01 1.046404838562011719e-01 -7.577060163021087646e-02 -3.071030601859092712e-02 -7.117716968059539795e-02 -3.156702816486358643e-01 -2.037266492843627930e-01
-1.891488879919052124e-01 1.753738373517990112e-01 -2.539102137088775635e-01 -2.178952395915985107e-01 -2.291122451424598694e-02 3.463189303874969482e-02 -3.749058544635772705e-01 1.679163575172424316e-01 -2.864716351032257080e-01 9.092112630605697632e-02 -6.087877973914146423e-02 -1.900920122861862183e-01 -2.052532881498336792e-01 8.662001788616180420e-02 1.406933665275573730e-01 -3.779976367950439453e-01 1.488226950168609619e-01 -1.154115870594978333e-01 1.979789584875106812e-01 1.615286618471145630e-02 2.245963066816329956e-01 -1.089159026741981506e-01 4.656710475683212280e-02 3.165963292121887207e-02 1.286723464727401733e-01 7.132197171449661255e-02 2.180943042039871216e-01 8.017811924219131470e-02 1.795386821031570435e-01 -2.272557616233825684e-01 8.454450964927673340e-02 -3.866457939147949219e-02
-2.460568696260452271e-01 1.564040035009384155e-01 1.621689647436141968e-01 -1.321887969970703125e-01 -1.027697511017322540e-02 2.634122967720031738e-01 -2.217686623334884644e-01 -1.187571659684181213e-01 9.951911866664886475e-02 3.870152235031127930e-01 -9.071751683950424194e-02 -4.773550108075141907e-02 -7.139522582292556763e-02 7.155285775661468506e-02 -1.007789745926856995e-02 -4.080319106578826904e-01 2.722451463341712952e-02 -1.424432247877120972e-01 3.315645158290863037e-01 8.358179777860641479e-02 1.095244809985160828e-01 -1.308738142251968384e-01 -1.097643524408340454e-01 -2.254773676395416260e-02 6.725663691759109497e-02 5.790102854371070862e-02 3.350503742694854736e-01 6.179603189229965210e-02 -1.066615208983421326e-01 -1.058101877570152283e-01 -1.413017958402633667e-01 -2.128817141056060791e-01
1.036523878574371338e-01 -2.698831856250762939e-01 9.336504340171813965e-02 1.688522696495056152e-01 -1.410922855138778687e-01 9.343253076076507568e-02 -1.498305350542068481e-01 2.376936748623847961e-02 -1.475388258695602417e-01 3.208828866481781006e-01 -8.256538212299346924e-02 7.210204005241394043e-02 -2.701852321624755859e-01 -3.231779634952545166e-01 1.018847823143005371e-01 -3.540636897087097168e-01 -1.707310602068901062e-02 1.505446969531476498e-03 -5.511457845568656921e-02 -1.303897146135568619e-02 7.016441971063613892e-02 -2.955205440521240234e-01 1.098246276378631592e-01 -1.444004327058792114e-01 8.344826288521289825e-03 1.783004408935084939e-04 2.080915421247482300e-01 -1.580792814493179321e-01 2.922295331954956055e-01 5.204143002629280090e-02 4.782016621902585030e-04 -3.040858805179595947e-01
-9.207269549369812012e-02 -9.446218609809875488e-02 8.229012042284011841e-02 -3.043928146362304688e-01 9.334768354892730713e-02 -1.683631688356399536e-01 -2.525237500667572021e-01 3.098315000534057617e-01 7.882361859083175659e-02 3.874435322359204292e-03 -1.130941137671470642e-01 2.068871855735778809e-01 -5.805989727377891541e-02 -5.651737749576568604e-02 2.241610288619995117e-01 4.169069603085517883e-02 -8.927208930253982544e-02 -1.094648540019989014e-01 1.866454482078552246e-01 -1.620712876319885254e-01 3.299515545368194580e-01 -1.540038585662841797e-01 -8.656996488571166992e-02 -1.168932467699050903e-01 -2.476644515991210938e-01 8.691430836915969849e-02 4.517308250069618225e-02 -7.472780346870422363e-02 -4.744036868214607239e-02 -4.024941921234130859e-01 -2.095260657370090485e-03 -3.006736040115356445e-01
-3.825033009052276611e-01 -3.358663320541381836e-01 -4.870338737964630127e-02 7.816321402788162231e-02 1.108513996005058289e-01 1.745491921901702881e-01 -2.110615670680999756e-01 -1.963568180799484253e-01 -1.106914784759283066e-02 2.050316482782363892e-01 -1.842701137065887451e-01 2.484560906887054443e-01 -1.797734647989273071e-01 -1.840405613183975220e-01 2.680353261530399323e-02 -2.483431249856948853e-01 -6.332479417324066162e-02 1.859011352062225342e-01 1.227990984916687012e-01 2.252242267131805420e-01 1.912093609571456909e-01 -2.633340097963809967e-02 5.815448984503746033e-02 -5.411225557327270508e-02 1.218635365366935730e-01 1.867248490452766418e-02 -2.299277782440185547e-01 -2.836252748966217041e-01 -2.237080968916416168e-02 4.131010919809341431e-02 2.685136534273624420e-02 -2.018410563468933105e-01
-2.317080348730087280e-01 -1.642520874738693237e-01 -5.286740139126777649e-02 5.349057540297508240e-02 -7.237707078456878662e-02 -9.556356072425842285e-02 -5.205293893814086914e-01 3.711909428238868713e-02 2.859498746693134308e-02 8.812695741653442383e-02 -2.971163690090179443e-01 -1.111461371183395386e-01 -1.071487516164779663e-01 -2.068162336945533752e-02 -1.198081374168395996e-01 -3.704110085964202881e-01 -6.136894691735506058e-03 -2.964443564414978027e-01 1.123242676258087158e-01 -5.111422389745712280e-02 3.387109190225601196e-02 -2.130185067653656006e-02 2.212952822446823120e-01 -6.969249993562698364e-02 1.191601753234863281e-01 -5.750300362706184387e-02 1.842118352651596069e-01 -2.615917623043060303e-01 1.748538166284561157e-01 -1.336215138435363770e-01 1.057466715574264526e-01 -1.274267435073852539e-01
-4.642490670084953308e-02 -2.592733204364776611e-01 4.845927283167839050e-02 -2.688326835632324219e-01 -9.381192922592163086e-02 1.110620889812707901e-02 -5.805422663688659668e-01 1.126644238829612732e-01 7.473681122064590454e-02 7.532144337892532349e-02 -2.325755655765533447e-01 -1.104725450277328491e-01 -8.430263400077819824e-02 -3.135843202471733093e-02 7.219032943248748779e-02 -1.792631149291992188e-01 -8.516492694616317749e-02 -3.994103893637657166e-02 -3.148167952895164490e-02 6.336411088705062866e-02 2.118823230266571045e-01 -2.890858948230743408e-01 9.799292683601379395e-02 1.456595510244369507e-01 -2.581361234188079834e-01 7.744187116622924805e-02 1.732946187257766724e-01 -2.540143132209777832e-01 -4.889211803674697876e-02 -1.117372587323188782e-01 1.120424363762140274e-02 -1.379821598529815674e-01
-4.208167791366577148e-01 -3.909376263618469238e-01 -1.032683029770851135e-01 -1.431460678577423096e-01 -1.361225247383117676e-01 -8.611604571342468262e-02 -9.391761571168899536e-02 1.276240497827529907e-01 6.314969807863235474e-02 1.793858408927917480e-01 -4.770921915769577026e-02 -1.359842270612716675e-01 -1.085334643721580505e-01 -2.725935280323028564e-01 1.385396532714366913e-02 -3.429578840732574463e-01 1.156875789165496826e-01 2.388963848352432251e-02 9.950499981641769409e-02 7.728478312492370605e-02 2.804564237594604492e-01 -3.439293801784515381e-01 1.450940966606140137e-01 -4.810586571693420410e-02 -4.910014197230339050e-02 -5.325381085276603699e-02 -5.988357961177825928e-02 -1.959806308150291443e-02 -1.002478525042533875e-01 -1.791404783725738525e-01 -1.147711649537086487e-02 1.594064980745315552e-01
-1.026159990578889847e-02 -7.417217642068862915e-02 -4.017933830618858337e-02 -1.536374241113662720e-01 2.111447751522064209e-01 -1.435332149267196655e-01 -1.809137165546417236e-01 -1.052327733486890793e-02 -3.349547982215881348e-01 2.304106019437313080e-02 -1.075046882033348083e-01 5.599207058548927307e-02 -1.511986851692199707e-01 -2.046453207731246948e-01 -2.294300347566604614e-01 -3.218277394771575928e-01 -1.939108967781066895e-02 5.848659202456474304e-02 3.357206284999847412e-01 -9.474491700530052185e-03 2.408455461263656616e-01 1.064042001962661743e-02 2.810662388801574707e-01 -4.083271324634552002e-02 1.000267341732978821e-01 -2.299616336822509766e-01 9.012909233570098877e-02 5.938644334673881531e-02 1.980122476816177368e-01 -8.359695225954055786e-02 -2.973397076129913330e-01 -2.413586527109146118e-01
-1.667127311229705811e-01 -2.331299036741256714e-01 4.833732917904853821e-02 -5.120872333645820618e-02 -1.233639568090438843e-01 8.612720668315887451e-02 -2.117490768432617188e-01 1.238929256796836853e-01 1.576657444238662720e-01 1.081828400492668152e-01 -2.395998686552047729e-01 8.721200376749038696e-02 8.070908486843109131e-02 -8.632555603981018066e-02 1.462203860282897949e-01 -4.253157973289489746e-01 -2.425830662250518799e-01 9.126857854425907135e-03 -1.267289221286773682e-01 1.851074397563934326e-01 2.600821554660797119e-01 -2.862242758274078369e-01 1.824529767036437988e-01 -6.732290983200073242e-02 -3.549649193882942200e-02 -4.872516915202140808e-02 8.187444508075714111e-02 2.578757470473647118e-03 -1.900221109390258789e-01 -1.780630648136138916e-01 2.749755382537841797e-01 -2.486863434314727783e-01
6.786742061376571655e-02 -4.406603425741195679e-02 3.254359215497970581e-02 -1.117763742804527283e-01 -2.411720454692840576e-01 -9.724973142147064209e-02 -2.212486565113067627e-01 -9.592507034540176392e-02 -7.701973617076873779e-02 2.226327657699584961e-01 -2.176910042762756348e-01 2.075859718024730682e-02 -1.679255664348602295e-01 -9.540463238954544067e-02 2.227753773331642151e-02 4.962793365120887756e-02 3.698624204844236374e-03 9.987654536962509155e-02 -1.036374419927597046e-01 4.426667839288711548e-02 1.301710754632949829e-01 -2.938901484012603760e-01 2.227632850408554077e-01 -2.568633556365966797e-01 -3.564601242542266846e-01 -1.526497751474380493e-01 3.214549124240875244e-01 -1.764368414878845215e-01 3.353452384471893311e-01 -2.037369161844253540e-01 -1.649891585111618042e-01 5.407577008008956909e-02
-3.391590118408203125e-01 -1.495440751314163208e-01 2.915199659764766693e-02 -1.804427504539489746e-01 6.741821765899658203e-02 1.807326823472976685e-01 -1.014882978051900864e-02 2.078341096639633179e-01 -1.480776071548461914e-01 3.081649243831634521e-01 -1.060165688395500183e-01 3.414358496665954590e-01 -1.388417482376098633e-01 -9.964245557785034180e-02 2.991540916264057159e-02 -1.570996791124343872e-01 -7.003423571586608887e-02 4.779863636940717697e-03 1.107920929789543152e-01 2.099822610616683960e-01 3.297769427299499512e-01 -2.202867865562438965e-01 -1.973738521337509155e-01 1.334371790289878845e-02 -7.190481573343276978e-02 -7.789441198110580444e-02 -1.046902835369110107e-01 -1.232869848608970642e-01 1.925156116485595703e-01 1.917735636234283447e-01 -2.812782227993011475e-01 -3.370740264654159546e-02
-3.205785155296325684e-01 -3.478054106235504150e-01 2.385497651994228363e-02 -7.105603814125061035e-02 5.939884856343269348e-02 1.918951608240604401e-02 -2.148990482091903687e-01 2.194856852293014526e-01 2.288282066583633423e-01 -2.072935737669467926e-02 -1.180550977587699890e-01 -3.221672028303146362e-02 -5.963845923542976379e-02 -2.541369795799255371e-01 -3.613853477872908115e-04 -2.518670260906219482e-01 -1.803702414035797119e-01 -2.126851677894592285e-01 5.288055911660194397e-02 -5.717303231358528137e-02 2.236218154430389404e-01 -2.725029587745666504e-01 2.328265756368637085e-01 -3.894921392202377319e-03 -2.018700093030929565e-01 -1.098481416702270508e-01 -3.168559372425079346e-01 -1.724422723054885864e-01 1.595699191093444824e-01 1.653300365433096886e-03 2.349737845361232758e-02 4.187292978167533875e-02
-9.936775267124176025e-02 1.108299940824508667e-01 -1.224006526172161102e-02 -1.402020901441574097e-01 1.796876490116119385e-01 1.679851859807968140e-02 -1.523782163858413696e-01 -3.131514489650726318e-01 6.587984412908554077e-02 1.997374445199966431e-01 1.102214157581329346e-01 -1.528481841087341309e-01 -1.145320087671279907e-01 -3.485255241394042969e-01 -5.691622197628021240e-02 -1.320390850305557251e-01 -1.939707435667514801e-02 -4.867560043931007385e-02 3.740051984786987305e-01 2.105429954826831818e-02 1.564370840787887573e-01 -2.120932005345821381e-02 1.199379712343215942e-01 -5.265637636184692383e-01 -6.848905235528945923e-02 2.159516364336013794e-01 4.326343536376953125e-02 -1.122039332985877991e-01 1.625056862831115723e-01 -2.786224521696567535e-02 -8.132401108741760254e-02 -9.972196817398071289e-02
-4.041070640087127686e-01 3.323247283697128296e-02 -5.546307936310768127e-02 1.379866451025009155e-01 8.910562098026275635e-02 -5.861652269959449768e-02 -3.549108505249023438e-01 1.809882223606109619e-01 -1.552232354879379272e-01 -4.140703007578849792e-02 -1.775064766407012939e-01 -2.265036553144454956e-01 -8.287479728460311890e-02 -2.674302458763122559e-02 1.589184850454330444e-01 -1.705663353204727173e-01 1.080607548356056213e-01 -3.200517892837524414e-01 2.501798570156097412e-01 9.381727874279022217e-02 2.008742690086364746e-01 -3.160718828439712524e-03 1.328712403774261475e-01 -2.364720702171325684e-01 1.830829977989196777e-01 1.138105802237987518e-02 1.941859535872936249e-02 1.250385046005249023e-01 1.064104810357093811e-01 -8.249686658382415771e-02 -1.950638890266418457e-01 -2.599120140075683594e-01
-1.245117653161287308e-02 6.861001253128051758e-03 1.399374753236770630e-01 -2.231319099664688110e-01 2.710622176527976990e-02 2.269257605075836182e-01 -3.344807624816894531e-01 1.717524416744709015e-02 -4.505944252014160156e-02 -9.117274731397628784e-02 -3.116264343261718750e-01 9.238620102405548096e-02 9.457070380449295044e-02 -1.306345015764236450e-01 1.418212614953517914e-02 -4.234213531017303467e-01 -3.177948594093322754e-01 -1.403426676988601685e-01 1.137621849775314331e-01 -9.888411313295364380e-02 1.855055838823318481e-01 -3.398716747760772705e-01 4.729671031236648560e-02 5.464584752917289734e-02 -2.882897853851318359e-02 -2.118779569864273071e-01 2.104827761650085449e-01 -1.462037116289138794e-01 -3.857626393437385559e-02 4.496201872825622559e-02 1.425313502550125122e-01 -1.037096977233886719e-01
-3.003536909818649292e-02 -3.258663117885589600e-01 1.986639946699142456e-02 -2.182153165340423584e-01 -4.358956217765808105e-01 -8.690068125724792480e-02 -2.121874690055847168e-01 1.144468709826469421e-01 6.816725432872772217e-02 -5.451792478561401367e-02 -1.326849013566970825e-01 6.689156591892242432e-02 -9.640126675367355347e-02 -1.250247564166784286e-02 1.233818680047988892e-01 -1.805590093135833740e-01 -1.244051009416580200e-01 -3.063437156379222870e-02 2.530938684940338135e-01 6.610038690268993378e-03 2.645397782325744629e-01 7.812910526990890503e-02 1.403850466012954712e-01 -6.064253300428390503e-02 -2.576899826526641846e-01 -3.047163132578134537e-03 1.952152103185653687e-01 -9.477432817220687866e-02 -9.729261696338653564e-02 -2.690352201461791992e-01 1.459502149373292923e-03 -3.562391996383666992e-01
-3.008624017238616943e-01 6.060063838958740234e-02 7.257542759180068970e-02 -6.136100366711616516e-02 -4.789264872670173645e-02 3.032605051994323730e-01 -2.316588312387466431e-01 -1.394400447607040405e-01 -1.344690918922424316e-01 9.549266099929809570e-02 -3.581825271248817444e-02 -1.322488933801651001e-01 -1.741574108600616455e-01 -6.909447908401489258e-02 -4.426544904708862305e-02 -3.372986614704132080e-01 1.919563561677932739e-01 -1.265344619750976562e-01 1.984891742467880249e-01 -1.083524078130722046e-01 4.100600490346550941e-04 5.484914034605026245e-02 8.692476153373718262e-02 -2.698137164115905762e-01 -1.904571615159511566e-02 -1.395832598209381104e-01 3.102153837680816650e-01 -7.154513150453567505e-02 1.361639518290758133e-02 -2.947762608528137207e-01 -8.707896620035171509e-02 -3.596927821636199951e-01
-3.865047097206115723e-01 -1.237720325589179993e-01 -1.694273799657821655e-01 -1.843435019254684448e-01 1.165519207715988159e-01 2.442591190338134766e-01 -3.238017559051513672e-01 -3.014790266752243042e-02 -9.612671285867691040e-02 1.170786544680595398e-01 -2.314801886677742004e-02 -2.773637175559997559e-01 -1.561175435781478882e-01 3.524596616625785828e-02 1.198468878865242004e-01 -3.764360249042510986e-01 1.995313465595245361e-01 -7.017073035240173340e-02 -3.250198438763618469e-02 8.529511839151382446e-02 6.278111785650253296e-02 2.413538843393325806e-02 2.012395262718200684e-01 -1.345382630825042725e-01 5.740220844745635986e-02 -2.076208144426345825e-01 1.993628293275833130e-01 -2.328072674572467804e-02 1.844783574342727661e-01 7.505632471293210983e-03 -9.466870687901973724e-03 -2.728538215160369873e-01
3.036224469542503357e-02 1.026134192943572998e-02 2.720117010176181793e-02 1.226115673780441284e-01 1.854304820299148560e-01 3.638390451669692993e-02 -2.664996311068534851e-02 -2.514905631542205811e-01 1.351323574781417847e-01 8.973036706447601318e-02 -1.536913067102432251e-01 3.023201227188110352e-01 6.577920168638229370e-02 1.497025489807128906e-01 7.039639353752136230e-02 -1.666970700025558472e-01 2.288582175970077515e-01 9.915260970592498779e-02 3.356772661209106445e-01 2.455097995698451996e-02 1.923030167818069458e-01 -1.830588728189468384e-01 6.330963224172592163e-02 -2.861957550048828125e-01 -2.942612469196319580e-01 5.507998168468475342e-02 1.968782842159271240e-01 -1.276610344648361206e-01 2.046006470918655396e-01 -2.818151563405990601e-02 -4.024862051010131836e-01 -3.863068670034408569e-02
-9.678612649440765381e-02 2.079424113035202026e-01 2.324067354202270508e-01 -2.336072474718093872e-01 4.054481908679008484e-02 2.742191255092620850e-01 -3.386848568916320801e-01 2.200487069785594940e-02 -2.233588881790637970e-02 -1.905980147421360016e-02 -1.787331253290176392e-01 -1.154312565922737122e-01 -7.069396972656250000e-02 -2.601239271461963654e-02 1.273710280656814575e-01 -3.109130561351776123e-01 -2.972356081008911133e-01 -1.029533147811889648e-01 2.574490606784820557e-01 -1.138750836253166199e-01 2.424050718545913696e-01 -1.803642660379409790e-01 1.450750976800918579e-01 1.038518846035003662e-01 -1.430311053991317749e-02 -1.908359825611114502e-01 2.368186712265014648e-01 -1.037706732749938965e-01 -1.719028353691101074e-01 -1.534934043884277344e-01 1.478747744113206863e-02 -1.547757089138031006e-01
-4.037411212921142578e-01 -2.498064786195755005e-01 -1.807423382997512817e-01 -2.124854922294616699e-01 2.992392778396606445e-01 2.144452780485153198e-01 -1.618190705776214600e-01 -4.669839516282081604e-02 -1.066504791378974915e-02 1.435380578041076660e-01 -2.204249352216720581e-01 2.035461515188217163e-01 -1.027245819568634033e-01 -1.864241659641265869e-01 7.815835624933242798e-02 -9.619214385747909546e-02 -1.973764896392822266e-01 1.147828847169876099e-01 2.785529196262359619e-01 1.603675931692123413e-01 -1.767724379897117615e-02 5.615593120455741882e-02 1.418019682168960571e-01 -1.259485632181167603e-01 1.035514008253812790e-02 -3.530509769916534424e-02 -2.068409919738769531e-01 -2.764702141284942627e-01 -5.223506316542625427e-02 -1.566834151744842529e-01 -1.097228601574897766e-01 8.187342435121536255e-02
2.134956978261470795e-02 -1.419460773468017578e-01 -1.879929304122924805e-01 -5.997952818870544434e-02 -1.814497411251068115e-01 4.587606340646743774e-02 -4.049746096134185791e-01 1.549085676670074463e-01 -1.981360316276550293e-01 -9.208706021308898926e-02 -3.678704202175140381e-01 2.349927127361297607e-01 -1.206157132983207703e-01 -9.646870195865631104e-02 -2.351561747491359711e-02 -1.725549548864364624e-01 -2.839642949402332306e-02 2.611052989959716797e-02 2.665513381361961365e-02 1.493049263954162598e-01 1.406406611204147339e-01 -4.989919718354940414e-03 -9.892631322145462036e-02 8.989200741052627563e-02 -2.480649948120117188e-01 6.975617259740829468e-02 -2.478725276887416840e-02 1.181285977363586426e-01 2.699074149131774902e-01 5.353034660220146179e-02 -3.970181941986083984e-01 -2.201907783746719360e-01
-3.287823796272277832e-01 -2.935175895690917969e-01 4.945034533739089966e-02 -1.850978657603263855e-02 2.510612597689032555e-03 3.245506435632705688e-02 -1.237602308392524719e-01 1.638475507497787476e-01 2.198458760976791382e-01 1.257533282041549683e-01 -1.338938176631927490e-01 -1.085965335369110107e-01 -2.414502948522567749e-02 -2.036261409521102905e-01 -1.359856724739074707e-01 -2.812334001064300537e-01 -3.706755861639976501e-02 1.766372919082641602e-01 1.655487716197967529e-01 1.070918515324592590e-01 3.338679969310760498e-01 -2.611786723136901855e-01 1.160741690546274185e-02 7.078265398740768433e-02 -2.220472246408462524e-01 -1.939275413751602173e-01 1.891753673553466797e-01 -1.202737018465995789e-01 2.751545608043670654e-01 -1.735135912895202637e-01 1.474418342113494873e-01 -7.240670174360275269e-02
-1.895897686481475830e-01 9.355308860540390015e-02 -7.502872613258659840e-04 -4.565179347991943359e-01 1.923751384019851685e-01 -8.369530551135540009e-03 -2.095200568437576294e-01 -1.699739992618560791e-01 -2.951352298259735107e-01 1.659126579761505127e-01 -1.834881603717803955e-01 7.424053549766540527e-02 -4.235607758164405823e-02 -2.299613207578659058e-01 8.605984039604663849e-03 -2.606225907802581787e-01 -1.776892989873886108e-01 -1.415259540081024170e-01 3.726492226123809814e-01 -1.599332690238952637e-01 -7.206631451845169067e-02 -5.815517529845237732e-02 1.012139916419982910e-01 -8.165083080530166626e-02 5.965802818536758423e-02 -1.049492955207824707e-01 -1.695306040346622467e-02 -2.751492857933044434e-01 -3.053768724203109741e-02 2.341824024915695190e-02 -1.182207465171813965e-01 -1.139276772737503052e-01
-3.006383478641510010e-01 -8.122318238019943237e-02 -6.097177416086196899e-02 5.870763212442398071e-02 7.756589353084564209e-02 3.361288309097290039e-01 -2.152170836925506592e-01 1.047236025333404541e-01 1.037004888057708740e-01 1.976570188999176025e-01 -1.002557426691055298e-01 3.352076113224029541e-01 -1.216831207275390625e-01 2.868187613785266876e-02 -1.681680325418710709e-03 -2.226500362157821655e-01 -1.930640041828155518e-01 2.484533935785293579e-01 3.269537985324859619e-01 1.607524156570434570e-01 3.123499453067779541e-01 -7.485560327768325806e-02 7.396826148033142090e-02 -2.720858529210090637e-02 1.006241589784622192e-01 9.073974192142486572e-02 -1.305702626705169678e-01 -1.596376299858093262e-01 -5.179271847009658813e-02 -5.085614696145057678e-02 -8.118978142738342285e-02 -2.612570822238922119e-01
-2.198843806982040405e-01 -1.890398263931274414e-01 -1.944309026002883911e-01 -4.432542622089385986e-02 4.608654603362083435e-02 -1.281681507825851440e-01 -2.272597551345825195e-01 2.658087015151977539e-01 -2.645670175552368164e-01 -5.062318593263626099e-02 -3.876671493053436279e-01 9.429231286048889160e-02 3.392975404858589172e-02 -3.212287127971649170e-01 2.092109769582748413e-01 6.526095420122146606e-02 8.107206970453262329e-02 -1.780167408287525177e-02 1.716066896915435791e-01 -2.299634926021099091e-02 -9.234181046485900879e-02 -1.117161065340042114e-01 2.400177121162414551e-01 -5.455544963479042053e-02 -3.226184844970703125e-01 8.157817274332046509e-02 3.471064567565917969e-02 -4.148076288402080536e-03 1.892930269241333008e-01 1.167499870061874390e-01 -2.426748275756835938e-01 -1.114398688077926636e-01
2.143160551786422729e-01 1.249665319919586182e-01 5.304060131311416626e-02 3.990191593766212463e-02 7.954297959804534912e-02 3.414778737351298332e-03 -1.727271527051925659e-01 -1.123222857713699341e-01 4.057357460260391235e-02 7.042008638381958008e-02 -2.535476088523864746e-01 1.529882661998271942e-02 -2.070277631282806396e-01 -4.201681613922119141e-01 4.331583902239799500e-02 -2.173941284418106079e-01 -1.676838612183928490e-03 -2.111684679985046387e-01 1.286709457635879517e-01 5.614065751433372498e-02 1.896397918462753296e-01 -2.786156535148620605e-01 2.211899608373641968e-01 -4.441356286406517029e-02 5.845960602164268494e-02 -1.700315624475479126e-01 2.233852297067642212e-01 -1.092108860611915588e-01 1.589052379131317139e-01 -3.351049423217773438e-01 -1.876556873321533203e-01 -2.233505845069885254e-01
-1.731591820716857910e-01 -1.687098853290081024e-02 -3.271072357892990112e-02 -1.698524951934814453e-01 1.862404495477676392e-02 1.557778194546699524e-02 -1.854851394891738892e-01 -3.526245057582855225e-02 1.128834858536720276e-01 1.709654182195663452e-01 -3.160670697689056396e-01 -5.289222300052642822e-02 1.727358549833297729e-01 -1.470150500535964966e-01 3.303578495979309082e-01 4.454838484525680542e-02 -1.870456337928771973e-01 -4.185801744461059570e-01 4.070605635643005371e-01 -3.136148676276206970e-02 1.166420429944992065e-01 8.998867869377136230e-02 -7.012318819761276245e-02 9.260459989309310913e-02 -1.284106820821762085e-01 1.160882487893104553e-01 3.088911771774291992e-01 9.200108237564563751e-03 1.341841667890548706e-01 2.138643867510836571e-05 -8.171808719635009766e-02 -1.846971809864044189e-01
-1.683452278375625610e-01 -1.185777112841606140e-01 -1.886366754770278931e-01 -1.919251084327697754e-01 6.506576202809810638e-03 9.248188883066177368e-02 -2.758267223834991455e-01 1.772417575120925903e-01 8.798217773437500000e-02 -8.368927240371704102e-02 -2.279492616653442383e-01 -4.597858339548110962e-02 3.735281899571418762e-02 -1.882012337446212769e-01 3.082690536975860596e-01 -4.293791204690933228e-02 -6.127412989735603333e-02 1.120067611336708069e-01 -9.406138956546783447e-02 8.499819040298461914e-02 3.701898157596588135e-01 -4.547142982482910156e-01 2.057462483644485474e-01 -7.692366838455200195e-02 -1.922188997268676758e-01 -1.486029326915740967e-01 1.405118554830551147e-01 -1.125917732715606689e-01 -3.955366834998130798e-02 -2.031703293323516846e-01 -6.194783002138137817e-02 -6.343217939138412476e-02
-2.824814990162849426e-02 -9.352669864892959595e-02 -9.615994989871978760e-02 -1.740749739110469818e-02 -1.706238090991973877e-01 -8.762839436531066895e-02 -2.944413423538208008e-01 -1.405388116836547852e-01 -6.655585765838623047e-02 3.494627177715301514e-01 -3.036018908023834229e-01 3.081781417131423950e-02 2.816219814121723175e-02 -1.409745067358016968e-01 2.691062092781066895e-01 -5.204462409019470215e-01 9.478206932544708252e-02 -1.041820272803306580e-01 -5.608754232525825500e-02 -6.051224470138549805e-02 2.654263190925121307e-02 -3.070979118347167969e-01 1.415243595838546753e-01 3.631453216075897217e-02 3.033684380352497101e-02 -1.638059914112091064e-01 5.938514694571495056e-02 1.256269067525863647e-01 1.425408571958541870e-01 -1.170507296919822693e-01 -4.179890453815460205e-02 -1.679462194442749023e-01
-1.811231672763824463e-01 7.754620909690856934e-02 6.866763532161712646e-02 -1.561923921108245850e-01 4.427632316946983337e-02 2.441775351762771606e-01 -2.046750485897064209e-01 -2.988484501838684082e-01 4.616671055555343628e-02 1.718066167086362839e-03 -1.368121355772018433e-01 1.256981194019317627e-01 8.688949048519134521e-02 -1.298741400241851807e-01 4.416221380233764648e-01 8.448316901922225952e-02 8.897825330495834351e-02 1.084432303905487061e-01 1.298874318599700928e-01 -7.936158776283264160e-02 2.937197387218475342e-01 -8.889356628060340881e-03 1.094693168997764587e-01 1.419308930635452271e-01 -1.154929026961326599e-01 9.835284948348999023e-02 6.549284444190561771e-04 -4.463867843151092529e-02 2.952561974525451660e-01 -2.703488469123840332e-01 7.708004862070083618e-02 -3.514435291290283203e-01
-1.594580262899398804e-01 -1.236432138830423355e-02 8.549560606479644775e-02 -6.858991831541061401e-02 9.898804128170013428e-02 2.366150170564651489e-01 -3.781341910362243652e-01 4.269150644540786743e-02 -2.336480170488357544e-01 -9.223032742738723755e-02 -4.070448577404022217e-01 -1.296649277210235596e-01 -1.966460235416889191e-02 -1.781351715326309204e-01 2.989460341632366180e-02 -8.067829906940460205e-02 -1.034204885363578796e-01 -5.287674814462661743e-02 3.381980359554290771e-01 -1.052748411893844604e-02 1.102086380124092102e-01 -1.012047380208969116e-01 3.084088563919067383e-01 -2.062122225761413574e-01 2.468693107366561890e-01 1.117515936493873596e-01 1.986417733132839203e-02 1.652724482119083405e-02 1.087181419134140015e-01 -6.065553426742553711e-02 -5.629105120897293091e-02 -2.931184768676757812e-01
-9.764749556779861450e-02 7.531622797250747681e-02 -2.685677111148834229e-01 -1.548099666833877563e-01 -3.115453198552131653e-02 4.932229965925216675e-02 1.094089727848768234e-02 -1.983072161674499512e-01 9.212549030780792236e-02 1.098843142390251160e-01 -2.395272701978683472e-01 8.536478877067565918e-02 -2.358208149671554565e-01 8.103544265031814575e-02 2.602625787258148193e-01 -2.092568427324295044e-01 -1.389845926314592361e-02 -2.599680125713348389e-01 4.440986376721411943e-04 2.462904453277587891e-01 1.222536712884902954e-01 -3.365536034107208252e-01 8.490160852670669556e-02 -1.318345218896865845e-01 -1.541281864047050476e-02 2.795468866825103760e-01 2.088292390108108521e-01 -2.978450059890747070e-01 2.621880471706390381e-01 -1.185795292258262634e-01 -1.068686023354530334e-01 -2.747843228280544281e-02
-4.660361409187316895e-01 -1.341111212968826294e-01 -3.421151638031005859e-02 -7.464358955621719360e-02 1.176047921180725098e-01 2.180369198322296143e-01 -8.005251735448837280e-02 -1.482163369655609131e-01 -5.346326157450675964e-02 1.218452304601669312e-01 -9.524359554052352905e-02 1.018890514969825745e-01 -3.056935667991638184e-01 2.823184989392757416e-02 1.517867594957351685e-01 -1.210649386048316956e-01 -1.587388217449188232e-01 1.484234482049942017e-01 1.900362968444824219e-01 1.663006097078323364e-01 5.626833438873291016e-02 -1.170578375458717346e-01 1.922623813152313232e-01 -2.689668834209442139e-01 -1.325551420450210571e-01 -6.189994048327207565e-03 -1.238525956869125366e-01 -4.203209578990936279e-01 -1.255984753370285034e-01 -1.046011224389076233e-01 -1.430658251047134399e-01 7.252441346645355225e-02
-8.758403360843658447e-02 -1.933336704969406128e-01 -1.509117782115936279e-01 -3.165188431739807129e-01 3.538412451744079590e-01 7.150857150554656982e-02 1.409514155238866806e-02 -1.520612239837646484e-01 8.220724016427993774e-02 1.036052629351615906e-01 -6.993506103754043579e-02 3.490111231803894043e-01 -1.185509283095598221e-02 -5.566590279340744019e-02 3.453726768493652344e-01 -4.236451387405395508e-01 8.713786303997039795e-02 -8.397678285837173462e-02 6.698901951313018799e-02 8.050308562815189362e-03 -4.765817895531654358e-02 -5.244116485118865967e-02 6.810909509658813477e-02 -2.482241839170455933e-01 -1.044069156050682068e-01 1.253421902656555176e-01 2.696194499731063843e-02 -1.905046999454498291e-01 1.203638240694999695e-01 -2.397209405899047852e-01 1.261827815324068069e-02 -7.713478058576583862e-02
-5.502102524042129517e-02 -2.632097005844116211e-01 2.018783241510391235e-01 -9.429959952831268311e-02 1.618883609771728516e-01 7.349561154842376709e-02 -2.865915596485137939e-01 1.314903646707534790e-01 1.920192986726760864e-01 1.911696791648864746e-01 1.195536702871322632e-01 9.433975815773010254e-02 -1.016784459352493286e-01 -6.096776574850082397e-02 2.179076820611953735e-01 -1.744249463081359863e-01 -6.524446606636047363e-02 -1.227370351552963257e-01 1.967736333608627319e-01 -2.648289315402507782e-02 3.882705867290496826e-01 -2.785082459449768066e-01 -1.144755538552999496e-02 -3.357847779989242554e-02 -2.799911797046661377e-01 -1.944145858287811279e-01 -3.400917164981365204e-03 -2.865011990070343018e-01 8.568927645683288574e-02 -2.397818863391876221e-01 6.064485013484954834e-02 5.756749585270881653e-02
1.327667385339736938e-01 1.574553400278091431e-01 1.046455651521682739e-01 4.595581442117691040e-02 -1.124419197440147400e-01 7.638823986053466797e-02 -3.008302152156829834e-01 2.898497283458709717e-01 8.664289116859436035e-02 4.962158203125000000e-02 -7.707695662975311279e-02 8.584059774875640869e-03 -1.940197050571441650e-01 -6.178171560168266296e-02 2.502044141292572021e-01 -3.306224346160888672e-01 1.247785519808530807e-02 -9.873366355895996094e-02 3.855278193950653076e-01 -1.520309001207351685e-01 3.298254311084747314e-02 -8.014906942844390869e-02 3.800978511571884155e-02 -3.124740719795227051e-01 -2.041607201099395752e-01 -4.478617105633020401e-03 2.533171176910400391e-01 -1.595385968685150146e-01 2.543854415416717529e-01 -6.980226188898086548e-02 3.402739390730857849e-02 1.784901618957519531e-01
-3.412640094757080078e-01 -2.803345322608947754e-01 -4.872780665755271912e-02 1.594481430947780609e-02 1.794808506965637207e-01 2.438770383596420288e-01 -1.727347820997238159e-01 -5.649356171488761902e-02 2.061741426587104797e-02 3.077762424945831299e-01 -1.525956988334655762e-01 1.532386243343353271e-01 -1.498499810695648193e-01 -5.768591165542602539e-02 4.060265794396400452e-02 -2.498838603496551514e-01 -2.160471081733703613e-01 1.920803040266036987e-01 3.032209575176239014e-01 3.141465485095977783e-01 1.958005875349044800e-01 -6.686175614595413208e-02 1.659355685114860535e-02 -9.438573569059371948e-02 8.065223693847656250e-02 5.822614207863807678e-02 -1.732253283262252808e-01 -1.480129361152648926e-01 -5.274704098701477051e-02 -9.353841096162796021e-02 -2.077513374388217926e-02 -2.141146808862686157e-01
-2.509752810001373291e-01 -2.762218378484249115e-02 -1.853034645318984985e-01 -3.370343744754791260e-01 8.331314474344253540e-02 1.576181948184967041e-01 -1.814885139465332031e-01 -1.656920313835144043e-01 8.489784784615039825e-03 -1.153295263648033142e-01 -2.049462646245956421e-01 -6.616298854351043701e-02 -5.041262134909629822e-02 -4.098344221711158752e-02 -5.569063872098922729e-02 3.036531992256641388e-02 -3.681307733058929443e-01 1.124784201383590698e-01 2.255574762821197510e-01 -2.059565782546997070e-01 4.508830904960632324e-01 -1.665063649415969849e-01 -1.687646806240081787e-01 -1.014507710933685303e-01 5.489584431052207947e-02 2.176847904920578003e-01 -3.728821873664855957e-02 1.292842477560043335e-01 1.280761230736970901e-02 -2.040840685367584229e-01 -1.839392259716987610e-02 -7.891048491001129150e-02
-3.636187613010406494e-01 -1.419829875230789185e-01 -4.782172385603189468e-03 -2.379191294312477112e-02 -3.243437036871910095e-02 3.062743246555328369e-01 -1.998211890459060669e-01 -8.327784016728401184e-04 1.485418081283569336e-01 3.049405813217163086e-01 -6.912826746702194214e-02 3.171492815017700195e-01 -1.193059906363487244e-01 -9.828055649995803833e-02 3.420218825340270996e-02 -2.884775996208190918e-01 -1.283895969390869141e-01 1.540068835020065308e-01 2.890039086341857910e-01 1.204289868474006653e-01 1.921240091323852539e-01 -1.978106983006000519e-02 8.609744161367416382e-02 -4.500455781817436218e-02 1.401989907026290894e-01 6.630010902881622314e-02 -2.137145400047302246e-01 -1.931100040674209595e-01 -1.209007129073143005e-01 -3.426588326692581177e-02 -7.713419944047927856e-02 -2.642406821250915527e-01
-3.125934675335884094e-02 -1.267937123775482178e-01 -3.493517041206359863e-01 -2.780630625784397125e-02 8.235167711973190308e-02 1.668329685926437378e-01 -4.025287926197052002e-01 -3.516349941492080688e-02 2.744552493095397949e-02 2.457167953252792358e-02 -3.018654584884643555e-01 -7.940215989947319031e-03 -7.772371917963027954e-02 -2.516284584999084473e-01 -2.148906737565994263e-01 -1.285974830389022827e-01 2.161303311586380005e-01 6.290470063686370850e-02 2.225581556558609009e-01 5.808928981423377991e-02 2.225324362516403198e-01 1.201670318841934204e-01 1.033609285950660706e-01 -1.275859624147415161e-01 -1.652681380510330200e-01 2.008273899555206299e-01 2.412134408950805664e-01 1.794095784425735474e-01 -1.553480476140975952e-01 1.038147956132888794e-01 -8.334643393754959106e-02 -2.079830318689346313e-01
-7.223393023014068604e-02 -1.448614150285720825e-01 -1.689915359020233154e-01 -7.843887805938720703e-02 -9.201389551162719727e-02 1.265909820795059204e-01 -7.597792148590087891e-02 4.052171856164932251e-02 -2.160444110631942749e-02 1.552170962095260620e-01 -1.138637289404869080e-01 -8.882465213537216187e-02 -1.752942800521850586e-01 2.849170193076133728e-02 1.461022645235061646e-01 -4.908278584480285645e-01 4.058940112590789795e-01 -1.491431295871734619e-01 8.135101199150085449e-02 -3.188269138336181641e-01 3.068499267101287842e-01 5.665977671742439270e-02 1.566406637430191040e-01 5.403459072113037109e-02 -2.843931019306182861e-01 -6.249089725315570831e-03 -7.397012412548065186e-02 -8.852079510688781738e-02 5.832336470484733582e-02 -1.401579678058624268e-01 -1.648609340190887451e-01 5.858507752418518066e-02
-8.547508716583251953e-02 -1.630708761513233185e-02 -3.146072626113891602e-01 -1.726572513580322266e-01 -1.616251468658447266e-01 7.542514801025390625e-02 -4.083105325698852539e-01 -1.215349659323692322e-01 -8.218860626220703125e-02 2.306087315082550049e-01 -1.077548600733280182e-02 -2.077132314443588257e-01 -2.209620624780654907e-01 -1.684529781341552734e-01 2.180456370115280151e-01 -2.073343694210052490e-01 -2.573503553867340088e-02 -1.719082593917846680e-01 7.413221150636672974e-02 2.898455969989299774e-02 1.084863543510437012e-01 -1.451879739761352539e-01 2.743238210678100586e-01 -1.112381964921951294e-01 2.482580393552780151e-01 -2.949733138084411621e-01 -4.042158834636211395e-03 1.696699857711791992e-01 1.035659909248352051e-01 -8.861788362264633179e-02 6.691624224185943604e-02 -1.479276716709136963e-01
-1.786911673843860626e-02 -1.555757075548171997e-01 -2.862837016582489014e-01 -3.482762351632118225e-02 4.878629744052886963e-02 -5.827656760811805725e-02 -4.370606839656829834e-01 -9.631308726966381073e-03 -9.001699090003967285e-02 -5.696060135960578918e-02 -4.276956319808959961e-01 8.421223610639572144e-02 1.481508314609527588e-01 -7.747545093297958374e-02 3.713371977210044861e-02 2.559527382254600525e-02 -1.262448430061340332e-01 6.147189438343048096e-02 1.823279857635498047e-01 -5.638607311993837357e-03 1.410941928625106812e-01 -3.907352089881896973e-01 2.694172598421573639e-02 1.699016988277435303e-01 -3.890612423419952393e-01 -3.048455156385898590e-02 -1.865020394325256348e-02 1.983097940683364868e-02 3.347039595246315002e-02 -1.324488548561930656e-03 -2.111732065677642822e-01 -1.007258072495460510e-01
-1.704805642366409302e-01 -2.276501953601837158e-01 3.636868298053741455e-02 -1.224325895309448242e-01 1.615663804113864899e-02 1.293427348136901855e-01 -3.474960923194885254e-01 -2.142325639724731445e-01 1.343301534652709961e-01 -1.653598845005035400e-01 -2.524746358394622803e-01 -9.265346080064773560e-02 -1.427505612373352051e-01 1.456917822360992432e-01 6.266695261001586914e-02 -8.869715034961700439e-02 4.793769866228103638e-02 -1.943880617618560791e-01 4.711194932460784912e-01 -3.091966807842254639e-01 8.805797249078750610e-02 5.142549052834510803e-03 1.400189101696014404e-01 7.935006916522979736e-02 -1.181440576910972595e-01 -1.046644970774650574e-01 1.620851755142211914e-01 -4.561865329742431641e-02 2.189911901950836182e-01 -1.536569893360137939e-01 -1.746318191289901733e-01 3.731608018279075623e-02
-1.356354951858520508e-01 6.462392956018447876e-02 1.385856717824935913e-01 -2.647730708122253418e-02 6.051877140998840332e-02 -1.291432678699493408e-01 -2.392196059226989746e-01 5.451372265815734863e-02 -1.581574906595051289e-03 2.129052393138408661e-02 -1.511031687259674072e-01 -1.010967046022415161e-01 -3.287819921970367432e-01 -1.781696528196334839e-01 -4.942163452506065369e-02 -1.125232316553592682e-02 -2.717569656670093536e-02 1.744063047226518393e-04 4.117470979690551758e-01 -2.633364498615264893e-01 2.548412680625915527e-01 2.439551800489425659e-02 7.387948781251907349e-02 -2.497743368148803711e-01 -1.218597665429115295e-01 -6.368310004472732544e-02 4.231777787208557129e-01 3.868237603455781937e-03 1.920732483267784119e-02 -2.651048898696899414e-01 -2.384747266769409180e-01 5.037411674857139587e-02
-1.465143263339996338e-01 2.031608372926712036e-01 -1.288837939500808716e-01 -1.972662061452865601e-01 -5.536375939846038818e-02 5.632369965314865112e-02 -2.567204833030700684e-01 -1.014622449874877930e-01 2.656753920018672943e-02 3.074122965335845947e-01 -1.663186401128768921e-01 3.244586661458015442e-02 -3.395927250385284424e-01 -2.032404989004135132e-01 3.383489325642585754e-02 1.160911656916141510e-02 3.296034634113311768e-01 -4.982358589768409729e-02 2.230290621519088745e-01 -1.005363389849662781e-01 5.942403525114059448e-02 3.260937705636024475e-02 -8.201492577791213989e-02 -1.959369480609893799e-01 -1.440889388322830200e-01 3.430411815643310547e-01 -1.490517705678939819e-01 1.170857697725296021e-01 1.323887556791305542e-01 -3.163545131683349609e-01 7.190995849668979645e-03 -6.898444890975952148e-02
-2.431312054395675659e-01 -1.843876764178276062e-02 1.236855387687683105e-01 1.894178427755832672e-02 1.303834021091461182e-01 1.614504121243953705e-02 -1.462141573429107666e-01 5.109734088182449341e-02 2.647301368415355682e-02 2.764734923839569092e-01 -5.030766502022743225e-02 1.794104576110839844e-01 5.429054796695709229e-02 -2.656855583190917969e-01 -2.779650501906871796e-02 1.737376898527145386e-01 -3.583652526140213013e-02 -7.334244251251220703e-02 2.661992013454437256e-01 1.857502907514572144e-01 1.939134448766708374e-01 -3.267300128936767578e-02 9.420501440763473511e-02 -5.661460161209106445e-01 -8.927609771490097046e-02 6.355568021535873413e-02 2.673430740833282471e-01 -1.275547146797180176e-01 2.821996212005615234e-01 -4.617504030466079712e-02 -6.042459607124328613e-02 4.497521370649337769e-02
-4.475920200347900391e-01 -1.697306632995605469e-01 -1.126686260104179382e-01 4.367747902870178223e-02 3.180241882801055908e-01 1.740115582942962646e-01 -1.509020775556564331e-01 -3.039759956300258636e-02 4.034698754549026489e-02 7.899435609579086304e-02 -6.324295699596405029e-02 2.879004776477813721e-01 -1.861146390438079834e-01 -2.217718362808227539e-01 7.553371833637356758e-04 -3.161699473857879639e-01 -1.687740832567214966e-01 6.516599655151367188e-02 2.381906062364578247e-01 2.565212547779083252e-01 9.425251930952072144e-02 9.599433094263076782e-02 2.062965370714664459e-02 -2.357379198074340820e-01 -5.453645065426826477e-02 7.315849885344505310e-03 -5.350316315889358521e-02 -2.331185042858123779e-01 6.408516317605972290e-02 -1.345701217651367188e-01 -1.029903218150138855e-01 -1.315764617174863815e-02
6.759920716285705566e-02 -1.355986148118972778e-01 -1.963748782873153687e-02 -8.914995007216930389e-03 -3.306833282113075256e-02 1.072610318660736084e-01 -1.689043790102005005e-01 -7.746208459138870239e-02 -1.567125767469406128e-01 3.379823267459869385e-01 -2.352037429809570312e-01 2.085895091295242310e-02 -1.735060364007949829e-01 3.808662295341491699e-03 2.555344998836517334e-01 -2.064851224422454834e-01 -2.483285963535308838e-01 -1.828336566686630249e-01 4.219035804271697998e-01 1.479220688343048096e-01 5.108269676566123962e-02 -3.392733633518218994e-01 1.159639284014701843e-01 -2.302071750164031982e-01 1.148689836263656616e-01 -3.484840691089630127e-02 1.521456539630889893e-01 5.699340999126434326e-02 -2.096659541130065918e-01 -9.187430888414382935e-02 -1.257843226194381714e-01 -9.319478273391723633e-02
-2.435943782329559326e-01 -5.648224055767059326e-02 3.832820802927017212e-02 -2.647559642791748047e-01 1.984104365110397339e-01 1.180440783500671387e-01 -3.388357162475585938e-01 -4.635783284902572632e-02 1.799343824386596680e-01 3.106167912483215332e-01 -7.483473420143127441e-02 2.716807425022125244e-01 -7.959154993295669556e-02 -1.840168796479701996e-02 2.122304588556289673e-01 -6.263796240091323853e-02 1.112251728773117065e-01 -1.850175112485885620e-01 5.294377729296684265e-02 3.560126125812530518e-01 1.956055015325546265e-01 -1.814659833908081055e-01 -1.925168186426162720e-01 -6.752241402864456177e-02 2.609106304589658976e-04 -1.354798376560211182e-01 -7.351292669773101807e-02 -2.323921620845794678e-01 1.415100395679473877e-01 1.325280666351318359e-01 1.080758795142173767e-01 1.254592239856719971e-01
-8.610196411609649658e-02 -6.896514445543289185e-02 1.502209305763244629e-01 -3.678534412756562233e-03 9.322948753833770752e-02 1.073071956634521484e-01 -7.845230400562286377e-02 2.605824172496795654e-02 -2.317228913307189941e-01 4.112693667411804199e-01 -2.452915906906127930e-01 8.854286372661590576e-02 8.927172422409057617e-02 1.918947510421276093e-02 1.410172432661056519e-01 -1.807726472616195679e-01 -7.111377269029617310e-02 -1.296511143445968628e-01 3.369085192680358887e-01 1.330741494894027710e-01 -8.307635039091110229e-02 -3.502500057220458984e-01 1.077077314257621765e-01 -4.934778064489364624e-02 1.376103702932596207e-02 -6.775005720555782318e-03 7.880414836108684540e-03 -2.737531624734401703e-02 -2.593838842585682869e-03 -1.899474710226058960e-01 -3.197329640388488770e-01 -3.878190517425537109e-01
-1.281724870204925537e-01 1.114381700754165649e-01 -1.158424001187086105e-02 -1.948966234922409058e-01 -9.588177502155303955e-02 1.463065743446350098e-01 -2.749991118907928467e-01 -1.248527988791465759e-01 -1.157575696706771851e-01 -1.334008425474166870e-01 -2.419785596430301666e-02 -1.623258292675018311e-01 -3.317345380783081055e-01 -3.006318509578704834e-01 -9.105071425437927246e-02 -1.974542140960693359e-01 -1.793508231639862061e-01 -2.974678948521614075e-02 3.066391050815582275e-01 -1.299668103456497192e-01 3.484086096286773682e-01 5.281017720699310303e-02 -6.880722939968109131e-02 -1.534078270196914673e-01 2.121050506830215454e-01 2.191448956727981567e-01 9.556127339601516724e-02 3.083175048232078552e-02 2.722883820533752441e-01 -8.635782636702060699e-03 -1.631431430578231812e-01 -7.101488113403320312e-02
-3.653591871261596680e-01 -1.223365589976310730e-01 -2.873975336551666260e-01 -1.516850739717483521e-01 2.170261740684509277e-02 1.368973776698112488e-02 -4.331752359867095947e-01 -1.106376796960830688e-01 -1.181400045752525330e-01 5.222773551940917969e-02 1.644483357667922974e-01 -4.635228961706161499e-02 -2.403428852558135986e-01 1.994980722665786743e-01 2.075415551662445068e-01 -1.976292878389358521e-01 1.072576269507408142e-01 -1.898013949394226074e-01 1.909695863723754883e-01 1.263490915298461914e-01 6.310044229030609131e-02 -2.073523551225662231e-01 8.361406624317169189e-02 -1.983549818396568298e-02 2.171497493982315063e-01 -1.571347378194332123e-02 1.392442584037780762e-01 6.506709009408950806e-02 2.230125069618225098e-01 9.464061260223388672e-02 -7.063877582550048828e-02 -1.755015403032302856e-01
-2.444166541099548340e-01 -1.249882951378822327e-01 -6.147569045424461365e-03 -2.329674065113067627e-01 1.176794394850730896e-01 1.041095703840255737e-01 -3.240351676940917969e-01 3.237356245517730713e-02 -1.349177211523056030e-01 -2.560718357563018799e-01 -4.705483838915824890e-02 2.427622675895690918e-01 8.874216675758361816e-02 6.266492605209350586e-02 1.121767461299896240e-01 -2.003757357597351074e-01 9.496645629405975342e-02 -2.341855168342590332e-01 2.279263138771057129e-01 1.789212673902511597e-01 1.157497689127922058e-01 -1.839807033538818359e-01 2.652173936367034912e-01 5.372900888323783875e-02 -2.518196403980255127e-01 2.007538378238677979e-01 -3.133713901042938232e-01 9.172078222036361694e-02 -8.064895123243331909e-02 -1.951345801353454590e-01 5.904574319720268250e-02 5.862634256482124329e-02
6.498941779136657715e-02 -1.004606112837791443e-01 1.404216736555099487e-01 -5.447663739323616028e-02 5.931765586137771606e-02 9.668885171413421631e-02 -2.397154569625854492e-01 -2.531979233026504517e-02 -1.264208108186721802e-01 1.246393471956253052e-01 -1.040386408567428589e-01 1.715008020401000977e-01 -1.339346617460250854e-01 -2.003897130489349365e-01 -2.017702311277389526e-01 -1.150254830718040466e-01 -1.441639363765716553e-01 -2.781377434730529785e-01 1.570289880037307739e-01 1.908877193927764893e-01 2.646633982658386230e-01 -1.621372550725936890e-01 2.509855628013610840e-01 1.985318064689636230e-01 -9.419805370271205902e-03 -1.303645372390747070e-01 4.265846908092498779e-01 -5.054565519094467163e-02 1.665907353162765503e-01 -2.557510137557983398e-01 -1.554315835237503052e-01 -1.769715249538421631e-01
-6.073406338691711426e-02 -1.213551685214042664e-02 7.397349458187818527e-03 -8.449055254459381104e-02 1.345284134149551392e-01 6.127401813864707947e-02 -8.170266449451446533e-02 -2.282803505659103394e-01 -5.533934012055397034e-02 -2.578631974756717682e-02 -8.552853763103485107e-02 1.748703271150588989e-01 -4.554905369877815247e-02 -3.169874250888824463e-01 1.726081408560276031e-02 -2.123169600963592529e-01 7.064904272556304932e-02 -3.980467319488525391e-01 -1.266670972108840942e-02 2.308862954378128052e-01 2.494306117296218872e-01 -3.890265822410583496e-01 2.167292833328247070e-01 -4.562159255146980286e-02 2.429880946874618530e-02 -2.161391973495483398e-01 1.761195659637451172e-01 -2.070886939764022827e-01 2.657357156276702881e-01 -4.583140835165977478e-02 -1.359152942895889282e-01 -1.639074683189392090e-01
-3.072633445262908936e-01 -1.611772775650024414e-01 3.268110752105712891e-02 6.166329234838485718e-02 1.569261103868484497e-01 1.086124628782272339e-01 -2.942984998226165771e-01 -7.541664689779281616e-02 1.501745134592056274e-01 1.333238333463668823e-01 -4.831739962100982666e-01 2.043258845806121826e-01 -2.036054246127605438e-02 1.235054135322570801e-01 -8.429098129272460938e-02 -2.866620123386383057e-01 2.691103890538215637e-02 2.497746199369430542e-01 6.533616036176681519e-02 2.214604318141937256e-01 2.433362752199172974e-01 -7.591596245765686035e-02 5.919649824500083923e-02 1.652226746082305908e-01 -1.921693608164787292e-02 -1.684161722660064697e-01 -1.767818480730056763e-01 -1.165633648633956909e-01 -2.568730339407920837e-02 -1.122934669256210327e-01 -9.148409217596054077e-02 -1.346183419227600098e-01
-4.674320667982101440e-02 -9.098015725612640381e-02 -2.929908968508243561e-02 -1.360848844051361084e-01 -6.303397566080093384e-02 5.191977322101593018e-02 -2.923811674118041992e-01 -3.413184881210327148e-01 -2.676068618893623352e-02 2.693876922130584717e-01 -3.357017338275909424e-01 1.609743088483810425e-01 -3.428358584642410278e-02 -2.281470000743865967e-01 2.288033813238143921e-01 -1.451117992401123047e-01 -9.164290875196456909e-02 -2.117058336734771729e-01 -4.443800821900367737e-02 -2.689141035079956055e-01 2.056174278259277344e-01 -1.704127192497253418e-01 2.944474220275878906e-01 -7.818126678466796875e-02 4.969058185815811157e-02 -1.665443629026412964e-01 -4.035297408699989319e-02 -2.362213134765625000e-01 4.225257784128189087e-02 1.358656734228134155e-01 -1.509562283754348755e-01 -2.591476775705814362e-02
-1.955040395259857178e-01 -1.869721896946430206e-02 -4.234260413795709610e-03 -2.139180153608322144e-01 -1.693582087755203247e-01 -5.110686272382736206e-02 -2.447991967201232910e-01 1.813976850826293230e-04 -5.841887742280960083e-02 3.613616824150085449e-01 -4.490039050579071045e-01 1.722506135702133179e-01 1.989085786044597626e-02 -1.756490916013717651e-01 4.002215564250946045e-01 -3.975565358996391296e-02 1.944378949701786041e-02 -7.239394634962081909e-02 -8.147389627993106842e-03 -1.036755889654159546e-01 1.197573989629745483e-01 -8.781749755144119263e-03 3.218675553798675537e-01 7.709498703479766846e-02 1.248801499605178833e-01 -2.591819167137145996e-01 2.988924458622932434e-02 -1.119653433561325073e-01 1.298276633024215698e-01 -7.951665669679641724e-02 -4.304082691669464111e-02 -6.728535145521163940e-02
-3.354199230670928955e-01 -1.986817084252834320e-02 1.207461953163146973e-01 3.493129834532737732e-02 3.653541952371597290e-02 1.848443597555160522e-01 -1.755547374486923218e-01 2.087160944938659668e-01 1.820126920938491821e-01 3.164329528808593750e-01 -1.054401248693466187e-01 1.077442839741706848e-01 -3.247962594032287598e-01 -9.451732039451599121e-02 -7.482948899269104004e-02 -2.739232182502746582e-01 -1.132549941539764404e-01 9.378811717033386230e-02 5.760689452290534973e-02 1.289815008640289307e-01 1.917480826377868652e-01 -4.490595757961273193e-01 -8.592267334461212158e-02 -1.379954814910888672e-01 -7.917183637619018555e-02 -1.518287416547536850e-02 -1.081660762429237366e-01 -1.178851276636123657e-01 2.160881459712982178e-01 -4.012015089392662048e-02 1.467947512865066528e-01 -4.469248279929161072e-02
-1.240362897515296936e-01 -1.592227369546890259e-01 7.690622471272945404e-03 -1.518109142780303955e-01 3.620039820671081543e-01 3.669323325157165527e-01 2.364413253962993622e-02 -1.124522238969802856e-01 1.290770471096038818e-01 -1.585233025252819061e-02 -1.747897416353225708e-01 1.210375428199768066e-01 -2.016979306936264038e-01 -1.462063752114772797e-02 4.269289970397949219e-02 -3.205063641071319580e-01 -8.787839673459529877e-03 -3.093132078647613525e-01 2.827538847923278809e-01 9.744311124086380005e-02 -1.810218542814254761e-01 -1.770907938480377197e-01 -4.816433787345886230e-02 -9.299743175506591797e-02 -9.729027003049850464e-02 -1.998665034770965576e-01 8.199352025985717773e-02 -6.716949865221977234e-03 2.662326693534851074e-01 -8.316748589277267456e-02 -1.422002464532852173e-01 -1.876628398895263672e-01
-2.288141697645187378e-01 -5.282777920365333557e-02 -1.287997812032699585e-01 -3.903692662715911865e-01 -1.938153058290481567e-01 4.431717470288276672e-02 -2.676404714584350586e-01 -1.687593013048171997e-02 -5.409231875091791153e-03 1.612163335084915161e-01 7.402210682630538940e-02 -2.148610502481460571e-01 -1.253873705863952637e-01 1.175805479288101196e-01 3.267029821872711182e-01 -1.806010752916336060e-01 1.203273162245750427e-01 -3.474854528903961182e-01 1.413172036409378052e-01 -3.476176038384437561e-02 1.169886067509651184e-01 -6.250806152820587158e-03 3.351788222789764404e-01 -4.583401232957839966e-02 -1.242677047848701477e-01 2.996663935482501984e-02 7.800216227769851685e-02 -8.872395753860473633e-02 2.037312239408493042e-01 6.538278888911008835e-03 1.558442041277885437e-02 -2.473952472209930420e-01
-3.323147892951965332e-01 1.197102596051990986e-03 -1.638068854808807373e-01 -2.113180905580520630e-01 -1.317851245403289795e-01 3.073680587112903595e-02 -4.458085894584655762e-01 -5.926343053579330444e-02 -1.500893086194992065e-01 5.055058747529983521e-02 -2.747461497783660889e-01 -2.480762451887130737e-01 -2.850139141082763672e-01 -5.500063672661781311e-02 1.194452866911888123e-01 -2.983703315258026123e-01 4.791862145066261292e-02 1.135480497032403946e-02 1.077655255794525146e-01 -1.991726458072662354e-01 1.462753713130950928e-01 2.599542262032628059e-03 -1.280242502689361572e-01 -9.691803902387619019e-02 1.412225067615509033e-01 -1.003220677375793457e-01 1.752402335405349731e-01 1.115742325782775879e-02 -3.070805594325065613e-02 -2.024056762456893921e-02 1.770286113023757935e-01 -2.311274409294128418e-01
2.309130970388650894e-03 -9.137228876352310181e-02 -1.631823480129241943e-01 -2.990423440933227539e-01 6.560022383928298950e-02 -1.866660080850124359e-03 -6.111827492713928223e-01 1.660542562603950500e-02 9.117081016302108765e-02 8.471176028251647949e-02 -2.594020366668701172e-01 1.618281602859497070e-01 2.112592756748199463e-01 -1.883549392223358154e-01 -5.497128888964653015e-02 -5.856034159660339355e-02 7.205234467983245850e-02 1.525582224130630493e-01 8.736871182918548584e-03 -6.729838997125625610e-02 -1.305692642927169800e-01 -6.703127920627593994e-02 6.707908958196640015e-02 -7.513885386288166046e-03 -2.875101566314697266e-02 3.403469547629356384e-02 1.451043486595153809e-01 -9.710560739040374756e-02 2.378249466419219971e-01 -1.276646256446838379e-01 -3.379642665386199951e-01 -1.523868739604949951e-01
-1.056929603219032288e-01 -4.669231548905372620e-02 -8.112020045518875122e-02 -2.975624501705169678e-01 -1.109860613942146301e-01 -1.812351644039154053e-01 -1.747021079063415527e-01 -1.347625702619552612e-01 -1.710282862186431885e-01 3.701561987400054932e-01 -4.004539847373962402e-01 3.463434278964996338e-01 8.515386283397674561e-02 -1.622215956449508667e-01 1.825980246067047119e-01 -3.012133575975894928e-02 -9.611311554908752441e-02 -2.610456757247447968e-02 3.283429145812988281e-02 -1.366610229015350342e-01 1.559292199090123177e-03 -1.724295467138290405e-01 2.506247460842132568e-01 1.126050204038619995e-01 -3.298402950167655945e-02 -2.503445446491241455e-01 -5.662130191922187805e-02 -8.801335096359252930e-02 9.180387109518051147e-02 -1.465264558792114258e-01 -1.432773917913436890e-01 -1.524458974599838257e-01
-2.189215272665023804e-01 -8.473322959616780281e-04 1.506904810667037964e-01 2.664048597216606140e-02 1.166149526834487915e-01 5.491334199905395508e-02 -2.699993848800659180e-01 -1.945209503173828125e-02 -5.763212218880653381e-02 1.490267962217330933e-01 -8.746845275163650513e-02 -7.479773368686437607e-03 -4.939151555299758911e-02 -6.087762489914894104e-02 -4.276422783732414246e-02 -8.450164645910263062e-02 3.225488960742950439e-02 -8.116271346807479858e-02 4.093005657196044922e-01 7.783894240856170654e-02 5.158252641558647156e-02 -4.320348203182220459e-01 2.546136677265167236e-01 -2.931686043739318848e-01 2.391749471426010132e-01 -1.860390976071357727e-02 -2.524076402187347412e-02 1.484263986349105835e-01 2.350141108036041260e-02 -1.100304797291755676e-01 -2.009830921888351440e-01 -3.685575723648071289e-01
-1.147832125425338745e-01 -2.725495696067810059e-01 -4.624334629625082016e-03 -1.504909992218017578e-01 2.338422238826751709e-01 1.430555731058120728e-01 -1.528203636407852173e-01 2.778950929641723633e-01 -2.750820219516754150e-01 -6.785000208765268326e-03 -1.421847641468048096e-01 -9.360045939683914185e-02 8.933385461568832397e-02 -1.940973401069641113e-01 1.494389772415161133e-01 -2.433718591928482056e-01 5.847725272178649902e-02 -1.215368285775184631e-01 8.736660331487655640e-02 1.769014745950698853e-01 1.856562197208404541e-01 -2.667435109615325928e-01 -1.046539843082427979e-01 -3.187445923686027527e-02 -3.354017734527587891e-01 2.100128494203090668e-02 -9.977782517671585083e-02 2.487199008464813232e-01 2.639194726943969727e-01 -6.387641280889511108e-02 -9.620900452136993408e-02 -1.994664222002029419e-01
-7.139933109283447266e-02 8.205488324165344238e-02 4.506819695234298706e-02 -2.681860029697418213e-01 2.502171695232391357e-01 8.164626359939575195e-02 -2.309747487306594849e-01 3.931923210620880127e-02 -3.340558111667633057e-01 2.366496622562408447e-01 -1.515344530344009399e-01 4.585167020559310913e-02 -4.787291400134563446e-03 4.930450394749641418e-02 2.369384616613388062e-01 -3.568888604640960693e-01 -2.715263366699218750e-01 -2.019874900579452515e-01 2.971082031726837158e-01 -1.452654898166656494e-01 9.684690833091735840e-02 -1.685401648283004761e-01 6.733842194080352783e-02 -1.000991687178611755e-01 9.149180352687835693e-02 -1.911166608333587646e-01 9.249895811080932617e-02 -1.192830801010131836e-01 7.364796847105026245e-02 -1.169857382774353027e-01 -2.178142815828323364e-01 -3.075061552226543427e-02
-2.080767154693603516e-01 1.131675690412521362e-01 -6.886710226535797119e-02 2.090353146195411682e-02 3.638444840908050537e-02 9.624718129634857178e-02 7.840132713317871094e-02 -8.117644488811492920e-02 1.386058982461690903e-02 2.054994106292724609e-01 -1.432036757469177246e-01 7.406375557184219360e-02 -1.760344058275222778e-01 -1.016578078269958496e-01 1.602133363485336304e-01 -1.564710885286331177e-01 -3.646371886134147644e-02 -2.507419586181640625e-01 3.264870047569274902e-01 1.289436817169189453e-01 1.288591474294662476e-01 6.343334913253784180e-02 1.849750131368637085e-01 -2.809862196445465088e-01 4.140542820096015930e-02 -2.583474218845367432e-01 1.252628862857818604e-01 -6.570554524660110474e-02 3.241083621978759766e-01 -1.853930056095123291e-01 5.326257087290287018e-03 -4.542856514453887939e-01
-1.153305843472480774e-01 6.324015557765960693e-02 -1.864306628704071045e-01 -1.186137367039918900e-02 5.953636392951011658e-02 1.289329826831817627e-01 -2.782610058784484863e-01 -1.798278540372848511e-01 3.634672379121184349e-03 3.499107807874679565e-02 -8.665547519922256470e-02 2.587956488132476807e-01 -3.081765472888946533e-01 -2.272189855575561523e-01 -1.643753796815872192e-01 1.533786058425903320e-01 -5.312188994139432907e-03 -1.761913746595382690e-01 1.723018437623977661e-01 -5.882608890533447266e-02 3.845400810241699219e-01 -1.372881680727005005e-01 3.298875689506530762e-01 -1.323654353618621826e-01 -4.875563830137252808e-02 -2.784929871559143066e-01 2.213962376117706299e-01 2.831972204148769379e-02 4.019862040877342224e-02 -1.889848858118057251e-01 1.432906538248062134e-01 -9.834649041295051575e-03
-2.106357738375663757e-02 -1.797854453325271606e-01 -2.082639485597610474e-01 2.273233979940414429e-01 2.007778137922286987e-01 -5.513170734047889709e-02 -4.711419343948364258e-01 -1.287094783037900925e-03 1.395348012447357178e-01 2.732841530814766884e-03 -1.858197152614593506e-01 6.060839444398880005e-02 -1.838603466749191284e-01 -2.161837667226791382e-01 -9.008023142814636230e-02 -2.203873842954635620e-01 -1.431284248828887939e-01 -2.918242514133453369e-01 2.000285387039184570e-01 -1.954749077558517456e-01 2.522667646408081055e-01 5.007280409336090088e-02 -5.346900224685668945e-02 -1.468519717454910278e-01 -1.598078906536102295e-01 -1.504758000373840332e-01 -8.378175646066665649e-02 2.537854388356208801e-02 1.631951928138732910e-01 -7.231011241674423218e-02 -6.131002306938171387e-02 -2.145848721265792847e-01
-4.221017360687255859e-01 -1.647884696722030640e-01 1.738798171281814575e-01 -1.593578606843948364e-01 2.437084540724754333e-02 8.344889618456363678e-03 -2.392423748970031738e-01 -3.194740414619445801e-02 -9.532768279314041138e-02 2.819142043590545654e-01 -1.601333916187286377e-01 2.515528500080108643e-01 6.854667514562606812e-02 -8.269745111465454102e-02 8.691272139549255371e-02 -9.202587604522705078e-02 -1.342863291501998901e-01 1.664116680622100830e-01 7.973105460405349731e-02 1.043594703078269958e-01 4.257542490959167480e-01 -2.156088799238204956e-01 -2.355664819478988647e-01 -4.378339648246765137e-02 4.893803223967552185e-02 -8.648341521620750427e-03 -1.723615676164627075e-01 -9.167925268411636353e-02 1.549351364374160767e-01 2.075311541557312012e-01 -1.183593571186065674e-01 -7.264786213636398315e-02
-2.380836755037307739e-01 -7.089599035680294037e-03 1.064152866601943970e-01 -2.421448528766632080e-01 1.173175647854804993e-01 3.536019325256347656e-01 -3.349815309047698975e-02 -4.961818456649780273e-02 1.756482869386672974e-01 -1.138614304363727570e-02 -1.453974395990371704e-01 6.337551027536392212e-02 -1.815420202910900116e-02 1.219153702259063721e-01 7.220148295164108276e-02 -1.053599268198013306e-01 5.844577681273221970e-03 -1.202984452247619629e-01 -1.000726333586499095e-04 -1.708979755640029907e-01 1.396415680646896362e-01 -3.166120648384094238e-01 1.188430041074752808e-01 2.143627405166625977e-02 -9.057696908712387085e-02 -1.198946386575698853e-01 -1.745857745409011841e-01 -8.933601528406143188e-02 2.828466296195983887e-01 -3.750149905681610107e-01 -3.414459228515625000e-01 -2.588017582893371582e-01
-1.095648854970932007e-01 5.140374973416328430e-02 -1.730250865221023560e-01 -6.613842397928237915e-02 -4.838508088141679764e-03 3.071652650833129883e-01 -9.488017857074737549e-02 3.812109827995300293e-01 -1.929506808519363403e-01 8.921933919191360474e-02 -1.770747005939483643e-01 -2.384762093424797058e-02 -1.909750849008560181e-01 7.504586130380630493e-02 1.404338777065277100e-01 -3.109372854232788086e-01 -8.755382150411605835e-02 3.292885795235633850e-02 2.959111034870147705e-01 1.742158085107803345e-02 -2.171695604920387268e-02 -7.535538077354431152e-02 2.411461621522903442e-01 -2.136580944061279297e-01 -8.998135104775428772e-03 1.538798660039901733e-01 2.637864947319030762e-01 -1.606708578765392303e-02 2.826112210750579834e-01 1.743064224720001221e-01 -1.265379637479782104e-01 -2.007202208042144775e-01
-3.420033156871795654e-01 -1.672727018594741821e-01 -2.858387231826782227e-01 -2.172885537147521973e-01 1.065941527485847473e-02 1.816226989030838013e-01 -1.648462563753128052e-01 5.177658051252365112e-03 -7.328450679779052734e-02 -5.604615435004234314e-04 -2.268705368041992188e-01 -2.129509150981903076e-01 -5.193966999650001526e-02 1.274036802351474762e-02 1.864944398403167725e-01 -2.433954626321792603e-01 1.459458917379379272e-01 -6.379619240760803223e-02 -5.114079266786575317e-02 2.605399815365672112e-03 2.358496338129043579e-01 -2.699945569038391113e-01 -9.370188415050506592e-02 1.044048834592103958e-02 -4.280726313591003418e-01 -3.229242563247680664e-02 8.554397523403167725e-02 1.396232377737760544e-02 1.361732929944992065e-01 -1.742500662803649902e-01 -1.086009219288825989e-01 -2.210374325513839722e-01
1.818967983126640320e-02 -3.685586750507354736e-01 -4.496139287948608398e-02 -1.782057285308837891e-01 1.070900708436965942e-01 -3.324118256568908691e-02 -4.223615229129791260e-01 -5.504476279020309448e-02 -1.391937881708145142e-01 3.612444549798965454e-02 -2.239053994417190552e-01 -7.757893949747085571e-02 -9.649964421987533569e-02 7.179344445466995239e-02 -5.339726805686950684e-02 1.158293485641479492e-01 3.188567608594894409e-02 -5.338821187615394592e-02 5.818278789520263672e-01 -6.015900894999504089e-02 1.998799294233322144e-01 1.696243286132812500e-01 6.870044767856597900e-02 1.113135442137718201e-01 -1.467593014240264893e-01 -2.202876843512058258e-02 1.371787637472152710e-01 5.906166136264801025e-02 1.458986103534698486e-01 -1.094503477215766907e-01 -1.336567699909210205e-01 3.452382609248161316e-02
-1.857352554798126221e-01 -1.878636479377746582e-01 -1.446339040994644165e-01 -3.393641114234924316e-02 -1.380618289113044739e-02 2.266027219593524933e-02 -1.937247067689895630e-01 8.310732990503311157e-02 -1.178467869758605957e-01 -3.472625091671943665e-02 -1.089926436543464661e-01 1.931937634944915771e-01 -1.014329642057418823e-01 1.965194474905729294e-03 7.777505367994308472e-02 -3.195684254169464111e-01 1.711221933364868164e-01 4.979470372200012207e-02 6.141727417707443237e-02 4.159779548645019531e-01 1.429493874311447144e-01 -1.870812177658081055e-01 1.109242513775825500e-01 -4.105865955352783203e-01 -7.776030898094177246e-02 1.550403982400894165e-01 -1.012999862432479858e-01 -1.580911129713058472e-02 -2.793793380260467529e-01 -3.238993287086486816e-01 -8.190400153398513794e-02 7.125438749790191650e-02
-1.107485741376876831e-01 -2.665153145790100098e-01 -3.649665787816047668e-02 -2.408393472433090210e-01 2.754850871860980988e-02 -4.961715638637542725e-02 -3.275452554225921631e-01 9.263785928487777710e-02 1.748175173997879028e-01 8.220443129539489746e-02 -1.858093291521072388e-01 -7.095513492822647095e-02 -1.389157176017761230e-01 -1.984460353851318359e-01 1.503027379512786865e-01 -1.889111548662185669e-01 -6.082531064748764038e-02 -7.473381608724594116e-02 -1.300000250339508057e-01 4.878504946827888489e-02 3.772498667240142822e-01 -3.530504405498504639e-01 -5.799110978841781616e-02 -2.020448073744773865e-02 -1.322116851806640625e-01 4.383293911814689636e-03 5.902418866753578186e-02 -3.674341738224029541e-01 -2.845127321779727936e-02 -2.592166066169738770e-01 3.145201876759529114e-02 -1.420005559921264648e-01
-1.469086557626724243e-01 1.417875289916992188e-01 1.277568638324737549e-01 -3.274232149124145508e-01 4.978479817509651184e-02 1.179461851716041565e-01 -7.800643146038055420e-02 -1.122687831521034241e-01 1.193205043673515320e-01 3.162567615509033203e-01 -2.282117009162902832e-01 -4.995514824986457825e-02 -9.982554614543914795e-02 -2.831921279430389404e-01 -2.431491017341613770e-01 3.194183111190795898e-02 2.887370996177196503e-02 -1.743768155574798584e-01 1.493155360221862793e-01 9.235781431198120117e-02 1.983508616685867310e-01 -4.874990135431289673e-02 1.550699770450592041e-01 -4.416637718677520752e-01 -1.766753345727920532e-01 -2.878525853157043457e-02 -1.782801002264022827e-01 1.042005866765975952e-01 1.780243217945098877e-01 -1.780444569885730743e-02 -1.438404023647308350e-01 -1.740328818559646606e-01
-4.031986743211746216e-02 -2.146767228841781616e-01 2.771043591201305389e-02 -7.456838153302669525e-03 -1.622524708509445190e-01 -6.695266067981719971e-02 -2.987449467182159424e-01 2.403948456048965454e-01 2.374968081712722778e-01 -1.051175817847251892e-01 -1.596453338861465454e-01 1.295132040977478027e-01 -9.413979947566986084e-02 -1.186833307147026062e-01 1.486644297838211060e-01 -1.313143223524093628e-01 6.035255640745162964e-02 -4.200512543320655823e-02 2.184872329235076904e-01 -1.467584818601608276e-01 1.612446904182434082e-01 -1.951912343502044678e-01 3.316136775538325310e-03 -1.240453347563743591e-01 -4.769997000694274902e-01 -5.892338603734970093e-02 9.510382078588008881e-03 -2.356934845447540283e-01 2.723136544227600098e-02 -2.822005450725555420e-01 -7.308053970336914062e-02 -2.739881873130798340e-01
-1.191950496286153793e-02 -8.121755905449390411e-03 -6.874419748783111572e-02 -6.478793174028396606e-02 1.253729611635208130e-01 7.912569493055343628e-02 1.975988447666168213e-01 -1.566161811351776123e-01 1.223515942692756653e-01 2.345871627330780029e-01 -1.469140499830245972e-01 6.421270221471786499e-02 -3.515614569187164307e-01 4.032780416309833527e-03 2.135802805423736572e-01 -1.946076750755310059e-01 -1.381242275238037109e-01 -1.156523823738098145e-01 2.944618463516235352e-01 -7.400629692710936069e-04 1.635762900114059448e-01 -7.368370145559310913e-02 1.479515582323074341e-01 -2.367491275072097778e-01 -1.886024773120880127e-01 -2.254461348056793213e-01 2.465977817773818970e-01 -7.212401926517486572e-02 3.045337498188018799e-01 -1.068635061383247375e-01 -2.099042087793350220e-01 -2.694236338138580322e-01
-2.792954631149768829e-02 1.958530396223068237e-01 -1.000634878873825073e-01 -3.020091354846954346e-01 -1.622813045978546143e-01 3.755049705505371094e-01 -9.073357284069061279e-02 -1.789651066064834595e-01 2.327482216060161591e-02 8.875111117959022522e-03 -1.334573030471801758e-01 1.568510942161083221e-02 -9.087013453245162964e-02 -2.490966469049453735e-01 3.584331572055816650e-01 7.215530425310134888e-02 3.320587426424026489e-02 3.132186830043792725e-02 1.720048785209655762e-01 -3.967119008302688599e-02 1.555071920156478882e-01 -2.825322151184082031e-01 1.786383688449859619e-01 6.737121194601058960e-02 -6.527379900217056274e-02 6.792489439249038696e-02 -1.577703803777694702e-01 -1.878567934036254883e-01 3.552554845809936523e-01 -2.100752294063568115e-01 -6.867568194866180420e-02 -1.075322851538658142e-01
-1.363233774900436401e-01 -1.496767848730087280e-01 -8.164473623037338257e-02 1.046706065535545349e-01 1.958822831511497498e-02 3.418749272823333740e-01 -7.296327501535415649e-02 -1.161231920123100281e-01 9.867876023054122925e-02 5.112284049391746521e-02 -2.112638205289840698e-01 3.628850728273391724e-02 3.354662656784057617e-02 -7.638924568891525269e-02 -3.930927440524101257e-02 -9.144059568643569946e-02 -1.207577809691429138e-01 -7.254438847303390503e-02 3.213308751583099365e-01 -3.147207796573638916e-01 2.239700704813003540e-01 -6.506052613258361816e-02 -5.060022696852684021e-02 1.578213647007942200e-02 -1.468489766120910645e-01 -7.260181009769439697e-03 1.427956223487854004e-01 -2.834973931312561035e-01 3.879832029342651367e-01 -3.453726172447204590e-01 -1.872471272945404053e-01 -1.534497588872909546e-01
-1.403834670782089233e-01 8.023325353860855103e-02 -5.108368024230003357e-02 -1.048218533396720886e-01 -1.403223127126693726e-01 2.963294982910156250e-01 -9.973515570163726807e-02 -2.184965610504150391e-01 -2.407246977090835571e-01 2.398791760206222534e-01 -9.603709727525711060e-02 -1.035499423742294312e-01 -8.819150924682617188e-02 -4.915064200758934021e-02 -1.393984109163284302e-01 -4.582435190677642822e-01 3.340247645974159241e-02 5.679911002516746521e-02 2.927369177341461182e-01 -8.537857234477996826e-02 1.689453274011611938e-01 -4.138264432549476624e-02 6.146429106593132019e-02 8.178610354661941528e-02 -3.551682690158486366e-03 -1.951419003307819366e-02 1.814855784177780151e-01 9.490960091352462769e-02 3.145485222339630127e-01 -3.293707370758056641e-01 -7.175602763891220093e-02 -1.644954383373260498e-01
-2.465670257806777954e-01 -3.641321361064910889e-01 4.010045900940895081e-02 -3.818036913871765137e-01 3.421855345368385315e-02 -7.044074684381484985e-02 -1.058637872338294983e-01 -2.522463500499725342e-01 7.051586359739303589e-02 -2.183986455202102661e-01 -2.381268739700317383e-01 6.675455719232559204e-02 -2.170802056789398193e-01 5.461511760950088501e-02 7.790409028530120850e-02 -7.122436910867691040e-02 -1.392078213393688202e-02 -1.966593563556671143e-01 6.040825694799423218e-02 -2.036453634500503540e-01 -5.264121294021606445e-02 -3.560090959072113037e-01 3.169599175453186035e-02 -1.046774238348007202e-01 -1.923671215772628784e-01 -9.246954321861267090e-02 1.079300865530967712e-01 -1.543225049972534180e-01 2.415291965007781982e-01 -1.616875827312469482e-01 -1.104624420404434204e-01 -4.066488239914178848e-03
-5.086850747466087341e-02 -3.131305873394012451e-01 -2.157645821571350098e-01 1.093640103936195374e-01 3.205403313040733337e-02 1.132122874259948730e-01 -3.366913199424743652e-01 -1.247519552707672119e-01 7.945819199085235596e-02 1.486780792474746704e-01 -2.632584869861602783e-01 8.331418037414550781e-02 -5.684966221451759338e-02 -4.022200703620910645e-01 -1.001564934849739075e-01 -8.484148234128952026e-02 2.339205294847488403e-01 -1.622891277074813843e-01 7.731225341558456421e-02 -7.813029736280441284e-02 2.628047764301300049e-01 -5.690507218241691589e-02 -9.568136930465698242e-02 -2.171673476696014404e-01 -6.668679416179656982e-02 1.867328584194183350e-01 2.176417261362075806e-01 1.378068476915359497e-01 -6.446320563554763794e-02 -1.754536628723144531e-01 -2.053912878036499023e-01 8.131113648414611816e-02
-2.207083255052566528e-01 -6.603144854307174683e-02 -1.590872257947921753e-01 -3.888878822326660156e-01 1.576749384403228760e-01 6.987593322992324829e-02 -2.182486951351165771e-01 2.083775699138641357e-01 4.195843357592821121e-03 -7.789299637079238892e-02 1.863267868757247925e-01 1.262224316596984863e-01 -2.082462012767791748e-01 -7.875405997037887573e-02 2.228669673204421997e-01 5.371446162462234497e-02 -9.235575050115585327e-02 -1.490924507379531860e-01 3.446437418460845947e-01 5.510099604725837708e-02 1.697202399373054504e-02 -3.236755132675170898e-01 7.418191432952880859e-02 -2.039844840764999390e-01 -3.051025420427322388e-02 5.994556471705436707e-03 -1.793074160814285278e-01 -2.352074086666107178e-01 -7.949890196323394775e-02 7.187876850366592407e-02 -2.277552932500839233e-01 -1.849040091037750244e-01
2.732954919338226318e-02 -2.593027353286743164e-01 7.479589432477951050e-02 -1.757019311189651489e-01 -1.780714243650436401e-01 -9.525002539157867432e-02 -3.845450878143310547e-01 2.098929882049560547e-01 1.489307731389999390e-01 1.302586216479539871e-02 -3.983098268508911133e-02 1.678221672773361206e-01 3.137575089931488037e-02 -4.952551051974296570e-02 1.491959393024444580e-01 -1.198284029960632324e-01 -5.159024894237518311e-02 -1.354209482669830322e-01 2.084374576807022095e-01 -7.192514091730117798e-02 2.603017091751098633e-01 -2.832896113395690918e-01 1.846124082803726196e-01 1.139839086681604385e-02 -2.473534792661666870e-01 3.981128334999084473e-02 1.270766258239746094e-01 -2.957712411880493164e-01 -4.401061683893203735e-02 -2.439464330673217773e-01 -1.430301815271377563e-01 -2.655896544456481934e-01
-4.499999582767486572e-01 1.591482758522033691e-01 1.561408787965774536e-01 -9.736768901348114014e-02 -1.235205158591270447e-01 1.437850743532180786e-01 -1.056154072284698486e-01 -1.292044818401336670e-01 -1.620976179838180542e-01 2.057782262563705444e-01 -2.101572453975677490e-01 -3.070897655561566353e-03 -1.576490551233291626e-01 -4.608974605798721313e-02 5.442852154374122620e-02 -3.971815109252929688e-01 1.685950607061386108e-01 -1.804016381502151489e-01 3.482807278633117676e-01 1.331153213977813721e-01 -2.067943289875984192e-02 -4.908191785216331482e-02 4.645271971821784973e-02 5.941165238618850708e-02 7.015729695558547974e-02 1.178556680679321289e-01 2.480155676603317261e-01 2.830986678600311279e-02 4.537367075681686401e-02 -6.003995425999164581e-03 -1.475921720266342163e-01 -2.460217624902725220e-01
-2.551244497299194336e-01 -1.568350344896316528e-01 1.133415028452873230e-01 2.627163566648960114e-02 3.148873895406723022e-02 1.567265391349792480e-01 -2.096122950315475464e-01 -1.508218944072723389e-01 -8.650442212820053101e-02 -1.456573139876127243e-02 -9.167573601007461548e-02 -1.052052434533834457e-02 -1.031660661101341248e-01 -1.037193015217781067e-01 9.250972419977188110e-03 -3.030005097389221191e-01 -6.757717579603195190e-02 8.336892351508140564e-03 2.464330643415451050e-01 1.573283970355987549e-01 3.667512163519859314e-02 -1.533641368150711060e-01 1.693333387374877930e-01 -1.922473758459091187e-01 2.576419413089752197e-01 6.683595478534698486e-02 -1.146299205720424652e-02 4.514537006616592407e-02 5.697171017527580261e-02 -2.232001163065433502e-02 -4.592024087905883789e-01 -4.547410309314727783e-01
-3.551466166973114014e-01 -2.712565846741199493e-02 -3.317992985248565674e-01 -1.427823901176452637e-01 1.359211802482604980e-01 5.001408606767654419e-02 -1.533688008785247803e-01 -5.738543346524238586e-02 4.024689644575119019e-02 5.482356622815132141e-02 -1.249578520655632019e-01 2.124723047018051147e-01 -2.034863978624343872e-01 -1.820017956197261810e-02 -5.775236524641513824e-03 -2.828284502029418945e-01 2.079391181468963623e-01 -7.188185304403305054e-02 9.229809045791625977e-02 -4.492932930588722229e-03 2.554851770401000977e-01 -3.368621170520782471e-01 1.241950243711471558e-01 -5.485222116112709045e-02 -4.889016598463058472e-02 2.905645668506622314e-01 4.621285572648048401e-02 -1.607781201601028442e-01 -8.419279754161834717e-02 -2.643773853778839111e-01 1.917807906866073608e-01 1.581934243440628052e-01
-8.863078802824020386e-02 -4.856681078672409058e-02 -2.453635819256305695e-02 -2.648176811635494232e-02 9.414116293191909790e-02 2.233608961105346680e-01 -1.413845717906951904e-01 -1.788732968270778656e-02 1.317908912897109985e-01 5.295455455780029297e-02 -1.842073947191238403e-01 1.802731454372406006e-01 -2.146671563386917114e-01 6.881982088088989258e-02 9.644486010074615479e-02 -2.250558137893676758e-01 -8.355112373828887939e-02 -3.566255867481231689e-01 -8.449062705039978027e-02 2.382157444953918457e-01 3.518554866313934326e-01 -3.085854947566986084e-01 9.135856479406356812e-02 -3.806408494710922241e-02 8.328447490930557251e-02 -1.536690443754196167e-01 2.470855861902236938e-01 -8.913662284612655640e-02 -2.349567133933305740e-03 -7.114267349243164062e-02 -2.269779294729232788e-01 -3.592259883880615234e-01
-4.731975793838500977e-01 9.812533110380172729e-02 -9.253615140914916992e-02 -1.778593361377716064e-01 1.193869188427925110e-01 1.081161126494407654e-01 -3.446938097476959229e-01 -2.194778025150299072e-01 -1.228280179202556610e-02 2.688794732093811035e-01 -1.631597429513931274e-01 -1.770361959934234619e-01 -2.645441889762878418e-01 6.904432084411382675e-03 1.784810721874237061e-01 -8.748302608728408813e-02 1.628032922744750977e-01 -1.970900744199752808e-01 2.144355885684490204e-02 3.174659237265586853e-02 -7.859054207801818848e-02 -2.897436022758483887e-01 -1.660292744636535645e-01 2.140867710113525391e-02 -1.955264210700988770e-01 8.883204311132431030e-02 -3.201378509402275085e-02 -1.136894896626472473e-01 1.325931102037429810e-01 -9.971629828214645386e-02 2.563679777085781097e-02 -1.419842541217803955e-01
-3.977052569389343262e-01 -2.332205474376678467e-01 1.246775463223457336e-01 -2.999154329299926758e-01 -9.216456674039363861e-03 -7.101085782051086426e-02 -1.543784141540527344e-01 1.929056644439697266e-02 -9.213074296712875366e-02 1.830537468194961548e-01 7.095909863710403442e-02 3.607208654284477234e-02 -6.044728681445121765e-02 -2.762315273284912109e-01 2.549993395805358887e-01 -1.818336099386215210e-01 1.906620897352695465e-02 -1.168731153011322021e-01 1.282286494970321655e-01 5.100909620523452759e-02 2.357120960950851440e-01 -2.247273325920104980e-01 -4.699063301086425781e-02 3.332943320274353027e-01 -2.036346495151519775e-01 -1.424593776464462280e-01 -1.505111306905746460e-01 -6.970917433500289917e-02 2.625263929367065430e-01 -5.695451423525810242e-02 -7.544974982738494873e-02 8.172561228275299072e-02
-2.225125283002853394e-01 -1.775932908058166504e-01 -1.292247325181961060e-01 -1.629301346838474274e-02 -1.675404161214828491e-01 1.258872002363204956e-01 -1.587120592594146729e-01 7.680510729551315308e-02 1.514905542135238647e-01 2.455203831195831299e-01 -2.824335396289825439e-01 1.110866889357566833e-01 -1.833440065383911133e-01 -5.114898085594177246e-02 -6.743704527616500854e-02 -1.158585473895072937e-01 -9.410048276185989380e-02 1.922725699841976166e-02 3.144240975379943848e-01 2.189572602510452271e-01 2.805965840816497803e-01 -3.473656177520751953e-01 -4.684076085686683655e-02 -2.739741094410419464e-02 1.012472808361053467e-01 8.737040311098098755e-02 -1.630387604236602783e-01 4.102923348546028137e-02 1.868318170309066772e-01 -1.930003762245178223e-01 3.431958556175231934e-01 5.456955730915069580e-02
-2.517199218273162842e-01 2.154929786920547485e-01 -8.462110906839370728e-02 -2.331448644399642944e-01 1.086984872817993164e-01 3.896996378898620605e-02 -2.599665820598602295e-01 -1.108635440468788147e-01 1.356347650289535522e-01 2.187914848327636719e-01 -8.273459970951080322e-02 2.292910590767860413e-02 -8.354179561138153076e-02 -5.408128723502159119e-02 -2.066671997308731079e-01 3.142588213086128235e-02 1.685468703508377075e-01 -4.433468729257583618e-02 3.394895792007446289e-01 4.718197137117385864e-02 1.919921487569808960e-01 -8.761377632617950439e-02 -2.086988836526870728e-02 -4.844766855239868164e-01 -2.593526840209960938e-01 1.152203530073165894e-01 -1.975967437028884888e-01 -4.548165481537580490e-03 1.511900275945663452e-01 -1.798598915338516235e-01 5.747580155730247498e-02 -5.075065791606903076e-02
-3.958885967731475830e-01 -1.797477006912231445e-01 7.495541870594024658e-02 -1.366910934448242188e-01 9.548705071210861206e-03 1.274193525314331055e-01 -2.672413587570190430e-01 2.618265151977539062e-01 1.744928658008575439e-01 2.358344644308090210e-01 1.909978874027729034e-02 -1.278410255908966064e-01 -1.679256930947303772e-02 1.081327348947525024e-02 1.410829424858093262e-01 -3.337844461202621460e-02 -1.838092878460884094e-02 -6.834377069026231766e-03 2.614236176013946533e-01 -3.118754364550113678e-03 2.797863781452178955e-01 -1.840873211622238159e-01 1.022961661219596863e-01 1.640792121179401875e-03 -3.933352530002593994e-01 -2.217954099178314209e-01 1.076846346259117126e-01 1.927931047976016998e-02 1.993970870971679688e-01 -1.985504776239395142e-01 1.124607175588607788e-01 8.424055576324462891e-02
-3.958884477615356445e-01 -1.692985147237777710e-01 -4.166542086750268936e-03 5.769372731447219849e-02 1.328836232423782349e-01 1.475723087787628174e-01 -1.588513851165771484e-01 -4.512372612953186035e-02 -4.393400624394416809e-02 2.707923948764801025e-01 4.499522037804126740e-03 2.803184688091278076e-01 -1.479783207178115845e-01 -1.331941336393356323e-01 -1.072536036372184753e-02 -3.268071115016937256e-01 -1.504631191492080688e-01 1.740335524082183838e-01 2.690898776054382324e-01 2.337876260280609131e-01 2.629759907722473145e-01 -4.477317258715629578e-02 1.432969272136688232e-01 -3.729533776640892029e-02 1.221804395318031311e-01 1.209056675434112549e-01 -1.541173458099365234e-01 -2.885622680187225342e-01 3.042794018983840942e-02 -3.122550807893276215e-02 -9.929037839174270630e-02 -1.507992148399353027e-01
-1.895899921655654907e-01 -1.513875424861907959e-01 4.694016277790069580e-02 -3.458773791790008545e-01 3.073081374168395996e-01 1.304922997951507568e-01 -1.318520754575729370e-01 -1.503093820065259933e-02 -1.336314529180526733e-01 9.268533438444137573e-02 9.808159619569778442e-02 2.077332437038421631e-01 -2.493387758731842041e-01 -1.657256484031677246e-01 -6.948736030608415604e-03 -3.381217718124389648e-01 -9.301543235778808594e-02 1.452023386955261230e-01 3.008885085582733154e-01 2.135506719350814819e-01 2.411607950925827026e-01 1.356256753206253052e-02 1.785803469829261303e-04 -8.826680481433868408e-02 -1.143168061971664429e-01 5.422274023294448853e-02 -2.362397164106369019e-01 -2.305137962102890015e-01 -9.653711318969726562e-02 -3.172590164467692375e-03 -1.230438500642776489e-01 -1.598886996507644653e-01
-1.840995401144027710e-01 4.776604101061820984e-02 -4.725367948412895203e-02 5.703568831086158752e-02 -1.450767461210489273e-02 -7.228863984346389771e-02 -1.907064318656921387e-01 -9.049688279628753662e-02 2.872584462165832520e-01 -1.075817048549652100e-01 -7.282064110040664673e-02 2.259815186262130737e-01 -1.284346133470535278e-01 -2.744405269622802734e-01 9.611689299345016479e-02 5.034183338284492493e-02 -1.325116306543350220e-01 -6.514149904251098633e-02 -6.535047292709350586e-02 8.232921361923217773e-03 2.856312394142150879e-01 -4.287912249565124512e-01 2.410572618246078491e-01 -1.630720943212509155e-01 -1.400276273488998413e-01 4.833729565143585205e-02 9.713978320360183716e-02 1.664242893457412720e-01 2.965810894966125488e-01 -1.491997838020324707e-01 -1.018852964043617249e-01 -3.135749399662017822e-01
-3.891386985778808594e-01 -1.245813518762588501e-01 -2.972250878810882568e-01 -2.471542954444885254e-01 5.208560824394226074e-02 7.867742329835891724e-02 -2.997089922428131104e-01 3.504420816898345947e-02 1.833763867616653442e-01 1.076538860797882080e-02 -8.484172821044921875e-02 2.544914782047271729e-01 -1.971010416746139526e-01 -6.245707627385854721e-03 -3.622870519757270813e-02 -2.706204950809478760e-01 -1.230527460575103760e-01 -1.186940968036651611e-01 1.340961605310440063e-01 7.063068449497222900e-02 1.979035586118698120e-01 -4.384694993495941162e-02 -2.019782364368438721e-01 -1.125266700983047485e-01 -1.302211433649063110e-01 2.704241573810577393e-01 -1.456628143787384033e-01 1.208882927894592285e-01 -1.715413630008697510e-01 -2.145894765853881836e-01 -5.054582282900810242e-02 1.175932288169860840e-01
3.550459071993827820e-02 -1.372483819723129272e-01 1.441324800252914429e-01 -3.905448019504547119e-01 -1.325416564941406250e-01 1.835380792617797852e-01 -3.415166139602661133e-01 -1.112740486860275269e-01 1.979950442910194397e-02 -2.337574660778045654e-01 6.444551981985569000e-04 -2.171772420406341553e-01 -1.536809802055358887e-01 -1.452110558748245239e-01 1.753291115164756775e-02 -1.887937337160110474e-01 -2.815575301647186279e-01 -1.085784584283828735e-01 3.876999318599700928e-01 -9.670495986938476562e-02 2.560809850692749023e-01 4.292982164770364761e-03 -1.194922178983688354e-01 -7.577884197235107422e-02 1.394387148320674896e-02 6.523185968399047852e-02 1.025906279683113098e-01 4.739801585674285889e-02 1.066883429884910583e-01 -2.801607847213745117e-01 3.099583322182297707e-03 -5.613757297396659851e-03
-2.317813634872436523e-01 1.120171099901199341e-01 -3.363255038857460022e-02 -1.269865781068801880e-01 -1.084293052554130554e-01 1.789034716784954071e-02 -1.936420053243637085e-01 -3.566624596714973450e-02 -3.100104629993438721e-01 -1.259034126996994019e-01 -4.154036939144134521e-01 3.932697176933288574e-01 -6.099257245659828186e-02 -2.500496804714202881e-01 2.176390588283538818e-01 -2.335128486156463623e-01 1.093515194952487946e-02 -2.245676070451736450e-01 1.630029529333114624e-01 -2.993588708341121674e-02 -1.144072264432907104e-01 6.407177448272705078e-02 6.719346158206462860e-03 4.328549280762672424e-02 -1.883211582899093628e-01 -1.646351069211959839e-01 2.174884229898452759e-01 -5.427067633718252182e-03 1.536554247140884399e-01 2.601234056055545807e-02 -6.406247615814208984e-02 1.512847393751144409e-01
-1.452358365058898926e-01 -1.065709590911865234e-01 -2.985380589962005615e-01 3.518116846680641174e-02 4.871997982263565063e-02 8.892238885164260864e-02 -2.137294858694076538e-01 5.039529874920845032e-02 1.192883178591728210e-01 -1.085332185029983521e-01 -1.977082788944244385e-01 1.008902210742235184e-02 7.174085080623626709e-02 -2.194610387086868286e-01 4.737169742584228516e-01 -1.875866502523422241e-01 9.571679681539535522e-02 -6.537873297929763794e-02 -3.878046572208404541e-02 3.811012953519821167e-02 4.646243155002593994e-01 -2.677603662014007568e-01 9.193585813045501709e-02 -7.353877276182174683e-02 -1.230499222874641418e-01 -8.579826354980468750e-02 2.445709407329559326e-01 -1.693799942731857300e-01 -3.845447674393653870e-02 -6.645637005567550659e-02 -7.596006244421005249e-02 -9.134083986282348633e-03
6.422182917594909668e-02 -4.770620167255401611e-02 -1.853857561945915222e-02 8.032729476690292358e-02 5.353449285030364990e-02 7.039906829595565796e-02 -2.283874303102493286e-01 -6.487943977117538452e-02 4.305334687232971191e-01 9.833364188671112061e-02 -1.591497957706451416e-01 1.817025840282440186e-01 -2.602229118347167969e-01 4.423543065786361694e-02 2.743010642006993294e-03 -8.050671219825744629e-02 8.919999748468399048e-02 6.619358807802200317e-02 5.684266611933708191e-02 7.914844900369644165e-02 3.808810412883758545e-01 -1.255440562963485718e-01 8.608989417552947998e-02 -1.125759705901145935e-01 -4.675986468791961670e-01 -4.219960421323776245e-02 1.815398186445236206e-01 1.272152960300445557e-01 2.703039348125457764e-01 1.924586668610572815e-02 -4.209623858332633972e-02 -2.134243249893188477e-01
-5.147499218583106995e-02 8.466035127639770508e-02 9.992721676826477051e-02 -1.531278043985366821e-01 2.270361036062240601e-01 9.108974039554595947e-02 -2.129635661840438843e-01 1.301106363534927368e-01 -2.805785834789276123e-01 1.360039561986923218e-01 -1.723145842552185059e-01 -1.124863233417272568e-02 -1.380831450223922729e-01 -5.709593370556831360e-02 5.326808989048004150e-02 -1.882945597171783447e-01 -2.347625344991683960e-01 6.397878378629684448e-02 3.089988529682159424e-01 7.506968453526496887e-03 -1.028788015246391296e-01 -2.291080057621002197e-01 2.770518958568572998e-01 -2.954637408256530762e-01 -1.060977354645729065e-01 -3.394158780574798584e-01 4.933518543839454651e-02 -1.162962988018989563e-01 2.808914780616760254e-01 -1.526849120855331421e-01 -5.795548111200332642e-02 1.307682991027832031e-01
-2.458097338676452637e-01 -1.967610716819763184e-01 -2.322849482297897339e-01 -1.367231160402297974e-01 -9.922515600919723511e-02 -4.963447526097297668e-02 -2.688796520233154297e-01 1.538930237293243408e-01 4.631032049655914307e-02 2.681442201137542725e-01 -4.578834027051925659e-02 2.407857403159141541e-02 -1.524743586778640747e-01 -4.590302407741546631e-01 -1.040955856442451477e-01 -7.644922286272048950e-02 7.388133555650711060e-02 9.443759173154830933e-02 1.892180293798446655e-01 3.406642703339457512e-03 2.050694227218627930e-01 -3.153556883335113525e-01 1.101668775081634521e-01 -4.438904300332069397e-02 1.798331737518310547e-02 -9.637235850095748901e-02 -7.609335333108901978e-02 -1.105249002575874329e-01 -9.447319060564041138e-02 -3.291755616664886475e-01 1.425599157810211182e-01 1.467684060335159302e-01
-1.816819608211517334e-01 1.473084930330514908e-02 9.054538607597351074e-02 -1.448302119970321655e-01 3.700011596083641052e-02 3.823255896568298340e-01 -7.481261342763900757e-02 -8.713804930448532104e-02 1.597053706645965576e-01 1.155605353415012360e-02 -6.985472142696380615e-02 1.526988595724105835e-01 -1.324419528245925903e-01 3.261603415012359619e-02 1.711216866970062256e-01 -1.791671663522720337e-01 -3.393577784299850464e-02 -4.359944164752960205e-01 1.120505928993225098e-01 -2.134875506162643433e-01 2.187884002923965454e-01 -1.796705424785614014e-01 -3.040414676070213318e-02 9.007682651281356812e-02 -1.746336519718170166e-01 -9.492380917072296143e-02 2.511822059750556946e-02 -1.083374768495559692e-01 4.469335377216339111e-01 -6.238910555839538574e-02 -1.929733455181121826e-01 -1.082825586199760437e-01
-2.103714197874069214e-01 -2.461318075656890869e-01 -6.760305166244506836e-02 -2.463715672492980957e-01 -4.262076318264007568e-02 -7.517769932746887207e-02 -3.767420947551727295e-01 1.920245289802551270e-01 3.150960505008697510e-01 -5.131275579333305359e-02 4.194537922739982605e-02 2.268108129501342773e-01 7.758957147598266602e-02 -2.753527760505676270e-01 1.025978922843933105e-01 -1.365441977977752686e-01 8.210112154483795166e-02 6.841411441564559937e-02 2.123099863529205322e-01 1.268354952335357666e-01 2.252677828073501587e-01 -1.115388944745063782e-01 -5.220000818371772766e-02 1.835127323865890503e-01 -8.766546845436096191e-02 4.395481199026107788e-02 -9.308398514986038208e-02 -1.243510842323303223e-01 4.231347143650054932e-02 -4.014541804790496826e-01 -6.927236169576644897e-02 -6.176488474011421204e-02
6.527573615312576294e-02 9.408888965845108032e-02 -1.184553653001785278e-01 -3.028939366340637207e-01 1.153551936149597168e-01 -9.306725114583969116e-02 8.020757883787155151e-02 -2.459875494241714478e-02 5.394604057073593140e-02 2.739903628826141357e-01 -2.102032154798507690e-01 1.038160771131515503e-01 -3.567411303520202637e-01 -9.431900456547737122e-03 3.827242553234100342e-01 -1.277968585491180420e-01 -1.837429255247116089e-01 -9.057034552097320557e-02 2.859412729740142822e-01 -1.048797741532325745e-02 7.047358155250549316e-02 -1.753144413232803345e-01 1.714750975370407104e-01 -1.803587228059768677e-01 -3.184944391250610352e-02 -2.272945344448089600e-01 1.725585907697677612e-01 -6.652987748384475708e-02 2.659529149532318115e-01 -1.071664690971374512e-01 -1.347458809614181519e-01 -1.423821002244949341e-01
-2.215032577514648438e-01 -3.370532393455505371e-01 1.688714772462844849e-01 -6.050958484411239624e-02 -1.097036898136138916e-01 4.205850418657064438e-04 -2.744293808937072754e-01 9.594599902629852295e-02 1.380292028188705444e-01 8.534037321805953979e-02 -7.812204957008361816e-02 1.493033301085233688e-02 -1.627015173435211182e-01 -2.210371196269989014e-02 2.957130670547485352e-01 -8.384372293949127197e-02 -2.499087899923324585e-01 2.182239145040512085e-01 1.994071751832962036e-01 3.858233243227005005e-02 1.275565475225448608e-01 -2.391819655895233154e-01 -3.927843570709228516e-01 -2.646329104900360107e-01 -8.713453263044357300e-02 -4.217253066599369049e-03 2.014512196183204651e-02 -1.366802901029586792e-01 8.626759797334671021e-02 -1.748980283737182617e-01 -1.792762726545333862e-01 -9.228891879320144653e-02
-8.264062553644180298e-02 -1.220144405961036682e-01 -1.378248184919357300e-01 -4.597623050212860107e-01 -6.322913616895675659e-02 2.194976201280951500e-03 -2.127519398927688599e-01 -2.081063091754913330e-01 -2.456153929233551025e-01 6.292569637298583984e-02 -6.343917455524206161e-03 -1.056557670235633850e-01 -8.765705674886703491e-02 1.350830309092998505e-02 1.479195207357406616e-01 5.038741976022720337e-03 6.161610037088394165e-02 -2.993500828742980957e-01 2.518779635429382324e-01 4.016663506627082825e-02 2.207718789577484131e-01 -7.383393123745918274e-03 2.600259482860565186e-01 3.582889214158058167e-02 -1.643182784318923950e-01 8.315690606832504272e-02 4.296485334634780884e-02 1.974344402551651001e-01 3.632294535636901855e-01 -9.828002750873565674e-02 -9.419854730367660522e-02 -2.206921875476837158e-01
-2.282300889492034912e-01 -3.263542603235691786e-04 -2.211581170558929443e-01 -2.761822342872619629e-01 -1.031923741102218628e-01 4.495745897293090820e-02 -9.023391455411911011e-02 1.180537194013595581e-01 -3.983831405639648438e-02 1.250272542238235474e-01 -2.533548176288604736e-01 2.177550643682479858e-01 -4.197734221816062927e-02 3.314316645264625549e-02 3.818815052509307861e-01 -8.179907500743865967e-02 4.573300778865814209e-01 5.427746847271919250e-02 8.355908840894699097e-02 2.693025469779968262e-01 1.916708350181579590e-01 -1.157080978155136108e-01 1.366235911846160889e-01 -9.202953428030014038e-02 6.233822181820869446e-02 -1.318106651306152344e-01 1.614421755075454712e-01 -2.206783443689346313e-01 6.876159459352493286e-04 -1.938868127763271332e-02 1.734752058982849121e-01 -9.169403463602066040e-02
-3.836713135242462158e-01 -2.069596350193023682e-01 8.630807697772979736e-02 -2.124575972557067871e-01 1.125769019126892090e-01 -5.452423542737960815e-02 -1.584292650222778320e-01 2.768081128597259521e-01 1.043671742081642151e-01 1.112091168761253357e-01 1.505693420767784119e-02 1.236864924430847168e-01 -3.652153164148330688e-02 -1.362973004579544067e-01 2.218603342771530151e-01 -2.423920929431915283e-01 -8.813895285129547119e-02 2.664231881499290466e-02 1.154385581612586975e-01 -7.452514022588729858e-02 3.852302730083465576e-01 -2.960674762725830078e-01 3.152165934443473816e-02 2.941813506186008453e-02 -2.059845179319381714e-01 2.837399393320083618e-02 -4.157923161983489990e-02 -1.640847623348236084e-01 5.974451452493667603e-02 -2.860988080501556396e-01 -1.455871015787124634e-01 1.719168573617935181e-01
-1.457329560071229935e-02 -1.802829951047897339e-01 -2.859467826783657074e-02 -6.459801644086837769e-02 -9.318497031927108765e-02 1.670758128166198730e-01 -1.662058383226394653e-01 -3.594321757555007935e-02 -1.891649812459945679e-01 3.938053548336029053e-01 -2.067001760005950928e-01 -2.655621618032455444e-03 -9.176254272460937500e-02 -1.017499193549156189e-01 3.009262979030609131e-01 -4.767990112304687500e-01 -1.586552411317825317e-01 -8.368250727653503418e-02 2.681121528148651123e-01 -7.997169159352779388e-04 -1.029910370707511902e-01 -1.714349091053009033e-01 1.695838719606399536e-01 -2.194268405437469482e-01 1.756387650966644287e-01 2.659910544753074646e-02 1.543774008750915527e-01 -1.798801869153976440e-01 -6.543274223804473877e-02 -8.322709798812866211e-02 4.134173318743705750e-02 -6.992562115192413330e-02
-2.644092962145805359e-02 -2.081230729818344116e-01 1.924876421689987183e-01 -2.096314877271652222e-01 -1.515843868255615234e-01 -4.017392639070749283e-03 -3.262918889522552490e-01 -3.742308542132377625e-02 -1.855261474847793579e-01 -1.041279826313257217e-02 -2.703386545181274414e-01 -4.573483765125274658e-02 -1.405988186597824097e-01 -9.397956728935241699e-02 -8.089466392993927002e-02 -1.160009950399398804e-01 2.262608334422111511e-02 7.990600913763046265e-02 2.455671578645706177e-01 -1.706976890563964844e-01 2.009268254041671753e-01 -7.311886548995971680e-02 1.910537481307983398e-01 2.164779603481292725e-01 8.195284008979797363e-02 -2.840402908623218536e-02 4.317179024219512939e-01 -1.687679886817932129e-01 2.634913921356201172e-01 -1.180735230445861816e-01 -1.348776221275329590e-01 -1.909388303756713867e-01
-3.401757776737213135e-01 -2.120458632707595825e-01 8.305420726537704468e-02 -9.219585359096527100e-02 3.814148530364036560e-02 -1.004486232995986938e-01 -3.251619040966033936e-01 1.030028983950614929e-01 -1.608926057815551758e-01 1.227743923664093018e-01 -5.381960421800613403e-02 1.415916625410318375e-02 4.060479253530502319e-02 -1.518778353929519653e-01 -1.945685781538486481e-02 -4.842858016490936279e-02 -1.034634634852409363e-01 -8.491694927215576172e-02 4.575387239456176758e-01 1.252329647541046143e-01 3.800909966230392456e-02 -2.787659689784049988e-02 2.292094081640243530e-01 -1.022348478436470032e-01 1.501858085393905640e-01 1.275896211154758930e-03 4.576088115572929382e-02 1.567746251821517944e-01 -1.665677577257156372e-01 -2.317799031734466553e-01 -2.416567057371139526e-01 -3.567801117897033691e-01
4.272364079952239990e-02 -2.728416025638580322e-01 -2.092608660459518433e-01 -1.452655792236328125e-01 5.033221561461687088e-03 8.487688004970550537e-02 -3.120050430297851562e-01 -1.028881594538688660e-01 -2.755632437765598297e-02 -8.301731199026107788e-02 -5.812363699078559875e-02 -6.712358444929122925e-02 -3.136730492115020752e-01 -1.497636288404464722e-01 2.630656957626342773e-01 -1.972011625766754150e-01 -1.166165322065353394e-01 -2.437920421361923218e-01 3.084421753883361816e-01 1.525344401597976685e-01 -1.623795032501220703e-01 -3.346685469150543213e-01 9.648606181144714355e-02 -1.854394674301147461e-01 7.207325845956802368e-02 -1.078883142326958477e-04 -2.404008526355028152e-03 -1.334808617830276489e-01 2.125959377735853195e-03 4.544942080974578857e-02 -6.933771073818206787e-02 -3.095645308494567871e-01
-1.706136167049407959e-01 -6.593079119920730591e-02 -2.952839434146881104e-01 -5.715909600257873535e-02 -6.040154397487640381e-02 2.337388321757316589e-02 -2.992251217365264893e-01 -1.087054610252380371e-01 3.444027006626129150e-01 3.164578601717948914e-02 -1.991782039403915405e-01 1.875682473182678223e-01 -7.817023992538452148e-02 1.642999947071075439e-01 1.253953427076339722e-01 -2.055148929357528687e-01 -1.384886354207992554e-02 -2.311488687992095947e-01 1.143770292401313782e-01 -1.204011961817741394e-01 2.134340256452560425e-02 -3.484896421432495117e-01 1.682086288928985596e-01 1.229172293096780777e-02 1.373193413019180298e-01 1.994470953941345215e-01 1.071183085441589355e-01 8.442416042089462280e-02 5.937130749225616455e-02 -3.190139830112457275e-01 -7.684071362018585205e-02 -2.549906969070434570e-01
-3.992269635200500488e-01 -1.423308551311492920e-01 7.635332643985748291e-02 -1.644932627677917480e-01 7.413870096206665039e-02 2.968764603137969971e-01 -2.373524606227874756e-01 2.145259641110897064e-02 1.043834984302520752e-01 3.043238222599029541e-01 3.355832025408744812e-02 3.076168000698089600e-01 -1.729383021593093872e-01 -1.012458056211471558e-01 -5.861190147697925568e-03 -2.337589114904403687e-01 -1.163451299071311951e-01 2.805214524269104004e-01 3.273448348045349121e-01 1.727848052978515625e-01 1.961287707090377808e-01 2.050942927598953247e-02 2.829097956418991089e-02 1.779003255069255829e-02 9.119039028882980347e-02 9.501107037067413330e-02 -1.176750883460044861e-01 -7.215612381696701050e-02 -1.912002451717853546e-02 -6.532593071460723877e-02 -1.399207767099142075e-02 -1.802140474319458008e-01
-2.341516017913818359e-01 -2.251669317483901978e-01 -4.547822475433349609e-02 -2.543997764587402344e-01 1.654523611068725586e-01 -1.371062844991683960e-01 -3.335793912410736084e-01 2.945484519004821777e-01 1.691958457231521606e-01 1.173389554023742676e-01 3.525823727250099182e-02 -5.279413610696792603e-02 -6.284154951572418213e-02 -1.076576933264732361e-01 1.726766973733901978e-01 -2.879154086112976074e-01 -4.588939994573593140e-02 -1.692080695647746325e-04 1.299459785223007202e-01 1.828709542751312256e-01 4.357953965663909912e-01 -1.531100124120712280e-01 -8.244278840720653534e-03 -1.642640330828726292e-03 -1.199447140097618103e-01 -1.912617832422256470e-01 4.015904664993286133e-02 -2.409112080931663513e-02 8.356917649507522583e-02 -1.381888985633850098e-01 -1.799119263887405396e-01 1.769953221082687378e-01
4.869149625301361084e-02 -5.738391354680061340e-02 2.056757658720016479e-01 3.028997406363487244e-02 2.694920003414154053e-01 2.685224078595638275e-02 -5.588907599449157715e-01 -6.836767494678497314e-02 -4.364002961665391922e-03 -2.305169962346553802e-02 -9.098442271351814270e-03 3.621867597103118896e-01 -2.245477959513664246e-02 -2.140043377876281738e-01 8.348595350980758667e-02 -5.189085379242897034e-02 1.595491617918014526e-01 1.610204428434371948e-01 2.563294172286987305e-01 -2.020380944013595581e-01 -3.298264741897583008e-02 -1.882556527853012085e-01 8.040530979633331299e-02 -9.655071049928665161e-02 4.283531755208969116e-02 -1.212163828313350677e-02 2.413865178823471069e-01 -1.140495762228965759e-01 2.055603861808776855e-01 -2.173328772187232971e-02 -1.706766933202743530e-01 -1.327476054430007935e-01
-1.973317004740238190e-02 -1.094288155436515808e-01 1.148560792207717896e-01 -2.480944693088531494e-01 -4.242625460028648376e-02 1.222732812166213989e-01 -9.638693183660507202e-02 7.512105256319046021e-02 -7.514198869466781616e-02 -4.924087971448898315e-02 -1.699807643890380859e-01 2.629280984401702881e-01 -1.155177950859069824e-01 -1.927371472120285034e-01 -3.855958208441734314e-02 -2.161160260438919067e-01 -2.381664216518402100e-01 -4.929612278938293457e-01 -4.125150665640830994e-02 1.464276760816574097e-01 3.266556262969970703e-01 -2.216693460941314697e-01 1.071592643857002258e-01 1.472742110490798950e-01 1.448988728225231171e-02 -7.302526384592056274e-02 1.926265209913253784e-01 -5.273807793855667114e-02 1.210749298334121704e-01 -2.144523523747920990e-02 -2.114841490983963013e-01 -2.434414774179458618e-01
-2.162690311670303345e-01 -1.594483554363250732e-01 6.703652441501617432e-02 -3.024055361747741699e-01 -1.086660325527191162e-01 -8.584872633218765259e-02 -2.145892083644866943e-01 -1.942846328020095825e-01 -3.719171881675720215e-02 1.436933428049087524e-01 -3.396036922931671143e-01 2.472437918186187744e-01 5.033782869577407837e-02 -1.843616515398025513e-01 3.726313710212707520e-01 -2.259140461683273315e-01 -1.219272688031196594e-01 -1.284491550177335739e-02 4.797992855310440063e-02 -1.723304837942123413e-01 1.039915531873703003e-01 -1.332635134458541870e-01 3.098769187927246094e-01 9.480962157249450684e-02 4.989932850003242493e-02 -2.720580101013183594e-01 -1.290504187345504761e-01 1.250158846378326416e-01 -8.400545269250869751e-02 -6.233514845371246338e-02 3.724799025803804398e-04 -6.027859821915626526e-02
-2.513620555400848389e-01 1.415882408618927002e-01 1.064643040299415588e-01 -2.902655899524688721e-01 1.920704841613769531e-01 2.309809923171997070e-01 -1.949317008256912231e-01 4.364202916622161865e-02 -1.977155655622482300e-01 2.843131721019744873e-01 -1.672962680459022522e-02 2.113536149263381958e-01 -1.110549643635749817e-01 -2.296992242336273193e-01 1.476912572979927063e-02 -3.128731250762939453e-01 -1.293432563543319702e-01 1.452683508396148682e-01 3.302575945854187012e-01 1.858469098806381226e-01 2.245441228151321411e-01 -1.128305047750473022e-01 -3.848063573241233826e-02 5.715622380375862122e-02 -1.813819855451583862e-01 3.298949822783470154e-02 -2.370874285697937012e-01 -2.886010333895683289e-02 -7.434894889593124390e-02 1.021111607551574707e-01 1.410821266472339630e-02 -8.019884675741195679e-02
2.303598821163177490e-01 -1.966874152421951294e-01 2.066552489995956421e-01 -2.913304865360260010e-01 -6.183958798646926880e-02 1.766814589500427246e-01 -2.849602103233337402e-01 5.716391652822494507e-02 9.086443483829498291e-02 9.078342467546463013e-02 -4.125319123268127441e-01 3.109657466411590576e-01 -9.369141608476638794e-02 -1.356590986251831055e-01 2.166057229042053223e-01 -6.689972430467605591e-02 -1.782791912555694580e-01 -8.324666321277618408e-02 1.101282835006713867e-01 1.078657656908035278e-01 2.935705780982971191e-01 -1.046353057026863098e-01 2.199690602719783783e-02 7.695778459310531616e-02 -9.970033541321754456e-03 2.670935988426208496e-01 1.023175790905952454e-01 -1.519916355609893799e-01 -1.711358688771724701e-02 9.759665280580520630e-02 6.621048599481582642e-02 -1.182232797145843506e-01
-1.946406066417694092e-01 8.598396927118301392e-02 1.841043680906295776e-01 -3.582141697406768799e-01 1.084366887807846069e-01 -3.693904727697372437e-02 -2.600228190422058105e-01 -4.112353175878524780e-02 -2.349078059196472168e-01 -1.245791930705308914e-02 -3.136169612407684326e-01 1.176377758383750916e-01 8.245947211980819702e-02 -2.540033459663391113e-01 7.424128800630569458e-02 -2.217434048652648926e-01 -1.444846838712692261e-01 -2.315884530544281006e-01 3.635235726833343506e-01 -9.695014357566833496e-02 -3.902252996340394020e-03 -1.264836341142654419e-01 2.486227899789810181e-01 -2.175191044807434082e-01 1.081342250108718872e-01 -8.120018988847732544e-02 5.282057449221611023e-02 -1.626540720462799072e-01 -3.357730573043227196e-03 5.126309022307395935e-02 -1.416907012462615967e-01 7.145796716213226318e-02
-1.690377891063690186e-01 -9.874655865132808685e-03 8.956485986709594727e-02 -2.421469390392303467e-01 -2.375536113977432251e-01 -6.141650676727294922e-02 -2.395417392253875732e-01 3.285107016563415527e-01 1.930909752845764160e-01 -1.106229647994041443e-01 -1.201237514615058899e-01 1.524803042411804199e-01 -8.494008332490921021e-03 -3.222938627004623413e-02 1.763931363821029663e-01 -2.475300431251525879e-01 -6.548156961798667908e-03 -2.655677497386932373e-02 1.429872363805770874e-01 -7.685702294111251831e-02 2.053478360176086426e-01 -1.456649303436279297e-01 3.756816312670707703e-02 -1.125309988856315613e-01 -3.406440913677215576e-01 -1.208042278885841370e-01 1.129292417317628860e-02 -2.037969380617141724e-01 1.398119516670703888e-02 -2.913220524787902832e-01 -1.108420193195343018e-01 -3.525146543979644775e-01
1.839593052864074707e-01 -8.215559273958206177e-02 7.504181563854217529e-02 -2.458863258361816406e-01 5.905885249376296997e-02 -1.553029417991638184e-01 -6.053906679153442383e-01 1.869541555643081665e-01 1.834378093481063843e-01 -1.910822279751300812e-02 -2.625994943082332611e-02 1.336749736219644547e-02 -9.234193712472915649e-02 -1.483683139085769653e-01 -3.801668807864189148e-02 -2.283123582601547241e-01 -7.524070143699645996e-02 7.575246691703796387e-02 1.673194617033004761e-01 -1.256618946790695190e-01 2.890329807996749878e-02 -1.351079046726226807e-01 1.614554524421691895e-01 -1.663620322942733765e-01 -3.313108682632446289e-01 -9.522799402475357056e-02 1.769583076238632202e-01 -1.548373103141784668e-01 1.617925316095352173e-01 -9.256561286747455597e-03 -2.506079711019992828e-02 -1.274034231901168823e-01
-4.838078096508979797e-02 -5.897717922925949097e-02 8.280844986438751221e-02 -1.882974952459335327e-01 -3.026205897331237793e-01 4.750921204686164856e-02 -3.747197985649108887e-01 -1.310389935970306396e-01 -1.651863008737564087e-01 3.684977889060974121e-01 -1.787587255239486694e-01 4.584472998976707458e-02 5.130055919289588928e-02 -1.473182588815689087e-01 1.336496882140636444e-02 -3.093110620975494385e-01 -2.698064148426055908e-01 -2.341002374887466431e-01 1.520755141973495483e-01 2.111996337771415710e-02 1.176693290472030640e-01 -3.965971246361732483e-02 2.226184010505676270e-01 -1.865143328905105591e-01 9.461146593093872070e-02 -1.363982409238815308e-01 5.390558391809463501e-02 -1.805568784475326538e-01 -4.569012206047773361e-03 2.824118360877037048e-02 -2.526933848857879639e-01 6.673666089773178101e-02
-1.102084144949913025e-01 9.660255908966064453e-02 -1.222810074687004089e-01 -1.016675680875778198e-01 -2.536263763904571533e-01 -3.891425952315330505e-02 -2.321826666593551636e-01 -1.238747611641883850e-01 2.308710291981697083e-02 -3.954275324940681458e-02 -1.083526834845542908e-01 2.121052294969558716e-01 -2.710701823234558105e-01 -4.359816908836364746e-01 -1.382726877927780151e-01 -8.814273029565811157e-02 3.453225493431091309e-01 2.261168509721755981e-01 4.107934236526489258e-02 -1.262251753360033035e-02 2.770812809467315674e-01 -2.697217166423797607e-01 2.397215068340301514e-01 -1.423601061105728149e-01 6.864988245069980621e-03 6.263814121484756470e-02 1.041129380464553833e-01 4.535079747438430786e-02 -6.752144545316696167e-02 1.476751081645488739e-02 3.673699125647544861e-02 -2.153878211975097656e-01
-2.708499133586883545e-01 5.417590588331222534e-02 -3.193224221467971802e-02 -6.651639938354492188e-02 -1.373002231121063232e-01 2.597951292991638184e-01 -1.653638035058975220e-01 -2.264598309993743896e-01 -1.758574843406677246e-01 1.759898960590362549e-01 1.243654545396566391e-02 -5.106688290834426880e-02 -1.918593496084213257e-01 -9.034854918718338013e-02 -1.112054660916328430e-01 -4.305996298789978027e-01 9.510923177003860474e-02 6.467340886592864990e-02 2.209153622388839722e-01 -1.242428272962570190e-01 1.544648408889770508e-01 -3.334785252809524536e-02 2.958112210035324097e-02 -5.872967839241027832e-02 1.174525618553161621e-01 1.402817815542221069e-01 2.557675242424011230e-01 -6.912986934185028076e-02 2.204490900039672852e-01 -3.451164364814758301e-01 -2.461924552917480469e-01 -8.439548313617706299e-02
-1.471967995166778564e-01 -1.655896306037902832e-01 1.617724895477294922e-01 3.628194704651832581e-02 1.378221511840820312e-01 -2.294436655938625336e-02 -7.985614240169525146e-02 -1.398052722215652466e-01 -6.149585172533988953e-02 3.469587862491607666e-02 -2.191385477781295776e-01 -3.627439588308334351e-02 -9.265892207622528076e-02 -2.034668326377868652e-01 9.680087864398956299e-02 -1.428316533565521240e-01 4.734234139323234558e-02 1.863275915384292603e-01 4.430316388607025146e-01 1.380838900804519653e-01 1.103380694985389709e-01 -2.882005274295806885e-01 2.452094107866287231e-01 -7.781513035297393799e-02 3.426004350185394287e-01 -9.146107360720634460e-03 1.244711726903915405e-01 -6.844918429851531982e-02 4.424579441547393799e-02 -1.034561321139335632e-01 -3.123175501823425293e-01 -2.869551479816436768e-01
-2.617117762565612793e-01 -1.132912412285804749e-01 -3.070041239261627197e-01 -1.185122225433588028e-02 -1.646001008339226246e-03 3.194372057914733887e-01 -3.902938067913055420e-01 6.097844243049621582e-02 4.094321653246879578e-02 2.817880809307098389e-01 1.009585522115230560e-02 1.623902469873428345e-01 1.544737955555319786e-03 6.427603214979171753e-02 3.630761057138442993e-02 -2.621135115623474121e-01 -3.748929128050804138e-02 2.400954812765121460e-01 2.972004413604736328e-01 8.160676062107086182e-02 2.031300961971282959e-01 1.361478399485349655e-02 1.840919703245162964e-01 8.633330464363098145e-02 3.260784223675727844e-02 -8.827696740627288818e-02 -1.390993893146514893e-01 -2.340741902589797974e-01 1.937688589096069336e-01 -2.140319906175136566e-02 5.116006731986999512e-02 -1.550284177064895630e-01
1.009080410003662109e-01 -5.816571786999702454e-02 -1.178972870111465454e-01 -2.727491259574890137e-01 -2.297784239053726196e-01 7.891637273132801056e-03 -1.763462573289871216e-01 3.024688065052032471e-01 -1.863839626312255859e-01 2.828219905495643616e-02 -2.169479131698608398e-01 -1.110739707946777344e-01 -1.943766921758651733e-01 -2.546943426132202148e-01 -7.143292576074600220e-02 6.282878667116165161e-02 1.051482260227203369e-01 -7.859229296445846558e-02 1.909795552492141724e-01 -2.251110039651393890e-03 1.662346124649047852e-01 -3.682462871074676514e-01 -1.377952867187559605e-03 -3.680175244808197021e-01 -9.767308831214904785e-02 1.389013081789016724e-01 2.789804935455322266e-01 -7.425418496131896973e-02 1.053369790315628052e-01 1.373588666319847107e-02 -1.480748951435089111e-01 -1.351849734783172607e-01
-2.962600439786911011e-02 -2.249996811151504517e-01 -2.993593737483024597e-02 -4.168088138103485107e-01 -4.793065413832664490e-02 8.724823594093322754e-02 -3.448907732963562012e-01 1.064175143837928772e-01 1.392609477043151855e-01 -3.246813639998435974e-02 -9.740415215492248535e-02 2.678482094779610634e-03 -1.695656180381774902e-01 3.450113907456398010e-02 1.922914534807205200e-01 -1.112712174654006958e-01 -1.463215202093124390e-01 1.386450082063674927e-01 2.500727176666259766e-01 5.427795276045799255e-02 2.659005820751190186e-01 -2.403445839881896973e-01 -1.383791118860244751e-02 1.469589676707983017e-02 -1.883916184306144714e-02 1.857425868511199951e-01 -2.235262989997863770e-01 -2.797016799449920654e-01 -1.527848541736602783e-01 1.509045660495758057e-01 -2.801021039485931396e-01 4.277087375521659851e-02
8.314397418871521950e-04 -8.278939127922058105e-02 -5.389530211687088013e-02 -5.672259628772735596e-02 1.505758464336395264e-01 2.677666544914245605e-01 -3.088208436965942383e-01 2.678028345108032227e-01 -1.684067957103252411e-02 -1.285472512245178223e-01 -2.056697607040405273e-01 -1.168539524078369141e-01 1.117244437336921692e-01 -3.869267180562019348e-02 5.254720151424407959e-02 -1.504959166049957275e-01 -3.228406235575675964e-02 -1.418554317206144333e-02 3.493487238883972168e-01 -7.076455652713775635e-02 -5.090222135186195374e-02 -1.803928762674331665e-01 3.843953013420104980e-01 -1.305124014616012573e-01 -7.028396427631378174e-02 2.570936456322669983e-02 1.979518830776214600e-01 1.040862523950636387e-03 3.310126066207885742e-01 -2.319971621036529541e-01 -1.277940124273300171e-01 -2.463296949863433838e-01
1.416354030370712280e-01 -3.300710916519165039e-01 -7.078249007463455200e-02 -1.035715360194444656e-02 -4.712701588869094849e-02 5.120825394988059998e-02 -2.577650249004364014e-01 -9.675879031419754028e-03 -6.806322187185287476e-02 1.876776106655597687e-02 -1.512150913476943970e-01 3.281314969062805176e-01 2.061020880937576294e-01 2.331924289464950562e-01 5.726306140422821045e-02 -1.277733296155929565e-01 2.651920914649963379e-01 -9.213154762983322144e-02 3.527784049510955811e-01 2.400832623243331909e-01 3.032929599285125732e-01 2.377114444971084595e-02 -1.300180610269308090e-02 -1.370434314012527466e-01 -1.407458782196044922e-01 5.296011641621589661e-02 3.478889912366867065e-02 2.984116598963737488e-02 7.697112858295440674e-02 1.087200269103050232e-02 -3.624006509780883789e-01 -8.950389176607131958e-02
1.345136761665344238e-01 -1.056111231446266174e-01 -2.872390151023864746e-01 -2.131008654832839966e-01 -5.809640861116349697e-04 7.883073762059211731e-03 -4.359592497348785400e-01 1.099444851279258728e-01 -5.406146869063377380e-02 -9.794766455888748169e-02 -2.668724358081817627e-01 1.032246351242065430e-01 1.346967369318008423e-01 -1.521736532449722290e-01 4.454654175788164139e-03 -2.323283404111862183e-01 1.082480624318122864e-01 1.537243463099002838e-02 1.957257688045501709e-01 4.207179415971040726e-03 -3.056796034798026085e-03 -2.881236672401428223e-01 4.932436347007751465e-02 4.051285237073898315e-02 -4.369533956050872803e-01 3.858383744955062866e-02 -9.991903789341449738e-05 5.418145097792148590e-03 2.368415594100952148e-01 -9.973260015249252319e-02 -2.337379902601242065e-01 -2.085803449153900146e-02
-2.670581340789794922e-01 -2.331563383340835571e-01 -1.101665049791336060e-01 -1.680758893489837646e-01 -1.386400610208511353e-01 -7.187297940254211426e-02 -4.084825813770294189e-01 -1.187789719551801682e-02 4.534536600112915039e-02 1.309573203325271606e-01 -2.033771872520446777e-01 -7.406262308359146118e-02 -1.303158104419708252e-01 -9.898721426725387573e-02 1.361202895641326904e-01 -9.171769767999649048e-02 -1.281616836786270142e-01 4.782586917281150818e-02 1.937312334775924683e-01 1.144931465387344360e-01 3.473115563392639160e-01 -2.622360289096832275e-01 -6.987297534942626953e-02 2.836196422576904297e-01 -1.848927587270736694e-01 -1.980513036251068115e-01 1.751985549926757812e-01 -1.446535736322402954e-01 -1.350295692682266235e-01 1.562738716602325439e-01 -9.897086769342422485e-02 -3.498483449220657349e-02
-3.653056025505065918e-01 -8.519258350133895874e-02 -1.555678155273199081e-02 -1.080934777855873108e-01 1.237391903996467590e-01 2.923153042793273926e-01 -2.946226000785827637e-01 -3.051870502531528473e-02 -1.218419522047042847e-02 2.502384781837463379e-01 -9.915232658386230469e-02 2.553398609161376953e-01 -6.649319082498550415e-02 -1.432459056377410889e-01 -8.780729025602340698e-03 -1.793818771839141846e-01 -2.141728699207305908e-01 1.696925759315490723e-01 3.505019545555114746e-01 1.481703668832778931e-01 2.494010329246520996e-01 -8.443074673414230347e-02 -7.850388064980506897e-03 -2.651321887969970703e-02 1.027141734957695007e-01 2.556306868791580200e-02 -2.424627393484115601e-01 -2.089089751243591309e-01 1.671745441854000092e-02 7.178797572851181030e-02 7.119160145521163940e-02 -2.240083068609237671e-01
-3.032889068126678467e-01 -1.264224350452423096e-01 -1.217848062515258789e-01 -3.394217491149902344e-01 -7.217730581760406494e-02 -9.357463568449020386e-02 -2.014552354812622070e-01 2.345133200287818909e-02 -1.023008823394775391e-01 4.127936065196990967e-01 -1.401488482952117920e-01 6.583399325609207153e-02 1.229734048247337341e-01 5.529784783720970154e-02 2.699885964393615723e-01 -2.433971166610717773e-01 -6.322780251502990723e-02 -1.873039156198501587e-01 -1.841012015938758850e-02 1.599987000226974487e-01 2.495402097702026367e-02 -2.901942133903503418e-01 7.607507705688476562e-02 -9.114333987236022949e-02 -7.248726207762956619e-03 2.773545682430267334e-03 3.241592347621917725e-01 -2.345404326915740967e-01 8.297670632600784302e-02 -1.341361552476882935e-01 1.876991800963878632e-02 -4.909942299127578735e-02
-2.106044441461563110e-01 -1.205932796001434326e-01 2.889431416988372803e-01 4.067328199744224548e-02 -1.416235230863094330e-02 6.648350972682237625e-03 -1.967499256134033203e-01 3.206727653741836548e-02 1.092051044106483459e-01 9.029636532068252563e-02 -1.110726743936538696e-01 -1.179993059486150742e-02 -2.007041871547698975e-02 -3.503155112266540527e-01 1.861958652734756470e-01 1.438363790512084961e-01 -4.195735964458435774e-04 8.891529589891433716e-02 1.549697816371917725e-01 1.138865053653717041e-01 4.829256832599639893e-01 1.409950256347656250e-01 2.020422369241714478e-01 -4.212273061275482178e-01 -8.632318675518035889e-02 -4.951274022459983826e-02 1.107158954255282879e-03 4.546818882226943970e-02 2.628420889377593994e-01 -1.352889649569988251e-02 -4.669217392802238464e-02 -7.264096289873123169e-02
2.363883554935455322e-01 -2.672029435634613037e-01 7.359515875577926636e-02 -3.020718097686767578e-01 -9.197349101305007935e-02 2.219195812940597534e-01 -2.492692917585372925e-01 -1.212672144174575806e-02 -4.046336561441421509e-02 4.969577118754386902e-02 -2.191343903541564941e-01 3.366810381412506104e-01 -3.489693626761436462e-02 -2.545045912265777588e-01 1.223931610584259033e-01 -8.145378530025482178e-02 1.070185936987400055e-02 -1.678328663110733032e-01 1.760960966348648071e-01 -3.135969862341880798e-02 1.633267998695373535e-01 -1.753784120082855225e-01 6.975500285625457764e-02 -9.006704390048980713e-02 -1.829206347465515137e-01 2.432605437934398651e-02 2.873917818069458008e-01 -3.488780558109283447e-01 3.887673839926719666e-02 7.813605666160583496e-02 1.577739417552947998e-01 -3.776672855019569397e-02
5.168128758668899536e-02 -1.047327741980552673e-01 -2.214387506246566772e-01 -1.613892465829849243e-01 -1.562965288758277893e-02 -6.104785203933715820e-02 -2.990845441818237305e-01 1.358182281255722046e-01 -3.703438639640808105e-01 2.132696658372879028e-01 -4.393280148506164551e-01 2.009626626968383789e-01 -3.257948532700538635e-02 -1.127611547708511353e-01 -2.265761643648147583e-01 -1.204814612865447998e-01 1.303905248641967773e-01 -3.269668901339173317e-03 3.051089942455291748e-01 -4.381715878844261169e-02 -9.390294551849365234e-02 -6.234822794795036316e-02 -2.736607566475868225e-02 -3.946867585182189941e-02 -2.690657377243041992e-01 -1.790059506893157959e-01 -4.190352186560630798e-02 2.492553927004337311e-02 -2.802701294422149658e-02 -9.454328566789627075e-02 -2.341846078634262085e-01 -7.299195975065231323e-02
-6.444801390171051025e-02 -5.098083242774009705e-02 -3.812493383884429932e-01 4.676932003349065781e-03 4.616421461105346680e-02 -3.164859116077423096e-02 -2.169759571552276611e-01 4.080293327569961548e-02 -1.224899888038635254e-01 4.749252274632453918e-02 -3.435641527175903320e-02 -2.487581223249435425e-02 -1.749264299869537354e-01 7.146474719047546387e-02 2.093186080455780029e-01 -5.681123137474060059e-01 -1.093000099062919617e-01 -1.552857365459203720e-02 2.765620946884155273e-01 -1.772553622722625732e-01 1.819871962070465088e-01 -2.214800007641315460e-02 5.611826106905937195e-02 -2.293032854795455933e-01 8.333861082792282104e-02 2.186539210379123688e-02 2.243984937667846680e-01 5.679858475923538208e-02 2.383682690560817719e-02 -9.105475991964340210e-02 4.960254579782485962e-02 -3.048126399517059326e-01
-4.977238476276397705e-01 -1.737395972013473511e-01 3.919507563114166260e-02 -1.098265871405601501e-01 1.830373555421829224e-01 -1.259109526872634888e-01 -2.068572938442230225e-01 -1.108544245362281799e-01 8.609535545110702515e-02 -3.327342495322227478e-02 -1.324412822723388672e-01 -1.320255845785140991e-01 -1.707460880279541016e-01 -2.758327312767505646e-02 5.686776712536811829e-02 4.562511167023330927e-04 -8.380007743835449219e-02 4.068065434694290161e-02 1.906893402338027954e-01 -1.115891858935356140e-01 2.021058946847915649e-01 -3.148230016231536865e-01 -3.796224296092987061e-02 6.311658769845962524e-02 -1.785463988780975342e-01 2.628365717828273773e-02 8.451877161860466003e-03 -1.859144419431686401e-01 2.165322154760360718e-01 -3.866010904312133789e-01 -2.284582108259201050e-01 -9.375712275505065918e-02
-1.147040426731109619e-01 -2.496103383600711823e-02 -9.282729029655456543e-02 9.302186965942382812e-02 -1.787288337945938110e-01 -1.087675895541906357e-02 -8.770620822906494141e-02 -1.554652750492095947e-01 -1.804543733596801758e-01 8.476315438747406006e-02 -3.300478458404541016e-01 8.193231374025344849e-02 7.810407876968383789e-02 -4.038933813571929932e-01 -1.318166553974151611e-01 -3.945322632789611816e-01 1.411628127098083496e-01 -1.391424983739852905e-01 2.327821254730224609e-01 3.818033263087272644e-02 2.304523885250091553e-01 1.292001307010650635e-01 -1.590633988380432129e-01 -2.984744608402252197e-01 -8.923367410898208618e-02 7.584094256162643433e-02 1.970865577459335327e-01 1.050461903214454651e-01 -8.926300704479217529e-02 -1.716687381267547607e-01 -8.868703991174697876e-02 -1.391169577836990356e-01
-2.259731888771057129e-01 1.969355344772338867e-01 1.666882261633872986e-02 -4.296327531337738037e-01 1.309501826763153076e-01 -1.122589632868766785e-01 -2.512354254722595215e-01 9.766907244920730591e-02 -1.066039577126502991e-01 -6.177677959203720093e-02 -2.730037868022918701e-01 1.469046026468276978e-01 8.316214382648468018e-02 -2.337763160467147827e-01 1.795628070831298828e-01 -1.785094887018203735e-01 -1.964602023363113403e-01 -8.998052775859832764e-02 3.614788651466369629e-01 -2.674269257113337517e-03 7.864082232117652893e-03 9.949982911348342896e-02 2.199834585189819336e-01 -1.173564642667770386e-01 2.155782096087932587e-02 -1.067631170153617859e-01 1.855829209089279175e-01 -1.577741652727127075e-01 -5.003804340958595276e-03 -7.151025533676147461e-02 -2.150869071483612061e-01 1.175624877214431763e-01
-2.046792358160018921e-01 -1.930930912494659424e-01 -1.385168135166168213e-01 -1.769020557403564453e-01 -1.271980255842208862e-01 2.266595140099525452e-02 -2.161403000354766846e-01 -1.068604141473770142e-01 1.910547614097595215e-01 -1.198263838887214661e-02 -2.459852397441864014e-01 -5.344625678844749928e-04 -9.520538151264190674e-02 -1.056798398494720459e-01 -5.413709580898284912e-02 -1.774351000785827637e-01 -2.481954842805862427e-01 -1.826541125774383545e-01 -4.612388834357261658e-02 -7.786746323108673096e-02 -9.465458989143371582e-02 -2.514164745807647705e-01 1.722528189420700073e-01 -5.888874642550945282e-03 3.752702474594116211e-02 1.527182906866073608e-01 3.613007813692092896e-02 1.019263416528701782e-01 2.063700407743453979e-01 -5.138755440711975098e-01 -1.035945490002632141e-01 -2.913189530372619629e-01
6.116712931543588638e-03 -9.518598765134811401e-02 -3.141071200370788574e-01 -2.184190452098846436e-01 -2.246997207403182983e-01 -7.606381550431251526e-03 -2.420330643653869629e-01 -8.583363145589828491e-02 -1.619753688573837280e-01 1.481302529573440552e-01 -1.513148844242095947e-01 3.101037144660949707e-01 -2.369128912687301636e-01 9.134155698120594025e-03 -9.265989996492862701e-03 -2.971391975879669189e-01 9.891065955162048340e-02 2.628271840512752533e-02 -7.270655478350818157e-04 -2.615765333175659180e-01 1.951687932014465332e-01 -3.243687795475125313e-03 -1.635461449623107910e-01 -3.775856196880340576e-01 -2.789794206619262695e-01 1.515823900699615479e-01 -4.789448902010917664e-02 9.504178911447525024e-02 -5.746627971529960632e-02 -2.793671377003192902e-02 1.556390803307294846e-02 -1.159047931432723999e-01
-9.411946684122085571e-02 2.071983367204666138e-01 1.274141818284988403e-01 -1.523293554782867432e-01 1.332058906555175781e-01 1.877914518117904663e-01 -3.479720056056976318e-01 -9.798001497983932495e-02 -5.279766023159027100e-02 -1.704069226980209351e-01 -2.810676395893096924e-01 3.700063005089759827e-02 4.691237583756446838e-02 -1.320402920246124268e-01 9.885133802890777588e-02 -2.931605577468872070e-01 -1.834696531295776367e-01 -1.475589275360107422e-01 3.012525737285614014e-01 -1.481753587722778320e-01 2.422295361757278442e-01 -2.048567831516265869e-01 3.273163735866546631e-01 8.188290894031524658e-02 1.395325660705566406e-01 -1.555854976177215576e-01 1.782163679599761963e-01 -1.040831506252288818e-01 3.705469192937016487e-03 5.562512949109077454e-02 -7.585512846708297729e-02 -1.406238079071044922e-01
-7.961114495992660522e-02 -1.763357408344745636e-02 2.472248375415802002e-01 -2.528548836708068848e-01 -3.334541106596589088e-03 8.456987887620925903e-02 -5.380576848983764648e-01 2.212709486484527588e-01 1.249181628227233887e-01 3.130005672574043274e-02 4.457490285858511925e-04 1.879709213972091675e-01 4.508649464696645737e-03 -1.262839138507843018e-01 -7.677568495273590088e-02 -4.491184651851654053e-02 -1.095343232154846191e-01 2.319101095199584961e-01 1.193719506263732910e-01 -2.029119879007339478e-01 5.913190916180610657e-02 6.068352144211530685e-03 1.994514614343643188e-01 -1.417748928070068359e-01 -2.212883234024047852e-01 -5.766243115067481995e-02 3.175953626632690430e-01 6.606329232454299927e-02 1.848105490207672119e-01 -7.826279848814010620e-02 -1.217299327254295349e-02 -2.535703182220458984e-01
-5.369299650192260742e-02 -3.600605577230453491e-02 -7.416851073503494263e-02 -1.022614464163780212e-01 -1.184428706765174866e-01 1.429541110992431641e-01 -2.051970213651657104e-01 -5.181706696748733521e-02 -2.164559513330459595e-01 3.671833276748657227e-01 -2.670228183269500732e-01 5.700949206948280334e-02 1.995592610910534859e-03 -5.158709734678268433e-02 1.907498687505722046e-01 -4.928143322467803955e-01 -2.386107593774795532e-01 -1.589614748954772949e-01 2.155101001262664795e-01 6.663282215595245361e-02 -1.089500933885574341e-01 -1.602315902709960938e-01 2.946957349777221680e-01 -1.874830275774002075e-01 1.165466159582138062e-01 1.371165178716182709e-02 1.139466539025306702e-01 -1.789302080869674683e-01 2.898500673472881317e-02 -3.895647823810577393e-02 -8.667611330747604370e-02 -3.453531116247177124e-02
-1.891819238662719727e-01 -1.438695937395095825e-01 -3.807842358946800232e-02 2.392045781016349792e-02 -1.397207193076610565e-02 -1.115165874361991882e-01 -2.191911637783050537e-01 -4.270962253212928772e-02 -2.171861082315444946e-01 -5.834934115409851074e-02 4.254370927810668945e-02 1.801763772964477539e-01 -4.727208614349365234e-02 -2.577025592327117920e-01 -1.346709206700325012e-02 -9.454729408025741577e-02 -5.591112654656171799e-03 2.663244605064392090e-01 2.191942334175109863e-01 1.545977294445037842e-01 1.298386752605438232e-01 5.299446359276771545e-02 3.083426654338836670e-01 -3.689337670803070068e-01 -2.575029432773590088e-01 -8.074318617582321167e-02 3.248135149478912354e-01 1.157759577035903931e-01 2.499215304851531982e-01 3.387268260121345520e-02 -3.070391900837421417e-02 -2.575453519821166992e-01
4.089589044451713562e-02 -3.641454502940177917e-02 -3.534138947725296021e-02 1.435847729444503784e-01 -9.340338408946990967e-02 -6.970828026533126831e-02 -3.332732915878295898e-01 -7.699926942586898804e-02 1.685943156480789185e-01 2.210124433040618896e-01 -1.040584174916148186e-03 1.014373302459716797e-01 7.284904271364212036e-02 -3.524105846881866455e-01 -9.866693615913391113e-02 -2.817856073379516602e-01 2.679376602172851562e-01 -6.709223240613937378e-02 3.114285171031951904e-01 -1.487847417593002319e-01 2.721084058284759521e-01 5.362915992736816406e-02 -5.670962855219841003e-02 -2.922585904598236084e-01 -1.765433698892593384e-01 1.512135118246078491e-01 3.214467167854309082e-01 9.487725794315338135e-03 8.526299148797988892e-02 -9.670264273881912231e-02 -4.514166340231895447e-02 3.572367131710052490e-02
-2.414804995059967041e-01 -1.638465374708175659e-01 -3.235998563468456268e-03 -1.425616592168807983e-01 5.399365723133087158e-02 3.342693299055099487e-02 -2.281296998262405396e-01 -1.967952251434326172e-01 3.452004790306091309e-01 -7.194455713033676147e-02 -1.932108998298645020e-01 7.540890574455261230e-02 -1.168823316693305969e-01 2.141529917716979980e-01 1.202659830451011658e-01 7.160729914903640747e-02 -5.820129439234733582e-02 -2.358756214380264282e-01 5.056102871894836426e-01 -1.544801145792007446e-01 1.040146648883819580e-01 -1.202396228909492493e-01 1.399105042219161987e-01 2.668709261342883110e-03 -1.633532643318176270e-01 -7.119315862655639648e-02 2.959769666194915771e-01 1.252844184637069702e-01 8.987045288085937500e-02 4.113722220063209534e-02 -1.215112674981355667e-02 -1.577180325984954834e-01
-2.728104293346405029e-01 -8.825574815273284912e-02 -2.579380273818969727e-01 -1.821163147687911987e-01 -6.126151233911514282e-02 1.583432853221893311e-01 2.668741624802350998e-03 1.641458719968795776e-01 -1.507488489151000977e-01 -4.071363247931003571e-03 -1.779828406870365143e-02 -2.687406167387962341e-02 -4.397489130496978760e-02 7.247289270162582397e-02 7.903777062892913818e-02 -1.668299287557601929e-01 -1.430610194802284241e-02 -1.793009974062442780e-02 4.351125657558441162e-01 -2.453736513853073120e-01 1.913224607706069946e-01 -3.981439769268035889e-01 -1.046928614377975464e-01 4.091202840209007263e-02 -1.923251599073410034e-01 -3.505608811974525452e-02 2.177660763263702393e-01 -1.289391368627548218e-01 2.755298912525177002e-01 -2.269325852394104004e-01 -9.877701848745346069e-02 -3.506287001073360443e-03
-3.366967141628265381e-01 1.221673749387264252e-02 9.000697731971740723e-02 -7.975327968597412109e-02 8.854848146438598633e-02 1.204722896218299866e-01 -1.121985688805580139e-01 5.928860232234001160e-02 -2.257197201251983643e-01 8.123883605003356934e-02 2.187297679483890533e-02 -1.915349997580051422e-02 -2.331887036561965942e-01 -2.726260107010602951e-03 -1.543164253234863281e-01 -3.197287321090698242e-01 1.198235973715782166e-01 4.762727394700050354e-02 2.979778051376342773e-01 2.018461674451828003e-01 -8.929674513638019562e-03 -3.145967721939086914e-01 1.338838934898376465e-01 1.159576326608657837e-02 -1.032774448394775391e-01 1.028609368950128555e-02 4.212279915809631348e-01 -5.744920670986175537e-02 1.924833357334136963e-01 -2.213419824838638306e-01 -9.323918074369430542e-02 -2.126904726028442383e-01
-3.164788484573364258e-01 -3.346967399120330811e-01 -6.271098554134368896e-02 -2.071067988872528076e-01 -8.579722791910171509e-02 -8.892460167407989502e-02 -1.474169790744781494e-01 1.216796189546585083e-01 1.643325537443161011e-01 1.579332649707794189e-01 3.347747027873992920e-02 -6.278368830680847168e-02 -2.456141412258148193e-01 -2.751089334487915039e-01 6.992790848016738892e-02 -3.370061218738555908e-01 2.153295092284679413e-03 1.366726756095886230e-01 1.630639880895614624e-01 1.268490850925445557e-01 2.851607203483581543e-01 -3.062205314636230469e-01 1.322114169597625732e-01 -4.103156924247741699e-02 -6.323012709617614746e-02 -8.165276795625686646e-02 -1.659929752349853516e-01 3.818732127547264099e-02 -8.434388786554336548e-03 -2.019259035587310791e-01 -6.538481917232275009e-03 2.037676721811294556e-01
4.931485280394554138e-02 -7.170742750167846680e-02 -3.347484162077307701e-03 -3.972665071487426758e-01 -4.074177891016006470e-02 -1.258326321840286255e-01 -2.098516225814819336e-01 -1.843312680721282959e-01 2.450234256684780121e-02 5.303866043686866760e-02 -6.937404721975326538e-02 2.692041695117950439e-01 -8.440110832452774048e-02 1.743870824575424194e-01 1.541767418384552002e-01 -2.123164236545562744e-01 3.124963045120239258e-01 2.861079275608062744e-01 2.547347247600555420e-01 1.161264404654502869e-01 2.432602941989898682e-01 -1.090545505285263062e-01 6.235677748918533325e-03 -3.213818073272705078e-01 -8.358470350503921509e-02 -2.507773600518703461e-02 -9.107690304517745972e-02 1.142664700746536255e-01 -1.102794855833053589e-01 -1.229809299111366272e-01 -2.465421855449676514e-01 -5.184683203697204590e-02
-2.919808328151702881e-01 -8.887051045894622803e-02 2.233375161886215210e-01 -2.730818390846252441e-01 -7.462371885776519775e-02 1.277222931385040283e-01 -1.588116288185119629e-01 1.331684589385986328e-01 1.487798690795898438e-01 1.428541243076324463e-01 -1.538656800985336304e-01 1.455346047878265381e-01 -2.847141819074749947e-03 -1.210009157657623291e-01 1.278853565454483032e-01 -2.754279375076293945e-01 1.365020722150802612e-01 -9.590106457471847534e-02 1.489604860544204712e-01 4.053950607776641846e-01 1.287791579961776733e-01 -1.450729221105575562e-01 -1.298400014638900757e-01 -1.376604586839675903e-01 -1.332253962755203247e-01 -1.420920044183731079e-01 -2.034961283206939697e-01 -5.910479277372360229e-02 2.690769731998443604e-01 2.297619730234146118e-01 1.656751185655593872e-01 -3.031456377357244492e-03
-2.664837241172790527e-01 6.043421849608421326e-02 -2.580695450305938721e-01 -1.684691607952117920e-01 2.482468821108341217e-02 1.940758526325225830e-01 1.029505804181098938e-01 -1.936958432197570801e-01 -1.156662125140428543e-02 -2.977156639099121094e-02 -1.508959196507930756e-02 1.106676533818244934e-01 4.032430425286293030e-02 -2.451796382665634155e-01 3.432476818561553955e-01 9.861472994089126587e-03 2.934581600129604340e-02 -2.382081747055053711e-01 2.788798511028289795e-01 -1.464198380708694458e-01 2.663193643093109131e-01 -1.772315353155136108e-01 7.887636311352252960e-03 -1.766974478960037231e-01 -1.334298998117446899e-01 1.146210450679063797e-02 -1.380680501461029053e-01 1.503033488988876343e-01 1.176162660121917725e-01 -1.041777729988098145e-01 -2.228612601757049561e-01 -3.555594682693481445e-01
4.836720973253250122e-02 -4.868280887603759766e-02 2.444806545972824097e-01 -1.399778276681900024e-01 -1.354711353778839111e-01 4.558859393000602722e-02 -5.175868272781372070e-01 1.725833863019943237e-02 3.319907933473587036e-02 1.487046629190444946e-01 -8.241564966738224030e-03 3.914814442396163940e-02 -1.127677038311958313e-01 -1.136287301778793335e-02 2.763270959258079529e-02 -2.163256555795669556e-01 -1.212872192263603210e-01 2.286047190427780151e-01 1.558893918991088867e-01 -5.912055820226669312e-02 2.291763424873352051e-01 1.855301409959793091e-01 1.653300821781158447e-01 -2.357677221298217773e-01 -4.213936328887939453e-01 -9.254438430070877075e-02 2.844656407833099365e-01 1.064706407487392426e-02 9.600919485092163086e-02 1.419452112168073654e-02 2.929063513875007629e-02 -3.226990811526775360e-04
-1.057074069976806641e-01 -1.575614511966705322e-01 -1.183082312345504761e-01 -1.313169747591018677e-01 -1.483617871999740601e-01 2.502342462539672852e-01 -1.839528828859329224e-01 2.801903150975704193e-02 -2.079747430980205536e-02 -5.692172050476074219e-02 -3.086719810962677002e-01 -1.239751502871513367e-01 -1.183750033378601074e-01 -1.616119444370269775e-01 -1.748326271772384644e-01 -3.726171702146530151e-02 -1.464751809835433960e-01 -1.559567600488662720e-01 3.104624450206756592e-01 -6.989108771085739136e-02 -1.228641532361507416e-02 -3.054732978343963623e-01 -8.682001382112503052e-02 1.719821840524673462e-01 -2.299038767814636230e-01 -3.633728250861167908e-02 3.906635940074920654e-01 -5.097017809748649597e-02 2.183386832475662231e-01 -2.196930944919586182e-01 -1.641073971986770630e-01 -1.311890780925750732e-01
-2.002983987331390381e-01 2.768831849098205566e-01 5.912891402840614319e-02 -8.304996043443679810e-02 8.047568053007125854e-02 1.820455305278301239e-02 -1.302258819341659546e-01 2.846291363239288330e-01 -2.910846173763275146e-01 1.173160821199417114e-01 -1.464779227972030640e-01 -9.473178535699844360e-02 -1.668249666690826416e-01 -2.373866289854049683e-01 3.374991714954376221e-01 -1.376211792230606079e-01 -5.950294807553291321e-02 -3.007280454039573669e-02 3.416984677314758301e-01 1.344684511423110962e-01 1.021395474672317505e-01 -5.388114228844642639e-02 1.558261364698410034e-01 -3.072776794433593750e-01 -6.975340098142623901e-02 -1.963225454092025757e-01 1.771918833255767822e-01 2.186182290315628052e-01 1.113782078027725220e-01 -8.727063424885272980e-03 3.389563411474227905e-02 1.205831915140151978e-01
-1.519827395677566528e-01 9.836106002330780029e-02 8.675346523523330688e-02 -3.324991092085838318e-02 7.460762560367584229e-02 2.456024885177612305e-01 -3.368615806102752686e-01 -4.845091700553894043e-02 -1.410652399063110352e-01 -1.390230804681777954e-01 -2.788294255733489990e-01 8.842681534588336945e-03 2.393324486911296844e-02 -9.651150554418563843e-02 2.689193785190582275e-01 -2.793939709663391113e-01 -2.619471549987792969e-01 -2.958741188049316406e-01 7.535751909017562866e-02 -1.157225295901298523e-01 1.043298915028572083e-01 -1.230318099260330200e-01 2.358589917421340942e-01 -1.237619742751121521e-01 4.671844467520713806e-02 -1.719219982624053955e-01 3.208519220352172852e-01 -3.742422536015510559e-02 4.024494066834449768e-02 -3.253022581338882446e-02 -1.231901049613952637e-01 -2.709822952747344971e-01
-3.694736659526824951e-01 -1.304773837327957153e-01 3.477937355637550354e-02 -4.071221873164176941e-02 1.419496387243270874e-01 3.341253399848937988e-01 -9.957025200128555298e-02 1.311130262911319733e-02 4.477459192276000977e-02 1.663387119770050049e-01 -7.797530293464660645e-02 2.648355066776275635e-01 -1.450868248939514160e-01 -6.722924113273620605e-02 -2.762702107429504395e-02 -2.623117566108703613e-01 -1.082067787647247314e-01 1.790722012519836426e-01 3.486334383487701416e-01 2.118162810802459717e-01 3.461525738239288330e-01 -8.668910712003707886e-02 5.901777371764183044e-02 3.402017056941986084e-02 1.070797257125377655e-02 5.502012744545936584e-02 -2.101224213838577271e-01 -1.421738564968109131e-01 -1.134945377707481384e-01 4.957417398691177368e-02 -7.910532504320144653e-02 -2.634829580783843994e-01
-1.223329454660415649e-01 -3.988877236843109131e-01 1.886478215456008911e-01 -1.520137190818786621e-01 -7.273138966411352158e-03 1.949650049209594727e-01 -2.012484520673751831e-01 2.094260156154632568e-01 7.261068560183048248e-03 2.837385237216949463e-01 1.238493174314498901e-01 -3.564566746354103088e-02 -1.614366322755813599e-01 -6.372121721506118774e-02 -9.411409497261047363e-03 -2.075066268444061279e-01 -9.560442529618740082e-03 4.617350059561431408e-04 -6.372256577014923096e-02 -7.213798165321350098e-02 2.690636813640594482e-01 -2.168803513050079346e-01 4.266219958662986755e-02 -2.001990526914596558e-01 -1.593938171863555908e-01 -9.435652941465377808e-02 -1.341364383697509766e-01 -4.072956442832946777e-01 1.527293622493743896e-01 -2.480852901935577393e-01 2.418459160253405571e-03 -2.459904365241527557e-02
-1.910695284605026245e-01 -1.383446902036666870e-01 -1.705106347799301147e-02 -2.681405544281005859e-01 2.895675040781497955e-02 1.355314813554286957e-02 -2.710091471672058105e-01 -2.267266623675823212e-02 1.215068176388740540e-01 -1.260814666748046875e-01 -3.888648748397827148e-02 -2.221699506044387817e-01 -3.488807380199432373e-01 -1.773170381784439087e-02 1.227024793624877930e-01 1.154379453510046005e-02 -9.151544421911239624e-02 -2.879048883914947510e-01 3.733882606029510498e-01 2.663938328623771667e-03 1.009279340505599976e-01 -2.053916603326797485e-01 -2.017110586166381836e-02 -4.050532728433609009e-02 -2.144106924533843994e-01 -1.689987182617187500e-01 1.186219453811645508e-01 -1.028915867209434509e-02 1.974196881055831909e-01 -1.888298392295837402e-01 -2.628705203533172607e-01 2.467301636934280396e-01
-6.674697156995534897e-03 -3.615456223487854004e-01 1.115114241838455200e-01 -1.409739404916763306e-01 -1.235908493399620056e-01 -1.894706487655639648e-01 -2.527012228965759277e-01 -4.809889942407608032e-02 2.294680662453174591e-02 5.317697674036026001e-02 1.109886988997459412e-01 1.840063184499740601e-01 -3.065991029143333435e-02 -8.020374178886413574e-02 2.749801576137542725e-01 -2.626794576644897461e-01 -5.796248093247413635e-02 -5.345813930034637451e-02 1.759937256574630737e-01 -9.421070665121078491e-02 3.194014728069305420e-01 -3.629620075225830078e-01 1.380609348416328430e-02 2.776883915066719055e-02 -1.805990487337112427e-01 -6.637559738010168076e-03 4.492299258708953857e-02 -3.029831647872924805e-01 -6.483498960733413696e-02 -2.541489899158477783e-01 -1.184662580490112305e-01 -1.672558486461639404e-01
-2.146154642105102539e-01 1.976132243871688843e-01 -1.795319616794586182e-01 -2.171474844217300415e-01 -3.802324086427688599e-02 -1.219056174159049988e-01 -2.634955942630767822e-01 -1.621909737586975098e-01 -9.221881628036499023e-02 4.360659793019294739e-02 -9.346750564873218536e-03 9.661328792572021484e-02 1.156000420451164246e-01 -1.861209869384765625e-01 3.731662034988403320e-01 -1.364000886678695679e-02 8.145585656166076660e-02 -3.330928087234497070e-01 3.822313845157623291e-01 1.478292942047119141e-01 8.155517280101776123e-02 5.525768548250198364e-02 2.755676805973052979e-01 -1.314844340085983276e-01 -6.126349419355392456e-02 -1.645748019218444824e-01 1.248075067996978760e-01 -7.667768001556396484e-02 2.148710489273071289e-01 -4.072833806276321411e-02 -1.650660634040832520e-01 -1.873195171356201172e-02
4.942584782838821411e-02 -1.709847003221511841e-01 -2.854091525077819824e-01 4.664075374603271484e-02 1.373481645714491606e-04 -1.301026046276092529e-01 -3.295317292213439941e-01 -4.240280389785766602e-02 -7.808128744363784790e-02 1.804847568273544312e-01 1.774199455976486206e-01 -7.666011899709701538e-02 -1.180720478296279907e-01 -1.970555484294891357e-01 2.074617892503738403e-01 -1.895549148321151733e-01 7.462415844202041626e-02 -2.882052958011627197e-01 3.913036286830902100e-01 -5.025767162442207336e-02 -5.640729144215583801e-02 -3.208633065223693848e-01 1.029846817255020142e-01 -2.802419066429138184e-01 -5.498430877923965454e-02 3.106830455362796783e-02 -8.203005790710449219e-02 -1.306660473346710205e-01 5.740030854940414429e-02 -3.449025098234415054e-03 -3.105527721345424652e-02 -2.792639732360839844e-01
2.196801453828811646e-01 -1.950120627880096436e-01 -8.134427666664123535e-02 -1.928686201572418213e-01 -4.322606697678565979e-02 1.585938036441802979e-01 -6.001410633325576782e-02 -8.221659809350967407e-02 -5.071628093719482422e-02 1.490858942270278931e-01 -1.726031601428985596e-01 3.321136534214019775e-01 1.636058650910854340e-02 -2.514054179191589355e-01 2.106546163558959961e-01 -1.652926653623580933e-01 1.279510855674743652e-01 -2.812505327165126801e-02 3.784084618091583252e-01 -2.688827365636825562e-02 3.917428255081176758e-01 -1.721445620059967041e-01 -3.709353331942111254e-04 5.493157729506492615e-02 -1.127883046865463257e-01 -8.424255251884460449e-02 -5.097794346511363983e-03 -2.288853675127029419e-01 -1.342618167400360107e-01 2.162458747625350952e-01 2.096586227416992188e-01 -6.545654684305191040e-02
-2.089053094387054443e-01 -2.398677319288253784e-01 5.723426863551139832e-02 -1.493214964866638184e-01 -5.248332768678665161e-02 2.067588120698928833e-01 -4.628004431724548340e-01 8.595545589923858643e-02 2.721929550170898438e-01 1.017029397189617157e-02 -2.288582324981689453e-01 8.247579447925090790e-03 -6.314986199140548706e-02 -2.962524257600307465e-02 3.455089330673217773e-01 -1.450791805982589722e-01 -5.523344501852989197e-02 4.009512439370155334e-02 1.349508613348007202e-01 7.960890978574752808e-02 4.228128865361213684e-02 -1.305951625108718872e-01 -4.046982526779174805e-01 -1.090278550982475281e-01 -1.694408506155014038e-01 -3.805600479245185852e-02 -7.702419161796569824e-02 -1.442612409591674805e-01 1.447673588991165161e-01 3.052521310746669769e-02 -1.447537392377853394e-01 1.038405671715736389e-01
-5.837964639067649841e-02 -1.089212521910667419e-01 -1.352440118789672852e-01 -5.651482939720153809e-02 -9.546052664518356323e-02 -5.647465586662292480e-02 -1.616298221051692963e-02 -1.520280689001083374e-01 -3.370701149106025696e-02 3.628256320953369141e-01 -6.706625223159790039e-02 2.446050643920898438e-01 2.752701938152313232e-02 3.231811337172985077e-03 -2.530144713819026947e-02 -4.775409102439880371e-01 3.017942607402801514e-01 -8.281642198562622070e-02 2.982071638107299805e-01 -1.902421861886978149e-01 2.955637872219085693e-01 4.631968215107917786e-02 1.900502890348434448e-01 -4.050552845001220703e-02 -1.157189756631851196e-01 -2.976816147565841675e-02 3.014637827873229980e-01 3.511903807520866394e-02 -3.485631570219993591e-02 -1.003415882587432861e-01 -1.748587787151336670e-01 4.933842271566390991e-02
-8.086367696523666382e-02 -1.131652370095252991e-01 -1.368343736976385117e-02 -4.574660584330558777e-02 1.522492468357086182e-01 1.016861498355865479e-01 -1.817016154527664185e-01 3.706726431846618652e-02 -2.595729529857635498e-01 5.920852720737457275e-02 -1.309364140033721924e-01 -1.087028235197067261e-01 -1.840437054634094238e-01 -8.735319972038269043e-02 3.505067154765129089e-02 -4.028056561946868896e-02 2.391991466283798218e-01 -9.271864593029022217e-02 3.523903191089630127e-01 -9.283848106861114502e-02 1.413172483444213867e-01 -2.276943176984786987e-01 1.401936709880828857e-01 -2.307012826204299927e-01 1.892720907926559448e-01 2.907983027398586273e-02 1.945474147796630859e-01 -6.882945448160171509e-02 5.928059294819831848e-02 -2.094764709472656250e-01 -3.938921391963958740e-01 -3.757158219814300537e-01
-5.761520937085151672e-02 4.398027807474136353e-02 1.582339853048324585e-01 -8.423643559217453003e-02 -1.848543286323547363e-01 1.621289551258087158e-01 -3.607342839241027832e-01 1.895344853401184082e-01 1.750981807708740234e-01 1.934293955564498901e-01 1.921248435974121094e-02 8.332845568656921387e-02 -2.932243421673774719e-02 -1.330443322658538818e-01 -1.299145221710205078e-01 -1.763911992311477661e-01 -3.097970271483063698e-03 2.800339646637439728e-02 4.037272334098815918e-01 4.496270790696144104e-02 -9.879939258098602295e-02 -1.415093243122100830e-01 3.464508354663848877e-01 -1.410837322473526001e-01 -3.780188560485839844e-01 -1.202425062656402588e-01 2.294119894504547119e-01 6.024896353483200073e-02 5.215709656476974487e-02 1.744199544191360474e-01 -8.979281783103942871e-02 6.173957884311676025e-02
-1.272898763418197632e-01 2.896172404289245605e-01 2.677640914916992188e-01 -2.917862683534622192e-02 7.365547120571136475e-02 2.251821756362915039e-01 -3.813016414642333984e-01 -2.823773026466369629e-02 -2.394413203001022339e-02 -9.333302080631256104e-02 -1.553404927253723145e-01 2.665125429630279541e-01 9.643300622701644897e-02 -2.772500216960906982e-01 2.269404679536819458e-01 -2.038646936416625977e-01 -2.369290441274642944e-01 -2.461280077695846558e-01 2.968014180660247803e-01 -1.197953745722770691e-01 1.591760963201522827e-01 -1.244865283370018005e-01 1.592577062547206879e-02 1.842569373548030853e-02 1.468160897493362427e-01 -7.156211137771606445e-02 1.215287670493125916e-02 -7.913112640380859375e-02 -3.460274264216423035e-02 -2.279506810009479523e-02 -1.454841941595077515e-01 -1.575574427843093872e-01
-6.711045652627944946e-02 -1.765357330441474915e-02 7.128518074750900269e-03 -7.171919196844100952e-02 5.089888721704483032e-02 -9.272852540016174316e-02 -2.802289724349975586e-01 -3.149234354496002197e-01 2.391383051872253418e-01 -1.493749301880598068e-02 -2.792882919311523438e-01 1.967904865741729736e-01 7.957554608583450317e-02 -2.228150069713592529e-01 3.250488936901092529e-01 1.223073713481426239e-02 -8.083475381135940552e-02 -1.410085260868072510e-01 3.206069469451904297e-01 4.357244446873664856e-02 -5.754126980900764465e-02 3.035827167332172394e-02 2.366451472043991089e-01 9.509908035397529602e-03 -3.209550678730010986e-01 -7.720307260751724243e-02 2.646564245223999023e-01 8.601437509059906006e-02 1.637807190418243408e-01 -1.947609633207321167e-01 8.508694171905517578e-02 -1.238284781575202942e-01
-8.747612684965133667e-02 -2.670415677130222321e-02 1.219960227608680725e-01 1.721170544624328613e-02 8.940614759922027588e-02 -1.432036608457565308e-01 -1.435880959033966064e-01 -6.497458089143037796e-03 -2.447856962680816650e-01 1.649144291877746582e-01 -1.407421752810478210e-02 2.434175461530685425e-01 -3.998011350631713867e-02 -4.852369129657745361e-01 1.773530244827270508e-01 -2.896220609545707703e-02 -1.181174069643020630e-01 2.049402892589569092e-02 3.346633017063140869e-01 -7.541355490684509277e-02 2.095726579427719116e-01 3.494117781519889832e-02 1.519919335842132568e-01 -1.237227544188499451e-01 -2.607916295528411865e-01 1.900085210800170898e-01 2.858185470104217529e-01 7.758831232786178589e-02 2.147438973188400269e-01 1.650514751672744751e-01 -1.735698431730270386e-01 2.149407379329204559e-02
-4.108745157718658447e-01 -1.267566084861755371e-01 1.160215735435485840e-01 -9.437610208988189697e-02 6.470406800508499146e-02 1.132168844342231750e-01 -1.257615387439727783e-01 -6.173793971538543701e-02 -3.316068649291992188e-02 3.507597148418426514e-01 5.206611752510070801e-02 1.879969537258148193e-01 -9.319057315587997437e-02 -2.550190985202789307e-01 -2.230575680732727051e-02 -3.116006851196289062e-01 -1.444896403700113297e-02 1.211331039667129517e-01 2.373247295618057251e-01 2.033507525920867920e-01 2.945374548435211182e-01 -1.031591817736625671e-01 -1.345021277666091919e-02 5.201534950174391270e-04 -3.505703061819076538e-02 -1.330775581300258636e-02 -3.142206966876983643e-01 -2.205415517091751099e-01 6.612774729728698730e-02 9.060817956924438477e-02 -1.485693305730819702e-01 -1.704431176185607910e-01
-3.428144007921218872e-02 -9.982319921255111694e-02 -1.074429899454116821e-01 -1.654330492019653320e-01 -5.640636198222637177e-03 -2.013112902641296387e-01 -3.607373237609863281e-01 3.920716047286987305e-02 -8.873916813172399998e-04 -1.283561885356903076e-01 -4.094933569431304932e-01 -3.099964233115315437e-04 -8.809663355350494385e-02 1.185397244989871979e-02 1.019493415951728821e-01 -2.452584356069564819e-01 -1.423541828989982605e-02 7.056760787963867188e-02 4.993655160069465637e-02 -8.964106440544128418e-03 8.633783459663391113e-02 -2.317460477352142334e-01 6.731374561786651611e-02 4.692928493022918701e-02 -4.152199029922485352e-01 -3.761353436857461929e-03 3.870579227805137634e-02 4.954706877470016479e-02 2.334768697619438171e-02 -6.256804335862398148e-03 -5.038517713546752930e-01 9.293845295906066895e-02
-3.148562312126159668e-01 -1.686128824949264526e-01 5.104342475533485413e-02 1.385035216808319092e-01 1.742864400148391724e-01 1.356594115495681763e-01 -1.082770600914955139e-01 1.244694367051124573e-02 -2.789618968963623047e-01 -4.259607940912246704e-02 -2.056295275688171387e-01 -8.744285441935062408e-03 -2.639718726277351379e-02 -2.247916907072067261e-01 7.400654256343841553e-03 -1.829894930124282837e-01 3.208626061677932739e-02 -4.060198366641998291e-02 2.633723914623260498e-01 1.167722940444946289e-01 7.913662120699882507e-03 -3.844804763793945312e-01 2.176361232995986938e-01 -7.255831360816955566e-02 1.045876592397689819e-01 1.200949922204017639e-01 1.524880379438400269e-01 1.453267484903335571e-01 9.845860302448272705e-02 -8.246999979019165039e-02 -2.813944518566131592e-01 -3.627910614013671875e-01
-1.218048203736543655e-02 -2.869216203689575195e-01 -1.848333179950714111e-01 -2.345728874206542969e-01 -3.138163592666387558e-03 1.741093695163726807e-01 -2.415535897016525269e-01 8.969320356845855713e-02 3.226149827241897583e-02 -9.270656108856201172e-02 4.052915610373020172e-03 1.440640836954116821e-01 -2.894082069396972656e-01 -2.835886478424072266e-01 3.305970728397369385e-01 -2.133911550045013428e-01 -6.782144308090209961e-02 -2.764408588409423828e-01 3.971039652824401855e-01 1.561536490917205811e-01 -2.320257574319839478e-02 -1.561889350414276123e-01 -5.053051281720399857e-04 -4.564382880926132202e-02 6.157651171088218689e-02 -7.404226926155388355e-04 -3.901386260986328125e-02 -1.016685292124748230e-01 -8.671841770410537720e-02 1.971935033798217773e-01 8.553266525268554688e-02 -1.507416516542434692e-01
4.447245970368385315e-02 -2.254834920167922974e-01 -2.120635956525802612e-01 -3.772159814834594727e-01 1.153346225619316101e-01 1.083282157778739929e-01 9.421320632100105286e-03 4.333074018359184265e-02 -1.714744269847869873e-01 6.557834148406982422e-02 -1.625659614801406860e-01 -2.896291017532348633e-02 -1.298686712980270386e-01 -1.279873996973037720e-01 1.829622685909271240e-01 -2.236712872982025146e-01 2.246717177331447601e-02 -4.584422335028648376e-03 2.964144647121429443e-01 1.507411152124404907e-01 -7.779041677713394165e-02 -2.880139462649822235e-02 -8.270865306258201599e-03 -3.596451878547668457e-01 -8.348155766725540161e-02 -5.543125793337821960e-02 2.649042904376983643e-01 -3.394350111484527588e-01 3.021451532840728760e-01 -1.570017077028751373e-02 -1.183923110365867615e-01 -8.246579021215438843e-02
-1.890310198068618774e-01 1.434158980846405029e-01 5.626406148076057434e-02 3.333469852805137634e-02 1.917333900928497314e-01 3.485110998153686523e-01 -2.636585235595703125e-01 1.239423304796218872e-01 -9.390174597501754761e-02 8.799976855516433716e-02 -1.688718944787979126e-01 -1.815096139907836914e-01 -9.487752802670001984e-03 -3.078288137912750244e-01 2.193664014339447021e-01 -2.175863385200500488e-01 -5.240483954548835754e-02 1.029571667313575745e-01 3.567415773868560791e-01 -4.049911350011825562e-02 -2.300232946872711182e-01 -2.039787918329238892e-02 1.579970866441726685e-01 -2.677620947360992432e-01 -3.455020487308502197e-02 -6.091097369790077209e-02 1.958493888378143311e-01 -1.110926643013954163e-01 1.929552555084228516e-01 -9.644919633865356445e-02 6.789739429950714111e-02 -1.702940165996551514e-01
-6.999053061008453369e-02 -2.280707284808158875e-02 -3.301420211791992188e-01 -2.443668618798255920e-02 3.362299501895904541e-02 -3.402177989482879639e-02 -3.559102416038513184e-01 -6.760692596435546875e-02 -1.544880867004394531e-01 2.511242032051086426e-01 -3.463010489940643311e-01 3.014331683516502380e-02 -6.751269847154617310e-02 -3.161014616489410400e-01 4.898058623075485229e-02 -2.144118770956993103e-02 4.521323144435882568e-01 -3.754974156618118286e-02 2.277565598487854004e-01 8.410496637225151062e-03 1.584133654832839966e-01 -1.999491592869162560e-03 -1.864885538816452026e-01 3.534810617566108704e-02 1.632708683609962463e-02 1.963436305522918701e-01 1.720757633447647095e-01 7.349856942892074585e-02 -3.071957640349864960e-02 -1.358008086681365967e-01 -1.529633253812789917e-01 2.903665974736213684e-02
-2.661550417542457581e-02 -1.594544500112533569e-01 6.929036229848861694e-02 -1.286041736602783203e-01 -2.277360707521438599e-01 3.934074938297271729e-02 -1.657496839761734009e-01 -2.177691608667373657e-01 1.192294284701347351e-01 1.495486348867416382e-01 -2.277794480323791504e-01 1.569229811429977417e-01 2.009070068597793579e-01 -1.366706937551498413e-01 2.923666536808013916e-01 -3.556304574012756348e-01 -2.924858033657073975e-01 -9.331707260571420193e-04 7.673406600952148438e-02 -5.485793575644493103e-02 2.415207177400588989e-01 2.739038877189159393e-02 1.975314468145370483e-01 -7.248529046773910522e-02 9.423805773258209229e-02 -1.736109852790832520e-01 9.280128870159387589e-04 -1.869724094867706299e-01 2.652249932289123535e-01 1.750060766935348511e-01 -2.361375391483306885e-01 -1.077970340847969055e-01
5.090536922216415405e-02 -4.087349865585565567e-03 -3.576530516147613525e-02 8.193074911832809448e-02 4.720027744770050049e-02 -5.338679999113082886e-02 -4.786446094512939453e-01 1.771803051233291626e-01 -8.329043537378311157e-02 2.470903247594833374e-01 -9.901419281959533691e-02 -2.551794797182083130e-02 -4.286946654319763184e-01 -1.725875213742256165e-02 3.317429870367050171e-02 -1.560164242982864380e-01 -7.097055017948150635e-02 -1.096387207508087158e-01 3.828693330287933350e-01 -2.228272706270217896e-01 1.974807530641555786e-01 6.412327289581298828e-02 7.174012064933776855e-02 -1.796924769878387451e-01 -8.513371646404266357e-02 -1.675048470497131348e-01 1.316872388124465942e-01 1.382721364498138428e-01 1.769381761550903320e-01 -5.304800346493721008e-02 1.831557601690292358e-01 -5.084980279207229614e-02
-2.069321870803833008e-01 -5.525006726384162903e-02 -2.725935876369476318e-01 -7.528611272573471069e-02 1.583548337221145630e-01 2.231886088848114014e-01 -2.029269486665725708e-01 7.069339603185653687e-02 1.016999781131744385e-01 1.994959264993667603e-01 -3.379473388195037842e-01 2.146254926919937134e-01 -2.334700711071491241e-02 -1.920729577541351318e-01 1.598118394613265991e-01 -1.746912002563476562e-01 1.674407422542572021e-01 2.071275413036346436e-01 1.243615746498107910e-01 1.402007341384887695e-01 1.443216204643249512e-01 -1.903006583452224731e-01 -6.854825466871261597e-02 4.465433210134506226e-02 -2.394707947969436646e-01 -2.204900532960891724e-01 -2.184184789657592773e-01 -2.002233117818832397e-01 1.961163617670536041e-02 2.873004414141178131e-02 -1.703138500452041626e-01 2.353841066360473633e-01
-2.322907000780105591e-01 5.148091539740562439e-02 3.255295380949974060e-02 1.105991080403327942e-01 -1.819662451744079590e-01 9.017482399940490723e-02 -3.535026609897613525e-01 -2.217756658792495728e-01 -8.502224832773208618e-02 1.334276497364044189e-01 5.288850888609886169e-02 2.563207149505615234e-01 -2.319052219390869141e-01 -2.403183579444885254e-01 -3.206712007522583008e-02 -4.041390866041183472e-02 8.971956372261047363e-02 -1.978902369737625122e-01 2.086051739752292633e-02 -3.072798624634742737e-02 4.101735651493072510e-01 -6.948222965002059937e-02 2.745176255702972412e-01 -2.170243859291076660e-01 1.443175040185451508e-02 -1.995235830545425415e-01 2.007309794425964355e-01 4.058945551514625549e-02 2.451565265655517578e-01 -6.194041669368743896e-02 -5.650450661778450012e-02 -1.173660829663276672e-01
9.626043587923049927e-02 1.286311894655227661e-01 -4.682139959186315536e-03 -2.065676301717758179e-01 -3.015225008130073547e-02 1.348516047000885010e-01 -2.477110922336578369e-01 -5.208318307995796204e-02 -3.368452889844775200e-04 -4.043035581707954407e-02 -1.031865850090980530e-01 2.463458925485610962e-01 -1.770343631505966187e-01 -2.448487877845764160e-01 3.560932353138923645e-02 -1.307629197835922241e-01 -1.240324452519416809e-01 -3.896389007568359375e-01 1.354469358921051025e-01 2.251735627651214600e-01 3.259002268314361572e-01 -1.563706547021865845e-01 2.909721136093139648e-01 1.277831792831420898e-01 1.619335561990737915e-01 -1.725192815065383911e-01 1.055619567632675171e-01 -1.132153496146202087e-01 2.572835981845855713e-01 -1.670016050338745117e-01 -1.473792344331741333e-01 -4.518464952707290649e-02
-1.830887794494628906e-01 -1.551515012979507446e-01 -1.170982494950294495e-01 -3.784219920635223389e-01 1.515719592571258545e-01 3.452125787734985352e-01 -1.261299848556518555e-01 1.214566603302955627e-01 -3.378253430128097534e-02 2.141923457384109497e-01 -8.177755773067474365e-02 3.503621816635131836e-01 -3.156334906816482544e-02 -1.390161514282226562e-01 9.896773844957351685e-02 -3.206046521663665771e-01 7.077509909868240356e-02 1.231962293386459351e-01 3.359315544366836548e-02 1.087194606661796570e-01 2.778669595718383789e-01 9.959933348000049591e-03 -2.132478915154933929e-02 5.814737826585769653e-02 -1.756363511085510254e-01 1.837795823812484741e-01 2.748983204364776611e-01 -6.675694882869720459e-02 -6.703138351440429688e-02 1.070189755409955978e-02 -5.520929023623466492e-02 1.916666030883789062e-01
-1.188778355717658997e-01 1.708808355033397675e-02 -1.306282728910446167e-01 -2.074250727891921997e-01 -5.927217751741409302e-02 -2.003391385078430176e-01 -3.254404664039611816e-01 -1.333097070455551147e-01 1.154306679964065552e-01 -8.017766289412975311e-03 -3.849202990531921387e-01 4.100478813052177429e-02 1.077351346611976624e-01 -3.297220468521118164e-01 1.694159656763076782e-01 4.386269673705101013e-02 -8.172230422496795654e-02 -1.036939397454261780e-01 2.555599808692932129e-01 -1.030016783624887466e-02 -1.618752032518386841e-01 -1.481250301003456116e-02 3.035071194171905518e-01 -1.837041079998016357e-01 -2.528921365737915039e-01 -6.051324307918548584e-02 3.192158341407775879e-01 -8.477354422211647034e-03 4.514762014150619507e-02 -1.504905670881271362e-01 4.053864255547523499e-02 -1.136739477515220642e-01
2.758192457258701324e-02 1.631309688091278076e-01 -1.100519001483917236e-01 -8.016040921211242676e-02 -1.761717200279235840e-01 7.256413251161575317e-02 -3.543318212032318115e-01 6.808975338935852051e-02 -5.539046972990036011e-02 2.972170412540435791e-01 1.424308121204376221e-01 3.928047046065330505e-02 -2.968036234378814697e-01 -1.461630016565322876e-01 2.805656790733337402e-01 -3.622730672359466553e-01 4.676333814859390259e-02 -2.444011904299259186e-02 -7.697381544858217239e-03 2.291364781558513641e-02 -1.159042716026306152e-01 -2.544110119342803955e-01 1.741517782211303711e-01 -1.888391226530075073e-01 -3.437463939189910889e-02 1.000414490699768066e-01 -2.033898606896400452e-02 2.467939816415309906e-02 1.778445988893508911e-01 -3.956959117203950882e-03 -8.815349638462066650e-02 -3.947232067584991455e-01
-5.499703437089920044e-02 -7.368883490562438965e-02 -1.429280452430248260e-02 1.363787204027175903e-01 -3.930100426077842712e-02 -2.134479209780693054e-02 -8.226802572607994080e-03 -7.167918235063552856e-02 -3.251690417528152466e-02 2.079443261027336121e-02 4.573457315564155579e-02 1.157177686691284180e-01 -2.898528575897216797e-01 -1.130597591400146484e-01 -1.748306751251220703e-01 -1.664071083068847656e-01 -1.483438760042190552e-01 -1.104999557137489319e-01 3.714270889759063721e-01 4.464028403162956238e-02 2.980682849884033203e-01 -1.473627984523773193e-01 4.259607791900634766e-01 -4.082046449184417725e-01 -1.687973290681838989e-01 5.761339142918586731e-02 1.670132279396057129e-01 -1.581438779830932617e-01 2.286784201860427856e-01 -5.444042012095451355e-02 1.414055675268173218e-01 2.721889875829219818e-02
-4.390855431556701660e-01 -1.733803004026412964e-01 -2.101277559995651245e-01 -1.659026741981506348e-01 3.233325481414794922e-01 2.296925783157348633e-01 -1.707736998796463013e-01 -3.758252412080764771e-02 7.855635136365890503e-02 2.151944637298583984e-01 -5.069224908947944641e-02 3.204877376556396484e-01 -6.986606866121292114e-02 -1.293820589780807495e-01 -3.227959969080984592e-04 -1.112525463104248047e-01 -2.869828641414642334e-01 1.615624129772186279e-01 1.584360897541046143e-01 -2.387960627675056458e-02 1.677332967519760132e-01 -1.711725257337093353e-02 3.122360445559024811e-02 -2.691977322101593018e-01 5.602041631937026978e-02 1.212732419371604919e-01 -4.170309379696846008e-02 -1.874207556247711182e-01 9.300170093774795532e-02 -1.118447408080101013e-01 -8.897322416305541992e-02 7.770069688558578491e-02
-1.114206537604331970e-01 -3.618020415306091309e-01 2.025207132101058960e-02 -1.578405946493148804e-01 8.747438341379165649e-02 -1.421191245317459106e-01 -3.808304369449615479e-01 -3.397415950894355774e-02 1.207581162452697754e-01 8.272309601306915283e-02 -1.347684953361749649e-02 1.594242006540298462e-01 -1.106939241290092468e-01 -1.063733473420143127e-01 1.553746759891510010e-01 -9.995599091053009033e-02 -1.370634287595748901e-01 -5.700571462512016296e-02 2.139866501092910767e-01 -1.372888833284378052e-01 4.781595766544342041e-01 -2.795639038085937500e-01 -4.291192442178726196e-02 1.447746306657791138e-01 -1.337271034717559814e-01 -4.281831160187721252e-02 -3.216997906565666199e-02 2.942824549973011017e-02 1.560813486576080322e-01 -2.351355850696563721e-01 -8.391895890235900879e-02 1.674005985260009766e-01
-1.130519583821296692e-01 -2.644473686814308167e-02 1.645506732165813446e-02 1.492669731378555298e-01 8.381853997707366943e-02 -5.146861448884010315e-02 -2.584984302520751953e-01 7.948473095893859863e-02 2.262101974338293076e-03 2.806955575942993164e-01 -2.171162702143192291e-02 -4.844045324716717005e-04 -1.717891544103622437e-01 -2.366360127925872803e-01 1.641772687435150146e-01 5.943107232451438904e-02 1.980938315391540527e-01 9.746818244457244873e-02 2.660717070102691650e-01 1.513163931667804718e-02 3.503327667713165283e-01 -6.801463663578033447e-02 1.616959124803543091e-01 -5.144017934799194336e-01 1.077533885836601257e-01 -1.567899286746978760e-01 2.084786295890808105e-01 -1.904075294733047485e-01 1.656254976987838745e-01 -3.248688578605651855e-02 -5.253915209323167801e-03 5.990460887551307678e-02
-2.443320453166961670e-01 -1.428360342979431152e-01 -9.495583176612854004e-02 -5.152532085776329041e-02 -4.970222339034080505e-02 2.392619848251342773e-01 -2.059466242790222168e-01 6.870397366583347321e-03 2.561492025852203369e-01 2.522723674774169922e-01 -2.508869469165802002e-01 1.220873072743415833e-01 -2.214045077562332153e-01 -5.135713517665863037e-02 -7.242435961961746216e-02 -1.075147762894630432e-01 -3.183177113533020020e-02 -1.410345733165740967e-01 2.781543135643005371e-01 5.504005774855613708e-02 2.773159146308898926e-01 -2.591281831264495850e-01 -5.102802813053131104e-02 -1.067401617765426636e-01 4.274049401283264160e-02 2.086793780326843262e-01 -2.997469305992126465e-01 1.082554385066032410e-01 1.487194299697875977e-01 -1.134120970964431763e-01 2.978837490081787109e-01 2.183846384286880493e-02
-3.035721778869628906e-01 8.643643558025360107e-02 -4.708863794803619385e-02 -1.827505677938461304e-01 -5.822120234370231628e-02 3.336851894855499268e-01 -1.129779070615768433e-01 -2.164184302091598511e-01 9.754491597414016724e-02 -1.157340854406356812e-01 -1.294623315334320068e-01 1.734648495912551880e-01 -8.210234344005584717e-03 -1.803273409605026245e-01 3.651215434074401855e-01 3.837766125798225403e-02 3.217289149761199951e-01 -1.675164885818958282e-02 9.246054291725158691e-02 -5.449492856860160828e-02 2.061119973659515381e-01 -1.706260889768600464e-01 2.824995517730712891e-01 1.057656779885292053e-01 -7.384799420833587646e-02 1.807318478822708130e-01 1.987633109092712402e-02 -7.273801416158676147e-02 2.783055901527404785e-01 -7.119811326265335083e-02 1.641728170216083527e-02 -2.208996713161468506e-01
1.980525106191635132e-01 1.103398725390434265e-01 2.500863373279571533e-01 1.401583105325698853e-01 -9.518770128488540649e-02 -1.008335277438163757e-01 -2.179144769906997681e-01 -8.283944800496101379e-03 6.941217184066772461e-02 3.690317273139953613e-02 -3.312665820121765137e-01 1.102871894836425781e-01 -1.114584282040596008e-01 -3.570273518562316895e-02 5.631042271852493286e-02 -2.641641795635223389e-01 -7.005494832992553711e-02 1.466542035341262817e-01 1.012097001075744629e-01 1.957043260335922241e-01 2.706440985202789307e-01 -2.458270192146301270e-01 3.025512695312500000e-01 2.078284509479999542e-02 -2.475486248731613159e-01 2.343010855838656425e-03 1.832233369350433350e-01 -8.236882090568542480e-02 3.533959984779357910e-01 -2.916690893471240997e-03 -2.358107715845108032e-01 -4.631505161523818970e-02
-1.585303097963333130e-01 -3.006174266338348389e-01 9.025990217924118042e-02 -2.416239529848098755e-01 2.413899600505828857e-01 -1.175742968916893005e-01 -3.773449957370758057e-01 7.611025124788284302e-02 2.059427946805953979e-01 2.413430660963058472e-01 8.537103235721588135e-02 -1.242021657526493073e-02 4.024067893624305725e-02 -2.357180416584014893e-01 1.668530553579330444e-01 -9.963562339544296265e-02 -1.714164912700653076e-01 1.130210142582654953e-02 3.431051671504974365e-01 6.065452471375465393e-02 2.146888971328735352e-01 -1.608039438724517822e-01 7.647387683391571045e-02 1.602356135845184326e-02 -1.571730077266693115e-01 -1.350692063570022583e-01 1.082459688186645508e-01 -5.324484035372734070e-02 2.069627307355403900e-02 -2.774275243282318115e-01 -2.477605128660798073e-03 1.754340976476669312e-01
-2.125085592269897461e-01 -3.038324043154716492e-02 -1.183876674622297287e-02 -6.226621568202972412e-02 5.626258905977010727e-03 1.204225122928619385e-01 -3.093517124652862549e-01 -1.505459994077682495e-01 7.839015871286392212e-02 -1.266264021396636963e-01 -4.811820387840270996e-01 -1.660860925912857056e-01 -1.564577370882034302e-01 -1.216964423656463623e-02 2.311991155147552490e-02 -6.964450329542160034e-02 -1.467199772596359253e-01 -2.227558791637420654e-01 3.797262907028198242e-01 -2.710886895656585693e-01 2.328103333711624146e-01 -1.490960270166397095e-01 9.257535636425018311e-02 4.359528422355651855e-02 -3.754058480262756348e-02 -1.976841688156127930e-02 2.147060930728912354e-01 -2.259704619646072388e-01 1.408502459526062012e-01 1.968619599938392639e-02 9.914809837937355042e-03 1.033275052905082703e-01
-3.968514502048492432e-01 -2.970228195190429688e-01 -1.691039949655532837e-01 -1.613694280385971069e-01 -4.201692342758178711e-02 1.744212061166763306e-01 -2.143699675798416138e-01 -7.389762997627258301e-02 1.596049368381500244e-01 3.013027086853981018e-02 -1.783647239208221436e-01 -1.711540669202804565e-01 -1.286549568176269531e-01 1.606103330850601196e-01 9.185589104890823364e-02 -8.973882347345352173e-02 -1.682039946317672729e-01 -4.848898202180862427e-02 1.698016077280044556e-01 -7.729528099298477173e-02 3.863039314746856689e-01 -1.413375437259674072e-01 -1.401165127754211426e-01 1.090304087847471237e-02 -1.043004468083381653e-01 -9.232103824615478516e-02 1.203351840376853943e-01 -3.519396111369132996e-02 1.769738495349884033e-01 -3.632782101631164551e-01 -1.108275353908538818e-01 6.793511658906936646e-02
-3.087810873985290527e-01 -2.956790328025817871e-01 7.572952657938003540e-02 -2.317566424608230591e-03 -1.212202161550521851e-01 1.195550262928009033e-01 -3.115725815296173096e-01 2.180692553520202637e-01 2.564732730388641357e-01 -2.372944913804531097e-02 -3.200583457946777344e-01 6.545554846525192261e-02 -3.760667890310287476e-02 -8.191448450088500977e-02 1.765278726816177368e-01 -1.502139717340469360e-01 -5.051805824041366577e-02 -8.594807237386703491e-03 7.058864831924438477e-02 2.259356677532196045e-01 1.887654662132263184e-01 -2.075350880622863770e-01 -3.433625698089599609e-01 -9.368729591369628906e-02 -1.619516462087631226e-01 -4.060078039765357971e-02 2.710677310824394226e-02 -2.049863338470458984e-01 1.171793788671493530e-01 3.587232157588005066e-02 -2.136514782905578613e-01 8.732008934020996094e-02
-2.153853327035903931e-01 -9.941079467535018921e-02 -1.184084489941596985e-01 -1.184544414281845093e-01 -7.233495265245437622e-02 -9.222128987312316895e-02 -2.556592039763927460e-02 -2.403645962476730347e-02 -6.604570150375366211e-02 1.993498355150222778e-01 -3.366815149784088135e-01 2.796627208590507507e-02 -1.192362830042839050e-01 2.712535858154296875e-01 2.522417306900024414e-01 -1.749424785375595093e-01 -1.972831636667251587e-01 1.314488798379898071e-01 2.627937356010079384e-03 9.271241724491119385e-03 3.738133311271667480e-01 -3.506834805011749268e-01 3.077818155288696289e-01 1.154009178280830383e-01 1.640290915966033936e-01 -8.149646967649459839e-02 -3.290068730711936951e-02 -3.075425338465720415e-04 8.658930659294128418e-02 -3.008571863174438477e-01 6.171117071062326431e-03 -2.655943110585212708e-02
-2.638459205627441406e-01 1.330707520246505737e-01 -9.812115132808685303e-02 -5.411856994032859802e-02 -1.973139047622680664e-01 1.615555733442306519e-01 -1.996451914310455322e-01 -1.002280190587043762e-01 1.959034241735935211e-02 -2.564009046182036400e-04 6.877777725458145142e-02 1.247445121407508850e-01 -1.759296506643295288e-01 -1.330748647451400757e-01 3.120346460491418839e-03 -3.048362731933593750e-01 6.522940099239349365e-02 1.090056542307138443e-02 3.751957714557647705e-01 -1.447226256132125854e-01 1.512483656406402588e-01 1.434940099716186523e-01 -2.071891166269779205e-02 -1.638221591711044312e-01 2.081495225429534912e-01 -4.864867310971021652e-03 2.622003853321075439e-01 -6.892853975296020508e-02 2.420359104871749878e-01 -3.580407798290252686e-01 -2.828436195850372314e-01 -4.964479804039001465e-02
-1.048876494169235229e-01 -3.414097428321838379e-02 -2.233046889305114746e-01 -7.983089983463287354e-02 -5.162104591727256775e-02 2.798073738813400269e-02 -1.844926327466964722e-01 -2.034200280904769897e-01 -1.461965441703796387e-01 2.805288732051849365e-01 -3.498183488845825195e-01 3.231222331523895264e-01 -1.937145926058292389e-02 -1.134624853730201721e-01 3.393764495849609375e-01 -1.453604102134704590e-01 -1.498759984970092773e-01 -7.273159176111221313e-02 1.258318424224853516e-01 -1.482325792312622070e-01 2.436911910772323608e-01 -1.364265661686658859e-02 2.991250157356262207e-01 -1.510542351752519608e-02 1.175265982747077942e-01 -3.360134065151214600e-01 8.085411041975021362e-02 -4.365732520818710327e-02 3.796885721385478973e-03 8.233689516782760620e-02 -1.004705652594566345e-01 -9.716375917196273804e-02
-1.025853678584098816e-01 -1.503929048776626587e-01 -7.565072923898696899e-02 -1.785939484834671021e-01 -7.474963366985321045e-02 -1.051162630319595337e-01 -1.983327418565750122e-01 -4.984766617417335510e-02 -1.262294799089431763e-01 2.102014273405075073e-01 -4.419430494308471680e-01 2.068921029567718506e-01 3.386719897389411926e-02 -2.913669049739837646e-01 3.774422705173492432e-01 -9.996422380208969116e-02 -7.345218211412429810e-02 2.629943937063217163e-02 3.027353808283805847e-02 -1.693524122238159180e-01 1.677597761154174805e-01 6.057013943791389465e-02 4.394414424896240234e-01 3.498819097876548767e-02 1.494415849447250366e-01 -9.921505302190780640e-02 -4.800191521644592285e-02 -1.199316903948783875e-01 -1.818455010652542114e-02 -6.712416559457778931e-02 2.060746308416128159e-03 -1.360682696104049683e-01
5.840745940804481506e-02 -5.433129612356424332e-03 7.106705754995346069e-02 -1.478659808635711670e-01 7.034576684236526489e-02 9.822150319814682007e-02 -2.632137537002563477e-01 2.311405390501022339e-01 -2.765969038009643555e-01 5.188724398612976074e-02 -4.032263755798339844e-01 3.296679258346557617e-02 -1.954044848680496216e-01 -1.608763188123703003e-01 -1.294514387845993042e-01 -2.396612614393234253e-01 3.577855601906776428e-02 -2.051248997449874878e-01 2.171079814434051514e-01 2.916983962059020996e-01 2.043202370405197144e-01 -2.142832726240158081e-01 1.176157295703887939e-01 -1.985303163528442383e-01 2.039897292852401733e-01 -8.759564906358718872e-02 1.781094521284103394e-01 -1.646466106176376343e-01 -4.263878986239433289e-02 -9.091723710298538208e-02 -6.390240788459777832e-02 -1.114869937300682068e-01
5.961365625262260437e-02 -1.454098820686340332e-01 1.348237544298171997e-01 -2.219903469085693359e-01 1.090952474623918533e-02 -5.675122514367103577e-02 -2.140950262546539307e-01 -2.141888737678527832e-01 -7.897596061229705811e-02 -1.009627357125282288e-01 -2.243212908506393433e-01 1.142639070749282837e-01 9.442824870347976685e-02 2.331462316215038300e-02 -7.909173145890235901e-03 -4.618746042251586914e-01 3.331045508384704590e-01 1.736174970865249634e-01 2.527443170547485352e-01 3.140155225992202759e-02 2.939944565296173096e-01 -1.603776775300502777e-02 4.418622329831123352e-02 -3.244323283433914185e-02 6.876299623399972916e-03 2.508160769939422607e-01 1.658636182546615601e-01 9.035189449787139893e-02 -4.234854876995086670e-02 -1.782031655311584473e-01 -2.083885073661804199e-01 -1.971438974142074585e-01
1.126146838068962097e-01 -1.756173670291900635e-01 -6.307967752218246460e-02 -3.645738661289215088e-01 -1.429664343595504761e-01 5.950071662664413452e-02 -5.334105491638183594e-01 1.036903262138366699e-01 -2.285319194197654724e-02 6.661328673362731934e-02 -1.674284636974334717e-01 -1.623515412211418152e-02 -1.539641339331865311e-02 -7.919404655694961548e-02 3.358866646885871887e-02 -1.402895897626876831e-01 -3.592979907989501953e-02 -8.907665312290191650e-02 2.739361859858036041e-02 -9.320381283760070801e-02 1.467265039682388306e-01 -3.073724806308746338e-01 3.198053687810897827e-02 -4.984266310930252075e-02 -4.960357844829559326e-01 1.048570424318313599e-01 6.188542768359184265e-02 -2.245048433542251587e-02 -1.269290596246719360e-01 -1.153785064816474915e-01 -6.731032580137252808e-02 -7.899969816207885742e-02
-2.133643627166748047e-01 2.164185643196105957e-01 -3.722932934761047363e-02 -2.940393388271331787e-01 1.357624977827072144e-01 2.000694125890731812e-01 -6.590344011783599854e-02 -2.309025265276432037e-02 2.504062652587890625e-01 2.312277816236019135e-02 -3.259626030921936035e-01 2.053842395544052124e-01 -3.060303628444671631e-03 -3.343341946601867676e-01 1.270961668342351913e-02 2.264097332954406738e-02 2.276415228843688965e-01 1.409779936075210571e-01 -5.184802785515785217e-02 6.999130547046661377e-02 3.284285962581634521e-01 -1.774905622005462646e-01 2.557688951492309570e-01 -2.082595825195312500e-01 2.502802014350891113e-02 -9.073937684297561646e-02 1.293267756700515747e-01 -6.521710008382797241e-02 2.018249034881591797e-01 -9.273470938205718994e-02 -1.100253909826278687e-01 1.166402846574783325e-01
1.699370592832565308e-01 -2.566785812377929688e-01 -1.643233187496662140e-02 -1.659197956323623657e-01 1.344051659107208252e-01 -1.119908466935157776e-01 -3.649137914180755615e-01 -1.991591416299343109e-02 7.350628823041915894e-02 -2.468191646039485931e-02 -2.802794575691223145e-01 1.679785698652267456e-01 7.214163243770599365e-02 5.065167695283889771e-02 -2.011562585830688477e-01 -2.369744032621383667e-01 1.749284416437149048e-01 -8.899995684623718262e-02 3.034226894378662109e-01 3.324547708034515381e-01 3.279689848423004150e-01 2.748262370005249977e-03 -2.436656504869461060e-02 -1.821341924369335175e-02 -8.141738921403884888e-02 -1.107153370976448059e-01 -1.101855486631393433e-01 8.614704757928848267e-02 -1.937151700258255005e-01 -1.012563258409500122e-01 -2.070515155792236328e-01 -1.318695396184921265e-01
-6.733451038599014282e-02 4.955029115080833435e-02 -2.483895868062973022e-01 -6.895137578248977661e-02 1.930164545774459839e-01 -3.924747556447982788e-02 -3.419899344444274902e-01 3.219183087348937988e-01 -6.789880990982055664e-02 1.419613808393478394e-01 -5.221747756004333496e-01 -4.597198963165283203e-02 -1.729318797588348389e-01 -1.084507703781127930e-01 -3.049341589212417603e-02 -8.232086896896362305e-02 -4.259699955582618713e-02 1.016879230737686157e-01 -3.773126285523176193e-03 -3.109022788703441620e-02 1.740832179784774780e-01 1.167689189314842224e-01 3.817539662122726440e-02 -3.602835163474082947e-02 -2.384844869375228882e-01 2.413287162780761719e-01 1.762444078922271729e-01 1.039523854851722717e-01 8.939387649297714233e-02 -1.632977873086929321e-01 -2.211032509803771973e-01 -1.337919831275939941e-01
-1.543314158916473389e-01 -1.222334280610084534e-01 6.659281998872756958e-02 -5.194526165723800659e-02 -1.777061074972152710e-01 -7.163507491350173950e-02 -2.720537483692169189e-01 3.772899806499481201e-01 1.445737779140472412e-01 -1.933135837316513062e-02 -4.269560799002647400e-02 5.568351224064826965e-02 -1.791446283459663391e-02 -1.813587546348571777e-01 -8.903060108423233032e-02 -3.110751509666442871e-01 8.073130995035171509e-02 -8.875927329063415527e-02 2.024313360452651978e-01 2.564981952309608459e-02 1.649733781814575195e-01 -1.194885447621345520e-01 1.315182298421859741e-01 -7.822662591934204102e-02 -3.816179633140563965e-01 -1.806170791387557983e-01 4.182215780019760132e-02 -5.906004086136817932e-02 -1.222868189215660095e-01 -2.821635901927947998e-01 -1.361916512250900269e-01 -3.455113768577575684e-01
2.906725406646728516e-01 -2.693600952625274658e-01 7.333169877529144287e-02 -4.040826261043548584e-01 -9.044133126735687256e-03 1.595774888992309570e-01 -1.585588455200195312e-01 1.849985718727111816e-01 1.152959316968917847e-01 1.772583574056625366e-01 -1.653007417917251587e-01 2.830216586589813232e-01 -1.698606181889772415e-03 -1.925626099109649658e-01 1.187408864498138428e-01 -1.886386610567569733e-02 -4.390560835599899292e-02 -1.073505505919456482e-01 2.056150138378143311e-01 3.959930688142776489e-02 3.687249422073364258e-01 -1.126479282975196838e-01 7.757238298654556274e-02 7.318831048905849457e-03 -1.350346803665161133e-01 1.142112761735916138e-01 6.887262314558029175e-02 -3.021565973758697510e-01 9.232491999864578247e-02 -1.806250810623168945e-01 6.824794411659240723e-02 -2.367806062102317810e-02
-1.840034276247024536e-01 -1.282467991113662720e-01 -2.619399921968579292e-03 -2.224091440439224243e-01 -9.521106630563735962e-02 3.501828908920288086e-01 2.478441037237644196e-02 2.992455475032329559e-02 -1.553850919008255005e-01 -4.096693824976682663e-03 -4.889205843210220337e-02 3.571074828505516052e-02 -1.594391614198684692e-01 -1.818503439426422119e-01 1.327067613601684570e-01 -3.692592680454254150e-01 3.376268744468688965e-01 -2.377420365810394287e-01 3.947807848453521729e-02 -2.722521126270294189e-01 2.632415592670440674e-01 1.075784340500831604e-01 1.563475281000137329e-01 7.960393279790878296e-02 -2.397839576005935669e-01 9.977291524410247803e-02 1.653367420658469200e-03 -1.151466295123100281e-01 1.001978665590286255e-01 -2.637710571289062500e-01 -8.181983232498168945e-02 -4.328662157058715820e-02
-2.710395753383636475e-01 1.803784221410751343e-01 -2.256651818752288818e-01 -8.829092234373092651e-02 -2.116373032331466675e-01 2.975846529006958008e-01 -2.228498309850692749e-01 -9.522519260644912720e-02 1.813295632600784302e-01 -1.192040443420410156e-01 -4.946113377809524536e-02 2.101525068283081055e-01 3.697707131505012512e-02 6.179780513048171997e-02 1.347640901803970337e-01 2.761514158919453621e-03 6.809343397617340088e-02 -1.885172724723815918e-01 1.787609755992889404e-01 -3.906479105353355408e-02 3.453572988510131836e-01 -1.503512859344482422e-01 -1.137826293706893921e-01 -6.925381720066070557e-02 -2.679788470268249512e-01 8.275531232357025146e-02 -1.067945659160614014e-01 -1.142894476652145386e-01 1.771327108144760132e-01 -1.261477470397949219e-01 -7.768717408180236816e-02 -3.693491518497467041e-01
3.321846574544906616e-02 -9.773011505603790283e-02 1.500299423933029175e-01 -3.760458230972290039e-01 -1.836381107568740845e-01 -8.454495668411254883e-02 -1.248336955904960632e-01 2.555353343486785889e-01 5.980170145630836487e-02 1.547380387783050537e-01 2.762264572083950043e-02 3.594566285610198975e-01 -1.583732366561889648e-01 -4.056910797953605652e-02 2.492376789450645447e-02 -6.750054191797971725e-03 -5.903376638889312744e-02 -1.776979118585586548e-01 2.802042961120605469e-01 -2.673332020640373230e-02 1.465040296316146851e-01 -1.467015445232391357e-01 8.715984225273132324e-02 -1.956904083490371704e-01 -3.218584954738616943e-01 -5.811451002955436707e-02 4.500579461455345154e-02 -4.110061228275299072e-01 4.104638844728469849e-02 -1.780088394880294800e-01 2.982403151690959930e-02 -5.861762911081314087e-02
-1.546005159616470337e-01 -8.183289319276809692e-02 1.447801589965820312e-01 4.848655313253402710e-02 -1.531986892223358154e-02 1.418689042329788208e-01 -2.079681009054183960e-01 5.290870741009712219e-02 -1.901434361934661865e-01 2.555150985717773438e-01 -2.856616377830505371e-01 -5.530807375907897949e-02 -2.383326739072799683e-01 -1.215077787637710571e-01 -3.205025941133499146e-02 -6.465557962656021118e-02 1.702979952096939087e-01 -3.238210976123809814e-01 1.524843275547027588e-01 2.372097373008728027e-01 2.086634635925292969e-01 -1.116897836327552795e-01 1.499890834093093872e-01 -2.538481652736663818e-01 1.180414184927940369e-01 -1.499528288841247559e-01 3.884014114737510681e-02 -3.754828274250030518e-01 -1.442596614360809326e-01 -1.829440146684646606e-01 -1.271482110023498535e-01 -1.053872704505920410e-01
-2.282487899065017700e-01 -1.563157327473163605e-02 3.068834841251373291e-01 -1.047252714633941650e-01 1.609190553426742554e-01 1.725656539201736450e-01 -1.444925367832183838e-01 -1.112259402871131897e-01 -1.747655868530273438e-02 8.527456969022750854e-02 -4.249796867370605469e-01 4.158278405666351318e-01 6.357193738222122192e-02 -1.323365420103073120e-01 1.200588271021842957e-01 -8.024962246417999268e-02 -8.926204591989517212e-02 -3.163723051548004150e-01 1.252649873495101929e-01 -3.029660582542419434e-01 6.113528087735176086e-02 -9.368578344583511353e-02 1.645130962133407593e-01 -1.225138679146766663e-01 3.890325501561164856e-02 -1.888762712478637695e-01 -6.000394001603126526e-02 -8.197830617427825928e-02 -5.248815566301345825e-02 1.277422532439231873e-02 -1.134708300232887268e-01 -1.290493011474609375e-01
9.669005125761032104e-02 -3.661786019802093506e-01 1.501573026180267334e-01 -4.056658744812011719e-01 -2.556181326508522034e-02 2.002096027135848999e-01 -2.140053957700729370e-01 -8.696059882640838623e-02 -2.569347806274890900e-02 1.278825104236602783e-01 -7.875595241785049438e-02 2.267040610313415527e-01 -7.697568088769912720e-02 -2.969380617141723633e-01 1.227219849824905396e-01 -1.007029861211776733e-01 3.300064802169799805e-02 6.556862965226173401e-03 2.939191460609436035e-01 9.455729275941848755e-02 2.900308370590209961e-01 -1.290254145860671997e-01 -1.374614331871271133e-02 8.021222800016403198e-02 -1.135533079504966736e-01 1.147650107741355896e-01 2.082744836807250977e-01 -1.420273929834365845e-01 -1.497434973716735840e-01 9.840152226388454437e-03 2.456762343645095825e-01 -7.142753154039382935e-02
5.533078685402870178e-02 -3.065702915191650391e-01 1.274388581514358521e-01 -2.501173615455627441e-01 3.143334016203880310e-02 -9.629908204078674316e-02 -2.263181209564208984e-01 8.704490959644317627e-02 2.104971110820770264e-01 6.079579144716262817e-02 6.697710603475570679e-03 1.407343149185180664e-01 -1.490907520055770874e-01 -6.911560893058776855e-02 1.734020859003067017e-01 -2.434145957231521606e-01 -1.284977346658706665e-01 8.945784717798233032e-02 6.824036687612533569e-02 -1.919657438993453979e-01 3.037723600864410400e-01 -3.894516825675964355e-01 -3.527390956878662109e-02 -3.995829820632934570e-02 -1.403022408485412598e-01 -1.351309358142316341e-03 9.466539323329925537e-02 -3.029036521911621094e-01 2.464982494711875916e-02 -2.490821629762649536e-01 -9.630102664232254028e-02 -2.564762234687805176e-01
-2.403379231691360474e-01 -1.055973023176193237e-01 -6.504341959953308105e-02 5.089103709906339645e-03 1.212032437324523926e-01 1.909055262804031372e-01 -2.988277375698089600e-01 8.606812357902526855e-02 -9.777980856597423553e-03 4.175283312797546387e-01 -7.065566629171371460e-02 -9.787368588149547577e-03 -1.397177856415510178e-02 9.336086362600326538e-02 1.446236856281757355e-02 -3.981375396251678467e-01 7.550541311502456665e-02 2.291674017906188965e-01 3.680306673049926758e-01 2.110398262739181519e-01 1.557212024927139282e-01 -3.778550401329994202e-02 4.148451611399650574e-02 -8.981308899819850922e-03 2.325313352048397064e-02 -1.350050270557403564e-01 -2.008577883243560791e-01 -1.198045387864112854e-01 1.621246188879013062e-01 -1.635314226150512695e-01 9.208243340253829956e-02 -1.766069382429122925e-01
-1.222321391105651855e-01 -1.695892959833145142e-01 4.624383524060249329e-02 -5.721773579716682434e-02 -2.143728882074356079e-01 9.782166033983230591e-02 -4.268433749675750732e-01 1.305966544896364212e-02 1.485799252986907959e-01 -1.183018609881401062e-01 -6.771378964185714722e-02 -9.909238666296005249e-02 -9.739450365304946899e-02 -1.847665756940841675e-01 1.897768676280975342e-01 -2.315737158060073853e-01 -1.118107326328754425e-02 1.291548907756805420e-01 2.690955400466918945e-01 1.588023453950881958e-01 2.524923086166381836e-01 -1.224086806178092957e-01 -4.034591913223266602e-01 -1.066333726048469543e-01 -3.168652653694152832e-01 4.408895969390869141e-02 1.845105178654193878e-02 -1.454474180936813354e-01 -1.298887729644775391e-01 -8.343303203582763672e-02 -1.063131466507911682e-01 -5.434607714414596558e-02
-3.697448670864105225e-01 -5.295874923467636108e-02 -2.869035862386226654e-02 7.415602356195449829e-02 -3.929546847939491272e-02 1.882850825786590576e-01 -2.685150802135467529e-01 1.311490312218666077e-03 1.914959400892257690e-01 3.618019819259643555e-01 -9.739475697278976440e-02 1.915559023618698120e-01 -9.211406856775283813e-02 1.178979054093360901e-01 2.647040598094463348e-02 -4.386221766471862793e-01 -7.178118824958801270e-02 2.027729898691177368e-01 2.719124853610992432e-01 5.875440314412117004e-02 1.266017109155654907e-01 -1.906976550817489624e-01 4.595632106065750122e-02 -4.974167328327894211e-03 1.277532987296581268e-02 -1.362970024347305298e-01 -2.169876098632812500e-01 -1.123986318707466125e-01 2.046958655118942261e-01 -3.685200214385986328e-02 1.090402007102966309e-01 -6.360048055648803711e-02
-4.509204626083374023e-01 -6.030776351690292358e-02 -3.729271888732910156e-02 -2.433047257363796234e-02 1.223212778568267822e-01 1.151729002594947815e-01 -8.266280591487884521e-02 6.882056593894958496e-02 1.504941433668136597e-01 3.327661454677581787e-01 -1.887918859720230103e-01 1.157175898551940918e-01 -1.392889022827148438e-01 -2.297184765338897705e-01 1.524556130170822144e-01 -3.062399029731750488e-01 -1.423475891351699829e-01 1.362699121236801147e-01 1.587096601724624634e-01 9.827016294002532959e-02 1.063706576824188232e-01 -1.401198208332061768e-01 -8.343558013439178467e-02 1.221674755215644836e-01 -1.018506288528442383e-01 -1.684887260198593140e-01 -2.268530875444412231e-01 -1.439013034105300903e-01 1.205816641449928284e-01 -3.451884388923645020e-01 8.915685862302780151e-02 -2.352841570973396301e-02
3.017004020512104034e-02 -3.861004710197448730e-01 -2.976495027542114258e-01 -3.636628091335296631e-01 6.581208109855651855e-02 3.070496618747711182e-01 -2.142455428838729858e-02 -4.168082773685455322e-02 1.724910885095596313e-01 -2.500067837536334991e-02 1.673181802034378052e-01 1.890288591384887695e-01 -1.259382069110870361e-01 -1.326059699058532715e-01 1.064238399267196655e-01 -2.130118310451507568e-01 1.730072870850563049e-02 1.338868737220764160e-01 3.871949911117553711e-01 3.821228444576263428e-02 1.121546626091003418e-01 -2.031968384981155396e-01 1.883490767795592546e-04 -2.825346887111663818e-01 2.045775391161441803e-02 5.939053371548652649e-02 -1.177619323134422302e-01 -9.318625554442405701e-03 -9.903259575366973877e-02 2.193365059792995453e-02 -1.094235554337501526e-01 -2.553098089993000031e-02
-1.455394476652145386e-01 -1.692248135805130005e-01 9.232010692358016968e-02 -1.620701104402542114e-01 -2.204147577285766602e-01 -2.074205428361892700e-01 -9.797370433807373047e-02 1.796520352363586426e-01 2.342909127473831177e-01 4.938456416130065918e-02 -8.678274601697921753e-02 1.052667200565338135e-01 -8.413765579462051392e-02 -7.954523712396621704e-02 3.228373527526855469e-01 -2.498461306095123291e-01 1.609658002853393555e-01 -2.890104949474334717e-01 1.757659316062927246e-01 -7.785183936357498169e-02 1.865901350975036621e-01 -2.683739662170410156e-01 2.553359232842922211e-02 -1.009424701333045959e-01 -2.259340733289718628e-01 4.411095008254051208e-02 2.767425961792469025e-02 -3.815345466136932373e-02 -1.003976985812187195e-01 -3.192663192749023438e-01 -1.672300249338150024e-01 -2.581689059734344482e-01
-5.097355693578720093e-02 -9.360062330961227417e-02 2.629142068326473236e-02 -2.866957187652587891e-01 6.307677179574966431e-02 -2.199002802371978760e-01 -3.923913240432739258e-01 5.713922902941703796e-03 -1.319206058979034424e-01 -6.197303906083106995e-02 -4.438935816287994385e-01 -3.604752197861671448e-02 -5.444319918751716614e-02 -2.675893008708953857e-01 1.167452707886695862e-01 -1.198121607303619385e-01 -2.168694883584976196e-02 -6.466428935527801514e-02 6.101579219102859497e-02 2.330783903598785400e-01 2.857619524002075195e-01 1.973369568586349487e-01 -1.574972867965698242e-01 1.173164579086005688e-03 -2.498001009225845337e-01 3.939624875783920288e-03 -1.124560385942459106e-01 -1.905752569437026978e-01 6.656837463378906250e-02 -1.663423329591751099e-01 4.919314384460449219e-02 1.525397300720214844e-01
-5.867049694061279297e-01 -1.696974337100982666e-01 -7.074425369501113892e-02 1.091283163987100124e-03 -1.387387607246637344e-02 -1.908216252923011780e-02 -1.721900999546051025e-01 9.299511462450027466e-02 -1.406413689255714417e-02 3.496170639991760254e-01 -1.915573328733444214e-01 2.529454603791236877e-02 -1.817813515663146973e-01 -1.729015856981277466e-01 9.514421969652175903e-02 -2.019131034612655640e-01 -4.403734952211380005e-02 1.831881403923034668e-01 7.627872377634048462e-02 1.234119385480880737e-01 1.106511503458023071e-01 -3.038447797298431396e-01 -4.777399450540542603e-02 1.328697502613067627e-01 -1.044621244072914124e-01 -6.185535341501235962e-02 -1.264138072729110718e-01 -6.780509650707244873e-02 1.446659862995147705e-01 -1.866249293088912964e-01 1.941691488027572632e-01 -2.778761647641658783e-02
-6.345838308334350586e-02 -3.167192041873931885e-01 1.198930218815803528e-01 -3.147082328796386719e-01 1.632461547851562500e-01 -1.391814947128295898e-01 -3.498688340187072754e-01 1.375621091574430466e-02 2.078394442796707153e-01 2.734223306179046631e-01 1.298284530639648438e-01 6.944043934345245361e-02 7.829508185386657715e-02 -1.520921587944030762e-01 1.016921475529670715e-01 -2.239977270364761353e-01 -9.703598916530609131e-02 -4.806929826736450195e-02 1.966497898101806641e-01 6.395544856786727905e-02 3.217570781707763672e-01 -1.397945284843444824e-01 1.832463406026363373e-02 -4.882027208805084229e-02 -1.201698407530784607e-01 -8.243232220411300659e-02 1.299300789833068848e-01 -1.127232909202575684e-01 9.960542619228363037e-02 -3.265205919742584229e-01 -8.012600243091583252e-02 1.736567318439483643e-01
-1.903459131717681885e-01 1.561541855335235596e-01 2.284040600061416626e-01 -1.499714404344558716e-01 6.466627866029739380e-02 1.669470369815826416e-01 -2.638830244541168213e-01 -1.370067298412322998e-01 5.844164267182350159e-02 3.066118359565734863e-01 -1.610976904630661011e-01 1.486471481621265411e-02 -7.953857630491256714e-02 -1.152195557951927185e-01 7.031886279582977295e-02 -4.035769104957580566e-01 2.204935848712921143e-01 -4.272110015153884888e-02 2.428461909294128418e-01 -9.843948483467102051e-02 1.316594779491424561e-01 -1.916695386171340942e-01 -1.414437592029571533e-01 -1.175401434302330017e-01 1.725233197212219238e-01 1.508685201406478882e-01 3.220506608486175537e-01 -2.415929436683654785e-01 -3.111850656569004059e-02 -5.718424543738365173e-02 1.585578545928001404e-02 -8.453473448753356934e-02
-2.423305436968803406e-02 6.226275488734245300e-02 -1.486240923404693604e-01 -1.221508346498012543e-02 6.134742498397827148e-02 1.331533491611480713e-01 1.107071489095687866e-01 1.245061401277780533e-02 1.548992097377777100e-01 1.409358382225036621e-01 -3.833132386207580566e-01 -9.616156667470932007e-02 -8.040671050548553467e-02 3.140780376270413399e-03 2.724208831787109375e-01 -2.809362113475799561e-01 3.370988070964813232e-01 -3.305613994598388672e-02 4.359474182128906250e-01 9.393800050020217896e-02 3.499284759163856506e-02 -1.560553326271474361e-03 -6.734504550695419312e-02 -4.090902209281921387e-01 5.378421396017074585e-02 5.501597747206687927e-02 -7.164315879344940186e-02 -1.399560570716857910e-01 1.720421165227890015e-01 -8.969455957412719727e-02 -1.224397644400596619e-01 -9.875242412090301514e-02
-1.022449731826782227e-01 -1.420024335384368896e-01 1.073746979236602783e-01 -2.393682599067687988e-01 -3.491021692752838135e-02 2.481110543012619019e-01 -7.332785427570343018e-02 -1.846409440040588379e-01 3.565481901168823242e-01 2.153862714767456055e-01 -4.382801800966262817e-02 4.971917346119880676e-02 -3.313402533531188965e-01 -2.649809420108795166e-01 -5.139286164194345474e-03 -1.498080641031265259e-01 -7.818035781383514404e-02 -6.531328707933425903e-02 4.369124770164489746e-02 2.633898854255676270e-01 1.454881876707077026e-01 -3.052559792995452881e-01 1.073380187153816223e-01 7.642053067684173584e-02 -2.179645299911499023e-01 -1.387621611356735229e-01 -7.969843596220016479e-02 1.631180942058563232e-01 1.462790966033935547e-01 -2.041168063879013062e-01 -1.805664598941802979e-01 -9.574884176254272461e-02
-2.859851159155368805e-02 1.561608612537384033e-01 -2.355365455150604248e-01 -3.889300674200057983e-02 -1.909800060093402863e-02 -1.674821674823760986e-01 -8.352224528789520264e-02 -1.781412661075592041e-01 -1.287835985422134399e-01 2.091803103685379028e-01 3.906641155481338501e-02 9.502325206995010376e-02 -1.121291331946849823e-02 -1.522121280431747437e-01 2.205016463994979858e-01 -2.328758090734481812e-01 7.369717210531234741e-02 -1.716226935386657715e-01 3.393817245960235596e-01 1.552774161100387573e-01 6.486664712429046631e-02 -2.163001149892807007e-01 2.959170043468475342e-01 -1.321961134672164917e-01 -1.347489804029464722e-01 -2.188641577959060669e-01 3.038434386253356934e-01 1.037694886326789856e-01 2.144424170255661011e-01 -1.843669265508651733e-01 -2.711670100688934326e-01 -2.771381102502346039e-02
1.809823811054229736e-01 -1.581670790910720825e-01 -4.426134750247001648e-02 -2.466365396976470947e-01 -1.414088159799575806e-01 9.938004612922668457e-02 -2.785367071628570557e-01 1.542363762855529785e-01 -2.116041034460067749e-01 -9.312962181866168976e-03 -2.528692483901977539e-01 -1.774324923753738403e-01 -3.212078511714935303e-01 -1.481982171535491943e-01 -1.621865481138229370e-01 -1.450723707675933838e-01 1.821759641170501709e-01 6.436595320701599121e-02 3.462337553501129150e-01 6.107498425990343094e-03 1.256980374455451965e-02 -2.859472930431365967e-01 2.346510812640190125e-02 -1.230825185775756836e-01 1.158461123704910278e-01 -1.823886111378669739e-02 1.488007754087448120e-01 -2.809120416641235352e-01 5.815762281417846680e-02 -1.721419543027877808e-01 -8.775404840707778931e-02 -1.582008451223373413e-01
-4.717524349689483643e-02 -2.483166307210922241e-01 -1.748217195272445679e-01 -3.249310702085494995e-02 1.261496543884277344e-01 -2.396212890744209290e-02 -3.904749155044555664e-01 1.050260961055755615e-01 -3.039088547229766846e-01 -1.087644472718238831e-01 -3.156304955482482910e-01 1.748998165130615234e-01 3.314154222607612610e-02 -1.176855713129043579e-01 2.461577206850051880e-01 9.558548778295516968e-02 1.815509498119354248e-01 1.783011555671691895e-01 4.246773198246955872e-02 9.524628520011901855e-02 1.181403473019599915e-01 5.210435763001441956e-02 2.933638356626033783e-02 -2.102917432785034180e-01 -1.938245445489883423e-01 5.836653336882591248e-02 -7.091256976127624512e-02 -1.075368598103523254e-01 2.882304787635803223e-01 -1.542073339223861694e-01 -2.681482732295989990e-01 -1.780854016542434692e-01
-2.507467567920684814e-01 -2.113305181264877319e-01 -3.527199327945709229e-01 -3.802859187126159668e-01 -1.784266233444213867e-01 1.611662954092025757e-01 -9.911259263753890991e-02 -1.580110043287277222e-01 1.850355267524719238e-01 -2.692701481282711029e-02 -2.249582260847091675e-01 -8.281919360160827637e-02 1.259248703718185425e-02 4.086919128894805908e-02 5.421734228730201721e-02 -1.235223785042762756e-01 1.290273815393447876e-01 -8.676162362098693848e-02 2.558315694332122803e-01 -1.009001210331916809e-01 1.873767077922821045e-01 -9.847413748502731323e-02 2.272186875343322754e-01 -1.064655333757400513e-01 -2.498270571231842041e-01 7.988023012876510620e-02 2.095115333795547485e-01 2.502336725592613220e-02 2.143628150224685669e-01 -8.455597795546054840e-03 2.268097847700119019e-01 -4.766377620398998260e-03
-4.372206628322601318e-01 7.115953415632247925e-02 3.817936405539512634e-02 6.191629171371459961e-02 1.245282441377639771e-01 2.548812329769134521e-01 -2.531568109989166260e-01 4.187431186437606812e-02 -2.725291298702359200e-03 -3.071452490985393524e-02 -8.904024213552474976e-02 -1.468778252601623535e-01 -9.744814783334732056e-02 2.577444352209568024e-02 2.250037193298339844e-01 -2.956660091876983643e-02 8.708320558071136475e-02 -6.777285784482955933e-02 4.227612018585205078e-01 -1.012213900685310364e-01 -3.467440977692604065e-02 -2.192336618900299072e-01 9.786356240510940552e-02 3.038765862584114075e-02 -7.695461809635162354e-02 2.460283935070037842e-01 2.545552253723144531e-01 -1.581042110919952393e-01 1.693131774663925171e-01 -2.042759209871292114e-01 -1.592425554990768433e-01 -2.171154320240020752e-01
-1.141661927103996277e-01 -2.690353095531463623e-01 7.097648829221725464e-02 -2.041498273611068726e-01 1.660355329513549805e-01 4.133360460400581360e-02 -2.369804233312606812e-01 2.679886221885681152e-01 1.686236560344696045e-01 2.211044281721115112e-01 7.219436019659042358e-02 4.133410379290580750e-02 -6.289225816726684570e-02 8.278349041938781738e-02 1.567796766757965088e-01 -1.542299687862396240e-01 -7.791496813297271729e-02 -4.601485654711723328e-02 2.201329469680786133e-01 -8.316450566053390503e-02 3.354782760143280029e-01 -1.730893254280090332e-01 -4.012024030089378357e-02 -5.937280505895614624e-02 -3.433328866958618164e-01 -7.445140182971954346e-02 6.651433557271957397e-02 -4.278129711747169495e-02 3.009099662303924561e-01 -3.181102871894836426e-01 -1.410202980041503906e-01 1.212219595909118652e-01
-1.607448309659957886e-01 2.463696710765361786e-02 2.467413842678070068e-01 -3.390075564384460449e-01 3.515717573463916779e-03 2.462748736143112183e-01 -1.564345657825469971e-01 8.079471997916698456e-03 1.149043962359428406e-01 -6.454180181026458740e-02 -7.123818248510360718e-02 2.051330357789993286e-01 -8.099038153886795044e-02 -9.175504744052886963e-02 2.187308818101882935e-01 -1.791384518146514893e-01 4.586533308029174805e-01 1.282228250056505203e-02 2.368540614843368530e-01 -2.367904782295227051e-02 3.699724376201629639e-01 8.912869542837142944e-02 -1.093565598130226135e-01 3.673693398013710976e-03 2.710695005953311920e-02 1.576635539531707764e-01 1.858347505331039429e-01 -9.476831555366516113e-02 -3.958467021584510803e-02 -1.428792923688888550e-01 -1.551413983106613159e-01 1.181883364915847778e-01
-3.517058491706848145e-01 -1.434336304664611816e-01 1.840121150016784668e-01 -1.834449917078018188e-01 -7.360365241765975952e-02 7.556891441345214844e-02 -1.198555678129196167e-01 3.598709776997566223e-02 2.154487520456314087e-01 4.171566367149353027e-01 -2.759983241558074951e-01 1.645909696817398071e-01 -1.869889646768569946e-01 -7.818373292684555054e-02 -1.041395515203475952e-01 -2.182558625936508179e-01 -1.295781433582305908e-01 -7.653114944696426392e-02 2.814988791942596436e-01 3.973198309540748596e-02 2.580603063106536865e-01 -1.177625954151153564e-01 -5.623064562678337097e-02 -1.041536778211593628e-01 5.617174133658409119e-02 8.594783395528793335e-02 -2.290057837963104248e-01 -2.685001678764820099e-02 1.429457217454910278e-01 -1.028493121266365051e-01 1.913423091173171997e-01 9.432096034288406372e-02
-2.022786624729633331e-02 -2.940295040607452393e-01 1.908160299062728882e-01 -4.907746911048889160e-01 -8.518624119460582733e-03 1.034855470061302185e-01 -2.950356900691986084e-01 1.235022470355033875e-01 2.535561844706535339e-02 2.776274457573890686e-02 -1.787787079811096191e-01 2.049218416213989258e-01 -8.726308494806289673e-02 -1.226594671607017517e-01 1.790322065353393555e-01 -1.467349827289581299e-01 -2.340181916952133179e-01 1.226922273635864258e-01 5.545005574822425842e-02 2.239914983510971069e-02 2.886335849761962891e-01 -1.678854674100875854e-01 -8.589285612106323242e-02 1.532311439514160156e-01 -2.693411111831665039e-01 4.406412318348884583e-02 1.443089693784713745e-01 -1.672980338335037231e-01 -1.883825287222862244e-02 -7.965734601020812988e-02 1.153329610824584961e-01 -1.101161241531372070e-01
-1.245463415980339050e-01 -1.886409521102905273e-01 -8.724269270896911621e-02 -3.211600482463836670e-01 3.608260676264762878e-02 -1.580232232809066772e-01 -3.654023706912994385e-01 -1.561696976423263550e-01 -1.567853987216949463e-02 1.790772229433059692e-01 7.610476575791835785e-03 3.785920143127441406e-01 -1.952961459755897522e-02 1.159404497593641281e-02 2.033944278955459595e-01 1.359951961785554886e-02 2.578448057174682617e-01 1.216963976621627808e-01 6.001874431967735291e-02 4.324179887771606445e-02 1.920786052942276001e-01 -3.770295903086662292e-02 1.245853584259748459e-02 -2.541435360908508301e-01 -3.921753913164138794e-02 1.010396182537078857e-01 -1.627903729677200317e-01 6.867599487304687500e-02 -2.099654227495193481e-01 -2.670153677463531494e-01 -1.948906928300857544e-01 -2.236897647380828857e-01
-4.239540398120880127e-01 -3.204762563109397888e-02 -6.320351362228393555e-02 -2.462188005447387695e-01 -1.043910011649131775e-01 1.967455893754959106e-01 -1.567636877298355103e-01 -5.652435496449470520e-02 -1.196016967296600342e-01 -2.204982340335845947e-01 -1.465544942766427994e-02 5.470287427306175232e-02 -3.639869391918182373e-01 -1.168787628412246704e-01 1.692371964454650879e-01 -3.034844100475311279e-01 2.878660522401332855e-02 -3.990714251995086670e-02 4.628526046872138977e-02 1.011596992611885071e-01 1.991476416587829590e-01 -2.200420200824737549e-01 -1.944034248590469360e-01 7.208667695522308350e-02 -1.096032187342643738e-01 2.431459575891494751e-01 -7.299223798327147961e-04 7.122545689344406128e-02 1.327296495437622070e-01 -3.107088506221771240e-01 8.425476402044296265e-02 2.987032383680343628e-02
-7.274124771356582642e-03 -4.916516691446304321e-02 -1.458767950534820557e-01 -9.512908756732940674e-02 4.876583069562911987e-02 1.314906924962997437e-01 -2.607355117797851562e-01 2.804844379425048828e-01 3.196262717247009277e-01 -2.104065865278244019e-01 -1.325980573892593384e-01 -6.966859102249145508e-02 -3.074102103710174561e-01 -1.107685938477516174e-01 1.939041167497634888e-01 -2.327168583869934082e-01 -6.446934491395950317e-02 -1.987098017707467079e-03 4.109650552272796631e-01 5.286541581153869629e-02 2.579034268856048584e-01 -8.588331937789916992e-02 3.616957366466522217e-02 -3.067381912842392921e-03 -1.539287995547056198e-02 2.137560546398162842e-01 -3.631532937288284302e-02 -1.257279515266418457e-01 -2.024920135736465454e-01 1.401044279336929321e-01 -2.393409311771392822e-01 -3.817079216241836548e-02
-2.226414382457733154e-01 9.448756277561187744e-02 -3.162344917654991150e-02 2.802041172981262207e-01 -1.811312437057495117e-01 1.547051686793565750e-02 -2.839421927928924561e-01 -6.061661988496780396e-02 -1.306115239858627319e-01 7.314521819353103638e-02 -2.463614642620086670e-01 4.042181745171546936e-02 -2.611899971961975098e-01 -4.827158898115158081e-02 4.185364767909049988e-02 -3.077489137649536133e-01 1.209915149956941605e-02 -1.337695121765136719e-01 1.091009154915809631e-01 -1.504797190427780151e-01 2.041597962379455566e-01 8.279699087142944336e-02 -1.797053664922714233e-01 -1.173920631408691406e-01 7.781797647476196289e-02 2.033843100070953369e-02 -1.025475636124610901e-01 -9.494361281394958496e-02 2.836594283580780029e-01 -4.063014984130859375e-01 -8.824940770864486694e-02 -2.576114833354949951e-01
-2.364029735326766968e-01 -7.603401690721511841e-02 2.238873019814491272e-02 -1.134445071220397949e-01 -5.878544598817825317e-02 1.236369982361793518e-01 -3.582660481333732605e-02 -1.261718571186065674e-01 -5.320449545979499817e-02 1.082161292433738708e-01 -4.975193366408348083e-02 -4.611013084650039673e-02 -2.297661602497100830e-01 8.360656350851058960e-02 -3.866887837648391724e-02 -3.785933852195739746e-01 -1.135042402893304825e-02 -1.945526152849197388e-01 4.427187144756317139e-01 9.530080109834671021e-02 1.542086303234100342e-01 1.245023086667060852e-01 -6.281596608459949493e-03 -1.380087882280349731e-01 1.614592969417572021e-01 3.079995512962341309e-02 2.694734334945678711e-01 -4.781691730022430420e-02 2.534070014953613281e-01 -3.161070346832275391e-01 -2.371202409267425537e-01 -2.038370519876480103e-01
-1.854261159896850586e-01 -9.814041107892990112e-02 1.429039537906646729e-01 -4.779871180653572083e-02 8.680266886949539185e-02 1.091469749808311462e-01 -7.796524465084075928e-02 -5.699637904763221741e-02 -1.649041771888732910e-01 9.022917598485946655e-02 -8.600564301013946533e-02 -2.154943160712718964e-02 -1.110701635479927063e-01 -1.421323418617248535e-01 -9.672099351882934570e-02 -2.159194648265838623e-01 1.010159105062484741e-01 -4.251908883452415466e-02 3.623531460762023926e-01 8.880735188722610474e-02 2.354973554611206055e-01 -3.270295560359954834e-01 1.192984804511070251e-01 -1.990623474121093750e-01 1.844038218259811401e-01 2.724279277026653290e-02 2.222269773483276367e-01 8.217060565948486328e-02 3.886401653289794922e-02 3.353416547179222107e-02 -1.981427967548370361e-01 -5.220641493797302246e-01
1.504796892404556274e-01 -1.757424026727676392e-01 3.785078227519989014e-02 -2.274122834205627441e-01 -2.078509032726287842e-01 7.452019304037094116e-02 -9.129755198955535889e-02 3.914032280445098877e-01 3.944537788629531860e-02 1.742574125528335571e-01 9.801083803176879883e-02 3.589172363281250000e-01 -1.013418957591056824e-01 -9.794960916042327881e-02 1.938489675521850586e-01 -1.130282506346702576e-01 8.003274351358413696e-02 -7.461136579513549805e-02 2.986060380935668945e-01 -1.610180139541625977e-01 2.604742646217346191e-01 -1.324813961982727051e-01 3.280181065201759338e-02 -1.166908666491508484e-01 -2.318608462810516357e-01 -8.539449423551559448e-02 1.177333667874336243e-01 -2.573604881763458252e-01 7.177014648914337158e-02 -1.936890631914138794e-01 -9.022257477045059204e-02 -1.528361439704895020e-01
-3.837056756019592285e-01 -1.662956476211547852e-01 3.842522203922271729e-02 2.262689545750617981e-02 -4.796846956014633179e-02 -5.128921568393707275e-02 -4.066227972507476807e-01 3.364638658240437508e-03 3.076463341712951660e-01 2.023305594921112061e-01 -1.924605667591094971e-02 1.342890262603759766e-01 -2.673222422599792480e-01 1.504213809967041016e-01 -1.335135400295257568e-01 -2.205548584461212158e-01 -1.183146834373474121e-01 -1.123852878808975220e-01 1.521980911493301392e-01 1.268580108880996704e-01 2.384806126356124878e-01 -2.291657775640487671e-01 -1.728950650431215763e-03 3.300759196281433105e-02 2.284071743488311768e-01 -2.134643122553825378e-02 -6.651946157217025757e-02 -1.942631602287292480e-01 2.090223580598831177e-01 -1.296318471431732178e-01 -5.238247569650411606e-03 -8.134690672159194946e-02
-3.526023626327514648e-01 3.576885759830474854e-01 2.921162731945514679e-02 -1.608740389347076416e-01 6.730483472347259521e-02 1.379679143428802490e-01 -2.120726555585861206e-01 -1.372654289007186890e-01 1.211246177554130554e-01 3.134803175926208496e-01 -2.107727378606796265e-01 -9.559291601181030273e-02 6.114603206515312195e-02 -9.793236106634140015e-02 -1.176157221198081970e-01 -4.509465694427490234e-01 2.150762379169464111e-01 -3.058456070721149445e-02 2.128433138132095337e-01 6.981439888477325439e-02 1.808312386274337769e-01 -1.505009233951568604e-01 1.187590882182121277e-02 -8.630588650703430176e-02 1.236616373062133789e-01 -2.018068172037601471e-02 1.506430506706237793e-01 -8.013657480478286743e-02 2.680591493844985962e-02 -5.417721346020698547e-02 -1.077118739485740662e-01 -1.273378580808639526e-01
-1.266200989484786987e-01 -1.155671775341033936e-01 6.351246684789657593e-02 2.802740968763828278e-02 -2.946747243404388428e-01 1.076418310403823853e-01 -3.335240185260772705e-01 1.145019903779029846e-01 1.808636188507080078e-01 -5.561358854174613953e-02 -3.041061945259571075e-02 2.343696057796478271e-01 -8.159347623586654663e-02 -9.503377974033355713e-02 -1.690301001071929932e-01 -1.587915122509002686e-01 -2.690529450774192810e-02 5.430287122726440430e-02 4.533639550209045410e-01 1.462659239768981934e-01 -1.240696981549263000e-01 -2.034714072942733765e-01 1.394397318363189697e-01 1.689817197620868683e-02 -3.124752640724182129e-01 -9.653897583484649658e-02 2.799355089664459229e-01 -1.369807403534650803e-02 -1.708777397871017456e-01 3.644004696980118752e-03 -2.317239344120025635e-01 -7.963193207979202271e-02
-4.206596910953521729e-01 -2.779557108879089355e-01 -1.431185454130172729e-01 -1.778774559497833252e-01 -8.462730795145034790e-03 -5.328293889760971069e-02 -2.602857649326324463e-01 2.873378992080688477e-01 2.470530867576599121e-01 1.583740264177322388e-01 -1.665664762258529663e-01 -8.855874091386795044e-02 -1.237005293369293213e-01 -1.829126775264739990e-01 -2.826814353466033936e-02 -3.420419692993164062e-01 -4.786668345332145691e-02 -2.293613180518150330e-02 1.218721941113471985e-01 2.180618196725845337e-01 2.012807428836822510e-01 -3.000282943248748779e-01 -9.226723015308380127e-02 -1.149905547499656677e-01 5.859232693910598755e-02 -1.052464023232460022e-01 -3.958190605044364929e-02 3.395934030413627625e-02 -8.058480918407440186e-02 -6.175972521305084229e-02 -7.050904631614685059e-02 4.677243530750274658e-02
-3.401270508766174316e-01 4.902464523911476135e-02 1.032175421714782715e-01 -6.028459966182708740e-02 -2.339361310005187988e-01 1.008170917630195618e-01 -2.626807987689971924e-01 6.676680594682693481e-02 -8.696831017732620239e-02 4.945248365402221680e-02 -2.119534313678741455e-01 1.274240463972091675e-01 -3.054614663124084473e-01 5.705354362726211548e-02 -2.262778133153915405e-01 -7.043416053056716919e-02 -5.592089612036943436e-03 -9.382101148366928101e-02 4.692322611808776855e-01 -2.119676023721694946e-01 1.172134578227996826e-01 8.398994058370590210e-02 -5.386159569025039673e-02 -1.503926664590835571e-01 2.211688831448554993e-02 -2.289348244667053223e-01 1.831810772418975830e-01 -9.275098890066146851e-02 1.594576090574264526e-01 -1.377306506037712097e-02 -2.322518676519393921e-01 -1.025060117244720459e-01
-2.441385835409164429e-01 -1.853783279657363892e-01 -2.817980758845806122e-02 -2.371408492326736450e-01 1.725715398788452148e-01 1.569748222827911377e-01 -2.379549443721771240e-01 4.602248221635818481e-02 -1.823547035455703735e-01 -1.225169226527214050e-01 -1.216417700052261353e-01 2.492522448301315308e-01 1.945048570632934570e-01 1.051391065120697021e-01 2.426642775535583496e-01 -1.464889198541641235e-01 1.702638566493988037e-01 -6.353317946195602417e-02 1.832816004753112793e-01 2.716924250125885010e-01 2.824032902717590332e-01 -5.173827335238456726e-02 7.107836008071899414e-02 -2.511127293109893799e-01 -9.956690482795238495e-03 6.887125223875045776e-02 -1.200091913342475891e-01 2.149209082126617432e-01 -7.102318853139877319e-02 -3.371232151985168457e-01 3.129113465547561646e-02 7.304663211107254028e-02
-2.312557399272918701e-01 1.000174954533576965e-01 1.935775727033615112e-01 -6.701816618442535400e-02 3.008534573018550873e-02 1.294478476047515869e-01 -5.017718300223350525e-02 -2.199180722236633301e-01 2.001352310180664062e-01 1.672194749116897583e-01 -2.307101339101791382e-01 1.735366433858871460e-01 3.378865122795104980e-02 -1.241287961602210999e-01 6.141206249594688416e-02 -5.150572061538696289e-01 1.929631978273391724e-01 -1.537296175956726074e-01 3.273288011550903320e-01 5.175443366169929504e-02 1.254883259534835815e-01 -1.051246151328086853e-01 1.094774827361106873e-01 -3.853167581837624311e-04 1.850208640098571777e-01 1.082403361797332764e-01 2.782221138477325439e-01 -1.187726557254791260e-01 1.140448972582817078e-01 -6.977148354053497314e-02 1.379895769059658051e-02 -1.550623029470443726e-01
-1.450313776731491089e-01 -2.163035124540328979e-01 5.033860448747873306e-03 1.366626322269439697e-01 -1.399956792593002319e-01 -2.343203276395797729e-01 -4.665066003799438477e-01 -6.806191522628068924e-03 -7.181394845247268677e-02 2.592358291149139404e-01 -2.005398124456405640e-01 -1.742339693009853363e-02 -2.652114033699035645e-01 -1.600336432456970215e-01 5.763199180364608765e-02 -2.879468798637390137e-01 -7.734721899032592773e-02 -2.595067024230957031e-01 -4.491893202066421509e-02 -5.050508677959442139e-02 1.026499122381210327e-01 -2.685154676437377930e-01 2.780554592609405518e-01 -8.849516510963439941e-03 8.326871693134307861e-02 -1.844309456646442413e-02 9.395513683557510376e-03 -1.152621284127235413e-01 5.558621510863304138e-02 -1.420600712299346924e-01 2.628208510577678680e-02 -2.090443521738052368e-01
-3.007790446281433105e-01 -7.615331094712018967e-03 -2.589352726936340332e-01 -2.507677376270294189e-01 -2.375072538852691650e-01 4.206298887729644775e-01 -1.282915771007537842e-01 -1.984547227621078491e-01 3.844463080167770386e-02 -1.090304031968116760e-01 -1.145150288939476013e-01 4.352301824837923050e-03 -1.747270971536636353e-01 -3.469067439436912537e-02 7.001651823520660400e-02 3.846755251288414001e-02 1.489805579185485840e-01 6.282329559326171875e-02 1.450566798448562622e-01 -6.663684546947479248e-02 2.956593036651611328e-01 -2.873709201812744141e-01 -1.944194138050079346e-01 -1.671231240034103394e-01 -9.918148070573806763e-02 -1.242849305272102356e-01 -7.500498904846608639e-04 -1.980499923229217529e-02 1.234676912426948547e-01 -6.230834126472473145e-02 -2.229190198704600334e-03 -3.059233129024505615e-01
-1.527585983276367188e-01 1.220129579305648804e-01 1.394548639655113220e-02 -2.598877549171447754e-01 1.123488321900367737e-01 -5.975620448589324951e-02 -2.893320657312870026e-02 -1.812987327575683594e-01 -3.810023963451385498e-01 1.194399148225784302e-01 3.757203370332717896e-02 5.697204172611236572e-02 1.415691431611776352e-02 -1.727589368820190430e-01 2.677317857742309570e-01 -3.097470402717590332e-01 2.306670546531677246e-01 -5.523742735385894775e-02 2.421555370092391968e-01 -4.398836195468902588e-02 2.054083049297332764e-01 -1.687653511762619019e-01 2.172253429889678955e-01 -2.526007294654846191e-01 -3.638343885540962219e-03 -1.324709802865982056e-01 2.277498394250869751e-01 -5.280872434377670288e-02 3.184425085783004761e-02 -2.446217834949493408e-02 -3.127836585044860840e-01 1.105378493666648865e-01
-1.595813482999801636e-01 -2.853730022907257080e-01 1.236231774091720581e-01 -2.234859168529510498e-01 8.839683234691619873e-02 5.908428691327571869e-03 -3.102996349334716797e-01 1.073630526661872864e-01 1.609340012073516846e-01 2.599007189273834229e-01 1.898265331983566284e-01 3.487945720553398132e-02 -1.578665971755981445e-01 -6.618568301200866699e-02 2.033153474330902100e-01 -1.657107025384902954e-01 -1.519419848918914795e-01 2.252563834190368652e-02 2.226707637310028076e-01 -1.860028207302093506e-01 3.539377152919769287e-01 -4.121970757842063904e-02 -1.134049892425537109e-01 4.449704661965370178e-02 -2.235698699951171875e-01 -5.068276822566986084e-02 1.091686561703681946e-01 -1.636792570352554321e-01 1.708412319421768188e-01 -3.043036460876464844e-01 -1.155034229159355164e-01 8.621505647897720337e-02
1.468162089586257935e-01 -3.653351962566375732e-01 -6.547061353921890259e-02 -1.433283276855945587e-02 -3.942180052399635315e-02 -1.044462621212005615e-01 -6.690263748168945312e-02 -4.979828372597694397e-03 8.056193590164184570e-02 9.062815457582473755e-02 -2.628263831138610840e-01 2.689533680677413940e-02 -1.838575452566146851e-01 8.984345942735671997e-02 1.601604670286178589e-01 -7.823131233453750610e-02 1.379213035106658936e-01 -1.072528436779975891e-01 1.893078982830047607e-01 1.950652301311492920e-01 2.546842396259307861e-01 -1.036330163478851318e-01 1.472463607788085938e-01 -3.764597773551940918e-01 -3.601480722427368164e-01 2.773185968399047852e-01 2.096874862909317017e-01 -2.069672197103500366e-02 5.089173465967178345e-02 -1.300864964723587036e-01 -2.192072756588459015e-02 -2.257091253995895386e-01
7.137298583984375000e-02 1.032529398798942566e-03 1.399643868207931519e-01 -3.083621859550476074e-01 -2.937160665169358253e-03 2.382347136735916138e-01 -3.555703461170196533e-01 1.737369298934936523e-01 -1.253134310245513916e-01 1.327037811279296875e-01 -1.960491687059402466e-01 1.809053821489214897e-03 -1.485310643911361694e-01 1.288790348917245865e-02 -1.792768016457557678e-02 -2.738844454288482666e-01 -3.727968037128448486e-01 -2.763715106993913651e-03 2.011271566152572632e-01 2.698267437517642975e-02 -9.980677068233489990e-02 -1.870680302381515503e-01 2.359498739242553711e-01 -3.696777820587158203e-01 1.685807481408119202e-02 -1.081089526414871216e-01 1.027077659964561462e-01 -3.885162249207496643e-02 1.049192696809768677e-01 3.165860474109649658e-02 -3.926848992705345154e-02 2.061479538679122925e-01
-1.189144030213356018e-01 2.356959581375122070e-01 4.355953261256217957e-02 -5.344576202332973480e-03 3.263079375028610229e-02 2.770974859595298767e-02 -1.566759049892425537e-01 -3.596727550029754639e-02 -3.958481550216674805e-02 1.863245517015457153e-01 -5.459707602858543396e-02 -1.038687154650688171e-01 -8.807978034019470215e-02 -3.078075349330902100e-01 1.336046960204839706e-02 -2.164330780506134033e-01 4.326016828417778015e-02 1.517951339483261108e-01 2.542386651039123535e-01 6.598176062107086182e-02 2.785383164882659912e-01 1.334954351186752319e-01 1.865962594747543335e-01 -5.267034173011779785e-01 -9.683750569820404053e-02 1.240742430090904236e-01 3.969081863760948181e-02 -1.239049211144447327e-01 2.989928424358367920e-01 -2.257712632417678833e-01 -1.293681859970092773e-01 -2.792457677423954010e-02
-1.956970840692520142e-01 -3.567180037498474121e-01 -2.624199986457824707e-01 -1.920307725667953491e-01 1.041266769170761108e-01 9.740529954433441162e-02 -1.159733906388282776e-01 9.271349012851715088e-02 -1.996551640331745148e-02 7.198069989681243896e-02 -2.491533905267715454e-01 3.565678596496582031e-01 -2.953447699546813965e-01 -7.274115830659866333e-02 9.436330199241638184e-02 -3.113974630832672119e-01 1.797830164432525635e-01 -8.166959136724472046e-02 1.337938606739044189e-01 2.124584317207336426e-01 9.964034706354141235e-02 -1.499081701040267944e-01 -2.333398461341857910e-01 8.611194789409637451e-02 -7.780121266841888428e-02 3.283310309052467346e-02 2.173143438994884491e-02 -1.297935098409652710e-01 -2.145245820283889771e-01 1.329459995031356812e-01 -6.504888087511062622e-02 -6.691364198923110962e-02
1.174133569002151489e-01 -2.020995020866394043e-01 -1.876234412193298340e-01 -5.557303875684738159e-02 2.738241851329803467e-02 -2.086202427744865417e-02 -2.715985476970672607e-01 -6.175212562084197998e-03 -1.250094361603260040e-02 1.191092208027839661e-01 -2.734088897705078125e-01 1.677064597606658936e-01 6.742269545793533325e-02 -8.342060446739196777e-02 2.377837598323822021e-01 -5.160773396492004395e-01 2.436923049390316010e-02 -8.709605038166046143e-02 -5.561194568872451782e-02 2.136739790439605713e-01 3.596381545066833496e-01 -2.524168193340301514e-01 -2.748183906078338623e-03 1.120793353766202927e-02 2.146449536085128784e-01 6.166493892669677734e-02 -1.698719896376132965e-02 -8.133662492036819458e-02 2.515857852995395660e-02 -1.121706217527389526e-01 2.077956497669219971e-01 -1.311405599117279053e-01
7.255475223064422607e-02 8.209738880395889282e-02 -2.892597950994968414e-02 7.896052300930023193e-02 -2.104718536138534546e-01 2.936455607414245605e-01 7.336562126874923706e-02 -2.572817802429199219e-01 -7.340786606073379517e-02 2.167205810546875000e-01 -6.590944528579711914e-02 1.882770955562591553e-01 -2.101609408855438232e-01 1.355809867382049561e-01 1.544046122580766678e-02 -1.367629468441009521e-01 2.527463063597679138e-02 -2.917885482311248779e-01 3.271196186542510986e-01 -1.150593087077140808e-01 2.827096283435821533e-01 -1.526750177145004272e-01 1.304900795221328735e-01 1.970963180065155029e-02 -2.456163465976715088e-01 -1.837853193283081055e-01 -1.141126453876495361e-02 -3.839052021503448486e-01 1.604471206665039062e-01 -1.799944974482059479e-02 -9.732571244239807129e-02 -3.670708835124969482e-02
-2.953165173530578613e-01 -2.559821009635925293e-01 8.761362172663211823e-03 -1.204223781824111938e-01 6.756310164928436279e-02 2.655709087848663330e-01 -2.988668978214263916e-01 1.595701873302459717e-01 1.819408535957336426e-01 -8.012909442186355591e-02 -4.452021792531013489e-02 -4.228511825203895569e-02 2.838707715272903442e-02 -3.398465514183044434e-01 1.055782809853553772e-01 -1.280601024627685547e-01 -1.357846409082412720e-01 3.198256343603134155e-02 -6.921760737895965576e-02 -2.171819470822811127e-02 2.417724877595901489e-01 -3.641541302204132080e-01 2.324837297201156616e-01 1.338039189577102661e-01 -3.782959654927253723e-02 -2.416711151599884033e-01 -4.008885100483894348e-02 -3.841559588909149170e-02 1.636466234922409058e-01 -1.717224121093750000e-01 -2.044007629156112671e-01 -8.343055099248886108e-02
-2.146730273962020874e-01 1.621629297733306885e-01 -2.106273174285888672e-01 -2.299340963363647461e-01 -1.298514455556869507e-01 -1.031969441100955009e-03 6.802051514387130737e-02 2.498987317085266113e-01 9.730756282806396484e-02 -1.325027346611022949e-01 -7.774219848215579987e-03 1.569630056619644165e-01 7.524788379669189453e-02 -2.798382341861724854e-01 -9.512079879641532898e-03 -2.586920373141765594e-02 1.154191121459007263e-01 -2.582429647445678711e-01 2.990007698535919189e-01 -8.037579804658889771e-02 4.178851842880249023e-01 -6.117442250251770020e-02 2.419732362031936646e-01 -2.039530277252197266e-01 -1.719145774841308594e-01 -1.206189617514610291e-01 -1.531816124916076660e-01 4.176022112369537354e-02 1.556361913681030273e-01 -4.304299503564834595e-02 -6.444016844034194946e-02 -2.367714345455169678e-01
-3.519824147224426270e-01 -2.086952477693557739e-01 -2.861538827419281006e-01 -9.476689994335174561e-02 -1.573151536285877228e-02 -6.122896447777748108e-02 -3.732669353485107422e-01 2.423908114433288574e-01 1.856789737939834595e-01 2.157166898250579834e-01 9.036900475621223450e-03 4.702573642134666443e-02 -2.457191348075866699e-01 -2.099998891353607178e-01 2.898289123550057411e-03 -1.551813781261444092e-01 -3.402633965015411377e-02 -1.945821642875671387e-01 -1.350661963224411011e-01 2.834086678922176361e-02 1.259051859378814697e-01 -2.637183964252471924e-01 -1.102472245693206787e-01 -1.537996381521224976e-01 -2.985995635390281677e-02 -1.186306998133659363e-01 1.430722177028656006e-01 -2.307121604681015015e-01 2.799743553623557091e-03 -1.003689095377922058e-01 -6.088664382696151733e-02 -2.145112305879592896e-01
-4.821645915508270264e-01 -2.695567011833190918e-01 -9.640283137559890747e-02 -2.052210122346878052e-01 -4.583425074815750122e-02 -3.997461497783660889e-02 -2.854384779930114746e-01 2.791533470153808594e-01 1.642360389232635498e-01 2.053197175264358521e-01 5.814491771161556244e-03 -1.088938713073730469e-01 -1.001629978418350220e-01 -1.892973482608795166e-01 -1.922331377863883972e-02 -1.261439174413681030e-01 2.629633806645870209e-02 -8.518928289413452148e-02 1.813913136720657349e-02 9.115723520517349243e-02 3.581809997558593750e-01 -3.112701177597045898e-01 1.114428192377090454e-01 -6.011442840099334717e-02 3.266229107975959778e-02 -2.109251916408538818e-01 2.717557130381464958e-03 -8.159724622964859009e-02 4.195613414049148560e-02 -9.870096296072006226e-02 -1.244763210415840149e-01 1.250244118273258209e-02
-2.869518399238586426e-01 9.526047110557556152e-02 -8.948524296283721924e-02 -1.979145556688308716e-01 -8.613441139459609985e-02 2.847782075405120850e-01 -1.709152907133102417e-01 -1.479933857917785645e-01 3.043431788682937622e-02 5.736453458666801453e-02 -2.213355749845504761e-01 3.894700109958648682e-02 -2.542617619037628174e-01 6.521598994731903076e-02 -1.768035441637039185e-01 -3.020047545433044434e-01 2.138550020754337311e-02 1.841375790536403656e-02 3.921043872833251953e-01 -1.410870254039764404e-01 1.087949872016906738e-01 1.356203407049179077e-01 4.227936640381813049e-02 -1.156022772192955017e-01 1.460861116647720337e-01 -5.538677424192428589e-02 1.643843054771423340e-01 6.816338002681732178e-02 2.389907389879226685e-01 -1.527227759361267090e-01 -3.452433347702026367e-01 -1.196785550564527512e-02
-2.678751945495605469e-01 -3.173363208770751953e-01 1.039430275559425354e-01 -4.512304067611694336e-02 -1.452375501394271851e-01 2.252586930990219116e-01 -3.381241559982299805e-01 2.797697484493255615e-01 1.897113025188446045e-01 9.910955093801021576e-03 -2.543980479240417480e-01 1.300792396068572998e-01 -1.107062995433807373e-01 -1.123001947999000549e-01 2.189166396856307983e-01 -2.148613780736923218e-01 9.129917621612548828e-02 4.963881336152553558e-03 -1.028345245867967606e-02 5.218342691659927368e-02 2.235490977764129639e-01 -1.120820939540863037e-01 -2.829532027244567871e-01 -7.356891781091690063e-02 -1.441019326448440552e-01 -5.116403847932815552e-02 -6.769436597824096680e-02 -1.724982261657714844e-01 2.297865301370620728e-01 1.068587526679039001e-01 -6.057344004511833191e-02 1.696159243583679199e-01
-2.550583481788635254e-01 -2.035797834396362305e-01 -1.342424657195806503e-02 -2.691621184349060059e-01 1.497651785612106323e-01 -1.189836487174034119e-02 -2.850164473056793213e-01 2.512013316154479980e-01 1.565936505794525146e-01 1.486148387193679810e-01 7.550713419914245605e-02 -2.200193144381046295e-02 -8.934481441974639893e-02 -5.485544353723526001e-02 1.840129643678665161e-01 -1.048277840018272400e-01 -9.634716808795928955e-02 4.241163656115531921e-02 2.363442182540893555e-01 9.456483274698257446e-02 4.392876923084259033e-01 -6.339194625616073608e-02 -7.666542660444974899e-04 6.651213020086288452e-02 -5.564197525382041931e-02 -4.548537731170654297e-02 6.511250138282775879e-02 -1.179546788334846497e-01 3.579965829849243164e-01 -2.871236801147460938e-01 -2.311379276216030121e-02 1.832401901483535767e-01
-2.991928756237030029e-01 -2.339076548814773560e-01 -5.565706640481948853e-02 -2.625870704650878906e-01 2.658611722290515900e-02 -9.475133568048477173e-02 -2.861246764659881592e-01 2.696883380413055420e-01 1.580361723899841309e-01 1.096622347831726074e-01 -5.265313666313886642e-03 -8.554117381572723389e-02 -1.518337428569793701e-01 -2.300354093313217163e-01 2.803149819374084473e-02 -3.894765377044677734e-01 6.265179812908172607e-02 5.135210230946540833e-02 5.600658431649208069e-02 1.726169437170028687e-01 3.384471237659454346e-01 -2.768178582191467285e-01 -9.783346205949783325e-02 -1.665285527706146240e-01 2.557840012013912201e-02 -2.348156869411468506e-01 -5.873633176088333130e-02 3.767103329300880432e-02 -8.880165405571460724e-03 -3.617789223790168762e-02 -1.200419440865516663e-01 4.701657593250274658e-02
-2.454300373792648315e-01 1.185405552387237549e-01 6.612332537770271301e-03 -1.322655230760574341e-01 5.739980563521385193e-02 1.924392431974411011e-01 -1.502297967672348022e-01 -1.515978723764419556e-01 -4.017904698848724365e-01 1.311126649379730225e-01 -1.046995744109153748e-01 6.800706684589385986e-02 -8.414126187562942505e-02 -2.426949515938758850e-02 -4.228857532143592834e-02 -2.956853210926055908e-01 5.120354145765304565e-02 -2.353551834821701050e-01 3.394632637500762939e-01 -1.685764789581298828e-01 2.008842825889587402e-01 4.322626069188117981e-02 -1.369568109512329102e-01 -1.722849458456039429e-01 4.857627302408218384e-02 -8.319987356662750244e-02 1.358013716526329517e-03 1.023202165961265564e-01 2.400446832180023193e-01 -2.712803781032562256e-01 -2.942978441715240479e-01 3.588083386421203613e-02
-1.437256187200546265e-01 5.385039746761322021e-02 2.447776943445205688e-01 -1.292372047901153564e-01 2.275023758411407471e-01 1.674136370420455933e-01 -3.735220432281494141e-01 -1.521706134080886841e-01 -6.001104786992073059e-02 1.977838873863220215e-01 -1.815586537122726440e-01 2.983313985168933868e-02 8.476544916629791260e-02 -2.644537687301635742e-01 -2.165705710649490356e-02 -3.706046640872955322e-01 -9.267409145832061768e-02 -3.238099068403244019e-02 3.286498486995697021e-01 3.235194832086563110e-02 1.393326818943023682e-01 -5.157719552516937256e-02 1.493132114410400391e-01 5.053332075476646423e-02 1.559696495532989502e-01 -8.795332908630371094e-02 3.140924870967864990e-01 -1.138501167297363281e-01 -1.306267678737640381e-01 -8.701540529727935791e-03 -1.469065099954605103e-01 -1.335633099079132080e-01
-8.233787119388580322e-02 -1.505071669816970825e-01 -2.588643729686737061e-01 -7.005228102207183838e-02 1.683416366577148438e-01 -2.541773952543735504e-02 -1.375908851623535156e-01 -1.153079420328140259e-01 -1.155097633600234985e-01 1.611972600221633911e-01 -1.693547070026397705e-01 -5.063370615243911743e-02 -2.211618423461914062e-01 -2.681639194488525391e-01 2.098451107740402222e-01 -3.045598864555358887e-01 -1.854185461997985840e-01 -3.379943966865539551e-01 2.430075407028198242e-01 -1.109840422868728638e-01 -2.138804942369461060e-01 -2.492126077413558960e-01 1.631714254617691040e-01 2.916605584323406219e-02 -1.033403351902961731e-02 1.990959048271179199e-01 -1.085663884878158569e-01 -2.574182450771331787e-01 3.471431136131286621e-02 -6.100048124790191650e-02 -1.766119152307510376e-01 4.179384093731641769e-03
-7.808641344308853149e-02 -3.496955335140228271e-02 -9.984755516052246094e-02 2.563159912824630737e-02 -7.792120426893234253e-02 1.889066025614738464e-02 -6.622154116630554199e-01 1.439513564109802246e-01 -4.059011116623878479e-02 1.797549128532409668e-01 -2.654301524162292480e-01 2.185032069683074951e-01 1.156709119677543640e-01 -1.241449117660522461e-01 1.142461001873016357e-01 -4.162121564149856567e-02 -6.165718659758567810e-03 -2.763354964554309845e-02 -1.707004569470882416e-02 -7.099734991788864136e-02 -1.340520568192005157e-02 9.874556213617324829e-03 -1.405403912067413330e-01 -1.117714643478393555e-01 -1.655650511384010315e-02 4.329910874366760254e-02 2.800009846687316895e-01 1.494025886058807373e-01 2.621456384658813477e-01 -2.115534991025924683e-01 -2.481454163789749146e-01 -6.374670565128326416e-02
-2.595325112342834473e-01 1.809501349925994873e-01 -1.031154990196228027e-01 -2.337579727172851562e-01 -3.796171769499778748e-02 -1.610845327377319336e-01 -2.733809351921081543e-01 -2.293697297573089600e-01 1.398203969001770020e-01 7.500447332859039307e-02 -2.764805257320404053e-01 1.936788111925125122e-01 -1.621258407831192017e-01 1.190935540944337845e-02 1.786759197711944580e-01 -1.596943438053131104e-01 -6.858784239739179611e-03 -6.723426282405853271e-02 1.046724617481231689e-01 1.779519319534301758e-01 5.142373591661453247e-02 4.197939112782478333e-02 3.383226096630096436e-01 2.147841602563858032e-01 -2.439834922552108765e-01 1.263343542814254761e-02 2.608422935009002686e-01 -1.566137671470642090e-01 2.531743943691253662e-01 -3.387006465345621109e-03 -1.575199216604232788e-01 -5.948013067245483398e-02
-1.973017007112503052e-01 -1.276322007179260254e-01 -9.086555801331996918e-03 -2.621483206748962402e-01 -1.981032639741897583e-01 -2.771923691034317017e-02 -2.193960100412368774e-01 1.783170551061630249e-01 1.577165871858596802e-01 7.095468789339065552e-02 -1.640826910734176636e-01 1.160133853554725647e-01 -2.187948375940322876e-01 -2.685014009475708008e-01 -9.248408675193786621e-02 -1.564800590276718140e-01 1.230259239673614502e-01 1.530508995056152344e-01 2.277723699808120728e-01 -7.599800359457731247e-03 -3.554561734199523926e-02 -4.870823919773101807e-01 -2.335701696574687958e-02 1.594328135251998901e-02 6.986381113529205322e-02 5.882341042160987854e-02 -1.552168745547533035e-02 -8.978785574436187744e-02 9.328990429639816284e-02 -3.688324093818664551e-01 5.675096996128559113e-03 2.037427425384521484e-01
-2.643716521561145782e-02 1.469435840845108032e-01 -1.244927495718002319e-01 -1.956156641244888306e-01 1.367141306400299072e-02 1.888169497251510620e-01 -2.108666449785232544e-01 -1.490044891834259033e-01 3.345438838005065918e-01 2.425369918346405029e-01 -1.455651670694351196e-01 -3.725115582346916199e-02 5.403717514127492905e-03 -1.325556784868240356e-01 9.385972283780574799e-03 1.250137984752655029e-01 1.080193519592285156e-01 8.587226271629333496e-03 2.398078441619873047e-01 -1.408904194831848145e-01 2.884619832038879395e-01 4.898510128259658813e-02 4.023031592369079590e-01 -2.568978369235992432e-01 -1.238247826695442200e-01 9.155841544270515442e-03 -1.460184007883071899e-01 -7.609338499605655670e-03 2.241590172052383423e-01 -6.575829349458217621e-03 -1.588329970836639404e-01 -2.827247977256774902e-01
-1.997806280851364136e-01 5.724287405610084534e-02 1.129264086484909058e-01 1.104090884327888489e-01 -5.171855166554450989e-02 2.265234291553497314e-01 -2.922643423080444336e-01 -3.822728693485260010e-01 4.498128779232501984e-03 2.264827257022261620e-03 1.388724148273468018e-01 3.185522258281707764e-01 -1.600660830736160278e-01 -1.332089304924011230e-01 8.520694077014923096e-02 -2.712602168321609497e-02 5.721690878272056580e-02 -3.164715766906738281e-01 1.742898821830749512e-01 1.179323624819517136e-02 3.306794464588165283e-01 -1.986302435398101807e-01 1.714502125978469849e-01 -6.678301841020584106e-02 -6.210207566618919373e-02 -2.327123582363128662e-01 1.468060817569494247e-02 1.097431592643260956e-02 2.850227952003479004e-01 -8.387437462806701660e-02 1.017927974462509155e-01 -2.443451993167400360e-02
-4.125604405999183655e-02 -2.111492305994033813e-01 -9.954569488763809204e-02 -3.124259710311889648e-01 6.817787420004606247e-03 1.864432096481323242e-01 -1.330532878637313843e-01 4.948991909623146057e-02 -1.638574711978435516e-02 -2.241742908954620361e-01 1.110083013772964478e-01 -4.320124164223670959e-02 -1.789541542530059814e-01 -2.394042909145355225e-01 1.800191700458526611e-01 -2.357104271650314331e-01 -1.620733737945556641e-01 -2.744371592998504639e-01 4.511856436729431152e-01 9.711443632841110229e-02 8.959394693374633789e-02 -6.171104684472084045e-02 -1.539346016943454742e-02 -2.102331817150115967e-01 -1.709616482257843018e-01 6.191365420818328857e-02 -1.952311098575592041e-01 -1.743620485067367554e-01 -1.235670894384384155e-01 -3.257850930094718933e-02 4.699908196926116943e-02 -2.413428872823715210e-01
-3.242788612842559814e-01 8.312977850437164307e-02 8.590807020664215088e-02 -2.100342959165573120e-01 3.720989078283309937e-02 1.444087922573089600e-01 -1.761501431465148926e-01 -2.361081838607788086e-01 -7.944171875715255737e-02 -6.360549479722976685e-02 -1.423685401678085327e-01 -7.163597620092332363e-04 -2.516669929027557373e-01 4.273042827844619751e-02 -4.037964623421430588e-03 -1.952836662530899048e-01 -1.038940064609050751e-02 -2.541831731796264648e-01 1.413647234439849854e-01 -1.903988420963287354e-01 -1.013887748122215271e-01 -2.113590538501739502e-01 -2.157553881406784058e-01 -1.769745498895645142e-01 -3.492179214954376221e-01 3.598786145448684692e-02 9.722975641489028931e-02 -2.603977322578430176e-01 1.677122116088867188e-01 -2.820140123367309570e-01 -3.172799944877624512e-02 -1.747372299432754517e-01
-2.529470920562744141e-01 -4.067797213792800903e-02 1.377438008785247803e-01 -3.979793749749660492e-03 -4.199916869401931763e-02 2.759090065956115723e-01 -9.638074040412902832e-02 -2.218976765871047974e-01 -9.218323230743408203e-02 1.641076207160949707e-01 -9.022410213947296143e-02 2.431135624647140503e-02 -1.725347936153411865e-01 -1.316936612129211426e-01 -1.787206158041954041e-02 -3.472214639186859131e-01 7.925921678543090820e-02 -1.426784247159957886e-01 3.357910513877868652e-01 2.164970785379409790e-01 -5.039714276790618896e-02 1.292532123625278473e-02 1.178003847599029541e-01 -3.778235241770744324e-02 6.829579174518585205e-02 7.460090517997741699e-02 3.165762424468994141e-01 1.736869476735591888e-02 5.635923892259597778e-02 -1.301516145467758179e-01 -1.372322291135787964e-01 -4.613294899463653564e-01
-9.653743356466293335e-02 1.055752187967300415e-01 -2.364009805023670197e-02 -2.341137975454330444e-01 1.531082671135663986e-02 2.122652530670166016e-01 -1.306525319814682007e-01 -2.518746256828308105e-01 1.079094037413597107e-01 -1.196837890893220901e-02 -2.766385972499847412e-01 2.400475740432739258e-01 -2.173743396997451782e-01 -3.202193975448608398e-01 -3.502885997295379639e-02 -1.933722384274005890e-02 1.106746271252632141e-01 7.389051467180252075e-02 -7.044247537851333618e-02 8.283129334449768066e-02 1.982913762331008911e-01 -3.493805825710296631e-01 1.448605060577392578e-01 -3.970712721347808838e-01 -1.272254288196563721e-01 -1.893576979637145996e-01 1.901791244745254517e-01 -7.922676205635070801e-02 4.418662935495376587e-02 -5.118318647146224976e-02 2.848602831363677979e-02 1.777427345514297485e-01
4.765569418668746948e-02 -3.249084055423736572e-01 -5.002025980502367020e-03 -6.933567672967910767e-02 -7.321079820394515991e-02 1.564042717218399048e-01 -1.451941281557083130e-01 1.600145697593688965e-01 -2.395892515778541565e-02 2.275991141796112061e-01 -2.169555276632308960e-01 9.601794881746172905e-04 9.606186300516128540e-03 3.909787535667419434e-02 2.847904860973358154e-01 -3.211025893688201904e-01 4.509818181395530701e-02 5.963446944952011108e-02 -8.372601121664047241e-02 2.270479351282119751e-01 3.583891987800598145e-01 -2.942435443401336670e-01 -2.659689262509346008e-02 -1.393136233091354370e-01 1.732445806264877319e-01 -5.428410600870847702e-03 -1.741008013486862183e-01 -6.893780827522277832e-02 1.592383235692977905e-01 -9.018252044916152954e-02 1.429522931575775146e-01 -3.274493515491485596e-01
-3.419784009456634521e-01 -2.169654518365859985e-01 1.960947178304195404e-02 8.117168396711349487e-02 3.557369112968444824e-01 1.349077671766281128e-01 -9.916552901268005371e-02 -4.932058602571487427e-02 -1.187563966959714890e-02 1.272394210100173950e-01 -2.640202343463897705e-01 1.954637467861175537e-01 -2.797052264213562012e-01 1.238247007131576538e-02 1.892805397510528564e-01 -3.013842701911926270e-01 -2.654473483562469482e-01 1.914139837026596069e-01 2.896298766136169434e-01 2.562863230705261230e-01 9.620004892349243164e-02 -8.365909010171890259e-02 2.285531722009181976e-02 -7.257636636495590210e-02 2.869870513677597046e-03 1.695902273058891296e-02 -2.819176763296127319e-02 -1.513696163892745972e-01 5.903491750359535217e-02 -1.870976239442825317e-01 -1.978718675673007965e-02 3.314230591058731079e-02
4.423434659838676453e-02 -1.194080114364624023e-01 1.630691736936569214e-01 -6.503778859041631222e-04 2.219893634319305420e-01 -7.370956987142562866e-02 2.257203124463558197e-02 -5.990798771381378174e-02 -9.419770538806915283e-02 1.496553272008895874e-01 -2.510435879230499268e-01 8.287242054939270020e-02 1.180095300078392029e-01 -1.752069443464279175e-01 1.307118963450193405e-02 -4.487261176109313965e-01 3.378774225711822510e-01 -1.456895321607589722e-01 3.391954600811004639e-01 -9.437454491853713989e-02 3.030910193920135498e-01 1.294328421354293823e-01 3.454710915684700012e-02 -1.104493811726570129e-01 -3.334499523043632507e-02 1.834463924169540405e-01 -7.504533976316452026e-02 5.503644794225692749e-02 2.029260993003845215e-01 -2.377034872770309448e-01 -7.133585214614868164e-02 -1.533615291118621826e-01
8.056678622961044312e-02 -1.201469898223876953e-01 -1.122001558542251587e-01 -3.185952603816986084e-01 1.827955991029739380e-01 1.217652335762977600e-01 -1.901360042393207550e-02 2.314347177743911743e-01 -2.292615324258804321e-01 2.407395839691162109e-01 -1.028408557176589966e-01 -1.374905109405517578e-01 -3.530116081237792969e-01 -1.296425461769104004e-01 2.557782530784606934e-01 -2.470298260450363159e-01 9.053149819374084473e-02 -3.946342691779136658e-02 3.437113463878631592e-01 -1.481075137853622437e-01 -4.826934635639190674e-02 -1.799551993608474731e-01 -8.411026000976562500e-02 -2.189516723155975342e-01 -8.694412186741828918e-03 1.065923944115638733e-01 -4.097475111484527588e-02 -2.183030396699905396e-01 1.180106028914451599e-01 1.205131933093070984e-01 -1.556518971920013428e-01 -4.410757124423980713e-02
7.558733224868774414e-02 -1.110775098204612732e-01 8.526276797056198120e-02 -2.609337568283081055e-01 1.204802561551332474e-02 1.214773654937744141e-01 -5.181273221969604492e-01 -6.785118579864501953e-02 -1.695559732615947723e-02 -1.452300231903791428e-02 -2.216500639915466309e-01 9.984732419252395630e-02 -7.764517515897750854e-02 7.150828838348388672e-02 1.363797783851623535e-01 -2.473874688148498535e-01 -3.660345673561096191e-01 -8.415267616510391235e-02 1.165958046913146973e-01 -1.263370811939239502e-01 1.728862226009368896e-01 -2.202329784631729126e-01 9.649703651666641235e-02 6.877510249614715576e-02 -9.467262774705886841e-02 -7.382567971944808960e-02 2.593064606189727783e-01 -3.080506622791290283e-01 -6.135299801826477051e-02 1.190165057778358459e-01 1.005851253867149353e-01 -2.108294889330863953e-02
-7.575067877769470215e-02 -6.003644689917564392e-02 -3.027285039424896240e-01 -2.234999090433120728e-01 -3.105218522250652313e-02 2.274821549654006958e-01 -3.376618027687072754e-01 1.111918017268180847e-01 -1.012434586882591248e-01 1.021419242024421692e-01 -1.872255355119705200e-01 2.782598733901977539e-01 -1.185441240668296814e-01 -2.220321297645568848e-01 -1.889612898230552673e-02 -3.583187758922576904e-01 1.113121286034584045e-01 -1.839078962802886963e-01 9.670115262269973755e-02 -7.123721390962600708e-02 2.572877407073974609e-01 -4.835360683500766754e-03 -3.317298591136932373e-01 -3.647356480360031128e-02 -1.158181056380271912e-01 5.599149316549301147e-02 -1.547359377145767212e-01 -1.495075877755880356e-02 -1.538754850625991821e-01 8.495987951755523682e-02 -4.431812837719917297e-02 1.813681274652481079e-01
-3.477322459220886230e-01 -3.230217695236206055e-01 6.799099594354629517e-02 -1.811689585447311401e-01 4.440643265843391418e-02 -4.115148261189460754e-02 -1.871480643749237061e-01 9.733579307794570923e-02 -2.472624927759170532e-02 -1.607515960931777954e-01 -2.783866822719573975e-01 1.395411882549524307e-02 -3.106454312801361084e-01 4.608962312340736389e-02 2.816146910190582275e-01 1.590474396944046021e-01 4.909500852227210999e-02 -3.477732837200164795e-01 2.593976557254791260e-01 -1.281501539051532745e-02 5.086125060915946960e-02 1.882032155990600586e-01 1.441264450550079346e-01 -1.084589213132858276e-01 -9.792040288448333740e-02 -1.679502241313457489e-02 8.374459296464920044e-02 6.002864241600036621e-02 1.938842833042144775e-01 -2.448614872992038727e-02 -2.150562852621078491e-01 -1.244122162461280823e-01
-3.377960622310638428e-01 1.297155320644378662e-01 -2.351327538490295410e-01 -2.412866055965423584e-01 5.131486803293228149e-03 3.927027806639671326e-02 -6.873381137847900391e-02 -1.278277039527893066e-01 -4.419265314936637878e-02 1.975812613964080811e-01 1.726664253510534763e-03 8.498722314834594727e-02 -2.468002289533615112e-01 1.006162464618682861e-01 2.758642435073852539e-01 -1.503927111625671387e-01 1.444710940122604370e-01 -7.520521432161331177e-02 8.492676168680191040e-02 4.971427470445632935e-02 2.916658222675323486e-01 -3.702144026756286621e-01 7.863526791334152222e-02 -1.374969026073813438e-03 -3.861798346042633057e-02 1.449942439794540405e-01 2.319534718990325928e-01 -2.807263433933258057e-01 1.642668247222900391e-01 -1.836870163679122925e-01 5.875678360462188721e-02 -1.764426827430725098e-01
-2.199450973421335220e-03 1.967249214649200439e-01 6.611579656600952148e-02 3.809003904461860657e-02 1.419562399387359619e-01 3.747308254241943359e-02 -1.784497052431106567e-01 2.080001533031463623e-01 -2.222797572612762451e-01 3.498716056346893311e-01 7.766810059547424316e-02 2.021965198218822479e-02 -3.362180590629577637e-01 -5.377500131726264954e-02 1.932124197483062744e-01 -1.219165027141571045e-01 -2.032682597637176514e-01 3.432263433933258057e-02 4.098504185676574707e-01 -1.788172721862792969e-01 1.308638006448745728e-01 -5.223491787910461426e-02 1.741782277822494507e-01 -3.928351700305938721e-01 -1.312311440706253052e-01 -7.904370315372943878e-03 5.968195572495460510e-02 -6.554409116506576538e-02 1.890364587306976318e-01 -4.180770367383956909e-02 -5.323129892349243164e-02 -8.941278210841119289e-04
-2.106840610504150391e-01 -8.720951527357101440e-02 9.672564268112182617e-02 -8.029542863368988037e-03 -1.805304586887359619e-01 2.410309314727783203e-01 -6.632862985134124756e-02 -1.388315111398696899e-01 -1.093557476997375488e-01 8.149137347936630249e-02 -2.050512880086898804e-01 -2.884710729122161865e-01 -2.981832325458526611e-01 -1.597795486450195312e-01 1.405855733901262283e-02 -3.510583937168121338e-01 8.639370650053024292e-02 1.293488498777151108e-02 2.068435996770858765e-01 3.249444961547851562e-01 -1.951404847204685211e-02 -1.243283748626708984e-01 2.963010668754577637e-01 1.595117524266242981e-02 1.266884803771972656e-01 2.943884208798408508e-02 1.284913271665573120e-01 8.256193250417709351e-02 7.885481417179107666e-02 -1.219522953033447266e-01 -1.741027534008026123e-01 -3.015712201595306396e-01
-6.412226241081953049e-03 -1.127210631966590881e-02 -2.715497314929962158e-01 -2.078743875026702881e-01 -1.011620387434959412e-01 1.206059753894805908e-01 -1.164293587207794189e-01 -2.672902941703796387e-01 2.203738093376159668e-01 5.025426298379898071e-02 -5.800434201955795288e-02 2.231469750404357910e-01 9.688358753919601440e-02 -4.137471020221710205e-01 -2.413611263036727905e-01 -2.673457860946655273e-01 -4.579338431358337402e-02 8.507325313985347748e-03 8.863154798746109009e-02 2.247470170259475708e-01 2.805674970149993896e-01 -1.682621389627456665e-01 -3.153427690267562866e-02 -2.554096281528472900e-01 4.410765320062637329e-02 3.973893821239471436e-02 1.932831853628158569e-01 7.696174830198287964e-02 1.715089827775955200e-01 -1.197103038430213928e-02 -2.143818587064743042e-01 4.930433630943298340e-02
-6.569481641054153442e-02 1.692504584789276123e-01 1.672953180968761444e-02 6.646067649126052856e-02 6.044969707727432251e-02 2.450649887323379517e-01 4.537412896752357483e-02 2.011682279407978058e-02 2.644462510943412781e-02 2.096874564886093140e-01 -1.527494639158248901e-01 1.355131156742572784e-03 -4.665497839450836182e-01 -1.012571081519126892e-01 2.086153626441955566e-01 -2.421828508377075195e-01 3.895812109112739563e-02 -2.100245207548141479e-01 2.197629660367965698e-01 1.384320259094238281e-01 1.384875625371932983e-01 8.450420945882797241e-02 2.723515927791595459e-01 -3.173064589500427246e-01 -3.610082715749740601e-02 -2.749828696250915527e-01 9.795892238616943359e-02 1.191328093409538269e-01 2.021080404520034790e-01 -1.339910179376602173e-01 -7.499057054519653320e-02 -1.366455554962158203e-01
-1.519257426261901855e-01 -8.474423736333847046e-02 1.108202189207077026e-01 -1.230897828936576843e-01 -1.814701557159423828e-01 3.930619359016418457e-02 -1.203944385051727295e-01 -2.248873710632324219e-01 1.844143569469451904e-01 2.006692737340927124e-01 -1.698149144649505615e-01 2.873357832431793213e-01 2.847117781639099121e-01 -3.916492313146591187e-02 3.358313739299774170e-01 -1.844822466373443604e-01 -3.849848359823226929e-02 4.489941522479057312e-02 2.020883709192276001e-01 -1.755319721996784210e-02 -9.769785404205322266e-02 -2.303626090288162231e-01 2.164287418127059937e-01 3.111386112868785858e-02 -2.502648830413818359e-01 4.944942519068717957e-02 1.856306344270706177e-01 -2.301027476787567139e-01 -1.411199197173118591e-02 3.405926004052162170e-02 -1.689673662185668945e-01 -3.003536760807037354e-01
-1.598017811775207520e-01 -5.338509008288383484e-02 -3.118130266666412354e-01 -1.198516339063644409e-01 -3.351628184318542480e-01 -1.413160748779773712e-02 5.743399262428283691e-02 -1.334459781646728516e-01 -2.667791545391082764e-01 1.869746297597885132e-01 -9.488932043313980103e-02 -1.151231229305267334e-01 -2.006968557834625244e-01 1.621701382100582123e-02 8.510535210371017456e-02 -1.432647854089736938e-01 1.077158153057098389e-01 -2.170544415712356567e-01 2.267948836088180542e-01 -1.189663261175155640e-02 1.830385774374008179e-01 -3.112139701843261719e-01 -1.100171059370040894e-01 -1.424620449542999268e-01 -1.260637938976287842e-01 -5.891845747828483582e-02 4.542876407504081726e-02 -2.517522573471069336e-01 4.005794227123260498e-01 3.289344534277915955e-02 -8.291482925415039062e-02 -5.837139859795570374e-02
-1.172211319208145142e-01 -2.503878176212310791e-01 3.340464830398559570e-02 -8.433376252651214600e-02 5.296554043889045715e-02 -1.960128247737884521e-01 -2.566362917423248291e-01 -5.641259253025054932e-02 8.702470362186431885e-02 2.493877410888671875e-01 -3.007891587913036346e-02 9.417133778333663940e-02 5.844855308532714844e-02 -1.168212071061134338e-01 2.404412031173706055e-01 -1.064893156290054321e-01 -5.310824140906333923e-02 1.234121918678283691e-01 3.613227307796478271e-01 -1.387737393379211426e-01 3.213196992874145508e-01 -2.848109006881713867e-01 -4.863237496465444565e-03 1.160123869776725769e-01 -3.328553140163421631e-01 -9.731730818748474121e-02 -7.609497010707855225e-02 7.481449842453002930e-02 1.156889423727989197e-01 -2.351917475461959839e-01 -1.127517670392990112e-01 2.460445612668991089e-01
-1.797700375318527222e-01 1.360500976443290710e-02 5.323038622736930847e-02 -1.697815358638763428e-01 -5.340933799743652344e-02 -5.228937044739723206e-02 -1.457176506519317627e-01 -2.748586535453796387e-01 5.371904373168945312e-02 1.841234713792800903e-01 -2.081220299005508423e-01 6.472816318273544312e-02 -3.023447096347808838e-01 -1.654353439807891846e-01 -2.427707314491271973e-01 -6.721708178520202637e-02 1.984646022319793701e-01 5.992393940687179565e-03 2.409003973007202148e-01 5.017137527465820312e-02 4.166150093078613281e-02 -7.143897563219070435e-02 2.635858654975891113e-01 -4.180324673652648926e-01 -2.328410893678665161e-01 2.187678962945938110e-01 -2.538602352142333984e-01 -1.287804096937179565e-01 3.891377523541450500e-02 -1.501999497413635254e-01 5.098518729209899902e-02 -7.824677973985671997e-02
-4.379729926586151123e-01 -2.921974360942840576e-01 -2.575204074382781982e-01 -5.039878189563751221e-02 -1.223934739828109741e-01 7.777307182550430298e-02 4.012102261185646057e-02 9.365005791187286377e-02 -7.093180716037750244e-02 1.112368479371070862e-01 -1.802113205194473267e-01 1.843887940049171448e-02 -1.648471802473068237e-01 9.920777380466461182e-02 4.164528474211692810e-02 -1.869145333766937256e-01 9.052608162164688110e-02 -5.796512216329574585e-02 2.014679312705993652e-01 -3.023936152458190918e-01 2.564797103404998779e-01 -2.006953209638595581e-02 -2.152551859617233276e-01 -1.301003694534301758e-01 -1.081529855728149414e-01 -4.057614877820014954e-02 1.858849376440048218e-01 -1.705652922391891479e-01 2.839167416095733643e-01 -9.641941636800765991e-02 -2.422677874565124512e-01 2.331738593056797981e-03
-4.368921816349029541e-01 -1.467448920011520386e-01 -3.721031546592712402e-02 -9.819085150957107544e-02 7.040762156248092651e-02 2.549055814743041992e-01 -2.440411299467086792e-01 1.650764024816453457e-03 7.105785608291625977e-02 1.960183680057525635e-01 -6.354049779474735260e-03 3.158711493015289307e-01 -1.377999633550643921e-01 -4.034381709061563015e-05 -5.863540247082710266e-02 -2.673585712909698486e-01 -2.002333998680114746e-01 2.230341583490371704e-01 2.849768996238708496e-01 1.721930801868438721e-01 2.275518476963043213e-01 3.081304952502250671e-02 4.147335514426231384e-02 -5.815231055021286011e-02 1.280641108751296997e-01 9.954171255230903625e-03 -1.683206558227539062e-01 -1.544955074787139893e-01 -7.176249474287033081e-02 -1.942730098962783813e-01 -3.976675868034362793e-02 -1.953784227371215820e-01
-5.178207159042358398e-02 1.492049247026443481e-01 5.702712107449769974e-03 -9.736321121454238892e-02 -1.130062118172645569e-01 -9.915205882862210274e-04 -3.975149691104888916e-01 5.598881468176841736e-02 5.139933153986930847e-02 2.108589000999927521e-02 -3.121290504932403564e-01 2.714225053787231445e-01 3.758275136351585388e-02 -1.579425483942031860e-01 1.872678840300068259e-04 -1.356342285871505737e-01 1.117206811904907227e-01 1.537939161062240601e-01 9.472724795341491699e-02 -8.849629759788513184e-02 -1.175587251782417297e-01 4.720231145620346069e-02 6.440337002277374268e-02 -2.658081352710723877e-01 9.606994688510894775e-02 -1.483085453510284424e-01 2.576478719711303711e-01 8.988616615533828735e-02 4.781515896320343018e-01 -2.564460933208465576e-01 -1.566999554634094238e-01 -6.526800990104675293e-02
1.253163367509841919e-01 1.608541794121265411e-02 8.668041788041591644e-03 1.078527048230171204e-01 2.128725200891494751e-01 2.914295196533203125e-01 -2.751689553260803223e-01 1.184186488389968872e-01 -2.910275459289550781e-01 -1.905832439661026001e-02 -1.205823719501495361e-01 1.704479604959487915e-01 -1.086559668183326721e-01 -1.706353425979614258e-01 1.790793538093566895e-01 -3.440083861351013184e-01 1.003839820623397827e-02 -1.430199593305587769e-01 2.918397486209869385e-01 -2.565468549728393555e-01 1.172108352184295654e-01 9.395581670105457306e-03 1.345260590314865112e-01 -6.118028238415718079e-02 2.089374326169490814e-02 -1.465524435043334961e-01 2.276819497346878052e-01 -1.498274952173233032e-01 2.028878778219223022e-01 -6.475156545639038086e-02 -3.650040831416845322e-03 -2.890954017639160156e-01
-1.831375360488891602e-01 -6.439462304115295410e-02 -2.938759624958038330e-01 -1.869670897722244263e-01 -8.746793121099472046e-02 1.300732642412185669e-01 -2.717911303043365479e-01 -2.365024201571941376e-02 1.378080099821090698e-01 1.738137900829315186e-01 -1.156710386276245117e-01 2.285626977682113647e-01 -1.518442183732986450e-01 -3.326141042634844780e-03 -1.871416419744491577e-01 -1.108279228210449219e-01 2.648472972214221954e-02 -2.034694850444793701e-01 1.954005211591720581e-01 3.869776381179690361e-03 2.341518849134445190e-01 -2.403918951749801636e-01 -9.202420711517333984e-02 -1.120250150561332703e-01 -3.586207032203674316e-01 4.026460945606231689e-01 -1.166134402155876160e-01 1.056707650423049927e-01 9.437285363674163818e-02 -8.597357571125030518e-02 1.046698167920112610e-01 -1.081106811761856079e-02
-4.643881618976593018e-01 -4.085736572742462158e-01 -3.459358215332031250e-02 -1.702112704515457153e-01 -5.549762398004531860e-02 9.875736385583877563e-02 -2.188770174980163574e-01 2.408902160823345184e-02 2.169885784387588501e-01 5.256856977939605713e-02 1.407974492758512497e-02 -8.546350151300430298e-02 -1.240645721554756165e-01 -5.800533574074506760e-03 7.380743324756622314e-02 -2.885827124118804932e-01 -1.114124655723571777e-01 1.005671173334121704e-01 1.108504459261894226e-01 -1.294228062033653259e-02 2.073287218809127808e-01 -1.667583882808685303e-01 -4.338005557656288147e-03 -8.822465687990188599e-02 -1.326728612184524536e-01 -9.761659801006317139e-02 5.235224589705467224e-02 -2.534740567207336426e-01 2.393869608640670776e-01 -1.795508414506912231e-01 2.589127421379089355e-01 -1.182850077748298645e-02
-1.247756183147430420e-01 2.143231406807899475e-02 1.620320826768875122e-01 1.264527998864650726e-02 -2.878021895885467529e-01 4.791089147329330444e-02 -3.970420956611633301e-01 1.100728362798690796e-01 1.461805310100317001e-02 4.172743856906890869e-02 -3.133414983749389648e-01 -1.797675341367721558e-02 -4.611911997199058533e-02 1.323018372058868408e-01 -9.604640305042266846e-02 -1.541020274162292480e-01 1.709890365600585938e-01 -2.228089123964309692e-01 3.133731782436370850e-01 -1.790363043546676636e-01 2.062956690788269043e-01 5.575245246291160583e-02 1.473956406116485596e-01 -2.670643627643585205e-01 6.763526797294616699e-02 -2.370479702949523926e-01 1.333070993423461914e-01 -2.558669149875640869e-01 1.688728332519531250e-01 -1.026629377156496048e-02 -7.144525647163391113e-02 -1.549960374832153320e-01
-9.309396892786026001e-02 2.074922919273376465e-01 1.117622572928667068e-02 -4.183326661586761475e-01 5.892346799373626709e-02 2.970879673957824707e-01 -2.473798692226409912e-01 -7.780798524618148804e-02 3.374106064438819885e-02 -7.656057830899953842e-03 -2.706753835082054138e-02 3.227267786860466003e-02 -1.257571578025817871e-01 -1.139051765203475952e-01 5.406098365783691406e-01 6.373770534992218018e-02 4.440483078360557556e-02 -1.146676950156688690e-03 1.668122112751007080e-01 -1.508682519197463989e-01 1.725217550992965698e-01 -1.466441601514816284e-01 9.365092217922210693e-02 1.834333129227161407e-02 -1.237689107656478882e-01 1.290137022733688354e-01 6.280791014432907104e-02 1.577127575874328613e-01 1.310695260763168335e-01 -7.983887940645217896e-02 -1.481824517250061035e-01 -2.585700154304504395e-01
-2.114301919937133789e-01 -2.237077951431274414e-01 -2.698328532278537750e-02 -1.569210365414619446e-02 -1.152404770255088806e-01 1.395628601312637329e-01 -1.215464994311332703e-02 1.271712929010391235e-01 -4.597174376249313354e-02 2.192279994487762451e-01 -1.600259542465209961e-01 1.855241507291793823e-01 6.525559723377227783e-02 9.197780489921569824e-02 3.368216454982757568e-01 -2.576915919780731201e-01 -4.368228092789649963e-02 -3.281952813267707825e-02 1.935186088085174561e-01 -1.384447365999221802e-01 2.064180374145507812e-01 -4.046100080013275146e-01 1.281774491071701050e-01 3.060742467641830444e-02 7.054118812084197998e-02 -3.506003320217132568e-01 -1.340411752462387085e-01 4.541318118572235107e-02 7.267745584249496460e-02 -2.464963644742965698e-01 -4.398194327950477600e-02 2.307314425706863403e-01
-9.954199194908142090e-03 -2.272416800260543823e-01 -9.931144118309020996e-02 -2.411490380764007568e-01 -3.020335435867309570e-01 2.361975051462650299e-02 -3.871636390686035156e-01 8.271041512489318848e-02 1.014853790402412415e-01 -7.415164262056350708e-02 -2.115810662508010864e-01 6.057678256183862686e-03 -4.811587929725646973e-02 5.188091192394495010e-03 2.193904072046279907e-01 -2.019121944904327393e-01 -9.579439461231231689e-02 3.669543564319610596e-02 1.301469057798385620e-01 -1.498585045337677002e-01 1.636538952589035034e-01 -3.539841175079345703e-01 1.491023451089859009e-01 6.364273279905319214e-02 -3.659435510635375977e-01 -2.106396248564124107e-03 1.405127793550491333e-01 -1.454131752252578735e-01 -1.132645085453987122e-01 -1.816086918115615845e-01 -4.902864457108080387e-04 -1.760026961565017700e-01
-2.194006554782390594e-02 -4.880816489458084106e-02 -3.838829696178436279e-02 -1.719210594892501831e-01 1.355063356459140778e-02 -5.295420810580253601e-02 -5.591141581535339355e-01 1.954583376646041870e-01 2.903048396110534668e-01 3.983425348997116089e-02 -7.386097311973571777e-02 2.129916846752166748e-01 7.678250223398208618e-02 -6.643147021532058716e-02 3.658109530806541443e-02 -1.445109397172927856e-02 3.074617497622966766e-02 3.204777138307690620e-03 1.767175458371639252e-02 -1.173843145370483398e-01 1.116191446781158447e-01 -3.710740804672241211e-02 -7.226740568876266479e-02 -2.732249796390533447e-01 -2.136692218482494354e-02 -6.651944667100906372e-02 4.234836697578430176e-01 5.895957001484930515e-04 3.065977394580841064e-01 -1.647850126028060913e-01 -5.702150985598564148e-02 -2.153606563806533813e-01
-2.468344122171401978e-01 3.712173178791999817e-02 -2.424405366182327271e-01 -2.921073734760284424e-01 -5.981072410941123962e-02 1.659213453531265259e-01 -1.257861256599426270e-01 -6.149367243051528931e-02 -2.231791615486145020e-01 1.012230440974235535e-01 7.330046594142913818e-02 1.486854106187820435e-01 -3.055070340633392334e-01 1.246240288019180298e-01 1.553165763616561890e-01 -2.211784720420837402e-01 1.533198505640029907e-01 -7.433281838893890381e-02 1.290935575962066650e-01 1.038521304726600647e-01 1.497103422880172729e-01 -1.447196453809738159e-01 1.310012936592102051e-01 6.072833761572837830e-02 -1.269940584897994995e-01 2.787604331970214844e-01 1.869653165340423584e-01 -2.039538770914077759e-01 1.317028701305389404e-01 -2.839102149009704590e-01 1.756066828966140747e-01 -2.314523160457611084e-01
-1.397596299648284912e-01 -2.777771651744842529e-01 5.427319556474685669e-02 -2.191146612167358398e-01 2.942869961261749268e-01 1.762440544553101063e-03 -7.403521239757537842e-02 -9.193012863397598267e-02 -2.196679413318634033e-01 -6.902993470430374146e-02 -7.311655580997467041e-02 3.371629714965820312e-01 -2.056428641080856323e-01 -3.877083957195281982e-02 2.316597551107406616e-01 -3.395443856716156006e-01 -1.827211230993270874e-01 -2.312436327338218689e-02 5.912508070468902588e-02 1.840413957834243774e-01 2.697573043406009674e-02 -1.846060007810592651e-01 -6.830586493015289307e-02 -3.669176101684570312e-01 -1.129676401615142822e-01 8.848924934864044189e-02 -2.281773136928677559e-03 -8.711548149585723877e-02 -1.013693362474441528e-01 -2.840140759944915771e-01 4.869539663195610046e-02 1.139315497130155563e-02
-1.230298578739166260e-01 1.553296595811843872e-01 -1.111626327037811279e-01 -1.009006649255752563e-01 -1.260574012994766235e-01 -3.051058053970336914e-01 -1.417099684476852417e-01 -2.543162107467651367e-01 -8.027036488056182861e-02 1.850853674113750458e-02 -2.849713861942291260e-01 2.354334890842437744e-01 -3.223133459687232971e-02 -1.730696558952331543e-01 4.923748672008514404e-01 -1.317543685436248779e-01 1.495519559830427170e-02 -2.474282830953598022e-01 3.160122632980346680e-01 -2.465526014566421509e-02 1.660200953483581543e-01 -1.133739203214645386e-02 6.966220587491989136e-02 9.155390411615371704e-02 -2.013085335493087769e-01 3.162318468093872070e-02 1.145237386226654053e-01 -1.640101820230484009e-01 1.440865993499755859e-01 -4.887086525559425354e-02 4.727255925536155701e-02 -2.204315736889839172e-02
-1.631129384040832520e-01 -1.411422789096832275e-01 -1.083021834492683411e-01 -3.163984715938568115e-01 -1.056993156671524048e-01 7.768137753009796143e-02 -4.142974317073822021e-01 -8.416329324245452881e-02 2.090640552341938019e-02 -4.175959527492523193e-02 -1.543544884771108627e-02 1.721546798944473267e-01 -1.302454184042289853e-04 5.834737420082092285e-02 -2.070595510303974152e-02 -1.701895892620086670e-01 9.419067203998565674e-02 4.643909633159637451e-02 1.885110512375831604e-02 -8.823125809431076050e-02 3.277150392532348633e-01 -1.175846606492996216e-01 -2.390622943639755249e-01 -4.036939144134521484e-01 -1.957617402076721191e-01 2.326272577047348022e-01 -2.162253856658935547e-01 2.487126179039478302e-02 -1.930198222398757935e-01 -6.540777534246444702e-02 -1.474535614252090454e-01 -1.313405036926269531e-01
-2.088245004415512085e-01 -2.316441684961318970e-01 1.204120665788650513e-01 -1.495413333177566528e-01 -2.711534500122070312e-01 1.527235060930252075e-01 -1.679256409406661987e-01 -1.339897960424423218e-01 -2.226024679839611053e-02 2.487260252237319946e-01 -6.633871793746948242e-02 2.311035692691802979e-01 3.083865642547607422e-01 1.556895766407251358e-02 3.823491334915161133e-01 -1.198220625519752502e-01 -3.459534421563148499e-02 -2.409495355095714331e-04 9.901440143585205078e-02 -1.227160096168518066e-01 -1.595725864171981812e-01 -1.638491451740264893e-01 2.209472507238388062e-01 -4.663559794425964355e-02 -2.653584778308868408e-01 7.092957943677902222e-02 7.902775704860687256e-02 -2.579625546932220459e-01 2.619991078972816467e-02 -2.055213972926139832e-02 -6.911560148000717163e-02 -2.516419887542724609e-01
1.069740578532218933e-02 5.771620571613311768e-02 4.612271487712860107e-02 -2.888736426830291748e-01 1.339973658323287964e-01 -2.649681866168975830e-01 -6.461308151483535767e-02 -1.381696611642837524e-01 -1.524812728166580200e-01 2.728587947785854340e-02 -1.673536896705627441e-01 5.919811502099037170e-02 -8.032095432281494141e-02 -2.282047271728515625e-01 1.939979754388332367e-02 -3.969447612762451172e-01 9.527022391557693481e-02 -1.280569136142730713e-01 4.808970689773559570e-01 5.062093958258628845e-02 8.844443410634994507e-02 1.744656823575496674e-02 2.329890727996826172e-01 -2.119248509407043457e-01 6.663618236780166626e-02 -1.825680136680603027e-01 1.554494947195053101e-01 -1.396487355232238770e-01 1.269401460886001587e-01 -1.494270861148834229e-01 -1.804613918066024780e-01 9.221863746643066406e-02
-4.358419775962829590e-02 -1.184994354844093323e-01 4.541344195604324341e-02 -8.205696940422058105e-02 7.980058342218399048e-02 -7.926397770643234253e-02 -4.475902616977691650e-01 1.581507176160812378e-01 -2.704901993274688721e-01 1.104366257786750793e-01 -8.179987221956253052e-02 2.984242141246795654e-01 -5.662482604384422302e-02 -1.873438209295272827e-01 4.862634092569351196e-02 -2.299569100141525269e-01 -2.899988740682601929e-02 -5.610775575041770935e-02 2.943385243415832520e-01 4.967331886291503906e-03 7.614465802907943726e-02 6.873095873743295670e-03 1.699854731559753418e-01 -2.351752668619155884e-01 -3.428606986999511719e-01 1.081781014800071716e-01 1.205344796180725098e-01 2.431484758853912354e-01 3.528468310832977295e-02 2.359930425882339478e-01 1.331027746200561523e-01 6.594216823577880859e-02
-1.553428024053573608e-01 -1.771634966135025024e-01 -5.259299068711698055e-04 -2.793409526348114014e-01 1.107626110315322876e-01 -1.065707281231880188e-01 -4.015285670757293701e-01 2.139157354831695557e-01 1.121638566255569458e-01 2.615484641864895821e-03 -1.290176995098590851e-02 4.078541398048400879e-01 3.696800849866122007e-04 -3.510539531707763672e-01 -2.345540374517440796e-01 -1.498764008283615112e-01 1.816328912973403931e-01 -6.435170024633407593e-02 2.500430308282375336e-02 1.093754395842552185e-01 1.882147938013076782e-01 1.455548219382762909e-02 8.769462257623672485e-02 -1.108347903937101364e-03 -1.047140434384346008e-01 2.832200005650520325e-02 2.796314358711242676e-01 5.129824951291084290e-02 -4.330559447407722473e-02 5.700150039047002792e-03 -2.600029706954956055e-01 2.954096160829067230e-02
-2.712500095367431641e-01 1.535818167030811310e-02 2.387408167123794556e-02 -1.393378227949142456e-01 1.143371537327766418e-01 2.873952984809875488e-01 -2.455562651157379150e-01 1.481576412916183472e-01 9.198357351124286652e-03 -1.005384027957916260e-01 -1.732020080089569092e-01 1.012656688690185547e-01 -1.186289861798286438e-01 -1.044476851820945740e-01 1.617512553930282593e-01 -2.957111001014709473e-01 -1.092383265495300293e-01 -8.125665038824081421e-02 -8.254372328519821167e-02 8.974124491214752197e-02 2.560288906097412109e-01 -5.009145140647888184e-01 7.498691976070404053e-02 1.811471879482269287e-01 -1.043335273861885071e-01 -2.696818411350250244e-01 -6.833083461970090866e-03 -1.416369527578353882e-02 6.636839359998703003e-02 -1.772692501544952393e-01 -9.474083036184310913e-02 1.492516100406646729e-01
-1.457220464944839478e-01 1.489521712064743042e-01 1.212610602378845215e-01 -3.382289111614227295e-01 -2.830695509910583496e-01 -3.486521169543266296e-02 3.835676237940788269e-02 4.661134630441665649e-02 7.493818551301956177e-02 -2.243686318397521973e-01 -2.365727722644805908e-01 3.083651363849639893e-01 -3.887032717466354370e-02 1.192181259393692017e-01 1.267055869102478027e-01 -2.999030649662017822e-01 -1.350439488887786865e-01 -1.638035923242568970e-01 1.271413862705230713e-01 -3.471888601779937744e-02 2.659592330455780029e-01 -4.172718524932861328e-02 1.851061731576919556e-01 -6.332308799028396606e-02 -2.354827821254730225e-01 4.547886922955513000e-02 -1.279278006404638290e-02 1.662735939025878906e-01 2.508956789970397949e-01 -1.665072292089462280e-01 -1.795678883790969849e-01 -1.797701716423034668e-01
-2.137083094567060471e-03 2.144877463579177856e-01 1.892662495374679565e-01 -6.026596948504447937e-02 -6.218032911419868469e-02 1.394729018211364746e-01 -3.618263602256774902e-01 6.267262250185012817e-02 -2.173662334680557251e-01 2.225537896156311035e-01 -1.503688991069793701e-01 9.291449934244155884e-02 6.318121403455734253e-02 -1.541481912136077881e-01 1.187818348407745361e-01 -5.429397523403167725e-02 -1.384034454822540283e-01 -2.918634116649627686e-01 3.169561624526977539e-01 2.344214320182800293e-01 1.068943440914154053e-01 -4.474607110023498535e-02 1.244298890233039856e-01 -4.017802421003580093e-03 -2.414932288229465485e-02 -1.282149702310562134e-01 -1.689110100269317627e-01 -4.052444994449615479e-01 9.902267158031463623e-02 5.990898609161376953e-02 1.724991761147975922e-02 -2.671860754489898682e-01
-2.021042555570602417e-01 -6.364046037197113037e-02 -2.363218516111373901e-01 -1.364841461181640625e-01 -5.606667138636112213e-03 3.116615302860736847e-02 -2.131076008081436157e-01 8.712258189916610718e-02 5.407278984785079956e-02 -1.219620406627655029e-01 -1.664685159921646118e-01 -4.675352200865745544e-02 9.830435365438461304e-02 -3.749834001064300537e-01 4.250454306602478027e-01 -1.219890788197517395e-01 -4.211303964257240295e-02 -7.198074460029602051e-02 -1.125439628958702087e-01 4.674451425671577454e-02 4.189697504043579102e-01 -3.497013747692108154e-01 1.331067383289337158e-01 -8.906733244657516479e-02 -9.500840306282043457e-02 -5.416182335466146469e-03 1.180516704916954041e-01 -1.451732069253921509e-01 -2.304839203134179115e-03 -1.818972080945968628e-01 5.923308432102203369e-02 -8.456644415855407715e-02
3.251358121633529663e-02 -2.796745114028453827e-02 1.346216499805450439e-01 2.215730398893356323e-02 -1.060005873441696167e-01 3.967541456222534180e-02 -4.368227422237396240e-01 1.771400868892669678e-01 -2.648092806339263916e-01 1.763088628649711609e-02 -1.410913914442062378e-01 -1.288103498518466949e-02 -3.139581978321075439e-01 -1.646127253770828247e-01 -2.061292082071304321e-01 -5.300786346197128296e-02 -5.058444663882255554e-02 -6.380915641784667969e-02 2.612485587596893311e-01 1.170197874307632446e-01 7.407237589359283447e-02 -1.362800896167755127e-01 1.701659411191940308e-01 -2.002089470624923706e-01 -5.730437114834785461e-02 3.808060288429260254e-02 4.631065130233764648e-01 -1.541713476181030273e-01 5.129737034440040588e-02 -1.588039249181747437e-01 -1.063472963869571686e-02 -1.745355874300003052e-01
-2.888919971883296967e-02 -1.343919634819030762e-01 -1.074202582240104675e-01 -2.394904196262359619e-01 6.223921105265617371e-02 1.894895173609256744e-02 -2.064179629087448120e-01 6.648912280797958374e-02 -1.649038493633270264e-01 -2.567990310490131378e-02 -8.685899525880813599e-02 7.017403841018676758e-02 3.067955560982227325e-02 -2.669793181121349335e-02 2.380019575357437134e-01 -2.304057478904724121e-01 1.268382519483566284e-01 -1.781470030546188354e-01 9.943904727697372437e-02 -1.751143857836723328e-02 1.169611439108848572e-01 -2.122839242219924927e-01 -1.842635124921798706e-01 -1.065140776336193085e-02 -4.827732741832733154e-01 -6.054214015603065491e-02 -1.178503483533859253e-01 8.303356170654296875e-02 2.571611106395721436e-01 -7.030141353607177734e-02 -3.370500504970550537e-01 -3.409029543399810791e-01
-1.280849426984786987e-01 3.748720586299896240e-01 2.043375819921493530e-01 -1.344848126173019409e-01 -3.958410397171974182e-02 7.313057035207748413e-02 -3.104852437973022461e-01 3.581089898943901062e-02 -7.101020216941833496e-02 1.478587388992309570e-01 -4.986784458160400391e-01 2.013178616762161255e-01 -5.538760870695114136e-02 4.964665044099092484e-03 -1.159828156232833862e-02 -8.182189613580703735e-02 -9.774579107761383057e-02 -2.266581803560256958e-01 3.116332590579986572e-01 -1.583087742328643799e-01 2.355018258094787598e-02 -9.802356362342834473e-02 -6.893177330493927002e-02 6.089893355965614319e-02 -1.336347907781600952e-01 -1.733736246824264526e-01 -2.942215837538242340e-02 -5.713103339076042175e-02 -7.714162021875381470e-02 -5.057031288743019104e-02 4.521718993782997131e-02 -2.970919311046600342e-01
-1.204816401004791260e-01 6.423313915729522705e-02 5.606269463896751404e-03 -1.661092229187488556e-02 5.923169106245040894e-02 1.663754284381866455e-01 -2.703742384910583496e-01 -1.188963726162910461e-01 -1.893470585346221924e-01 -5.410204455256462097e-02 -2.474425435066223145e-01 1.263763308525085449e-01 1.408345401287078857e-01 3.543083369731903076e-02 2.641409039497375488e-01 -3.232447504997253418e-01 2.625029981136322021e-01 -6.988085061311721802e-02 3.015331029891967773e-01 -5.733609572052955627e-02 1.732948571443557739e-01 -1.364003866910934448e-01 1.700258105993270874e-01 -1.127288714051246643e-01 1.335991662926971912e-03 4.168840944766998291e-01 -2.867497503757476807e-01 3.957060724496841431e-02 1.474069356918334961e-01 -1.128847301006317139e-01 2.906149066984653473e-02 -1.193901244550943375e-02
2.631218172609806061e-02 -2.791103720664978027e-01 -8.406051993370056152e-02 -2.910587489604949951e-01 1.461059451103210449e-01 1.334625780582427979e-01 1.125872731208801270e-01 5.833510681986808777e-02 1.263250261545181274e-01 -1.636584252119064331e-01 -6.489255279302597046e-02 2.003858983516693115e-01 -1.840783059597015381e-01 -4.060644209384918213e-01 2.608704380691051483e-02 -2.992913424968719482e-01 -7.597877830266952515e-02 -7.983776181936264038e-02 5.552254319190979004e-01 1.499318890273571014e-02 9.136541187763214111e-02 -1.553030908107757568e-01 -2.642044425010681152e-02 -7.993714511394500732e-02 -1.618556119501590729e-02 1.230635568499565125e-01 -6.714952737092971802e-02 -4.804416373372077942e-02 -2.184346318244934082e-02 3.391056507825851440e-02 -5.281480774283409119e-02 -1.068041548132896423e-01
-2.693067789077758789e-01 -1.116108000278472900e-01 -1.958075463771820068e-01 -2.126706838607788086e-01 -1.051065251231193542e-01 3.239200413227081299e-01 -3.161182701587677002e-01 -5.806332081556320190e-02 2.069484889507293701e-01 1.130670607089996338e-01 -2.472902834415435791e-02 -1.299624145030975342e-01 3.641121834516525269e-02 5.457231774926185608e-02 9.131441265344619751e-02 -3.911353051662445068e-01 -2.614540457725524902e-01 -1.960018724203109741e-01 3.076010616496205330e-03 -5.069632083177566528e-02 2.768807411193847656e-01 -2.627404630184173584e-01 1.161617189645767212e-01 -2.055559307336807251e-02 -4.325572401285171509e-02 -1.286035776138305664e-01 -8.384536206722259521e-02 -1.310048550367355347e-01 5.755235999822616577e-02 -1.493617892265319824e-02 -1.277895122766494751e-01 2.049323469400405884e-01
-3.658172115683555603e-02 -1.135968714952468872e-01 -1.537605524063110352e-01 -4.003901779651641846e-01 6.079319398850202560e-03 5.913847684860229492e-02 -1.267262697219848633e-01 -1.577497869729995728e-01 2.130366712808609009e-01 9.430821985006332397e-02 2.025825902819633484e-02 3.165357112884521484e-01 -4.451468959450721741e-02 2.547855861485004425e-02 8.701533824205398560e-02 -3.475162982940673828e-01 1.697573228739202023e-03 1.870065480470657349e-01 2.034870088100433350e-01 2.700652480125427246e-01 2.265858203172683716e-01 -3.148570060729980469e-01 -5.055748298764228821e-02 -2.391424775123596191e-01 -1.439423207193613052e-02 1.279461383819580078e-01 -8.432145416736602783e-02 6.423361599445343018e-02 -1.040184348821640015e-01 -2.115466296672821045e-01 1.571419388055801392e-01 -6.207561865448951721e-02
-1.918136179447174072e-01 -1.681013852357864380e-01 -1.944472491741180420e-01 6.853251717984676361e-03 -9.052561968564987183e-02 -2.940005995333194733e-02 -7.029260396957397461e-01 8.762584626674652100e-02 -1.470434665679931641e-01 -7.956685125827789307e-02 -1.047355085611343384e-01 3.874958306550979614e-02 -2.081828266382217407e-01 -4.867515340447425842e-02 -6.637582927942276001e-02 -2.747027277946472168e-01 -1.805116534233093262e-01 -2.773989439010620117e-01 1.007670611143112183e-01 -1.974958479404449463e-01 7.244171202182769775e-02 -4.989188164472579956e-02 5.971079692244529724e-02 -1.140048801898956299e-01 2.962416969239711761e-02 -9.076343476772308350e-02 5.409799888730049133e-02 -8.465813845396041870e-02 7.171396166086196899e-02 -5.059169605374336243e-02 5.739091895520687103e-03 1.015513986349105835e-01
6.087135896086692810e-02 -1.998115181922912598e-01 4.634847491979598999e-02 -5.184567347168922424e-02 1.625331640243530273e-01 7.874450832605361938e-02 -1.073551625013351440e-01 6.583511084318161011e-02 -2.353766113519668579e-01 -9.056297689676284790e-02 -2.221084535121917725e-01 1.228833943605422974e-01 -1.429003030061721802e-01 -3.407221138477325439e-01 2.851551212370395660e-02 -3.637388348579406738e-01 -8.110298216342926025e-02 6.103955954313278198e-02 3.819766938686370850e-01 -1.989926099777221680e-01 1.291289031505584717e-01 1.762089319527149200e-02 2.489857375621795654e-01 -2.992191016674041748e-01 1.243840008974075317e-01 -1.985221803188323975e-01 1.606026738882064819e-01 -4.085101536475121975e-04 2.916790312156081200e-03 -1.705858111381530762e-01 4.073542356491088867e-02 -1.721274554729461670e-01
-1.064688712358474731e-01 6.758932955563068390e-03 4.031510278582572937e-02 1.274061948060989380e-01 4.380819946527481079e-02 1.373346745967864990e-01 -4.318247735500335693e-02 -1.055302247405052185e-01 -1.840236037969589233e-01 3.134677112102508545e-01 -1.858019679784774780e-01 4.661690443754196167e-02 -2.560419142246246338e-01 1.269301921129226685e-01 5.163266509771347046e-02 -2.585985064506530762e-01 8.041147887706756592e-02 -2.416453659534454346e-01 3.471584916114807129e-01 1.764397025108337402e-01 1.180406212806701660e-01 -6.188027188181877136e-02 1.251098960638046265e-01 -2.002381086349487305e-01 -4.008216783404350281e-03 -1.128708478063344955e-02 3.538360595703125000e-01 -6.771738082170486450e-02 -2.184973657131195068e-02 -1.606513112783432007e-01 -2.622566521167755127e-01 -3.192756175994873047e-01
-4.213821887969970703e-01 -1.010713055729866028e-01 -2.536802589893341064e-01 -3.462281227111816406e-01 -6.307928264141082764e-02 2.905158996582031250e-01 -2.077941894531250000e-01 -3.454014360904693604e-01 1.544401794672012329e-01 5.706563964486122131e-02 -6.193604320287704468e-02 -1.434046477079391479e-01 -5.387119576334953308e-02 -1.272667497396469116e-01 1.060766875743865967e-01 9.318359196186065674e-02 -5.043387413024902344e-03 -8.441392332315444946e-02 1.873672753572463989e-01 -8.083152025938034058e-02 2.123252153396606445e-01 7.932986319065093994e-02 1.672045290470123291e-01 6.684043258428573608e-02 -3.087420463562011719e-01 5.218568444252014160e-02 9.851098060607910156e-02 1.678984117461368442e-04 4.523659124970436096e-02 -1.856548190116882324e-01 4.226291179656982422e-02 -8.916454762220382690e-02
-2.814406454563140869e-01 7.301767915487289429e-02 -9.852750599384307861e-02 -2.029481530189514160e-02 -2.386688739061355591e-01 2.317021787166595459e-01 -3.362282365560531616e-02 -5.507592111825942993e-02 -1.391941756010055542e-01 2.872385680675506592e-01 -5.128132924437522888e-02 1.535586640238761902e-02 -3.092542588710784912e-01 -2.185475230216979980e-01 -1.840421408414840698e-01 -2.803001403808593750e-01 1.017716601490974426e-01 5.609618872404098511e-02 3.523125350475311279e-01 -1.765608042478561401e-01 1.599758416414260864e-01 -2.280686423182487488e-02 -3.108093515038490295e-03 -4.323370382189750671e-02 3.618004266172647476e-03 1.878857612609863281e-03 1.562542617321014404e-01 2.578934282064437866e-02 1.627390086650848389e-01 -2.900637984275817871e-01 -2.682539522647857666e-01 -1.595880538225173950e-01
3.432489186525344849e-02 7.091915607452392578e-02 1.292597651481628418e-01 8.556598424911499023e-02 1.468943804502487183e-01 -1.510361731052398682e-01 -1.567973643541336060e-01 -1.506685651838779449e-02 -8.801069110631942749e-02 -2.860028110444545746e-02 -2.006947547197341919e-01 2.919788658618927002e-01 -8.025793731212615967e-02 -2.694727107882499695e-02 1.150004789233207703e-01 -1.314849108457565308e-01 -9.215305000543594360e-02 1.586876809597015381e-02 2.284723222255706787e-01 2.481914609670639038e-01 1.472284048795700073e-01 -8.677227795124053955e-02 3.707266449928283691e-01 -4.013133943080902100e-01 -2.845437228679656982e-01 -1.854039430618286133e-01 1.912152767181396484e-01 -7.582503557205200195e-02 2.243549823760986328e-01 -2.549135088920593262e-01 1.486364752054214478e-02 7.319341599941253662e-02
-1.853236556053161621e-01 -1.261410564184188843e-01 -5.618765018880367279e-03 -8.668565750122070312e-02 2.688061073422431946e-02 2.497029677033424377e-02 -7.021680474281311035e-02 -3.177684247493743896e-01 1.662643253803253174e-01 8.923825807869434357e-03 -3.565021753311157227e-01 -3.546829521656036377e-02 -1.603253036737442017e-01 1.543321758508682251e-01 1.073324307799339294e-01 -2.494454830884933472e-01 -3.673192113637924194e-02 -1.291277259588241577e-01 4.111522436141967773e-01 1.224414706230163574e-01 1.312244534492492676e-01 5.717691034078598022e-02 -3.941811621189117432e-02 9.139356762170791626e-02 9.257575869560241699e-02 -3.205670416355133057e-02 3.167039453983306885e-01 -1.454331129789352417e-01 3.518112301826477051e-01 -1.824169009923934937e-01 -1.161374524235725403e-01 -1.468373686075210571e-01
-8.085134322755038738e-04 -3.860964477062225342e-01 7.449661195278167725e-02 -1.732863932847976685e-01 5.321757122874259949e-02 6.097747385501861572e-02 -3.800022900104522705e-01 1.337867826223373413e-01 -2.736578881740570068e-01 6.719501316547393799e-02 -4.154788702726364136e-02 5.392608046531677246e-01 5.939133092761039734e-02 -1.684692502021789551e-02 1.305855661630630493e-01 -1.022109687328338623e-01 9.426199644804000854e-02 -1.953740566968917847e-01 2.629598081111907959e-01 -7.232749462127685547e-02 4.212297126650810242e-02 -8.053521811962127686e-02 2.163356691598892212e-01 5.323304608464241028e-02 -4.679604992270469666e-02 1.238469481468200684e-01 -4.213838279247283936e-02 1.491877883672714233e-01 -1.380133777856826782e-01 -4.318372532725334167e-02 -3.786811977624893188e-02 4.408533684909343719e-03
-1.806525588035583496e-01 -2.496912479400634766e-01 -1.064083799719810486e-01 -2.428837567567825317e-01 -8.332935720682144165e-02 1.292553842067718506e-01 -3.407046496868133545e-01 -2.395403943955898285e-02 -1.793828010559082031e-01 -1.494703739881515503e-01 -1.563474684953689575e-01 2.076380252838134766e-01 -8.781190216541290283e-02 4.736230149865150452e-02 -1.655645370483398438e-01 -8.076500147581100464e-03 8.556675165891647339e-02 1.664367504417896271e-02 3.632387518882751465e-01 -1.763526499271392822e-01 2.067702859640121460e-01 4.780328646302223206e-02 1.088176369667053223e-01 1.134149730205535889e-01 5.754681676626205444e-02 -1.274574995040893555e-01 2.729116380214691162e-01 -1.739759929478168488e-02 3.296091258525848389e-01 -2.838736958801746368e-02 -3.005276024341583252e-01 2.002295106649398804e-02
-2.795807421207427979e-01 1.893040537834167480e-02 -4.722879827022552490e-02 -5.185650661587715149e-02 -4.576172307133674622e-02 2.294918894767761230e-01 -2.843766808509826660e-01 7.539576385170221329e-03 1.357049643993377686e-01 2.967116534709930420e-01 -8.234313130378723145e-02 1.368891894817352295e-01 -2.068438231945037842e-01 -3.599170595407485962e-02 -1.224558651447296143e-01 -3.905622959136962891e-01 -7.749595493078231812e-02 1.548106819391250610e-01 2.011583894491195679e-01 1.356192976236343384e-01 1.741414964199066162e-01 -2.305122464895248413e-01 -4.393407329916954041e-02 -5.941087380051612854e-02 -1.179209444671869278e-02 -5.794069170951843262e-02 -3.263411521911621094e-01 -2.358645051717758179e-01 1.366710662841796875e-01 -1.741651594638824463e-01 1.765646040439605713e-01 -1.171230226755142212e-01
-3.614844977855682373e-01 1.936798542737960815e-01 2.588818408548831940e-02 -1.944189518690109253e-01 -1.810351461172103882e-01 -1.836090236902236938e-01 -2.980596423149108887e-01 -2.206164151430130005e-01 1.544290333986282349e-01 6.423960439860820770e-03 -1.429811269044876099e-01 2.408134639263153076e-01 -1.643479168415069580e-01 1.151895746588706970e-01 2.587556540966033936e-01 -2.205618768930435181e-01 1.034281104803085327e-01 1.666914857923984528e-02 9.849798865616321564e-03 2.792192697525024414e-01 1.534436792135238647e-01 9.050890803337097168e-02 1.761191040277481079e-01 -1.397301405668258667e-01 -1.842438876628875732e-01 1.564574055373668671e-02 6.631302833557128906e-02 2.576763033866882324e-01 -2.203422598540782928e-03 6.934104859828948975e-02 -1.132539808750152588e-01 -1.928893476724624634e-01
-2.081091254949569702e-01 -5.382231995463371277e-02 1.810957938432693481e-01 -2.397966533899307251e-01 -1.139303147792816162e-01 1.470861732959747314e-01 -2.061457745730876923e-02 -1.676278263330459595e-01 3.409380614757537842e-01 2.018581628799438477e-01 -1.688633412122726440e-01 1.903651840984821320e-02 -2.669229507446289062e-01 -2.983298599720001221e-01 -6.009623035788536072e-02 -1.573324650526046753e-01 -5.060407891869544983e-02 1.200744807720184326e-01 1.364505141973495483e-01 2.771912217140197754e-01 1.280426383018493652e-01 -3.062404990196228027e-01 4.777191206812858582e-02 1.425536870956420898e-01 -1.955630034208297729e-01 -1.326491832733154297e-01 -1.081394627690315247e-01 1.819235086441040039e-01 1.632305383682250977e-01 -1.455576717853546143e-01 -1.533974856138229370e-01 -9.313172847032546997e-02
-2.869866192340850830e-01 -2.557607367634773254e-02 1.925874501466751099e-01 -1.111511960625648499e-01 -3.977229073643684387e-02 4.402445256710052490e-02 -1.014572232961654663e-01 5.571488663554191589e-02 -2.847202420234680176e-01 1.654939376749098301e-03 -3.309740722179412842e-01 1.063669696450233459e-01 6.313167512416839600e-02 1.158654615283012390e-01 2.532212436199188232e-01 -6.983311474323272705e-02 -9.053560346364974976e-02 2.367026656866073608e-01 1.848161816596984863e-01 1.096885055303573608e-01 3.689441829919815063e-02 1.703171618282794952e-02 1.818009614944458008e-01 -3.781915009021759033e-01 -2.840096056461334229e-01 1.710231900215148926e-01 7.689590007066726685e-02 2.445442676544189453e-01 2.869879007339477539e-01 5.994504317641258240e-02 -7.415840774774551392e-02 -8.404061943292617798e-02
-2.427834719419479370e-01 -6.145665049552917480e-02 -6.222189590334892273e-02 6.598630547523498535e-02 -2.632131278514862061e-01 1.289012134075164795e-01 -6.825117021799087524e-02 -1.171244904398918152e-01 -1.705377101898193359e-01 -1.438129097223281860e-01 -2.660813741385936737e-02 1.055247038602828979e-01 -3.345880806446075439e-01 5.325658991932868958e-02 1.206903681159019470e-01 3.213158622384071350e-02 -1.045848131179809570e-01 8.180133067071437836e-03 5.122151970863342285e-02 -4.628957435488700867e-02 4.321345388889312744e-01 -1.045520529150962830e-01 3.537650704383850098e-01 -2.859552502632141113e-01 -2.699095606803894043e-01 -9.043589979410171509e-02 -5.205575004220008850e-02 -2.358042597770690918e-01 2.297682464122772217e-01 -9.846421331167221069e-02 -9.376244246959686279e-02 4.244568198919296265e-02
-7.456681877374649048e-02 -6.766424328088760376e-02 -2.234149277210235596e-01 -3.103745281696319580e-01 -4.032586514949798584e-02 2.448152601718902588e-01 -1.734480708837509155e-01 -1.141472607851028442e-01 1.400418281555175781e-01 1.648910790681838989e-01 -2.591005526483058929e-02 -8.931335061788558960e-02 -2.917415462434291840e-03 -2.196672856807708740e-01 -1.261355429887771606e-01 -3.726363927125930786e-02 2.323669344186782837e-01 -2.216893481090664864e-03 9.169249236583709717e-02 6.422828882932662964e-03 1.705987304449081421e-01 -7.257773727178573608e-02 2.052607089281082153e-01 -3.762761652469635010e-01 -2.610818743705749512e-01 -9.490907937288284302e-02 -1.430915892124176025e-01 6.634498946368694305e-03 3.767043650150299072e-01 -5.103659257292747498e-02 -1.950376033782958984e-01 -2.390685826539993286e-01
-2.377760410308837891e-01 1.761842668056488037e-01 1.418872326612472534e-01 -1.489737480878829956e-01 7.222675252705812454e-03 1.756926476955413818e-01 -2.241423875093460083e-01 -2.264062762260437012e-01 -3.622294589877128601e-02 1.616711169481277466e-01 -2.927727699279785156e-01 -4.857685044407844543e-02 2.879339503124356270e-03 -1.687002480030059814e-01 -8.123891428112983704e-03 -4.311796128749847412e-01 1.144062429666519165e-01 -1.381440162658691406e-01 2.052434682846069336e-01 1.636756956577301025e-01 3.882235381752252579e-03 -2.885021567344665527e-01 1.999039202928543091e-01 -3.543045744299888611e-02 1.417516022920608521e-01 1.636399775743484497e-01 2.894000709056854248e-01 8.365673944354057312e-03 -4.261763021349906921e-02 -4.983169212937355042e-02 1.944993063807487488e-02 -2.162808626890182495e-01
-7.661168277263641357e-02 -1.433616429567337036e-01 9.630902856588363647e-02 -1.166929751634597778e-01 -1.082175597548484802e-01 6.793361902236938477e-02 -7.256725430488586426e-02 1.241151168942451477e-01 7.512672245502471924e-02 2.302646934986114502e-01 -1.177967488765716553e-01 2.540634274482727051e-01 -1.104974672198295593e-01 -2.021514475345611572e-01 -1.029310226440429688e-01 -1.598064750432968140e-01 -1.027189940214157104e-01 7.191585004329681396e-02 3.159363269805908203e-01 2.531117796897888184e-01 2.195205539464950562e-01 -2.162807881832122803e-01 -2.140297591686248779e-01 -1.650747656822204590e-01 2.508999034762382507e-02 1.603759080171585083e-01 -2.468798458576202393e-01 -6.221203505992889404e-02 2.956881523132324219e-01 -2.467807382345199585e-01 2.801169753074645996e-01 -1.476265043020248413e-01
-1.130169704556465149e-01 -5.351501051336526871e-03 -1.679012626409530640e-01 -1.611514836549758911e-01 1.384456735104322433e-02 2.423758208751678467e-01 -3.396186232566833496e-01 1.531609147787094116e-01 7.489819079637527466e-02 3.260654211044311523e-01 -1.468714028596878052e-01 1.629956513643264771e-01 -2.927885651588439941e-01 5.064376443624496460e-02 4.756416659802198410e-03 -2.069445326924324036e-02 -7.812159508466720581e-02 -2.540780305862426758e-01 2.270955890417098999e-01 -6.940554082393646240e-02 1.671084612607955933e-01 -2.336141914129257202e-01 -4.196945950388908386e-02 -2.279453426599502563e-01 9.940828196704387665e-03 2.173183858394622803e-01 -2.411362677812576294e-01 1.886088997125625610e-01 1.973807811737060547e-02 -1.643545180559158325e-01 1.164290457963943481e-01 2.030266374349594116e-01
-2.374185323715209961e-01 1.844188272953033447e-01 7.021853327751159668e-02 -3.345746919512748718e-02 1.258082967251539230e-02 2.270884960889816284e-01 -2.254764586687088013e-01 9.374072402715682983e-02 -2.729561924934387207e-01 3.000827319920063019e-02 2.719411998987197876e-02 4.079790320247411728e-03 -8.942583203315734863e-02 9.422689676284790039e-02 6.908743525855243206e-04 -3.339512944221496582e-01 6.553617119789123535e-02 5.876176804304122925e-02 2.850670814514160156e-01 1.759365051984786987e-01 1.772257536649703979e-01 -1.943911015987396240e-01 1.235945802181959152e-02 -1.740292608737945557e-01 8.442001789808273315e-02 1.853020042181015015e-01 3.615188002586364746e-01 -2.279885560274124146e-01 1.203820034861564636e-01 -2.587399184703826904e-01 -4.211700707674026489e-02 -2.463850826025009155e-01
-1.998228430747985840e-01 7.551236450672149658e-02 -2.023100703954696655e-01 -4.679368138313293457e-01 -1.495845913887023926e-01 2.060147970914840698e-01 -2.877393960952758789e-01 -2.473867833614349365e-01 5.300313979387283325e-02 2.226355113089084625e-02 -4.120011627674102783e-02 7.492396235466003418e-02 -1.316050738096237183e-01 -1.294257789850234985e-01 1.813523322343826294e-01 1.856513619422912598e-01 1.237980723381042480e-01 7.139458507299423218e-02 2.759842276573181152e-01 -2.916686832904815674e-01 1.584074199199676514e-01 -3.457083106040954590e-01 -2.252730168402194977e-02 2.405054401606321335e-03 1.795387268066406250e-02 -6.913213431835174561e-02 2.027153037488460541e-02 3.023628890514373779e-02 1.289021372795104980e-01 -7.963987439870834351e-02 8.020115643739700317e-02 -1.049850657582283020e-01
-1.879083812236785889e-01 3.619308397173881531e-02 1.221401095390319824e-01 -2.909289672970771790e-02 -1.056292373687028885e-02 4.347085207700729370e-02 -2.097165882587432861e-01 -5.153105780482292175e-02 -1.088858768343925476e-01 2.913514077663421631e-01 4.617698118090629578e-02 -1.004453301429748535e-01 -1.597210168838500977e-01 -2.356347888708114624e-01 7.020420581102371216e-02 -1.741955131292343140e-01 -1.556692272424697876e-02 1.097437888383865356e-01 2.042805105447769165e-01 1.450380086898803711e-01 3.505945503711700439e-01 2.431047707796096802e-02 1.948157697916030884e-01 -5.023233294486999512e-01 -2.885822206735610962e-02 -1.729695359244942665e-03 1.285267025232315063e-01 -1.713894754648208618e-01 2.958929538726806641e-01 -1.837231814861297607e-01 -9.380204603075981140e-03 1.293882578611373901e-01
-3.139163255691528320e-01 -7.679790258407592773e-02 2.543434202671051025e-01 -1.454369872808456421e-01 1.296267807483673096e-01 1.646339595317840576e-01 -1.540268212556838989e-01 -4.109999909996986389e-02 -1.579135507345199585e-01 6.111091002821922302e-02 -3.525051176548004150e-01 2.384646236896514893e-01 1.898429691791534424e-01 -2.465225756168365479e-01 4.655928909778594971e-02 -2.752806544303894043e-01 -1.512133479118347168e-01 -2.214851826429367065e-01 2.044540494680404663e-01 -1.113753840327262878e-01 1.243949308991432190e-01 5.873602256178855896e-02 2.201399356126785278e-01 -7.825182378292083740e-02 8.087245374917984009e-02 -2.538046240806579590e-01 -1.543483347631990910e-03 -1.980327516794204712e-01 -1.225492684170603752e-03 6.054477766156196594e-02 -5.601172521710395813e-02 -1.980422735214233398e-01
-2.993494272232055664e-01 -5.247436929494142532e-03 -2.492901980876922607e-01 -3.081043660640716553e-01 -7.939529418945312500e-02 -1.324954722076654434e-02 -3.296106457710266113e-01 -1.917030364274978638e-01 -3.727970644831657410e-02 -8.915174985304474831e-04 8.026469498872756958e-03 7.551954127848148346e-03 -1.065483242273330688e-01 -1.191204413771629333e-01 3.304262161254882812e-01 1.435717754065990448e-02 -1.102370098233222961e-01 -2.183892428874969482e-01 2.054787725210189819e-01 -1.254500746726989746e-01 1.916283518075942993e-01 2.366639375686645508e-01 2.178244441747665405e-01 -3.249432519078254700e-02 -2.988464236259460449e-01 2.144714742898941040e-01 7.822523266077041626e-02 5.239621549844741821e-02 1.566420644521713257e-01 6.576068699359893799e-02 -1.160874217748641968e-01 -1.393734663724899292e-01
-5.677527934312820435e-02 2.202821224927902222e-01 1.602654755115509033e-01 -1.713396161794662476e-01 7.461430132389068604e-02 1.060884371399879456e-01 -1.788101494312286377e-01 6.208131462335586548e-02 -1.578529477119445801e-01 9.602537006139755249e-02 -2.293894737958908081e-01 5.169650912284851074e-01 -5.921767279505729675e-02 -2.312609851360321045e-01 -8.203970640897750854e-02 -7.784768193960189819e-02 -8.545012772083282471e-02 -1.304450631141662598e-01 2.934718132019042969e-01 -1.294421851634979248e-01 2.793152332305908203e-01 2.677406743168830872e-02 -1.324732154607772827e-01 -1.499403864145278931e-01 -3.515110909938812256e-02 -1.948135346174240112e-01 1.581461131572723389e-01 -4.322884231805801392e-02 -1.379417032003402710e-01 1.108495369553565979e-01 -2.182471901178359985e-01 -1.606021225452423096e-01
1.091221347451210022e-01 -9.918499737977981567e-02 4.296498745679855347e-02 -1.890360005199909210e-02 9.417485445737838745e-02 1.112220883369445801e-01 -1.782285273075103760e-01 1.588535904884338379e-01 -3.485945984721183777e-02 -2.236989699304103851e-02 -1.187463328242301941e-01 -8.794154971837997437e-03 -3.055873811244964600e-01 -1.854134947061538696e-01 1.440547853708267212e-01 -4.726301133632659912e-01 -3.245190531015396118e-02 -2.763107791543006897e-02 4.454247057437896729e-01 -1.705029308795928955e-01 6.642123311758041382e-02 2.285147011280059814e-01 1.647377312183380127e-01 -2.858059704303741455e-01 1.080658063292503357e-01 1.453514676541090012e-02 1.489012241363525391e-01 -1.019134521484375000e-01 1.622497886419296265e-01 -1.172107905149459839e-01 -4.903719946742057800e-02 -1.684199422597885132e-01
-6.986576318740844727e-02 2.740451991558074951e-01 6.534972786903381348e-02 -9.109772741794586182e-03 4.892973974347114563e-02 -7.179627567529678345e-02 -7.622959464788436890e-02 7.124441117048263550e-02 1.726923733949661255e-01 1.482633948326110840e-01 -1.139549389481544495e-01 -7.652441412210464478e-02 -3.712882101535797119e-01 -5.051475018262863159e-02 1.818376593291759491e-02 -3.497012853622436523e-01 9.483693540096282959e-02 1.958301290869712830e-02 3.663555979728698730e-01 9.112174622714519501e-03 -6.812762934714555740e-03 -2.139629423618316650e-01 -3.387768566608428955e-02 -3.126116096973419189e-01 -1.942451447248458862e-01 -2.422104477882385254e-01 1.325411349534988403e-01 -2.371186763048171997e-01 1.597590893507003784e-01 -2.073453925549983978e-02 1.607864946126937866e-01 -2.306128144264221191e-01
-1.876786500215530396e-01 -1.761450916528701782e-01 -2.069479823112487793e-01 4.737406596541404724e-02 7.650925312191247940e-03 2.842734754085540771e-01 -2.038195133209228516e-01 -1.048135384917259216e-02 5.442114919424057007e-02 3.142293095588684082e-01 -6.320945173501968384e-02 1.682548671960830688e-01 1.022374257445335388e-01 8.352307230234146118e-02 -5.043475702404975891e-02 -3.787837326526641846e-01 -2.906263433396816254e-02 2.210169434547424316e-01 3.444716036319732666e-01 1.089142784476280212e-01 2.730455994606018066e-01 -2.823867648839950562e-02 7.356868684291839600e-02 1.073403954505920410e-01 -4.832634329795837402e-02 -1.396994143724441528e-01 -1.068754941225051880e-01 -1.858115047216415405e-01 1.490751355886459351e-01 4.215521365404129028e-02 1.203538477420806885e-01 -2.998543679714202881e-01
1.647762954235076904e-01 -6.467358022928237915e-02 -5.463076755404472351e-02 -2.184622883796691895e-01 -1.907472312450408936e-01 6.391865760087966919e-02 -5.246504545211791992e-01 3.348251804709434509e-02 -5.017698556184768677e-02 -1.002942621707916260e-01 -2.914283871650695801e-01 4.273393750190734863e-02 -2.006864398717880249e-01 -2.345356494188308716e-01 -4.605847224593162537e-02 3.145428001880645752e-02 -6.289894878864288330e-02 5.213912203907966614e-02 2.667762637138366699e-01 -5.656882375478744507e-02 2.621622085571289062e-01 1.126588284969329834e-01 1.212847456336021423e-01 9.803488850593566895e-02 -2.839513123035430908e-01 -1.449468731880187988e-01 1.932646185159683228e-01 3.121559880673885345e-02 2.252184897661209106e-01 -7.948542386293411255e-02 -2.625686116516590118e-02 -1.374774277210235596e-01
-9.763831645250320435e-02 -3.620630130171775818e-02 1.182921230792999268e-01 -6.546172779053449631e-03 -6.101005151867866516e-02 -1.593233644962310791e-02 1.763382740318775177e-02 -2.649269998073577881e-01 -1.670901328325271606e-01 3.953280393034219742e-03 -2.162294685840606689e-01 2.697132825851440430e-01 5.267157405614852905e-02 3.149434551596641541e-02 1.734424829483032227e-01 -1.819300651550292969e-01 -1.926482282578945160e-02 5.707906559109687805e-02 3.198723793029785156e-01 4.784508049488067627e-02 2.318247258663177490e-01 -5.714961513876914978e-02 5.379493907094001770e-02 -4.059598147869110107e-01 -3.065710961818695068e-01 9.586654603481292725e-02 1.879445761442184448e-01 1.205647513270378113e-01 3.788103461265563965e-01 2.338486164808273315e-01 -4.364790022373199463e-02 1.410866715013980865e-02
-6.217648461461067200e-02 1.070474609732627869e-01 -8.115906268358230591e-02 -8.833350986242294312e-02 -1.715319156646728516e-01 2.496813796460628510e-02 -4.195232689380645752e-01 -1.443534642457962036e-01 1.477914750576019287e-01 3.900641947984695435e-02 -1.536452919244766235e-01 -5.656199157238006592e-02 -3.880066573619842529e-01 -6.137138977646827698e-02 -6.136461347341537476e-02 1.439332067966461182e-01 1.607077121734619141e-01 -1.748199760913848877e-01 1.868196874856948853e-01 7.494097948074340820e-02 2.403060197830200195e-01 -1.962628401815891266e-02 4.878096282482147217e-02 -3.156310021877288818e-01 -2.620687484741210938e-01 3.473118841648101807e-01 -1.464600265026092529e-01 -6.090627284720540047e-04 8.557903766632080078e-02 -1.111501753330230713e-01 -1.464766114950180054e-01 -7.417362928390502930e-02
-1.925808638334274292e-01 -6.080719828605651855e-02 1.140210498124361038e-02 -1.199788693338632584e-02 -2.301960624754428864e-02 2.479960024356842041e-01 -2.345174103975296021e-01 -2.543417513370513916e-01 2.243160903453826904e-01 6.659337878227233887e-02 4.856518283486366272e-02 3.973092436790466309e-01 3.382696583867073059e-02 1.283063029404729605e-04 -5.463275313377380371e-02 4.826277960091829300e-03 -4.792661219835281372e-02 -3.441999852657318115e-01 1.034724339842796326e-01 -1.443662792444229126e-01 3.695549368858337402e-01 -1.637230366468429565e-01 1.647185385227203369e-01 -1.525924801826477051e-01 -6.565015017986297607e-02 -1.522429138422012329e-01 2.298766374588012695e-01 3.591345623135566711e-02 2.107450515031814575e-01 -2.382869720458984375e-01 -2.193068899214267731e-02 -9.325017780065536499e-02
-1.910727173089981079e-01 -1.578247249126434326e-01 -2.498780936002731323e-01 -4.058956801891326904e-01 4.297238588333129883e-02 1.325620263814926147e-01 -1.193531230092048645e-01 7.279390096664428711e-02 -1.279850900173187256e-01 6.877749226987361908e-03 3.572981804609298706e-02 -4.372125491499900818e-02 -2.983261346817016602e-01 -8.755021542310714722e-02 2.420761883258819580e-01 -2.366591393947601318e-01 1.088244840502738953e-01 -1.998226791620254517e-01 3.654156029224395752e-01 5.777442082762718201e-02 -1.078531071543693542e-01 -1.522042304277420044e-01 -4.339373111724853516e-02 -1.077116280794143677e-01 7.269456982612609863e-03 -1.130677089095115662e-01 -2.120793908834457397e-01 -5.961749330163002014e-02 3.048759326338768005e-02 2.183543145656585693e-01 -2.157060354948043823e-01 -2.193478941917419434e-01
2.550862729549407959e-01 -1.900583505630493164e-01 -9.591494500637054443e-02 -2.066768556833267212e-01 -1.606570333242416382e-01 1.495831161737442017e-01 -4.890153929591178894e-02 -1.319886445999145508e-01 1.280010491609573364e-01 1.218953505158424377e-01 -1.902303248643875122e-01 1.939006149768829346e-01 1.085870712995529175e-02 -2.734914720058441162e-01 9.526004642248153687e-02 -6.227859854698181152e-02 1.685597933828830719e-02 4.651358723640441895e-02 3.856103718280792236e-01 7.200989872217178345e-02 4.194718301296234131e-01 -7.217483222484588623e-02 7.774751633405685425e-02 -1.045313477516174316e-01 -1.599082909524440765e-02 9.957623481750488281e-02 1.187842413783073425e-01 -4.181571006774902344e-01 -1.165701895952224731e-01 2.256852947175502777e-02 1.083947122097015381e-01 -8.093225955963134766e-02
-7.695904374122619629e-02 -6.244142726063728333e-02 7.021025568246841431e-02 -1.220086514949798584e-01 8.381546474993228912e-03 8.443079888820648193e-03 3.495398850645869970e-04 5.513431131839752197e-02 -3.983669877052307129e-01 2.442623227834701538e-01 -2.556650042533874512e-01 -1.391447037458419800e-01 -2.240213006734848022e-01 -8.107051998376846313e-02 3.361778706312179565e-02 -8.246250450611114502e-02 1.080510485917329788e-02 -1.369218677282333374e-01 2.836580574512481689e-01 1.780792772769927979e-01 9.668251127004623413e-02 -3.954973518848419189e-01 5.073265358805656433e-02 -2.322705090045928955e-01 1.124474871903657913e-02 1.465955674648284912e-01 2.743526101112365723e-01 1.200683414936065674e-02 7.944013923406600952e-02 -1.844849884510040283e-01 -2.860957086086273193e-01 -1.638686507940292358e-01
-2.433230280876159668e-01 -1.298527419567108154e-01 1.904061809182167053e-02 -3.310635313391685486e-02 -1.099913567304611206e-02 8.296594023704528809e-02 -1.932789683341979980e-01 -2.059724479913711548e-01 1.116265505552291870e-01 -1.732107847929000854e-01 -4.591059088706970215e-01 -6.653235107660293579e-02 -1.466547250747680664e-01 2.017315328121185303e-01 -1.667209267616271973e-01 -5.337513983249664307e-02 9.770476818084716797e-02 -9.601323306560516357e-02 4.574819505214691162e-01 -1.586554646492004395e-01 1.450790315866470337e-01 -1.379037052392959595e-01 2.527979314327239990e-01 -6.485552527010440826e-03 -1.268218457698822021e-01 -1.127826794981956482e-01 1.740635037422180176e-01 -3.425732254981994629e-02 1.974038779735565186e-01 -8.230177313089370728e-02 -1.479954123497009277e-01 3.535371739417314529e-03
-9.937076270580291748e-02 -1.712343096733093262e-02 -2.061737626791000366e-01 -1.274832934141159058e-01 -2.610009722411632538e-02 6.333056837320327759e-02 -3.120876252651214600e-01 9.120584279298782349e-02 6.182922795414924622e-02 -1.751185357570648193e-01 -2.753685414791107178e-01 -1.171054467558860779e-01 -5.754301324486732483e-02 -2.912223637104034424e-01 2.664382159709930420e-01 -1.757502555847167969e-01 -7.431286573410034180e-02 -9.568118304014205933e-02 -1.127488464117050171e-01 2.441606111824512482e-02 3.998530209064483643e-01 -4.180892705917358398e-01 1.011063680052757263e-01 -4.200552776455879211e-02 -2.403792887926101685e-01 -1.186530292034149170e-01 6.559406220912933350e-02 -1.722325533628463745e-01 -7.305318117141723633e-02 -1.439305245876312256e-01 1.585885649546980858e-03 9.859802201390266418e-03
-1.244163140654563904e-02 -9.096153825521469116e-02 -2.421385198831558228e-01 -2.807077169418334961e-01 -8.395845443010330200e-02 1.184611916542053223e-01 5.910867080092430115e-02 3.521836549043655396e-02 -4.112903773784637451e-02 2.309724316000938416e-02 -4.544468820095062256e-01 -3.547750785946846008e-02 -5.755465105175971985e-02 9.697096049785614014e-02 3.032433092594146729e-01 -4.655657708644866943e-02 3.323181271553039551e-01 6.496954709291458130e-02 2.385613471269607544e-01 -4.712839424610137939e-02 3.986868262290954590e-01 -1.371221393346786499e-01 1.254782676696777344e-01 -2.155564874410629272e-01 -8.029072731733322144e-02 -5.275015532970428467e-02 -6.825686898082494736e-03 -6.610882282257080078e-02 -2.876965105533599854e-01 8.065337897278368473e-04 -3.608438372611999512e-02 -3.342430805787444115e-03
-3.701575398445129395e-01 -1.499819755554199219e-01 2.174498438835144043e-01 -1.291690510697662830e-03 -1.048030853271484375e-01 7.862622290849685669e-02 8.245157450437545776e-02 2.306145429611206055e-02 2.827037312090396881e-02 3.830666095018386841e-02 -3.981734216213226318e-01 2.147234827280044556e-01 -1.900767982006072998e-01 -1.011621356010437012e-01 6.943000853061676025e-02 -1.620287746191024780e-01 3.519038259983062744e-01 7.721659261733293533e-03 1.594419777393341064e-01 -2.490607649087905884e-01 3.163833022117614746e-01 6.861951202154159546e-02 6.750471889972686768e-02 9.591767936944961548e-02 1.404387131333351135e-02 1.919506937265396118e-01 1.341123431921005249e-01 -1.930875033140182495e-01 1.487189065665006638e-02 -5.280198156833648682e-02 -2.386987805366516113e-01 -4.630779474973678589e-02
-1.545287966728210449e-01 -1.040754765272140503e-01 -2.804989218711853027e-01 -3.586286902427673340e-01 2.218091636896133423e-01 3.332508727908134460e-02 3.066387586295604706e-02 9.997307509183883667e-02 5.815961956977844238e-02 -4.455769807100296021e-02 -1.877597421407699585e-01 3.413621485233306885e-01 -6.626631319522857666e-02 -3.883265703916549683e-02 9.562834352254867554e-02 -2.903315424919128418e-01 -1.824350506067276001e-01 -1.411582715809345245e-02 5.634878948330879211e-02 1.637292094528675079e-02 2.924628853797912598e-01 -2.935762330889701843e-02 -3.067713417112827301e-02 -3.107304573059082031e-01 1.271629631519317627e-01 2.591024041175842285e-01 -9.120585024356842041e-02 -7.511892169713973999e-02 2.962433397769927979e-01 -1.853841841220855713e-01 7.413140498101711273e-03 2.354058051423635334e-05
-2.316065728664398193e-01 1.753579527139663696e-01 -8.952858299016952515e-02 -1.825756877660751343e-01 -1.715647578239440918e-01 -2.825322449207305908e-01 -2.639415860176086426e-01 -2.544018030166625977e-01 9.117668122053146362e-02 7.330305874347686768e-02 -1.253760904073715210e-01 2.199290841817855835e-01 -2.244835793972015381e-01 4.512764513492584229e-03 2.227618992328643799e-01 -1.525804400444030762e-01 -1.148032024502754211e-01 2.842281386256217957e-02 1.690394282341003418e-01 2.078988254070281982e-01 1.391347944736480713e-01 -8.099615573883056641e-02 2.528601884841918945e-01 1.399962753057479858e-01 -1.584779024124145508e-01 -3.432184457778930664e-02 2.257764637470245361e-01 -4.403196740895509720e-03 3.451915979385375977e-01 9.129478037357330322e-02 -1.086800470948219299e-01 -1.330120116472244263e-01
-4.701718091964721680e-01 -7.756029814481735229e-02 2.327086478471755981e-01 -1.735571473836898804e-01 9.933384507894515991e-02 8.728656172752380371e-02 -2.118452787399291992e-01 -8.843848109245300293e-02 -1.839102506637573242e-01 2.796679139137268066e-01 -9.787051007151603699e-03 2.109621018171310425e-01 8.517029136419296265e-02 -8.721032738685607910e-02 9.161917120218276978e-02 -2.099024057388305664e-01 -6.638216972351074219e-02 -2.072122134268283844e-02 6.764951627701520920e-03 1.447813063859939575e-01 3.454698026180267334e-01 -3.146378993988037109e-01 -1.841273903846740723e-01 3.267563879489898682e-02 -7.666984200477600098e-02 -8.415690064430236816e-02 -1.838743239641189575e-01 -6.710509210824966431e-02 1.152545213699340820e-01 5.140329524874687195e-02 -1.967314481735229492e-01 -9.719960391521453857e-02
-1.364361643791198730e-01 -1.325180754065513611e-02 -2.673646509647369385e-01 -1.086640134453773499e-01 -1.557618975639343262e-01 1.134384796023368835e-01 -3.100304603576660156e-01 3.647682815790176392e-02 1.710421442985534668e-01 -5.669139325618743896e-03 -2.779328525066375732e-01 2.643083631992340088e-01 -3.244218230247497559e-01 5.718286707997322083e-02 5.310954153537750244e-02 -3.437029719352722168e-01 -2.497615106403827667e-02 -2.037256807088851929e-01 -3.180046798661351204e-03 -1.304414868354797363e-01 -1.969345808029174805e-01 -1.717949509620666504e-01 2.626662254333496094e-01 -3.694223985075950623e-02 1.232040151953697205e-01 1.448573321104049683e-01 1.195242851972579956e-01 -2.012713067233562469e-02 6.439849734306335449e-02 -2.779524922370910645e-01 -8.904613554477691650e-02 -1.395613998174667358e-01
-5.320575237274169922e-01 -3.089679777622222900e-01 2.017378062009811401e-02 -2.026999741792678833e-01 3.066480532288551331e-02 -2.553117088973522186e-02 -2.431031614542007446e-01 -2.176957949995994568e-02 2.159638097509741783e-03 3.150858283042907715e-01 -1.023035869002342224e-02 -9.710570424795150757e-02 -5.421987548470497131e-02 -2.457097768783569336e-01 1.402032673358917236e-01 -8.619161695241928101e-02 9.185528010129928589e-02 5.676937848329544067e-02 -3.851196542382240295e-02 8.105874806642532349e-02 1.157973706722259521e-01 -2.633524835109710693e-01 -9.347815811634063721e-02 1.496206820011138916e-01 -5.153542384505271912e-02 -9.770286083221435547e-02 -5.846585333347320557e-02 -1.807622611522674561e-01 3.084988892078399658e-01 -2.041330486536026001e-01 1.535247731953859329e-02 -2.454542741179466248e-02
-2.079115360975265503e-01 -2.801689803600311279e-01 -1.151032969355583191e-01 -7.106626033782958984e-02 2.909921109676361084e-02 -3.126074746251106262e-02 -4.011729657649993896e-01 1.213399693369865417e-01 2.328270822763442993e-01 1.150072813034057617e-01 1.965127512812614441e-02 -2.709820866584777832e-02 4.176018014550209045e-02 -2.115300148725509644e-01 2.282498478889465332e-01 -3.159126266837120056e-02 -9.968576580286026001e-02 -1.277998238801956177e-01 4.183119535446166992e-02 5.599654093384742737e-02 3.355303704738616943e-01 -1.051374822854995728e-01 1.256237030029296875e-01 5.771440640091896057e-02 -1.867029219865798950e-01 -1.221034377813339233e-01 -2.346348464488983154e-01 -1.937237232923507690e-01 2.054690569639205933e-01 -2.470563203096389771e-01 -2.852218151092529297e-01 1.161622032523155212e-01
-3.854520618915557861e-02 -2.212077677249908447e-01 -7.919660955667495728e-02 9.527929127216339111e-02 1.353491842746734619e-01 -1.543666124343872070e-01 -4.482250213623046875e-01 -1.311837881803512573e-01 -9.812390804290771484e-02 -3.057674877345561981e-02 -3.980320394039154053e-01 -1.438101287931203842e-03 -4.370476007461547852e-01 -2.353883981704711914e-01 6.793024390935897827e-02 -4.724621772766113281e-02 -3.336935490369796753e-02 -5.591649934649467468e-02 3.371977508068084717e-01 -2.229604721069335938e-01 1.371521800756454468e-01 3.676471114158630371e-02 -5.766879301518201828e-03 7.864722609519958496e-02 -5.745708942413330078e-02 -3.525678440928459167e-02 -1.613599248230457306e-02 1.400762945413589478e-01 1.309473812580108643e-01 -2.528569661080837250e-02 -1.144418492913246155e-01 -4.861753806471824646e-02
-2.216981351375579834e-01 -1.092535704374313354e-01 -1.341565996408462524e-01 -1.903501003980636597e-01 -2.218770422041416168e-02 1.215339377522468567e-01 -3.316593170166015625e-01 9.430188685655593872e-02 -1.889697462320327759e-01 -1.742357909679412842e-01 -2.024999558925628662e-01 -3.107378073036670685e-02 -1.387349702417850494e-02 -1.923661828041076660e-01 2.099654227495193481e-01 1.823859065771102905e-01 -2.050229161977767944e-01 1.081205084919929504e-01 3.091049380600452423e-02 1.773490160703659058e-01 1.323022134602069855e-02 1.257536001503467560e-02 1.727776527404785156e-01 -2.797561585903167725e-01 -3.261700868606567383e-01 1.696421355009078979e-01 -1.375530511140823364e-01 -5.454628542065620422e-02 1.730428487062454224e-01 -4.811764135956764221e-02 -1.974041163921356201e-01 -3.241475522518157959e-01
[truncated: 3,280,744 more chars]
