# Supplementary material for: The Language of Innovation
Source: PLoS One. 2020 Apr 30;15(4):e0230107. doi: 10.1371/journal.pone.0230107 (PMC7194493; doi:10.1371/journal.pone.0230107)
Supplement: S13 File — (GZ) [file pone.0230107.s013.tar.gz › 1991-1995/V2Run_29_VS_4500_embeddings1991-1995ED32.txt]

-1.880351454019546509e-01 -1.172479912638664246e-01 -2.739233970642089844e-01 -2.199896574020385742e-01 -2.854020521044731140e-02 6.461030244827270508e-02 -2.793635427951812744e-01 -3.714319318532943726e-02 1.546377390623092651e-01 7.922352850437164307e-02 9.128937125205993652e-02 -2.232468500733375549e-02 2.415533065795898438e-01 3.379325568675994873e-02 5.692613869905471802e-02 2.733866572380065918e-01 -1.872793287038803101e-01 -2.616922259330749512e-01 -3.483354151248931885e-01 2.693961746990680695e-02 3.374426811933517456e-02 3.422579765319824219e-01 1.280848681926727295e-01 -1.933551877737045288e-01 -1.195352301001548767e-01 1.762150675058364868e-01 -1.924013346433639526e-02 3.342235228046774864e-03 -1.465120911598205566e-01 2.584907710552215576e-01 -1.996003277599811554e-02 -1.856531649827957153e-01
-2.158835828304290771e-01 -1.909633539617061615e-02 -3.015965223312377930e-01 -2.133666574954986572e-01 -1.464697867631912231e-01 2.165344059467315674e-01 -1.880953013896942139e-01 8.384817093610763550e-02 3.090064227581024170e-02 -1.764101535081863403e-01 -1.372754722833633423e-01 2.633207142353057861e-01 2.161740213632583618e-01 2.094650417566299438e-01 1.671913564205169678e-01 -1.701355129480361938e-01 -1.945722401142120361e-01 -2.372090369462966919e-01 -3.056377172470092773e-01 8.787056803703308105e-02 -9.728196263313293457e-02 2.669630348682403564e-01 7.293065637350082397e-02 -1.916744410991668701e-01 9.309697151184082031e-02 1.978362910449504852e-02 1.031639650464057922e-01 4.151469841599464417e-02 2.066504582762718201e-02 2.801725268363952637e-01 1.382425278425216675e-01 2.273397706449031830e-02
-2.853048741817474365e-01 1.790706999599933624e-02 8.218611590564250946e-03 4.612081125378608704e-02 -3.620320931077003479e-03 2.541983723640441895e-01 4.365079477429389954e-02 -1.699818074703216553e-01 2.781293690204620361e-01 1.666393727064132690e-01 -1.120879650115966797e-01 1.319654285907745361e-01 3.487372398376464844e-01 2.945521771907806396e-01 -1.061989963054656982e-01 9.644994884729385376e-02 4.772925004363059998e-02 -3.095343112945556641e-01 -2.692208588123321533e-01 1.771365106105804443e-01 5.548037961125373840e-02 3.450579941272735596e-01 2.220954746007919312e-02 -1.514500658959150314e-02 1.380103826522827148e-01 1.967547275125980377e-02 -1.192350313067436218e-01 -1.518206149339675903e-01 1.632878929376602173e-01 -1.287019997835159302e-01 -6.292323023080825806e-02 -1.670168340206146240e-01
-2.359951436519622803e-01 5.406463146209716797e-02 1.649695564992725849e-03 2.137625217437744141e-02 -3.105066716670989990e-01 2.382141202688217163e-01 2.438838221132755280e-02 -8.009465783834457397e-02 3.266278505325317383e-01 1.295133978128433228e-01 4.318643826991319656e-03 1.332121938467025757e-01 9.409134835004806519e-02 2.405409067869186401e-01 6.028235331177711487e-02 -9.517541155219078064e-03 -1.145640313625335693e-01 -1.311905533075332642e-01 -1.811489015817642212e-01 1.106766313314437866e-01 -1.344976574182510376e-01 2.906158864498138428e-01 1.880181133747100830e-01 4.020123928785324097e-02 3.383060395717620850e-01 -3.256083130836486816e-01 -1.008501499891281128e-01 -2.665509283542633057e-01 2.563329599797725677e-02 2.301021292805671692e-02 2.260123044252395630e-01 1.475790143013000488e-02
-2.088184058666229248e-01 2.042971849441528320e-01 -9.455584734678268433e-02 -1.528945267200469971e-01 -1.239403709769248962e-01 -2.004442960023880005e-01 -2.620751224458217621e-02 1.097070872783660889e-01 2.661036849021911621e-01 6.620589643716812134e-02 -1.192623600363731384e-01 2.078076303005218506e-01 2.362158894538879395e-01 -2.168880216777324677e-02 -2.054665535688400269e-01 6.083608418703079224e-02 -2.306698113679885864e-01 -7.436016947031021118e-02 -1.928812414407730103e-01 2.008809894323348999e-01 -5.373409017920494080e-02 1.948935687541961670e-01 4.953833669424057007e-02 2.212211191654205322e-01 4.309452176094055176e-01 -2.310813218355178833e-01 8.041376620531082153e-02 -8.405885845422744751e-02 -1.830238401889801025e-01 -7.977687753736972809e-03 2.317358404397964478e-01 -1.040434241294860840e-01
-3.899409472942352295e-01 -2.702915072441101074e-01 9.588391333818435669e-02 -1.755596697330474854e-01 -3.424892574548721313e-02 -2.859538048505783081e-02 -2.078723609447479248e-01 3.603536263108253479e-02 3.245008289813995361e-01 -1.387379318475723267e-01 -1.284013874828815460e-02 -2.552172243595123291e-01 5.283718183636665344e-02 -1.006737127900123596e-01 5.142036080360412598e-02 1.236493438482284546e-01 1.174111068248748779e-01 1.327904909849166870e-01 -2.593781352043151855e-01 8.510668575763702393e-02 7.018700987100601196e-02 3.041340410709381104e-01 1.273653358221054077e-01 1.233628094196319580e-01 6.187951564788818359e-02 -3.999111056327819824e-02 1.767003089189529419e-01 -3.002706170082092285e-02 1.092756614089012146e-01 2.501149177551269531e-01 1.077226772904396057e-01 -3.304616808891296387e-01
-1.420369893312454224e-01 2.007841765880584717e-01 1.330792456865310669e-01 2.823932468891143799e-02 -2.218386530876159668e-01 -1.564055234193801880e-01 -3.489385247230529785e-01 -6.260146945714950562e-02 9.491778910160064697e-02 1.557188481092453003e-01 -2.767408192157745361e-01 2.623023092746734619e-01 1.434605866670608521e-01 1.093319207429885864e-01 -7.305421680212020874e-02 8.510030806064605713e-02 -1.450248956680297852e-01 -1.633122116327285767e-01 -2.400704771280288696e-01 1.321218349039554596e-02 -6.113106384873390198e-02 3.208379447460174561e-01 1.185132786631584167e-01 -2.614073157310485840e-01 6.039224565029144287e-02 -3.234504908323287964e-02 3.523359298706054688e-01 -1.590557247400283813e-01 1.164459809660911560e-01 7.218024134635925293e-02 1.741152703762054443e-01 -1.045622769743204117e-02
-2.375922054052352905e-01 1.381576210260391235e-01 -1.314983963966369629e-01 1.005368679761886597e-02 -1.667724996805191040e-01 1.739683598279953003e-01 1.367463618516921997e-01 -4.490920156240463257e-02 2.072252929210662842e-01 1.515695005655288696e-01 -1.068720035254955292e-02 2.252862006425857544e-01 2.930117845535278320e-01 2.009082585573196411e-01 -1.049852520227432251e-01 2.395990639925003052e-01 -1.217038035392761230e-01 -4.728467029053717852e-04 -1.420112848281860352e-01 -5.384039133787155151e-02 -1.464640945196151733e-01 1.268449276685714722e-01 3.104720115661621094e-01 -7.055681943893432617e-02 1.414246577769517899e-02 -3.686862587928771973e-01 2.010256499052047729e-01 -3.332766517996788025e-02 2.318426370620727539e-01 -1.392743438482284546e-01 2.161867022514343262e-01 -2.061903923749923706e-01
-3.192790150642395020e-01 1.517433524131774902e-01 7.750968635082244873e-02 -1.120252162218093872e-01 -1.541091799736022949e-01 2.256088703870773315e-01 2.383537590503692627e-02 -1.153565123677253723e-01 7.672197371721267700e-02 2.304700389504432678e-02 -1.989919245243072510e-01 2.323116064071655273e-01 8.080308139324188232e-02 -3.549324348568916321e-02 2.228388562798500061e-02 1.145162358880043030e-01 -1.729955226182937622e-01 -1.974102109670639038e-01 -2.938735485076904297e-01 1.921937465667724609e-01 -7.763780653476715088e-02 1.034877076745033264e-01 1.707665473222732544e-01 -2.193121761083602905e-01 -1.658757030963897705e-01 7.619891315698623657e-02 2.128880321979522705e-01 -2.228182852268218994e-01 3.200325965881347656e-01 1.770183593034744263e-01 3.131753206253051758e-01 -1.580087654292583466e-02
-1.270063370466232300e-01 4.287427291274070740e-02 -2.077601402997970581e-01 -3.437503576278686523e-01 1.681797504425048828e-01 6.723212450742721558e-02 -2.243886590003967285e-01 -2.747761011123657227e-01 1.544619053602218628e-01 -3.272847458720207214e-02 -1.514596939086914062e-01 2.885946333408355713e-01 3.381513655185699463e-01 2.103637158870697021e-01 2.548914253711700439e-01 9.276505559682846069e-02 -7.103881984949111938e-02 -1.828964501619338989e-01 -1.870837062597274780e-01 1.147514209151268005e-01 -2.592995166778564453e-01 1.160974614322185516e-02 -3.594923391938209534e-02 4.662366211414337158e-02 -9.809145703911781311e-03 -1.916208416223526001e-01 8.175888657569885254e-02 -1.421724110841751099e-01 9.267741441726684570e-02 1.321579217910766602e-01 1.401073336601257324e-01 1.783675551414489746e-01
-1.651443690061569214e-01 1.233719587326049805e-01 -1.452974881976842880e-02 -2.356037497520446777e-01 -1.724461652338504791e-02 2.429350838065147400e-02 -2.001555711030960083e-01 -1.851962804794311523e-01 2.313124090433120728e-01 -7.696779817342758179e-02 -8.932463824748992920e-02 1.638302356004714966e-01 3.229039907455444336e-01 3.343597054481506348e-01 -1.076102703809738159e-01 -7.128827273845672607e-02 -9.257153421640396118e-02 6.604276597499847412e-02 -1.113934293389320374e-01 1.419877856969833374e-01 -1.557030528783798218e-01 2.345864288508892059e-02 9.160069376230239868e-02 7.926262915134429932e-02 2.197800576686859131e-01 -1.970185339450836182e-02 3.162844479084014893e-01 -5.677197873592376709e-02 2.860556840896606445e-01 3.247822821140289307e-01 2.365241050720214844e-01 1.392564773559570312e-01
-2.716819941997528076e-01 -7.343035191297531128e-02 1.499397158622741699e-01 -1.351398974657058716e-01 -1.146583706140518188e-01 1.384448707103729248e-01 -1.759202778339385986e-01 -3.600661158561706543e-01 7.964026182889938354e-02 5.706221610307693481e-02 -1.408545076847076416e-01 1.030453369021415710e-01 2.319994568824768066e-01 3.844213113188743591e-02 -4.159052670001983643e-02 6.683926284313201904e-02 -8.367890864610671997e-02 -2.301211357116699219e-01 -3.896170556545257568e-01 -3.423024713993072510e-02 -4.995776712894439697e-02 5.164981633424758911e-02 3.208614885807037354e-01 -1.164499372243881226e-01 -5.123849958181381226e-02 9.397444874048233032e-02 -1.291134208440780640e-01 1.707291416823863983e-02 2.617221772670745850e-01 3.152736425399780273e-01 2.070532739162445068e-01 1.086034402251243591e-01
-1.590010523796081543e-02 2.091684937477111816e-01 9.631809592247009277e-02 3.773565962910652161e-02 -2.427636981010437012e-01 5.864583700895309448e-02 -4.334719106554985046e-02 -1.506369262933731079e-01 3.440160751342773438e-01 2.769296467304229736e-01 8.155689388513565063e-02 -7.739032059907913208e-02 2.677349448204040527e-01 2.430860102176666260e-01 4.563907161355018616e-02 3.716513514518737793e-02 -3.689210396260023117e-03 -5.666370689868927002e-02 -3.666561841964721680e-01 -9.222421050071716309e-02 -4.685393348336219788e-02 2.886763028800487518e-02 2.394554205238819122e-02 1.184666063636541367e-02 2.096554338932037354e-01 -1.314619779586791992e-01 1.619277298450469971e-01 1.371825039386749268e-01 3.139759898185729980e-01 1.615143418312072754e-01 2.138266861438751221e-01 -2.997663617134094238e-01
-3.351462483406066895e-01 1.785828173160552979e-01 1.834947615861892700e-01 1.037717834115028381e-01 -1.725092343986034393e-02 1.497928202152252197e-01 8.587210625410079956e-02 -1.515866965055465698e-01 2.586179971694946289e-01 6.858166307210922241e-02 -1.048176214098930359e-01 -3.013231977820396423e-02 2.071330249309539795e-01 1.468058675527572632e-01 4.316007718443870544e-02 1.369008570909500122e-01 2.588086724281311035e-01 -2.859929800033569336e-01 -2.692086398601531982e-01 1.777909994125366211e-01 -1.671931296586990356e-01 1.727936565876007080e-01 1.716267466545104980e-01 -2.258191406726837158e-01 -2.518570236861705780e-02 -2.961064875125885010e-01 -5.357662215828895569e-02 -6.008019298315048218e-02 6.566423177719116211e-02 9.967008978128433228e-02 2.866281270980834961e-01 -8.604066818952560425e-02
-2.249658256769180298e-01 3.089280724525451660e-01 2.097842842340469360e-02 -1.701168715953826904e-01 -3.088105916976928711e-01 3.341171145439147949e-01 -4.898808896541595459e-03 1.574322134256362915e-01 1.774325519800186157e-01 6.038939952850341797e-02 -6.812433898448944092e-02 1.416297703981399536e-01 1.506080329418182373e-01 8.316344022750854492e-02 -2.071910351514816284e-02 2.112648636102676392e-01 -1.194078251719474792e-01 -1.022177636623382568e-01 -6.208058819174766541e-02 1.395278573036193848e-01 9.265318512916564941e-02 3.450162410736083984e-01 1.321686655282974243e-01 1.600215137004852295e-01 2.289023250341415405e-01 -1.684365272521972656e-01 1.037051454186439514e-01 -1.360337138175964355e-01 1.005081385374069214e-01 3.446809053421020508e-01 -2.362459665164351463e-03 2.474245242774486542e-02
-1.016811653971672058e-01 -4.233635216951370239e-02 1.742949336767196655e-01 -4.027503728866577148e-02 -2.178634852170944214e-01 -9.701051563024520874e-02 -2.329334914684295654e-01 1.922311335802078247e-01 3.784298896789550781e-01 -2.276982553303241730e-02 -5.446312949061393738e-02 9.764605760574340820e-02 3.096999824047088623e-01 -1.968317776918411255e-01 9.606928564608097076e-03 8.535702526569366455e-02 -3.427632153034210205e-02 -2.158420346677303314e-02 -1.540535390377044678e-01 -1.653135567903518677e-01 -4.282323122024536133e-01 2.445919066667556763e-01 6.019484251737594604e-02 -2.704963982105255127e-01 -7.658528164029121399e-03 -2.364796400070190430e-02 -3.828858956694602966e-02 1.682453155517578125e-01 2.762268856167793274e-02 1.495731323957443237e-01 9.715931117534637451e-02 -2.717545628547668457e-01
-1.648843288421630859e-01 3.074366748332977295e-01 -3.775705769658088684e-02 4.532286524772644043e-02 -1.092589423060417175e-01 7.688436657190322876e-02 7.734899967908859253e-02 1.854059994220733643e-01 3.454591631889343262e-01 5.356976389884948730e-02 -1.511687785387039185e-01 -1.265109032392501831e-01 2.499181479215621948e-01 2.798490822315216064e-01 4.085087776184082031e-02 1.826540976762771606e-01 -5.602575838565826416e-02 -3.802097141742706299e-01 -3.702945411205291748e-01 1.072802953422069550e-02 -1.316530406475067139e-01 7.788079977035522461e-02 1.385351717472076416e-01 1.939705573022365570e-02 5.758326500654220581e-02 -1.698706895112991333e-01 5.224351957440376282e-02 1.224573031067848206e-01 1.623512357473373413e-01 8.381509780883789062e-02 2.261851876974105835e-01 -1.318989694118499756e-01
-1.385159641504287720e-01 1.173036843538284302e-01 1.646500825881958008e-01 -3.797203302383422852e-01 -1.627018451690673828e-01 -4.418324679136276245e-02 -1.530118733644485474e-01 -3.696966469287872314e-01 4.649223759770393372e-02 4.228265024721622467e-03 -1.081743463873863220e-02 1.364092528820037842e-01 1.271914094686508179e-01 1.976154595613479614e-01 -7.440830022096633911e-02 1.533513963222503662e-01 4.115642979741096497e-03 -2.323272079229354858e-01 -2.528153657913208008e-01 2.339303642511367798e-01 1.039228751324117184e-03 -8.084167540073394775e-02 4.285098984837532043e-02 -1.042126789689064026e-01 1.355961859226226807e-01 -1.705244034528732300e-01 1.887199878692626953e-01 -1.334436684846878052e-01 1.318055391311645508e-01 4.027073979377746582e-01 -1.080051809549331665e-01 -1.345131248235702515e-01
-2.368350028991699219e-01 7.166487723588943481e-02 -6.820079684257507324e-02 -3.202335536479949951e-01 -2.305857241153717041e-01 -7.658303529024124146e-02 1.968703866004943848e-01 1.156591810286045074e-03 2.703857123851776123e-01 1.249946355819702148e-01 -1.668593883514404297e-01 2.829599082469940186e-01 1.837744861841201782e-01 -1.327399816364049911e-02 1.824865043163299561e-01 2.440179437398910522e-01 -1.765421479940414429e-01 -1.311960667371749878e-01 -1.183650568127632141e-01 1.586315929889678955e-01 -1.298196911811828613e-01 3.270276486873626709e-01 -2.828761003911495209e-02 1.757286489009857178e-01 1.303992569446563721e-01 -2.435520887374877930e-01 -2.067754231393337250e-02 -1.304551213979721069e-01 -1.039475575089454651e-01 -2.079056948423385620e-02 2.455387711524963379e-01 -4.487077891826629639e-02
-1.828437298536300659e-01 3.529327735304832458e-02 -2.560015022754669189e-01 3.872893378138542175e-02 -3.068365752696990967e-01 1.336308661848306656e-02 3.318199887871742249e-02 -4.552704840898513794e-02 1.781329959630966187e-01 3.565935492515563965e-01 1.523867528885602951e-02 2.934958040714263916e-02 2.213302254676818848e-01 1.761286556720733643e-01 2.135484293103218079e-02 5.343380942940711975e-02 9.922806918621063232e-02 -4.893829673528671265e-02 -3.758552372455596924e-01 1.817126721143722534e-01 2.291593514382839203e-02 2.257308363914489746e-01 8.936800062656402588e-02 -1.757622510194778442e-01 2.002649754285812378e-01 -2.051005661487579346e-01 2.045661807060241699e-01 -1.382535099983215332e-01 1.850669682025909424e-01 1.614133864641189575e-01 1.865392923355102539e-01 -2.058161050081253052e-01
5.204185843467712402e-03 1.161836981773376465e-01 -5.731499567627906799e-02 -3.812284171581268311e-01 -3.554726764559745789e-02 1.712183058261871338e-01 -2.292748242616653442e-01 -9.083674103021621704e-02 3.133071064949035645e-01 -3.324494883418083191e-02 -3.924066200852394104e-03 -1.075488328933715820e-01 2.241202890872955322e-01 2.599552869796752930e-01 -1.145452782511711121e-01 1.176299378275871277e-01 -1.777281425893306732e-02 4.557603038847446442e-03 -2.617857754230499268e-01 -1.996330218389630318e-03 -7.734786719083786011e-02 2.018612623214721680e-01 1.222721263766288757e-01 1.029131114482879639e-01 -8.857492357492446899e-02 -2.054534554481506348e-01 4.515812918543815613e-02 -4.092267453670501709e-01 1.299354285001754761e-01 -4.511563852429389954e-02 -3.054075837135314941e-01 -1.339559108018875122e-01
-3.768717944622039795e-01 5.946520832367241383e-04 -1.395105570554733276e-01 -1.576573997735977173e-01 -2.503802180290222168e-01 -3.603046014904975891e-02 4.118448868393898010e-02 -1.738126724958419800e-01 3.717172741889953613e-01 4.034678637981414795e-01 -7.823143899440765381e-02 -4.609301686286926270e-02 2.376616895198822021e-01 1.739552915096282959e-01 -7.905277609825134277e-02 7.435452938079833984e-02 -1.076456978917121887e-01 -5.916384980082511902e-02 -2.955296039581298828e-01 -1.591092050075531006e-01 -1.485851556062698364e-01 7.597351446747779846e-03 -9.917661547660827637e-03 -7.991544902324676514e-02 2.377042174339294434e-02 -2.015963047742843628e-01 -3.833199664950370789e-02 6.281948089599609375e-02 1.678349226713180542e-01 7.799987494945526123e-02 2.687973380088806152e-01 -2.321433648467063904e-02
-3.693249449133872986e-02 7.156935334205627441e-02 -1.159393787384033203e-01 -2.142973691225051880e-01 -6.093406677246093750e-02 1.315067112445831299e-01 1.472905650734901428e-02 -1.953517645597457886e-01 6.034680604934692383e-01 -1.458459347486495972e-01 2.653931640088558197e-02 -2.446838654577732086e-02 -1.529083251953125000e-01 -6.299933046102523804e-02 1.289669722318649292e-01 -1.153263300657272339e-01 -1.854380071163177490e-01 -6.339321378618478775e-03 -3.905291557312011719e-01 -1.364145725965499878e-01 -1.849012821912765503e-01 1.130483765155076981e-02 -1.408117413520812988e-01 -2.790386974811553955e-01 -7.406377792358398438e-02 1.371790468692779541e-01 1.599643826484680176e-01 -1.082423478364944458e-01 -3.409257333260029554e-04 -1.242013424634933472e-01 9.725429117679595947e-02 -8.174662292003631592e-02
6.401958526112139225e-04 -9.238955378532409668e-02 -1.253746151924133301e-01 -2.149391919374465942e-01 -5.150435492396354675e-02 -2.057665884494781494e-01 -2.859454154968261719e-01 -1.563844680786132812e-01 1.428903043270111084e-01 -2.275837808847427368e-01 -6.462118029594421387e-02 -3.111445605754852295e-01 2.562162578105926514e-01 6.340690702199935913e-02 -7.323564589023590088e-02 1.199771389365196228e-01 -9.730678796768188477e-02 -1.050541400909423828e-01 -3.806491792201995850e-01 1.193986013531684875e-01 -2.046594023704528809e-01 3.509225547313690186e-01 1.979652196168899536e-01 4.744267556816339493e-03 4.826606810092926025e-02 -2.800665609538555145e-02 8.658526837825775146e-02 -2.183063626289367676e-01 1.944382488727569580e-01 1.490331143140792847e-01 5.101528018712997437e-02 1.045027524232864380e-01
-1.669236458837985992e-02 1.659680604934692383e-01 -5.083136633038520813e-02 -3.545220494270324707e-01 1.121404320001602173e-01 1.968921162188053131e-02 1.133476421236991882e-01 -3.548645973205566406e-02 2.225383669137954712e-01 5.422343383543193340e-04 1.194623559713363647e-01 -1.268951687961816788e-02 1.648251265287399292e-01 2.102744877338409424e-01 1.268408745527267456e-01 7.661932706832885742e-02 1.847801953554153442e-01 -8.254474401473999023e-02 -3.872079849243164062e-01 1.463788896799087524e-01 2.028677985072135925e-02 1.645762324333190918e-01 1.002483218908309937e-01 -3.113074786961078644e-02 -4.376311600208282471e-01 3.460090458393096924e-01 7.987097650766372681e-02 -1.894142180681228638e-01 1.645376235246658325e-01 9.005571901798248291e-02 -4.885339736938476562e-02 1.328110098838806152e-01
-2.282710969448089600e-01 2.917795777320861816e-01 1.072423830628395081e-01 -6.551393121480941772e-02 8.131241798400878906e-02 -2.271511256694793701e-01 -1.188276186585426331e-01 -3.352904617786407471e-01 7.217725366353988647e-02 -8.847147226333618164e-02 1.040590181946754456e-01 1.366930603981018066e-01 3.361113369464874268e-01 1.093952134251594543e-01 -1.145963668823242188e-01 -4.907886683940887451e-02 -1.842653602361679077e-01 -3.672559931874275208e-02 -1.650322079658508301e-01 1.735634803771972656e-01 8.486679196357727051e-02 3.932442069053649902e-01 -1.145509481430053711e-01 -1.956838071346282959e-01 -2.374542132019996643e-02 -1.883636116981506348e-01 1.286560203880071640e-02 -1.492435671389102936e-02 -8.349375426769256592e-02 2.860973477363586426e-01 1.951307952404022217e-01 -9.967032819986343384e-02
-2.487861514091491699e-01 -5.716652050614356995e-02 1.640219241380691528e-01 -1.973756849765777588e-01 -6.010380759835243225e-02 -2.611272782087326050e-02 -5.958095937967300415e-02 -1.583456993103027344e-01 1.852360665798187256e-01 -1.588941961526870728e-01 -2.471657246351242065e-01 1.404060721397399902e-01 4.011505246162414551e-01 6.683646887540817261e-02 1.460033059120178223e-01 2.313608974218368530e-01 3.039146028459072113e-02 -2.976043820381164551e-01 -2.270604223012924194e-01 1.467098295688629150e-01 2.781787514686584473e-01 -4.041754826903343201e-02 1.336836814880371094e-01 -3.298477828502655029e-01 2.362204194068908691e-01 -4.936982691287994385e-02 7.560400664806365967e-02 -1.072037070989608765e-01 1.622301340103149414e-02 -5.288411676883697510e-02 3.668280690908432007e-02 8.572930097579956055e-02
-1.071327924728393555e-01 1.371894180774688721e-01 -2.547214031219482422e-01 -2.539757825434207916e-02 -2.789175510406494141e-01 1.510356217622756958e-01 4.065208137035369873e-02 -5.766315385699272156e-02 3.307974338531494141e-01 4.204678535461425781e-01 -7.983191311359405518e-02 -2.353439293801784515e-02 1.738662458956241608e-02 2.534529268741607666e-01 1.279521137475967407e-01 1.167103126645088196e-01 -5.923615768551826477e-02 7.417109608650207520e-02 -2.537282109260559082e-01 2.808635355904698372e-03 -1.139783039689064026e-01 1.022670418024063110e-02 1.967379450798034668e-01 -1.025623753666877747e-01 -4.359893873333930969e-02 -2.010143548250198364e-01 1.347656548023223877e-01 1.256419122219085693e-01 9.015546739101409912e-02 2.928136289119720459e-01 3.129600286483764648e-01 -8.440709859132766724e-02
-1.484166830778121948e-01 -4.610655456781387329e-02 -2.905736491084098816e-02 5.226767156273126602e-03 -2.302471697330474854e-01 1.570537104271352291e-03 -1.404099613428115845e-01 1.557819992303848267e-01 3.582503497600555420e-01 -2.288615852594375610e-01 1.258400529623031616e-01 1.498973835259675980e-02 -1.744029819965362549e-01 2.949934639036655426e-02 -1.505558341741561890e-01 1.203458011150360107e-01 -1.589501835405826569e-02 2.597108781337738037e-01 -3.406907618045806885e-01 5.802062153816223145e-02 -1.018095239996910095e-01 2.938044071197509766e-01 1.890379041433334351e-01 -1.726619303226470947e-01 -6.661684811115264893e-02 9.661287069320678711e-02 2.420868575572967529e-01 -8.570148795843124390e-02 2.533869147300720215e-01 3.426166474819183350e-01 -4.476361721754074097e-02 8.221679367125034332e-03
-1.529126800596714020e-02 4.625585302710533142e-02 2.522014975547790527e-01 -2.160390093922615051e-02 2.904517762362957001e-02 2.233847528696060181e-01 -7.431942969560623169e-02 1.713334769010543823e-02 1.946487277746200562e-01 -1.228975057601928711e-01 -1.016091927886009216e-01 1.650775223970413208e-01 1.307145655155181885e-01 5.011647194623947144e-02 -3.198019042611122131e-02 4.079011082649230957e-02 -3.762056529521942139e-01 -8.051683008670806885e-02 -3.129485249519348145e-01 7.779385149478912354e-02 -2.010891735553741455e-01 2.280212789773941040e-01 2.877471148967742920e-01 3.847925737500190735e-02 3.611458092927932739e-02 -2.613300681114196777e-01 4.183898270130157471e-01 -4.552187025547027588e-02 8.168663084506988525e-02 2.056071311235427856e-01 1.696057170629501343e-01 1.048645004630088806e-01
-1.635831594467163086e-01 -2.729855477809906006e-01 1.352694630622863770e-01 -1.228858008980751038e-01 -1.432773619890213013e-01 1.805972605943679810e-01 -2.475931346416473389e-01 3.476091846823692322e-02 4.999106824398040771e-01 4.631401970982551575e-02 1.808985322713851929e-01 -6.395628210157155991e-03 1.120570823550224304e-01 -1.544152796268463135e-01 6.342004984617233276e-02 3.083458840847015381e-01 1.299500558525323868e-02 -8.532205224037170410e-02 -3.420678675174713135e-01 -2.924201488494873047e-01 -6.648249179124832153e-02 1.876738220453262329e-01 5.768576264381408691e-02 -1.005234047770500183e-01 -4.005988314747810364e-02 5.976775661110877991e-02 -3.150789439678192139e-02 1.569327861070632935e-01 1.119565516710281372e-01 1.125279292464256287e-01 5.528802424669265747e-02 -8.515467494726181030e-02
-2.279799133539199829e-01 -7.465166971087455750e-03 -1.782389581203460693e-01 -1.711359471082687378e-01 -6.408812105655670166e-02 1.275800615549087524e-01 -2.968664467334747314e-02 -5.903542786836624146e-02 1.093744859099388123e-02 9.933458268642425537e-02 -1.786094754934310913e-01 -1.328696869313716888e-02 2.822349667549133301e-01 1.853271871805191040e-01 -2.523669004440307617e-01 7.549259811639785767e-02 -1.324560493230819702e-01 -1.751538366079330444e-01 -2.943511605262756348e-01 -2.960993163287639618e-02 -4.485636949539184570e-01 -1.542142927646636963e-01 2.634944915771484375e-01 -1.811250895261764526e-01 5.462414026260375977e-02 2.098409458994865417e-02 8.619368821382522583e-02 6.803570687770843506e-02 2.434218376874923706e-01 1.103222072124481201e-01 2.429751455783843994e-01 -1.667103767395019531e-01
-2.371907792985439301e-02 1.471884101629257202e-01 -1.210124716162681580e-01 -2.175257802009582520e-01 -1.306459903717041016e-01 1.708500832319259644e-01 -7.074445020407438278e-03 -1.805745512247085571e-01 2.499534636735916138e-01 4.028574824333190918e-01 -6.570411473512649536e-02 9.851456433534622192e-02 1.476154476404190063e-01 1.676455438137054443e-01 -7.578503340482711792e-02 2.692463099956512451e-01 2.017933726310729980e-01 -5.618296191096305847e-02 -3.182519972324371338e-01 2.597871422767639160e-01 1.631989777088165283e-01 5.697073787450790405e-02 6.476419419050216675e-02 -2.998428642749786377e-01 1.092387586832046509e-01 -1.072625517845153809e-01 -7.931678742170333862e-02 -2.074739895761013031e-03 -2.994924038648605347e-02 7.817436754703521729e-02 2.972962558269500732e-01 -9.062676876783370972e-02
-2.484091818332672119e-01 5.662952736020088196e-02 1.502292454242706299e-01 -4.607147350907325745e-02 -3.225332871079444885e-02 5.384193360805511475e-02 -3.084252178668975830e-01 1.950730569660663605e-02 2.669332027435302734e-01 -3.307075798511505127e-02 -1.433478146791458130e-01 -1.215193271636962891e-01 2.244831472635269165e-01 3.891616687178611755e-02 2.962854802608489990e-01 1.760125160217285156e-01 -1.666878461837768555e-01 -1.525489687919616699e-01 -1.134899035096168518e-01 1.450626999139785767e-01 -3.081159889698028564e-01 1.307166963815689087e-01 -6.260637938976287842e-02 -2.375555597245693207e-02 3.451164662837982178e-01 1.099713891744613647e-01 1.033998373895883560e-02 -3.069991245865821838e-02 2.323368191719055176e-01 6.702269427478313446e-03 2.167404443025588989e-01 -3.128546476364135742e-01
-1.509673595428466797e-01 -3.975457251071929932e-01 5.819084495306015015e-02 -1.484027355909347534e-01 -2.582538425922393799e-01 1.355396956205368042e-01 -4.220665618777275085e-02 -9.570454247295856476e-03 4.173302948474884033e-01 -7.750213146209716797e-02 9.297513216733932495e-02 6.760717183351516724e-02 5.486043170094490051e-02 -1.149660125374794006e-01 1.781696379184722900e-01 2.884491682052612305e-01 -3.948397189378738403e-02 1.022398471832275391e-01 -1.365398764610290527e-01 4.423868656158447266e-02 -1.993159353733062744e-01 2.610857486724853516e-01 1.698185056447982788e-01 7.228471338748931885e-02 1.063355244696140289e-03 -5.229644849896430969e-02 2.156806886196136475e-01 1.471659243106842041e-01 4.600840434432029724e-02 4.286016523838043213e-02 5.514584481716156006e-02 -3.602527678012847900e-01
-3.331543207168579102e-01 7.875614613294601440e-02 -1.156064346432685852e-01 -9.393370151519775391e-02 -3.713984489440917969e-01 2.106888294219970703e-01 9.116974472999572754e-02 -1.522678285837173462e-01 2.186984121799468994e-01 2.426597177982330322e-01 -2.772562019526958466e-02 5.867166444659233093e-02 3.427437543869018555e-01 8.376418799161911011e-02 -7.613790035247802734e-02 7.534690201282501221e-02 -3.971705958247184753e-02 3.925350308418273926e-02 -2.339166700839996338e-01 1.601117104291915894e-01 5.705000460147857666e-02 1.165801808238029480e-01 5.681537091732025146e-02 -2.519361078739166260e-01 -1.783224791288375854e-01 -2.645688354969024658e-01 5.871313437819480896e-02 6.193870306015014648e-02 1.711926460266113281e-01 2.527095079421997070e-01 1.277805715799331665e-01 -1.196368932723999023e-01
-1.295264363288879395e-01 -2.147531658411026001e-01 1.592328250408172607e-01 -1.326919943094253540e-01 -2.101518958806991577e-01 -4.657692462205886841e-02 -2.899393811821937561e-02 -7.159656286239624023e-02 3.235594928264617920e-01 4.397300072014331818e-03 1.428464353084564209e-01 -1.617976874113082886e-01 8.227305859327316284e-02 -1.744960695505142212e-01 1.243779808282852173e-01 3.532968163490295410e-01 -4.238378629088401794e-02 -2.340730838477611542e-02 -3.664354085922241211e-01 2.494273893535137177e-02 -1.142937764525413513e-01 3.742589950561523438e-01 1.156182885169982910e-01 -1.284027844667434692e-01 8.246368914842605591e-02 1.549485623836517334e-01 1.605817698873579502e-03 1.048261448740959167e-01 1.397681832313537598e-01 -3.967800363898277283e-02 -1.773836649954319000e-02 -3.599838018417358398e-01
-6.948504596948623657e-02 3.656686842441558838e-02 -1.638085395097732544e-01 4.274307750165462494e-03 1.024693772196769714e-01 -3.453769385814666748e-01 -1.898742318153381348e-01 -1.153654232621192932e-01 3.253683447837829590e-01 -1.094729527831077576e-01 -2.382938377559185028e-02 3.516703844070434570e-02 2.173983752727508545e-01 2.438844293355941772e-01 -2.052011489868164062e-01 3.701078519225120544e-02 -2.338044345378875732e-01 -2.013977468013763428e-01 -4.084991812705993652e-01 -4.590437188744544983e-02 -1.158297806978225708e-01 -2.626727223396301270e-01 2.379478365182876587e-01 -4.674214497208595276e-02 6.215311959385871887e-02 -1.296871453523635864e-01 1.119069829583168030e-01 -1.871282793581485748e-02 1.180073097348213196e-01 2.039129137992858887e-01 -6.647021323442459106e-02 -1.380667239427566528e-01
-1.779690235853195190e-01 1.644011437892913818e-01 8.996438980102539062e-02 -1.145329922437667847e-01 1.246002763509750366e-01 -1.231158431619405746e-02 -1.335233896970748901e-01 3.755526989698410034e-02 1.422342509031295776e-01 -2.974342368543148041e-02 1.191006153821945190e-01 1.612967699766159058e-01 2.653832435607910156e-01 2.437138855457305908e-01 -1.621630638837814331e-01 -1.553233712911605835e-02 -2.841239869594573975e-01 -1.041507869958877563e-01 -1.067910864949226379e-01 -1.236945539712905884e-01 1.020338311791419983e-01 4.647103250026702881e-01 2.554445564746856689e-01 -2.508775889873504639e-01 2.125490270555019379e-02 -3.036104738712310791e-01 -8.501635491847991943e-02 1.841088943183422089e-02 1.259060949087142944e-01 1.834405213594436646e-01 1.974772661924362183e-01 -7.718823105096817017e-02
-1.118761207908391953e-02 3.832294642925262451e-01 -1.632032692432403564e-01 -2.552887499332427979e-01 -1.068624183535575867e-01 8.935023844242095947e-02 1.293574552983045578e-02 1.495227962732315063e-01 1.954554170370101929e-01 2.782251499593257904e-02 1.721768639981746674e-02 4.815263301134109497e-02 -2.438154965639114380e-01 -2.126965522766113281e-01 -1.450451090931892395e-02 1.361812278628349304e-02 -7.312037795782089233e-02 5.696158856153488159e-02 -3.043943345546722412e-01 6.910191476345062256e-02 -4.283905923366546631e-01 7.592917233705520630e-02 1.599328517913818359e-01 -1.731824427843093872e-01 -1.013397201895713806e-01 1.851696670055389404e-01 2.611648738384246826e-01 -1.433233320713043213e-01 -7.149638235569000244e-02 1.797041743993759155e-01 4.365125671029090881e-02 -2.216023802757263184e-01
-9.921053797006607056e-02 -1.474843267351388931e-02 -2.828481793403625488e-02 -1.481721401214599609e-01 -2.184843719005584717e-01 -6.577394902706146240e-02 1.290349811315536499e-01 -1.768342703580856323e-01 1.435521841049194336e-01 4.122838079929351807e-01 -1.202737819403409958e-02 1.804666370153427124e-01 4.315931499004364014e-01 2.448733448982238770e-01 1.297907084226608276e-01 8.339659869670867920e-02 7.645825296640396118e-02 -3.142479434609413147e-02 -3.217908143997192383e-01 4.896301031112670898e-02 5.845169723033905029e-02 8.355052024126052856e-02 1.069616749882698059e-01 -2.159761339426040649e-01 -7.105737924575805664e-02 -1.442660093307495117e-01 4.743567109107971191e-02 -8.738916367292404175e-02 3.097042627632617950e-02 1.240472644567489624e-01 2.403513044118881226e-01 -2.876455783843994141e-01
-2.043533138930797577e-02 -5.893401801586151123e-02 -1.889395117759704590e-01 -2.860595583915710449e-01 -4.903068300336599350e-03 -2.912655472755432129e-01 -4.315826669335365295e-02 -5.794015899300575256e-02 2.249729931354522705e-01 5.977669358253479004e-02 -5.164335668087005615e-02 2.464956836774945259e-03 1.904214024543762207e-01 1.319042593240737915e-01 1.421994864940643311e-01 3.552411496639251709e-02 -5.505818501114845276e-02 -1.550553739070892334e-01 -3.673467934131622314e-01 -1.865362226963043213e-01 -2.973276935517787933e-02 5.397280678153038025e-02 2.935949265956878662e-01 -2.182659655809402466e-01 6.375603377819061279e-02 -2.250144034624099731e-01 2.071720510721206665e-01 -2.214193344116210938e-01 -3.980347141623497009e-02 1.850522458553314209e-01 -3.341889679431915283e-01 -1.670289039611816406e-01
-4.865090921521186829e-02 1.553985923528671265e-01 2.484766691923141479e-01 -4.218454286456108093e-02 -1.141770929098129272e-01 1.485324054956436157e-01 -8.038441836833953857e-02 1.083091199398040771e-01 3.055568933486938477e-01 1.768960654735565186e-01 -6.278296560049057007e-02 5.022288858890533447e-02 3.500264585018157959e-01 4.250320792198181152e-02 2.706819772720336914e-01 1.496762186288833618e-01 -2.173362821340560913e-01 -4.292743802070617676e-01 -1.586068719625473022e-01 6.887862086296081543e-02 -4.959108680486679077e-02 1.091993376612663269e-01 1.521742194890975952e-01 -1.896098852157592773e-01 4.074467346072196960e-02 -4.788542166352272034e-02 -8.187709748744964600e-02 1.619153916835784912e-01 2.003971934318542480e-01 1.440519541501998901e-01 -6.685440242290496826e-02 -2.615297436714172363e-01
-3.921823501586914062e-01 1.270199865102767944e-01 -2.864388823509216309e-01 -1.267561167478561401e-01 2.442622371017932892e-02 1.910726279020309448e-01 -5.131701007485389709e-02 -1.033026948571205139e-01 1.831589490175247192e-01 4.323795065283775330e-02 9.297299385070800781e-02 -1.466361619532108307e-02 1.403958797454833984e-01 2.718434929847717285e-01 -2.446949183940887451e-01 3.799197450280189514e-02 2.415263205766677856e-01 -2.211840003728866577e-01 -4.348119348287582397e-02 1.356829553842544556e-01 2.786422893404960632e-02 2.850125133991241455e-01 7.269185781478881836e-02 -2.783505618572235107e-01 2.105676680803298950e-01 -8.929634839296340942e-02 -3.928251937031745911e-02 -1.373433023691177368e-01 4.036395251750946045e-02 2.313574850559234619e-01 2.345443069934844971e-01 -8.434911072254180908e-02
-1.165311932563781738e-01 -2.570105195045471191e-01 -1.133678406476974487e-01 -6.312600523233413696e-02 -2.031444907188415527e-01 2.767345011234283447e-01 -2.091228663921356201e-01 3.673252882435917854e-03 2.492882013320922852e-01 -1.960318721830844879e-02 1.661811023950576782e-01 1.937417499721050262e-02 1.213214248418807983e-01 1.056478843092918396e-01 -6.713820993900299072e-02 1.815752238035202026e-01 2.050105482339859009e-01 1.969565004110336304e-01 -4.066405296325683594e-01 1.895068138837814331e-01 -2.509676516056060791e-01 9.311965107917785645e-02 -1.184265129268169403e-02 -8.612107485532760620e-02 3.311779797077178955e-01 9.449124336242675781e-02 1.438428908586502075e-01 -1.324518918991088867e-01 -1.000508591532707214e-01 -3.168399259448051453e-02 -1.828867495059967041e-01 -1.595255285501480103e-01
-1.481005102396011353e-01 -2.812731862068176270e-01 -2.840368822216987610e-02 -9.384547919034957886e-02 -1.877132654190063477e-01 7.183983176946640015e-02 -8.494842052459716797e-02 -1.126075685024261475e-01 4.505434930324554443e-01 5.410696566104888916e-02 1.407915353775024414e-01 -3.372790813446044922e-01 1.104732677340507507e-01 -2.084608078002929688e-01 -2.529829367995262146e-02 2.838300168514251709e-01 -2.036065794527530670e-02 -4.010893777012825012e-02 -2.654797136783599854e-01 -5.994495749473571777e-02 -3.608240783214569092e-01 1.706669181585311890e-01 -7.988473027944564819e-02 -1.594048738479614258e-01 -9.465500712394714355e-02 1.972735859453678131e-02 8.619969338178634644e-02 4.244256019592285156e-02 8.921341598033905029e-02 2.086826115846633911e-01 8.722668141126632690e-02 -8.821791410446166992e-02
-1.067965254187583923e-01 4.036978818476200104e-03 -2.236363589763641357e-01 1.669387817382812500e-01 -1.410127878189086914e-01 7.626904547214508057e-02 -5.410971119999885559e-03 -3.504931032657623291e-01 3.749766945838928223e-01 4.151813313364982605e-02 -1.199712511152029037e-02 5.784701555967330933e-02 1.010118871927261353e-01 1.490869969129562378e-01 -1.454595029354095459e-01 2.007341980934143066e-01 -8.357357233762741089e-02 -1.454992443323135376e-01 -1.845480501651763916e-01 -3.088415786623954773e-02 3.367133066058158875e-02 3.038434088230133057e-01 6.194244697690010071e-02 -2.014718502759933472e-01 3.310513868927955627e-02 -2.135134935379028320e-01 -1.712788343429565430e-01 -7.736686617136001587e-02 2.413424253463745117e-01 3.061740994453430176e-01 1.106162518262863159e-01 -2.741095721721649170e-01
2.207006365060806274e-01 -5.371279269456863403e-02 8.668193966150283813e-02 -4.583176672458648682e-01 1.027035638689994812e-01 2.707672119140625000e-01 2.121675461530685425e-01 -1.352036744356155396e-01 1.556991785764694214e-01 7.393818348646163940e-02 -1.067509502172470093e-01 1.300092935562133789e-01 1.004030182957649231e-01 -1.489522755146026611e-01 -8.014195412397384644e-02 1.720049977302551270e-01 -3.058297336101531982e-01 -6.343770772218704224e-02 -1.932905018329620361e-01 2.179482392966747284e-02 -1.116982772946357727e-01 2.310302108526229858e-01 2.269340902566909790e-01 -2.162371724843978882e-01 1.270670443773269653e-01 1.601440459489822388e-01 8.679067343473434448e-02 -9.667047858238220215e-02 1.894156821072101593e-02 2.901215553283691406e-01 -5.455806478857994080e-02 -1.082539781928062439e-01
-2.635526955127716064e-01 1.759708970785140991e-01 -2.733871527016162872e-02 -1.197794899344444275e-01 1.281398683786392212e-01 1.092231553047895432e-02 -3.403962403535842896e-02 -3.097716569900512695e-01 2.649430632591247559e-01 2.337273061275482178e-01 2.228157222270965576e-01 -8.393450081348419189e-02 1.721058785915374756e-01 2.620359957218170166e-01 -6.577923148870468140e-02 8.710551261901855469e-02 2.910063266754150391e-01 -2.171939760446548462e-01 -2.064799368381500244e-01 -7.020985335111618042e-02 9.704948961734771729e-02 1.538262367248535156e-01 1.750766187906265259e-01 -1.693473160266876221e-01 2.057173252105712891e-01 -6.234584748744964600e-02 1.183494925498962402e-01 -1.309647317975759506e-02 -1.766928471624851227e-02 1.199113130569458008e-01 3.568520247936248779e-01 6.970646232366561890e-02
5.644178483635187149e-03 6.131751462817192078e-02 -2.952438779175281525e-02 -4.122518599033355713e-01 -6.697373837232589722e-02 -1.789148896932601929e-01 -9.892559796571731567e-02 -7.642725855112075806e-02 1.553116291761398315e-01 -5.388000980019569397e-02 -9.807948023080825806e-02 -2.330967783927917480e-01 1.621126532554626465e-01 2.066269367933273315e-01 6.041322648525238037e-02 3.587917387485504150e-01 -1.577160954475402832e-01 1.051868498325347900e-01 -1.834300160408020020e-01 1.027148589491844177e-02 -1.955628544092178345e-01 3.126940429210662842e-01 9.915137290954589844e-02 -2.804485857486724854e-01 1.389036178588867188e-01 -9.991524368524551392e-02 -3.738897293806076050e-02 -1.592998355627059937e-01 1.258137226104736328e-01 3.240925371646881104e-01 -6.118704751133918762e-02 7.791443169116973877e-02
-3.248552083969116211e-01 5.989539995789527893e-02 -1.163541004061698914e-01 1.029073074460029602e-01 -2.967312335968017578e-01 1.830612719058990479e-01 -1.724096089601516724e-01 -1.827879697084426880e-01 3.740182816982269287e-01 2.283359616994857788e-01 -1.472371518611907959e-01 6.638886779546737671e-02 1.843840777873992920e-01 1.912910640239715576e-01 3.596609458327293396e-04 2.721972577273845673e-02 2.524230256676673889e-02 -2.561424672603607178e-01 -2.610626220703125000e-01 -8.355615288019180298e-02 5.864178761839866638e-02 1.275160312652587891e-01 1.466646641492843628e-01 1.590724885463714600e-01 -1.230688318610191345e-01 -2.132242321968078613e-01 1.113009676337242126e-01 -1.943490817211568356e-03 1.447303742170333862e-01 6.873854994773864746e-02 2.065800279378890991e-01 -2.082487642765045166e-01
-5.169905256479978561e-03 -9.231342375278472900e-02 1.052924245595932007e-01 -1.238666474819183350e-01 -4.246479868888854980e-01 1.543359458446502686e-01 -2.074840217828750610e-01 -1.496459692716598511e-01 2.747417688369750977e-01 -2.564879655838012695e-01 1.231465041637420654e-01 -1.031611412763595581e-01 1.491722017526626587e-01 1.639231294393539429e-01 -6.823267787694931030e-02 2.356149107217788696e-01 3.484214842319488525e-02 3.237218856811523438e-01 -2.866616547107696533e-01 1.559775136411190033e-02 2.845925651490688324e-02 1.390396058559417725e-01 2.564472258090972900e-01 -4.832081869244575500e-02 -7.416794449090957642e-02 6.490352749824523926e-02 2.257569730281829834e-01 3.390152379870414734e-02 -1.236704736948013306e-02 1.884570419788360596e-01 5.259950459003448486e-02 -2.052532583475112915e-01
-1.467978656291961670e-01 1.856301873922348022e-01 -2.566058635711669922e-01 -8.889785408973693848e-02 -1.576400399208068848e-01 2.056213282048702240e-02 4.535586759448051453e-02 -1.192323416471481323e-01 2.044600993394851685e-01 3.350758850574493408e-01 -1.850048452615737915e-02 4.000060558319091797e-01 2.796157896518707275e-01 2.311358153820037842e-01 -2.331691086292266846e-01 1.525614857673645020e-01 9.388560056686401367e-02 -6.230099871754646301e-02 -2.492199689149856567e-01 1.662199497222900391e-01 9.012316167354583740e-02 7.046022266149520874e-02 6.809611618518829346e-02 -3.043694235384464264e-02 4.099901765584945679e-02 -9.903457760810852051e-02 -2.144575677812099457e-02 -1.432638615369796753e-01 1.838704347610473633e-01 3.053007423877716064e-01 1.501989513635635376e-01 -4.337636753916740417e-02
2.586365304887294769e-02 -9.179178625345230103e-02 3.979167435318231583e-03 -3.682748377323150635e-01 8.931384235620498657e-02 6.125933676958084106e-02 -1.771214008331298828e-01 -1.769407391548156738e-01 1.586311906576156616e-01 -1.785804927349090576e-01 -1.127934902906417847e-01 -1.783998906612396240e-01 3.082140684127807617e-01 1.003503948450088501e-01 -1.377116143703460693e-02 3.012693487107753754e-02 -9.924483299255371094e-02 -1.027627959847450256e-01 -2.141577452421188354e-01 9.827127307653427124e-02 -3.241316974163055420e-01 3.125609457492828369e-01 2.915505766868591309e-01 -1.408368498086929321e-01 -1.069290712475776672e-01 -2.747857868671417236e-01 8.535410463809967041e-02 -1.887310147285461426e-01 6.841041147708892822e-02 1.560248136520385742e-01 -1.661457270383834839e-01 -5.558347329497337341e-02
-2.588645517826080322e-01 -5.202554166316986084e-02 -1.879657357931137085e-01 -7.226613909006118774e-02 1.478573959320783615e-02 1.044990196824073792e-01 2.749302890151739120e-03 7.138072047382593155e-03 4.125300645828247070e-01 1.928125023841857910e-01 -8.328983187675476074e-02 1.453813016414642334e-01 3.624347150325775146e-01 1.933498680591583252e-01 5.393262580037117004e-02 -1.341515630483627319e-01 -6.803095340728759766e-02 3.187250345945358276e-02 -3.217766284942626953e-01 1.086233556270599365e-01 5.761386081576347351e-02 -5.902397632598876953e-02 1.558380872011184692e-01 7.777389883995056152e-02 7.922261953353881836e-02 -6.792577356100082397e-02 -3.949155658483505249e-02 2.525454759597778320e-01 2.327657043933868408e-01 5.198843777179718018e-02 2.390519678592681885e-01 -3.241519033908843994e-01
-2.130604833364486694e-01 -1.769939661026000977e-01 -6.012333091348409653e-03 -1.224389299750328064e-01 1.760601252317428589e-01 2.140770405530929565e-01 1.149345412850379944e-01 1.280341148376464844e-01 2.926722764968872070e-01 1.612156033515930176e-01 -2.393220784142613411e-03 1.375100016593933105e-01 2.461858093738555908e-01 4.759427532553672791e-02 1.844256967306137085e-01 1.109615191817283630e-01 -1.359016448259353638e-01 -3.621810674667358398e-02 -4.248029589653015137e-01 2.450052499771118164e-01 -2.865859866142272949e-01 -7.279655430465936661e-03 1.104554980993270874e-01 -1.041548550128936768e-01 2.555987536907196045e-01 -9.263293445110321045e-02 -2.780830562114715576e-01 9.903492033481597900e-02 5.641207098960876465e-02 1.139675229787826538e-01 -1.369493603706359863e-01 -2.422966621816158295e-02
2.530030673369765282e-03 5.395962670445442200e-02 -9.787162393331527710e-02 -3.791537582874298096e-01 8.817700669169425964e-03 -8.267244696617126465e-02 1.815527379512786865e-01 -1.937211155891418457e-01 2.689308822154998779e-01 5.646461993455886841e-02 3.299519792199134827e-02 1.655281484127044678e-01 1.228742897510528564e-01 2.161588817834854126e-01 -1.270053237676620483e-01 1.838444471359252930e-01 -4.588116426020860672e-03 -3.082079589366912842e-01 -7.933367043733596802e-02 2.860496938228607178e-01 -2.180592119693756104e-01 -6.796757131814956665e-02 9.868310391902923584e-02 -1.599505245685577393e-01 3.059822618961334229e-01 -1.703062951564788818e-01 2.076708525419235229e-01 -6.913937162607908249e-03 2.030080556869506836e-01 1.546293050050735474e-01 1.155319362878799438e-01 -1.889277249574661255e-01
-4.152642562985420227e-02 8.131165057420730591e-02 4.776256158947944641e-02 -3.552632629871368408e-01 8.852972835302352905e-02 1.182858869433403015e-01 8.385250717401504517e-02 -1.997012645006179810e-01 3.351172804832458496e-01 -1.194599270820617676e-01 1.023022234439849854e-01 -2.920243889093399048e-02 9.160836040973663330e-02 1.115045845508575439e-01 -3.219144046306610107e-02 1.799491196870803833e-01 -2.525341212749481201e-01 9.326963871717453003e-02 -2.404380291700363159e-01 5.655929446220397949e-02 9.954196400940418243e-03 3.656132519245147705e-01 -1.397752463817596436e-01 -1.013389676809310913e-01 1.094335541129112244e-01 -1.086099594831466675e-01 2.922089993953704834e-01 -3.303826451301574707e-01 2.757859230041503906e-01 -6.424890365451574326e-03 1.039969697594642639e-01 -2.782816998660564423e-03
-1.438909322023391724e-01 5.494993180036544800e-02 1.536131054162979126e-01 -6.142143160104751587e-02 -2.168914489448070526e-02 -8.002274483442306519e-02 -2.816933691501617432e-01 1.080340519547462463e-01 2.685399055480957031e-01 -1.742087751626968384e-01 -2.476158440113067627e-01 1.089963540434837341e-01 1.960007101297378540e-01 3.034951388835906982e-01 -1.130269244313240051e-01 2.484764009714126587e-01 -3.329911502078175545e-03 -3.362996578216552734e-01 -3.981246352195739746e-01 1.655579209327697754e-01 1.339577585458755493e-01 1.781444847583770752e-01 3.868901357054710388e-02 -3.443687409162521362e-02 1.267274022102355957e-01 -1.537007242441177368e-01 8.352189324796199799e-03 -1.461239159107208252e-01 1.377769410610198975e-01 1.601792424917221069e-01 7.122809439897537231e-02 9.005274623632431030e-02
-2.816350758075714111e-01 1.975577473640441895e-01 -1.153372079133987427e-01 -1.776303499937057495e-01 1.700122840702533722e-02 5.998573079705238342e-02 -1.995006650686264038e-01 -1.857518106698989868e-01 8.581890165805816650e-02 2.774454355239868164e-01 1.130713745951652527e-01 -6.637650728225708008e-02 2.077385634183883667e-01 1.575067937374114990e-01 -1.386470794677734375e-01 3.255554139614105225e-01 2.682662606239318848e-01 -1.663789898157119751e-02 -1.125848293304443359e-01 2.282517850399017334e-01 -1.350742485374212265e-02 1.793517917394638062e-02 1.075724139809608459e-01 -9.327702969312667847e-02 1.520152688026428223e-01 -2.131198644638061523e-01 1.028127968311309814e-01 -2.994200587272644043e-01 1.644795984029769897e-01 -1.430313568562269211e-02 2.147150188684463501e-01 -2.529710829257965088e-01
-4.277206659317016602e-01 2.038597613573074341e-01 -2.775822877883911133e-01 -2.279277443885803223e-01 -3.798328340053558350e-01 2.480055019259452820e-02 -6.809405237436294556e-02 -1.001981049776077271e-01 1.832399666309356689e-01 3.036481514573097229e-02 1.307462714612483978e-02 1.376792788505554199e-01 1.603598892688751221e-01 7.288692891597747803e-02 -5.665016546845436096e-02 6.173753738403320312e-02 -1.314416974782943726e-01 -1.083396598696708679e-01 -2.454310059547424316e-01 1.736080832779407501e-02 4.245806485414505005e-02 1.224126890301704407e-01 1.556852012872695923e-01 3.073565661907196045e-01 1.744520962238311768e-01 -3.139075040817260742e-01 -4.456806927919387817e-02 -6.612242758274078369e-02 5.558224767446517944e-02 8.124276995658874512e-02 1.205083876848220825e-01 -1.032813563942909241e-01
-2.273850291967391968e-01 1.727639287710189819e-01 -2.695499658584594727e-01 -2.234937697649002075e-01 -1.518601030111312866e-01 8.281468600034713745e-02 -1.415991336107254028e-01 -2.219031453132629395e-01 2.568636238574981689e-01 2.520820796489715576e-01 2.113549783825874329e-02 -1.636601835489273071e-01 1.731053739786148071e-01 2.192335724830627441e-01 -1.116474494338035583e-01 1.260230839252471924e-01 7.132057100534439087e-02 -5.425757262855768204e-03 -1.356913596391677856e-01 2.795688509941101074e-01 6.990449875593185425e-02 2.364913374185562134e-01 3.170136734843254089e-02 -2.086426913738250732e-01 1.125800237059593201e-01 -1.908438056707382202e-01 1.958396881818771362e-01 -6.336162984371185303e-02 8.001212030649185181e-02 -1.589257717132568359e-01 3.214011788368225098e-01 6.294345483183860779e-03
-1.518306583166122437e-01 2.208228707313537598e-01 -2.481840848922729492e-01 -1.580267697572708130e-01 -1.372826546430587769e-01 2.608947157859802246e-01 1.294722855091094971e-01 -1.119211763143539429e-01 2.215788066387176514e-01 2.175047993659973145e-01 1.176865026354789734e-01 -1.096988692879676819e-01 -1.104553788900375366e-01 2.108119130134582520e-01 -4.869673773646354675e-02 2.620168626308441162e-01 1.667627841234207153e-01 -2.329808175563812256e-01 -3.539090156555175781e-01 2.188984155654907227e-01 4.122499004006385803e-02 2.161983996629714966e-01 1.161457523703575134e-01 -8.166324347257614136e-02 1.023018062114715576e-01 -1.428809762001037598e-01 7.493056356906890869e-02 9.870462119579315186e-03 7.782696932554244995e-02 -1.027138680219650269e-01 3.106544017791748047e-01 -4.353442788124084473e-02
-1.038087680935859680e-01 1.223684623837471008e-01 1.497678365558385849e-02 -1.851857155561447144e-01 2.241262793540954590e-01 1.743911802768707275e-01 -1.364333778619766235e-01 1.295579522848129272e-01 7.446236163377761841e-02 -1.201523318886756897e-01 -1.244795918464660645e-01 8.973544836044311523e-02 2.106441110372543335e-01 -3.747969493269920349e-02 -2.599748969078063965e-01 3.502526506781578064e-02 -3.184587359428405762e-01 -1.060994118452072144e-01 -3.988039493560791016e-01 9.840719401836395264e-02 -1.280103772878646851e-01 8.459140360355377197e-02 9.385307878255844116e-02 -1.861237734556198120e-01 -1.449751108884811401e-02 1.374656856060028076e-01 -1.250235829502344131e-02 -2.538690268993377686e-01 2.219099700450897217e-01 3.206811845302581787e-01 3.578899800777435303e-02 -2.830205559730529785e-01
7.764370739459991455e-02 -1.850706040859222412e-01 -2.356713116168975830e-01 -3.842034935951232910e-01 -1.048331186175346375e-01 -3.832900896668434143e-02 1.525991410017013550e-01 -6.000241264700889587e-02 3.241586685180664062e-01 -9.488803148269653320e-02 -1.445186287164688110e-01 -2.760075032711029053e-01 1.771536916494369507e-01 1.377541124820709229e-01 -2.099935114383697510e-01 5.177243053913116455e-02 -1.847729533910751343e-01 3.126211836934089661e-02 -3.488503098487854004e-01 1.934643089771270752e-01 -5.444392189383506775e-02 2.363341301679611206e-01 1.151673048734664917e-01 -2.084022015333175659e-01 1.054365560412406921e-01 -1.882246881723403931e-01 4.552815109491348267e-02 -1.764736622571945190e-01 -3.708193823695182800e-02 1.724834367632865906e-02 -6.199909001588821411e-02 1.179048344492912292e-01
-3.141354322433471680e-01 3.960268944501876831e-02 -2.992418408393859863e-01 -2.754606306552886963e-01 3.882754966616630554e-02 2.657341072335839272e-03 -9.925292432308197021e-02 -6.366847455501556396e-02 1.573511213064193726e-01 -1.743552982807159424e-01 -1.793895848095417023e-02 -1.045080460608005524e-02 -7.863864302635192871e-02 -3.956881761550903320e-01 -1.110088452696800232e-02 2.264122962951660156e-01 1.327198445796966553e-01 -1.309731751680374146e-01 -3.143543004989624023e-01 -8.417262881994247437e-02 -1.130890548229217529e-01 3.623084127902984619e-01 1.036891937255859375e-01 -5.071090906858444214e-02 -3.198435530066490173e-02 -1.721240133047103882e-01 1.891289204359054565e-01 -1.692308485507965088e-02 8.787617832422256470e-02 2.208928018808364868e-01 1.307408660650253296e-01 1.039765775203704834e-01
-2.597960829734802246e-01 -1.594384573400020599e-02 2.284018397331237793e-01 -1.580055654048919678e-01 1.188266836106777191e-02 1.549457460641860962e-01 -7.584831118583679199e-02 -8.510236442089080811e-02 2.769562304019927979e-01 -5.087713897228240967e-02 1.052571460604667664e-01 -4.279048740863800049e-02 3.110580146312713623e-01 1.869105249643325806e-01 -1.034626215696334839e-01 1.152229160070419312e-01 -1.507187336683273315e-01 1.222374662756919861e-01 -2.527267634868621826e-01 3.599319159984588623e-01 -3.276993632316589355e-01 -1.602513343095779419e-01 1.003837957978248596e-01 2.559287287294864655e-02 -1.056044101715087891e-01 -7.483596354722976685e-02 -2.457938343286514282e-01 -2.614806890487670898e-01 1.018517985939979553e-01 5.960045382380485535e-02 -8.883268386125564575e-02 -1.669162809848785400e-01
-1.632950156927108765e-01 2.000450193881988525e-01 -4.862361028790473938e-02 -9.340301901102066040e-02 -2.788627743721008301e-01 5.332845728844404221e-03 1.934934705495834351e-01 -2.123069465160369873e-01 2.863545715808868408e-01 -2.930656671524047852e-01 -8.537953346967697144e-02 -2.521067112684249878e-02 3.850401043891906738e-01 -3.141036629676818848e-02 1.274794638156890869e-01 1.362082511186599731e-01 -6.866902112960815430e-02 -1.934615224599838257e-01 -1.428559124469757080e-01 -3.799723833799362183e-02 -1.230911985039710999e-01 1.784252375364303589e-01 2.890168922021985054e-03 -2.027881741523742676e-01 -2.236491143703460693e-01 -7.245216518640518188e-02 7.992984354496002197e-02 5.251434817910194397e-02 3.641786519438028336e-03 -1.804526001214981079e-01 3.690776526927947998e-01 -1.293877363204956055e-01
-2.798027098178863525e-01 -1.933100074529647827e-02 1.457031220197677612e-01 -1.196770276874303818e-02 -2.630481682717800140e-02 3.169048726558685303e-01 -6.101860105991363525e-02 -1.605581492185592651e-01 2.322525084018707275e-01 1.275438070297241211e-01 -3.974358364939689636e-02 1.926983445882797241e-01 5.987136811017990112e-02 1.722776740789413452e-01 -3.354638069868087769e-02 8.726015686988830566e-02 1.880841143429279327e-02 -3.245559334754943848e-01 -2.195970714092254639e-01 -1.105456501245498657e-01 -8.819916844367980957e-02 4.239269196987152100e-01 9.535821527242660522e-02 -4.747407138347625732e-02 6.561420112848281860e-02 -2.436375617980957031e-01 3.141433745622634888e-02 -5.800480395555496216e-02 1.918525248765945435e-01 4.984004050493240356e-02 2.739613689482212067e-02 -3.812939524650573730e-01
-6.676801294088363647e-02 2.150529064238071442e-02 -1.842711865901947021e-02 5.618452653288841248e-02 -1.146039962768554688e-01 2.320253551006317139e-01 -1.134790666401386261e-02 -2.649159403517842293e-03 3.486314117908477783e-01 9.496578574180603027e-02 1.137810125946998596e-01 3.294641524553298950e-02 3.322216272354125977e-01 1.809950172901153564e-01 5.585826188325881958e-02 2.657766342163085938e-01 2.368543446063995361e-01 -7.989700138568878174e-02 -5.426731705665588379e-01 4.562395438551902771e-02 -2.629719674587249756e-02 -1.966500878334045410e-01 7.507482171058654785e-02 -1.695331558585166931e-02 5.687793716788291931e-02 -1.949592679738998413e-01 -2.208345569670200348e-02 1.633533537387847900e-01 8.752807229757308960e-02 1.794397383928298950e-01 2.112146615982055664e-01 7.591135799884796143e-02
-2.812214195728302002e-01 -2.042764276266098022e-01 -1.169836055487394333e-02 -4.154310002923011780e-02 -1.232331544160842896e-01 9.374161809682846069e-02 -2.817223221063613892e-02 -3.351831808686256409e-02 3.349243998527526855e-01 -1.560800522565841675e-01 9.566055238246917725e-02 -7.058984041213989258e-02 1.607713699340820312e-01 -2.631224095821380615e-01 -4.140597954392433167e-02 3.532500863075256348e-01 1.376644223928451538e-01 2.262264043092727661e-01 -2.304725646972656250e-01 2.244202233850955963e-02 -4.402989894151687622e-02 3.479138910770416260e-01 2.144369333982467651e-01 -8.382382988929748535e-02 4.066477529704570770e-03 -5.216079205274581909e-02 1.588278561830520630e-01 7.591606699861586094e-04 6.151284649968147278e-02 2.501077055931091309e-01 1.691477447748184204e-01 -2.377509176731109619e-01
-1.198740974068641663e-01 -2.900158427655696869e-02 -1.821923702955245972e-01 -2.369405627250671387e-01 3.768531382083892822e-01 -7.617658469825983047e-03 -1.052814442664384842e-02 -9.064988791942596436e-02 2.020512074232101440e-01 3.903634846210479736e-02 -1.586369723081588745e-01 2.485291063785552979e-01 1.116937249898910522e-01 -6.198264658451080322e-02 1.634255796670913696e-01 3.518016934394836426e-01 -9.802301973104476929e-02 9.539168328046798706e-03 -1.639724820852279663e-01 -4.421241953969001770e-02 5.674228444695472717e-02 2.038680613040924072e-01 8.696206659078598022e-02 -8.708957582712173462e-02 -1.965980231761932373e-01 2.127501666545867920e-01 -2.391649037599563599e-01 -1.401710659265518188e-01 1.260513067245483398e-01 3.199460208415985107e-01 -3.008025512099266052e-02 -2.656851708889007568e-01
-3.627498808782547712e-04 9.631706774234771729e-02 9.682935662567615509e-03 6.757309287786483765e-02 -2.376599013805389404e-01 -6.197455339133739471e-03 -4.492736235260963440e-02 -6.782906502485275269e-02 1.949000060558319092e-01 -1.956258416175842285e-01 -4.482506588101387024e-02 1.507322788238525391e-01 2.295616418123245239e-01 -1.698461920022964478e-01 -8.623842895030975342e-02 2.516173422336578369e-01 -1.715822368860244751e-01 -6.772212684154510498e-02 -5.352110266685485840e-01 2.053883373737335205e-01 5.375489220023155212e-02 1.472302675247192383e-01 -7.307375967502593994e-02 2.108662277460098267e-01 -4.031141847372055054e-02 -2.779515385627746582e-01 1.597099304199218750e-01 -2.748303413391113281e-01 9.895265847444534302e-02 2.019509673118591309e-01 -2.235664986073970795e-02 -4.017531871795654297e-02
-2.696628868579864502e-01 3.768598660826683044e-02 -1.448589861392974854e-01 5.987898260354995728e-02 -2.123537659645080566e-02 4.567609354853630066e-02 -1.973949074745178223e-01 -2.912187874317169189e-01 3.382451832294464111e-01 3.321593999862670898e-01 -1.708055436611175537e-01 1.978414803743362427e-01 1.833391040563583374e-01 -1.965464502573013306e-01 -1.351228803396224976e-01 9.495713561773300171e-02 2.972169220447540283e-02 -4.816386476159095764e-02 -7.553661614656448364e-02 1.202802211046218872e-01 -1.840021759271621704e-01 9.613368660211563110e-02 1.074153110384941101e-01 -2.486414015293121338e-01 -9.875252097845077515e-02 3.227271437644958496e-01 2.559799253940582275e-01 2.259890288114547729e-01 -4.553015157580375671e-02 7.069389685057103634e-04 -9.010069817304611206e-02 -4.334742948412895203e-02
-1.555050760507583618e-01 5.282441526651382446e-02 1.025201678276062012e-01 -1.876284480094909668e-01 2.792296931147575378e-02 -3.225572705268859863e-01 2.902400679886341095e-02 -9.441157430410385132e-02 2.702890932559967041e-01 1.064227372407913208e-01 -7.625991478562355042e-03 -2.735747396945953369e-02 3.295499086380004883e-01 1.141900196671485901e-01 -8.265119045972824097e-02 -4.312393069267272949e-02 -2.346910983324050903e-01 -1.476322114467620850e-01 -1.547126024961471558e-01 -1.190018877387046814e-01 -2.409550845623016357e-01 -1.127980872988700867e-01 3.582869470119476318e-01 -1.143732517957687378e-01 5.596553906798362732e-02 -1.369337886571884155e-01 2.034379094839096069e-01 -2.320314794778823853e-01 1.280094981193542480e-01 2.853584289550781250e-01 -2.212257087230682373e-01 -7.836306095123291016e-02
-3.059232831001281738e-01 -1.324959006160497665e-02 2.627104334533214569e-02 1.904779113829135895e-02 -2.098849713802337646e-01 3.236287534236907959e-01 -1.279149651527404785e-01 3.036621771752834320e-02 1.759040355682373047e-01 6.145352497696876526e-03 -1.169873997569084167e-01 3.215124607086181641e-01 1.019907649606466293e-02 2.963041067123413086e-01 -2.086847126483917236e-01 2.564673721790313721e-01 1.586340963840484619e-01 -1.364213675260543823e-01 -3.867783844470977783e-01 1.791132800281047821e-02 1.575502194464206696e-02 5.714690685272216797e-02 2.390100508928298950e-01 -5.545696988701820374e-02 8.465156704187393188e-02 -5.709068104624748230e-02 -2.501185238361358643e-02 -2.559600397944450378e-02 2.782486379146575928e-01 1.847799867391586304e-01 1.222224789671599865e-03 -1.147471442818641663e-01
-2.343186140060424805e-01 1.543850987218320370e-03 -2.331629842519760132e-01 -3.596110045909881592e-01 -2.564565464854240417e-02 3.349477052688598633e-02 -8.270812034606933594e-02 -6.085886061191558838e-02 9.361940622329711914e-02 1.803700178861618042e-01 5.008584633469581604e-02 2.102681100368499756e-01 -5.180899798870086670e-02 4.446474611759185791e-01 -7.942194491624832153e-02 1.486155539751052856e-01 -2.383760809898376465e-01 -2.845985889434814453e-01 -9.704088419675827026e-02 3.340288698673248291e-01 -5.589433014392852783e-02 -9.447312355041503906e-02 1.497395783662796021e-01 2.991894260048866272e-02 -5.084845051169395447e-02 3.589177131652832031e-02 7.664744555950164795e-02 -1.704146564006805420e-01 1.829717904329299927e-01 1.289892345666885376e-01 6.838807463645935059e-02 -2.109793871641159058e-01
-2.694388329982757568e-01 -3.801980018615722656e-01 1.246600076556205750e-01 -5.184610560536384583e-02 -1.587751209735870361e-01 2.587939798831939697e-02 -1.926645338535308838e-01 6.341002136468887329e-02 3.776200115680694580e-01 4.782482609152793884e-02 2.584043443202972412e-01 -1.032635718584060669e-01 6.480678170919418335e-02 -4.061443358659744263e-02 -7.775161415338516235e-02 7.820802927017211914e-02 2.376360073685646057e-02 -9.653826057910919189e-02 -3.072724640369415283e-01 -1.065615341067314148e-01 -3.496058881282806396e-01 2.498876005411148071e-01 5.875457450747489929e-02 -2.307044416666030884e-01 -2.303732931613922119e-02 2.218008786439895630e-01 1.325455754995346069e-01 -7.150014862418174744e-03 -9.437999874353408813e-02 5.926520377397537231e-02 1.066329404711723328e-01 -9.558133780956268311e-02
-1.769150793552398682e-01 6.031020358204841614e-02 -1.466234773397445679e-01 -1.365317702293395996e-01 -6.843923777341842651e-02 9.744627028703689575e-02 1.558570861816406250e-01 -2.309580892324447632e-01 1.237046942114830017e-01 2.322718650102615356e-01 -3.059946373105049133e-02 3.496322035789489746e-02 2.438618987798690796e-01 2.549837529659271240e-02 3.732395917177200317e-02 2.215937077999114990e-01 1.793616265058517456e-01 -5.241730436682701111e-02 -2.593288719654083252e-01 1.224850639700889587e-01 7.942436635494232178e-02 1.938310116529464722e-01 3.466133475303649902e-01 -2.804551422595977783e-01 2.655542790889739990e-01 -1.695985794067382812e-01 1.357203871011734009e-01 -2.223328649997711182e-01 2.427493482828140259e-01 -8.388803154230117798e-02 2.202974408864974976e-01 9.801678359508514404e-02
-2.122269868850708008e-01 -1.443892568349838257e-01 -7.299325615167617798e-02 -8.119627088308334351e-02 7.773705571889877319e-02 -2.674626410007476807e-01 -1.421122401952743530e-01 -2.810313180088996887e-02 3.786649107933044434e-01 -1.780815236270427704e-02 -8.968561887741088867e-03 -2.175885997712612152e-02 3.384578824043273926e-01 8.978659659624099731e-02 1.497753616422414780e-02 -1.120852977037429810e-01 -9.165254980325698853e-02 -1.407234519720077515e-01 -3.049941956996917725e-01 -2.490879297256469727e-01 1.383764948695898056e-02 8.891087770462036133e-02 1.292122900485992432e-01 -1.321544125676155090e-02 7.648963481187820435e-02 -1.857694834470748901e-01 2.760251462459564209e-01 -5.355294421315193176e-02 1.313644498586654663e-01 4.260997474193572998e-01 -1.244326606392860413e-01 4.481495171785354614e-02
-1.248282417654991150e-01 1.223850175738334656e-01 1.685457229614257812e-01 2.049228698015213013e-01 4.666211680159904063e-05 -1.387044936418533325e-01 -9.922638535499572754e-02 -1.035826727747917175e-01 2.765076756477355957e-01 -3.403540328145027161e-02 -9.914704412221908569e-02 2.072632461786270142e-01 3.485931083559989929e-02 9.754743427038192749e-02 1.621704399585723877e-01 2.283267378807067871e-01 -9.589521586894989014e-02 -4.436620175838470459e-01 -1.847286522388458252e-01 2.453054189682006836e-01 3.497160971164703369e-02 3.599842190742492676e-01 1.137436777353286743e-01 5.537516251206398010e-02 -1.010775286704301834e-02 -3.307659877464175224e-03 2.935521304607391357e-01 -5.119813233613967896e-02 2.397250086069107056e-01 8.720046281814575195e-02 1.346123516559600830e-01 -1.428699642419815063e-01
-1.404650658369064331e-01 8.560349792242050171e-02 -1.022505387663841248e-01 -3.327296376228332520e-01 -2.415166497230529785e-01 4.269109666347503662e-02 -2.214008271694183350e-01 -8.329232037067413330e-02 1.180195957422256470e-01 -8.289264887571334839e-02 -7.977905683219432831e-03 -8.169604837894439697e-02 3.332374989986419678e-01 -1.496469080448150635e-01 2.958675920963287354e-01 9.137366898357868195e-03 -8.737629652023315430e-02 -2.869609892368316650e-01 -1.383661776781082153e-01 -1.551147401332855225e-01 -2.810792326927185059e-01 1.042614281177520752e-01 6.997847557067871094e-02 -1.051395833492279053e-01 1.125828400254249573e-01 1.971822232007980347e-01 -4.236835241317749023e-02 -2.313737012445926666e-02 1.208085492253303528e-01 1.622408926486968994e-01 2.157734930515289307e-01 -3.266386389732360840e-01
-2.051153033971786499e-01 2.238394021987915039e-01 1.253560185432434082e-01 1.734428256750106812e-01 -6.430860608816146851e-02 5.787336267530918121e-03 -2.282664924860000610e-01 -9.664644300937652588e-02 2.897132933139801025e-01 -7.690853625535964966e-02 -2.665190398693084717e-01 6.423061341047286987e-02 -1.372759789228439331e-02 2.534675300121307373e-01 9.236233681440353394e-02 2.897369861602783203e-01 1.326769217848777771e-02 -3.720071911811828613e-01 -2.943422496318817139e-01 3.237181901931762695e-02 1.514477431774139404e-01 2.254531979560852051e-01 1.863353550434112549e-01 -1.281407177448272705e-01 8.336153626441955566e-02 -1.000490635633468628e-01 1.879721134901046753e-01 3.236879035830497742e-02 2.463731020689010620e-01 8.666352927684783936e-02 1.322472468018531799e-02 -4.012593626976013184e-02
-2.834773957729339600e-01 9.381788969039916992e-02 7.552553713321685791e-02 1.327882558107376099e-01 -8.306214958429336548e-02 2.829957902431488037e-01 3.703771904110908508e-02 1.326833367347717285e-01 4.647638201713562012e-01 7.199297845363616943e-02 -8.267595618963241577e-02 -9.824404865503311157e-02 2.411114275455474854e-01 1.447738707065582275e-01 1.038331463932991028e-01 2.730739414691925049e-01 -1.007185652852058411e-01 -2.905614972114562988e-01 -2.001699805259704590e-01 1.376705765724182129e-01 -2.614057958126068115e-01 -8.324941247701644897e-02 -4.431075975298881531e-02 -6.608847528696060181e-02 8.869821578264236450e-02 -1.577989161014556885e-01 1.573854982852935791e-01 6.801290065050125122e-02 1.203861013054847717e-01 1.462984383106231689e-01 1.815579086542129517e-01 -1.149339601397514343e-01
1.854540035128593445e-02 8.230374753475189209e-02 -1.127694621682167053e-01 -1.501061171293258667e-01 9.623073041439056396e-02 -1.464295536279678345e-01 -9.632857143878936768e-02 -2.212982177734375000e-01 1.602156907320022583e-01 1.159857660531997681e-01 8.622752130031585693e-02 1.953886598348617554e-01 1.343540698289871216e-01 1.501437127590179443e-01 -2.589714229106903076e-01 7.631091028451919556e-02 1.847581267356872559e-01 -1.438460648059844971e-01 -2.231465429067611694e-01 1.258657872676849365e-01 -3.082411289215087891e-01 2.187528461217880249e-01 -7.365008443593978882e-02 -9.850469231605529785e-02 3.052391693927347660e-04 1.063896063715219498e-02 3.884820342063903809e-01 1.068013086915016174e-01 -1.805537939071655273e-01 3.019180893898010254e-01 2.966060936450958252e-01 1.335581541061401367e-01
-4.601172637194395065e-03 2.960890124086290598e-04 -2.946436218917369843e-02 -5.478398501873016357e-02 -2.725783586502075195e-01 1.504472494125366211e-01 6.683156639337539673e-02 -1.650358587503433228e-01 3.472340703010559082e-01 -2.617558836936950684e-01 -2.096258103847503662e-01 5.852746963500976562e-02 2.826898992061614990e-01 2.484277635812759399e-01 3.174891769886016846e-01 1.405908912420272827e-01 2.131894677877426147e-01 -7.507433742284774780e-02 -1.886060647666454315e-02 8.304987102746963501e-02 -6.430304795503616333e-02 3.333033025264739990e-01 1.541267931461334229e-01 1.547107845544815063e-02 -2.404214441776275635e-01 3.070298023521900177e-02 1.967642009258270264e-01 1.078332588076591492e-01 -7.260143011808395386e-02 1.292631924152374268e-01 -8.311732858419418335e-02 -1.824406236410140991e-01
-2.981549799442291260e-01 -8.681997860549017787e-05 -1.862856894731521606e-01 -1.238681972026824951e-01 -8.121098577976226807e-02 8.705528080463409424e-02 1.662577092647552490e-01 -1.592378914356231689e-01 3.456110060214996338e-01 2.642012536525726318e-01 -7.334645837545394897e-02 5.962982028722763062e-02 1.736216098070144653e-01 5.929615348577499390e-02 -9.621930122375488281e-02 1.612021923065185547e-01 4.481904581189155579e-02 -1.687414012849330902e-02 -2.772826850414276123e-01 9.769788384437561035e-02 2.225786745548248291e-01 6.413982808589935303e-02 1.719802767038345337e-01 -2.364206910133361816e-01 8.121125400066375732e-02 -2.321812212467193604e-01 4.585825651884078979e-02 -4.292489960789680481e-02 4.208353906869888306e-02 -4.937798157334327698e-02 4.314365684986114502e-01 -2.101177722215652466e-01
-2.215885519981384277e-01 -8.009553700685501099e-02 1.757147014141082764e-01 -1.135515794157981873e-01 -1.444382518529891968e-01 6.610959023237228394e-02 -2.446761727333068848e-01 -1.348792109638452530e-03 2.927181720733642578e-01 -1.276493072509765625e-01 7.821401208639144897e-02 -3.298599645495414734e-02 3.516975641250610352e-01 -2.000164985656738281e-01 2.080052495002746582e-01 2.512798607349395752e-01 1.110098436474800110e-01 -1.052827909588813782e-01 -3.434200882911682129e-01 6.354305893182754517e-02 -3.268309235572814941e-01 2.314759641885757446e-01 -1.094912067055702209e-01 -5.065610259771347046e-02 -1.588300317525863647e-01 4.120939597487449646e-02 1.195867359638214111e-01 1.851230710744857788e-01 -3.220741823315620422e-02 1.171855702996253967e-01 1.143031716346740723e-01 -1.124939620494842529e-01
-2.270939499139785767e-01 3.767953217029571533e-01 -1.222599148750305176e-01 8.242077380418777466e-02 -2.434877008199691772e-01 2.342617660760879517e-01 -1.048306673765182495e-01 -1.209715381264686584e-01 2.977508008480072021e-01 1.612377464771270752e-01 -1.616435199975967407e-01 -1.153853312134742737e-01 3.598686158657073975e-01 2.131936401128768921e-01 5.348343774676322937e-02 1.620325744152069092e-01 4.138442501425743103e-02 -7.780352234840393066e-02 -3.259459435939788818e-01 -1.248220950365066528e-01 -3.533929958939552307e-02 1.867644116282463074e-02 1.758905500173568726e-01 1.489311363548040390e-02 3.818853199481964111e-02 -2.285955101251602173e-01 6.388997286558151245e-02 6.285407394170761108e-02 -2.929399721324443817e-02 1.281037479639053345e-01 1.408108882606029510e-02 -2.126000374555587769e-01
-7.868403568863868713e-03 -1.017957106232643127e-01 -6.947644799947738647e-02 -3.435634970664978027e-01 1.278799474239349365e-01 4.421891644597053528e-02 -3.589761257171630859e-01 2.772381529211997986e-02 3.268874585628509521e-01 -2.898900210857391357e-01 5.390946939587593079e-02 -6.245370954275131226e-02 -6.336808949708938599e-02 -4.526887461543083191e-02 -1.886752545833587646e-01 1.246751770377159119e-01 -2.265362590551376343e-01 -8.280146867036819458e-02 -2.617034018039703369e-01 1.930229067802429199e-01 -9.722420573234558105e-02 3.892628550529479980e-01 1.037385538220405579e-01 -5.465247854590415955e-02 1.955188810825347900e-02 2.176994830369949341e-02 1.353620737791061401e-01 -1.726583205163478851e-02 1.716652959585189819e-01 5.607338622212409973e-02 -2.625558674335479736e-01 6.474803388118743896e-02
-1.956145651638507843e-02 -3.417385220527648926e-01 5.564806517213582993e-03 -1.579560935497283936e-01 -8.567566424608230591e-02 1.133878603577613831e-01 -1.421127170324325562e-01 -3.967695869505405426e-03 2.909752130508422852e-01 2.677189372479915619e-02 2.541098296642303467e-01 -4.718974232673645020e-02 1.432856619358062744e-01 -5.433705449104309082e-02 2.463082075119018555e-01 2.396505028009414673e-01 5.898299068212509155e-02 -3.746568039059638977e-02 -3.315805494785308838e-01 -1.024721637368202209e-01 -2.312099337577819824e-01 3.237296342849731445e-01 9.045370668172836304e-02 -1.119975596666336060e-01 -3.546384721994400024e-02 1.241028904914855957e-01 1.035768166184425354e-01 1.339289098978042603e-01 1.499674022197723389e-01 9.711766242980957031e-02 6.423417478799819946e-02 -3.714717328548431396e-01
2.670348249375820160e-02 -2.729854285717010498e-01 2.063881792128086090e-02 -1.254333853721618652e-01 -1.856089830398559570e-01 7.844740897417068481e-02 -1.170889660716056824e-01 6.530223041772842407e-02 3.302262425422668457e-01 -2.145273536443710327e-01 -1.494949012994766235e-01 -3.066769568249583244e-03 1.566048562526702881e-01 -8.544992655515670776e-02 1.488500647246837616e-02 3.222519159317016602e-01 4.881812632083892822e-02 2.305874973535537720e-01 -3.265847861766815186e-01 8.239838480949401855e-02 -8.508243411779403687e-02 4.766767024993896484e-01 1.761951744556427002e-01 -6.846843659877777100e-02 -3.715659677982330322e-02 1.231424435973167419e-01 -3.503781976178288460e-03 6.051710806787014008e-03 5.564327538013458252e-02 2.426031380891799927e-01 -5.698487907648086548e-02 -1.253663748502731323e-01
-4.694587085396051407e-03 -1.373725682497024536e-01 1.372354924678802490e-01 -4.269710481166839600e-01 -4.166935570538043976e-03 -8.405873179435729980e-02 -1.940784901380538940e-01 -1.861273497343063354e-01 2.318817079067230225e-01 -9.304261207580566406e-02 -1.110242307186126709e-02 -2.493405491113662720e-01 2.415240406990051270e-01 9.445171058177947998e-02 -2.071257084608078003e-01 1.634512096643447876e-01 -1.897068768739700317e-01 5.512887984514236450e-02 -3.477439284324645996e-01 1.193854212760925293e-01 -2.525590956211090088e-01 3.586102128028869629e-01 1.135182827711105347e-01 -8.250024169683456421e-02 5.620667338371276855e-02 -1.404074579477310181e-01 1.220094133168458939e-02 -4.763040691614151001e-02 9.434592723846435547e-02 8.082672208547592163e-02 -1.090503409504890442e-01 8.921256288886070251e-03
-7.252095639705657959e-02 -1.192641630768775940e-02 -1.587048918008804321e-01 1.776593774557113647e-01 -1.139695420861244202e-01 -8.802394382655620575e-03 4.074978642165660858e-03 -1.250337511301040649e-01 2.844645678997039795e-01 2.095586955547332764e-01 -3.766918554902076721e-02 1.135662794113159180e-01 1.789885461330413818e-01 1.570482850074768066e-01 -1.338551491498947144e-01 2.674084007740020752e-01 -2.018918991088867188e-01 -1.523952782154083252e-01 -2.216650098562240601e-01 1.620345115661621094e-01 -7.051113247871398926e-02 4.052352011203765869e-01 -9.560684673488140106e-03 -1.757658869028091431e-01 -2.798989415168762207e-01 -2.386055439710617065e-01 -1.655204147100448608e-01 -4.851724952459335327e-02 1.028700694441795349e-01 1.811317354440689087e-01 9.648335725069046021e-02 -2.580321133136749268e-01
2.237295918166637421e-02 4.084477946162223816e-02 -3.705582022666931152e-02 -2.582468390464782715e-01 6.644562631845474243e-02 2.708476185798645020e-01 -1.368480920791625977e-01 7.456966675817966461e-03 2.403249293565750122e-01 -9.471814334392547607e-02 -2.225300371646881104e-01 1.628415137529373169e-01 2.804008722305297852e-01 -2.200694680213928223e-01 -2.136814594268798828e-01 -9.699119627475738525e-02 -2.859215438365936279e-01 -6.386168301105499268e-02 -3.529415130615234375e-01 1.268973499536514282e-01 -2.381891570985317230e-02 -6.460701115429401398e-03 1.991071999073028564e-01 -2.423325479030609131e-01 -1.151551306247711182e-02 1.375532001256942749e-01 -2.463085576891899109e-02 -1.763884425163269043e-01 1.770667880773544312e-01 2.838542461395263672e-01 1.346601396799087524e-01 -4.486647248268127441e-02
-9.856411069631576538e-02 -3.759995475411415100e-02 -1.869156658649444580e-01 -3.051602840423583984e-01 5.069562047719955444e-02 2.629016339778900146e-02 -1.869966685771942139e-01 -1.611546427011489868e-01 1.873403936624526978e-01 4.901598766446113586e-02 -1.152446642518043518e-01 1.300169676542282104e-01 1.695285923779010773e-02 -3.764239847660064697e-01 4.963443428277969360e-02 1.800255179405212402e-01 2.498553246259689331e-01 -4.630229622125625610e-02 -2.261704802513122559e-01 2.139781862497329712e-01 -7.245998829603195190e-02 3.322014212608337402e-01 1.666506007313728333e-02 -1.688209623098373413e-01 1.447713226079940796e-01 -1.254938393831253052e-01 1.571907103061676025e-01 -1.715215891599655151e-01 -2.279847860336303711e-01 2.682656049728393555e-01 1.346604675054550171e-01 -1.151548624038696289e-01
-1.409087795764207840e-02 -3.652189671993255615e-01 1.906446218490600586e-01 -1.457278579473495483e-01 -1.830441653728485107e-01 4.766487516462802887e-03 -2.759824097156524658e-01 -1.499976217746734619e-01 3.490216434001922607e-01 1.734771728515625000e-01 2.288612723350524902e-01 -9.046737849712371826e-02 1.232114359736442566e-01 -2.501690685749053955e-01 -6.924565415829420090e-03 1.684534400701522827e-01 -6.562796235084533691e-02 -4.389481619000434875e-03 -2.906977236270904541e-01 9.042558073997497559e-02 -6.548875570297241211e-02 1.751393079757690430e-01 2.928152866661548615e-02 -2.368310838937759399e-01 -8.346499502658843994e-02 6.505502015352249146e-02 3.949612751603126526e-02 3.202285990118980408e-02 4.594759643077850342e-02 2.250517010688781738e-01 1.870674341917037964e-01 -2.598537802696228027e-01
-4.545542895793914795e-01 7.774081081151962280e-02 4.534186050295829773e-02 -1.980739384889602661e-01 -1.483572274446487427e-01 5.177723988890647888e-02 6.641102582216262817e-02 -7.852874696254730225e-02 4.534912481904029846e-02 2.497455030679702759e-01 -1.239141151309013367e-01 2.032860070466995239e-01 4.288025945425033569e-02 1.417568624019622803e-01 -2.351211607456207275e-01 1.932122558355331421e-01 1.744770444929599762e-02 1.094632074236869812e-01 -1.874311417341232300e-01 9.831910580396652222e-02 -3.538107872009277344e-02 1.513539552688598633e-01 2.291577011346817017e-01 1.417532861232757568e-01 5.808661878108978271e-02 3.063484728336334229e-01 3.727048337459564209e-01 -7.855810225009918213e-03 1.731529235839843750e-01 1.342709064483642578e-01 8.374685794115066528e-02 -1.733628064393997192e-01
-3.857099264860153198e-02 8.506707847118377686e-02 -6.836478598415851593e-03 -3.112301230430603027e-01 -1.002737432718276978e-01 -1.437647193670272827e-01 -4.080173373222351074e-02 3.878756985068321228e-02 2.264560759067535400e-01 5.100247636437416077e-02 -1.477157026529312134e-01 -1.254892200231552124e-01 1.696447581052780151e-01 1.372089236974716187e-01 5.609147623181343079e-02 1.138849332928657532e-01 -5.488692969083786011e-02 -1.604068130254745483e-01 -3.058703839778900146e-01 1.596858352422714233e-02 -2.841168940067291260e-01 1.605232954025268555e-01 1.050837859511375427e-01 -3.532531112432479858e-02 -2.549741268157958984e-01 2.836341410875320435e-02 1.682151257991790771e-01 -4.461311697959899902e-01 7.417554408311843872e-02 1.348909735679626465e-01 -3.587135672569274902e-01 -1.358155906200408936e-01
-2.530621588230133057e-01 -3.045476973056793213e-02 -1.068737581372261047e-01 -8.418630063533782959e-02 1.021006051450967789e-02 1.412372142076492310e-01 -1.981104724109172821e-02 6.641709804534912109e-02 3.471763730049133301e-01 -1.898555755615234375e-01 5.278892815113067627e-02 7.825439423322677612e-02 1.968131065368652344e-01 3.339295685291290283e-01 -1.746386587619781494e-01 -3.302837535738945007e-02 3.040295094251632690e-02 2.151626348495483398e-01 -4.429402053356170654e-01 2.293596267700195312e-01 -2.709908485412597656e-01 -7.769086211919784546e-02 2.486938238143920898e-02 -2.015580423176288605e-02 -1.505478620529174805e-01 -7.080262154340744019e-02 1.511592119932174683e-01 -2.655589282512664795e-01 -1.589968055486679077e-01 6.283344328403472900e-02 -8.049039542675018311e-02 -1.052286699414253235e-01
2.633149176836013794e-02 2.609236240386962891e-01 -9.024396538734436035e-02 -3.129310607910156250e-01 1.122136861085891724e-01 6.614624522626399994e-03 -1.506435126066207886e-01 -2.952622063457965851e-02 2.329029738903045654e-01 -1.634325273334980011e-02 -1.697677671909332275e-01 -8.516321331262588501e-02 2.445513755083084106e-01 3.108408451080322266e-01 4.372418858110904694e-03 3.553441911935806274e-02 -1.133987605571746826e-01 3.573457524180412292e-02 -1.275279372930526733e-01 2.300082594156265259e-01 -5.799699574708938599e-02 2.219359874725341797e-01 8.784838765859603882e-02 1.831608824431896210e-02 -3.165435045957565308e-02 -3.642228990793228149e-02 2.188036888837814331e-01 -4.270193576812744141e-01 1.094321757555007935e-01 2.636690437793731689e-01 -2.448229342699050903e-01 -1.506695449352264404e-01
-2.042696028947830200e-01 2.463843077421188354e-01 2.206315286457538605e-02 1.432296484708786011e-01 -2.259435504674911499e-01 1.106928214430809021e-01 -2.335811406373977661e-01 1.607896238565444946e-01 3.279123902320861816e-01 2.876397371292114258e-01 2.181000411510467529e-01 -8.505558967590332031e-02 2.958114743232727051e-01 1.443081945180892944e-01 -1.775644272565841675e-01 8.994951099157333374e-02 -1.663963310420513153e-02 -1.836303323507308960e-01 -1.411098688840866089e-01 2.485917210578918457e-01 -3.555864095687866211e-02 1.224044635891914368e-01 1.396666020154953003e-01 -3.573456406593322754e-01 -3.115705959498882294e-02 8.705154806375503540e-02 -4.095629602670669556e-02 1.173658668994903564e-01 1.500126272439956665e-01 7.539790868759155273e-02 5.930905416607856750e-02 7.051241397857666016e-02
-1.577112674713134766e-01 -2.038928680121898651e-02 -1.186851561069488525e-01 1.355740725994110107e-01 2.035118639469146729e-02 -5.051003023982048035e-02 2.182155661284923553e-02 -1.078894175589084625e-02 2.335549294948577881e-01 1.358408629894256592e-01 1.664935350418090820e-01 3.169227764010429382e-02 1.405208259820938110e-01 2.241194248199462891e-01 -3.483524024486541748e-01 1.195812523365020752e-01 -2.524801194667816162e-01 -6.904652714729309082e-02 -2.621224522590637207e-01 1.803873181343078613e-01 1.155260130763053894e-01 3.196530342102050781e-01 2.161192521452903748e-02 5.328468233346939087e-02 1.047715544700622559e-03 -9.738086163997650146e-02 -2.696481533348560333e-02 5.994932726025581360e-02 2.946675121784210205e-01 4.050759673118591309e-01 1.851425021886825562e-01 -2.091569304466247559e-01
-2.334411740303039551e-01 8.512271940708160400e-02 2.315030992031097412e-01 -1.406338363885879517e-01 -1.574038416147232056e-01 9.374218061566352844e-03 -2.350982427597045898e-01 -3.084021620452404022e-02 -1.605244004167616367e-03 1.292877644300460815e-01 -1.399259567260742188e-01 -1.113142669200897217e-01 1.133378371596336365e-01 2.373892664909362793e-01 -3.811801597476005554e-02 1.523030996322631836e-01 -8.059165626764297485e-02 -3.115614056587219238e-01 -3.389196991920471191e-01 2.222117930650711060e-01 -2.738323248922824860e-02 1.968044787645339966e-01 1.810145564377307892e-02 4.689422994852066040e-02 4.106204211711883545e-02 3.308339416980743408e-01 9.081736952066421509e-02 -1.487232297658920288e-01 2.220517992973327637e-01 2.231653183698654175e-01 2.748804390430450439e-01 1.235878244042396545e-01
-2.406010925769805908e-01 8.763025701045989990e-02 4.408858716487884521e-03 -1.876113265752792358e-01 -2.241848707199096680e-01 8.217956870794296265e-02 1.045369356870651245e-01 -2.996418774127960205e-01 1.924129426479339600e-01 2.035621851682662964e-01 -7.337383180856704712e-02 1.789368987083435059e-01 1.221984028816223145e-01 2.073749452829360962e-01 8.104629069566726685e-02 -1.363698393106460571e-01 -1.530891209840774536e-01 1.081995200365781784e-02 -4.003964364528656006e-01 -1.913358122110366821e-01 -1.489644590765237808e-02 2.459919005632400513e-01 7.534817606210708618e-02 -1.212013289332389832e-01 4.492326173931360245e-03 6.947130709886550903e-02 7.535915076732635498e-02 -1.877770759165287018e-02 3.444164991378784180e-01 1.773703545331954956e-01 2.658064663410186768e-01 -9.658878296613693237e-02
-2.686763405799865723e-01 8.158492296934127808e-02 -7.293538004159927368e-02 1.408395320177078247e-01 1.849383860826492310e-01 2.618553340435028076e-01 6.090881675481796265e-02 6.588866934180259705e-03 1.239193007349967957e-01 -1.919689923524856567e-01 1.351948976516723633e-01 3.031522333621978760e-01 7.114913314580917358e-02 2.269839346408843994e-01 -4.047325637657195330e-04 1.148491427302360535e-01 2.053904905915260315e-02 -2.656368911266326904e-01 -1.545842885971069336e-01 2.611643970012664795e-01 -4.680368304252624512e-02 4.733304977416992188e-01 2.039591372013092041e-01 -3.014152403920888901e-03 -5.984215810894966125e-02 -8.780711889266967773e-02 2.200516909360885620e-01 -1.794224232435226440e-01 -1.552024390548467636e-02 -2.673061937093734741e-02 1.350609771907329559e-02 -1.826023161411285400e-01
-1.292870640754699707e-01 -1.224061474204063416e-01 -1.410359889268875122e-01 -4.415619373321533203e-01 1.394704133272171021e-01 -2.680602371692657471e-01 -1.309386938810348511e-01 9.635762125253677368e-02 2.815172672271728516e-01 -8.264117687940597534e-02 -1.182865276932716370e-01 -1.455624550580978394e-01 3.986806869506835938e-01 3.234615921974182129e-02 -3.549789311364293098e-03 -6.398318707942962646e-02 -9.552722424268722534e-02 -2.337062656879425049e-01 -3.320537209510803223e-01 -5.517006292939186096e-02 -1.127997487783432007e-01 1.498534679412841797e-01 3.368040546774864197e-02 -1.288098245859146118e-01 2.830131351947784424e-02 -1.736805737018585205e-01 -7.310730218887329102e-02 -9.718080610036849976e-02 -5.739266797900199890e-02 7.583301514387130737e-02 -1.153743267059326172e-01 -2.286276072263717651e-01
-3.465685546398162842e-01 -2.351163923740386963e-01 9.564331173896789551e-02 -1.422062218189239502e-01 -2.065989524126052856e-01 5.765444785356521606e-02 -1.625388711690902710e-01 3.996891155838966370e-02 2.897021770477294922e-01 1.324370224028825760e-02 -1.813660003244876862e-02 -3.554647415876388550e-02 2.167328447103500366e-01 -1.778940707445144653e-01 1.556000709533691406e-01 3.086687028408050537e-01 -1.247132662683725357e-02 1.948814541101455688e-01 -9.178365021944046021e-02 1.040154248476028442e-01 -3.528084605932235718e-02 4.317770302295684814e-01 5.676379799842834473e-02 -2.294177860021591187e-01 -3.988191485404968262e-02 9.878653287887573242e-02 1.603317111730575562e-01 8.439071476459503174e-02 1.098673194646835327e-01 2.160333544015884399e-01 1.516416221857070923e-01 -1.029170975089073181e-01
-2.766536176204681396e-01 3.638950362801551819e-02 -1.212016772478818893e-02 -5.174054205417633057e-02 -1.644411832094192505e-01 6.370791792869567871e-02 -3.985832035541534424e-01 1.169749498367309570e-01 1.081928834319114685e-01 9.247549623250961304e-02 3.230529837310314178e-03 3.455558121204376221e-01 3.768904134631156921e-02 3.534766137599945068e-01 -1.599925458431243896e-01 2.154925167560577393e-01 5.464575067162513733e-02 -2.150241285562515259e-01 -3.044970929622650146e-01 4.304521903395652771e-02 -9.400946088135242462e-03 1.295069307088851929e-01 1.251225769519805908e-01 -4.875304177403450012e-02 1.306416988372802734e-01 -6.664606928825378418e-02 1.091700121760368347e-01 -1.275192052125930786e-01 3.561185300350189209e-01 5.744949355721473694e-02 8.353080600500106812e-03 -1.379172503948211670e-01
-9.119275026023387909e-03 1.648834198713302612e-01 1.145072933286428452e-02 -3.564432859420776367e-01 -1.055521517992019653e-01 8.781138807535171509e-02 -1.408239603042602539e-01 5.215471610426902771e-02 1.317310780286788940e-01 -4.288994893431663513e-02 -1.015365272760391235e-01 -6.498725712299346924e-02 2.835448682308197021e-01 2.626677453517913818e-01 -1.133027821779251099e-01 1.278075724840164185e-01 -8.771570771932601929e-02 -1.540572494268417358e-01 -4.179362058639526367e-01 2.027886956930160522e-01 8.623031899333000183e-03 8.616442233324050903e-02 1.299274861812591553e-01 -9.013786911964416504e-02 -1.678261309862136841e-01 -1.178609728813171387e-01 9.841813147068023682e-02 -4.153694212436676025e-01 1.433241963386535645e-01 9.410292655229568481e-02 -1.954537779092788696e-01 -1.423144340515136719e-01
1.486466526985168457e-01 -1.423493474721908569e-01 -2.592077851295471191e-02 -3.429159820079803467e-01 -1.075276136398315430e-01 -2.193110808730125427e-02 -1.090411245822906494e-01 -2.175164967775344849e-02 2.082423418760299683e-01 -2.062891870737075806e-01 -6.373487412929534912e-02 1.731756180524826050e-01 6.516461074352264404e-02 -1.584506221115589142e-02 -6.690961122512817383e-02 -2.159917727112770081e-03 -1.699109971523284912e-01 -6.297440826892852783e-02 -4.976050257682800293e-01 4.110504314303398132e-02 -1.136678233742713928e-01 4.518454968929290771e-01 2.499814033508300781e-01 1.421829126775264740e-02 1.575254350900650024e-01 -6.674352288246154785e-02 -6.761319469660520554e-03 -2.927994430065155029e-01 3.840162232518196106e-02 -2.341809310019016266e-02 7.664891332387924194e-02 3.409821167588233948e-02
-2.000327855348587036e-01 -3.398353978991508484e-02 -1.139816492795944214e-01 4.385129734873771667e-02 -1.878310441970825195e-01 -1.994537711143493652e-01 3.065103106200695038e-02 -1.660163402557373047e-01 3.063792884349822998e-01 2.317858189344406128e-01 -1.753508299589157104e-02 1.510440707206726074e-01 5.178051069378852844e-02 2.406586110591888428e-01 -9.392162412405014038e-02 1.681350767612457275e-01 4.421314224600791931e-02 -3.280499875545501709e-01 -2.925641238689422607e-01 3.385970294475555420e-01 -7.810766994953155518e-02 -4.306638147681951523e-03 9.198591113090515137e-02 -1.372959762811660767e-01 -3.184773772954940796e-02 -1.531684654764831066e-03 -5.764241889119148254e-02 1.417035702615976334e-03 -4.491100087761878967e-03 -1.748088933527469635e-02 4.474804997444152832e-01 -1.542750895023345947e-01
-1.007806286215782166e-01 -2.756996266543865204e-02 2.138308584690093994e-01 -6.697588413953781128e-02 -9.305091202259063721e-02 1.125865504145622253e-01 -1.782518774271011353e-01 -5.603012070059776306e-02 2.593846023082733154e-01 -6.994803994894027710e-02 -1.013640910387039185e-01 -1.021211370825767517e-01 1.240153014659881592e-01 -9.696494787931442261e-02 -1.312671750783920288e-01 -1.229769140481948853e-01 -3.258085250854492188e-01 -2.035055309534072876e-01 -2.979706227779388428e-01 3.196494281291961670e-01 8.360345847904682159e-03 4.104697108268737793e-01 -2.382487244904041290e-02 -1.634009368717670441e-02 -2.585370279848575592e-02 -2.650629580020904541e-01 1.526673585176467896e-01 -2.288281321525573730e-01 -1.589364260435104370e-01 4.407507926225662231e-02 2.419998496770858765e-02 -2.242994457483291626e-01
1.718994602560997009e-02 2.177177816629409790e-01 -3.408924043178558350e-01 -3.678034991025924683e-02 4.905541241168975830e-02 -3.422386646270751953e-01 -2.982317209243774414e-01 -2.103637717664241791e-02 1.220088303089141846e-01 2.639759778976440430e-01 -9.486442059278488159e-02 8.702772110700607300e-02 2.643260955810546875e-01 1.332919448614120483e-01 -5.383116751909255981e-02 -8.918263763189315796e-02 -2.651851810514926910e-02 -1.035583987832069397e-01 -2.335904538631439209e-01 2.227136343717575073e-01 -4.157232493162155151e-02 4.061820209026336670e-01 1.781691759824752808e-01 5.958091840147972107e-02 -1.020406112074851990e-01 1.174350604414939880e-01 -6.793259829282760620e-02 -8.300971984863281250e-02 1.919179260730743408e-01 1.777258366346359253e-01 -5.099010467529296875e-02 -4.322195425629615784e-02
-1.469993293285369873e-01 -1.908219456672668457e-01 -1.192135959863662720e-01 -5.648426711559295654e-02 -4.179795086383819580e-02 -6.299491226673126221e-02 -2.734857201576232910e-01 -1.624376326799392700e-01 3.171832561492919922e-01 -3.327528238296508789e-01 1.302927434444427490e-01 2.942788042128086090e-02 -6.833066046237945557e-02 7.602012157440185547e-02 -3.491410985589027405e-03 2.204390913248062134e-01 8.247105777263641357e-02 2.238030433654785156e-01 -3.717904984951019287e-01 1.718288809061050415e-01 7.353798300027847290e-02 1.860750466585159302e-01 3.769992664456367493e-02 -2.973666787147521973e-01 -1.219475194811820984e-01 9.076365828514099121e-02 1.693715453147888184e-01 4.054569080471992493e-02 1.926979571580886841e-01 2.462888807058334351e-01 -5.994446575641632080e-02 -1.418019682168960571e-01
9.890564531087875366e-02 3.411354869604110718e-02 1.702354848384857178e-01 -3.032476007938385010e-01 -1.396995186805725098e-01 -1.506816595792770386e-01 2.899939753115177155e-02 5.618335306644439697e-02 8.431714028120040894e-02 -2.131675034761428833e-01 1.829048544168472290e-01 9.600962698459625244e-02 1.570447087287902832e-01 -5.029895529150962830e-02 9.422307834029197693e-03 2.580288648605346680e-01 -1.517714001238346100e-03 -4.929234832525253296e-02 -3.328753113746643066e-01 6.649795919656753540e-02 -1.754635572433471680e-01 3.282824158668518066e-01 3.469322919845581055e-01 -5.139822140336036682e-02 1.409637033939361572e-01 -2.177812159061431885e-01 2.696906626224517822e-01 -1.925340145826339722e-01 1.723016053438186646e-01 1.120704561471939087e-01 -1.822133064270019531e-01 3.228071331977844238e-02
-9.923572838306427002e-02 1.948353052139282227e-01 -2.545812427997589111e-01 -6.072903797030448914e-02 -6.985547393560409546e-02 4.327644035220146179e-02 6.027663126587867737e-02 -1.584655940532684326e-01 3.802149593830108643e-01 3.656706213951110840e-01 2.741419151425361633e-02 6.463311612606048584e-02 3.889028429985046387e-01 -1.191632375121116638e-01 -1.133871600031852722e-01 8.970396220684051514e-02 1.764491945505142212e-02 5.305243283510208130e-02 6.886702962219715118e-03 9.326023608446121216e-02 -2.391408979892730713e-01 1.111461892724037170e-01 1.176450997591018677e-01 -4.022308588027954102e-01 -5.526513606309890747e-02 2.474132776260375977e-01 1.066425666213035583e-01 1.662940233945846558e-01 4.778217896819114685e-02 9.296286106109619141e-02 -6.511683762073516846e-02 -5.600444972515106201e-02
-1.608892232179641724e-01 -1.136207059025764465e-01 4.968914017081260681e-02 -1.496531814336776733e-01 -3.906160220503807068e-02 1.738289594650268555e-01 1.038773567415773869e-03 -3.452567011117935181e-02 1.388615816831588745e-01 9.055654704570770264e-02 -6.323066074401140213e-03 1.104120612144470215e-01 8.612426370382308960e-02 3.464471995830535889e-01 3.751761838793754578e-02 1.382679343223571777e-01 -1.431977376341819763e-02 -1.548778265714645386e-01 -1.365166455507278442e-01 1.108661666512489319e-01 1.880801767110824585e-01 2.562936246395111084e-01 3.993109762668609619e-01 -2.853341996669769287e-01 2.462103366851806641e-01 7.202075421810150146e-02 -3.886169567704200745e-02 -1.490612328052520752e-01 1.925175189971923828e-01 -1.019514873623847961e-01 4.048206806182861328e-01 -1.334304660558700562e-01
-3.041382431983947754e-01 2.347617298364639282e-01 -1.913481950759887695e-01 -7.068896293640136719e-02 -1.591495871543884277e-01 4.060693085193634033e-02 -5.315288528800010681e-02 -1.042760014533996582e-01 2.472591996192932129e-01 5.217901244759559631e-02 1.251505017280578613e-01 1.006028614938259125e-02 1.541861146688461304e-01 1.094907075166702271e-01 -2.376406788825988770e-01 1.812457591295242310e-01 -3.705196380615234375e-01 -1.109439283609390259e-01 -3.559654057025909424e-01 7.615869492292404175e-02 -5.384727939963340759e-02 3.881207481026649475e-02 -1.187747418880462646e-01 -1.679375916719436646e-01 -1.133395731449127197e-01 -3.344705402851104736e-01 1.824473291635513306e-01 -7.891192287206649780e-02 2.056592851877212524e-01 3.635018691420555115e-02 -9.292065352201461792e-02 1.417327225208282471e-01
-2.153523415327072144e-01 -7.671502977609634399e-02 -1.979410946369171143e-01 -1.931807547807693481e-01 -1.372542679309844971e-01 -4.836900532245635986e-02 -1.183130294084548950e-01 -4.531951248645782471e-02 3.090986907482147217e-01 -6.478045880794525146e-02 -1.928982734680175781e-01 -8.941964060068130493e-02 3.451766371726989746e-01 1.666820794343948364e-01 2.964253351092338562e-02 -1.661977469921112061e-01 -1.265584826469421387e-01 -2.744998633861541748e-01 -4.116096198558807373e-01 5.361859127879142761e-02 -1.595263555645942688e-02 -4.195268824696540833e-02 1.270007789134979248e-01 1.584805101156234741e-01 -7.302726060152053833e-02 -1.052213609218597412e-01 1.777960211038589478e-01 -1.874533742666244507e-01 -1.992910541594028473e-02 8.420306444168090820e-02 -2.832517027854919434e-01 -1.893052309751510620e-01
-3.304236829280853271e-01 3.330199792981147766e-02 8.528494834899902344e-02 -3.366596251726150513e-02 -2.723205387592315674e-01 4.211874306201934814e-02 2.439920604228973389e-01 -8.554799109697341919e-02 1.526801586151123047e-01 1.074880138039588928e-01 -1.364282332360744476e-02 2.060658484697341919e-01 5.259090289473533630e-02 2.258292287588119507e-01 -1.732513159513473511e-01 1.569245308637619019e-01 -9.688562899827957153e-02 -2.312270849943161011e-01 -2.423853427171707153e-01 -6.749572604894638062e-02 -1.715043485164642334e-01 4.277776926755905151e-03 2.903420925140380859e-01 -2.058274298906326294e-01 2.220220714807510376e-01 1.930390298366546631e-01 5.748220905661582947e-02 -1.264674514532089233e-01 2.620431482791900635e-01 1.947883814573287964e-01 9.841192513704299927e-02 -2.195362001657485962e-01
-1.507048308849334717e-01 -6.277780979871749878e-02 1.129929795861244202e-01 3.133464977145195007e-02 -1.631046086549758911e-01 2.676021540537476540e-03 -2.478159666061401367e-01 3.860883042216300964e-02 1.367386877536773682e-01 8.176836371421813965e-02 -2.000238895416259766e-01 1.149546578526496887e-01 1.253286600112915039e-01 7.718031853437423706e-02 5.676920339465141296e-02 2.178588211536407471e-01 -1.810191869735717773e-01 -1.760193258523941040e-01 -3.557282090187072754e-01 1.229567974805831909e-01 2.107321918010711670e-01 7.110860943794250488e-02 1.828414052724838257e-01 -1.422032862901687622e-01 2.871538400650024414e-01 2.120769470930099487e-01 2.775649912655353546e-02 -2.974681258201599121e-01 2.221622914075851440e-01 2.229954898357391357e-01 2.810848355293273926e-01 -1.257573664188385010e-01
-2.476679980754852295e-01 -1.223109215497970581e-01 -1.979490071535110474e-01 -1.250775009393692017e-01 -1.320231854915618896e-01 -5.456228181719779968e-02 2.086251229047775269e-01 -2.824451029300689697e-01 4.752353131771087646e-01 9.781625121831893921e-02 -1.193137690424919128e-01 3.213666677474975586e-01 1.819581836462020874e-01 -1.822995841503143311e-01 -8.347309194505214691e-03 -1.277580410242080688e-01 -1.442045718431472778e-01 -5.218404531478881836e-02 -1.547391116619110107e-01 1.208813041448593140e-01 3.474768996238708496e-02 1.109628453850746155e-01 1.728340834379196167e-01 -1.251330971717834473e-02 -1.143612042069435120e-01 3.714150488376617432e-01 -4.397772252559661865e-02 -1.070568189024925232e-01 -8.835643529891967773e-02 -2.474411949515342712e-02 8.354641497135162354e-02 6.370200216770172119e-02
-2.487416416406631470e-01 2.500650584697723389e-01 -1.885707527399063110e-01 -1.345354020595550537e-01 -1.031260490417480469e-01 -1.886487938463687897e-02 -3.065955638885498047e-02 2.167686447501182556e-02 1.302616596221923828e-01 5.111470352858304977e-03 3.085063993930816650e-01 5.160783231258392334e-02 2.399586737155914307e-01 2.836095690727233887e-01 -1.572027243673801422e-02 1.665759086608886719e-01 -2.303278148174285889e-01 -1.756970286369323730e-01 -3.415226936340332031e-01 2.448297478258609772e-02 -2.926360629498958588e-02 2.206959947943687439e-02 -8.111768215894699097e-02 -3.102786242961883545e-01 5.200149491429328918e-02 -2.345664352178573608e-01 9.571839869022369385e-02 -1.904358714818954468e-01 2.324923872947692871e-01 1.949228346347808838e-01 1.441034674644470215e-01 -8.586018532514572144e-02
-2.958478592336177826e-02 -3.084015548229217529e-01 5.058718845248222351e-02 -2.271734774112701416e-01 -2.179610729217529297e-01 -1.407837495207786560e-02 1.500719320029020309e-02 1.291791796684265137e-01 4.611672461032867432e-01 -6.515873223543167114e-02 3.045667894184589386e-02 -9.504288434982299805e-02 2.210322469472885132e-01 -1.835925430059432983e-01 1.964097917079925537e-01 1.996406912803649902e-01 1.360559742897748947e-02 2.956736832857131958e-03 -4.261037111282348633e-01 6.349493283778429031e-03 -1.044062972068786621e-01 2.238050699234008789e-01 5.269523710012435913e-02 -1.313664615154266357e-01 -1.151521038264036179e-02 1.970973610877990723e-02 1.364805549383163452e-01 2.754606008529663086e-01 1.072289571166038513e-01 6.853734701871871948e-02 4.703851044178009033e-02 -1.452438086271286011e-01
1.021643169224262238e-02 1.467887610197067261e-01 8.069347590208053589e-02 -3.698086142539978027e-01 4.458527639508247375e-02 -2.135713212192058563e-02 1.660950928926467896e-01 1.157432571053504944e-01 4.443033039569854736e-01 1.254466623067855835e-01 2.102942317724227905e-01 1.532225459814071655e-01 3.615725040435791016e-02 -6.731460243463516235e-02 1.186530198901891708e-02 5.825163796544075012e-02 1.191070377826690674e-01 -2.560896575450897217e-01 -3.542771041393280029e-01 5.637191236019134521e-02 7.985839247703552246e-02 2.347881793975830078e-01 -2.750498056411743164e-02 1.396087110042572021e-01 -1.263896822929382324e-01 1.584338843822479248e-01 1.356037408113479614e-01 -1.033458858728408813e-01 3.009501695632934570e-01 -4.366295412182807922e-02 -2.088082581758499146e-01 -7.073912024497985840e-02
-4.942866787314414978e-02 -1.146136000752449036e-01 -3.499265760183334351e-02 -3.825153410434722900e-01 -2.700207531452178955e-01 -2.054067254066467285e-01 -1.364118754863739014e-01 -3.586144447326660156e-01 -4.658846184611320496e-02 -3.364050388336181641e-02 -7.797648757696151733e-02 4.929485544562339783e-02 8.465685695409774780e-02 -2.865201607346534729e-02 2.157186567783355713e-01 7.143158465623855591e-02 -1.882077008485794067e-01 -8.160661906003952026e-03 -3.091729283332824707e-01 1.906662881374359131e-01 -9.642243385314941406e-02 3.010881543159484863e-01 1.767255067825317383e-01 -1.256375163793563843e-01 5.327625572681427002e-02 -1.076018363237380981e-01 2.043398320674896240e-01 -1.980672329664230347e-01 2.444147765636444092e-01 1.592080593109130859e-01 5.691895727068185806e-03 9.059041738510131836e-02
-2.334860563278198242e-01 2.355416417121887207e-01 -9.799449890851974487e-02 5.742931738495826721e-03 -7.091650366783142090e-02 2.284574359655380249e-01 -6.738382577896118164e-02 1.268286705017089844e-01 3.138872683048248291e-01 2.195422500371932983e-01 4.910674691200256348e-02 9.073718637228012085e-02 2.340933233499526978e-01 3.612163662910461426e-02 9.257951378822326660e-02 2.405270636081695557e-01 1.403428167104721069e-01 7.437346130609512329e-02 -4.988699853420257568e-01 -7.826787978410720825e-02 -1.243414655327796936e-01 7.570395246148109436e-03 3.113661706447601318e-02 -8.009579032659530640e-03 -8.866608142852783203e-02 -1.066840216517448425e-01 -6.705951690673828125e-02 6.387905031442642212e-02 2.125613689422607422e-01 1.374736279249191284e-01 3.439036011695861816e-01 -1.252007931470870972e-01
-3.601913750171661377e-01 -2.064376622438430786e-01 2.720948681235313416e-02 -2.580797998234629631e-03 -1.985133737325668335e-01 1.728913336992263794e-01 -1.231996715068817139e-01 -6.644497066736221313e-02 3.143402338027954102e-01 -3.618247434496879578e-02 4.762994125485420227e-02 -7.982777804136276245e-02 2.593531012535095215e-01 -2.798083424568176270e-01 -8.675750344991683960e-03 1.578741520643234253e-01 6.354457139968872070e-02 1.307754516601562500e-01 -2.494567781686782837e-01 1.190609112381935120e-01 3.636301681399345398e-02 3.444132506847381592e-01 1.696558445692062378e-01 -3.040511719882488251e-02 -5.761215463280677795e-02 -5.603856965899467468e-02 2.486446648836135864e-01 -3.852594411000609398e-03 7.832599431276321411e-02 1.557605713605880737e-01 -9.206249564886093140e-02 -3.229943215847015381e-01
-1.180928722023963928e-01 2.263138741254806519e-01 3.311053290963172913e-02 -2.948367297649383545e-01 1.135190576314926147e-01 3.837923333048820496e-02 2.047583833336830139e-02 1.393806040287017822e-01 3.411942720413208008e-01 1.045928969979286194e-01 1.380859613418579102e-01 -5.166605487465858459e-02 1.222517564892768860e-01 3.484597206115722656e-01 1.730349957942962646e-01 -1.593218892812728882e-01 2.209497243165969849e-01 3.665081784129142761e-02 -2.370897978544235229e-01 -1.658591255545616150e-02 -1.353218108415603638e-01 2.396729588508605957e-01 2.486414611339569092e-01 -3.276121988892555237e-02 -7.444450259208679199e-02 1.096622273325920105e-01 2.327203303575515747e-01 2.547731995582580566e-01 2.654849588871002197e-01 -3.087616292759776115e-03 -1.378039866685867310e-01 2.008213847875595093e-02
-1.947895884513854980e-01 7.250016927719116211e-02 -1.275729387998580933e-01 1.689983606338500977e-01 6.503678113222122192e-02 2.583042085170745850e-01 1.309105008840560913e-01 -6.985477358102798462e-02 3.099366426467895508e-01 2.921758778393268585e-02 1.758857667446136475e-01 1.692018061876296997e-01 -2.377162221819162369e-03 1.757940500974655151e-01 -2.796743810176849365e-01 1.216258704662322998e-01 -2.048118561506271362e-01 -1.370339095592498779e-01 -1.965547651052474976e-01 2.359713762998580933e-01 -1.714906841516494751e-01 2.969223856925964355e-01 1.737919747829437256e-01 3.368724510073661804e-02 -6.891728192567825317e-02 -8.920606225728988647e-02 -1.484251469373703003e-01 5.107554793357849121e-02 3.314486742019653320e-01 6.957425177097320557e-02 8.747404068708419800e-02 -2.737675607204437256e-01
-3.383577466011047363e-01 8.886480331420898438e-02 -1.921505182981491089e-01 -1.997887194156646729e-01 2.304052859544754028e-01 2.158052474260330200e-01 -2.458017617464065552e-01 8.493394404649734497e-02 3.105190582573413849e-02 1.319934129714965820e-01 2.156314067542552948e-02 6.871391832828521729e-02 2.022471576929092407e-01 1.808557510375976562e-01 1.609798818826675415e-01 -4.237899091094732285e-03 -1.561149507761001587e-01 -1.950524002313613892e-01 -1.703818291425704956e-01 3.430325090885162354e-01 -3.511401712894439697e-01 -5.327928066253662109e-02 1.443902105093002319e-01 -1.885318160057067871e-01 3.249470144510269165e-02 -1.724584996700286865e-01 2.363641113042831421e-01 1.075446605682373047e-01 1.093560457229614258e-01 2.312020957469940186e-02 4.852797463536262512e-02 -7.510982453823089600e-02
-1.723855286836624146e-01 1.621978729963302612e-01 6.325658410787582397e-02 -4.001994132995605469e-01 1.994892805814743042e-01 7.981613278388977051e-02 -2.135773003101348877e-01 -1.277806758880615234e-01 2.679154872894287109e-01 -9.175708144903182983e-02 9.888478368520736694e-02 4.521913453936576843e-02 1.931390315294265747e-01 5.295537039637565613e-02 7.874618470668792725e-02 -1.148604974150657654e-01 -1.599374562501907349e-01 6.344093382358551025e-02 -3.391815125942230225e-01 1.509050577878952026e-01 1.033053100109100342e-01 1.427521854639053345e-01 1.160894259810447693e-01 4.000158607959747314e-02 -2.063721604645252228e-02 -1.135725826025009155e-01 2.412006855010986328e-01 -4.601183235645294189e-01 1.043107137084007263e-01 1.068056225776672363e-01 -3.296033665537834167e-02 -6.977164186537265778e-03
-2.747700214385986328e-01 1.178165376186370850e-01 1.865068376064300537e-01 -1.366392360068857670e-03 1.267339661717414856e-02 9.567563235759735107e-02 -1.539659947156906128e-01 1.417611092329025269e-01 2.190885394811630249e-01 2.060421854257583618e-01 -1.796085834503173828e-01 1.207653805613517761e-01 -1.183235719799995422e-01 1.906361579895019531e-01 1.527420282363891602e-01 9.958776086568832397e-02 -2.787677645683288574e-01 -1.502282172441482544e-01 -4.076497852802276611e-01 2.777169644832611084e-01 6.269763689488172531e-03 3.610878586769104004e-01 2.450291439890861511e-02 1.847072839736938477e-01 8.808092772960662842e-02 -1.016900092363357544e-01 3.999602794647216797e-02 -8.522492647171020508e-02 1.015305072069168091e-01 6.121236458420753479e-02 4.158741980791091919e-02 -2.244057357311248779e-01
-9.169251471757888794e-02 1.104606613516807556e-01 -4.402049258351325989e-02 -2.475058585405349731e-01 3.329285979270935059e-01 6.599665619432926178e-03 -8.945289254188537598e-02 -1.770737022161483765e-01 3.661446571350097656e-01 2.891590893268585205e-01 -1.101771667599678040e-01 1.894178539514541626e-01 2.529272139072418213e-01 -1.070201620459556580e-01 2.378389984369277954e-01 1.374356746673583984e-01 -4.527816548943519592e-02 1.334087401628494263e-01 -7.079224288463592529e-02 -2.225703559815883636e-02 5.727029219269752502e-02 1.734077930450439453e-01 1.272947639226913452e-01 1.532663553953170776e-01 9.738094359636306763e-02 2.508270367980003357e-02 -1.445290446281433105e-01 -2.158631831407546997e-01 5.796392634510993958e-02 3.761414885520935059e-01 1.641004085540771484e-01 -4.011327028274536133e-02
-3.052400648593902588e-01 1.473857462406158447e-01 -1.915294080972671509e-01 -2.052844315767288208e-01 -1.482642143964767456e-01 2.663035094738006592e-01 9.633464738726615906e-03 -1.981899142265319824e-01 2.521622776985168457e-01 2.216273099184036255e-01 1.762559562921524048e-01 -7.910493761301040649e-02 1.739924699068069458e-01 1.233003959059715271e-01 -1.789890974760055542e-01 5.635364353656768799e-02 1.141132190823554993e-01 -2.834982573986053467e-01 -2.611498236656188965e-01 1.577153205871582031e-01 1.532980501651763916e-01 -1.271972246468067169e-02 2.296205610036849976e-01 -2.289924770593643188e-01 4.743909090757369995e-02 -9.111788123846054077e-02 -2.192007564008235931e-02 -2.853974699974060059e-01 7.289264351129531860e-02 4.420826211571693420e-02 1.590037643909454346e-01 -5.444971099495887756e-02
-2.432503551244735718e-01 1.307618319988250732e-01 1.245502308011054993e-01 -1.974895298480987549e-01 7.210818678140640259e-02 1.533715575933456421e-01 -2.234898656606674194e-01 -5.024468898773193359e-02 2.521216273307800293e-01 -1.593365818262100220e-01 -5.086714401841163635e-02 1.212958097457885742e-01 4.134885966777801514e-01 -4.511161148548126221e-02 -1.008201465010643005e-01 -2.294128239154815674e-01 -2.246989905834197998e-01 -1.110419109463691711e-01 -2.413205504417419434e-01 1.643815338611602783e-01 1.756856143474578857e-01 6.033703312277793884e-02 8.235131204128265381e-02 4.502074420452117920e-02 -1.911840215325355530e-02 1.648399680852890015e-01 7.206908613443374634e-02 3.733358904719352722e-02 1.295850723981857300e-01 7.200786471366882324e-02 2.948023974895477295e-01 -3.340088427066802979e-01
-5.462403595447540283e-02 -3.665952980518341064e-01 2.219811081886291504e-01 -8.030827343463897705e-02 -1.994669586420059204e-01 5.079514160752296448e-02 -2.276500128209590912e-02 -7.932805269956588745e-02 4.293208718299865723e-01 -8.378630131483078003e-02 1.040372326970100403e-01 -7.440044730901718140e-02 1.502198576927185059e-01 -3.925867751240730286e-02 8.027818799018859863e-02 2.624480426311492920e-01 5.032858625054359436e-02 -1.277643591165542603e-01 -3.113870322704315186e-01 2.151070535182952881e-02 -1.240106523036956787e-01 3.303036093711853027e-01 1.864447742700576782e-01 -6.807720661163330078e-02 -9.570610523223876953e-02 1.596220731735229492e-01 5.491475388407707214e-02 2.234202027320861816e-01 -1.584493517875671387e-01 4.721726104617118835e-02 2.258858382701873779e-01 -6.712976843118667603e-02
-1.130619421601295471e-01 2.362962216138839722e-01 1.305774599313735962e-02 -1.641336679458618164e-01 -8.236628025770187378e-02 5.328185856342315674e-02 -3.676617145538330078e-01 9.200566448271274567e-03 3.701377809047698975e-01 -1.740905344486236572e-01 -6.941731274127960205e-02 -5.943780392408370972e-02 2.059778720140457153e-01 6.466442719101905823e-03 2.462576329708099365e-01 4.079851135611534119e-02 -5.007572099566459656e-02 -1.180705651640892029e-01 -3.859941363334655762e-01 -9.261402487754821777e-02 -3.681928217411041260e-01 -4.610696062445640564e-02 9.676133841276168823e-02 1.314703226089477539e-01 -2.543562091886997223e-02 1.792140603065490723e-01 -1.250039935111999512e-01 1.849641948938369751e-01 4.689849913120269775e-02 9.397452324628829956e-02 1.394971460103988647e-01 -1.658371835947036743e-01
1.750622503459453583e-02 -2.479692734777927399e-02 7.419532537460327148e-02 -2.858028709888458252e-01 -4.693503305315971375e-02 -8.527462184429168701e-02 -4.412512108683586121e-02 -2.707844078540802002e-01 2.209489196538925171e-01 -3.520283475518226624e-02 -5.715123936533927917e-02 -1.854088008403778076e-01 2.866535782814025879e-01 1.234169453382492065e-01 -2.510739564895629883e-01 1.074422709643840790e-02 -1.036622375249862671e-01 1.162433847784996033e-01 -3.426533341407775879e-01 6.922174990177154541e-02 -2.369591444730758667e-01 2.909004688262939453e-01 1.911015063524246216e-01 -1.817084550857543945e-01 5.182691849768161774e-03 -3.644609451293945312e-01 6.579101830720901489e-02 -1.717872917652130127e-01 1.591740101575851440e-01 7.720111310482025146e-02 -1.342954784631729126e-01 -7.802140712738037109e-02
-4.322015494108200073e-02 5.151280388236045837e-02 -1.196188554167747498e-01 -9.419643878936767578e-02 -9.495475143194198608e-02 -1.551044434309005737e-01 -2.176190018653869629e-01 -1.125576049089431763e-01 1.332196146249771118e-01 1.758310198783874512e-01 1.510659754276275635e-01 -1.223290115594863892e-01 2.762079238891601562e-01 -9.500691667199134827e-03 2.425141185522079468e-01 9.379803389310836792e-02 6.620255857706069946e-02 -6.337748169898986816e-01 5.076218023896217346e-02 1.012411564588546753e-01 -1.516585052013397217e-01 1.689189970493316650e-01 1.235934346914291382e-01 -1.955698281526565552e-01 -7.623111456632614136e-02 -1.839037686586380005e-01 5.155077949166297913e-02 -1.147169098258018494e-01 9.383057244122028351e-03 2.512752115726470947e-01 1.593501120805740356e-02 -7.672807574272155762e-02
-2.340471595525741577e-01 -1.619202345609664917e-01 -9.059911966323852539e-02 -5.011823028326034546e-03 -2.512113153934478760e-01 6.868550926446914673e-02 -1.137110888957977295e-01 3.391309082508087158e-02 3.045311570167541504e-01 -8.807902038097381592e-02 7.539513707160949707e-02 -4.668474569916725159e-02 9.010154753923416138e-02 -1.674952805042266846e-01 4.766837134957313538e-02 1.773092448711395264e-01 6.028249394148588181e-03 1.442437320947647095e-01 -3.024573028087615967e-01 -3.851284831762313843e-02 -3.351249173283576965e-02 4.677907824516296387e-01 3.670506179332733154e-02 -1.425499022006988525e-01 -1.430474035441875458e-02 -5.250741168856620789e-02 3.190252482891082764e-01 1.563839763402938843e-01 6.002708151936531067e-02 2.534655630588531494e-01 1.076125204563140869e-01 -2.942314743995666504e-01
6.696922332048416138e-02 1.500020176172256470e-01 -1.946161240339279175e-01 -4.666039347648620605e-01 2.870547175407409668e-01 2.857969701290130615e-02 -2.566976249217987061e-01 -1.078935787081718445e-01 6.450632214546203613e-02 -1.008856594562530518e-01 2.443791776895523071e-01 1.747917234897613525e-01 1.365070044994354248e-01 1.436874270439147949e-01 -1.400508433580398560e-01 2.588696777820587158e-01 1.661867648363113403e-01 -2.137097762897610664e-03 -1.444835513830184937e-01 -8.589792251586914062e-02 -4.452386405318975449e-03 1.767614781856536865e-01 1.530219316482543945e-01 -1.054552048444747925e-01 1.701867878437042236e-01 -1.354004163295030594e-02 1.732043176889419556e-01 1.102681905031204224e-01 -1.474723666906356812e-01 2.297671586275100708e-01 1.740852147340774536e-01 -1.682798862457275391e-01
-3.634253144264221191e-01 -2.036762982606887817e-01 1.766390050761401653e-03 -8.811341226100921631e-02 -1.872818619012832642e-01 1.518768817186355591e-01 -4.757045581936836243e-02 -1.033138576894998550e-02 2.645813524723052979e-01 -1.156372502446174622e-01 -6.313370913267135620e-02 -2.140675112605094910e-02 1.818012744188308716e-01 -2.617012262344360352e-01 -3.465469554066658020e-02 2.556582987308502197e-01 -3.102042712271213531e-02 1.566945165395736694e-01 -1.533411443233489990e-01 7.952942699193954468e-02 9.073534607887268066e-02 3.961238563060760498e-01 1.777714937925338745e-01 -1.192564740777015686e-01 -1.039478555321693420e-02 -4.138796776533126831e-02 2.936144471168518066e-01 8.849027007818222046e-02 1.323182252235710621e-03 2.237996459007263184e-01 -3.474330902099609375e-02 -2.979219555854797363e-01
-1.606541424989700317e-01 2.336308509111404419e-01 1.210063621401786804e-01 -2.499335557222366333e-01 -1.869924366474151611e-01 -1.925936900079250336e-02 2.931730449199676514e-02 -8.925060182809829712e-02 4.312472045421600342e-01 1.616926342248916626e-01 1.778110302984714508e-02 -3.270091488957405090e-02 1.648965626955032349e-01 1.031594816595315933e-02 -7.519345730543136597e-02 -1.250997930765151978e-01 9.536447376012802124e-02 -6.168555095791816711e-02 -6.418317556381225586e-02 4.901323914527893066e-01 4.115737974643707275e-02 6.148712709546089172e-02 3.129986301064491272e-02 1.052110567688941956e-01 -2.265004515647888184e-01 3.428495228290557861e-01 8.464950323104858398e-02 -1.600513607263565063e-01 3.615303710103034973e-02 4.129323363304138184e-02 -1.151775382459163666e-02 -2.380803227424621582e-01
-1.462330073118209839e-01 8.599015884101390839e-03 -1.301158815622329712e-01 -3.995639085769653320e-01 -7.714020460844039917e-02 -4.784384742379188538e-02 7.121045887470245361e-02 -4.420573636889457703e-02 3.043729364871978760e-01 5.374884232878684998e-02 -2.201293855905532837e-01 1.117267236113548279e-01 4.829046130180358887e-02 2.840106561779975891e-02 1.135585084557533264e-01 2.331014126539230347e-01 -2.941337823867797852e-01 -2.807819247245788574e-01 -8.814521878957748413e-02 -1.653647273778915405e-01 -2.769325375556945801e-01 8.805409073829650879e-03 -4.171919077634811401e-02 2.090423405170440674e-01 -7.135156542062759399e-02 1.918826103210449219e-01 5.022253096103668213e-02 -3.087778687477111816e-01 -1.146283000707626343e-02 3.615106269717216492e-02 -3.704582573845982552e-03 -3.097562789916992188e-01
-1.270284205675125122e-01 1.912154704332351685e-01 -3.226852789521217346e-02 7.402819395065307617e-02 1.440878026187419891e-03 -3.336603939533233643e-02 -9.202035516500473022e-02 -9.302611649036407471e-02 2.541776001453399658e-01 3.495816513895988464e-02 -3.132970929145812988e-01 3.303281962871551514e-02 -6.193624809384346008e-02 1.109160035848617554e-01 1.049500554800033569e-01 3.186191320419311523e-01 -2.754460871219635010e-01 -4.822327494621276855e-01 -2.315539866685867310e-01 -6.955359876155853271e-02 1.499810516834259033e-01 1.582277566194534302e-01 3.115538656711578369e-01 8.211065828800201416e-02 1.239631697535514832e-01 -1.449728105217218399e-02 6.150021776556968689e-02 -1.080833151936531067e-01 1.054368913173675537e-01 1.203341335058212280e-01 1.878748834133148193e-01 -1.365598291158676147e-01
-1.032790616154670715e-01 1.665251702070236206e-01 2.117876559495925903e-01 -4.970018863677978516e-01 1.320498287677764893e-01 -3.534342348575592041e-02 7.367979735136032104e-02 1.473034471273422241e-01 2.254453301429748535e-01 1.815245449542999268e-01 8.460077643394470215e-02 1.052902936935424805e-01 4.864718392491340637e-02 2.342463433742523193e-01 -1.277284473180770874e-01 -3.945350646972656250e-02 -4.385200329124927521e-03 -1.007040068507194519e-01 -3.535421788692474365e-01 8.490581065416336060e-02 3.127563744783401489e-02 3.476187586784362793e-01 5.417835712432861328e-02 3.170313313603401184e-02 -2.765324413776397705e-01 6.007825955748558044e-02 2.450510263442993164e-01 -7.018095254898071289e-02 1.190648321062326431e-02 1.381211727857589722e-01 -1.136403679847717285e-01 3.857749700546264648e-02
-1.848068088293075562e-01 1.312800496816635132e-01 -6.211650744080543518e-02 -4.978043138980865479e-01 2.921204455196857452e-02 2.073846757411956787e-02 7.035741955041885376e-02 -1.736398339271545410e-01 2.992645204067230225e-01 -6.084825098514556885e-02 -7.424150407314300537e-02 1.917041279375553131e-02 1.563522592186927795e-02 1.513963639736175537e-01 -7.826936990022659302e-02 1.252219676971435547e-01 -9.202098101377487183e-02 -3.204848468303680420e-01 -5.356168001890182495e-02 1.980777978897094727e-01 -1.483118981122970581e-01 -6.266593188047409058e-02 4.895905405282974243e-02 -1.564344167709350586e-01 -1.175211928784847260e-02 -6.570687890052795410e-02 3.568052053451538086e-01 1.432282384485006332e-02 3.200523257255554199e-01 -4.500279203057289124e-02 2.519224025309085846e-02 -2.707557678222656250e-01
-2.070813030004501343e-01 -4.393384978175163269e-02 -3.516882956027984619e-01 -1.706953644752502441e-01 -9.206150472164154053e-02 -1.160245314240455627e-01 4.691169410943984985e-02 -9.848002344369888306e-02 1.449209451675415039e-01 2.420647144317626953e-01 6.864598952233791351e-03 -6.282538175582885742e-03 3.016394972801208496e-01 1.514237225055694580e-01 -1.293990612030029297e-01 1.255849152803421021e-01 1.854512095451354980e-01 -4.372998476028442383e-01 -6.360418349504470825e-02 2.783958017826080322e-01 -6.167996674776077271e-02 3.640955314040184021e-02 3.085857629776000977e-01 -3.849928453564643860e-02 2.100821733474731445e-01 -1.527178380638360977e-02 2.487390190362930298e-01 -5.203704535961151123e-02 1.556364595890045166e-01 1.448133587837219238e-02 -4.895091056823730469e-03 -8.916908409446477890e-04
-2.628461122512817383e-01 1.829442977905273438e-01 -1.211208179593086243e-01 -3.763564825057983398e-01 -4.291155934333801270e-02 5.699424538761377335e-03 -1.856809556484222412e-01 -4.408860206604003906e-02 2.614733278751373291e-01 3.445803523063659668e-01 -2.044512331485748291e-01 -1.018923148512840271e-01 -4.446190968155860901e-02 -2.325641363859176636e-01 -1.569871976971626282e-02 -6.610126793384552002e-02 1.161834225058555603e-01 4.400400444865226746e-02 -1.950107049196958542e-03 1.762610822916030884e-01 -3.428215682506561279e-01 1.662882119417190552e-01 1.002388074994087219e-01 -7.897646725177764893e-02 1.784019321203231812e-01 1.637217700481414795e-01 5.992538481950759888e-02 -1.617697626352310181e-01 5.681673437356948853e-02 3.135647177696228027e-01 6.879916787147521973e-02 1.488594897091388702e-02
-2.030317187309265137e-01 1.318947970867156982e-01 -1.695205271244049072e-01 -4.066170006990432739e-02 -1.294259876012802124e-01 -2.400409430265426636e-01 -9.645923972129821777e-02 -1.578718572854995728e-01 2.645117044448852539e-01 3.120519220829010010e-01 -1.281469911336898804e-01 2.151405662298202515e-01 2.311332225799560547e-01 -1.798011958599090576e-01 2.387106791138648987e-02 1.455473452806472778e-01 -1.941770315170288086e-02 6.156461313366889954e-03 4.267034120857715607e-03 2.741469740867614746e-01 -2.621749043464660645e-01 2.020256519317626953e-01 4.389182925224304199e-01 -9.877301007509231567e-02 -3.073552064597606659e-02 -7.753776013851165771e-02 9.967106580734252930e-02 5.865466594696044922e-02 -6.523740291595458984e-02 -1.570373922586441040e-01 9.393353760242462158e-02 1.386400908231735229e-01
-2.563345134258270264e-01 -2.464078813791275024e-01 1.542751491069793701e-01 -1.710202544927597046e-01 -2.567688822746276855e-01 1.110699996352195740e-01 -4.266507551074028015e-02 -9.103813022375106812e-02 3.277470171451568604e-01 -7.161840796470642090e-02 1.129775345325469971e-01 -9.543967247009277344e-02 1.370530575513839722e-01 -1.573778092861175537e-01 1.820042282342910767e-01 1.927020549774169922e-01 1.928844675421714783e-02 9.471306204795837402e-02 -3.994685709476470947e-01 -7.310940325260162354e-02 -2.204204052686691284e-01 2.296367138624191284e-01 1.469916105270385742e-01 -1.475749909877777100e-01 -5.283790826797485352e-02 9.187666326761245728e-02 8.425359427928924561e-02 1.654018610715866089e-01 2.456820607185363770e-01 -1.862159185111522675e-02 1.724307835102081299e-01 -1.697844415903091431e-01
-2.002535164356231689e-01 2.074363529682159424e-01 -9.323664009571075439e-02 -3.405515849590301514e-02 4.243313893675804138e-02 2.684180438518524170e-01 4.596506059169769287e-02 -3.961786255240440369e-02 5.004143714904785156e-01 2.405416667461395264e-01 -2.169972956180572510e-01 -6.991370767354965210e-02 1.005262061953544617e-01 1.134558841586112976e-01 -1.047838386148214340e-02 1.830058693885803223e-01 7.501573115587234497e-02 -2.485478669404983521e-01 -1.221059262752532959e-01 -8.597349515184760094e-04 -7.804967463016510010e-02 2.869063913822174072e-01 3.358911350369453430e-02 -1.106365695595741272e-01 9.675966948270797729e-02 -3.234612345695495605e-01 -2.995210327208042145e-02 3.460804000496864319e-02 1.921719461679458618e-01 9.115734696388244629e-02 1.070401668548583984e-01 -2.361860126256942749e-01
-1.347641795873641968e-01 -1.876356005668640137e-01 1.334986835718154907e-01 5.046985670924186707e-02 1.623565554618835449e-01 -2.124390564858913422e-02 -2.366937696933746338e-01 -1.618873327970504761e-01 3.694100081920623779e-01 -1.626261621713638306e-01 1.269630938768386841e-01 2.285797744989395142e-01 -1.605551540851593018e-01 -1.369641572237014771e-01 2.375843701884150505e-03 2.435083538293838501e-01 -1.885274797677993774e-01 1.931803226470947266e-01 -2.417352497577667236e-01 1.880093067884445190e-01 -3.100660145282745361e-01 2.860793769359588623e-01 1.557194888591766357e-01 -2.188213765621185303e-01 -5.078049376606941223e-02 -8.550112694501876831e-02 1.541165858507156372e-01 -5.771535634994506836e-02 4.635029658675193787e-02 1.521720141172409058e-01 -5.536647140979766846e-02 -1.039332943037152290e-03
-1.308373063802719116e-01 4.218012839555740356e-02 -7.067905366420745850e-02 4.417595639824867249e-02 -6.387844681739807129e-02 1.933466047048568726e-01 2.357277125120162964e-01 -1.268975883722305298e-01 3.724397420883178711e-01 1.853076517581939697e-01 -1.345818489789962769e-01 -2.595498859882354736e-01 1.945736408233642578e-01 1.917717307806015015e-01 -6.307234987616539001e-03 2.086914479732513428e-01 -5.535197257995605469e-02 -2.944045662879943848e-01 -1.494910717010498047e-01 2.158257924020290375e-02 5.022244900465011597e-02 2.903337478637695312e-01 -5.167619511485099792e-02 -2.011269778013229370e-01 -3.095574863255023956e-02 -1.255999207496643066e-01 1.679917722940444946e-01 -1.255503743886947632e-01 3.723215684294700623e-02 1.659584343433380127e-01 2.345585227012634277e-01 -3.116278946399688721e-01
-2.377463728189468384e-01 8.710853755474090576e-02 -4.977378249168395996e-02 -3.872269988059997559e-01 -2.646373212337493896e-01 -9.676480293273925781e-02 2.526491135358810425e-02 -7.807658612728118896e-02 2.516411058604717255e-02 2.542110383510589600e-01 1.954430639743804932e-01 1.839955598115921021e-01 4.418049380183219910e-02 1.970237307250499725e-02 -4.360835254192352295e-01 -2.373182959854602814e-02 4.934527724981307983e-02 -2.866888046264648438e-01 -1.742289960384368896e-01 8.889628946781158447e-02 -8.380907773971557617e-02 1.726374477148056030e-01 1.849429458379745483e-01 -8.324232697486877441e-02 1.329072862863540649e-01 1.007472500205039978e-01 2.218002676963806152e-01 7.546211034059524536e-02 -1.183958947658538818e-01 9.197587519884109497e-02 2.096387296915054321e-01 -1.303099691867828369e-01
-3.403799533843994141e-01 -9.254762530326843262e-02 9.158240258693695068e-02 -2.489708177745342255e-02 -3.864565119147300720e-02 1.947576105594635010e-01 -1.513072252273559570e-01 -1.659482270479202271e-01 2.208763957023620605e-01 -9.655801951885223389e-02 -4.513550996780395508e-01 1.013657357543706894e-02 1.395750045776367188e-02 5.758568271994590759e-02 1.529242992401123047e-01 1.549939364194869995e-01 -1.504465192556381226e-01 -3.078818619251251221e-01 -1.885156780481338501e-01 7.181359082460403442e-02 2.314351350069046021e-01 4.111854732036590576e-02 2.412656545639038086e-01 -1.485316604375839233e-01 1.235400065779685974e-01 1.155547872185707092e-01 1.458457112312316895e-01 -1.111372038722038269e-01 1.466754376888275146e-01 1.240503266453742981e-01 2.475821524858474731e-01 -9.888207912445068359e-02
-9.267735481262207031e-02 1.290915757417678833e-01 1.675498187541961670e-01 -3.629591166973114014e-01 1.385254971683025360e-02 1.324096620082855225e-01 -1.497989427298307419e-02 -7.558413594961166382e-02 2.726498246192932129e-01 1.615076959133148193e-01 1.001893579959869385e-01 -2.303482592105865479e-01 -3.112978301942348480e-02 1.367441564798355103e-01 -1.302900537848472595e-02 -1.359213143587112427e-01 -6.208219379186630249e-02 5.272676050662994385e-02 -3.037017881870269775e-01 -6.522507965564727783e-02 -3.297769129276275635e-01 2.184509783983230591e-01 9.637594223022460938e-02 -1.506821364164352417e-01 1.268912255764007568e-01 4.853416699916124344e-03 -1.074845418334007263e-01 -1.864994131028652191e-02 -3.635868728160858154e-01 2.102956920862197876e-01 5.668185651302337646e-03 -3.055670559406280518e-01
-4.099873900413513184e-01 6.363656371831893921e-02 -1.000357866287231445e-01 1.433470938354730606e-02 -1.040332466363906860e-01 -1.576566696166992188e-02 -5.771760642528533936e-02 -6.303726136684417725e-02 1.719957292079925537e-01 3.896244242787361145e-02 8.741920441389083862e-02 1.309386789798736572e-01 1.270825415849685669e-01 3.179046809673309326e-01 -1.992992907762527466e-01 1.302453428506851196e-01 -1.643423885107040405e-01 -3.820290416479110718e-02 -5.771188065409660339e-02 3.765709102153778076e-01 -6.033945828676223755e-02 2.169166505336761475e-01 3.084006160497665405e-02 -1.514787375926971436e-01 -1.311507374048233032e-01 -1.438452601432800293e-01 -9.186065942049026489e-02 -1.213441938161849976e-01 3.482328653335571289e-01 1.546363681554794312e-01 -9.867460280656814575e-02 -3.245335221290588379e-01
-6.475929170846939087e-02 -1.397055108100175858e-02 -1.614489406347274780e-01 1.808557361364364624e-01 -8.793485350906848907e-03 -3.988736495375633240e-02 -1.410508248955011368e-02 -5.538678169250488281e-02 2.167771756649017334e-01 4.289187025278806686e-03 1.641894876956939697e-01 2.162671685218811035e-01 2.835328876972198486e-01 7.108690589666366577e-02 -1.024206876754760742e-01 1.209052205085754395e-01 -2.219887077808380127e-01 -3.325393050909042358e-02 -9.612185508012771606e-02 1.465144455432891846e-01 -1.569459736347198486e-01 4.568712413311004639e-01 1.299444884061813354e-01 -2.813345007598400116e-02 -1.857679337263107300e-02 -1.245668083429336548e-01 5.621286481618881226e-02 -2.362514846026897430e-02 3.974568247795104980e-01 2.974295616149902344e-01 3.580978140234947205e-02 -3.180865645408630371e-01
-3.136965334415435791e-01 -1.349953711032867432e-01 -6.652291864156723022e-02 -9.714382886886596680e-02 -1.711970940232276917e-02 -8.890547603368759155e-02 -2.003577798604965210e-01 -3.126279264688491821e-02 1.744151264429092407e-01 1.439176201820373535e-01 6.277260184288024902e-02 -1.861439198255538940e-01 1.526633203029632568e-01 -8.979271352291107178e-02 1.514514386653900146e-01 1.926085054874420166e-01 -1.482050567865371704e-01 2.243294119834899902e-01 -1.247530803084373474e-01 5.060205981135368347e-02 -1.212212964892387390e-01 4.398916959762573242e-01 4.045915231108665466e-02 5.227587744593620300e-02 -1.583134382963180542e-01 6.113611161708831787e-02 4.417337179183959961e-01 -2.230032682418823242e-01 1.680595427751541138e-01 -6.484447512775659561e-03 1.785826236009597778e-01 -4.737600311636924744e-02
-4.358570873737335205e-01 1.177189871668815613e-01 -2.262295037508010864e-01 -4.780552349984645844e-03 -1.679952144622802734e-01 8.054497838020324707e-02 1.779694855213165283e-01 -3.069164976477622986e-02 1.953988373279571533e-01 -2.981865778565406799e-02 7.602645456790924072e-02 1.528439819812774658e-01 1.632622778415679932e-01 -9.270584210753440857e-03 9.977339208126068115e-02 2.931100428104400635e-01 -2.599183917045593262e-01 7.271640747785568237e-02 -3.453739881515502930e-01 9.359982609748840332e-02 7.154045253992080688e-02 2.013689279556274414e-01 1.657400578260421753e-01 2.090881168842315674e-01 1.866901367902755737e-01 -2.541269361972808838e-01 8.618175983428955078e-02 -6.471156328916549683e-02 -1.233881115913391113e-01 1.568119227886199951e-01 1.211247667670249939e-01 -5.953450873494148254e-02
-3.115203976631164551e-01 2.872625589370727539e-01 -1.201185137033462524e-01 -1.500364542007446289e-01 1.364593952894210815e-01 1.283410470932722092e-02 5.975630506873130798e-02 -8.572843670845031738e-02 7.479640096426010132e-02 1.398234814405441284e-01 6.343213468790054321e-02 1.768542975187301636e-01 1.040982007980346680e-01 -1.340426951646804810e-01 2.255561202764511108e-01 1.984978616237640381e-01 -1.582375019788742065e-01 -1.806314736604690552e-01 -4.513421952724456787e-01 1.760614663362503052e-01 -1.622820496559143066e-01 1.745290011167526245e-01 1.640661805868148804e-01 3.364789783954620361e-01 1.220522895455360413e-01 -1.974327862262725830e-01 1.371185388416051865e-02 -9.636508673429489136e-02 6.680715084075927734e-02 1.106039881706237793e-01 6.878300011157989502e-02 1.336071640253067017e-02
-2.228762656450271606e-01 -1.398927122354507446e-01 -6.468728184700012207e-02 -3.712013959884643555e-01 -1.546705663204193115e-01 5.401655286550521851e-02 -2.585204541683197021e-01 -2.311465591192245483e-01 2.300319671630859375e-01 -1.052057668566703796e-01 9.311912208795547485e-02 -2.324206754565238953e-02 -2.164604701101779938e-02 -2.151263654232025146e-01 -1.091658044606447220e-02 1.028597727417945862e-01 2.769046463072299957e-02 8.504600822925567627e-02 -3.903693556785583496e-01 -1.187648475170135498e-01 2.291742265224456787e-01 1.738255620002746582e-01 2.131209075450897217e-01 -2.181060165166854858e-01 5.644306074827909470e-03 -1.581824272871017456e-01 1.619118005037307739e-01 -1.533990949392318726e-01 2.692671120166778564e-01 -3.453259915113449097e-02 1.013631001114845276e-01 -4.522962123155593872e-02
-3.137294054031372070e-01 1.273970454931259155e-01 -4.873928427696228027e-02 -1.655483692884445190e-01 -2.561537735164165497e-02 2.102776058018207550e-02 2.286971732974052429e-02 -1.687250286340713501e-02 2.844560444355010986e-01 -2.142194211483001709e-01 -2.591690048575401306e-02 6.763754785060882568e-02 3.885615766048431396e-01 1.585483253002166748e-01 -9.451317042112350464e-02 1.790723502635955811e-01 -4.370546340942382812e-02 2.659638598561286926e-02 -9.549432247877120972e-02 -1.054658591747283936e-01 -1.276804655790328979e-01 2.809648215770721436e-01 -9.523294121026992798e-02 -2.329321950674057007e-01 8.857423812150955200e-02 2.861327826976776123e-01 -1.406594067811965942e-01 1.330273747444152832e-01 3.174999058246612549e-01 -2.630402706563472748e-02 1.004094257950782776e-01 -2.903073132038116455e-01
1.099738925695419312e-01 9.943644702434539795e-02 -9.401747025549411774e-03 -1.210206672549247742e-01 3.694657608866691589e-02 2.119055688381195068e-01 -2.500092051923274994e-02 1.176523044705390930e-01 2.873872816562652588e-01 7.040089927613735199e-03 -2.985297441482543945e-01 2.266525328159332275e-01 2.263198345899581909e-01 1.890937089920043945e-01 3.096764683723449707e-01 2.010961771011352539e-01 -2.398713082075119019e-01 -1.778310984373092651e-01 -2.126669138669967651e-01 1.708461344242095947e-01 2.077836543321609497e-01 -7.992547750473022461e-02 2.496114969253540039e-01 -1.071884036064147949e-01 1.079733446240425110e-01 -2.109264768660068512e-02 1.345404833555221558e-01 -1.009571552276611328e-01 3.313886001706123352e-02 2.559328079223632812e-01 4.140416905283927917e-02 -2.458717077970504761e-01
-2.624583542346954346e-01 1.428355574607849121e-01 1.155717447400093079e-01 -2.355731874704360962e-01 -2.513878047466278076e-01 -1.047003194689750671e-01 -2.032060772180557251e-01 -4.872888699173927307e-02 1.403649300336837769e-01 1.029964759945869446e-01 -2.496527582406997681e-01 2.068691849708557129e-01 -1.135110761970281601e-02 1.753165274858474731e-01 -1.594246178865432739e-01 2.893598377704620361e-01 -3.229639232158660889e-01 -2.457519620656967163e-01 -1.925703883171081543e-01 4.123818501830101013e-02 -4.793925583362579346e-02 1.539594493806362152e-02 2.517492473125457764e-01 -1.783108860254287720e-01 1.405498087406158447e-01 1.232003886252641678e-02 4.843414574861526489e-02 -2.022718638181686401e-02 1.073602363467216492e-01 1.152395382523536682e-01 2.391167581081390381e-01 2.067829519510269165e-01
-4.056549370288848877e-01 2.942598424851894379e-02 1.379616856575012207e-01 -3.807686865329742432e-01 1.038559712469577789e-03 -1.603352874517440796e-01 -6.017712131142616272e-02 1.536824852228164673e-01 4.289574921131134033e-01 7.469945400953292847e-02 -1.347531527280807495e-01 7.592061161994934082e-02 4.784534499049186707e-02 8.571596443653106689e-02 2.320620976388454437e-02 -1.141409669071435928e-02 1.542458683252334595e-01 8.434903807938098907e-03 -2.140045613050460815e-01 3.801411390304565430e-02 1.768468469381332397e-01 1.145121082663536072e-01 1.610082983970642090e-01 1.870142072439193726e-01 -2.146848142147064209e-01 -2.715505845844745636e-02 -1.408658549189567566e-02 -7.586135715246200562e-02 3.411723375320434570e-01 1.330510824918746948e-01 -1.692542731761932373e-01 4.335062950849533081e-02
-2.466382384300231934e-01 2.313327789306640625e-01 -9.694122523069381714e-02 -1.330721378326416016e-01 1.323297154158353806e-03 8.675592392683029175e-02 3.264968097209930420e-02 1.199606880545616150e-01 1.583299338817596436e-01 1.614466160535812378e-01 -7.039785385131835938e-02 1.196042895317077637e-01 1.078041177242994308e-02 1.498736292123794556e-01 7.106766104698181152e-02 3.741377890110015869e-01 -1.492752134799957275e-01 -3.631813451647758484e-02 -4.469864368438720703e-01 2.458262890577316284e-01 -1.708322167396545410e-01 2.120251953601837158e-01 1.220586746931076050e-01 3.457865118980407715e-01 6.363437324762344360e-02 -9.430813044309616089e-02 -4.886304959654808044e-02 1.600064188241958618e-01 -5.918255820870399475e-02 1.958579570055007935e-01 3.583561629056930542e-02 1.450755894184112549e-01
-2.727143168449401855e-01 1.085251942276954651e-01 -7.556115090847015381e-02 -1.481531113386154175e-01 -1.387738734483718872e-01 1.273257285356521606e-01 6.011187657713890076e-02 -5.664433538913726807e-02 1.571595966815948486e-01 2.139715701341629028e-01 3.243629634380340576e-02 -8.621133863925933838e-02 4.597481340169906616e-03 1.489480584859848022e-01 -9.720846079289913177e-03 7.039336860179901123e-02 1.181647852063179016e-01 -4.337237030267715454e-02 -2.976154983043670654e-01 1.286834180355072021e-01 1.708851754665374756e-01 3.286804556846618652e-01 1.236018836498260498e-01 -4.427033364772796631e-01 1.904008984565734863e-01 -2.805011905729770660e-02 3.067308105528354645e-02 -1.954521387815475464e-01 4.798234626650810242e-02 5.148864910006523132e-02 3.282903432846069336e-01 -2.815849184989929199e-01
-4.315388575196266174e-02 3.986671939492225647e-02 3.193204402923583984e-01 -4.881235659122467041e-01 -3.043628856539726257e-02 1.731604039669036865e-01 -6.473772227764129639e-02 -1.375899314880371094e-01 2.929867804050445557e-01 7.555343210697174072e-02 1.767513900995254517e-01 -7.731404900550842285e-02 7.721296697854995728e-02 1.607330888509750366e-01 -6.238703429698944092e-02 1.281101554632186890e-01 -9.597577899694442749e-02 -1.405500322580337524e-01 -2.241412997245788574e-01 -7.232127338647842407e-02 -1.563029885292053223e-01 3.755838572978973389e-01 2.434665895998477936e-02 1.354045122861862183e-01 9.666130878031253815e-03 1.442125141620635986e-01 1.248280401341617107e-03 7.118419557809829712e-02 -4.472444951534271240e-02 2.824236154556274414e-01 -2.056546360254287720e-01 5.042684450745582581e-02
-3.843528926372528076e-01 2.058208286762237549e-01 -6.661941856145858765e-02 8.523372933268547058e-03 -1.810797899961471558e-01 5.424698814749717712e-02 -1.739758066833019257e-02 6.547237187623977661e-02 3.351325690746307373e-01 1.115674600005149841e-01 -1.179017312824726105e-02 -1.314628571271896362e-01 3.560265898704528809e-01 2.015760540962219238e-01 1.722252219915390015e-01 3.595663607120513916e-01 -3.636603429913520813e-02 -1.553168296813964844e-01 -2.053729891777038574e-01 9.428124129772186279e-02 -1.073851715773344040e-02 1.000721007585525513e-01 -1.804103609174489975e-03 -3.206019103527069092e-02 2.339065447449684143e-02 -2.096836715936660767e-01 -1.172066703438758850e-01 1.566054485738277435e-02 2.240539938211441040e-01 1.927386075258255005e-01 2.464502304792404175e-01 4.797075688838958740e-02
-2.886785268783569336e-01 1.696407347917556763e-01 -2.785611152648925781e-01 1.201426312327384949e-01 4.671365953981876373e-03 8.367745578289031982e-02 9.847194701433181763e-02 -1.028189361095428467e-01 1.811032891273498535e-01 -1.119708567857742310e-01 -9.710884094238281250e-02 1.417056620121002197e-01 2.564066946506500244e-01 -1.742872782051563263e-02 -2.000597864389419556e-02 1.840406805276870728e-01 -2.201423645019531250e-01 -2.866211235523223877e-01 -7.068865001201629639e-02 -6.183566525578498840e-02 -1.153909936547279358e-01 1.804388612508773804e-01 3.549339175224304199e-01 -1.610627174377441406e-01 1.547289937734603882e-01 1.648733913898468018e-01 2.207112461328506470e-01 1.317002922296524048e-01 2.292365729808807373e-01 2.574980445206165314e-02 1.275467127561569214e-01 -2.636429369449615479e-01
2.388640493154525757e-02 -2.431636676192283630e-03 -2.434843629598617554e-01 -1.754952520132064819e-01 -2.591087818145751953e-01 -1.963146477937698364e-01 1.561527401208877563e-01 -1.163349375128746033e-01 3.494979739189147949e-01 6.527476361952722073e-04 -4.602463543415069580e-02 7.037151604890823364e-02 -2.145258337259292603e-02 2.270918488502502441e-01 -1.723892986774444580e-01 8.872401714324951172e-02 -3.580546677112579346e-01 -1.080856174230575562e-01 2.700624428689479828e-02 2.031687498092651367e-01 1.081177070736885071e-01 2.007223963737487793e-01 3.605141043663024902e-01 -1.350235342979431152e-01 -1.350963395088911057e-02 1.112948879599571228e-01 -1.102428231388330460e-02 1.032823920249938965e-01 2.221457511186599731e-01 1.091158986091613770e-01 2.199532650411128998e-02 -2.823748886585235596e-01
-2.215106636285781860e-01 -1.681688725948333740e-01 1.435045599937438965e-01 -2.763003110885620117e-01 2.197312563657760620e-02 -1.279593855142593384e-01 -2.051770389080047607e-01 1.828069239854812622e-01 4.607997536659240723e-01 2.032787799835205078e-01 4.486002773046493530e-02 2.423719018697738647e-01 1.182166934013366699e-01 2.193544954061508179e-01 -8.214318752288818359e-02 1.441476196050643921e-01 3.728870302438735962e-02 -3.200791776180267334e-01 1.069651991128921509e-01 3.931144997477531433e-02 2.752983756363391876e-02 2.920723855495452881e-01 -5.320564657449722290e-02 -2.191541194915771484e-01 5.411281436681747437e-02 -7.926008850336074829e-02 1.759503632783889771e-01 2.953274175524711609e-02 1.934500224888324738e-02 1.320139616727828979e-01 7.267440855503082275e-02 1.069363951683044434e-01
-7.785272598266601562e-02 -1.443267464637756348e-01 3.978164121508598328e-02 -5.239695310592651367e-02 5.119203403592109680e-02 -6.991133838891983032e-02 -1.685231178998947144e-01 6.584954261779785156e-02 4.136888384819030762e-01 -3.552801311016082764e-01 1.257644444704055786e-01 1.273635192774236202e-03 -4.865344613790512085e-02 -1.028072386980056763e-01 -7.451924681663513184e-02 2.795760631561279297e-01 -3.857898339629173279e-02 2.078328281641006470e-01 -2.058607637882232666e-01 3.538147509098052979e-01 -8.476460352540016174e-03 1.539571732282638550e-01 1.992791593074798584e-01 -3.533373475074768066e-01 1.786878332495689392e-02 -4.742063209414482117e-02 1.150265485048294067e-01 -6.984050571918487549e-02 1.965241283178329468e-01 1.223893910646438599e-01 1.553910672664642334e-01 -1.403513401746749878e-01
-3.279258608818054199e-01 2.358572781085968018e-01 -1.524697691202163696e-01 -1.243735104799270630e-01 3.087775409221649170e-01 -1.723671555519104004e-01 -2.809333987534046173e-02 -3.666602969169616699e-01 1.479923725128173828e-01 -1.392444670200347900e-01 3.973283618688583374e-02 9.443928487598896027e-03 1.110559329390525818e-01 4.961932078003883362e-02 6.390379276126623154e-03 1.488943248987197876e-01 -2.140889018774032593e-01 5.191888287663459778e-02 -2.226640433073043823e-01 -1.591744571924209595e-01 -1.340388655662536621e-01 3.446279764175415039e-01 -4.424496740102767944e-02 7.045440375804901123e-02 1.058170124888420105e-01 1.891933232545852661e-01 -2.660318277776241302e-02 -2.308430522680282593e-01 6.626909226179122925e-02 2.103201299905776978e-01 1.358580589294433594e-01 -1.506648957729339600e-01
-1.436355561017990112e-01 2.765447795391082764e-01 3.946026414632797241e-02 1.427664011716842651e-01 -4.589373245835304260e-02 2.121873348951339722e-01 1.277363486588001251e-02 2.969261072576045990e-02 3.462856709957122803e-01 -2.483156695961952209e-02 1.827665865421295166e-01 -5.152775719761848450e-02 2.298039942979812622e-01 5.673112347722053528e-02 9.225644171237945557e-02 1.412730216979980469e-01 1.704958677291870117e-01 -2.306105196475982666e-01 3.819209709763526917e-02 -9.713882207870483398e-02 -1.615739762783050537e-01 2.144467830657958984e-01 1.967094391584396362e-01 -2.023400068283081055e-01 2.523687779903411865e-01 1.667007952928543091e-01 2.785939574241638184e-01 -2.379062324762344360e-01 1.910697221755981445e-01 2.328568249940872192e-01 1.740522831678390503e-01 -9.987060911953449249e-03
3.513834625482559204e-02 2.308796644210815430e-01 1.061034649610519409e-01 -4.500804841518402100e-01 9.703426063060760498e-02 1.538465023040771484e-01 -9.040475636720657349e-02 -4.743791744112968445e-02 1.831758618354797363e-01 -2.202407084405422211e-02 -8.420443534851074219e-02 9.922682493925094604e-02 4.419722408056259155e-02 3.047928214073181152e-02 -1.182072535157203674e-01 1.777705103158950806e-01 -4.207027256488800049e-01 -1.177030429244041443e-01 -2.852232754230499268e-01 1.005233973264694214e-01 -3.955604508519172668e-02 1.686826646327972412e-01 1.432746946811676025e-01 -2.168954908847808838e-02 1.660551503300666809e-02 2.592752277851104736e-01 2.082647830247879028e-01 -1.756692379713058472e-01 5.128720402717590332e-02 3.045115470886230469e-01 -1.319017261266708374e-01 2.969316579401493073e-02
-2.091842144727706909e-01 -5.604752525687217712e-02 -1.117585450410842896e-01 -5.974524021148681641e-01 6.909325718879699707e-02 -1.639796644449234009e-01 -5.459997802972793579e-02 -8.183439075946807861e-02 2.863577008247375488e-01 1.869740635156631470e-01 6.993312388658523560e-02 -3.676562011241912842e-02 3.210542201995849609e-01 3.058591485023498535e-01 -1.273172795772552490e-01 3.513766825199127197e-02 -1.051121018826961517e-02 -2.091019749641418457e-01 8.686693385243415833e-03 1.643073707818984985e-01 4.692739620804786682e-02 7.121603190898895264e-02 1.883853785693645477e-02 -4.572061449289321899e-02 -7.911157608032226562e-02 4.306515306234359741e-02 3.122446499764919281e-02 1.172320172190666199e-01 1.779520362615585327e-01 -1.553834527730941772e-01 1.980907283723354340e-03 -2.139526903629302979e-01
-2.701647393405437469e-02 5.217096582055091858e-02 8.690363913774490356e-02 -2.362292259931564331e-01 -8.824656903743743896e-02 3.019892424345016479e-02 -1.141779646277427673e-01 -1.079500466585159302e-01 5.838408470153808594e-01 -3.230899944901466370e-02 2.473057359457015991e-01 7.506248354911804199e-02 -1.811613515019416809e-02 -9.826906025409698486e-02 2.861774563789367676e-01 -7.938422262668609619e-03 5.263022333383560181e-02 -1.509525179862976074e-01 -3.671503365039825439e-01 -1.004801243543624878e-01 -1.264595333486795425e-02 1.834104508161544800e-01 -8.229457587003707886e-02 -3.774250671267509460e-02 -1.474461108446121216e-01 1.982696354389190674e-01 -2.671552635729312897e-02 -1.014613956212997437e-01 -3.150646388530731201e-01 1.213041320443153381e-01 -1.758030150085687637e-03 -2.564092911779880524e-02
9.719226509332656860e-03 1.911616772413253784e-01 1.125940382480621338e-01 -3.274559676647186279e-01 1.553505565971136093e-02 -5.070840567350387573e-02 -1.894121319055557251e-01 5.821728613227605820e-03 2.054825276136398315e-01 -2.027772367000579834e-01 -1.280200481414794922e-01 -2.746352367103099823e-02 2.688103020191192627e-01 1.223168671131134033e-01 -1.212428137660026550e-01 -2.567911148071289062e-02 -1.768257617950439453e-01 -3.571037575602531433e-02 -3.814129531383514404e-01 1.590860337018966675e-01 -1.136237084865570068e-01 3.172044456005096436e-01 8.988594263792037964e-02 -2.005655616521835327e-01 -2.498873881995677948e-02 -2.059582471847534180e-01 1.477050483226776123e-01 -3.623943924903869629e-01 7.185266911983489990e-02 1.438219100236892700e-01 -1.697477884590625763e-02 -1.190909668803215027e-01
-7.013397663831710815e-02 2.258417308330535889e-01 -2.456890642642974854e-01 3.527543321251869202e-02 -1.692459434270858765e-01 3.075655736029148102e-02 7.253788411617279053e-02 -3.202877938747406006e-01 3.821156024932861328e-01 3.033798038959503174e-01 -1.232144087553024292e-01 -1.730879545211791992e-01 -2.965761581435799599e-03 -1.865543127059936523e-01 1.284182220697402954e-01 1.166997626423835754e-01 -1.169362440705299377e-01 1.603757143020629883e-01 -1.265022009611129761e-01 1.262966077774763107e-02 4.957346245646476746e-02 5.093128606677055359e-02 3.088830411434173584e-01 -2.562679648399353027e-01 1.162787452340126038e-01 8.532675355672836304e-02 2.016086578369140625e-01 -3.895507007837295532e-02 1.665693521499633789e-01 1.286666989326477051e-01 -1.643695086240768433e-01 -2.023511379957199097e-01
-4.582663998007774353e-02 -6.175535544753074646e-02 -7.049631327390670776e-02 -1.744838207960128784e-01 2.015659213066101074e-01 -2.213026881217956543e-01 -1.302409917116165161e-01 -9.619091451168060303e-02 2.364283949136734009e-01 9.608310461044311523e-02 -1.383234113454818726e-01 6.440688669681549072e-02 2.001648396253585815e-01 2.425661981105804443e-01 -1.098491102457046509e-01 -1.322956532239913940e-01 -2.438193559646606445e-02 -1.953567713499069214e-01 -3.507091104984283447e-01 -4.829329252243041992e-02 -1.573743671178817749e-01 1.655075997114181519e-01 3.098896145820617676e-01 -1.029455885291099548e-01 -5.600939691066741943e-02 -7.629156112670898438e-02 2.343360632658004761e-01 -2.406961172819137573e-01 -3.802240639925003052e-02 2.375658154487609863e-01 -2.992326021194458008e-01 -1.840160340070724487e-01
-2.280556708574295044e-01 3.021328449249267578e-01 -5.537163838744163513e-02 -5.282812751829624176e-03 -4.619637504220008850e-02 1.411986071616411209e-02 -8.678989112377166748e-02 -8.270841836929321289e-02 1.924068480730056763e-01 4.186552762985229492e-02 -5.657279491424560547e-02 1.579470485448837280e-01 4.184375703334808350e-01 -5.472264438867568970e-02 9.203772991895675659e-02 2.155598998069763184e-01 -2.226586490869522095e-01 -3.221258819103240967e-01 -1.690266728401184082e-01 -2.058237418532371521e-02 -7.242361456155776978e-02 1.556301862001419067e-01 1.609524786472320557e-01 3.392796963453292847e-03 -4.586100578308105469e-02 2.506798505783081055e-01 -2.326060319319367409e-03 3.038708865642547607e-01 1.270419061183929443e-01 2.796794176101684570e-01 -2.187153883278369904e-02 -2.170708328485488892e-01
-1.980510056018829346e-01 5.611329153180122375e-02 -9.986617416143417358e-02 -1.060757935047149658e-01 3.761981427669525146e-01 2.294641435146331787e-01 9.404423087835311890e-02 -2.832337915897369385e-01 3.492527008056640625e-01 8.404308557510375977e-02 -4.173381254076957703e-02 3.319624811410903931e-03 1.776662617921829224e-01 5.812868103384971619e-02 2.081521004438400269e-01 6.682190299034118652e-02 6.208074465394020081e-02 1.631284654140472412e-01 -1.892374306917190552e-01 8.650198578834533691e-03 6.162771210074424744e-02 1.986885517835617065e-01 -1.672913692891597748e-02 2.781577967107295990e-02 -1.452193856239318848e-01 -7.571301609277725220e-02 1.367413438856601715e-03 -1.484759151935577393e-01 -3.177861124277114868e-02 4.726674556732177734e-01 9.526533633470535278e-02 -2.158235758543014526e-01
-2.733160257339477539e-01 1.340205222368240356e-01 1.348548755049705505e-02 -5.040017962455749512e-01 9.184034168720245361e-02 1.808163076639175415e-01 1.937995553016662598e-01 -2.602095305919647217e-01 2.280227467417716980e-02 3.214026242494583130e-02 3.537679836153984070e-02 1.316441893577575684e-01 8.389052003622055054e-02 1.245571821928024292e-01 -6.035849079489707947e-02 2.118595875799655914e-02 -5.853902176022529602e-02 1.602894067764282227e-01 -7.299162447452545166e-02 9.848668426275253296e-02 -1.212442070245742798e-01 2.597890496253967285e-01 1.426311582326889038e-01 -3.190674260258674622e-02 2.615841329097747803e-01 -1.079350337386131287e-02 9.976507723331451416e-02 2.508339099586009979e-02 1.982612162828445435e-01 1.299553215503692627e-01 2.937509678304195404e-02 -4.196175336837768555e-01
-3.061608076095581055e-01 8.449220098555088043e-03 9.918463975191116333e-02 -6.378954648971557617e-02 -8.637253195047378540e-02 2.335986644029617310e-01 2.381797134876251221e-01 -2.045473903417587280e-01 2.549057453870773315e-02 2.838267385959625244e-01 -1.533581018447875977e-01 1.369640678167343140e-01 1.992292935028672218e-03 2.186024934053421021e-01 -1.901390105485916138e-01 9.439441561698913574e-02 -7.647816836833953857e-02 -1.390917301177978516e-01 -1.676537245512008667e-01 2.069216370582580566e-01 -2.290381938219070435e-01 2.052094489336013794e-01 2.894845604896545410e-01 9.156842529773712158e-02 2.521736361086368561e-02 1.137527599930763245e-01 3.361849486827850342e-01 -1.220421344041824341e-01 9.990638121962547302e-03 2.783706784248352051e-01 1.096928939223289490e-01 -3.690957278013229370e-02
-1.172057464718818665e-01 1.596699655055999756e-02 5.709697306156158447e-02 -3.747457861900329590e-01 6.909397989511489868e-02 -5.728819221258163452e-02 2.355049923062324524e-02 -1.079113632440567017e-01 1.332295686006546021e-01 -1.666652113199234009e-01 -3.496928811073303223e-01 -7.960090786218643188e-02 2.727578878402709961e-01 1.327043622732162476e-01 -4.577017575502395630e-02 1.756237149238586426e-01 -3.957536816596984863e-02 -3.013417422771453857e-01 -2.996560633182525635e-01 2.905665636062622070e-01 8.512150496244430542e-02 5.377397686243057251e-02 4.343163967132568359e-02 -1.298553496599197388e-01 3.057050704956054688e-01 4.881829768419265747e-02 3.259343653917312622e-02 1.750722527503967285e-01 -9.998203068971633911e-02 1.194999814033508301e-01 -1.911693513393402100e-01 -1.977564543485641479e-01
-6.567687541246414185e-02 3.046261668205261230e-01 -1.602716445922851562e-01 -3.330843448638916016e-01 -2.782471477985382080e-01 -1.975553929805755615e-01 -3.329530060291290283e-01 -6.771376729011535645e-02 3.304478526115417480e-01 1.755696907639503479e-02 -1.582125201821327209e-02 1.120124757289886475e-02 -1.128275021910667419e-01 1.151759326457977295e-01 -1.763055659830570221e-02 -9.227057546377182007e-02 2.422151118516921997e-01 -1.201793774962425232e-01 -3.231374621391296387e-01 2.477049082517623901e-01 1.247232034802436829e-02 3.477118164300918579e-02 5.451852339319884777e-04 -1.664653420448303223e-02 -1.717291027307510376e-01 1.739492267370223999e-01 5.578162893652915955e-02 -5.589399486780166626e-02 1.901684850454330444e-01 -2.615235000848770142e-02 7.106134295463562012e-02 -2.031093835830688477e-01
-6.026131659746170044e-02 -8.628786355257034302e-02 1.767423152923583984e-01 -2.464760690927505493e-01 5.475569888949394226e-02 1.139738634228706360e-01 3.078773617744445801e-03 -1.345408707857131958e-01 3.926896750926971436e-01 -2.778103053569793701e-01 -9.854751080274581909e-02 1.006869897246360779e-01 1.546426564455032349e-01 2.357102781534194946e-01 -1.406588777899742126e-02 -1.326916459947824478e-02 1.569290459156036377e-01 7.371798902750015259e-02 -1.584050208330154419e-01 -2.023947089910507202e-01 -2.650046721100807190e-02 1.081615462899208069e-01 3.129826486110687256e-01 -1.253972947597503662e-01 -2.250460684299468994e-01 -1.852057725191116333e-01 1.274071931838989258e-01 8.679186552762985229e-02 7.424647361040115356e-02 1.643632501363754272e-01 7.324811816215515137e-02 -4.036692380905151367e-01
-1.024865433573722839e-01 9.394536912441253662e-02 2.563637122511863708e-02 -2.336557656526565552e-01 -1.127666328102350235e-03 -1.347849816083908081e-01 -3.577283024787902832e-02 -1.246414799243211746e-02 2.434206157922744751e-01 1.201527006924152374e-02 -5.244342144578695297e-03 -1.113696396350860596e-01 4.533544480800628662e-01 2.892560958862304688e-01 -5.017212778329849243e-02 -5.150107294321060181e-02 -1.803686171770095825e-01 -1.270966678857803345e-01 -2.107049971818923950e-01 -9.994851797819137573e-02 4.124487284570932388e-03 1.164510995149612427e-01 2.715283632278442383e-01 -1.825181394815444946e-01 -4.218879342079162598e-02 -1.667275875806808472e-01 2.300275415182113647e-01 -2.793721556663513184e-01 -7.548219710588455200e-02 1.931198686361312866e-01 -2.903231084346771240e-01 -1.676507294178009033e-01
-2.425328046083450317e-01 -4.700773581862449646e-02 8.652915805578231812e-02 -1.117827743291854858e-01 -9.630321711301803589e-02 2.207218259572982788e-01 1.626040041446685791e-01 -2.850618362426757812e-01 2.397410273551940918e-01 3.526889979839324951e-01 -5.498933792114257812e-02 1.758822053670883179e-01 2.605490386486053467e-01 9.493819624185562134e-02 -2.821055054664611816e-02 7.894004136323928833e-02 -6.341331452131271362e-02 -1.462984979152679443e-01 -3.043181002140045166e-01 -1.492854505777359009e-01 6.248474493622779846e-02 1.335403323173522949e-01 6.877256929874420166e-02 -2.037434726953506470e-01 -3.490570187568664551e-02 1.572100520133972168e-01 2.267799675464630127e-01 -3.069366328418254852e-02 2.386759668588638306e-01 2.672879695892333984e-01 1.960457265377044678e-01 9.818448685109615326e-03
-2.195357233285903931e-01 -1.035459712147712708e-01 -1.001234725117683411e-01 -2.631689794361591339e-02 6.630290765315294266e-03 1.431024521589279175e-01 7.096521556377410889e-02 -2.199448645114898682e-01 2.350033670663833618e-01 4.170144796371459961e-01 8.845124393701553345e-03 -6.558211892843246460e-02 7.357786595821380615e-02 1.566495299339294434e-01 -2.104979902505874634e-01 7.065118849277496338e-02 -1.433508098125457764e-01 -2.094630300998687744e-01 -3.180650174617767334e-01 -2.519909292459487915e-02 7.506743073463439941e-02 2.139633148908615112e-01 8.228458464145660400e-02 -4.066528975963592529e-01 1.219587251543998718e-01 -8.488702028989791870e-02 1.129697188735008240e-01 -6.340893357992172241e-02 -1.069694533944129944e-01 1.059727817773818970e-01 2.728927135467529297e-01 -1.337432861328125000e-01
-1.515467464923858643e-01 3.431017696857452393e-02 1.129532530903816223e-01 -4.502696096897125244e-01 4.689593240618705750e-02 8.843507617712020874e-02 -1.565609574317932129e-01 1.906372979283332825e-02 1.972223073244094849e-01 -9.305911511182785034e-02 -5.916232615709304810e-02 5.899847671389579773e-02 8.167319744825363159e-02 -1.930996328592300415e-01 2.563193673267960548e-03 -3.804748505353927612e-02 -9.858255088329315186e-02 -9.548739343881607056e-02 -5.415037274360656738e-01 -3.474202007055282593e-02 -6.817904114723205566e-02 -3.497624071314930916e-03 -2.383732004091143608e-03 -1.665878742933273315e-01 1.449584495276212692e-02 1.081408485770225525e-01 1.391842514276504517e-01 -2.218320965766906738e-01 -1.913036257028579712e-01 2.073270231485366821e-01 3.198096752166748047e-01 -1.322008967399597168e-01
-1.953151673078536987e-01 -4.638106096535921097e-03 4.586053267121315002e-02 -2.060920000076293945e-02 8.368004113435745239e-02 -5.648546665906906128e-02 -1.257157027721405029e-01 -1.225099787116050720e-01 3.452479243278503418e-01 7.223820313811302185e-03 -1.484462409280240536e-03 1.789259910583496094e-01 3.808967769145965576e-01 2.023659646511077881e-01 -2.492014318704605103e-01 1.112508475780487061e-01 -3.640471100807189941e-01 -9.494240395724773407e-03 -1.580275967717170715e-02 4.391495604068040848e-03 9.679203480482101440e-02 4.536445140838623047e-01 -2.343145012855529785e-02 -7.093713432550430298e-02 4.198264330625534058e-02 -1.047976166009902954e-01 7.815875113010406494e-02 -3.403767943382263184e-02 2.319077551364898682e-01 1.849155575037002563e-01 6.741940975189208984e-02 -2.008821964263916016e-01
-1.525454819202423096e-01 1.340175569057464600e-01 -1.028925087302923203e-02 -2.354672998189926147e-01 2.787352502346038818e-01 1.515594869852066040e-01 -3.865507990121841431e-02 -5.613287165760993958e-02 1.476648747920989990e-01 -9.554639458656311035e-02 -1.480544358491897583e-01 7.799088209867477417e-02 7.167748361825942993e-02 -6.651217490434646606e-02 -2.050942331552505493e-01 1.988870836794376373e-02 -1.866254061460494995e-01 -1.199060082435607910e-01 -5.011481642723083496e-01 1.104793772101402283e-01 -2.127938531339168549e-02 1.488990783691406250e-01 1.695906072854995728e-01 -2.154208272695541382e-01 2.836227118968963623e-01 1.892311871051788330e-01 -2.792188897728919983e-03 5.519337579607963562e-02 1.796025186777114868e-01 2.244553416967391968e-01 2.544094026088714600e-01 9.966927021741867065e-02
-6.091411411762237549e-02 -2.144093960523605347e-01 -4.529767110943794250e-02 -2.905035018920898438e-01 4.588280618190765381e-02 -5.083618685603141785e-02 -1.156038716435432434e-01 -8.327835053205490112e-02 2.011719346046447754e-01 -2.541101574897766113e-01 -6.361177563667297363e-02 -1.946485936641693115e-01 -2.092841863632202148e-01 1.381902396678924561e-01 -3.110368177294731140e-02 1.889034360647201538e-01 -2.148524522781372070e-01 1.046728044748306274e-01 -4.156873524188995361e-01 2.642296254634857178e-01 -6.676387786865234375e-02 1.820938736200332642e-01 2.315153032541275024e-01 1.334137916564941406e-01 2.858623862266540527e-01 -4.877698421478271484e-02 4.965617507696151733e-02 -1.651979833841323853e-01 2.074001133441925049e-01 1.430770903825759888e-01 -7.606481760740280151e-02 -2.213997580111026764e-02
-1.308317929506301880e-01 -7.688108086585998535e-02 -1.899920254945755005e-01 -3.111201226711273193e-01 5.500755459070205688e-02 6.777504086494445801e-02 -1.244586780667304993e-01 -1.194811537861824036e-01 1.678390353918075562e-01 -1.543003320693969727e-01 9.256716817617416382e-03 -6.651940196752548218e-02 9.990701824426651001e-02 -3.349460363388061523e-01 1.107551530003547668e-01 9.435068070888519287e-02 2.007943838834762573e-01 2.585632354021072388e-02 -2.553465664386749268e-01 9.165751934051513672e-02 -4.764451459050178528e-02 3.665480315685272217e-01 3.102893829345703125e-01 -5.157736688852310181e-02 2.041408866643905640e-01 -1.706606149673461914e-01 2.684626281261444092e-01 -1.876572370529174805e-01 -1.379104889929294586e-02 9.401451796293258667e-02 2.634003162384033203e-01 1.466685254126787186e-02
-1.690105348825454712e-01 2.507313191890716553e-01 -2.705725133419036865e-01 -2.799726426601409912e-01 -2.277713455259799957e-02 1.191502660512924194e-01 -7.228162884712219238e-02 -2.882931530475616455e-01 4.038320481777191162e-01 1.633074432611465454e-01 -7.811949402093887329e-02 -9.995581954717636108e-02 5.525252968072891235e-02 -3.261639773845672607e-01 9.556284174323081970e-03 -1.889410614967346191e-02 -1.464690119028091431e-01 -6.482867151498794556e-02 -7.478737086057662964e-02 9.961397945880889893e-02 7.351360470056533813e-02 1.720817834138870239e-01 1.554879918694496155e-02 -3.792612254619598389e-01 5.461426824331283569e-02 1.151070594787597656e-01 1.597507596015930176e-01 1.652060747146606445e-01 -1.610869914293289185e-02 1.039505228400230408e-01 -1.414758712053298950e-01 -1.334118992090225220e-01
-2.232641912996768951e-02 -2.279537469148635864e-01 -6.687854975461959839e-02 -4.554769098758697510e-01 -1.746182590723037720e-01 -1.580436825752258301e-01 -1.630068272352218628e-01 -2.053035348653793335e-01 1.855536401271820068e-01 -4.465746134519577026e-02 -1.323720440268516541e-02 -8.455408364534378052e-02 6.961058080196380615e-02 2.336028963327407837e-02 3.743494302034378052e-02 2.116606831550598145e-01 -2.500263154506683350e-01 -1.644375622272491455e-01 -2.399472147226333618e-01 1.082799658179283142e-01 -1.837365031242370605e-01 1.028199195861816406e-01 1.260379105806350708e-01 -4.245393350720405579e-02 1.503477245569229126e-01 -1.886174529790878296e-01 7.728315889835357666e-02 -1.877807974815368652e-01 2.699192762374877930e-01 2.752944827079772949e-01 -1.464625541120767593e-02 2.166342288255691528e-01
-3.538966476917266846e-01 -3.045496046543121338e-01 9.314601193182170391e-04 -2.311795204877853394e-02 -2.165324389934539795e-01 1.450287699699401855e-01 -1.890568435192108154e-01 -2.983738481998443604e-02 2.954173386096954346e-01 -2.555448189377784729e-02 -1.048444304615259171e-02 -1.385948210954666138e-01 1.091718599200248718e-01 -2.297288328409194946e-01 5.105794966220855713e-02 2.011518031358718872e-01 -2.086895145475864410e-02 1.434712260961532593e-01 -2.997387647628784180e-01 7.994280010461807251e-02 -1.685908809304237366e-02 3.112471699714660645e-01 1.261300295591354370e-01 -1.534315645694732666e-01 2.150897867977619171e-02 2.480377629399299622e-02 1.855756044387817383e-01 1.282626539468765259e-01 1.005287691950798035e-01 2.242090553045272827e-01 3.718543797731399536e-02 -3.071230947971343994e-01
-8.462534844875335693e-02 -3.529543280601501465e-01 -5.380013585090637207e-02 -5.047355964779853821e-02 -1.711959242820739746e-01 6.554465740919113159e-02 -5.124165862798690796e-02 -1.240558475255966187e-01 4.080426096916198730e-01 -2.067802399396896362e-01 8.386626094579696655e-02 -1.163478493690490723e-01 9.085289388895034790e-02 -7.608076184988021851e-02 2.303711622953414917e-01 1.616081744432449341e-01 4.532520473003387451e-02 1.498605608940124512e-01 -3.076338171958923340e-01 -1.135696992278099060e-01 -1.430813316255807877e-02 2.641437649726867676e-01 2.705151140689849854e-01 -8.956420421600341797e-02 -1.597665250301361084e-01 2.615201771259307861e-01 5.925146862864494324e-02 -6.033212319016456604e-02 4.341773223131895065e-03 1.520189195871353149e-01 6.272330880165100098e-03 -2.840412259101867676e-01
-2.932820841670036316e-02 4.023460149765014648e-01 -2.228842675685882568e-01 -1.623342633247375488e-01 1.791728436946868896e-01 -1.824329942464828491e-01 -1.444966793060302734e-01 -1.640547960996627808e-01 3.533424437046051025e-01 -4.785083606839179993e-02 -3.211564570665359497e-02 -8.522499352693557739e-03 3.023238480091094971e-02 8.633161336183547974e-02 -7.605895400047302246e-02 7.829032838344573975e-02 -2.541368007659912109e-01 -1.201439350843429565e-01 -1.545799616724252701e-02 1.433908045291900635e-01 1.308519691228866577e-01 2.479395270347595215e-01 2.806854248046875000e-01 -6.876452825963497162e-03 1.740994155406951904e-01 -1.025675162672996521e-01 -1.620101481676101685e-01 6.503745913505554199e-02 9.817540645599365234e-02 3.933041095733642578e-01 -4.154725745320320129e-02 -7.010881602764129639e-02
-4.459359869360923767e-02 6.241637468338012695e-02 2.232477813959121704e-01 -5.324050188064575195e-01 -8.571871370077133179e-02 4.044273868203163147e-02 -1.473339349031448364e-01 -1.294224560260772705e-01 2.765627503395080566e-01 -1.335950344800949097e-01 -7.296431064605712891e-02 -1.552686095237731934e-01 -5.963370576500892639e-02 -2.269183695316314697e-01 6.026037409901618958e-02 1.479975581169128418e-01 6.853964179754257202e-02 2.721426822245121002e-02 -1.669019460678100586e-01 1.599493622779846191e-01 -3.737376034259796143e-01 2.619861960411071777e-01 1.557983309030532837e-01 -6.888137012720108032e-02 -8.159949630498886108e-02 1.552951484918594360e-01 -6.276281177997589111e-02 -1.663781404495239258e-01 -1.285663098096847534e-01 1.266877353191375732e-01 8.673753589391708374e-02 -1.015857011079788208e-01
4.060936346650123596e-02 2.916999459266662598e-01 -1.479759365320205688e-01 -2.303389310836791992e-01 3.959809988737106323e-02 -2.303166389465332031e-01 -1.773685365915298462e-01 -2.523129284381866455e-01 4.477026313543319702e-02 1.183072254061698914e-01 6.587304919958114624e-02 2.845652103424072266e-01 1.110884621739387512e-01 2.487373203039169312e-01 -3.197190463542938232e-01 1.155174821615219116e-01 -4.099386744201183319e-03 -6.620413810014724731e-02 -9.160197526216506958e-02 1.488951444625854492e-01 -1.162585392594337463e-01 -4.501003772020339966e-02 2.279539704322814941e-01 -1.698142439126968384e-01 -5.933430790901184082e-02 -1.032247170805931091e-01 3.365074694156646729e-01 -1.369284987449645996e-01 -2.131465226411819458e-01 1.463558226823806763e-01 1.936842650175094604e-01 -1.251036077737808228e-01
-2.040671855211257935e-01 1.978366076946258545e-01 2.373948842287063599e-01 -1.637506764382123947e-03 -4.041612520813941956e-02 -2.230474539101123810e-02 1.463716775178909302e-01 5.103911459445953369e-02 2.223752737045288086e-01 1.653236895799636841e-01 2.472444027662277222e-01 1.895831078290939331e-01 2.850723266601562500e-01 1.308585554361343384e-01 1.308153718709945679e-01 -3.192305192351341248e-02 5.432124435901641846e-02 7.810553163290023804e-02 -5.121352076530456543e-01 4.581716060638427734e-01 -6.891778856515884399e-02 4.711303114891052246e-02 1.574714481830596924e-01 -9.547270089387893677e-02 6.229253485798835754e-02 -1.215855870395898819e-02 -5.719412118196487427e-02 4.137605428695678711e-02 1.054067984223365784e-01 -9.847380220890045166e-03 2.043828554451465607e-02 5.956759676337242126e-02
1.094620022922754288e-02 1.882358342409133911e-01 7.269886136054992676e-02 -3.913796246051788330e-01 6.246585026383399963e-02 5.827452242374420166e-02 -2.373219728469848633e-01 -2.479724586009979248e-02 2.997969090938568115e-01 5.928754035267047584e-05 4.802895709872245789e-02 2.341146916151046753e-01 2.912562191486358643e-01 -1.334448903799057007e-01 1.759383082389831543e-01 -1.142918244004249573e-01 -3.321905136108398438e-01 7.524922490119934082e-02 -2.067473530769348145e-01 5.779125913977622986e-02 -2.584866248071193695e-02 1.895539909601211548e-01 2.189768999814987183e-01 -2.592938765883445740e-02 -8.026088029146194458e-02 -1.414828300476074219e-01 1.419121176004409790e-01 -3.424292802810668945e-01 1.521648913621902466e-01 -7.890176493674516678e-04 -6.981302797794342041e-02 -9.432105720043182373e-02
-8.291345834732055664e-02 3.244116604328155518e-01 -9.805673360824584961e-02 -1.637507230043411255e-01 9.131268411874771118e-02 -2.024548053741455078e-01 -1.125957742333412170e-01 -2.356387972831726074e-01 3.970630168914794922e-01 -5.763123556971549988e-02 -5.845983326435089111e-02 -6.037477403879165649e-02 5.748193338513374329e-02 -1.577636897563934326e-01 -2.189461290836334229e-01 -2.228439748287200928e-01 -2.198419123888015747e-01 -2.555913329124450684e-01 -1.606222391128540039e-01 2.602712810039520264e-01 -6.077175959944725037e-02 6.305764615535736084e-02 3.380669057369232178e-01 -7.814353331923484802e-03 -8.115258067846298218e-02 1.286697536706924438e-01 -7.795853167772293091e-02 -5.556557700037956238e-02 1.085136756300926208e-01 2.170224338769912720e-01 -1.189056187868118286e-01 7.451889663934707642e-02
-3.139496445655822754e-01 1.226169690489768982e-01 -2.060252986848354340e-02 3.317037969827651978e-02 -1.534162163734436035e-01 1.015610769391059875e-01 -2.194078862667083740e-01 -1.375759579241275787e-02 2.829846143722534180e-01 3.119633495807647705e-01 1.834566295146942139e-01 -1.326342970132827759e-01 2.490333169698715210e-01 2.088455557823181152e-01 6.931652873754501343e-02 1.918426752090454102e-01 -1.385408639907836914e-01 -2.496775239706039429e-01 -4.473104327917098999e-02 -9.032005816698074341e-02 7.433061301708221436e-02 7.170617580413818359e-02 4.311711490154266357e-01 -1.876892447471618652e-01 -1.650887578725814819e-01 -4.304084461182355881e-03 8.958156406879425049e-02 8.016178011894226074e-02 8.949166536331176758e-02 -7.397863268852233887e-02 1.821399033069610596e-01 -1.221877336502075195e-01
-8.079342544078826904e-02 -1.755311340093612671e-01 -2.901429533958435059e-01 -2.739272117614746094e-01 6.472661346197128296e-02 1.189958304166793823e-01 -3.114495240151882172e-02 -1.273761838674545288e-01 1.136848181486129761e-01 -3.153166472911834717e-01 1.925126276910305023e-02 8.949334174394607544e-02 2.125044465065002441e-01 -6.558174639940261841e-02 -7.627259194850921631e-02 1.947531253099441528e-01 -1.441225316375494003e-02 -8.509808033704757690e-02 -2.376018017530441284e-01 -9.643605351448059082e-02 -2.601589262485504150e-01 3.552806079387664795e-01 3.450388908386230469e-01 -5.251230672001838684e-02 9.249815344810485840e-02 -1.310182660818099976e-01 5.219216458499431610e-03 -2.996055483818054199e-01 -1.045979186892509460e-01 -1.006288975477218628e-01 1.642884314060211182e-01 3.839099407196044922e-02
-1.918896436691284180e-01 2.766732871532440186e-01 -6.603583693504333496e-02 -2.547928690910339355e-01 1.798727363348007202e-01 -4.215811565518379211e-02 1.334775239229202271e-01 -4.308886826038360596e-01 2.768315561115741730e-02 -1.173813939094543457e-01 -1.469349265098571777e-01 3.847852721810340881e-02 1.102483719587326050e-01 1.518668085336685181e-01 1.365117877721786499e-01 7.440531253814697266e-02 -1.799064576625823975e-01 -8.320352993905544281e-03 -3.124215900897979736e-01 5.181976128369569778e-03 -7.387330383062362671e-02 3.830638527870178223e-01 -2.329675108194351196e-02 -2.616905048489570618e-02 -2.841202914714813232e-02 7.622652500867843628e-02 1.201401129364967346e-01 9.663200378417968750e-02 1.406381130218505859e-01 1.325396150350570679e-01 -4.367592185735702515e-02 -3.599961698055267334e-01
5.261623486876487732e-02 1.082883179187774658e-01 -9.074694477021694183e-03 -3.489985167980194092e-01 7.969833910465240479e-02 -1.835061013698577881e-01 -7.048954814672470093e-02 -1.418726593255996704e-01 3.117780983448028564e-01 -2.929908037185668945e-01 6.977565586566925049e-02 -1.896158009767532349e-01 1.672107726335525513e-01 1.431970596313476562e-01 5.296286940574645996e-02 1.804915070533752441e-01 1.087731644511222839e-01 1.715296879410743713e-02 -3.647432029247283936e-01 -5.512607097625732422e-02 -2.978183925151824951e-01 1.289457976818084717e-01 1.984794735908508301e-01 1.083689481019973755e-01 -2.294663153588771820e-02 -1.974470317363739014e-01 3.153224289417266846e-01 -1.647166758775711060e-01 -8.649504929780960083e-02 7.086437940597534180e-02 -5.662592872977256775e-02 6.585177034139633179e-02
-1.832976341247558594e-01 2.065317332744598389e-01 -2.971511706709861755e-02 3.118433244526386261e-02 1.140790954232215881e-01 7.810094952583312988e-02 -1.239426583051681519e-01 5.250387266278266907e-02 2.480970770120620728e-01 5.395186319947242737e-02 -1.999704726040363312e-02 1.291669998317956924e-02 5.466618537902832031e-01 -2.044047228991985321e-02 -2.330113761126995087e-02 1.665905117988586426e-01 -2.887683808803558350e-01 -2.742612659931182861e-01 -1.817023605108261108e-01 3.797469288110733032e-02 -1.712858229875564575e-01 2.219003587961196899e-01 1.800514757633209229e-01 6.289939582347869873e-02 4.154648631811141968e-02 9.384407848119735718e-02 1.110453605651855469e-01 3.163293004035949707e-01 1.810902953147888184e-01 1.520194411277770996e-01 3.319339826703071594e-03 -7.222525775432586670e-02
1.156733632087707520e-01 -4.745583515614271164e-03 1.128533557057380676e-01 -6.404053419828414917e-02 -7.170337438583374023e-02 -7.966420054435729980e-02 -1.808435171842575073e-01 -3.231078982353210449e-01 2.594560384750366211e-01 -3.141432628035545349e-02 -2.621667385101318359e-01 -4.986187815666198730e-02 4.437290504574775696e-02 5.636789277195930481e-02 2.581604570150375366e-02 3.344537913799285889e-01 7.762537896633148193e-02 -1.316767781972885132e-01 -3.257764279842376709e-01 1.571499407291412354e-01 -3.612185120582580566e-01 2.820259034633636475e-01 2.094122916460037231e-01 -1.706309914588928223e-01 -1.600897610187530518e-01 -1.559121459722518921e-01 -3.193042427301406860e-02 -2.449287660419940948e-02 -5.713934078812599182e-02 5.697287619113922119e-02 -2.450295835733413696e-01 -9.322836250066757202e-02
1.013893038034439087e-01 9.296630322933197021e-02 -1.152074113488197327e-01 -9.998756647109985352e-02 2.477024197578430176e-01 1.010493561625480652e-01 -1.078926622867584229e-01 4.299364984035491943e-02 3.096857070922851562e-01 2.430044114589691162e-01 -2.521314620971679688e-01 2.439433038234710693e-01 1.497431248426437378e-01 2.063614726066589355e-01 1.982904672622680664e-01 2.060985565185546875e-01 7.096153497695922852e-02 -2.168944031000137329e-01 -2.329323738813400269e-01 3.044756054878234863e-01 3.463952243328094482e-02 6.479053944349288940e-02 1.372840255498886108e-01 1.290365010499954224e-01 8.002468943595886230e-02 2.567080259323120117e-01 1.478884667158126831e-01 1.512767467647790909e-02 -5.897523462772369385e-02 2.464500516653060913e-01 -7.420369237661361694e-02 -2.094050347805023193e-01
6.949004530906677246e-02 1.234066560864448547e-01 1.440158188343048096e-01 4.806107282638549805e-02 -2.409712970256805420e-02 5.154211819171905518e-02 -1.980211734771728516e-01 -6.346745043992996216e-02 4.225090146064758301e-01 2.362837828695774078e-02 2.033321261405944824e-01 3.028812110424041748e-01 -8.352709002792835236e-03 1.251880265772342682e-02 2.572238445281982422e-01 -2.355423867702484131e-01 -2.916348874568939209e-01 3.576976060867309570e-02 -2.781270146369934082e-01 6.182398647069931030e-02 -2.918838262557983398e-01 4.720040038228034973e-02 2.108640074729919434e-01 -2.930663712322711945e-02 5.983579903841018677e-02 7.747458666563034058e-02 2.311272174119949341e-01 -1.416941881179809570e-01 1.250412017107009888e-01 2.490783929824829102e-01 7.075036317110061646e-02 -1.018601953983306885e-01
-8.768505416810512543e-03 -9.193184971809387207e-02 5.580150336027145386e-02 -4.124851226806640625e-01 5.972260609269142151e-02 -1.516996473073959351e-01 -2.046013772487640381e-01 -8.138873428106307983e-02 2.859830558300018311e-01 -2.579983770847320557e-01 6.504502147436141968e-03 -1.601618379354476929e-01 9.904216229915618896e-02 1.724257618188858032e-01 -4.397844150662422180e-02 1.844974607229232788e-01 -7.195481657981872559e-02 8.535938709974288940e-02 -3.703493475914001465e-01 2.590513601899147034e-02 -2.008662968873977661e-01 3.249267637729644775e-01 1.342348307371139526e-01 -8.949234336614608765e-02 9.399663656949996948e-02 -1.857987642288208008e-01 7.652894128113985062e-03 -1.984700262546539307e-01 -2.115437062457203865e-03 2.828435003757476807e-01 5.634214729070663452e-02 -7.321542501449584961e-02
-2.628659307956695557e-01 3.076709210872650146e-01 1.245596855878829956e-01 6.841436028480529785e-02 -1.844819486141204834e-01 1.344359964132308960e-01 5.177650973200798035e-02 -1.153150722384452820e-01 4.179886281490325928e-01 8.174557238817214966e-02 -1.490629762411117554e-01 -8.880744874477386475e-02 2.959787845611572266e-01 4.895473271608352661e-02 7.607676088809967041e-03 2.057772278785705566e-01 -4.487812891602516174e-02 -2.937428653240203857e-01 -3.432028889656066895e-01 -3.223508223891258240e-02 -1.663192957639694214e-01 1.668461859226226807e-01 1.008615568280220032e-01 8.765246719121932983e-02 9.419703483581542969e-02 -1.868443340063095093e-01 1.670153066515922546e-02 1.717705093324184418e-02 1.372497975826263428e-01 -3.658013418316841125e-02 1.475788056850433350e-01 -1.930255144834518433e-01
-3.540924787521362305e-01 2.673800289630889893e-01 -1.537677496671676636e-01 -2.281939685344696045e-01 9.199256892316043377e-04 -5.727660655975341797e-02 -2.221857197582721710e-02 -7.011034339666366577e-02 2.509065270423889160e-01 2.119277715682983398e-01 9.076274931430816650e-02 2.112919986248016357e-01 4.845106601715087891e-02 4.416165947914123535e-01 -1.422470062971115112e-01 1.343693584203720093e-01 -7.681611925363540649e-02 -1.553167104721069336e-01 -3.506829589605331421e-02 2.901254594326019287e-01 -8.188571780920028687e-02 -1.112819910049438477e-01 1.214124560356140137e-01 4.317462816834449768e-02 7.980686426162719727e-02 -5.086311697959899902e-02 5.969526246190071106e-02 -2.627581357955932617e-01 2.050383538007736206e-01 1.651125699281692505e-01 3.171738982200622559e-02 -1.389822214841842651e-01
-2.311661392450332642e-01 -1.062128543853759766e-01 -5.007326975464820862e-02 -7.583001255989074707e-02 -1.485982835292816162e-01 4.038168862462043762e-02 9.071863256394863129e-03 -1.325623095035552979e-01 3.114289343357086182e-01 4.034109711647033691e-01 -1.394816040992736816e-01 -6.134793628007173538e-03 -5.724710598587989807e-02 9.860599786043167114e-02 -1.001747623085975647e-01 3.480952233076095581e-02 6.008444353938102722e-02 -1.198581606149673462e-01 -3.122766017913818359e-01 1.644010990858078003e-01 4.714787378907203674e-02 1.884213835000991821e-01 2.667703330516815186e-01 -3.403119444847106934e-01 2.399151772260665894e-01 -2.010042220354080200e-01 3.884921595454216003e-02 -1.650272756814956665e-01 1.225232034921646118e-01 -1.172723844647407532e-01 2.373775243759155273e-01 -5.608376488089561462e-02
-7.984362542629241943e-02 1.715044081211090088e-01 4.867281392216682434e-02 -2.709920890629291534e-02 -2.412741631269454956e-02 -4.547530412673950195e-02 -1.737615019083023071e-01 -1.200084239244461060e-01 4.006210565567016602e-01 -7.156300544738769531e-02 -3.249778747558593750e-01 2.452921420335769653e-01 2.156712114810943604e-01 1.764056980609893799e-01 1.766549199819564819e-01 1.131190285086631775e-01 1.744449585676193237e-01 -3.374891728162765503e-02 6.838645786046981812e-02 1.515928357839584351e-01 -6.729850172996520996e-02 3.530539870262145996e-01 1.184573099017143250e-01 -1.509464979171752930e-01 -3.883285820484161377e-02 -1.174897849559783936e-01 7.257764041423797607e-02 -1.068074554204940796e-01 4.020776599645614624e-02 -1.598070710897445679e-01 2.802337706089019775e-01 -3.129470348358154297e-01
-1.689480692148208618e-01 5.620979517698287964e-02 9.070404618978500366e-02 -2.165437191724777222e-01 1.234196051955223083e-01 1.937641650438308716e-01 -2.597447931766510010e-01 -9.057562798261642456e-03 2.938758730888366699e-01 1.020502746105194092e-01 -3.638212382793426514e-02 3.737643361091613770e-01 1.625469923019409180e-01 -4.976505786180496216e-02 -3.336727246642112732e-02 -1.732287704944610596e-01 5.942006781697273254e-02 -2.397627532482147217e-01 -4.043582379817962646e-01 -9.933892637491226196e-02 7.658230606466531754e-03 2.606233060359954834e-01 -1.389548778533935547e-01 6.838867813348770142e-02 2.099438756704330444e-01 -7.171290367841720581e-02 5.493669584393501282e-02 -1.134840399026870728e-01 1.419325023889541626e-01 1.841908097267150879e-01 4.803889617323875427e-02 -2.172044366598129272e-01
-3.027664721012115479e-01 -3.028648197650909424e-01 1.992124132812023163e-02 -1.467591673135757446e-01 -2.241718024015426636e-01 8.156051486730575562e-02 -8.786292374134063721e-02 -1.005639135837554932e-01 2.970332205295562744e-01 -1.610176265239715576e-01 1.129335165023803711e-01 -6.824209541082382202e-02 1.853773891925811768e-01 -2.788579165935516357e-01 -9.169036895036697388e-02 1.546995937824249268e-01 -3.725752606987953186e-02 1.320214569568634033e-01 -1.994522362947463989e-01 1.987587101757526398e-02 9.951274842023849487e-02 2.895491719245910645e-01 2.113659381866455078e-01 -6.320369243621826172e-02 -4.995530843734741211e-02 9.456620365381240845e-02 2.450468689203262329e-01 5.709306802600622177e-03 -1.826840266585350037e-02 3.063807189464569092e-01 -2.452519536018371582e-02 -2.759911715984344482e-01
1.820800825953483582e-02 -1.414589732885360718e-01 1.118316426873207092e-01 -2.934873104095458984e-01 -8.117166906595230103e-02 -1.149790659546852112e-01 -2.017648369073867798e-01 -1.934721022844314575e-01 3.974917531013488770e-01 -1.790546625852584839e-01 -1.016792431473731995e-01 -1.468858122825622559e-01 2.002658843994140625e-01 2.003352493047714233e-01 -8.181399106979370117e-02 2.536282241344451904e-01 -2.386745661497116089e-01 1.666217111051082611e-02 -3.127663135528564453e-01 1.022122129797935486e-01 -1.209781244397163391e-01 3.542465567588806152e-01 1.092532724142074585e-01 -2.916518785059452057e-02 5.689676478505134583e-02 -1.996471732854843140e-02 -3.164682304486632347e-03 -2.006124407052993774e-01 5.750596150755882263e-02 -1.564658991992473602e-02 -2.866162173449993134e-02 2.077025473117828369e-01
-4.661833643913269043e-01 1.221460774540901184e-01 -2.732459008693695068e-01 -1.038818582892417908e-01 9.085106104612350464e-02 -2.513142228126525879e-01 -3.223886713385581970e-02 -9.068317711353302002e-02 4.282017648220062256e-01 1.606997400522232056e-01 8.636133372783660889e-02 9.289598464965820312e-02 -1.729814708232879639e-02 9.264405816793441772e-02 1.365057975053787231e-01 1.539573818445205688e-01 1.481163650751113892e-01 -1.680538803339004517e-01 -1.572393178939819336e-01 -9.175445139408111572e-02 1.811820268630981445e-02 -1.220654919743537903e-01 2.261841446161270142e-01 -1.181942522525787354e-01 -2.951031327247619629e-01 -9.189123660326004028e-02 6.462465971708297729e-03 -9.108782559633255005e-02 2.016610056161880493e-01 -1.094410009682178497e-02 1.259887218475341797e-01 3.041857481002807617e-02
-2.782127857208251953e-01 -4.675779491662979126e-02 -1.720001250505447388e-01 1.107434108853340149e-01 -7.918125949800014496e-03 -9.815997444093227386e-03 -6.790705770254135132e-02 -5.720183998346328735e-02 8.525556325912475586e-02 -7.321924716234207153e-02 2.421983331441879272e-01 2.259734719991683960e-01 3.085809946060180664e-01 3.367591500282287598e-01 -5.778342112898826599e-02 6.989440415054559708e-03 -2.299363017082214355e-01 -8.677477017045021057e-03 -1.783779412508010864e-01 3.023144006729125977e-01 -4.380292445421218872e-02 3.457929193973541260e-01 1.288152039051055908e-01 -1.596748828887939453e-01 -6.937924772500991821e-03 -2.866364419460296631e-01 5.762501154094934464e-03 -1.338969767093658447e-01 8.328019082546234131e-02 1.861630529165267944e-01 -1.380451619625091553e-01 -1.886578947305679321e-01
-3.190226554870605469e-01 2.630191445350646973e-01 -8.249008655548095703e-02 -5.606948956847190857e-02 -4.744705185294151306e-02 -3.071219287812709808e-02 -1.755290105938911438e-02 5.072539672255516052e-02 8.006423711776733398e-02 2.138988971710205078e-01 -2.331283874809741974e-02 1.607590541243553162e-02 2.063520550727844238e-01 9.639993309974670410e-03 2.642017900943756104e-01 2.684522271156311035e-01 -1.948273926973342896e-01 5.135815963149070740e-02 -4.928098320960998535e-01 1.246920451521873474e-01 -5.545676499605178833e-02 3.180084824562072754e-01 2.604559436440467834e-02 2.154974192380905151e-01 2.985333502292633057e-01 -9.247709810733795166e-02 1.097250133752822876e-01 -3.771780803799629211e-02 -1.865839958190917969e-02 9.319901466369628906e-03 -1.162234842777252197e-01 -1.032376661896705627e-02
-1.394612193107604980e-01 -2.792628705501556396e-01 -1.522461920976638794e-01 -1.974782943725585938e-01 -1.784825921058654785e-01 9.637252241373062134e-02 -1.309660524129867554e-01 5.800367891788482666e-02 4.848744869232177734e-01 -2.278944104909896851e-01 1.884666383266448975e-01 -2.256017923355102539e-01 1.692605577409267426e-02 -9.134496748447418213e-02 -6.742008030414581299e-02 2.347018867731094360e-01 1.331618428230285645e-01 2.376013100147247314e-01 -2.227377444505691528e-01 1.086669862270355225e-01 2.993643283843994141e-03 1.162250265479087830e-01 2.876037061214447021e-01 -8.450255542993545532e-02 -8.595797419548034668e-02 4.348347336053848267e-02 5.118698626756668091e-02 -1.049832478165626526e-01 8.123841881752014160e-02 1.556012183427810669e-01 -3.184546902775764465e-02 -2.080441415309906006e-01
-3.369521200656890869e-01 6.367121636867523193e-02 5.475133284926414490e-02 -5.096638947725296021e-02 -1.779448837041854858e-01 -6.901157554239034653e-03 -5.524691566824913025e-02 1.129193883389234543e-02 2.992826700210571289e-01 -8.206305652856826782e-02 5.246171727776527405e-02 2.350976504385471344e-02 2.738136053085327148e-01 3.780492544174194336e-01 -1.600510030984878540e-01 1.004301682114601135e-01 -2.247477918863296509e-01 1.534439325332641602e-01 -1.190389543771743774e-01 3.878015875816345215e-01 -1.733611226081848145e-01 1.298061162233352661e-01 1.755965352058410645e-01 3.012762032449245453e-02 -6.525477766990661621e-02 -3.189753368496894836e-02 3.228758694604039192e-03 -6.120610982179641724e-02 -1.567911952733993530e-01 -4.482894018292427063e-02 -3.156177103519439697e-01 -1.902965158224105835e-01
-1.980960220098495483e-01 8.442968875169754028e-02 -1.703293323516845703e-01 3.745783865451812744e-02 -2.536626458168029785e-01 1.565445959568023682e-01 5.044010281562805176e-02 7.906810380518436432e-03 2.673722505569458008e-01 2.665479183197021484e-01 2.288489788770675659e-01 -1.012350022792816162e-01 2.964535355567932129e-01 1.903436928987503052e-01 1.028584390878677368e-01 1.820488125085830688e-01 5.822480469942092896e-02 -1.677174307405948639e-02 -5.620833635330200195e-01 6.994961202144622803e-02 -9.777367115020751953e-03 3.089702501893043518e-02 -2.662418410181999207e-02 -4.898492246866226196e-03 -4.983317852020263672e-02 -1.103013902902603149e-01 8.088570833206176758e-02 8.201789855957031250e-02 1.291989684104919434e-01 1.091710180044174194e-01 2.755873799324035645e-01 1.883270015241578221e-04
-9.598866105079650879e-02 -1.911734603345394135e-02 -2.616882137954235077e-02 -2.498851865530014038e-01 1.604982316493988037e-01 -1.918423771858215332e-01 -6.710357964038848877e-02 -8.648037910461425781e-02 2.773023247718811035e-01 -2.527747303247451782e-02 5.840089172124862671e-03 -1.396088749170303345e-01 2.054507583379745483e-01 1.340620219707489014e-01 5.952021107077598572e-03 -1.563288271427154541e-02 -2.296727299690246582e-01 -2.103672921657562256e-01 -4.447945356369018555e-01 -1.429416835308074951e-01 -5.918968468904495239e-02 7.462778687477111816e-02 1.483808308839797974e-01 1.655832678079605103e-02 -1.496991328895092010e-02 -2.511951625347137451e-01 2.130616903305053711e-01 -1.481213569641113281e-01 5.563398078083992004e-02 2.703100740909576416e-01 -2.662238776683807373e-01 -2.662465572357177734e-01
-6.442809849977493286e-02 1.105458736419677734e-01 -2.163460850715637207e-01 -9.550958126783370972e-02 -2.140132337808609009e-02 -1.526729464530944824e-01 -2.309605926275253296e-01 -3.177133202552795410e-02 4.196929037570953369e-01 6.755062192678451538e-02 -4.677943140268325806e-02 -1.610806137323379517e-01 2.279170304536819458e-01 2.324507981538772583e-01 -4.909092932939529419e-02 1.437273025512695312e-01 1.209872588515281677e-01 -3.629980981349945068e-01 -1.344882547855377197e-01 4.610732197761535645e-02 -3.421099856495857239e-02 -1.206829585134983063e-02 1.254225224256515503e-01 6.042782589793205261e-02 -2.379441261291503906e-01 -1.412407904863357544e-01 2.636489570140838623e-01 -1.608097851276397705e-01 1.123220846056938171e-01 1.293548345565795898e-01 -1.473678797483444214e-01 3.183931112289428711e-01
-1.486333608627319336e-01 2.860004603862762451e-01 -9.031135588884353638e-02 -2.501307614147663116e-02 -4.420315623283386230e-01 1.912294477224349976e-01 1.449611485004425049e-01 -9.554298967123031616e-02 3.165853619575500488e-01 1.475095152854919434e-01 4.249753803014755249e-02 1.011322662234306335e-01 2.931599020957946777e-01 1.635641008615493774e-01 -3.159966552630066872e-03 2.596921622753143311e-01 -1.839816570281982422e-01 -9.154099971055984497e-02 -3.320046663284301758e-01 -1.402797177433967590e-02 7.478032261133193970e-02 9.420588612556457520e-02 1.317307502031326294e-01 1.441012918949127197e-01 4.645733162760734558e-02 -1.976332068443298340e-01 2.750457637012004852e-02 -2.707977406680583954e-02 -6.629394367337226868e-03 1.910721808671951294e-01 7.337052375078201294e-02 -1.455389708280563354e-01
3.066140227019786835e-02 1.640796661376953125e-01 -2.824775688350200653e-02 -2.229772210121154785e-01 3.230562433600425720e-02 -2.777858972549438477e-01 -5.134196579456329346e-02 -1.440279781818389893e-01 5.028873682022094727e-01 1.224988698959350586e-01 1.282713562250137329e-01 6.412617117166519165e-02 -1.603073179721832275e-01 3.486301004886627197e-02 -1.609955728054046631e-01 -5.951288342475891113e-02 -1.638687103986740112e-01 1.222757846117019653e-01 2.015025820583105087e-03 2.120645046234130859e-01 -3.678743541240692139e-02 5.615506321191787720e-02 2.857472300529479980e-01 -2.649201452732086182e-01 -1.509861499071121216e-01 2.401002049446105957e-01 -2.596331574022769928e-02 2.061524987220764160e-02 1.856373846530914307e-01 1.670403629541397095e-01 1.052973642945289612e-01 -2.776217162609100342e-01
-4.546269178390502930e-01 -5.518689379096031189e-02 5.584799870848655701e-02 -2.376395165920257568e-01 -2.764648497104644775e-01 1.505217403173446655e-01 1.850741654634475708e-01 -2.108791023492813110e-01 6.759060174226760864e-02 2.130146622657775879e-01 -1.904318928718566895e-01 8.002471178770065308e-02 5.120153725147247314e-02 1.976803094148635864e-01 -1.555892229080200195e-01 8.135128766298294067e-02 -4.263127967715263367e-02 -6.522665172815322876e-02 -2.845090627670288086e-01 1.450972706079483032e-01 -2.709207534790039062e-01 9.258063882589340210e-02 1.657614111900329590e-01 4.000987485051155090e-02 -4.344025254249572754e-02 2.721411585807800293e-01 1.021264195442199707e-01 -3.393617644906044006e-02 4.710668697953224182e-02 1.603796929121017456e-01 2.058125883340835571e-01 -1.038365289568901062e-01
-1.187283638864755630e-02 1.146651953458786011e-01 -5.286811292171478271e-02 -8.266434818506240845e-02 -1.177147477865219116e-01 -3.191370889544487000e-02 9.208425134420394897e-02 -8.723479509353637695e-02 2.620025873184204102e-01 3.869546055793762207e-01 4.654347151517868042e-02 -8.405070751905441284e-02 1.728667169809341431e-01 2.400896884500980377e-02 -2.373299002647399902e-01 7.636322081089019775e-02 3.132992610335350037e-02 -2.513105273246765137e-01 -3.344739377498626709e-01 5.326475575566291809e-02 9.188135154545307159e-03 1.801632791757583618e-01 1.384336650371551514e-01 -3.801710009574890137e-01 1.228720992803573608e-01 -1.243860125541687012e-01 2.224356681108474731e-02 -1.657634973526000977e-01 -6.593578308820724487e-02 1.242906525731086731e-01 3.753969371318817139e-01 -1.776111274957656860e-01
-7.218958437442779541e-02 -2.627209424972534180e-01 -6.949857622385025024e-02 -2.187348008155822754e-01 -3.236766904592514038e-02 4.065997153520584106e-02 -1.495338082313537598e-01 1.163440868258476257e-01 2.265528738498687744e-01 3.589021041989326477e-02 -9.372655302286148071e-03 -6.255424767732620239e-02 2.590788304805755615e-01 -2.595907747745513916e-01 -1.299440562725067139e-01 3.667685687541961670e-01 -4.353590309619903564e-02 5.495047569274902344e-02 -1.912370026111602783e-01 1.396721005439758301e-01 7.546648383140563965e-02 3.832229077816009521e-01 3.401609063148498535e-01 7.750277221202850342e-02 -1.574791967868804932e-01 -1.611114740371704102e-01 2.159649729728698730e-01 2.771419286727905273e-02 1.844948530197143555e-01 -1.578406780026853085e-03 3.543376177549362183e-02 -1.524383127689361572e-01
2.021654695272445679e-01 2.377025187015533447e-01 9.465052187442779541e-02 -1.412184238433837891e-01 -9.227128326892852783e-02 -6.870051473379135132e-02 -8.410604298114776611e-02 -8.060855418443679810e-02 3.172268867492675781e-01 3.065298795700073242e-01 -1.181343942880630493e-02 -5.250031128525733948e-02 2.544740438461303711e-01 1.432872563600540161e-01 -1.107815653085708618e-01 3.175675123929977417e-02 2.077980190515518188e-01 -1.398456245660781860e-01 -6.238113343715667725e-02 1.303918212652206421e-01 -1.815109252929687500e-01 2.125455737113952637e-01 1.895120888948440552e-01 1.390618830919265747e-01 4.962317273020744324e-02 1.163856983184814453e-01 -2.346293926239013672e-01 -3.704496920108795166e-01 1.837728619575500488e-01 2.613835632801055908e-01 6.231554970145225525e-02 -1.399536132812500000e-01
-1.506079547107219696e-02 -1.101490333676338196e-01 1.661492511630058289e-02 -2.418281584978103638e-01 -2.704811096191406250e-01 3.609608486294746399e-02 -8.767896145582199097e-02 5.203260108828544617e-03 3.591403961181640625e-01 -1.037561148405075073e-01 -1.641834974288940430e-01 6.140875071287155151e-02 -8.473261445760726929e-02 3.463186919689178467e-01 -5.875377357006072998e-02 9.993416815996170044e-02 1.308162882924079895e-02 1.138919442892074585e-01 -1.053667366504669189e-01 -1.793602667748928070e-02 -1.451999992132186890e-01 2.754778861999511719e-01 2.200504094362258911e-01 -6.042707338929176331e-02 -3.169638514518737793e-01 -2.494793832302093506e-01 1.687693297863006592e-01 -1.512889564037322998e-01 -1.591680347919464111e-01 1.088601052761077881e-01 -1.676926314830780029e-01 -2.875447571277618408e-01
-3.869912922382354736e-01 4.914169758558273315e-02 7.815355807542800903e-02 -1.426725834608078003e-01 2.284658998250961304e-01 1.462276875972747803e-01 2.666065283119678497e-02 -4.552262648940086365e-02 2.458657771348953247e-01 1.739716529846191406e-01 2.933521270751953125e-01 -4.445366188883781433e-02 2.378212511539459229e-01 1.377955824136734009e-01 -9.785625338554382324e-02 6.411632150411605835e-02 7.896129041910171509e-02 -2.943505942821502686e-01 -1.181822502985596657e-03 8.646505326032638550e-02 1.239352151751518250e-01 5.094923824071884155e-02 2.200295627117156982e-01 -1.090594008564949036e-01 -4.181104898452758789e-02 3.737432509660720825e-02 3.464021682739257812e-01 -3.361733555793762207e-01 1.372748166322708130e-01 8.995254337787628174e-02 1.868358999490737915e-01 -2.008008398115634918e-02
-2.746075093746185303e-01 -8.238814771175384521e-02 4.124616459012031555e-02 -2.115327864885330200e-01 -1.128745228052139282e-01 -2.417662590742111206e-01 -8.590518683195114136e-02 -8.580076694488525391e-02 5.075380206108093262e-01 4.558028280735015869e-02 1.487434804439544678e-01 2.202007770538330078e-01 -2.267478778958320618e-02 2.446952015161514282e-01 2.066430002450942993e-01 -2.838672101497650146e-01 1.787720806896686554e-02 -1.304072290658950806e-01 -1.740316897630691528e-01 1.009399369359016418e-01 1.055681407451629639e-01 9.433897584676742554e-02 -1.327517349272966385e-02 1.925604492425918579e-01 2.093044519424438477e-01 2.808108627796173096e-01 8.598629385232925415e-02 -1.263039112091064453e-01 -6.640338152647018433e-02 4.285554960370063782e-02 -5.092351511120796204e-02 -3.892339393496513367e-02
-1.019218936562538147e-01 7.491407543420791626e-02 6.294218450784683228e-02 -4.407728016376495361e-01 2.732606232166290283e-02 -5.097548291087150574e-02 1.307354271411895752e-01 1.161400154232978821e-01 3.611959815025329590e-01 2.067481726408004761e-01 -4.437326267361640930e-02 -5.035993084311485291e-02 3.163113445043563843e-02 2.425380051136016846e-01 -8.703597635030746460e-02 -1.475875824689865112e-02 1.291018426418304443e-01 -5.688017234206199646e-02 -3.950016498565673828e-01 1.061353646218776703e-02 -1.184665486216545105e-01 1.370963752269744873e-01 -4.262628965079784393e-03 1.870938949286937714e-02 -2.280591279268264771e-01 1.490952372550964355e-01 2.005068063735961914e-01 -1.840726882219314575e-01 1.350274085998535156e-01 2.608670592308044434e-01 -1.936029046773910522e-01 1.586491316556930542e-01
8.798228204250335693e-02 -1.600370556116104126e-01 1.024363785982131958e-01 -3.379658758640289307e-01 -3.174419701099395752e-01 -7.963948883116245270e-03 -1.571854203939437866e-01 1.431125961244106293e-02 1.876786202192306519e-01 -4.409849643707275391e-02 -7.089746743440628052e-02 1.367122083902359009e-01 3.097463548183441162e-01 2.911505401134490967e-01 -6.289517134428024292e-02 2.391677051782608032e-01 -3.199590742588043213e-01 -3.681486472487449646e-02 -3.489259481430053711e-01 2.223237156867980957e-01 -6.535752117633819580e-02 7.753054797649383545e-02 9.360044449567794800e-02 9.414888173341751099e-02 -1.849606782197952271e-01 -2.155091241002082825e-02 1.365105807781219482e-01 -1.883439272642135620e-01 7.985673844814300537e-02 3.130201995372772217e-02 -1.090584546327590942e-01 -5.086417496204376221e-02
-2.351111769676208496e-01 -2.366338074207305908e-01 -4.907112196087837219e-02 8.202363736927509308e-03 -2.293949276208877563e-01 -2.138629555702209473e-02 -6.447887420654296875e-02 -3.327440470457077026e-02 4.264262616634368896e-01 -9.826333820819854736e-02 7.380647212266921997e-02 -8.940255641937255859e-02 2.218890935182571411e-01 -2.888026833534240723e-01 3.627010062336921692e-02 2.302971929311752319e-01 -4.232862964272499084e-02 1.171158403158187866e-01 -2.899200618267059326e-01 -1.043499633669853210e-02 8.969267457723617554e-02 3.599106073379516602e-01 9.528580307960510254e-02 9.063567966222763062e-03 3.045098669826984406e-02 1.257745455950498581e-02 2.845650911331176758e-01 -3.546572104096412659e-02 4.413299262523651123e-02 1.420783549547195435e-01 4.407257586717605591e-02 -2.866514921188354492e-01
-2.829801291227340698e-02 2.669987082481384277e-01 1.681184023618698120e-01 -1.504093706607818604e-01 -3.788055106997489929e-02 1.428445279598236084e-01 -2.472551912069320679e-01 7.296982407569885254e-02 2.656200826168060303e-01 1.467406898736953735e-01 -1.896058320999145508e-01 7.848138362169265747e-02 2.797503471374511719e-01 1.279590278863906860e-01 1.075904816389083862e-01 -2.363028936088085175e-02 -2.924285531044006348e-01 -1.311996430158615112e-01 -3.593269288539886475e-01 1.872374117374420166e-01 -4.446246102452278137e-02 2.666712701320648193e-01 1.069628298282623291e-01 1.016466766595840454e-01 -1.218518167734146118e-01 -2.267775684595108032e-01 1.055838540196418762e-01 4.520905017852783203e-02 2.274538874626159668e-01 8.726632595062255859e-02 2.045463919639587402e-01 7.306104153394699097e-02
-1.691121906042098999e-01 -2.289300970733165741e-02 -3.224444091320037842e-01 -1.078756153583526611e-01 -1.680672913789749146e-01 -3.498297035694122314e-01 7.512471079826354980e-02 -3.651266451925039291e-04 2.189723104238510132e-01 1.786496639251708984e-01 2.877040766179561615e-02 -1.622145622968673706e-01 2.420482486486434937e-01 -2.838511466979980469e-01 8.292059600353240967e-02 1.243828907608985901e-01 -1.308985352516174316e-01 1.406764239072799683e-02 -1.332464069128036499e-01 2.933880686759948730e-01 -1.985412985086441040e-01 2.517627775669097900e-01 4.219396114349365234e-01 -3.128871321678161621e-02 -2.911039628088474274e-02 -9.430150501430034637e-03 -2.946586720645427704e-02 9.109838306903839111e-02 1.231698021292686462e-01 -1.564327254891395569e-02 -4.061008617281913757e-02 1.843261905014514923e-02
-2.980442047119140625e-01 1.313547939062118530e-01 -3.186570480465888977e-02 -1.169145703315734863e-01 -4.464533552527427673e-02 5.183451250195503235e-02 -1.536578238010406494e-01 -6.472340319305658340e-04 4.757643342018127441e-01 -1.254166960716247559e-01 1.661642044782638550e-01 1.064558401703834534e-01 2.876549959182739258e-01 2.684543728828430176e-01 3.673818707466125488e-02 6.507588177919387817e-02 -3.464734554290771484e-02 2.163823843002319336e-01 -1.236613839864730835e-01 3.072075843811035156e-01 -1.766927987337112427e-01 -9.249980747699737549e-02 2.108042389154434204e-01 -1.168941054493188858e-02 6.685783714056015015e-02 -2.001408934593200684e-01 1.156358979642391205e-02 -1.437505185604095459e-01 -4.837637767195701599e-02 -1.510868668556213379e-01 -2.467417567968368530e-01 -1.268961280584335327e-01
-2.013807892799377441e-01 1.631309688091278076e-01 3.217757493257522583e-02 -1.823342293500900269e-01 -1.154332235455513000e-01 -1.868247240781784058e-01 1.589549779891967773e-01 2.758552134037017822e-01 4.822655022144317627e-01 2.489098608493804932e-01 9.069417719729244709e-04 9.317118674516677856e-02 1.062387302517890930e-01 3.188277781009674072e-01 3.111226111650466919e-02 -7.391924411058425903e-02 7.798161357641220093e-02 -4.007930681109428406e-02 -2.213872373104095459e-01 1.073845326900482178e-01 6.544119212776422501e-03 3.113996386528015137e-01 -4.784068092703819275e-02 -1.330804526805877686e-01 -7.129434496164321899e-02 2.457335144281387329e-01 -1.231254916638135910e-02 -2.450193911790847778e-01 9.310746192932128906e-02 -3.042124584317207336e-02 -1.952065341174602509e-02 -7.417345046997070312e-02
-1.456668525934219360e-01 2.506132796406745911e-02 1.624104082584381104e-01 -3.216402232646942139e-02 -2.310329228639602661e-01 -2.350562717765569687e-03 -8.222508430480957031e-02 2.090362273156642914e-02 1.796634793281555176e-01 -1.380355656147003174e-01 -7.542724162340164185e-02 2.166349589824676514e-01 1.512311995029449463e-01 2.738530188798904419e-02 1.337043642997741699e-01 1.943111866712570190e-01 -1.894050650298595428e-02 -5.251398682594299316e-01 -2.119281888008117676e-01 1.740102767944335938e-01 -2.849855720996856689e-01 1.755783855915069580e-01 7.621698081493377686e-02 -8.881830424070358276e-02 2.488184422254562378e-01 1.209244579076766968e-01 1.222553383558988571e-02 -2.121307998895645142e-01 1.663936376571655273e-01 8.405756205320358276e-02 2.316111922264099121e-01 -1.407485157251358032e-01
-2.419625520706176758e-01 6.407532840967178345e-02 1.218514218926429749e-01 -4.420955479145050049e-01 6.925308704376220703e-02 4.557607229799032211e-03 -1.277563278563320637e-03 -3.604386448860168457e-01 2.354676276445388794e-02 -2.541336417198181152e-01 -1.568720936775207520e-01 -8.250712603330612183e-02 2.127479314804077148e-01 1.526479870080947876e-01 -1.180656477808952332e-01 2.948163449764251709e-01 -1.781642138957977295e-01 -1.161156818270683289e-01 -8.182005584239959717e-02 2.811000645160675049e-01 -1.647095382213592529e-01 1.490156501531600952e-01 2.247422188520431519e-01 -1.833446174860000610e-01 9.550113230943679810e-02 -4.157352074980735779e-02 1.132687851786613464e-01 -5.665447190403938293e-02 -5.738791823387145996e-02 1.742463558912277222e-01 -3.744941204786300659e-02 -1.258193282410502434e-03
1.197189325466752052e-03 1.579400151968002319e-01 -3.521209582686424255e-02 -1.631718575954437256e-01 -2.688355743885040283e-01 9.320306032896041870e-02 2.398345991969108582e-02 8.531901985406875610e-02 3.330873847007751465e-01 1.470052301883697510e-01 7.681624591350555420e-02 2.328892946243286133e-01 5.663095042109489441e-02 -1.217573881149291992e-01 -1.912272125482559204e-01 9.668710082769393921e-02 2.779371738433837891e-01 -2.230543494224548340e-01 -2.956678271293640137e-01 3.321708440780639648e-01 -2.483471296727657318e-02 -4.418531060218811035e-02 1.205950528383255005e-01 9.071453660726547241e-02 -7.866522669792175293e-02 3.185824453830718994e-01 -3.648703452199697495e-03 -2.477867156267166138e-02 9.716539084911346436e-02 9.445098042488098145e-02 2.876553535461425781e-01 -2.054553776979446411e-01
-1.248563304543495178e-01 9.960094839334487915e-02 -2.234245389699935913e-01 1.060341596603393555e-01 1.149601563811302185e-01 2.349015027284622192e-01 3.689179196953773499e-02 -5.990326032042503357e-02 2.435831278562545776e-01 3.410966396331787109e-01 1.544628888368606567e-01 -1.059512943029403687e-01 2.795976102352142334e-01 1.444076150655746460e-01 1.042597740888595581e-01 3.920227661728858948e-02 4.986904934048652649e-02 -3.863289486616849899e-03 -6.079170107841491699e-01 2.036922723054885864e-01 -9.683419764041900635e-02 -7.605480402708053589e-02 1.026471406221389771e-01 1.092726271599531174e-02 6.856657564640045166e-03 -8.758000284433364868e-02 3.338692337274551392e-02 1.460999697446823120e-01 1.658803075551986694e-01 1.954855583608150482e-02 1.171569228172302246e-01 -8.131099492311477661e-02
-3.376603722572326660e-01 2.254606038331985474e-01 7.844975590705871582e-02 -6.218894198536872864e-02 8.481623977422714233e-02 4.825421795248985291e-02 -2.792504131793975830e-01 -1.955337375402450562e-01 2.647592425346374512e-01 -2.065786905586719513e-02 -2.309814393520355225e-01 4.096823036670684814e-01 2.154735326766967773e-01 7.104998081922531128e-02 -2.594011425971984863e-01 3.724266961216926575e-02 1.591275334358215332e-01 -2.951501682400703430e-02 -2.018217295408248901e-01 1.389476470649242401e-02 -1.772608906030654907e-01 3.116633892059326172e-01 -9.441937506198883057e-02 9.156978130340576172e-02 7.506621628999710083e-02 -5.556188523769378662e-02 6.906402111053466797e-02 -1.542345732450485229e-01 8.093884587287902832e-02 1.714298129081726074e-01 1.806895434856414795e-02 3.172247484326362610e-02
2.820802666246891022e-02 3.649333417415618896e-01 9.738760441541671753e-02 -3.026916086673736572e-01 -1.981930136680603027e-01 -6.437730789184570312e-02 -1.247943490743637085e-01 9.186454862356185913e-02 3.984352052211761475e-01 1.408532559871673584e-01 -1.508506536483764648e-01 -1.697979494929313660e-02 -1.459937542676925659e-01 -1.623392999172210693e-01 3.113956376910209656e-02 1.804409548640251160e-02 2.113822847604751587e-02 -1.599260270595550537e-01 -1.928539127111434937e-01 2.350716441869735718e-01 -1.731817722320556641e-01 -1.616026312112808228e-01 1.638467311859130859e-01 -2.399725764989852905e-01 1.945754326879978180e-02 1.072807833552360535e-01 -1.149448528885841370e-01 -1.278429329395294189e-01 -5.749545618891716003e-02 1.621049493551254272e-01 -1.153873726725578308e-01 -3.217602670192718506e-01
-3.546232879161834717e-01 1.820655316114425659e-01 -2.595701515674591064e-01 -1.326022893190383911e-01 -5.002449825406074524e-02 -9.844223037362098694e-03 -5.596607550978660583e-02 -1.234653592109680176e-01 2.299196422100067139e-01 9.572534263134002686e-02 3.982434570789337158e-01 1.488428115844726562e-01 1.440180987119674683e-01 2.013863027095794678e-01 3.580000996589660645e-02 1.422246992588043213e-01 -2.209582477807998657e-01 -1.714824736118316650e-01 -2.767090797424316406e-01 2.630978263914585114e-02 1.115592345595359802e-01 7.571853697299957275e-02 -8.408757299184799194e-02 -2.053357511758804321e-01 5.715702846646308899e-02 -1.969217509031295776e-01 8.460944145917892456e-02 -1.068837707862257957e-03 2.740437388420104980e-01 6.752784550189971924e-02 2.347939610481262207e-01 -5.176165699958801270e-02
-2.641955316066741943e-01 -4.024104773998260498e-02 -2.053526639938354492e-01 -3.667366504669189453e-02 2.191060036420822144e-02 -3.133476674556732178e-01 1.811945624649524689e-02 1.860072910785675049e-01 5.459558963775634766e-01 5.904836207628250122e-02 -7.361457496881484985e-02 -5.442444980144500732e-02 2.620569765567779541e-01 7.039728760719299316e-02 -1.855644434690475464e-01 1.392392367124557495e-01 1.297408491373062134e-01 -3.060329854488372803e-01 -1.288483440876007080e-01 6.272233277559280396e-02 -9.941010922193527222e-02 -1.328698843717575073e-01 1.646934449672698975e-01 2.717735804617404938e-02 1.473933551460504532e-02 -5.809360370039939880e-02 -5.625844374299049377e-02 -1.355846375226974487e-01 1.857471913099288940e-01 2.312905490398406982e-01 -1.051951721310615540e-01 5.880550667643547058e-02
-2.892141640186309814e-01 3.467726707458496094e-01 -1.891298964619636536e-02 1.043436452746391296e-01 -2.988233566284179688e-01 2.573269009590148926e-01 3.423209488391876221e-02 -5.522137507796287537e-02 3.827223777770996094e-01 3.651288151741027832e-02 -1.271785646677017212e-01 -1.080302596092224121e-01 1.965504884719848633e-01 1.874000579118728638e-01 4.213993623852729797e-02 1.641418188810348511e-01 -6.322588026523590088e-02 -1.835613548755645752e-01 -3.118731379508972168e-01 5.057759210467338562e-02 -7.014719396829605103e-02 1.542318016290664673e-01 1.435208767652511597e-01 4.912840668112039566e-03 -1.655769161880016327e-02 -1.996714323759078979e-01 1.416372954845428467e-01 5.759584531188011169e-02 1.584410518407821655e-01 6.081655994057655334e-02 4.505566507577896118e-02 -2.565192580223083496e-01
1.014639586210250854e-01 9.910760074853897095e-02 -1.248157322406768799e-01 -8.091884106397628784e-02 -2.285967618227005005e-01 -1.172942072153091431e-01 1.568461209535598755e-02 -6.429126858711242676e-02 3.980014920234680176e-01 2.498482614755630493e-01 2.191251516342163086e-01 9.097795188426971436e-02 2.100098133087158203e-01 -1.461183577775955200e-01 9.579772502183914185e-02 -2.582322247326374054e-02 6.141204386949539185e-02 -1.847431361675262451e-01 -7.349652051925659180e-02 2.073537372052669525e-02 6.976596266031265259e-02 -2.626603003591299057e-03 6.272104978561401367e-01 -8.990311995148658752e-03 6.994862109422683716e-02 2.810498140752315521e-02 1.515587717294692993e-01 7.659056037664413452e-02 1.460984647274017334e-01 -5.769596248865127563e-02 -1.428609192371368408e-01 -1.151454970240592957e-01
-2.176099224016070366e-03 1.170379519462585449e-01 -2.041299194097518921e-01 -2.874161601066589355e-01 -4.719710648059844971e-01 -2.569089531898498535e-01 -1.872578412294387817e-01 -1.589818000793457031e-01 2.768837809562683105e-01 1.130892038345336914e-01 1.141571700572967529e-01 9.757047891616821289e-02 7.856015115976333618e-02 -1.510880887508392334e-01 -6.252861768007278442e-02 5.781630426645278931e-02 9.479834884405136108e-02 -3.304078280925750732e-01 -1.296892762184143066e-01 1.163416579365730286e-01 -9.097367525100708008e-02 -8.560450375080108643e-02 1.672224402427673340e-01 1.064857095479965210e-01 -4.682188108563423157e-02 1.455404609441757202e-01 -1.030037254095077515e-01 -4.988678172230720520e-02 1.399718672037124634e-01 2.457985579967498779e-01 -1.697418652474880219e-02 -2.108929306268692017e-01
-2.277670353651046753e-01 -1.272912882268428802e-02 -1.774487495422363281e-01 -4.000316262245178223e-01 1.324426829814910889e-01 -9.852317720651626587e-02 1.355577111244201660e-01 -5.688973143696784973e-02 2.037450522184371948e-01 -1.379063278436660767e-01 -1.565897464752197266e-02 1.993853449821472168e-01 1.374738216400146484e-01 1.228904798626899719e-01 1.558389663696289062e-01 1.068379878997802734e-01 -1.455052047967910767e-01 -2.377251684665679932e-01 -1.248164251446723938e-01 4.248299822211265564e-02 -1.249497011303901672e-01 -4.788328334689140320e-02 8.003918081521987915e-02 -1.097825989127159119e-01 1.339922994375228882e-01 -1.973706530407071114e-03 5.247318148612976074e-01 1.672139465808868408e-01 1.910319328308105469e-01 -5.663083493709564209e-02 -8.598044514656066895e-02 -1.938246935606002808e-01
-1.984982192516326904e-01 5.492234975099563599e-02 1.108167693018913269e-02 -3.134267330169677734e-01 4.114139825105667114e-02 1.220077574253082275e-01 -2.944180928170681000e-02 -4.588523209095001221e-01 1.935690455138683319e-02 -1.297372672706842422e-02 1.613347604870796204e-02 2.245333604514598846e-02 3.763267695903778076e-01 1.007329225540161133e-01 1.824898086488246918e-02 2.180399000644683838e-01 -1.723004430532455444e-01 -1.150023043155670166e-01 -1.728179007768630981e-01 8.634960651397705078e-02 -2.076268941164016724e-01 1.194850429892539978e-01 -7.749205827713012695e-02 -1.440038718283176422e-02 2.169550955295562744e-01 6.785778701305389404e-02 3.109161555767059326e-01 -1.583496034145355225e-01 -4.731014370918273926e-02 3.028028011322021484e-01 -4.838838055729866028e-02 -1.294649392366409302e-01
-3.476438224315643311e-01 -3.397906199097633362e-02 3.831698745489120483e-02 -9.974377229809761047e-03 -1.730291247367858887e-01 1.846829354763031006e-01 8.753568679094314575e-02 -3.063951134681701660e-01 1.234844028949737549e-01 1.360282599925994873e-01 -7.803794741630554199e-02 -5.160325393080711365e-02 1.039062738418579102e-01 3.708622232079505920e-02 -1.344636231660842896e-01 2.217228412628173828e-01 -1.245743110775947571e-01 -2.652350068092346191e-01 -1.003835052251815796e-01 -8.612763881683349609e-02 -1.591020226478576660e-01 8.987551927566528320e-02 1.311216503381729126e-01 -1.750675588846206665e-01 3.304335102438926697e-02 2.198724448680877686e-01 1.482920497655868530e-01 -3.822608292102813721e-01 2.607067227363586426e-01 2.880721986293792725e-01 1.276489049196243286e-01 -1.397236436605453491e-01
-1.603811280801892281e-03 -7.448373734951019287e-02 -5.457274615764617920e-02 -3.733285069465637207e-01 -8.693541586399078369e-02 1.841090433299541473e-02 -1.241938844323158264e-01 -2.289149314165115356e-01 1.843365877866744995e-01 -2.990345060825347900e-01 -4.844086989760398865e-02 -1.523410677909851074e-01 5.224265158176422119e-02 -1.346576120704412460e-02 1.148588433861732483e-01 2.487929612398147583e-01 -1.915352791547775269e-01 -5.031388625502586365e-02 -3.983637392520904541e-01 -3.599772974848747253e-02 -7.028959691524505615e-02 3.683230280876159668e-01 2.903197705745697021e-01 -1.651357859373092651e-01 5.342911183834075928e-02 -6.117479130625724792e-02 -8.850209414958953857e-02 -2.595895528793334961e-01 -3.000931348651647568e-03 -9.768936038017272949e-02 7.619792968034744263e-02 2.962983399629592896e-02
-5.310474708676338196e-02 4.117259010672569275e-02 -7.007387280464172363e-02 -1.460067927837371826e-01 -9.759335219860076904e-02 -3.291333615779876709e-01 -5.539091303944587708e-02 6.755366921424865723e-02 6.803555488586425781e-01 4.662162810564041138e-02 -8.533031493425369263e-02 -2.733545564115047455e-02 -1.027479618787765503e-01 -1.728473603725433350e-01 2.963114380836486816e-01 2.926404774188995361e-02 -2.064617425203323364e-01 -6.037693843245506287e-02 -1.509057283401489258e-01 8.259744197130203247e-02 -1.912897080183029175e-01 6.832817196846008301e-02 4.673160240054130554e-02 -2.576615288853645325e-02 7.892688363790512085e-02 2.469378262758255005e-01 1.286145448684692383e-01 -1.214231625199317932e-01 -1.201285123825073242e-01 5.377270653843879700e-02 4.229146242141723633e-02 -6.337691098451614380e-02
-5.778771266341209412e-02 -9.464988112449645996e-02 1.210130378603935242e-01 3.030468244105577469e-03 -1.833149464800953865e-03 -1.332957446575164795e-01 -4.563958644866943359e-01 -2.993327677249908447e-01 5.027837753295898438e-01 -8.785405009984970093e-02 1.078929305076599121e-01 1.116838529706001282e-01 -1.276039183139801025e-01 -2.344556003808975220e-01 7.380291074514389038e-02 1.828129738569259644e-01 -5.623185634613037109e-02 1.866740137338638306e-01 -1.783068031072616577e-01 1.450868546962738037e-01 -8.195845782756805420e-02 1.734211146831512451e-01 1.211484745144844055e-01 -7.072620093822479248e-02 5.182439833879470825e-02 3.611075133085250854e-02 6.637623161077499390e-02 -1.200703456997871399e-01 2.678452134132385254e-01 1.266030371189117432e-01 -6.394621729850769043e-02 2.533212490379810333e-02
-1.833343505859375000e-02 3.309648036956787109e-01 1.084678694605827332e-01 6.836973875761032104e-02 1.480005979537963867e-01 4.656395409256219864e-03 9.066573530435562134e-02 2.530479617416858673e-02 3.485538661479949951e-01 2.450871840119361877e-02 -7.738899439573287964e-02 3.245453536510467529e-01 2.088309377431869507e-01 -1.059534624218940735e-01 -1.438042223453521729e-01 2.524585723876953125e-01 -1.642251163721084595e-01 4.925404489040374756e-02 -1.245847940444946289e-01 6.507077068090438843e-02 -1.334442496299743652e-01 1.094632446765899658e-01 1.622215062379837036e-01 2.037911675870418549e-02 5.567842349410057068e-02 1.609423607587814331e-01 1.639229506254196167e-01 4.686072934418916702e-03 -2.380763441324234009e-01 4.954721033573150635e-01 1.034129038453102112e-02 -7.995056360960006714e-02
-1.087026894092559814e-01 1.137005630880594254e-03 -1.654421389102935791e-01 -6.826251745223999023e-02 -3.143108636140823364e-02 -2.987430691719055176e-01 -1.032230183482170105e-01 6.599451601505279541e-02 4.167499840259552002e-01 1.916798949241638184e-01 1.613918840885162354e-01 -1.354044526815414429e-01 1.930744200944900513e-01 -1.337237954139709473e-01 -2.795467525720596313e-02 7.825306057929992676e-02 1.938313543796539307e-01 -2.589067816734313965e-01 -8.119358867406845093e-02 2.888075709342956543e-01 -2.345826476812362671e-01 -3.774375095963478088e-02 1.743011027574539185e-01 1.392567008733749390e-01 1.025365144014358521e-01 -6.842795014381408691e-02 1.763761490583419800e-01 -1.773221194744110107e-01 2.153491079807281494e-01 2.909194231033325195e-01 -1.430295109748840332e-01 6.317125260829925537e-02
-2.204280644655227661e-01 1.969726532697677612e-01 4.364161938428878784e-02 -4.343631863594055176e-01 2.655426599085330963e-02 -8.870202302932739258e-02 -5.779782310128211975e-02 -1.034804880619049072e-01 1.226215958595275879e-01 1.581980437040328979e-01 1.831978932023048401e-02 1.372720897197723389e-01 1.108430847525596619e-01 2.742390334606170654e-01 -1.648754775524139404e-01 1.640460081398487091e-02 7.546367705799639225e-04 -2.792079746723175049e-01 -7.597487419843673706e-02 1.421262621879577637e-01 -8.118867129087448120e-02 2.582180202007293701e-01 -1.379610300064086914e-01 -9.629772603511810303e-02 9.441658109426498413e-02 8.777851611375808716e-02 1.029670834541320801e-01 -2.447328120470046997e-01 2.968846857547760010e-01 2.802652418613433838e-01 -7.398543506860733032e-02 -2.458533346652984619e-01
-3.104790449142456055e-01 9.748909622430801392e-02 2.317866310477256775e-02 8.795461803674697876e-02 -5.537182092666625977e-02 1.544063240289688110e-01 9.979669749736785889e-02 2.441400438547134399e-01 2.459438592195510864e-01 3.012307584285736084e-01 2.079800367355346680e-01 -2.066888958215713501e-01 2.463285923004150391e-01 1.457467079162597656e-01 1.429910957813262939e-01 -3.536810725927352905e-02 -1.159949824213981628e-01 -1.730241030454635620e-01 -1.565639860928058624e-02 2.352360934019088745e-01 -1.909338384866714478e-01 1.217775419354438782e-01 3.787826895713806152e-01 -1.876164525747299194e-01 -1.453422103077173233e-02 1.145954150706529617e-02 1.869277358055114746e-01 1.413409709930419922e-01 -5.651426315307617188e-02 9.415505826473236084e-02 1.873869895935058594e-01 -1.310078650712966919e-01
-3.273661434650421143e-01 2.455894201993942261e-01 5.692842416465282440e-03 -1.223574951291084290e-02 -1.209181174635887146e-01 5.779507756233215332e-02 8.019348978996276855e-02 -2.052878960967063904e-02 3.250812590122222900e-01 2.584254182875156403e-02 2.308667153120040894e-01 1.139264553785324097e-01 2.366826236248016357e-01 9.738135337829589844e-02 -3.211194649338722229e-02 1.745164841413497925e-01 -2.805503904819488525e-01 -2.617492079734802246e-01 -2.966353297233581543e-01 1.922044306993484497e-01 1.142651364207267761e-01 1.227443516254425049e-01 -5.947952345013618469e-02 -2.380136400461196899e-01 1.665121763944625854e-01 -1.921091824769973755e-01 5.515548586845397949e-02 -1.697756908833980560e-02 2.870525717735290527e-01 3.772771731019020081e-02 1.581538617610931396e-01 -2.535366453230381012e-02
-3.581876456737518311e-01 -2.761293649673461914e-01 -7.382255792617797852e-02 -9.767363220453262329e-02 -2.654414176940917969e-01 9.351544827222824097e-02 -6.442229449748992920e-02 -1.036807801574468613e-02 3.010124862194061279e-01 -1.744623929262161255e-01 -1.394449733197689056e-02 -1.326806992292404175e-01 1.993273794651031494e-01 -1.942353248596191406e-01 -4.407289251685142517e-02 2.555049061775207520e-01 4.700389876961708069e-02 1.477729827165603638e-01 -2.058690786361694336e-01 1.306608319282531738e-01 -2.023298479616641998e-02 2.559532821178436279e-01 9.852339327335357666e-02 -6.857004016637802124e-02 3.064494766294956207e-02 5.491968989372253418e-02 2.869642376899719238e-01 5.322569236159324646e-02 6.619901955127716064e-02 2.158002108335494995e-01 -3.128138557076454163e-02 -3.295086920261383057e-01
2.125859409570693970e-01 -1.502837538719177246e-01 6.116984412074089050e-02 -2.120561748743057251e-01 -4.091722518205642700e-02 -1.068963110446929932e-01 -2.002566456794738770e-01 -6.404758244752883911e-02 3.305619955062866211e-01 -3.577106073498725891e-02 3.675438091158866882e-02 8.332214504480361938e-02 3.573854267597198486e-01 1.439433451741933823e-02 -4.041535779833793640e-02 4.645601287484169006e-02 1.164488866925239563e-01 1.006950885057449341e-01 -3.778675496578216553e-01 1.056608185172080994e-01 -1.251115649938583374e-01 3.465457856655120850e-01 -8.936281502246856689e-02 -1.932700276374816895e-01 1.874162703752517700e-01 -3.583423495292663574e-01 1.029811352491378784e-01 -1.487661898136138916e-01 1.135091204196214676e-02 2.695342060178518295e-03 -6.747619807720184326e-02 -1.262759566307067871e-01
-1.714383834041655064e-03 5.801853258162736893e-03 -4.112039133906364441e-02 -4.006816744804382324e-01 1.410472542047500610e-01 -3.284948468208312988e-01 8.003555983304977417e-02 -1.696944534778594971e-01 6.836425513029098511e-02 -1.627312302589416504e-01 -4.078886006027460098e-03 -1.532855927944183350e-01 2.552726864814758301e-01 1.279987692832946777e-01 1.988251507282257080e-02 2.642155289649963379e-01 -9.136863052845001221e-02 -3.302362561225891113e-01 -2.079910039901733398e-01 2.992009818553924561e-01 -9.993705153465270996e-02 7.748569548130035400e-02 6.910797953605651855e-02 -9.942501783370971680e-02 2.296454310417175293e-01 1.568773761391639709e-02 1.766801476478576660e-01 -1.751299798488616943e-01 9.665795415639877319e-02 -4.693610966205596924e-02 1.685796380043029785e-01 -1.806316226720809937e-01
-7.197564002126455307e-03 1.017775163054466248e-01 2.943151816725730896e-02 -2.380338013172149658e-01 3.056362085044384003e-02 -4.179707914590835571e-02 -5.679028108716011047e-02 -1.946650892496109009e-01 2.753602266311645508e-01 5.458407476544380188e-02 -1.856081187725067139e-01 -1.927861198782920837e-02 4.255171716213226318e-01 1.522129029035568237e-01 -8.170758932828903198e-02 -1.105121336877346039e-02 -1.022125557065010071e-01 -7.407127320766448975e-02 -3.010393083095550537e-01 -1.186587512493133545e-01 -7.728073745965957642e-02 3.347380161285400391e-01 2.337723374366760254e-01 -1.691021323204040527e-01 3.104585222899913788e-02 -2.907512784004211426e-01 2.350553125143051147e-02 -2.066297829151153564e-01 -1.834276914596557617e-01 1.161758452653884888e-01 -2.541187703609466553e-01 -3.511340171098709106e-02
-9.175980836153030396e-02 9.750610217452049255e-03 -1.304113119840621948e-02 2.367173088714480400e-03 1.981298774480819702e-01 5.841796100139617920e-02 2.572732865810394287e-01 -4.799615219235420227e-02 3.843279480934143066e-01 2.254392653703689575e-01 -7.045103609561920166e-02 8.106318116188049316e-02 1.079681590199470520e-01 -4.618677869439125061e-02 3.130581676959991455e-01 -5.410344339907169342e-03 -9.357618540525436401e-02 -2.133944481611251831e-01 -3.452396094799041748e-01 2.105433195829391479e-01 -1.315080225467681885e-01 -6.136021763086318970e-02 3.206902146339416504e-01 7.084254920482635498e-02 3.898335993289947510e-02 -1.558622717857360840e-01 2.266720235347747803e-01 2.080256491899490356e-01 1.521048247814178467e-01 4.179869964718818665e-02 1.932615637779235840e-01 -1.697769016027450562e-01
-1.134944781661033630e-01 -2.214451087638735771e-03 1.643607020378112793e-01 1.228928267955780029e-01 1.326725352555513382e-02 3.599519431591033936e-01 -3.504322841763496399e-02 -1.375061720609664917e-01 5.193617343902587891e-01 -9.186255186796188354e-02 -1.742118746042251587e-01 1.057038381695747375e-01 5.110513046383857727e-02 1.852804571390151978e-01 2.391071915626525879e-01 7.279600203037261963e-02 2.916581369936466217e-02 -4.137996435165405273e-01 -4.232470318675041199e-02 6.879835575819015503e-02 9.717602282762527466e-03 2.212525606155395508e-01 2.171353995800018311e-01 -1.417311560362577438e-02 -1.178799867630004883e-01 9.710365533828735352e-02 1.002764031291007996e-01 -1.443704813718795776e-01 1.728333681821823120e-01 -1.499449275434017181e-02 -9.545523673295974731e-03 -1.288320422172546387e-01
-4.278787076473236084e-01 2.135419398546218872e-01 -1.206236630678176880e-01 -1.252029240131378174e-01 -7.826725393533706665e-02 1.095210611820220947e-01 -1.109610944986343384e-01 8.299943059682846069e-03 4.138779044151306152e-01 -1.791170388460159302e-01 -1.803420670330524445e-02 1.740205883979797363e-01 4.901561513543128967e-02 2.041788250207901001e-01 2.253086268901824951e-01 1.275214552879333496e-01 -3.619791939854621887e-02 2.986424267292022705e-01 -2.941810488700866699e-01 6.837957352399826050e-02 -7.969635725021362305e-02 3.032697923481464386e-02 1.898352205753326416e-01 1.795817613601684570e-01 -1.503061056137084961e-01 -6.951430439949035645e-02 1.197345778346061707e-01 -4.550118744373321533e-02 -1.486997306346893311e-01 -6.778338551521301270e-02 -1.932502537965774536e-01 1.821165345609188080e-02
8.589321374893188477e-02 -1.042805537581443787e-01 1.072326898574829102e-01 -9.947287291288375854e-02 9.166923910379409790e-02 -6.628974340856075287e-03 -1.136046499013900757e-01 -2.601146399974822998e-01 3.416538536548614502e-01 8.684173971414566040e-02 -4.930665343999862671e-02 3.942080959677696228e-02 -3.857810795307159424e-02 -5.608152225613594055e-02 9.659402817487716675e-02 4.018287360668182373e-01 4.760867357254028320e-02 -1.111990883946418762e-01 -2.881631553173065186e-01 2.823579311370849609e-01 -2.326452732086181641e-01 2.315226048231124878e-01 8.364045619964599609e-02 -3.047996014356613159e-02 -1.747185885906219482e-01 -5.961213260889053345e-02 1.046242862939834595e-01 -3.848589956760406494e-01 4.736069589853286743e-03 1.093057841062545776e-01 -2.635702192783355713e-01 5.273935385048389435e-03
-2.001701444387435913e-01 1.006993725895881653e-01 -2.437761574983596802e-01 -2.762301862239837646e-01 -2.715193927288055420e-01 -6.225364282727241516e-02 1.770176738500595093e-01 -1.628762036561965942e-01 3.405646681785583496e-01 1.215476766228675842e-01 -4.626244306564331055e-02 7.602027803659439087e-02 6.499149650335311890e-02 -1.682856678962707520e-02 1.480096429586410522e-01 4.651981592178344727e-02 -1.369486302137374878e-01 -5.384835228323936462e-02 -2.333342283964157104e-01 -1.499864757061004639e-01 -3.069934546947479248e-01 -2.009946852922439575e-01 1.158855333924293518e-01 3.064373731613159180e-01 9.986887872219085693e-02 1.474646180868148804e-01 8.129415661096572876e-02 -1.763669401407241821e-01 3.134287893772125244e-02 2.063048072159290314e-02 2.131069302558898926e-01 -2.334843277931213379e-01
-1.296659857034683228e-01 4.978400096297264099e-02 -6.118145212531089783e-02 -8.653739094734191895e-02 -2.981767244637012482e-02 1.014768183231353760e-01 8.982706069946289062e-02 -2.241645306348800659e-01 2.587803602218627930e-01 1.841836273670196533e-01 -5.482918769121170044e-02 -1.204992905259132385e-01 2.194189280271530151e-01 9.637355059385299683e-02 -2.745334208011627197e-01 3.374589234590530396e-02 2.063638269901275635e-01 -2.529202997684478760e-01 -2.868647873401641846e-01 2.417518645524978638e-01 -9.486106038093566895e-02 2.052100300788879395e-01 -3.296416997909545898e-02 -2.558315396308898926e-01 1.682298034429550171e-01 1.069517433643341064e-01 6.924036145210266113e-02 -2.118820548057556152e-01 3.247140347957611084e-01 -7.708953693509101868e-03 2.688671946525573730e-01 -1.243434250354766846e-01
-5.909550935029983521e-02 9.478963911533355713e-03 -1.823783963918685913e-01 1.267177909612655640e-01 -1.669639199972152710e-01 -2.460390478372573853e-01 2.233421802520751953e-01 -2.727496810257434845e-02 5.050345659255981445e-01 8.955090492963790894e-02 3.208450973033905029e-02 -5.313286930322647095e-02 1.450876295566558838e-01 2.847383916378021240e-02 1.125634759664535522e-01 2.100609540939331055e-01 1.417944878339767456e-01 -3.711969852447509766e-01 -1.131638213992118835e-01 1.143321543931961060e-01 -2.431149780750274658e-01 2.842717617750167847e-02 1.483833491802215576e-01 2.656985074281692505e-02 -6.421588361263275146e-02 -8.120458573102951050e-02 1.606450080871582031e-01 -1.893049338832497597e-04 9.992695413529872894e-03 1.855170428752899170e-01 -2.613703310489654541e-01 -2.381362915039062500e-01
-2.307549118995666504e-01 1.010451465845108032e-01 -1.867260485887527466e-01 -3.767348593100905418e-03 -4.627710580825805664e-02 -3.782003000378608704e-02 -2.315290272235870361e-02 -1.825181543827056885e-01 3.121464252471923828e-01 2.357195019721984863e-01 3.630366027355194092e-01 1.648195981979370117e-01 5.638204514980316162e-02 1.609328687191009521e-01 1.564163863658905029e-01 2.073713392019271851e-01 -8.004432916641235352e-02 -5.902120471000671387e-02 -4.148696362972259521e-01 4.639124870300292969e-02 -1.045744493603706360e-01 2.480811066925525665e-02 -8.194843679666519165e-02 -2.497983276844024658e-01 6.043940037488937378e-02 -3.528177142143249512e-01 -2.501410990953445435e-02 -6.232970207929611206e-02 1.892095655202865601e-01 1.272064298391342163e-01 6.756993383169174194e-02 4.142557457089424133e-02
-2.629940211772918701e-01 1.136225163936614990e-01 -2.367482781410217285e-01 -2.462200373411178589e-01 7.851690798997879028e-02 1.288033127784729004e-01 6.111818924546241760e-02 7.586923986673355103e-02 3.053839504718780518e-01 -5.233651399612426758e-02 -2.127563953399658203e-02 -1.506589800119400024e-01 1.793615520000457764e-01 -1.655266061425209045e-02 1.139124035835266113e-01 -1.119107156991958618e-01 -1.673152297735214233e-01 -2.264286428689956665e-01 -4.034681022167205811e-01 2.706944346427917480e-01 -1.267190575599670410e-01 -1.816213279962539673e-01 1.635359227657318115e-01 1.559089273214340210e-01 1.026145592331886292e-01 5.362059548497200012e-02 4.296325892210006714e-02 2.367801368236541748e-01 2.000497728586196899e-01 1.484065353870391846e-01 -1.546103954315185547e-01 -1.386475712060928345e-01
-2.031141817569732666e-01 1.300768088549375534e-02 -1.591680347919464111e-01 -2.441056817770004272e-01 -2.813432924449443817e-02 -3.534206748008728027e-02 2.036787867546081543e-01 1.683704555034637451e-01 1.516897827386856079e-01 2.187854051589965820e-01 1.781841516494750977e-01 2.287256345152854919e-02 1.682579815387725830e-01 3.678675368428230286e-02 1.351618766784667969e-01 3.480118885636329651e-02 2.191915959119796753e-01 -4.592939838767051697e-02 -1.937899887561798096e-01 1.064619421958923340e-01 -1.502952873706817627e-01 -1.831717044115066528e-02 6.407139301300048828e-01 -2.202728763222694397e-02 1.510326378047466278e-02 -8.486799150705337524e-02 -2.219444606453180313e-03 2.277252525091171265e-01 7.498814910650253296e-02 8.448791503906250000e-02 -5.547726899385452271e-02 -2.034336775541305542e-01
-1.932200491428375244e-01 -3.112777471542358398e-01 3.550066426396369934e-02 -1.905423775315284729e-02 -1.752090454101562500e-01 3.381096944212913513e-02 -1.449028402566909790e-01 2.562860213220119476e-02 4.057019054889678955e-01 -2.014420628547668457e-01 6.837897747755050659e-02 -1.147914677858352661e-01 1.339053362607955933e-02 -1.193807572126388550e-01 -9.884517639875411987e-02 2.180571556091308594e-01 6.333758682012557983e-02 1.544118225574493408e-01 -2.282952666282653809e-01 3.376742005348205566e-01 8.335622400045394897e-02 3.459124863147735596e-01 2.672119438648223877e-01 -1.211710795760154724e-01 -2.354233153164386749e-02 7.968745380640029907e-02 1.944950371980667114e-01 2.578177303075790405e-02 1.254365891218185425e-01 1.463374793529510498e-01 -4.362918436527252197e-02 -1.572966724634170532e-01
1.240667030215263367e-01 1.079099327325820923e-01 -5.448497086763381958e-02 -4.170835614204406738e-01 -1.049417331814765930e-01 -1.506785601377487183e-01 2.174804061651229858e-01 5.370644852519035339e-02 3.061648309230804443e-01 1.549422889947891235e-01 3.515346348285675049e-02 -1.442707329988479614e-01 -5.969615653157234192e-02 3.374395370483398438e-01 1.335188597440719604e-01 1.076117381453514099e-01 -8.291871100664138794e-02 -5.380936339497566223e-02 -4.355653226375579834e-01 1.108006611466407776e-01 1.582674216479063034e-03 9.508215636014938354e-02 2.071324549615383148e-02 -6.073535420000553131e-03 -1.223264560103416443e-01 1.270686686038970947e-01 3.005459904670715332e-01 -1.423597782850265503e-01 1.459199190139770508e-01 -8.180165663361549377e-03 -1.730494350194931030e-01 -1.059351786971092224e-01
-3.107663094997406006e-01 -5.247405543923377991e-02 -6.331693381071090698e-02 -1.242729052901268005e-01 -1.430743560194969177e-02 1.325175017118453979e-01 1.022263020277023315e-01 -2.641122341156005859e-01 2.208011299371719360e-01 2.178717255592346191e-01 1.381542999297380447e-02 -6.016565486788749695e-02 1.064534634351730347e-01 -1.249858736991882324e-02 -2.198314666748046875e-01 1.886508613824844360e-01 1.130853891372680664e-01 -2.813420593738555908e-01 -2.073188275098800659e-01 1.515076681971549988e-02 8.286743611097335815e-02 1.968524158000946045e-01 2.765281870961189270e-02 -3.832093477249145508e-01 1.150993779301643372e-01 -1.041739806532859802e-02 -1.763035058975219727e-01 -1.981146633625030518e-01 -2.575038745999336243e-02 2.384135276079177856e-01 2.385782152414321899e-01 -2.476180493831634521e-01
-5.826927721500396729e-02 1.707121431827545166e-01 2.492906302213668823e-01 -7.969059795141220093e-02 -1.243402063846588135e-01 9.759745746850967407e-02 2.015586569905281067e-02 -7.056800648570060730e-03 4.456695616245269775e-01 -2.675105631351470947e-01 -1.347312331199645996e-01 7.200918346643447876e-02 1.374591886997222900e-01 3.787125349044799805e-01 2.190701961517333984e-01 2.105325609445571899e-01 6.839241087436676025e-02 5.220159143209457397e-02 -1.066247150301933289e-01 1.781527549028396606e-01 -1.808596104383468628e-01 1.662019789218902588e-01 2.407931089401245117e-01 -1.453770976513624191e-02 -3.015786409378051758e-01 -9.539569169282913208e-02 5.300941877067089081e-03 8.181421458721160889e-02 -4.495938122272491455e-02 -5.235712602734565735e-02 1.196562498807907104e-01 -1.745891273021697998e-01
1.295008212327957153e-01 3.586220741271972656e-01 1.774322241544723511e-02 -4.674242343753576279e-03 8.005479723215103149e-02 1.782778948545455933e-01 -6.839266419410705566e-02 -2.311707288026809692e-02 3.382434248924255371e-01 -2.327704615890979767e-02 1.083719283342361450e-01 2.147421613335609436e-02 3.588495254516601562e-01 -3.661800175905227661e-02 1.634261459112167358e-01 3.014317452907562256e-01 1.010647937655448914e-01 -1.720382124185562134e-01 -5.025197938084602356e-02 5.232330784201622009e-02 -3.459707200527191162e-01 1.820175349712371826e-01 1.728630959987640381e-01 1.245396882295608521e-01 3.392594307661056519e-02 1.590396612882614136e-01 4.153740406036376953e-02 -6.946631520986557007e-02 2.125120609998703003e-01 1.149445474147796631e-01 3.077706694602966309e-01 -8.158534020185470581e-02
-3.473106324672698975e-01 -1.325789280235767365e-02 8.393103629350662231e-02 7.216760516166687012e-02 3.184224665164947510e-02 1.813206970691680908e-01 -2.794368565082550049e-02 9.649103879928588867e-02 3.225367069244384766e-01 1.768899112939834595e-01 3.019708991050720215e-01 -1.224220264703035355e-02 3.291095495223999023e-01 1.030463427305221558e-01 -9.549474716186523438e-02 2.849132120609283447e-01 1.304996851831674576e-02 -2.810063362121582031e-01 2.754902001470327377e-03 -1.387641392648220062e-02 -1.841865181922912598e-01 3.353939205408096313e-02 2.373434156179428101e-01 -2.954622209072113037e-01 1.519425213336944580e-01 6.859659403562545776e-02 -1.209674030542373657e-01 -7.178820669651031494e-02 2.035352028906345367e-02 2.663262188434600830e-01 1.006930992007255554e-01 2.364245941862463951e-03
-1.514966934919357300e-01 3.420242667198181152e-01 8.251048624515533447e-02 -3.368370831012725830e-01 -9.998672455549240112e-02 1.089740311726927757e-03 -9.149166196584701538e-02 4.322523251175880432e-02 3.248100280761718750e-01 2.687889635562896729e-01 4.618592560291290283e-02 1.027144724503159523e-03 -1.839690953493118286e-01 8.167563378810882568e-02 9.754457324743270874e-02 -1.638906598091125488e-01 1.121045425534248352e-01 -1.161162480711936951e-01 -3.552819490432739258e-01 2.505601048469543457e-01 -2.341752052307128906e-01 1.629216223955154419e-02 -5.193690955638885498e-02 8.230917900800704956e-02 -1.117173358798027039e-01 2.089203894138336182e-01 1.046067923307418823e-01 -8.527126163244247437e-02 2.573899924755096436e-01 -1.330023910850286484e-02 1.235031113028526306e-01 -1.647293418645858765e-01
-2.741076648235321045e-01 2.272873967885971069e-01 -7.694012671709060669e-02 8.081554435193538666e-03 -2.787989974021911621e-01 -9.079436957836151123e-02 -6.353415548801422119e-02 1.137566752731800079e-03 2.143650949001312256e-01 7.719681411981582642e-02 -2.910666354000568390e-02 1.624770313501358032e-01 2.267565578222274780e-01 4.991797357797622681e-02 1.623440384864807129e-01 3.143152594566345215e-01 -1.273383349180221558e-01 4.625236243009567261e-02 -2.213651835918426514e-01 4.780595004558563232e-02 2.016389369964599609e-01 1.172799393534660339e-01 3.613763153553009033e-01 3.210099637508392334e-01 1.431259959936141968e-01 -2.294932752847671509e-01 2.019585818052291870e-01 -1.151717919856309891e-02 -1.784179210662841797e-01 1.049137040972709656e-01 4.389646276831626892e-02 4.957864806056022644e-02
-9.703270345926284790e-02 -2.853441052138805389e-02 5.130571871995925903e-02 -1.352400332689285278e-01 -9.698609262704849243e-02 -3.857851773500442505e-02 -1.801450699567794800e-01 1.132684051990509033e-01 3.401496410369873047e-01 3.237567842006683350e-01 -4.529677703976631165e-02 1.863807141780853271e-01 1.481925100088119507e-01 1.670888811349868774e-01 -6.912510842084884644e-02 2.660544812679290771e-01 1.866096556186676025e-01 -4.581857025623321533e-01 1.174767985939979553e-01 4.755499213933944702e-02 -6.061985716223716736e-02 3.916027769446372986e-02 3.557873964309692383e-01 -1.490413844585418701e-01 1.425781194120645523e-02 -4.448564350605010986e-02 1.270856559276580811e-01 -9.230060875415802002e-02 1.008023545145988464e-01 2.354208976030349731e-01 1.905216649174690247e-02 1.493102759122848511e-01
-3.437041863799095154e-02 -7.667170464992523193e-02 1.436650604009628296e-01 -2.525611817836761475e-01 2.586427843198180199e-03 -1.634811013936996460e-01 -1.900359839200973511e-01 3.280453011393547058e-02 3.487545847892761230e-01 3.872348740696907043e-02 3.503762185573577881e-02 -3.308282792568206787e-02 4.534637182950973511e-02 8.731070905923843384e-02 -1.276516821235418320e-02 3.983875811100006104e-01 -1.225873231887817383e-01 3.865282833576202393e-01 -3.718479871749877930e-01 2.060558795928955078e-01 -3.106101229786872864e-02 2.901779115200042725e-01 -4.696321208029985428e-03 5.868616700172424316e-02 -1.033034548163414001e-01 1.282825022935867310e-01 2.709603011608123779e-01 -2.883115224540233612e-02 -7.609533518552780151e-02 -8.485934138298034668e-02 -4.917472600936889648e-02 -3.497319121379405260e-04
-9.338761866092681885e-02 1.233620047569274902e-01 -1.492607891559600830e-01 -8.472720533609390259e-02 -1.731387525796890259e-01 -2.550800144672393799e-01 1.693274229764938354e-01 -2.325203865766525269e-01 2.635797262191772461e-01 1.064942218363285065e-02 3.436054289340972900e-02 1.024119555950164795e-01 -1.291602998971939087e-01 -1.263739448040723801e-02 -2.150351852178573608e-01 -4.052675142884254456e-02 -2.422802895307540894e-01 -2.121136188507080078e-01 -6.940691918134689331e-02 2.386558055877685547e-01 -4.973452910780906677e-02 3.524792194366455078e-01 3.866067528724670410e-01 -7.047149538993835449e-02 1.585663557052612305e-01 2.001494169235229492e-02 -8.843902498483657837e-03 1.334854513406753540e-01 2.407623082399368286e-01 2.186347693204879761e-01 6.778288632631301880e-02 -1.497566252946853638e-01
-2.986386716365814209e-01 5.232301354408264160e-02 -1.639803946018218994e-01 3.559263795614242554e-02 -5.856325477361679077e-02 -1.004642024636268616e-01 -6.645427644252777100e-02 -1.483254730701446533e-01 1.116877868771553040e-01 1.870961859822273254e-02 1.727417260408401489e-01 -6.637707352638244629e-02 1.914331167936325073e-01 1.867155581712722778e-01 -1.487797349691390991e-01 2.161590307950973511e-01 -2.739460468292236328e-01 -8.647079765796661377e-02 -2.251244038343429565e-01 1.323912441730499268e-01 -1.974144428968429565e-01 2.554928660392761230e-01 1.997063457965850830e-01 -2.922459319233894348e-02 -7.934929430484771729e-02 -2.818376421928405762e-01 -2.151986956596374512e-01 1.974813342094421387e-01 2.932903468608856201e-01 2.545109093189239502e-01 -5.382273811846971512e-03 -1.869820058345794678e-01
-1.468621492385864258e-01 -8.318776637315750122e-02 -2.249279990792274475e-02 -2.758289873600006104e-01 -2.956431210041046143e-01 9.920629858970642090e-02 -2.591490373015403748e-02 8.895780891180038452e-02 2.528591454029083252e-01 -1.018081754446029663e-01 1.161478906869888306e-01 1.120559647679328918e-01 1.949535012245178223e-01 9.006245993077754974e-03 3.576801717281341553e-02 2.028055936098098755e-01 5.608658492565155029e-02 3.690468072891235352e-01 -3.882835507392883301e-01 1.744395643472671509e-01 -3.186084628105163574e-01 -1.577544361352920532e-01 8.402991294860839844e-02 -1.791365444660186768e-01 -4.264034703373908997e-02 1.756590455770492554e-01 1.363552361726760864e-01 -2.091621458530426025e-01 -1.027561724185943604e-01 1.273377686738967896e-01 -1.410365756601095200e-02 -1.316130440682172775e-02
-3.373729065060615540e-02 9.243503212928771973e-02 -3.094960153102874756e-01 -8.781043440103530884e-02 2.980130165815353394e-02 1.503377854824066162e-01 1.252300944179296494e-02 1.388837397098541260e-01 3.260934948921203613e-01 1.486400067806243896e-01 4.492508992552757263e-02 1.053737942129373550e-02 2.372934967279434204e-01 1.564824730157852173e-01 1.970420330762863159e-01 -3.719358518719673157e-02 -5.549293756484985352e-02 -2.261489778757095337e-01 -4.268479645252227783e-01 2.516712546348571777e-01 -1.352514624595642090e-01 -1.022189483046531677e-01 8.911679685115814209e-02 1.610424518585205078e-01 2.488243430852890015e-01 6.668830662965774536e-02 1.548865288496017456e-01 9.132267534732818604e-02 3.109629750251770020e-01 7.081539183855056763e-02 -1.718335449695587158e-01 -3.351403633132576942e-03
-1.158402413129806519e-01 2.469030618667602539e-01 1.356648951768875122e-01 2.325401008129119873e-01 1.161492243409156799e-01 8.258517831563949585e-02 -1.206887513399124146e-01 -7.706438750028610229e-02 1.784305870532989502e-01 -2.267389558255672455e-02 1.352753341197967529e-01 2.035015523433685303e-01 5.399839580059051514e-02 1.291624605655670166e-01 2.936584651470184326e-01 1.154741197824478149e-01 4.005845263600349426e-02 -3.550657331943511963e-01 -2.819952368736267090e-01 1.425550729036331177e-01 1.526252478361129761e-01 3.428500294685363770e-01 2.183635681867599487e-01 -1.178608983755111694e-01 1.945333369076251984e-02 8.722014725208282471e-02 1.664564907550811768e-01 -1.764400452375411987e-01 1.691246288828551769e-03 1.108830347657203674e-01 -3.715061023831367493e-02 -3.010904192924499512e-01
-3.268397450447082520e-01 -5.839101970195770264e-02 -2.642759978771209717e-01 4.087994247674942017e-02 -1.594177931547164917e-01 -2.132397592067718506e-01 -9.335510432720184326e-02 8.084188401699066162e-02 2.308779358863830566e-01 1.274115145206451416e-01 -6.085458397865295410e-02 2.015914469957351685e-01 2.060199230909347534e-01 -9.428714960813522339e-02 -9.681855142116546631e-02 2.515894174575805664e-01 -1.145768091082572937e-01 -1.727956235408782959e-01 -1.049834489822387695e-02 1.470891088247299194e-01 1.333001814782619476e-02 -2.061406709253787994e-02 4.723904430866241455e-01 -2.271145284175872803e-01 5.619563534855842590e-02 1.461180299520492554e-01 7.611728459596633911e-02 1.813779175281524658e-01 -9.572546929121017456e-02 2.450331151485443115e-01 1.287952810525894165e-01 7.190620899200439453e-02
-3.056557103991508484e-02 -2.664164006710052490e-01 1.096753254532814026e-01 -1.396676599979400635e-01 -1.651455760002136230e-01 2.653614282608032227e-01 -5.322858691215515137e-02 1.173077374696731567e-01 3.153838217258453369e-01 -5.095225200057029724e-02 7.011743634939193726e-02 6.939185410737991333e-02 8.499579131603240967e-02 -2.516706883907318115e-01 1.116715222597122192e-01 2.082823365926742554e-01 -2.567403018474578857e-02 -3.986124694347381592e-02 -5.009672045707702637e-01 4.914900287985801697e-02 -2.382093369960784912e-01 2.295369654893875122e-01 1.225837841629981995e-01 -9.970016032457351685e-02 1.348746269941329956e-01 1.315091252326965332e-01 1.918511539697647095e-01 2.475601853802800179e-03 8.840414136648178101e-02 8.967033028602600098e-02 9.979271888732910156e-02 -2.364651113748550415e-01
2.284686826169490814e-02 -1.025643050670623779e-01 3.408505022525787354e-02 -4.763987064361572266e-01 3.811192139983177185e-02 -1.764162182807922363e-01 1.254357695579528809e-01 -1.867739856243133545e-01 3.516298234462738037e-01 -8.005534857511520386e-02 -1.180962249636650085e-01 -2.108302861452102661e-01 2.162257730960845947e-01 -4.135584458708763123e-03 -1.078893095254898071e-01 1.395861357450485229e-01 -2.410927265882492065e-01 1.567237451672554016e-02 -2.948844730854034424e-01 2.313324660062789917e-01 -2.187942527234554291e-02 3.172786235809326172e-01 1.828594952821731567e-01 1.794940046966075897e-02 6.598780304193496704e-02 -1.990464925765991211e-01 5.250142142176628113e-02 -1.084872186183929443e-01 -2.686783112585544586e-02 5.460437759757041931e-02 -7.315408438444137573e-02 1.000081077218055725e-01
-2.332960218191146851e-01 2.885051630437374115e-02 -1.892776340246200562e-01 -1.463579386472702026e-01 -1.573666036128997803e-01 -1.470927149057388306e-01 -1.713443845510482788e-01 -2.534885704517364502e-01 8.496348559856414795e-02 3.519977033138275146e-01 1.779999583959579468e-01 1.740366816520690918e-01 2.181268483400344849e-01 -1.394909620285034180e-01 1.120469421148300171e-01 1.819951534271240234e-01 1.696045510470867157e-02 -1.467745304107666016e-01 -2.069551497697830200e-02 2.945199310779571533e-01 -1.672657728195190430e-01 3.289981484413146973e-01 3.809220194816589355e-01 -7.341708987951278687e-02 -4.348094016313552856e-02 1.206216588616371155e-01 -1.415082486346364021e-03 -1.905721612274646759e-02 1.107383146882057190e-01 -1.253040879964828491e-01 -3.429887816309928894e-02 -3.810108406469225883e-03
-2.076839059591293335e-01 6.148254126310348511e-02 -1.346368491649627686e-01 -3.556121289730072021e-01 -1.370142307132482529e-02 6.657020002603530884e-02 -1.577325314283370972e-01 -2.275322973728179932e-01 1.285517066717147827e-01 6.127995252609252930e-02 -2.469475194811820984e-02 -9.873160888673737645e-05 -9.888245910406112671e-02 -3.392295241355895996e-01 1.448621600866317749e-01 1.121803447604179382e-01 2.033132761716842651e-01 5.829202011227607727e-02 -2.961525619029998779e-01 3.009031154215335846e-02 -7.099063694477081299e-02 3.431497216224670410e-01 1.268079131841659546e-01 -9.493239969015121460e-02 9.619308263063430786e-02 -1.288430094718933105e-01 2.469493001699447632e-01 -1.525232195854187012e-01 -1.732205152511596680e-01 2.990258634090423584e-01 1.901659369468688965e-01 -3.162994980812072754e-02
-1.238661631941795349e-01 7.944694161415100098e-02 -2.725242972373962402e-01 -1.488448381423950195e-01 2.279235273599624634e-01 1.987773180007934570e-01 -7.096077501773834229e-02 -2.357741445302963257e-02 2.838802039623260498e-01 1.752934791147708893e-02 -1.006068810820579529e-01 1.780325919389724731e-01 2.733629345893859863e-01 -7.558032870292663574e-02 2.017260491847991943e-01 1.512240469455718994e-01 -2.131012976169586182e-01 9.228775650262832642e-02 -8.742593973875045776e-02 -1.286244243383407593e-01 5.611496046185493469e-02 1.217161566019058228e-01 2.171543985605239868e-01 -3.809713234659284353e-04 3.704016283154487610e-02 3.906774520874023438e-02 2.588169835507869720e-02 -2.004037648439407349e-01 -1.425089538097381592e-01 4.899480938911437988e-01 1.649969518184661865e-01 -2.088194787502288818e-01
-1.239020898938179016e-01 3.932401165366172791e-02 -3.612889647483825684e-01 7.992176711559295654e-02 1.105536296963691711e-01 -7.801397889852523804e-02 -1.191205754876136780e-01 1.429776996374130249e-01 1.972063481807708740e-01 -7.806773483753204346e-02 -2.130197733640670776e-02 1.752830296754837036e-01 5.623851716518402100e-02 1.156850010156631470e-01 1.113983839750289917e-01 1.508939415216445923e-01 1.661996692419052124e-01 -2.064837515354156494e-01 -7.869129627943038940e-02 3.013697266578674316e-01 -5.764970183372497559e-02 2.975607812404632568e-01 4.147138893604278564e-01 2.836693823337554932e-01 -4.815037548542022705e-02 5.516695603728294373e-02 1.373817920684814453e-01 -1.832527518272399902e-01 1.703621894121170044e-01 1.076352894306182861e-01 -1.327218115329742432e-01 -1.942170858383178711e-01
1.365390717983245850e-01 -3.126824647188186646e-02 -5.294974148273468018e-02 -1.933236569166183472e-01 -1.110528558492660522e-01 -2.376959025859832764e-01 -2.803832851350307465e-02 -2.043856531381607056e-01 3.929705321788787842e-01 -1.569077819585800171e-01 -9.384698420763015747e-02 -1.253164708614349365e-01 3.684424161911010742e-01 1.504651010036468506e-01 -5.231984704732894897e-02 2.202857136726379395e-01 -2.894014418125152588e-01 1.445007473230361938e-01 -3.174397051334381104e-01 3.460101783275604248e-02 -2.045981287956237793e-01 2.212717235088348389e-01 1.773932427167892456e-01 -5.757843703031539917e-02 7.472849637269973755e-02 -8.578866720199584961e-02 -1.482988242059946060e-02 -1.623747199773788452e-01 5.580963566899299622e-02 -1.929834857583045959e-02 1.110066771507263184e-01 1.675003618001937866e-01
-1.884915679693222046e-01 -9.454625658690929413e-03 -2.108535021543502808e-01 -3.133007287979125977e-01 -2.197138592600822449e-02 1.356523483991622925e-01 -1.988328434526920319e-02 -1.124170273542404175e-01 2.338938117027282715e-01 1.486937701702117920e-01 6.652636080980300903e-02 2.924227714538574219e-01 1.639066189527511597e-01 1.828676909208297729e-01 -2.040607035160064697e-01 2.232218086719512939e-01 -2.594296038150787354e-01 -2.854734659194946289e-01 -2.020104730036109686e-04 2.898783385753631592e-01 -1.336491852998733521e-01 -2.032368071377277374e-02 -4.456142894923686981e-03 -1.208375245332717896e-01 1.413922458887100220e-01 -1.718155145645141602e-01 2.567209601402282715e-01 7.189971953630447388e-02 1.962335854768753052e-01 9.586182981729507446e-02 -1.388409435749053955e-01 -1.342887133359909058e-01
1.164006590843200684e-01 1.009092330932617188e-01 -5.856366828083992004e-02 -5.101466774940490723e-01 8.776815235614776611e-02 -1.074684113264083862e-01 -2.257959395647048950e-01 -2.430930137634277344e-01 1.949532143771648407e-02 -1.386455446481704712e-01 -5.043414980173110962e-02 2.006941884756088257e-01 1.574096083641052246e-01 1.410221308469772339e-01 -1.614493876695632935e-01 3.419544994831085205e-01 -9.467159211635589600e-02 -9.671323001384735107e-02 -1.851301342248916626e-01 1.804028153419494629e-01 -2.482268214225769043e-01 2.425129860639572144e-01 1.168836131691932678e-01 -4.977080039680004120e-03 1.300502866506576538e-01 5.579234287142753601e-02 8.533307909965515137e-02 -8.444295078516006470e-02 1.475890278816223145e-01 2.176078408956527710e-01 4.046141728758811951e-02 -9.332090616226196289e-02
1.257649064064025879e-01 -8.378435671329498291e-02 1.196809187531471252e-01 -1.046949326992034912e-01 -6.428046524524688721e-02 -6.479540467262268066e-02 -1.671727746725082397e-01 -2.032998949289321899e-01 3.086251318454742432e-01 -2.210398204624652863e-02 -1.094846799969673157e-02 -4.392029345035552979e-02 -7.352869957685470581e-03 4.641980677843093872e-02 1.258036643266677856e-01 3.562896549701690674e-01 -1.232938766479492188e-01 -7.179575413465499878e-02 -3.098458349704742432e-01 2.269698530435562134e-01 -1.859390884637832642e-01 1.369813382625579834e-01 2.656266987323760986e-01 -1.545666158199310303e-01 -2.539359331130981445e-01 -4.860570654273033142e-02 1.706865727901458740e-01 -4.113746881484985352e-01 7.331376522779464722e-02 1.393164396286010742e-01 -1.404804289340972900e-01 7.821017503738403320e-02
-2.640735805034637451e-01 1.760884374380111694e-01 1.789749972522258759e-02 -2.050097882747650146e-01 1.482085287570953369e-01 3.550270944833755493e-02 -1.550145298242568970e-01 1.003173515200614929e-01 1.130273938179016113e-01 -8.775385469198226929e-02 -1.408053636550903320e-01 -1.094561964273452759e-01 -5.633080378174781799e-03 -4.641384258866310120e-02 -5.432025715708732605e-02 1.553025990724563599e-01 -2.827331423759460449e-01 1.077997311949729919e-02 -2.709211111068725586e-01 -2.687730640172958374e-02 -1.989241987466812134e-01 3.348169326782226562e-01 6.708627194166183472e-02 2.570138275623321533e-01 1.177833154797554016e-01 -2.688626646995544434e-01 6.413818150758743286e-02 -1.725310385227203369e-01 1.413257420063018799e-01 2.356916666030883789e-01 3.444482088088989258e-01 -1.656434237957000732e-01
-3.212654292583465576e-01 -6.086868420243263245e-02 -7.619918882846832275e-02 -2.398091852664947510e-01 -1.980191916227340698e-01 -1.007728800177574158e-01 1.492078155279159546e-01 -1.411702036857604980e-01 2.521502412855625153e-02 1.478219628334045410e-01 -1.953783482313156128e-01 1.395201534032821655e-01 1.412101686000823975e-01 1.683223992586135864e-01 -1.094848811626434326e-01 1.742586195468902588e-01 1.569796055555343628e-01 -1.413805186748504639e-01 -1.776329427957534790e-01 8.174455165863037109e-02 -1.979029923677444458e-01 1.798116974532604218e-02 4.535365998744964600e-01 1.830776482820510864e-01 1.324180662631988525e-01 1.836202740669250488e-01 1.033099368214607239e-01 7.663875818252563477e-03 1.239102259278297424e-01 2.180381715297698975e-01 2.333741635084152222e-01 -1.629401445388793945e-01
-3.033860921859741211e-01 2.209495753049850464e-01 -2.847674302756786346e-02 6.665115058422088623e-02 -1.694205775856971741e-02 5.015160888433456421e-02 7.278662174940109253e-02 9.005406498908996582e-02 2.139867544174194336e-01 1.231022551655769348e-01 2.007855027914047241e-01 9.730035066604614258e-02 1.521847695112228394e-01 -1.039622575044631958e-01 2.137614339590072632e-01 3.381105065345764160e-01 -2.869054377079010010e-01 -7.922367751598358154e-02 -3.319914340972900391e-01 1.473159492015838623e-01 -1.689909994602203369e-01 1.946531236171722412e-01 8.271189779043197632e-02 2.989441156387329102e-01 2.404336631298065186e-01 -1.407953649759292603e-01 1.437851488590240479e-01 6.959666963666677475e-03 1.201594546437263489e-01 6.707033514976501465e-02 7.970380038022994995e-02 -1.617268174886703491e-01
-3.302102088928222656e-01 2.824579477310180664e-01 -6.540412455797195435e-02 -1.362440437078475952e-01 -3.807733999565243721e-03 4.751893132925033569e-02 3.250347822904586792e-02 1.242562010884284973e-01 1.332651972770690918e-01 1.001622341573238373e-02 7.707569003105163574e-02 -4.592079296708106995e-02 6.723055988550186157e-02 4.056891426444053650e-02 1.812366247177124023e-01 3.383873701095581055e-01 -2.045817822217941284e-01 1.967588998377323151e-02 -4.617504775524139404e-01 3.092286586761474609e-01 -1.077137142419815063e-01 2.087533473968505859e-01 1.520227491855621338e-01 3.121969699859619141e-01 1.368716210126876831e-01 -7.929077744483947754e-02 -8.829829096794128418e-02 2.825340628623962402e-02 1.057785525918006897e-01 -1.034189462661743164e-01 8.174999058246612549e-02 -3.352602943778038025e-02
-1.644083857536315918e-01 1.914096623659133911e-01 -4.997755866497755051e-03 1.042591109871864319e-01 -1.189823374152183533e-01 4.821518436074256897e-02 3.386645577847957611e-03 -1.571562290191650391e-01 3.274046480655670166e-01 2.230371236801147461e-01 6.932581961154937744e-02 1.885766908526420593e-02 2.309062629938125610e-01 3.965935409069061279e-01 -8.943652361631393433e-02 3.445830941200256348e-01 7.682400196790695190e-02 1.221414655447006226e-01 -1.352202147245407104e-01 1.877179890871047974e-01 -4.158645495772361755e-02 3.221672177314758301e-01 4.649933427572250366e-02 -1.245573312044143677e-01 -1.175506114959716797e-01 -7.642465643584728241e-03 -7.708786427974700928e-02 -2.337634414434432983e-01 2.185646742582321167e-01 -2.565000392496585846e-02 1.376342028379440308e-01 -2.131379693746566772e-01
-1.660316586494445801e-01 -7.455568760633468628e-02 -3.125780522823333740e-01 -3.871956467628479004e-01 -1.094001531600952148e-01 -3.071302361786365509e-02 5.448145419359207153e-02 1.819360107183456421e-01 5.035144090652465820e-01 9.510551393032073975e-02 1.013538986444473267e-01 1.148279607295989990e-01 1.126765906810760498e-01 1.267971247434616089e-01 -1.106465011835098267e-01 -8.023571223020553589e-02 -4.237430542707443237e-02 1.614885218441486359e-02 -3.027525730431079865e-02 -6.718756258487701416e-02 1.360644102096557617e-01 1.202701777219772339e-01 -4.117484390735626221e-02 -1.710659265518188477e-02 1.861615031957626343e-01 2.284751981496810913e-01 -2.391075529158115387e-02 -8.582881838083267212e-02 -1.137659028172492981e-01 5.681622773408889771e-02 2.844404876232147217e-01 -3.200922608375549316e-01
-1.765565872192382812e-01 2.483034431934356689e-01 -4.697178676724433899e-02 -3.279561996459960938e-01 -2.907866612076759338e-02 -1.065993383526802063e-01 -1.464505195617675781e-01 1.756755262613296509e-01 1.767471432685852051e-01 1.580657064914703369e-01 -9.086225181818008423e-02 -1.716407239437103271e-01 1.984608918428421021e-01 1.266290843486785889e-01 7.297180593013763428e-03 9.371649473905563354e-02 -3.855140879750251770e-02 -1.363240778446197510e-01 -3.390159010887145996e-01 5.796997621655464172e-02 -5.981047078967094421e-02 5.287640541791915894e-02 1.157485470175743103e-01 4.545474424958229065e-02 -2.684715986251831055e-01 5.524657294154167175e-02 1.392945945262908936e-01 -3.490216135978698730e-01 5.973206087946891785e-02 2.382617294788360596e-01 -3.045996427536010742e-01 -2.122004777193069458e-01
8.043775707483291626e-02 3.047738969326019287e-01 -3.590441644191741943e-01 -9.456212073564529419e-02 1.347085535526275635e-01 -1.464173644781112671e-01 -9.451633319258689880e-03 -1.448437869548797607e-01 2.192555218935012817e-01 7.451451569795608521e-02 1.463698297739028931e-01 -3.967749327421188354e-02 -1.279143244028091431e-01 1.325199473649263382e-02 -1.035800389945507050e-02 1.768468767404556274e-01 3.267530351877212524e-02 2.120001018047332764e-01 -3.960633277893066406e-01 1.088174134492874146e-01 1.338670216500759125e-02 1.632888913154602051e-01 2.998727560043334961e-01 5.852997675538063049e-02 1.781054735183715820e-01 1.761649847030639648e-01 -6.412704288959503174e-02 -7.788683474063873291e-02 6.610548496246337891e-02 1.374346166849136353e-01 9.530725330114364624e-02 -3.706803321838378906e-01
-1.985365897417068481e-01 6.033679842948913574e-02 -1.565915793180465698e-01 -1.324161738157272339e-01 -7.051257044076919556e-02 -2.927624881267547607e-01 1.932835730258375406e-04 1.767489314079284668e-01 6.016634702682495117e-01 -1.049353480339050293e-01 1.484103128314018250e-02 -4.609454050660133362e-02 1.144978106021881104e-01 2.214201688766479492e-01 9.605173021554946899e-02 -8.214774727821350098e-02 -1.969676930457353592e-03 -1.288271844387054443e-01 -2.039273679256439209e-01 7.630211114883422852e-02 1.571551412343978882e-01 2.108715474605560303e-01 -1.495839357376098633e-01 1.236246526241302490e-01 -3.546853363513946533e-02 1.473168283700942993e-01 1.100927591323852539e-01 -2.286177873611450195e-01 -2.311664670705795288e-01 7.120282202959060669e-02 1.487586796283721924e-01 2.615240402519702911e-02
-1.124595776200294495e-01 2.730476669967174530e-02 -4.355647787451744080e-02 -4.419299364089965820e-01 -1.718201339244842529e-01 -7.577290385961532593e-02 -2.966615743935108185e-02 3.148665130138397217e-01 2.702887058258056641e-01 1.218603178858757019e-01 -1.068663746118545532e-01 4.095313698053359985e-02 6.069824472069740295e-02 1.600168943405151367e-01 2.057835906744003296e-01 -5.692031234502792358e-02 2.640878595411777496e-02 -2.586079835891723633e-01 -7.165922969579696655e-02 1.382545847445726395e-02 1.911475956439971924e-01 2.717696130275726318e-01 3.115517795085906982e-01 -1.081855669617652893e-01 -1.048408001661300659e-01 2.863418161869049072e-01 3.072027117013931274e-02 -2.753268778324127197e-01 7.049046456813812256e-02 7.305432111024856567e-02 6.506675481796264648e-02 4.365208745002746582e-02
-1.829468309879302979e-01 -1.165958680212497711e-02 3.432918339967727661e-02 -1.531698703765869141e-01 8.522101491689682007e-02 -2.945100367069244385e-01 -7.362253963947296143e-02 -1.166586130857467651e-01 3.280536532402038574e-01 -2.274124473333358765e-01 6.949676573276519775e-02 4.514838382601737976e-02 7.254310697317123413e-02 2.546367347240447998e-01 -5.855962634086608887e-03 -9.846924990415573120e-02 -1.826233416795730591e-02 -3.014062643051147461e-01 -3.676183819770812988e-01 -1.569833755493164062e-01 -5.003418773412704468e-02 8.441761136054992676e-02 1.389335542917251587e-01 -1.437251828610897064e-02 7.448769360780715942e-02 -2.072960734367370605e-01 2.924109697341918945e-01 -1.208080872893333435e-01 9.894017875194549561e-02 1.993701159954071045e-01 -2.765209972858428955e-01 -1.672260910272598267e-01
-2.894924283027648926e-01 8.280988782644271851e-02 -1.209512818604707718e-02 -9.051325917243957520e-02 3.733257576823234558e-02 -9.074360877275466919e-02 -1.035254299640655518e-01 5.734302476048469543e-02 4.825572073459625244e-01 -1.950132548809051514e-01 -8.574745804071426392e-02 -7.520857453346252441e-02 3.527624905109405518e-01 2.612378895282745361e-01 -1.598513871431350708e-01 -3.577972948551177979e-02 -2.256257273256778717e-02 2.500382661819458008e-01 -1.670262515544891357e-01 1.864357739686965942e-01 -2.291080057621002197e-01 7.977874949574470520e-03 1.576852202415466309e-01 -1.965369135141372681e-01 7.581714540719985962e-02 -1.459804177284240723e-01 7.605586200952529907e-02 -1.857029199600219727e-01 -4.138844669796526432e-04 3.537420183420181274e-02 -2.522485852241516113e-01 -2.175258938223123550e-03
-1.909610033035278320e-01 -1.984589248895645142e-01 -1.246763393282890320e-01 -1.701448559761047363e-01 1.109841167926788330e-01 1.617999672889709473e-01 1.966668218374252319e-01 3.324548900127410889e-02 3.207461237907409668e-01 5.728232488036155701e-02 -1.774465441703796387e-01 2.242537736892700195e-01 1.337257474660873413e-01 3.007310256361961365e-02 7.453636080026626587e-02 1.403207927942276001e-01 -1.545303761959075928e-01 -1.614793986082077026e-01 -2.264529168605804443e-01 -1.348497122526168823e-01 -3.738648891448974609e-01 -8.313114196062088013e-02 -4.053686559200286865e-02 1.589565724134445190e-01 -9.489270299673080444e-02 1.997451782226562500e-01 1.819758675992488861e-02 -3.345386683940887451e-01 -8.836994320154190063e-02 2.917298972606658936e-01 5.919411405920982361e-02 -1.371838301420211792e-01
1.966579817235469818e-02 1.635185927152633667e-01 -2.473920434713363647e-01 -3.616456985473632812e-01 2.893756628036499023e-01 4.594291374087333679e-02 5.017539858818054199e-02 -1.949443072080612183e-01 2.792215347290039062e-01 -9.203875809907913208e-02 -1.227205991744995117e-01 1.025375947356224060e-01 2.097538411617279053e-01 1.812537573277950287e-02 -3.579872101545333862e-02 1.803244203329086304e-01 -1.022843495011329651e-01 1.463406234979629517e-01 -3.746553659439086914e-01 -1.601517051458358765e-01 -1.413705497980117798e-01 1.461421698331832886e-01 8.483531326055526733e-02 1.120058894157409668e-01 1.582738757133483887e-01 8.904495835304260254e-02 -7.157020270824432373e-02 1.301804631948471069e-01 2.200484834611415863e-02 2.974908351898193359e-01 -1.289534717798233032e-01 -2.115173339843750000e-01
-1.835147738456726074e-01 -7.522583752870559692e-02 -1.323263645172119141e-01 -1.281124353408813477e-01 -1.622027531266212463e-02 -1.918422579765319824e-01 -2.238288074731826782e-01 -8.833750337362289429e-02 4.617659747600555420e-01 -1.180257499217987061e-01 -1.270222216844558716e-01 -1.187107488512992859e-01 2.943143546581268311e-01 1.909889131784439087e-01 3.302229801192879677e-03 -1.211189329624176025e-01 -1.592411287128925323e-02 1.823094487190246582e-02 -2.266666442155838013e-01 -5.196082592010498047e-02 -4.943424835801124573e-02 -5.812849849462509155e-02 2.774533629417419434e-01 -2.562370300292968750e-01 1.269265860319137573e-01 -3.021884262561798096e-01 -5.099210888147354126e-02 -1.505416780710220337e-01 6.324402987957000732e-02 2.705072611570358276e-02 -2.601607143878936768e-01 -1.684560775756835938e-01
-1.991338431835174561e-01 5.830753222107887268e-02 -1.848962455987930298e-01 5.641990154981613159e-02 -1.401885151863098145e-01 4.594645276665687561e-02 -1.608072035014629364e-02 -1.214473694562911987e-01 3.144602775573730469e-01 1.936938166618347168e-01 1.848578453063964844e-01 -8.447532355785369873e-02 1.793615818023681641e-01 4.259480834007263184e-01 -8.513821661472320557e-02 2.085004150867462158e-01 1.103709936141967773e-01 1.158430352807044983e-01 4.970460012555122375e-02 -2.082576742395758629e-03 -1.123533770442008972e-02 5.186874270439147949e-01 2.628879621624946594e-02 6.671703606843948364e-02 6.162434816360473633e-02 -5.328460037708282471e-02 9.948265552520751953e-02 2.059129439294338226e-02 1.519255340099334717e-01 2.391919791698455811e-01 1.618384271860122681e-01 -1.222495436668395996e-01
-4.381924867630004883e-01 1.193003728985786438e-01 -1.442666500806808472e-01 1.078891158103942871e-01 -1.227788180112838745e-01 -1.985531300306320190e-01 -1.469704508781433105e-01 9.285026043653488159e-02 1.363121718168258667e-01 1.703224033117294312e-01 1.650031954050064087e-01 2.663812339305877686e-01 9.647931158542633057e-02 9.937071055173873901e-02 2.086463570594787598e-01 3.230740725994110107e-01 -3.383302688598632812e-02 1.419005841016769409e-01 -3.617495596408843994e-01 8.417626470327377319e-02 -1.520417779684066772e-01 6.771015375852584839e-02 1.117398813366889954e-01 -1.598784923553466797e-01 6.185510754585266113e-02 -2.832238972187042236e-01 1.759442090988159180e-01 8.067642897367477417e-02 6.765842437744140625e-02 -2.155711874365806580e-02 1.082705929875373840e-01 -2.155520394444465637e-02
-4.129846096038818359e-01 9.822266176342964172e-03 -7.166041433811187744e-02 -1.745500266551971436e-01 -2.364697866141796112e-02 8.254198729991912842e-02 5.228683818131685257e-03 -1.354447156190872192e-01 3.477737009525299072e-01 -1.934333145618438721e-01 -3.308255970478057861e-02 3.901184722781181335e-02 2.733811140060424805e-01 2.174232304096221924e-01 -7.747732102870941162e-03 2.488099411129951477e-02 -4.563391953706741333e-02 2.048701047897338867e-01 -2.871469855308532715e-01 2.805552780628204346e-01 -2.828435301780700684e-01 -4.585855826735496521e-02 8.522039651870727539e-02 -2.863079681992530823e-02 -1.418986916542053223e-01 -1.254782378673553467e-01 3.895701467990875244e-02 -2.250807285308837891e-01 -1.779210567474365234e-01 -8.164655417203903198e-02 -2.322981208562850952e-01 -9.264405816793441772e-02
4.782301932573318481e-02 9.733116626739501953e-02 -1.306737773120403290e-02 -2.642351090908050537e-01 -8.411464095115661621e-02 -2.125207521021366119e-02 -5.098618939518928528e-02 -2.347943633794784546e-01 1.502751559019088745e-01 -7.055079191923141479e-02 -8.548996597528457642e-02 -7.865604758262634277e-02 4.053486287593841553e-01 5.987199768424034119e-02 -1.319478899240493774e-01 -4.739980772137641907e-02 -8.505035191774368286e-02 -9.310772269964218140e-02 -3.957446217536926270e-01 1.274075806140899658e-01 -6.236291490495204926e-03 2.569404840469360352e-01 2.119189947843551636e-01 -1.877263039350509644e-01 2.288090251386165619e-02 -3.144787251949310303e-01 -2.815478853881359100e-02 -1.492481231689453125e-01 -1.313514411449432373e-01 3.670277446508407593e-02 -2.960622608661651611e-01 -2.463550269603729248e-01
-1.899435818195343018e-01 -1.615419238805770874e-01 -1.217803061008453369e-01 -2.276515066623687744e-01 -4.475904628634452820e-02 7.710528373718261719e-02 -3.059086501598358154e-01 7.774347066879272461e-02 2.047353982925415039e-01 5.712037906050682068e-02 1.436874852515757084e-03 -1.381895989179611206e-01 3.123328387737274170e-01 -1.873515397310256958e-01 -1.169119551777839661e-01 2.736040651798248291e-01 3.337381780147552490e-02 1.043310314416885376e-01 -1.712982803583145142e-01 1.079515665769577026e-01 4.942734912037849426e-02 3.357112407684326172e-01 2.441509962081909180e-01 -6.788242608308792114e-02 -2.210281789302825928e-02 -7.627817988395690918e-02 2.779822945594787598e-01 -1.615548431873321533e-01 1.896636635065078735e-01 7.892851531505584717e-02 2.102845609188079834e-01 -2.228872776031494141e-01
2.054751664400100708e-01 -8.925518393516540527e-02 1.204624101519584656e-01 -1.312475651502609253e-01 -8.011619560420513153e-03 4.455907270312309265e-02 -4.303199425339698792e-02 -1.034357026219367981e-01 4.453180134296417236e-01 9.599335491657257080e-02 -1.438088864088058472e-01 -1.668685376644134521e-01 5.717608705163002014e-02 1.382814198732376099e-01 -1.148880738765001297e-02 2.733248770236968994e-01 -2.047407254576683044e-02 -1.862039566040039062e-01 -3.073786199092864990e-01 1.139976456761360168e-01 -2.695076167583465576e-01 1.008886173367500305e-01 1.520641297101974487e-01 5.807599425315856934e-02 -1.784583926200866699e-01 -8.285753428936004639e-02 2.083455920219421387e-01 -3.201493620872497559e-01 -1.097732856869697571e-01 3.263920918107032776e-02 -2.575680613517761230e-01 -1.850603520870208740e-01
-2.776561975479125977e-01 -6.384633481502532959e-02 -1.687377318739891052e-02 -1.886084228754043579e-01 -1.604441180825233459e-02 7.417462766170501709e-02 -3.467195034027099609e-01 2.253963798284530640e-02 3.074652552604675293e-01 4.806994646787643433e-02 -9.175979346036911011e-02 -1.102391034364700317e-01 7.850891351699829102e-02 -2.766964733600616455e-01 -7.973179966211318970e-02 4.041773676872253418e-01 4.286314360797405243e-03 9.290008246898651123e-02 -2.055373489856719971e-01 -2.495976164937019348e-02 1.097317337989807129e-01 2.722965776920318604e-01 1.709144860506057739e-01 -1.162682995200157166e-01 -2.583768591284751892e-02 -7.521779835224151611e-02 3.275580406188964844e-01 -1.681396365165710449e-01 1.039310023188591003e-01 -2.205560170114040375e-02 1.171829700469970703e-01 -1.982108652591705322e-01
1.596048939973115921e-03 -1.414569318294525146e-01 -1.124715898185968399e-02 -3.662047088146209717e-01 -1.271089166402816772e-01 1.068871095776557922e-01 -2.985521554946899414e-01 4.793905839323997498e-02 2.673236727714538574e-01 -8.742181211709976196e-02 1.821379549801349640e-02 -2.322964519262313843e-01 -5.774371791630983353e-03 -1.145808696746826172e-01 2.726928517222404480e-02 3.370636999607086182e-01 -8.690316230058670044e-02 1.094444096088409424e-01 -2.411109060049057007e-01 8.731719106435775757e-02 2.327650040388107300e-02 4.476305246353149414e-01 1.359930485486984253e-01 -1.711894720792770386e-01 1.475810259580612183e-01 -1.162503287196159363e-01 2.532785236835479736e-01 8.361361175775527954e-02 7.381841540336608887e-02 1.337939314544200897e-02 5.432928726077079773e-02 -1.296427845954895020e-01
1.284408420324325562e-01 -6.170212756842374802e-03 -3.925229981541633606e-02 5.205224454402923584e-02 -1.767398566007614136e-01 5.586463212966918945e-02 -1.110320687294006348e-01 9.677107300376519561e-05 4.719584584236145020e-01 -2.798446118831634521e-01 -1.999821662902832031e-01 -1.949375495314598083e-02 3.344086930155754089e-02 1.442540138959884644e-01 1.186410486698150635e-01 -5.946398526430130005e-02 1.407615542411804199e-01 8.083151280879974365e-02 -2.932415604591369629e-01 -3.480957821011543274e-03 -1.816599220037460327e-01 2.163037359714508057e-01 2.907357215881347656e-01 -1.499459147453308105e-01 -2.406819611787796021e-01 9.641664475202560425e-02 9.927227348089218140e-02 1.014569327235221863e-01 -1.252806484699249268e-01 1.047574356198310852e-01 2.136048674583435059e-01 -3.045343160629272461e-01
-1.280649192631244659e-02 -8.077922463417053223e-02 -1.111789047718048096e-01 -1.394008249044418335e-01 1.417602449655532837e-01 1.067763846367597580e-02 -5.411833524703979492e-02 9.821499139070510864e-02 2.463879436254501343e-01 -1.007771715521812439e-01 -1.205551996827125549e-01 -1.352462638169527054e-02 3.017004132270812988e-01 1.830235570669174194e-01 -2.513021789491176605e-02 -1.488857120275497437e-01 -6.411910802125930786e-02 -2.758826613426208496e-01 -4.623568952083587646e-01 -1.135318055748939514e-01 -3.459537774324417114e-02 6.962039321660995483e-02 3.523267507553100586e-01 6.432001013308763504e-03 1.322118341922760010e-01 -2.498293817043304443e-01 2.295289635658264160e-01 -1.964031755924224854e-01 -1.389433890581130981e-01 2.497518658638000488e-01 1.387138944119215012e-02 -7.551366090774536133e-02
-3.014823794364929199e-01 -1.107373163104057312e-01 -1.160500198602676392e-01 -4.196831583976745605e-01 1.056368649005889893e-01 1.791544817388057709e-02 -3.073056414723396301e-02 2.871440351009368896e-01 2.682111859321594238e-01 -1.727003417909145355e-02 1.225837022066116333e-01 -1.048709079623222351e-01 2.266082465648651123e-01 1.134526655077934265e-01 -1.534294486045837402e-01 -8.034224808216094971e-02 -3.953664749860763550e-02 -8.489844948053359985e-02 -2.489012032747268677e-01 2.332537472248077393e-01 -1.759404838085174561e-01 3.118272423744201660e-01 -1.218094211071729660e-02 -1.580711752176284790e-01 -2.424003630876541138e-01 -9.310794994235038757e-03 -5.870886519551277161e-02 -8.272667415440082550e-03 -1.082957088947296143e-01 -2.011735439300537109e-01 3.916724398732185364e-02 1.591881066560745239e-01
-1.564516127109527588e-02 -8.837960660457611084e-02 -1.466269642114639282e-01 -3.896684646606445312e-01 -6.478969752788543701e-02 3.333931043744087219e-02 -3.074172437191009521e-01 1.277542114257812500e-01 9.330438822507858276e-02 -1.936015337705612183e-01 -3.687968850135803223e-02 -9.616868197917938232e-02 6.185878813266754150e-02 -1.335408687591552734e-01 -3.597266599535942078e-02 2.047166824340820312e-01 -1.669756174087524414e-01 1.596666872501373291e-01 -3.344215154647827148e-01 9.532345831394195557e-02 -3.309852629899978638e-02 2.805216610431671143e-01 2.499386221170425415e-01 -2.666670083999633789e-01 1.874935626983642578e-01 -6.174665316939353943e-02 2.610801458358764648e-01 -1.152429506182670593e-01 1.983520239591598511e-01 7.625403255224227905e-02 1.358315646648406982e-01 -9.551670402288436890e-02
1.085131764411926270e-01 -3.411725535988807678e-02 4.700460284948348999e-02 -2.539530098438262939e-01 -6.818789243698120117e-02 -2.393920421600341797e-01 -9.302395582199096680e-02 -1.860701739788055420e-01 3.490950465202331543e-01 -5.801858007907867432e-02 -1.868049800395965576e-02 -1.798490434885025024e-01 1.709248870611190796e-01 2.559787034988403320e-01 -2.180957347154617310e-01 1.677861958742141724e-01 -2.436303347349166870e-01 1.023980602622032166e-01 -3.335714936256408691e-01 1.503879390656948090e-02 -1.540515124797821045e-01 3.123171031475067139e-01 3.178001344203948975e-01 -4.179166629910469055e-02 1.503124237060546875e-01 -1.246016472578048706e-01 -3.802142664790153503e-02 -1.363261789083480835e-01 3.061877004802227020e-02 4.392126575112342834e-03 1.063403412699699402e-01 1.047371774911880493e-01
-1.452872008085250854e-01 2.583422660827636719e-01 -5.977239832282066345e-02 -8.922284841537475586e-02 -2.985576093196868896e-01 -1.095332726836204529e-01 5.747111514210700989e-02 -2.895064353942871094e-01 2.016435265541076660e-01 2.714168131351470947e-01 -7.867413759231567383e-02 1.946175545454025269e-01 2.132854908704757690e-01 1.968528777360916138e-01 2.107676118612289429e-02 -1.710054576396942139e-01 -1.128291711211204529e-01 -6.249294057488441467e-02 -3.681747615337371826e-01 -4.069582745432853699e-02 7.472442090511322021e-02 1.282140165567398071e-01 2.253701686859130859e-01 -2.105965912342071533e-01 2.617283537983894348e-02 7.216822355985641479e-02 1.713226586580276489e-01 6.229464197531342506e-04 2.124940454959869385e-01 2.412931174039840698e-01 9.752092510461807251e-02 1.445800960063934326e-01
1.828360743820667267e-02 2.869777679443359375e-01 -3.916583955287933350e-02 2.752146497368812561e-02 -3.134188950061798096e-01 -6.206083297729492188e-02 -5.231992900371551514e-02 -2.414496839046478271e-01 4.677383303642272949e-01 3.529201820492744446e-02 -1.129135638475418091e-01 2.021739929914474487e-01 2.673787772655487061e-01 -1.717618666589260101e-02 5.298803374171257019e-02 1.090151295065879822e-01 4.228717461228370667e-02 -8.762654662132263184e-02 -1.591888964176177979e-01 -2.524773124605417252e-03 -2.149669378995895386e-01 3.903677314519882202e-02 1.755240857601165771e-01 -2.617300748825073242e-01 2.564787864685058594e-01 3.247627913951873779e-01 -1.422779560089111328e-01 4.103794693946838379e-02 -5.026461556553840637e-02 7.092074304819107056e-02 9.484133124351501465e-02 1.349783595651388168e-02
1.720092147588729858e-01 1.965519785881042480e-01 -2.034298777580261230e-01 -1.932082623243331909e-01 8.506532758474349976e-02 7.989350706338882446e-02 2.620766498148441315e-02 -2.469491809606552124e-01 3.356428444385528564e-01 -2.208300530910491943e-01 2.243529111146926880e-01 -1.986671388149261475e-01 3.727626800537109375e-02 -1.243264600634574890e-01 3.548247739672660828e-02 2.207842022180557251e-01 -2.365026473999023438e-01 4.983577877283096313e-02 -2.639671862125396729e-01 1.368007510900497437e-01 2.578781843185424805e-01 3.615117371082305908e-01 1.262359321117401123e-01 -1.430350542068481445e-01 9.386728703975677490e-02 -1.133216731250286102e-02 1.080021113157272339e-01 -4.082006216049194336e-02 9.365150332450866699e-02 2.107087969779968262e-01 -8.423572289757430553e-04 -6.216613948345184326e-02
-2.202216535806655884e-01 3.101866506040096283e-02 4.433375224471092224e-02 1.819888949394226074e-01 3.524999693036079407e-02 1.256780326366424561e-01 8.264271914958953857e-02 -9.631492197513580322e-02 3.404729962348937988e-01 2.155930846929550171e-01 -3.850524500012397766e-02 2.648991048336029053e-01 1.871619969606399536e-01 -6.618497520685195923e-02 1.416682749986648560e-01 3.190945088863372803e-02 -1.831309795379638672e-01 -2.462506145238876343e-01 -2.409355640411376953e-01 2.000204175710678101e-01 4.457147046923637390e-02 2.153753675520420074e-02 3.593832552433013916e-01 1.277712434530258179e-01 7.796508143655955791e-04 2.094486169517040253e-02 2.237662672996520996e-02 1.260359585285186768e-01 2.353388816118240356e-01 2.144626230001449585e-01 1.735255122184753418e-01 -3.150788247585296631e-01
3.859375789761543274e-02 2.985564768314361572e-01 -5.992571637034416199e-02 -1.223385334014892578e-02 8.760613389313220978e-03 -6.304364651441574097e-02 -1.360727995634078979e-01 -3.001380264759063721e-01 3.787958323955535889e-01 1.275060176849365234e-01 1.199543252587318420e-01 4.141982272267341614e-02 9.521769732236862183e-02 3.408764302730560303e-01 -8.795903623104095459e-02 2.357655614614486694e-01 1.522106081247329712e-01 -2.093084454536437988e-01 5.480447784066200256e-02 8.970478177070617676e-02 -1.233640685677528381e-01 2.453447133302688599e-01 1.354041546583175659e-01 1.476007997989654541e-01 -1.921276561915874481e-02 -4.279102385044097900e-02 6.608646363019943237e-02 -3.907860815525054932e-01 1.442301422357559204e-01 6.658812612295150757e-02 1.981036812067031860e-01 -1.059508621692657471e-01
-4.767981916666030884e-02 -3.538726596161723137e-03 5.250278115272521973e-02 -3.526641428470611572e-01 3.444958105683326721e-02 1.109626144170761108e-01 7.620928436517715454e-02 -1.069013476371765137e-01 5.172117352485656738e-01 6.084627658128738403e-02 2.656509280204772949e-01 -2.269296906888484955e-02 1.831564903259277344e-01 1.700305342674255371e-01 -1.354804039001464844e-01 -1.400004774332046509e-01 1.624651998281478882e-01 -1.584364026784896851e-01 -2.900944650173187256e-01 -1.230561882257461548e-01 1.238600909709930420e-01 1.584190875291824341e-01 1.426657885313034058e-01 -2.135702818632125854e-01 -1.635988615453243256e-02 2.552396953105926514e-01 -1.133119761943817139e-01 3.546718880534172058e-02 7.618331164121627808e-02 -2.356372959911823273e-02 -2.299864441156387329e-01 3.433979675173759460e-02
7.105316221714019775e-02 9.118453599512577057e-03 -2.379794567823410034e-01 -2.455539256334304810e-01 2.907829359173774719e-02 3.035884164273738861e-02 -2.605417668819427490e-01 9.442186355590820312e-02 3.158862292766571045e-01 7.479105144739151001e-02 -1.936829239130020142e-01 3.164453804492950439e-01 1.658415943384170532e-01 -3.098146617412567139e-02 1.744318902492523193e-01 8.003035932779312134e-02 -1.806291192770004272e-01 -8.791547268629074097e-02 -1.444925963878631592e-01 2.651845812797546387e-01 -1.962570101022720337e-01 -6.206277757883071899e-02 -6.487394869327545166e-02 -4.544811788946390152e-03 1.570062190294265747e-01 1.153291463851928711e-01 2.038266360759735107e-01 -1.283105313777923584e-01 1.253421008586883545e-01 3.360686302185058594e-01 -1.551797240972518921e-01 -2.533780932426452637e-01
-2.164421081542968750e-01 -1.036940142512321472e-01 7.245784997940063477e-02 -1.996472030878067017e-01 1.894636154174804688e-01 2.655616402626037598e-01 -1.314845532178878784e-01 -3.119365870952606201e-01 1.150954738259315491e-01 1.704706996679306030e-01 1.623787879943847656e-01 1.459672302007675171e-01 2.360709458589553833e-01 2.553739547729492188e-01 -7.050832360982894897e-02 2.015713155269622803e-01 -7.048954814672470093e-02 -1.491844207048416138e-01 -2.335203811526298523e-02 1.030684933066368103e-01 7.586679607629776001e-02 6.533871591091156006e-02 1.154943630099296570e-01 -2.713504135608673096e-01 6.198178045451641083e-03 2.678810358047485352e-01 2.209902107715606689e-01 -1.711479276418685913e-01 1.312374621629714966e-01 3.090449869632720947e-01 1.002160310745239258e-01 -1.079838275909423828e-01
8.723139017820358276e-02 2.757619880139827728e-02 -3.501659631729125977e-02 -3.518101274967193604e-01 -5.357728898525238037e-02 -2.427520006895065308e-01 -1.393789201974868774e-01 -3.285639882087707520e-01 2.842160165309906006e-01 -7.428632676601409912e-02 -9.389959275722503662e-02 -1.958115398883819580e-01 2.176424264907836914e-01 1.421070694923400879e-01 -1.490032076835632324e-01 1.401596218347549438e-01 -5.605601519346237183e-02 -7.912579923868179321e-02 -2.633399963378906250e-01 8.025994151830673218e-02 -1.893515437841415405e-01 2.643082737922668457e-01 7.991071790456771851e-02 -1.712669432163238525e-01 6.859478354454040527e-02 -1.610267311334609985e-01 -2.606275677680969238e-02 -7.867840677499771118e-02 1.706725805997848511e-01 3.357661366462707520e-01 -1.054078936576843262e-01 1.322169750928878784e-01
-9.388387948274612427e-02 -1.135532278567552567e-02 -4.324367269873619080e-02 -1.871823221445083618e-01 -1.151284426450729370e-01 6.580446660518646240e-02 1.218313574790954590e-01 8.534421771764755249e-02 3.448368608951568604e-01 -3.468248993158340454e-02 2.348101586103439331e-01 3.438813984394073486e-01 3.212999701499938965e-01 1.237912774085998535e-01 1.673136837780475616e-02 1.965362429618835449e-01 -5.293277278542518616e-02 1.746481359004974365e-01 -3.433095291256904602e-02 8.553840965032577515e-02 -1.804037690162658691e-01 -3.934020176529884338e-02 1.835024170577526093e-02 -2.832503058016300201e-03 1.059553474187850952e-01 2.183395922183990479e-01 1.148663386702537537e-01 -3.185430169105529785e-01 -1.994777172803878784e-01 3.213911652565002441e-01 2.010306529700756073e-02 -2.649163007736206055e-01
-2.476575374603271484e-01 -9.387575089931488037e-02 -1.367604285478591919e-01 -1.163857132196426392e-01 -7.378637045621871948e-02 5.922872200608253479e-02 -2.212410569190979004e-01 -2.403051704168319702e-01 2.300518304109573364e-01 -1.420404165983200073e-01 5.780627578496932983e-02 1.148641388863325119e-02 -3.530283272266387939e-02 -2.746001482009887695e-01 -1.241935938596725464e-01 2.484410107135772705e-01 1.761930286884307861e-01 1.936061494052410126e-02 -3.214960098266601562e-01 3.927346318960189819e-02 -1.013366058468818665e-01 2.636356353759765625e-01 1.397589296102523804e-01 -1.498833298683166504e-01 2.223402857780456543e-01 -1.625666916370391846e-01 3.442542850971221924e-01 -2.002244591712951660e-01 -1.840985566377639771e-01 6.251716613769531250e-02 1.421638727188110352e-01 3.193163126707077026e-02
-2.009491622447967529e-01 -3.319103270769119263e-02 -3.346284851431846619e-02 -2.999369204044342041e-01 -1.233689486980438232e-01 8.955574035644531250e-02 -6.039714813232421875e-02 -8.811873197555541992e-02 2.223134934902191162e-01 -6.355378031730651855e-02 -9.696326404809951782e-02 -4.621041938662528992e-02 3.815787434577941895e-01 1.404147595167160034e-01 -9.790676832199096680e-02 7.124660164117813110e-02 -1.177375763654708862e-01 2.180193215608596802e-01 -2.927262783050537109e-01 2.928887009620666504e-01 -2.126090228557586670e-01 1.235839277505874634e-01 2.355198003351688385e-02 -1.220264807343482971e-01 -2.080339938402175903e-01 -1.712185293436050415e-01 -4.016898199915885925e-02 -2.418397367000579834e-01 -1.455609649419784546e-01 8.958517014980316162e-02 -3.196649551391601562e-01 -1.221566870808601379e-01
-5.342792347073554993e-02 7.487111259251832962e-03 -7.630142569541931152e-02 -7.191029191017150879e-02 -1.190718263387680054e-01 -6.285274028778076172e-02 -8.783196657896041870e-02 -3.412041813135147095e-03 6.915428638458251953e-01 5.754249542951583862e-02 -1.928931772708892822e-01 -1.990461498498916626e-01 -1.151137426495552063e-02 -5.911190062761306763e-02 2.298599332571029663e-01 -1.742213666439056396e-01 -1.146375834941864014e-01 -1.033162549138069153e-01 -2.270818203687667847e-01 1.966104097664356232e-02 -3.277072906494140625e-01 1.673671603202819824e-01 -3.755307989194989204e-03 8.702709525823593140e-02 3.639923408627510071e-02 1.658532321453094482e-01 1.234324425458908081e-01 -9.209895133972167969e-02 -1.473037600517272949e-01 9.214644879102706909e-02 -1.106487810611724854e-01 3.624421730637550354e-02
1.936416700482368469e-02 1.475849300622940063e-01 3.079509921371936798e-02 -4.124008417129516602e-01 5.950657650828361511e-02 1.183767616748809814e-01 -2.077516317367553711e-01 -2.586478590965270996e-01 1.170495301485061646e-01 -5.504572018980979919e-02 5.466065555810928345e-02 -4.844883829355239868e-02 3.978167846798896790e-02 -1.105523779988288879e-01 -2.566326856613159180e-01 1.049814149737358093e-01 -9.770276397466659546e-02 -2.708380483090877533e-02 -4.146366119384765625e-01 7.571013271808624268e-02 -2.300429940223693848e-01 -6.079103797674179077e-02 1.557057797908782959e-01 -2.453445792198181152e-01 -8.464895933866500854e-02 8.678469061851501465e-02 7.685823738574981689e-02 -1.213724091649055481e-01 -2.215953916311264038e-01 3.164272010326385498e-01 1.524228900671005249e-01 -1.722451448440551758e-01
-1.901612430810928345e-01 8.617463521659374237e-03 2.378813177347183228e-01 -2.037363350391387939e-01 -2.487417608499526978e-01 -1.835999339818954468e-01 -1.767157763242721558e-02 -6.364132463932037354e-02 2.649022936820983887e-01 -2.142856083810329437e-02 -2.179471403360366821e-01 -9.014494717121124268e-02 3.958347067236900330e-02 2.873413860797882080e-01 7.530284672975540161e-02 2.498453557491302490e-01 1.447791606187820435e-01 7.129878737032413483e-03 -1.715503185987472534e-01 8.003132790327072144e-02 2.992551773786544800e-02 7.623650133609771729e-02 2.301291078329086304e-01 1.510546803474426270e-01 -3.456627428531646729e-01 -1.580857485532760620e-01 1.464803330600261688e-02 -9.816362708806991577e-02 -2.402427345514297485e-01 2.683275341987609863e-01 1.464030146598815918e-01 -2.059963494539260864e-01
-2.177416533231735229e-01 -2.981832623481750488e-01 1.608881503343582153e-01 -1.454149484634399414e-01 -3.433364257216453552e-02 1.481283158063888550e-01 1.032694131135940552e-01 -1.251011341810226440e-01 2.015588432550430298e-01 1.249059587717056274e-01 -4.096442088484764099e-02 3.205557167530059814e-01 -1.722008883953094482e-01 1.338417530059814453e-01 -9.230806678533554077e-02 2.330142706632614136e-01 8.225373178720474243e-02 -3.234514892101287842e-01 -3.382229506969451904e-01 1.827181279659271240e-01 -2.371288090944290161e-01 1.966434717178344727e-01 -1.478073187172412872e-02 1.196591332554817200e-01 1.831000298261642456e-01 7.163552194833755493e-02 2.679464519023895264e-01 -5.434492230415344238e-02 7.256023585796356201e-02 8.461878634989261627e-03 9.218740463256835938e-02 1.790601015090942383e-02
-1.139021441340446472e-01 6.367244571447372437e-02 -7.890474051237106323e-02 -7.697407156229019165e-02 -1.208982095122337341e-01 1.006268188357353210e-01 1.361263692378997803e-01 -1.912230998277664185e-01 1.007385477423667908e-01 1.534036844968795776e-01 -1.150262653827667236e-01 1.405075490474700928e-01 2.993507981300354004e-01 1.271388679742813110e-01 -1.484665423631668091e-01 1.816713660955429077e-01 3.359426185488700867e-02 -2.660159468650817871e-01 -4.047756195068359375e-01 -6.537488847970962524e-02 -2.355223596096038818e-01 3.734943270683288574e-02 1.316574066877365112e-01 -1.324868798255920410e-01 7.941683381795883179e-02 2.822542488574981689e-01 3.116400539875030518e-01 1.225156709551811218e-03 1.294144541025161743e-01 7.978130877017974854e-02 2.110617160797119141e-01 -2.845837771892547607e-01
-1.732218861579895020e-01 -7.454211264848709106e-02 -5.060166120529174805e-02 -5.491055175662040710e-02 -3.451585397124290466e-02 2.329530753195285797e-02 1.349823921918869019e-01 -1.926477998495101929e-01 1.614058762788772583e-01 2.973235547542572021e-01 1.181186828762292862e-02 -2.852169424295425415e-02 1.830774843692779541e-01 1.485686302185058594e-01 -9.187402576208114624e-02 1.686873584985733032e-01 -3.393794409930706024e-03 -1.430657058954238892e-01 -3.123082220554351807e-01 9.894707798957824707e-02 -9.684767574071884155e-03 3.155664801597595215e-01 1.283060945570468903e-02 -4.155095517635345459e-01 1.063478291034698486e-01 9.020082652568817139e-02 -1.415709406137466431e-01 -1.380803734064102173e-01 1.800011843442916870e-01 1.518843322992324829e-01 3.995297551155090332e-01 -1.412774473428726196e-01
-2.423107922077178955e-01 -4.014613572508096695e-03 -9.889740496873855591e-02 -1.808056384325027466e-01 -5.633095279335975647e-03 -2.370989415794610977e-03 -5.136317759752273560e-02 -3.637463971972465515e-02 3.461519777774810791e-01 -1.897757351398468018e-01 -5.976368114352226257e-02 -1.373537331819534302e-01 4.101802110671997070e-01 5.876632034778594971e-02 -1.601034104824066162e-01 -1.277909725904464722e-01 -7.700824644416570663e-04 -5.250465124845504761e-02 -1.100087240338325500e-01 -1.764129474759101868e-02 -1.466218829154968262e-01 -2.812050748616456985e-03 3.535899817943572998e-01 -1.815879046916961670e-01 1.758766770362854004e-01 -3.059551715850830078e-01 4.361901432275772095e-02 -1.307462602853775024e-01 -5.066774412989616394e-02 2.287089675664901733e-01 -2.892847955226898193e-01 -1.615090370178222656e-01
-3.052916228771209717e-01 -1.292928904294967651e-01 -6.897190213203430176e-02 -5.029496923089027405e-02 1.852672733366489410e-02 6.954068690538406372e-02 -4.352926015853881836e-01 -8.791834115982055664e-02 2.633560635149478912e-02 -4.925034567713737488e-02 -1.407760679721832275e-01 -5.961370468139648438e-02 7.152266800403594971e-02 9.389261901378631592e-02 -1.354605704545974731e-01 1.354615390300750732e-01 1.738817393779754639e-01 1.666150987148284912e-02 -4.278625249862670898e-01 3.662931174039840698e-02 7.070574164390563965e-02 2.906700074672698975e-01 2.477557063102722168e-01 6.629458814859390259e-02 1.901894360780715942e-01 -2.041938304901123047e-01 2.288553565740585327e-01 -1.868902593851089478e-01 1.779812872409820557e-01 1.670358926057815552e-01 4.764049872756004333e-02 7.796950638294219971e-02
-2.209111601114273071e-01 -2.039649337530136108e-02 -1.407228410243988037e-01 -7.852034643292427063e-03 -9.925067424774169922e-02 1.482354253530502319e-01 1.195927038788795471e-01 -2.702330946922302246e-01 2.494055777788162231e-01 1.257377862930297852e-01 1.153638400137424469e-02 2.825855016708374023e-01 1.550352275371551514e-01 2.851125001907348633e-01 7.928659021854400635e-02 -2.137462645769119263e-01 -5.988522991538047791e-02 1.074230670928955078e-01 -3.676487505435943604e-01 7.901725172996520996e-02 8.022920787334442139e-02 1.477927267551422119e-01 2.309820055961608887e-01 -5.706639960408210754e-02 8.057347685098648071e-02 7.376559078693389893e-02 8.427628874778747559e-02 -7.397295534610748291e-02 3.506356179714202881e-01 3.056016564369201660e-01 1.190836280584335327e-01 -3.831336973235011101e-03
-1.804931312799453735e-01 8.810497820377349854e-02 -1.235110983252525330e-01 6.450630724430084229e-03 -7.440776377916336060e-02 -4.184504151344299316e-01 2.028803713619709015e-02 -6.215630844235420227e-02 3.787819743156433105e-01 5.186999961733818054e-02 4.629832133650779724e-02 -1.206280440092086792e-01 3.496308997273445129e-02 1.921675503253936768e-01 1.266018003225326538e-01 6.980872899293899536e-02 1.744693219661712646e-01 -2.296185195446014404e-01 -2.584919035434722900e-01 2.702165208756923676e-02 -6.224832311272621155e-02 -4.092762246727943420e-02 5.170325562357902527e-02 1.062479540705680847e-01 -1.025257557630538940e-01 -1.201103180646896362e-01 3.410356044769287109e-01 -5.274521932005882263e-02 5.385810881853103638e-02 5.109203234314918518e-02 -1.462920010089874268e-01 -4.431432783603668213e-01
1.552676316350698471e-02 -2.620252072811126709e-01 2.077981829643249512e-01 -2.049257904291152954e-01 -1.012325808405876160e-01 -2.881763875484466553e-02 -1.684194505214691162e-01 -1.643818318843841553e-01 2.542448043823242188e-01 -1.777497977018356323e-01 -2.417085692286491394e-02 1.552071422338485718e-01 6.903035193681716919e-02 2.844247408211231232e-02 -1.506000459194183350e-01 1.593502461910247803e-01 -2.118983268737792969e-01 -7.740070670843124390e-02 -4.199796617031097412e-01 -6.293208897113800049e-02 4.605839028954505920e-02 4.001505374908447266e-01 3.292909562587738037e-01 1.170812756754457951e-03 -3.456902503967285156e-02 3.077851980924606323e-02 1.630813479423522949e-01 -2.275942862033843994e-01 -4.225915670394897461e-02 -2.581999078392982483e-02 1.414213478565216064e-01 2.385037951171398163e-03
-9.716172516345977783e-02 -2.179390937089920044e-02 2.911877259612083435e-02 -3.649815917015075684e-01 -2.100541889667510986e-01 9.388629347085952759e-02 9.031524509191513062e-02 -2.412322759628295898e-01 2.216213047504425049e-01 1.360021382570266724e-01 8.602672070264816284e-02 2.769423723220825195e-01 9.620248526334762573e-02 2.647322118282318115e-01 -1.270832419395446777e-01 2.233584374189376831e-01 1.663592606782913208e-01 -3.307653963565826416e-01 -1.857339404523372650e-02 -7.669904269278049469e-03 -1.992476172745227814e-02 2.862999960780143738e-02 3.252426981925964355e-01 8.689025789499282837e-02 -1.612479984760284424e-01 -2.064011432230472565e-02 1.118983179330825806e-01 5.751613900065422058e-02 2.553221881389617920e-01 2.057696580886840820e-01 8.033065497875213623e-02 -1.771335452795028687e-01
-3.886545449495315552e-02 6.987918168306350708e-02 4.238278791308403015e-02 -1.399172395467758179e-01 -1.668531298637390137e-01 9.829439222812652588e-02 -4.106875881552696228e-02 -1.063982397317886353e-01 4.593726992607116699e-01 1.006211042404174805e-01 7.176861912012100220e-02 -1.548795551061630249e-01 -6.869023293256759644e-02 2.067076973617076874e-03 1.764075458049774170e-01 1.103572733700275421e-02 -1.900570392608642578e-01 -3.443220257759094238e-02 -3.183057606220245361e-01 -2.478800714015960693e-03 -3.716095983982086182e-01 1.891726255416870117e-01 8.127043396234512329e-02 -9.721659868955612183e-02 1.160647124052047729e-01 2.270483374595642090e-01 -7.311122119426727295e-02 -1.393310129642486572e-01 -4.361799359321594238e-01 1.629579067230224609e-01 -7.007402367889881134e-03 1.638098433613777161e-02
-2.605793252587318420e-02 -5.456856638193130493e-02 1.149917393922805786e-02 -1.099361628293991089e-01 -1.788667738437652588e-01 3.699499357026070356e-04 8.935873955488204956e-02 -1.543819010257720947e-01 2.025190740823745728e-01 3.131180405616760254e-01 -4.532731324434280396e-02 3.202179074287414551e-01 2.579991817474365234e-01 9.168141335248947144e-02 -1.887432299554347992e-02 -2.367684394121170044e-01 -5.080576986074447632e-03 -2.261277288198471069e-01 -2.553026676177978516e-01 5.761792883276939392e-02 -6.962250918149948120e-02 2.055292129516601562e-01 2.106596231460571289e-01 -1.526524424552917480e-01 -2.046736888587474823e-03 -1.272779852151870728e-01 1.289575695991516113e-01 -3.276675939559936523e-02 1.969898194074630737e-01 4.654587507247924805e-01 1.436409950256347656e-01 -2.918078377842903137e-02
-3.119604885578155518e-01 4.687108471989631653e-02 1.898787766695022583e-01 3.275011852383613586e-02 1.235983744263648987e-01 1.716032922267913818e-01 -2.310204207897186279e-01 -4.361884668469429016e-02 3.243265450000762939e-01 -5.872305482625961304e-03 -6.786903738975524902e-02 2.282954454421997070e-01 -1.054973676800727844e-01 3.784768879413604736e-01 -1.254267245531082153e-01 2.393835037946701050e-01 6.906975526362657547e-03 -2.265312373638153076e-01 -2.938179969787597656e-01 5.574122071266174316e-03 6.312476098537445068e-02 2.673246264457702637e-01 1.580057293176651001e-01 1.680781245231628418e-01 4.034336283802986145e-02 -2.175096422433853149e-01 9.927207976579666138e-02 -1.150467470288276672e-01 1.065325289964675903e-01 4.084447398781776428e-02 1.106804311275482178e-01 1.015782579779624939e-01
6.634141504764556885e-02 5.982003733515739441e-02 -1.391061991453170776e-01 -3.307474553585052490e-01 3.316457867622375488e-01 1.063493564724922180e-01 -3.642117604613304138e-02 -2.557291984558105469e-01 3.595921695232391357e-01 -1.459247916936874390e-01 -8.647076785564422607e-02 1.247995719313621521e-01 4.051926732063293457e-02 -1.117222756147384644e-01 -2.280235737562179565e-01 2.206098735332489014e-01 -3.641238436102867126e-02 -1.497359871864318848e-01 -2.689621746540069580e-01 5.363790318369865417e-03 -3.599490970373153687e-02 1.716003380715847015e-02 7.882350683212280273e-02 1.623154431581497192e-02 1.469128727912902832e-01 1.221173703670501709e-01 -6.722442060708999634e-02 -1.515981421107426286e-04 1.154763028025627136e-01 4.023651480674743652e-01 1.732078380882740021e-02 -2.570653259754180908e-01
-1.965903341770172119e-01 -7.904224097728729248e-02 -2.828437089920043945e-02 1.454269438982009888e-01 -1.213693991303443909e-01 -1.589361391961574554e-02 5.492851883172988892e-02 3.604383021593093872e-02 4.145883321762084961e-01 5.191746354103088379e-01 -9.572464972734451294e-02 1.594509631395339966e-01 3.188756704330444336e-01 -6.595255434513092041e-02 9.468184411525726318e-02 -8.139427751302719116e-03 -4.023373499512672424e-02 7.847059518098831177e-02 -2.290218174457550049e-01 1.227906122803688049e-01 -1.457225531339645386e-01 -1.230783015489578247e-02 5.779367685317993164e-02 1.101460605859756470e-01 6.324077397584915161e-02 1.484108418226242065e-01 -2.175664156675338745e-02 -4.375392105430364609e-03 6.617627292871475220e-02 1.942689716815948486e-01 2.294223904609680176e-01 -2.989052534103393555e-01
1.480759084224700928e-01 -1.298654228448867798e-01 1.939787156879901886e-02 -3.507260680198669434e-01 -9.042590856552124023e-02 -2.231148928403854370e-01 -1.556993871927261353e-01 -3.584398627281188965e-01 2.601054012775421143e-01 1.807710900902748108e-02 -1.193739250302314758e-01 -1.118789687752723694e-01 2.786691188812255859e-01 3.847419098019599915e-02 -1.797416806221008301e-01 1.886856853961944580e-01 -1.540576219558715820e-01 1.150940656661987305e-01 -1.595229208469390869e-01 1.099241450428962708e-01 -2.619948685169219971e-01 2.894060909748077393e-01 2.174246907234191895e-01 -5.030317232012748718e-02 2.515317313373088837e-02 -2.214662730693817139e-01 -5.144301056861877441e-02 -1.029342040419578552e-01 1.340976804494857788e-01 1.352154314517974854e-01 -9.420848637819290161e-02 -2.398585900664329529e-02
-5.801444128155708313e-02 1.546480208635330200e-01 -4.107163473963737488e-02 -8.895760774612426758e-02 1.593868434429168701e-01 -2.511195540428161621e-01 -1.475594043731689453e-01 -2.132246196269989014e-01 3.873406052589416504e-01 8.217393606901168823e-02 -7.036410272121429443e-02 -3.848815336823463440e-02 2.791676819324493408e-01 2.417883649468421936e-02 4.428628459572792053e-02 -2.501984834671020508e-01 -4.142734780907630920e-02 -2.214942872524261475e-01 -2.569679319858551025e-01 2.123738676309585571e-01 -7.485315203666687012e-02 -4.388336464762687683e-02 3.190036416053771973e-01 -4.670375026762485504e-03 -2.147194743156433105e-02 3.112394213676452637e-01 1.246539056301116943e-01 -1.559465229511260986e-01 -1.632312089204788208e-01 -1.519729793071746826e-01 1.503426879644393921e-01 -1.426877826452255249e-01
-2.759640812873840332e-01 1.399183124303817749e-01 -1.298065781593322754e-01 9.444254636764526367e-02 -1.306657940149307251e-01 2.575003355741500854e-02 -2.145404368638992310e-01 8.414024114608764648e-02 3.307783305644989014e-01 2.184078842401504517e-01 2.724402546882629395e-01 -1.258112639188766479e-01 3.933636248111724854e-01 2.788664400577545166e-01 -7.180466316640377045e-03 2.019797563552856445e-01 -2.463358978275209665e-04 -8.700492233037948608e-02 -4.859292507171630859e-02 -9.636821597814559937e-02 5.578765645623207092e-02 6.183841079473495483e-02 2.673200368881225586e-01 -7.822199910879135132e-02 1.445342786610126495e-03 -1.297413110733032227e-01 2.965511381626129150e-01 -5.904590710997581482e-03 7.485862076282501221e-02 -2.008194923400878906e-01 5.172638967633247375e-02 -1.731569916009902954e-01
-3.300955891609191895e-01 9.841362386941909790e-02 -2.118585556745529175e-01 3.052064403891563416e-02 -1.510694473981857300e-01 9.396629408001899719e-03 4.991681873798370361e-02 -2.204861044883728027e-01 3.443677127361297607e-01 3.345301449298858643e-01 5.967747047543525696e-02 -1.092796176671981812e-01 1.607864499092102051e-01 -1.949888169765472412e-01 -3.529764339327812195e-02 1.101516857743263245e-01 2.640398032963275909e-02 -9.290312975645065308e-02 3.533549234271049500e-02 2.732786238193511963e-01 -2.613241076469421387e-01 2.425819486379623413e-01 2.274100482463836670e-01 -6.870824098587036133e-02 -3.533282130956649780e-02 2.608843445777893066e-01 2.171824425458908081e-01 1.672607064247131348e-01 6.043395772576332092e-02 8.470189571380615234e-02 -7.550935726612806320e-03 1.187316998839378357e-01
4.012277349829673767e-02 3.175422921776771545e-02 2.358638644218444824e-01 -1.278826892375946045e-01 -7.387838512659072876e-02 6.228030472993850708e-02 -1.993306130170822144e-01 4.597228020429611206e-03 5.277889966964721680e-01 -1.135826408863067627e-01 -1.415461953729391098e-02 1.878681629896163940e-01 1.322454810142517090e-01 7.450004667043685913e-02 1.999075114727020264e-01 1.496385335922241211e-01 1.528222560882568359e-01 3.151931166648864746e-01 -3.233103156089782715e-01 1.021373197436332703e-01 -1.770598888397216797e-01 1.198669150471687317e-01 -1.419188678264617920e-01 -6.281848251819610596e-02 -1.550915986299514771e-01 1.173556521534919739e-01 1.556781530380249023e-01 -1.851816922426223755e-01 -1.403927057981491089e-02 -7.005232572555541992e-02 3.348085656762123108e-02 -2.321792542934417725e-01
6.406309548765420914e-03 2.676275074481964111e-01 -1.358263753354549408e-02 1.225059330463409424e-01 -1.418901830911636353e-01 1.664431244134902954e-01 -2.236792594194412231e-01 1.015667989850044250e-01 3.425871133804321289e-01 -1.601035445928573608e-01 -5.177777633070945740e-02 6.092763319611549377e-02 1.637264043092727661e-01 -2.381387725472450256e-02 -8.509660512208938599e-02 -6.250633299350738525e-02 -1.605145335197448730e-01 -7.192205637693405151e-02 -3.266970813274383545e-01 2.153056561946868896e-01 -3.160341829061508179e-02 4.512859880924224854e-01 -5.327201262116432190e-02 8.644070476293563843e-02 1.423249542713165283e-01 -8.346711099147796631e-02 2.434905171394348145e-01 -1.092117130756378174e-01 -3.087568879127502441e-01 5.184224620461463928e-02 -2.706501260399818420e-02 -1.444365382194519043e-01
-3.865069746971130371e-01 3.315758705139160156e-01 -1.044820249080657959e-01 -1.891158223152160645e-01 -6.776101142168045044e-02 -1.649694442749023438e-01 2.328282296657562256e-01 -3.017085194587707520e-01 1.779621243476867676e-01 -9.332721680402755737e-02 -1.081077195703983307e-02 2.208801954984664917e-01 -1.953491941094398499e-02 1.280438303947448730e-01 2.016177177429199219e-01 2.041550725698471069e-01 -2.134921252727508545e-01 2.201209310442209244e-03 -1.200500279664993286e-01 -1.518328040838241577e-01 -5.825590342283248901e-02 1.336985677480697632e-01 1.302270442247390747e-01 4.344612732529640198e-02 -9.394758194684982300e-02 1.344954073429107666e-01 -2.279391512274742126e-02 2.016318589448928833e-01 -3.831041976809501648e-02 2.671362459659576416e-01 8.073220402002334595e-02 -2.407322376966476440e-01
9.719901531934738159e-02 1.351197063922882080e-01 7.246948033571243286e-02 -3.069313764572143555e-01 -3.459137678146362305e-02 3.014046512544155121e-02 1.016532704234123230e-01 -1.956260204315185547e-01 3.159628212451934814e-01 -2.918678224086761475e-01 2.428162992000579834e-01 7.350555807352066040e-02 1.317104697227478027e-01 2.038787305355072021e-02 5.260328948497772217e-02 2.013973146677017212e-01 -1.561883389949798584e-01 -1.108402237296104431e-01 -2.490538507699966431e-01 1.636438220739364624e-01 -6.878264248371124268e-02 3.122708797454833984e-01 -4.682398587465286255e-02 -2.803156711161136627e-02 1.346771121025085449e-01 -1.908419281244277954e-01 2.836904525756835938e-01 -2.834954261779785156e-01 1.923162192106246948e-01 -9.529937058687210083e-02 -1.359559297561645508e-01 -3.138567507266998291e-02
-2.119173854589462280e-01 -4.599430784583091736e-02 -1.864230781793594360e-01 -6.825271248817443848e-02 1.531818956136703491e-01 1.413319818675518036e-02 1.588761061429977417e-01 3.267061337828636169e-02 4.828535616397857666e-01 -1.506235450506210327e-01 -1.142516382969915867e-03 3.172639608383178711e-01 1.827434152364730835e-01 7.261863350868225098e-02 -1.112481299787759781e-02 -4.548626393079757690e-02 -1.689463406801223755e-01 1.678645028732717037e-03 -2.793617174029350281e-02 -2.590810358524322510e-01 -1.280329823493957520e-01 1.763201504945755005e-02 3.145570158958435059e-01 -8.718830347061157227e-02 2.192159593105316162e-01 -2.294820360839366913e-02 1.474947631359100342e-01 9.151247888803482056e-02 3.588097915053367615e-02 3.714785873889923096e-01 -1.643189787864685059e-01 -3.923698142170906067e-02
-1.461940705776214600e-01 1.592247560620307922e-02 3.487774431705474854e-01 -1.905035972595214844e-01 1.966609060764312744e-02 1.606019772589206696e-02 -2.136370837688446045e-01 -7.668200880289077759e-02 3.151652514934539795e-01 -2.383371144533157349e-01 -2.710844278335571289e-01 1.281112283468246460e-01 1.255034655332565308e-01 1.258528530597686768e-01 -1.137089580297470093e-01 6.076370552182197571e-02 -1.392764449119567871e-01 -1.838877052068710327e-01 -2.698157429695129395e-01 2.925138734281063080e-02 8.800854533910751343e-02 3.830045461654663086e-01 1.741556823253631592e-01 -2.110573202371597290e-01 7.224559783935546875e-02 -7.774874567985534668e-02 1.720891594886779785e-01 -2.230373173952102661e-01 2.725783362984657288e-02 1.279265284538269043e-01 -2.149916812777519226e-02 -9.822663664817810059e-02
2.930843969807028770e-03 -9.324096143245697021e-02 1.803780198097229004e-01 -3.125174045562744141e-01 -1.214502900838851929e-01 -9.490409493446350098e-02 -1.045593917369842529e-01 -1.361698210239410400e-01 1.962002515792846680e-01 -2.809838056564331055e-01 7.123807072639465332e-02 2.037352323532104492e-01 5.486565642058849335e-03 1.447079926729202271e-01 -5.462284386157989502e-02 5.599413067102432251e-02 -2.276937067508697510e-01 -1.327542364597320557e-01 -2.690801918506622314e-01 1.037085354328155518e-01 -2.778868377208709717e-02 4.070567190647125244e-01 2.727197408676147461e-01 -6.454339623451232910e-02 1.299121379852294922e-01 -1.899251937866210938e-01 2.861268818378448486e-01 -2.233267724514007568e-01 1.546258181333541870e-01 3.291661664843559265e-02 8.724232017993927002e-02 -4.254978895187377930e-02
-3.030952811241149902e-01 -1.368930488824844360e-01 -8.547119796276092529e-02 -2.732438445091247559e-01 -2.671400904655456543e-01 1.933046579360961914e-01 9.232945740222930908e-02 -2.560270428657531738e-01 1.517513394355773926e-01 1.273805946111679077e-01 -1.463393568992614746e-01 2.006009593605995178e-02 1.238473206758499146e-01 1.038810908794403076e-01 -1.300231665372848511e-01 8.622859418392181396e-02 1.524157971143722534e-01 -2.714454233646392822e-01 -2.051959633827209473e-01 -8.236031979322433472e-03 -1.376476138830184937e-01 7.249540835618972778e-02 1.579142957925796509e-01 1.765468716621398926e-01 -5.743536632508039474e-03 1.524586379528045654e-01 3.096041381359100342e-01 6.614539772272109985e-02 1.709418743848800659e-01 1.628597527742385864e-01 2.493388056755065918e-01 -2.286106199026107788e-01
1.184136942028999329e-01 7.878825068473815918e-03 1.632487773895263672e-01 -2.929298952221870422e-02 2.389947138726711273e-02 -1.981156691908836365e-02 -2.315461188554763794e-01 -1.741180717945098877e-01 3.320514261722564697e-01 -1.963962055742740631e-02 1.671108230948448181e-02 -1.691506803035736084e-01 -1.730951368808746338e-01 -2.005448751151561737e-02 -1.309348503127694130e-03 3.625093400478363037e-01 -3.488681465387344360e-02 -1.543223741464316845e-03 -4.125243723392486572e-01 3.377602994441986084e-01 -1.736486107110977173e-01 1.415777653455734253e-01 1.789427250623703003e-01 -1.335056424140930176e-01 -1.283820867538452148e-01 -5.192734673619270325e-02 1.987529546022415161e-01 -3.152883648872375488e-01 9.561548382043838501e-02 9.309700876474380493e-02 -9.970976412296295166e-02 2.898237109184265137e-02
1.109029054641723633e-01 -3.051508218050003052e-02 -6.267360597848892212e-02 -3.422284424304962158e-01 -1.117279939353466034e-02 -1.589460372924804688e-01 -2.992097139358520508e-01 -3.285632133483886719e-01 3.062855005264282227e-01 -1.476103216409683228e-01 -8.386933803558349609e-02 -1.598102748394012451e-01 1.254505515098571777e-01 2.606642246246337891e-01 2.734384732320904732e-03 2.057881653308868408e-01 -8.000259101390838623e-02 1.279216110706329346e-01 -2.750709056854248047e-01 3.428329154849052429e-02 -1.828771829605102539e-01 2.930008172988891602e-01 1.470899283885955811e-01 -1.132090017199516296e-01 1.695439219474792480e-01 -1.952616870403289795e-01 1.220262497663497925e-01 3.658192232251167297e-02 1.038084477186203003e-01 1.035278886556625366e-01 3.896890580654144287e-02 9.579434990882873535e-02
3.881213068962097168e-02 -2.368421852588653564e-01 2.295877784490585327e-01 -1.827840954065322876e-01 -1.055091395974159241e-01 3.035491332411766052e-02 -1.393870264291763306e-01 -2.134915590286254883e-01 3.340130746364593506e-01 -2.230340391397476196e-01 -5.168467015027999878e-02 1.432732939720153809e-01 -5.020758509635925293e-02 8.935084939002990723e-02 -8.364168554544448853e-02 2.016528546810150146e-01 -2.049053907394409180e-01 -8.568784594535827637e-02 -4.378739297389984131e-01 -3.496028482913970947e-02 -3.770654089748859406e-03 3.486350774765014648e-01 2.217905819416046143e-01 -3.205869719386100769e-02 -2.192254364490509033e-02 2.536861598491668701e-02 7.561099529266357422e-02 -2.848660051822662354e-01 -3.119849972426891327e-02 -6.369446218013763428e-02 1.398352384567260742e-01 9.954050928354263306e-02
-2.377580255270004272e-01 -1.534330248832702637e-01 -1.436896324157714844e-01 -1.894546896219253540e-01 -2.020761668682098389e-01 3.471698760986328125e-01 2.834248244762420654e-01 -2.584339305758476257e-02 1.954155564308166504e-01 1.829686313867568970e-01 -1.871105879545211792e-01 5.220028012990951538e-02 2.004592418670654297e-01 1.842289566993713379e-01 -3.129205107688903809e-01 7.383142411708831787e-02 6.282598525285720825e-02 1.343375351279973984e-02 -2.127239108085632324e-01 1.522746980190277100e-01 -1.463530063629150391e-01 1.131894811987876892e-01 1.749501824378967285e-01 1.199180409312248230e-01 1.629256755113601685e-01 1.645944863557815552e-01 1.857362389564514160e-01 7.931844145059585571e-02 -7.117465883493423462e-02 8.697773516178131104e-02 2.624905109405517578e-01 -7.995393127202987671e-02
-3.517893552780151367e-01 2.172337286174297333e-02 -1.497840881347656250e-01 2.980631403625011444e-02 -1.196240931749343872e-01 -1.458732336759567261e-01 1.116246134042739868e-01 -4.104100167751312256e-02 3.181188702583312988e-01 2.915161252021789551e-01 5.010077357292175293e-02 1.188561394810676575e-01 1.794932931661605835e-01 3.153575360774993896e-01 -1.306918356567621231e-02 1.222230717539787292e-01 3.172908350825309753e-02 1.559226308017969131e-02 -3.379233777523040771e-01 8.989190310239791870e-02 -3.329460695385932922e-02 1.298128962516784668e-01 -5.694324150681495667e-02 -2.428377270698547363e-01 -3.357183560729026794e-02 -3.090787231922149658e-01 1.487175822257995605e-01 -4.499704763293266296e-02 2.378544360399246216e-01 2.209904938936233521e-01 1.513142436742782593e-01 1.785447262227535248e-02
-2.300804257392883301e-01 1.918544620275497437e-01 1.489361673593521118e-01 -5.583720654249191284e-02 -2.093085944652557373e-01 2.066595405340194702e-01 -4.431224986910820007e-02 -5.403514578938484192e-02 3.360220193862915039e-01 -1.574665755033493042e-01 -1.165244355797767639e-01 -2.946116775274276733e-02 1.691312640905380249e-01 2.548616230487823486e-01 5.487197637557983398e-02 -1.531449258327484131e-01 1.006482020020484924e-01 -7.261096686124801636e-02 -1.311607956886291504e-01 1.733889579772949219e-01 -1.585990041494369507e-01 4.060329794883728027e-01 -2.512128464877605438e-02 1.204977557063102722e-01 -1.934479223564267159e-03 -5.092390999197959900e-02 1.269321441650390625e-01 2.232864201068878174e-01 1.556735299527645111e-02 2.922051586210727692e-02 2.782972157001495361e-01 -3.262352943420410156e-01
-3.118932247161865234e-01 8.216238021850585938e-02 1.339564323425292969e-01 -2.672835290431976318e-01 2.846575900912284851e-02 -1.525902003049850464e-01 3.592437505722045898e-02 1.821196824312210083e-01 3.302698135375976562e-01 3.216058015823364258e-02 -1.424136161804199219e-01 6.171099841594696045e-02 2.307996749877929688e-01 8.764800429344177246e-02 3.032278828322887421e-02 1.555478870868682861e-01 1.382535696029663086e-01 -2.224796265363693237e-01 -2.912945151329040527e-01 9.335941821336746216e-02 1.133137196302413940e-01 1.767418831586837769e-01 2.971977293491363525e-01 6.705972552299499512e-02 -1.390278935432434082e-01 6.859191507101058960e-02 -1.964231282472610474e-01 -1.655467748641967773e-01 3.561193346977233887e-01 -6.912488490343093872e-02 2.454409748315811157e-02 8.039566874504089355e-02
-3.646269813179969788e-02 1.498660892248153687e-01 3.410470113158226013e-02 -9.582049399614334106e-02 1.120134815573692322e-01 -5.053565651178359985e-02 2.321473136544227600e-02 -7.946952432394027710e-02 3.202937245368957520e-01 -7.193057984113693237e-02 -1.117702946066856384e-02 -9.358326904475688934e-03 2.187841832637786865e-01 1.480612754821777344e-01 1.159261986613273621e-01 1.281619071960449219e-02 -3.086249828338623047e-01 -3.188512474298477173e-02 -3.947620093822479248e-01 3.718322515487670898e-01 1.090144552290439606e-02 -1.137395575642585754e-01 1.897681504487991333e-01 3.449391946196556091e-02 -1.288524121046066284e-01 -3.350069746375083923e-02 3.057828247547149658e-01 3.659376204013824463e-01 7.589036226272583008e-02 2.383386343717575073e-01 6.331248581409454346e-02 -1.459132507443428040e-02
-7.326799444854259491e-03 1.418743096292018890e-02 -2.831808626651763916e-01 -3.972401022911071777e-01 4.080457240343093872e-02 3.067965060472488403e-02 -6.356959789991378784e-02 4.215623065829277039e-02 6.979481130838394165e-02 -2.352012395858764648e-01 -6.652006506919860840e-02 2.236963249742984772e-02 2.394674904644489288e-02 3.949617221951484680e-02 1.189158111810684204e-01 2.512464523315429688e-01 -1.531953271478414536e-02 -2.830651355907320976e-03 -3.001413047313690186e-01 -7.064698264002799988e-03 1.488575711846351624e-02 3.067640960216522217e-01 4.523676633834838867e-01 -1.433499753475189209e-01 -9.266262501478195190e-02 -1.829716116189956665e-01 7.654556632041931152e-02 -2.389617413282394409e-01 -2.600682675838470459e-01 1.290770992636680603e-02 1.614309996366500854e-01 -6.032506469637155533e-03
-3.436088263988494873e-01 8.526393771171569824e-02 -3.735939860343933105e-01 -1.025875508785247803e-01 4.852316901087760925e-02 8.422863483428955078e-02 1.310414671897888184e-01 -1.850183308124542236e-01 2.988633215427398682e-01 4.543883726000785828e-03 -3.861551582813262939e-01 -1.370912492275238037e-01 -1.383926626294851303e-02 -5.896619707345962524e-02 1.989794522523880005e-01 1.091023534536361694e-01 -5.299918353557586670e-02 -1.832125149667263031e-02 -8.745982497930526733e-02 2.018257826566696167e-01 -5.136489868164062500e-02 1.963115110993385315e-02 2.742928862571716309e-01 -1.683688014745712280e-01 1.681786030530929565e-02 5.789277702569961548e-02 9.355736523866653442e-02 1.474627554416656494e-01 7.702808082103729248e-02 2.697211503982543945e-01 -2.733775675296783447e-01 -7.491731643676757812e-02
-8.405833505094051361e-03 -3.371576219797134399e-02 -2.196264863014221191e-01 -1.232642903923988342e-01 -1.569558531045913696e-01 -3.191116452217102051e-01 9.636940062046051025e-02 -1.119601801037788391e-01 2.283508926630020142e-01 9.773466736078262329e-03 -1.772581338882446289e-01 1.236051097512245178e-01 -5.223858356475830078e-02 8.680921792984008789e-02 -9.400616586208343506e-02 -5.522598046809434891e-03 -1.646386682987213135e-01 -7.160242646932601929e-02 -1.772001981735229492e-01 7.962378859519958496e-02 -1.092741340398788452e-01 4.162006676197052002e-01 2.425372600555419922e-01 -1.621283590793609619e-01 2.091444842517375946e-02 7.548812776803970337e-02 1.065191105008125305e-01 2.272688299417495728e-01 2.828031182289123535e-01 3.152737617492675781e-01 6.756716966629028320e-02 -2.751036584377288818e-01
-1.150907054543495178e-01 4.015785641968250275e-03 -4.692441318184137344e-03 -1.550472378730773926e-01 -2.580080628395080566e-01 3.170429542660713196e-02 3.210870921611785889e-02 -2.363899946212768555e-01 3.499262928962707520e-01 -2.579238712787628174e-01 -3.770810961723327637e-01 4.189531132578849792e-02 2.655380368232727051e-01 1.878381669521331787e-01 1.693499386310577393e-01 -3.915742039680480957e-02 2.463741302490234375e-01 3.474278748035430908e-02 -1.336489915847778320e-01 -1.854181475937366486e-02 -1.157278269529342651e-01 2.285756319761276245e-01 3.004088997840881348e-01 8.479928597807884216e-03 -1.584479957818984985e-01 -4.061710089445114136e-02 -1.186225041747093201e-01 -2.212386205792427063e-02 7.450497150421142578e-02 1.481056511402130127e-01 1.142580360174179077e-01 -2.265816926956176758e-01
-4.071393609046936035e-01 1.771206408739089966e-01 -1.925381273031234741e-02 -2.402411699295043945e-01 7.570055872201919556e-02 -1.195740103721618652e-01 1.415475457906723022e-01 -1.081824675202369690e-01 1.575465314090251923e-02 -2.757654488086700439e-01 -2.335540503263473511e-01 1.180740520358085632e-01 1.645874828100204468e-01 -4.705832898616790771e-02 -1.882425546646118164e-01 -2.358790114521980286e-02 -1.515228953212499619e-02 -2.025198936462402344e-01 -2.986745536327362061e-01 1.374871134757995605e-01 -1.514114886522293091e-01 1.565712243318557739e-01 4.692015051841735840e-02 -2.812006473541259766e-01 6.730809062719345093e-02 1.983487159013748169e-01 1.966952830553054810e-01 6.303835543803870678e-04 2.535180747509002686e-02 3.145180940628051758e-01 1.036141365766525269e-01 -1.095543354749679565e-01
-4.007157683372497559e-01 -4.962866008281707764e-02 1.096991449594497681e-02 3.417497128248214722e-02 -8.142578601837158203e-02 2.429286204278469086e-02 1.921728998422622681e-01 -1.764986515045166016e-01 1.930589228868484497e-01 2.967952191829681396e-01 -4.614305123686790466e-02 1.320352554321289062e-01 9.592539072036743164e-02 1.820218563079833984e-01 -6.997332721948623657e-02 6.327589601278305054e-02 -1.204413399100303650e-01 -1.604835987091064453e-01 -2.430276721715927124e-01 -1.767609566450119019e-01 -8.111302740871906281e-03 2.209878563880920410e-01 1.147729232907295227e-01 -3.477540612220764160e-01 1.105198785662651062e-01 1.437903493642807007e-01 1.892458498477935791e-01 4.688794910907745361e-02 7.141672819852828979e-02 2.219292521476745605e-01 1.951696872711181641e-01 -2.954584062099456787e-01
1.541958656162023544e-02 2.614550590515136719e-01 -2.239229083061218262e-01 -7.539381086826324463e-02 1.092535257339477539e-01 -1.761242151260375977e-01 -9.749767929315567017e-02 -4.203004390001296997e-02 3.414626121520996094e-01 1.328921318054199219e-01 4.509332939051091671e-04 7.892441004514694214e-03 -5.381328985095024109e-02 -7.246043533086776733e-02 -2.996452748775482178e-01 -2.032829448580741882e-03 -4.625372216105461121e-02 1.218535229563713074e-01 -4.448818564414978027e-01 5.632752086967229843e-03 2.070693820714950562e-01 8.208063244819641113e-02 3.135735392570495605e-01 6.123543530702590942e-02 1.315943598747253418e-01 2.078903019428253174e-01 -9.530743956565856934e-02 -1.352599561214447021e-01 1.024013534188270569e-01 1.302685886621475220e-01 1.744107604026794434e-01 -2.768941521644592285e-01
-8.662483305670320988e-04 2.740994095802307129e-01 1.066067144274711609e-01 9.892665594816207886e-02 -1.814745017327368259e-03 8.616741746664047241e-02 -1.632885038852691650e-01 1.037996038794517517e-01 3.482272326946258545e-01 -1.465116292238235474e-01 -3.994853422045707703e-02 1.824507140554487705e-03 7.529587298631668091e-02 -3.804744035005569458e-02 -5.091478303074836731e-02 1.377361565828323364e-01 -1.186739802360534668e-01 6.793894618749618530e-02 -4.274837374687194824e-01 2.309763878583908081e-01 -2.282003499567508698e-02 4.041285514831542969e-01 1.895761489868164062e-02 -2.069550380110740662e-02 -8.121640980243682861e-02 -2.981565296649932861e-01 3.578448295593261719e-01 3.990873321890830994e-02 -1.124946177005767822e-01 -6.238311529159545898e-02 -2.673856727778911591e-02 -1.549946516752243042e-01
-1.116312444210052490e-01 -1.953592747449874878e-01 3.828650340437889099e-02 1.494929660111665726e-02 -2.417116165161132812e-01 1.486844266764819622e-03 -1.585937738418579102e-01 1.657076478004455566e-01 2.636211812496185303e-01 -5.054233595728874207e-02 1.283383816480636597e-01 -9.986372292041778564e-02 7.308982312679290771e-02 -2.457526326179504395e-01 8.574008941650390625e-02 2.493539005517959595e-01 -1.410355418920516968e-01 -5.229220166802406311e-02 -4.914865195751190186e-01 2.669386006891727448e-02 -1.483239978551864624e-01 3.038860857486724854e-01 1.455899029970169067e-01 -1.093560233712196350e-01 -1.472175419330596924e-01 3.557369858026504517e-02 5.671002343297004700e-02 1.386005282402038574e-01 -5.178447812795639038e-02 2.166701704263687134e-01 3.023935854434967041e-01 -6.366872787475585938e-02
2.177367359399795532e-02 -1.004485562443733215e-01 -3.935143351554870605e-01 -2.948445379734039307e-01 -3.797165304422378540e-02 1.289889961481094360e-02 -1.593636581674218178e-03 -5.041378736495971680e-02 3.982880115509033203e-01 2.372133731842041016e-01 -2.457265928387641907e-02 2.483299374580383301e-01 1.454796493053436279e-01 1.337738186120986938e-01 6.908016651868820190e-02 2.313671410083770752e-01 -9.210538119077682495e-02 -5.659734085202217102e-02 -6.508062034845352173e-02 2.184589626267552376e-03 -1.071257293224334717e-01 -2.694121329113841057e-03 4.865404218435287476e-02 -8.695000410079956055e-02 1.376303136348724365e-01 1.745935976505279541e-01 -7.287572324275970459e-02 6.488400511443614960e-03 -1.960113495588302612e-01 -1.260419338941574097e-01 3.460164368152618408e-01 -3.206385374069213867e-01
-2.154085040092468262e-02 1.601240634918212891e-01 4.930337145924568176e-02 -5.852812901139259338e-03 -2.493138462305068970e-01 2.493691146373748779e-01 -1.052200496196746826e-01 -1.934961974620819092e-01 4.458898603916168213e-01 -1.836472898721694946e-01 9.243122488260269165e-02 5.345312133431434631e-02 4.536665678024291992e-01 1.117691025137901306e-01 1.301638334989547729e-01 1.599320769309997559e-01 1.053132042288780212e-01 -5.127919465303421021e-02 1.933152675628662109e-01 -3.490309417247772217e-02 -1.525229811668395996e-01 2.511549592018127441e-01 1.498801857233047485e-01 1.351589709520339966e-02 -7.419279217720031738e-02 3.836504742503166199e-02 -1.001204773783683777e-01 -1.591119617223739624e-01 1.576436161994934082e-01 9.782116115093231201e-02 1.321593374013900757e-01 -1.957124322652816772e-01
-2.284011989831924438e-01 4.244763404130935669e-02 -3.843581769615411758e-03 -1.917457282543182373e-01 -1.424216330051422119e-01 1.918674856424331665e-01 -1.667492687702178955e-01 -3.751489147543907166e-02 3.977918326854705811e-01 -4.072362557053565979e-03 1.268213093280792236e-01 -1.276825275272130966e-02 2.207883894443511963e-01 3.855102062225341797e-01 -1.541915982961654663e-01 2.122840732336044312e-01 -2.058917135000228882e-01 -1.919972747564315796e-01 -3.151018619537353516e-01 2.007231414318084717e-01 8.940827101469039917e-02 -1.064400300383567810e-01 -3.969003632664680481e-02 4.526882991194725037e-02 -7.500608265399932861e-02 -2.888450622558593750e-01 -5.904093757271766663e-02 -1.149699538946151733e-01 5.596498027443885803e-02 7.208806276321411133e-02 -1.282424777746200562e-01 9.957994520664215088e-02
-1.729532778263092041e-01 1.682755053043365479e-01 3.161520138382911682e-02 -3.546735942363739014e-01 -1.315000653266906738e-01 2.958135679364204407e-03 -1.969682276248931885e-01 1.276106089353561401e-01 3.511226773262023926e-01 -7.911249995231628418e-02 -9.465694427490234375e-02 3.018407523632049561e-02 -2.495129257440567017e-01 7.891751825809478760e-02 -5.127095803618431091e-02 2.283511608839035034e-01 6.845982372760772705e-02 1.864769458770751953e-01 -2.483578324317932129e-01 3.033899664878845215e-01 -1.945940703153610229e-01 1.382502317428588867e-01 -9.531317651271820068e-02 -2.778827250003814697e-01 -2.431060671806335449e-01 1.060510873794555664e-01 -1.464414224028587341e-02 -2.165916562080383301e-01 -4.031010437756776810e-03 9.385517332702875137e-04 -4.189474042505025864e-03 -1.610644608736038208e-01
-8.520096540451049805e-03 -8.339947462081909180e-02 2.671243064105510712e-02 -3.558441698551177979e-01 1.272206306457519531e-01 -9.110936522483825684e-02 9.860930033028125763e-03 -1.351255085319280624e-02 1.571470797061920166e-01 9.121818840503692627e-02 -4.933580383658409119e-02 -4.435383528470993042e-02 3.373356163501739502e-01 1.550601720809936523e-01 1.287688910961151123e-01 7.113698124885559082e-02 2.809642627835273743e-02 -2.363463193178176880e-01 -1.276929825544357300e-01 2.385580092668533325e-01 -5.928686633706092834e-02 3.812167420983314514e-02 2.854505181312561035e-01 -1.930350661277770996e-01 3.362470567226409912e-01 1.037584152072668076e-02 2.920255362987518311e-01 1.694397777318954468e-01 3.203550353646278381e-02 -2.816367745399475098e-01 2.910216338932514191e-02 -2.864284515380859375e-01
-1.510212123394012451e-01 3.465432301163673401e-02 3.200893476605415344e-02 -9.589162468910217285e-02 1.444606930017471313e-01 2.614712119102478027e-01 -2.415971308946609497e-01 -1.006079986691474915e-01 1.603649705648422241e-01 -1.271270066499710083e-01 -1.423182785511016846e-01 2.081671357154846191e-01 2.418860048055648804e-01 -4.223589226603507996e-02 -4.875115677714347839e-02 -4.056305438280105591e-02 -3.294849097728729248e-01 -1.412911117076873779e-01 -4.226938188076019287e-01 1.793015897274017334e-01 3.502156957983970642e-02 4.219317808747291565e-02 2.013152390718460083e-01 4.674239456653594971e-02 -6.333701312541961670e-02 2.121791392564773560e-01 1.792685836553573608e-01 -1.231769844889640808e-01 -3.924308717250823975e-02 3.411201536655426025e-01 1.938633173704147339e-01 -3.707221150398254395e-02
-2.485289126634597778e-01 1.380149275064468384e-01 -4.047110211104154587e-03 1.614075303077697754e-01 -2.229550182819366455e-01 -1.955624967813491821e-01 -4.661823436617851257e-02 -2.101917751133441925e-02 2.613713741302490234e-01 3.416374325752258301e-01 1.374947726726531982e-01 -4.464134201407432556e-02 2.201634347438812256e-01 7.312141358852386475e-02 2.202943712472915649e-01 3.032253980636596680e-01 -3.888907656073570251e-02 -2.596401274204254150e-01 1.139384210109710693e-01 2.095817327499389648e-01 -1.721671521663665771e-01 2.144189476966857910e-01 2.356087267398834229e-01 -2.132614105939865112e-01 1.043530106544494629e-01 9.278129786252975464e-02 2.580161392688751221e-01 -2.344653010368347168e-02 -4.755206406116485596e-02 -3.641443792730569839e-03 5.776788108050823212e-03 -1.046740114688873291e-01
-3.538411855697631836e-01 2.590575814247131348e-02 -3.452492877840995789e-02 4.125750437378883362e-02 4.222198203206062317e-02 -1.275084912776947021e-03 1.711623072624206543e-01 -7.198948413133621216e-02 1.949529945850372314e-01 2.238254249095916748e-01 1.441263407468795776e-02 8.084262162446975708e-02 5.931970104575157166e-02 2.841475605964660645e-01 -2.674234807491302490e-01 1.006213109940290451e-02 -1.026760265231132507e-01 -1.961291581392288208e-01 -3.192606866359710693e-01 -7.478306442499160767e-02 9.180732816457748413e-02 2.890313565731048584e-01 2.337496168911457062e-02 -2.497575432062149048e-01 8.705109357833862305e-02 1.256958991289138794e-01 9.465067088603973389e-02 -1.234149113297462463e-01 -1.327397823333740234e-01 2.841363251209259033e-01 2.635811269283294678e-01 -2.396402209997177124e-01
6.798218470066785812e-03 1.401338279247283936e-01 -1.504150182008743286e-01 -2.052218019962310791e-01 -2.078901529312133789e-01 -3.693260252475738525e-02 -1.498675346374511719e-01 -3.812800645828247070e-01 3.997772336006164551e-01 7.758284453302621841e-03 1.034018620848655701e-01 6.657169759273529053e-02 -2.934577874839305878e-02 -7.272347062826156616e-02 -2.170602232217788696e-01 2.449316084384918213e-01 -2.218015305697917938e-02 1.844116300344467163e-01 -2.859552800655364990e-01 2.028164267539978027e-01 4.939517006278038025e-02 -9.629964828491210938e-02 1.625480800867080688e-01 2.474250346422195435e-01 -1.299156714230775833e-02 1.764765083789825439e-01 -6.166175752878189087e-02 5.703479424118995667e-02 1.755213588476181030e-01 -3.670356050133705139e-02 8.759751915931701660e-02 -2.827382683753967285e-01
-1.670134216547012329e-01 1.763706803321838379e-01 -1.428831368684768677e-01 1.757111549377441406e-01 -1.016634255647659302e-01 -6.385410670191049576e-03 1.306179612874984741e-01 5.455070734024047852e-02 2.536790370941162109e-01 1.366914510726928711e-01 -4.401925578713417053e-02 1.146833151578903198e-01 1.952089965343475342e-01 -1.339034549891948700e-02 -5.987802147865295410e-02 3.601712584495544434e-01 -3.051238954067230225e-01 -3.911430835723876953e-01 -2.619419619441032410e-02 -3.369980305433273315e-02 -6.163255497813224792e-02 1.354192048311233521e-01 3.284390568733215332e-01 -2.305946797132492065e-01 6.322623044252395630e-02 1.986580193042755127e-01 3.234967216849327087e-02 1.060624644160270691e-01 7.222428172826766968e-02 1.964877694845199585e-01 5.057347193360328674e-02 -2.373531907796859741e-01
-2.351340204477310181e-01 -1.550266742706298828e-01 -1.218136213719844818e-02 -2.148440331220626831e-01 -4.322386905550956726e-02 -5.726619437336921692e-02 -1.933501362800598145e-01 -8.681446313858032227e-02 8.377657830715179443e-02 1.652414947748184204e-01 -1.832965575158596039e-02 5.863869562745094299e-02 3.641112446784973145e-01 1.783674210309982300e-01 3.678725063800811768e-01 1.723634302616119385e-01 -1.775912791490554810e-01 1.252929959446191788e-02 -2.872459888458251953e-01 1.792174875736236572e-01 -4.023551195859909058e-02 -3.209043666720390320e-02 1.381965726613998413e-01 1.903815418481826782e-01 8.964850753545761108e-02 -2.154169231653213501e-01 2.231230586767196655e-01 1.670529842376708984e-01 -2.134058177471160889e-01 1.874153316020965576e-01 -1.509332284331321716e-02 -1.985738277435302734e-01
-1.828093528747558594e-01 2.012025266885757446e-01 -3.020030446350574493e-02 7.575055211782455444e-02 -7.751575205475091934e-03 2.104343101382255554e-02 -2.205699682235717773e-02 -3.766391575336456299e-01 3.085084492340683937e-03 -2.824413478374481201e-01 -1.052873954176902771e-01 2.048367112874984741e-01 3.554266095161437988e-01 3.020148351788520813e-02 -2.150363847613334656e-02 1.549401134252548218e-01 -2.197782546281814575e-01 -1.101649925112724304e-01 -1.810226589441299438e-01 2.207988649606704712e-01 -1.381455510854721069e-01 1.168124899268150330e-01 3.152152895927429199e-01 1.679551303386688232e-01 2.334949374198913574e-01 2.175368368625640869e-01 3.379877656698226929e-02 -1.292567998170852661e-01 -2.913186140358448029e-02 2.459044903516769409e-01 6.846654415130615234e-02 -6.410930305719375610e-02
1.032297015190124512e-01 -1.320910751819610596e-01 -1.708091944456100464e-01 -2.181764245033264160e-01 6.964001804590225220e-02 -2.002447694540023804e-01 1.191511079668998718e-01 -1.761914044618606567e-01 2.278188765048980713e-01 -1.263532973825931549e-02 -2.922319620847702026e-02 -2.220876663923263550e-01 1.017345562577247620e-01 1.933680772781372070e-01 3.045937232673168182e-02 2.291681915521621704e-01 -7.729776948690414429e-02 5.890881270170211792e-02 -3.429554104804992676e-01 2.041755318641662598e-01 -1.803168356418609619e-01 3.535313606262207031e-01 1.800320297479629517e-01 1.073735207319259644e-01 3.030676022171974182e-02 -2.256181687116622925e-01 -3.743295371532440186e-02 -2.351704686880111694e-01 -5.546377599239349365e-02 3.063680231571197510e-01 6.516478210687637329e-02 1.469791978597640991e-01
-2.521492242813110352e-01 4.394491016864776611e-02 -2.544407546520233154e-01 -1.990841627120971680e-01 -2.322993800044059753e-02 -7.886844873428344727e-02 -4.399112612009048462e-02 -3.677568733692169189e-01 5.299152731895446777e-01 2.175762951374053955e-01 -1.759956777095794678e-01 -1.215077042579650879e-01 1.077939271926879883e-01 -2.121864408254623413e-01 4.468121100217103958e-03 5.948650836944580078e-02 1.586077064275741577e-01 -1.394839258864521980e-03 -3.780059143900871277e-02 1.472849249839782715e-01 -1.649046838283538818e-01 -4.811013117432594299e-02 1.031445562839508057e-01 -2.336258888244628906e-01 1.882183104753494263e-01 5.553503334522247314e-02 8.253791928291320801e-02 1.095505058765411377e-01 -1.519578993320465088e-01 3.550637885928153992e-02 -5.891372263431549072e-02 -1.546949148178100586e-01
-1.964739561080932617e-01 2.000967711210250854e-01 9.006188251078128815e-03 -3.594567179679870605e-01 -2.239203900098800659e-01 -2.956753969192504883e-02 2.341068908572196960e-02 -4.152795672416687012e-01 1.342688202857971191e-01 -6.126498430967330933e-02 -1.588578969240188599e-01 5.563554540276527405e-02 3.268772959709167480e-01 1.679229922592639923e-02 -7.317936420440673828e-02 2.480007708072662354e-01 -1.536825299263000488e-01 -1.244212239980697632e-01 -5.619927123188972473e-02 -3.209508582949638367e-02 -2.574181556701660156e-01 2.696323767304420471e-02 9.897703677415847778e-02 1.225507706403732300e-01 2.539784312248229980e-01 1.185435429215431213e-01 2.591656148433685303e-01 -1.916366070508956909e-01 -3.331581875681877136e-02 1.141707748174667358e-01 6.652999669313430786e-02 -8.850047737360000610e-02
-2.565047144889831543e-01 -1.959906071424484253e-01 7.830608636140823364e-02 -1.000716537237167358e-01 -1.980341374874114990e-01 1.154895573854446411e-01 1.536961551755666733e-02 3.477639332413673401e-02 3.407315015792846680e-01 -6.664211302995681763e-02 3.563668951392173767e-02 -9.291497617959976196e-02 1.736677139997482300e-01 -3.285163640975952148e-01 -3.419715911149978638e-02 1.894232779741287231e-01 -6.096911616623401642e-03 7.731059938669204712e-02 -2.353152334690093994e-01 -8.008813858032226562e-02 -6.565205752849578857e-02 4.317059218883514404e-01 1.347905248403549194e-01 -1.148229241371154785e-01 -2.685919590294361115e-02 2.275823242962360382e-02 3.051040172576904297e-01 3.999916091561317444e-02 -1.410864572972059250e-02 2.261835634708404541e-01 -1.898625865578651428e-03 -2.880030274391174316e-01
-2.897801399230957031e-01 3.880301117897033691e-02 -1.467885076999664307e-01 -2.152056843042373657e-01 -1.228215824812650681e-02 -1.434751003980636597e-01 2.398845255374908447e-01 -7.549296598881483078e-03 3.526051938533782959e-01 -2.322116494178771973e-02 3.768163546919822693e-02 8.347298204898834229e-02 1.535599380731582642e-01 -1.172205805778503418e-01 1.435778755694627762e-02 2.093406207859516144e-02 1.206780150532722473e-01 -3.707135319709777832e-01 -1.587312072515487671e-01 3.706082701683044434e-03 -4.827944189310073853e-02 1.870378553867340088e-01 2.618257701396942139e-01 1.631035506725311279e-01 -8.845712989568710327e-02 5.922169890254735947e-03 4.578555002808570862e-02 -4.345428943634033203e-02 4.744526147842407227e-01 -1.026549190282821655e-01 1.997668445110321045e-01 5.988641642034053802e-03
-3.602313697338104248e-01 1.555822938680648804e-01 -9.868931770324707031e-02 -8.326602727174758911e-02 -1.591176241636276245e-01 1.888616234064102173e-01 5.923732742667198181e-02 -1.242994368076324463e-01 3.321234583854675293e-01 -7.575593143701553345e-02 2.127070277929306030e-01 1.340630352497100830e-01 7.836455106735229492e-02 5.847071483731269836e-02 1.382724940776824951e-01 2.781867980957031250e-01 6.345816701650619507e-02 -4.112817943096160889e-01 -1.274774074554443359e-01 1.982497125864028931e-01 -4.360702261328697205e-02 5.849466659128665924e-03 -7.609082013368606567e-02 -3.228338956832885742e-01 -6.233148276805877686e-03 5.622751638293266296e-02 -2.062017619609832764e-01 -8.904826641082763672e-02 2.315713167190551758e-01 -3.010690771043300629e-02 5.358083173632621765e-03 -1.232430934906005859e-01
-1.700226068496704102e-01 1.855868995189666748e-01 -1.483324915170669556e-01 -5.093452930450439453e-01 1.693372428417205811e-01 1.091560721397399902e-01 -1.073079556226730347e-01 4.555577784776687622e-02 2.905248701572418213e-01 1.015632227063179016e-01 -1.583415120840072632e-01 9.563919901847839355e-02 -5.591823905706405640e-02 -2.847429215908050537e-01 3.295708075165748596e-02 4.438392072916030884e-02 1.865236312150955200e-01 -1.125893834978342056e-02 -2.342637032270431519e-01 6.313411891460418701e-02 -4.110651463270187378e-02 1.155104786157608032e-01 -6.775688380002975464e-03 -1.960037648677825928e-01 -5.884081870317459106e-02 -1.203061314299702644e-03 3.305611610412597656e-01 -1.411954462528228760e-01 -1.828325986862182617e-01 1.923773884773254395e-01 -7.244585454463958740e-02 -1.708778440952301025e-01
-3.256145119667053223e-02 -1.511129736900329590e-01 5.518731847405433655e-02 -3.046030998229980469e-01 1.058685220777988434e-02 -6.826499849557876587e-02 -3.781051039695739746e-01 -2.151859104633331299e-01 2.149289287626743317e-02 -9.445777162909507751e-03 -2.788672149181365967e-01 4.851000010967254639e-02 -8.431433700025081635e-03 5.693955719470977783e-02 1.273888628929853439e-02 3.051409125328063965e-01 -1.165618970990180969e-01 1.834578253328800201e-02 -4.221261441707611084e-01 1.916564404964447021e-01 -1.784804314374923706e-01 3.048941195011138916e-01 1.069635078310966492e-01 -9.556929580867290497e-03 1.112902089953422546e-01 -1.642981916666030884e-01 2.127377092838287354e-01 -8.450854569673538208e-02 1.930144727230072021e-01 3.051249077543616295e-03 -7.653474807739257812e-02 -9.425245970487594604e-02
-1.863660365343093872e-01 2.084603160619735718e-01 -1.698524057865142822e-01 -1.809107661247253418e-01 -2.383891195058822632e-01 3.944665938615798950e-02 3.353584790602326393e-03 -1.453075855970382690e-01 6.708534806966781616e-02 4.706726968288421631e-02 1.552987545728683472e-01 1.948343366384506226e-01 1.663720607757568359e-01 4.281934797763824463e-01 -1.637277007102966309e-02 2.599888145923614502e-01 1.859142333269119263e-01 -2.511819303035736084e-01 -1.108633354306221008e-01 -2.486201189458370209e-02 8.590046316385269165e-02 1.148672401905059814e-01 3.245640695095062256e-01 1.075553074479103088e-01 -1.156971827149391174e-01 -8.510497212409973145e-02 1.464521139860153198e-01 1.274352148175239563e-02 2.424550056457519531e-01 2.478061616420745850e-01 -1.131189912557601929e-01 -9.879666566848754883e-02
-1.647408306598663330e-01 -7.159037142992019653e-02 -1.094548404216766357e-01 -1.577831357717514038e-01 3.903003334999084473e-01 1.393449604511260986e-01 1.043465062975883484e-01 2.012621145695447922e-03 3.677170574665069580e-01 2.047567516565322876e-01 -2.463769316673278809e-01 1.637931764125823975e-01 2.724459767341613770e-01 -1.285252124071121216e-01 2.571392655372619629e-01 1.052221581339836121e-01 -5.304823629558086395e-03 -9.759578108787536621e-02 -1.069288700819015503e-01 -3.551790490746498108e-02 1.608599871397018433e-01 3.620444834232330322e-01 -2.001129090785980225e-02 2.388003468513488770e-02 -1.276154965162277222e-01 4.903111234307289124e-02 2.081544995307922363e-01 -8.967015892267227173e-02 -6.230925023555755615e-02 2.457574903964996338e-01 3.210340440273284912e-02 8.198617026209831238e-03
-1.236359253525733948e-01 1.027198135852813721e-01 1.388794779777526855e-01 -1.920669376850128174e-01 -4.727268964052200317e-02 4.069046303629875183e-02 -5.812909081578254700e-02 -1.470275223255157471e-01 1.582362502813339233e-01 -6.975570321083068848e-02 2.633785083889961243e-02 2.800794690847396851e-02 -1.775102689862251282e-02 1.461763400584459305e-02 6.752594560384750366e-02 2.192986160516738892e-01 -1.809466481208801270e-01 3.810061514377593994e-02 -2.773401439189910889e-01 -9.513088315725326538e-02 -2.520553469657897949e-01 4.514869451522827148e-01 7.597177475690841675e-02 1.942993104457855225e-01 3.256798088550567627e-01 -2.066373080015182495e-01 -1.038174480199813843e-01 -3.111291825771331787e-01 -1.371278613805770874e-01 2.343040108680725098e-01 1.656890362501144409e-01 -1.264034807682037354e-01
-8.132327347993850708e-02 1.938870847225189209e-01 -1.364073436707258224e-02 -2.739389538764953613e-01 4.287322983145713806e-03 -6.364460289478302002e-02 -5.724165961146354675e-02 -1.253432035446166992e-02 1.974689662456512451e-01 1.957450807094573975e-01 -1.461628079414367676e-01 -5.871860682964324951e-02 2.413168102502822876e-01 2.151065468788146973e-01 -1.307108253240585327e-02 1.723684929311275482e-02 -1.514923721551895142e-01 -9.728009998798370361e-02 -3.668629825115203857e-01 6.822070479393005371e-02 8.108172565698623657e-03 8.500478416681289673e-02 1.599892079830169678e-01 1.143083721399307251e-01 -7.766091078519821167e-02 -1.435588002204895020e-01 3.722756206989288330e-01 -3.690085709095001221e-01 -6.061396095901727676e-03 1.667518466711044312e-01 -3.223828971385955811e-01 -1.232396960258483887e-01
-3.723829686641693115e-01 6.351683288812637329e-02 -1.077481657266616821e-01 -2.206143140792846680e-01 -5.554541200399398804e-02 -1.565287262201309204e-01 -4.323488101363182068e-02 7.889778912067413330e-02 2.938824295997619629e-01 -3.372424049302935600e-03 -1.247232556343078613e-01 3.773022443056106567e-03 1.974243670701980591e-01 -3.504160791635513306e-02 -1.013975888490676880e-01 3.744570538401603699e-02 -3.913889452815055847e-02 -4.585530757904052734e-01 -1.677541136741638184e-01 -1.397611498832702637e-01 -3.761956468224525452e-02 -1.073452923446893692e-02 2.926799058914184570e-01 1.913655996322631836e-01 -2.136239549145102501e-03 4.546257853507995605e-02 7.278507109731435776e-04 -2.253244966268539429e-01 2.698596417903900146e-01 2.096894532442092896e-01 -5.863802880048751831e-02 2.261278033256530762e-01
-5.839093774557113647e-02 1.249198019504547119e-01 1.221060901880264282e-01 -2.559505999088287354e-01 1.039655581116676331e-01 2.359058558940887451e-01 -1.039140969514846802e-01 -2.933926321566104889e-02 1.467868536710739136e-01 6.891162693500518799e-02 -1.643551290035247803e-01 1.533167660236358643e-01 8.569572865962982178e-02 -1.139279454946517944e-01 -1.374786794185638428e-01 -1.219801604747772217e-01 -2.495237886905670166e-01 -2.927438914775848389e-01 -3.757761418819427490e-01 3.719884157180786133e-02 8.139666169881820679e-02 6.480778101831674576e-03 1.806108206510543823e-01 -6.953470408916473389e-02 -1.794698685407638550e-01 1.229533404111862183e-01 1.062239632010459900e-01 -5.409849435091018677e-02 -7.607392966747283936e-02 3.285747766494750977e-01 3.028965890407562256e-01 -2.997026741504669189e-01
-1.153449490666389465e-01 -8.823510259389877319e-02 4.891901463270187378e-02 -1.188288778066635132e-01 -1.216851621866226196e-01 -6.066118180751800537e-02 -2.107017040252685547e-01 8.493984118103981018e-03 4.254022240638732910e-01 -4.673497378826141357e-02 1.011596322059631348e-01 -4.569923505187034607e-02 2.054355293512344360e-01 -4.430798813700675964e-02 2.008777856826782227e-01 1.038082316517829895e-01 -5.895991623401641846e-02 -1.417859792709350586e-01 -4.129780828952789307e-01 -1.124951317906379700e-01 -2.802431881427764893e-01 5.547639727592468262e-02 -1.085653305053710938e-01 -3.018857538700103760e-01 -1.864408403635025024e-01 8.360623568296432495e-02 -2.076863050460815430e-01 5.521926656365394592e-02 -2.087915539741516113e-01 1.079221069812774658e-01 2.487877756357192993e-01 -1.108336672186851501e-01
-1.790467500686645508e-01 9.123969823122024536e-02 4.366058483719825745e-02 -1.495408266782760620e-01 2.024605870246887207e-01 1.590865552425384521e-01 2.009410262107849121e-01 4.694868251681327820e-02 2.905985713005065918e-01 -8.330437541007995605e-02 8.577716536819934845e-03 8.746007829904556274e-02 2.285626530647277832e-01 1.874719709157943726e-01 2.080904990434646606e-01 4.248112812638282776e-02 -3.069985806941986084e-01 -1.429795101284980774e-02 -4.410061836242675781e-01 2.482572197914123535e-01 -1.089741960167884827e-01 -8.656772226095199585e-02 3.672299385070800781e-01 9.775706380605697632e-02 1.126071363687515259e-01 -1.781806466169655323e-03 4.517292976379394531e-02 1.529264450073242188e-01 1.929447948932647705e-01 2.122568339109420776e-02 5.513942614197731018e-02 4.101410508155822754e-02
9.266924113035202026e-02 8.663147687911987305e-02 1.558082271367311478e-02 -2.518196403980255127e-01 -1.083304733037948608e-01 -1.002759709954261780e-01 -9.288675338029861450e-02 -2.791167050600051880e-02 5.145772695541381836e-01 2.017337828874588013e-02 -2.583705484867095947e-01 -1.393834650516510010e-01 -8.971437066793441772e-02 -1.279770880937576294e-01 1.400662399828433990e-02 4.617986828088760376e-02 -9.033139050006866455e-02 -1.145668253302574158e-01 -2.218565493822097778e-01 1.509435325860977173e-01 -4.392987191677093506e-01 5.722523108124732971e-02 5.090675782412290573e-03 -1.940296217799186707e-02 -1.773721426725387573e-01 1.325786262750625610e-01 1.493425369262695312e-01 -6.699886918067932129e-02 -1.230663582682609558e-01 2.191552221775054932e-01 -2.363458722829818726e-01 -1.615692377090454102e-01
-2.843901216983795166e-01 -2.355358898639678955e-01 -7.404763251543045044e-02 -1.894357800483703613e-01 -7.072070986032485962e-02 3.404048830270767212e-02 -2.667695879936218262e-01 -1.457751542329788208e-01 -1.540918927639722824e-02 2.002111822366714478e-01 -7.920569740235805511e-03 -4.790415614843368530e-02 3.088449239730834961e-01 2.336013913154602051e-01 3.691865801811218262e-01 7.590768486261367798e-02 -1.903227567672729492e-01 -1.186035666614770889e-02 -2.365926802158355713e-01 1.968353986740112305e-01 -3.778161481022834778e-02 8.969418704509735107e-02 1.316989511251449585e-01 1.879888772964477539e-01 9.479162842035293579e-02 -1.348952054977416992e-01 1.003932729363441467e-01 2.821802161633968353e-02 -1.916706860065460205e-01 2.115657627582550049e-01 -2.967106737196445465e-02 -2.744605243206024170e-01
9.179345518350601196e-02 1.252875477075576782e-02 -2.831216454505920410e-01 5.502295121550559998e-02 -2.952972948551177979e-01 2.355540841817855835e-01 7.813993841409683228e-02 -8.717429637908935547e-02 3.581612408161163330e-01 3.431898951530456543e-01 -2.305129542946815491e-02 2.084215432405471802e-01 2.439381629228591919e-01 5.139203742146492004e-02 -1.316923275589942932e-02 6.018574163317680359e-02 4.729070141911506653e-02 -1.838235557079315186e-01 -3.135651648044586182e-01 1.150548309087753296e-01 -1.990003585815429688e-01 -6.237856671214103699e-02 1.914677321910858154e-01 2.841176465153694153e-02 9.931452572345733643e-02 2.249458106234669685e-03 -1.454399898648262024e-04 1.595053523778915405e-01 2.094970270991325378e-02 7.326547056436538696e-02 1.391477286815643311e-01 -3.268654644489288330e-01
-1.797420680522918701e-01 1.111373305320739746e-01 -1.890685036778450012e-02 -1.452223211526870728e-01 -7.078073173761367798e-02 -1.737004965543746948e-01 -1.275250464677810669e-01 8.874939382076263428e-02 4.504486620426177979e-01 1.095358654856681824e-01 2.994246184825897217e-01 1.602544486522674561e-01 1.042720973491668701e-01 9.003964811563491821e-02 1.790082603693008423e-01 -1.018370967358350754e-03 3.795899152755737305e-01 -9.941865503787994385e-02 -1.605302095413208008e-01 5.093698203563690186e-02 -2.835850715637207031e-01 4.156367480754852295e-02 3.604032099246978760e-01 4.222498461604118347e-02 -1.942935287952423096e-01 3.395106410607695580e-03 -3.085550665855407715e-02 1.031988710165023804e-01 -5.450773611664772034e-02 2.012717574834823608e-01 -3.148438036441802979e-02 5.757942050695419312e-02
-8.462558686733245850e-02 -1.540902536362409592e-02 -6.727164983749389648e-02 -3.411526083946228027e-01 -1.309830546379089355e-01 -3.675810098648071289e-01 -4.693935438990592957e-02 1.575139351189136505e-02 3.943307697772979736e-01 -1.137283667922019958e-01 7.657695561647415161e-02 3.246969282627105713e-01 1.890309303998947144e-01 -3.105315938591957092e-02 -1.455542743206024170e-01 1.240704432129859924e-01 2.192637920379638672e-01 4.641519486904144287e-02 -3.187954127788543701e-01 8.405092358589172363e-02 -2.201734483242034912e-01 -1.250232458114624023e-01 1.567562371492385864e-01 1.511790454387664795e-01 3.109833924099802971e-03 2.289245836436748505e-02 5.048485100269317627e-02 -2.368704974651336670e-01 1.254185438156127930e-01 -6.306561827659606934e-02 -1.155378594994544983e-01 -3.549954295158386230e-02
-4.928728193044662476e-02 1.681784093379974365e-01 6.210662052035331726e-02 -3.184193372726440430e-01 -3.549232706427574158e-02 2.159783616662025452e-03 -1.042738929390907288e-01 -1.821926981210708618e-01 2.956850826740264893e-01 -2.044433355331420898e-01 2.977939248085021973e-01 5.623767897486686707e-02 7.986243069171905518e-02 -4.463641718029975891e-02 -1.272642463445663452e-01 1.350775361061096191e-01 -2.680302560329437256e-01 1.081904303282499313e-02 -2.853016257286071777e-01 1.835419237613677979e-01 -8.793013542890548706e-02 4.188929200172424316e-01 -1.533371359109878540e-01 -1.294615864753723145e-01 8.404893800616264343e-03 -8.859356492757797241e-02 -5.978378653526306152e-02 -2.336242347955703735e-01 1.995343416929244995e-01 1.715355962514877319e-01 -2.261524461209774017e-02 -9.210235625505447388e-02
8.107358962297439575e-02 -1.270914226770401001e-01 -2.338977456092834473e-01 -1.206071525812149048e-01 2.845922410488128662e-01 -1.016137972474098206e-01 1.196039170026779175e-01 6.146218255162239075e-02 2.792825698852539062e-01 9.329429268836975098e-02 -2.315973304212093353e-02 -1.924541033804416656e-02 4.456617534160614014e-01 6.203303858637809753e-02 7.904368638992309570e-02 2.291862219572067261e-01 -1.751777976751327515e-01 1.336352378129959106e-01 -4.023751020431518555e-01 -2.857160009443759918e-02 -2.039128690958023071e-01 1.641463022679090500e-03 2.109209448099136353e-01 2.112935036420822144e-01 1.253575980663299561e-01 3.222654014825820923e-02 1.696237474679946899e-01 1.100605726242065430e-01 5.008371081203222275e-03 1.876700818538665771e-01 -1.085270345211029053e-01 -5.593342334032058716e-02
-1.698691993951797485e-01 3.832779824733734131e-02 -1.964885741472244263e-01 1.107769161462783813e-01 5.074974149465560913e-03 -1.222919747233390808e-01 3.898784890770912170e-02 -7.231227308511734009e-02 3.699356019496917725e-01 2.241518348455429077e-01 2.554268240928649902e-01 2.291312217712402344e-01 2.224706858396530151e-01 1.183121204376220703e-01 -6.691570580005645752e-02 4.458970129489898682e-01 -1.409055888652801514e-01 -9.582408517599105835e-02 -3.030003607273101807e-01 -2.378732711076736450e-01 -5.692985281348228455e-02 1.035737469792366028e-01 -2.920336090028285980e-02 -7.306122034788131714e-02 -1.165626049041748047e-01 -1.424381434917449951e-01 2.528162598609924316e-01 1.272488292306661606e-02 -9.672652184963226318e-02 -1.357079744338989258e-01 4.150722548365592957e-02 -1.987042650580406189e-02
-1.219467446208000183e-01 1.621402800083160400e-01 1.084785461425781250e-01 -4.113391339778900146e-01 1.668998748064041138e-01 8.072253316640853882e-02 -1.572632789611816406e-01 4.644802305847406387e-03 3.116132616996765137e-01 -1.997695118188858032e-02 9.245397523045539856e-03 1.176408901810646057e-01 2.021285891532897949e-01 -2.402642183005809784e-02 2.013394683599472046e-01 -1.245170459151268005e-01 -2.953188419342041016e-01 8.540345728397369385e-02 -2.081917971372604370e-01 5.493935570120811462e-02 5.933084338903427124e-02 2.216130793094635010e-01 1.323904246091842651e-01 -1.082799881696701050e-01 -1.947445236146450043e-02 -1.973330974578857422e-01 1.983723193407058716e-01 -4.210309386253356934e-01 4.896346107125282288e-02 1.363042145967483521e-01 -4.689420014619827271e-02 -8.932064473628997803e-02
-1.431260257959365845e-01 1.633599400520324707e-01 -1.513287872076034546e-01 9.256707876920700073e-02 2.441069670021533966e-02 -2.629289962351322174e-02 -2.651142477989196777e-01 -2.080380320549011230e-01 3.197961151599884033e-01 2.138613760471343994e-01 1.551405191421508789e-01 1.049348805099725723e-02 1.526914834976196289e-01 3.070830702781677246e-01 -1.806669235229492188e-01 1.633788272738456726e-02 2.876693010330200195e-01 -3.156212568283081055e-01 1.092989277094602585e-02 2.476067543029785156e-01 -1.831714212894439697e-01 1.331853121519088745e-01 1.727270334959030151e-01 4.505851864814758301e-02 7.575768511742353439e-03 -7.845947146415710449e-02 1.919746026396751404e-02 -2.913329005241394043e-01 2.180559635162353516e-01 1.099213510751724243e-01 2.766533568501472473e-02 -7.065826654434204102e-02
-3.311907127499580383e-02 1.650815755128860474e-01 -7.945048809051513672e-02 -3.688721656799316406e-01 1.022931281477212906e-02 1.329212039709091187e-01 1.412738114595413208e-01 -2.752114273607730865e-02 1.986497342586517334e-01 5.485745891928672791e-02 1.212652921676635742e-01 6.674267351627349854e-02 1.848906725645065308e-01 1.102354079484939575e-01 -5.539640784263610840e-02 1.048435345292091370e-01 -9.307421743869781494e-02 -3.897388651967048645e-02 -3.755817115306854248e-01 -1.295788735151290894e-01 -1.087667793035507202e-01 1.952218264341354370e-01 7.529635727405548096e-02 8.747588098049163818e-02 8.532465249300003052e-02 2.915576994419097900e-01 2.260432392358779907e-01 -1.357646137475967407e-01 -4.150666669011116028e-02 3.244445919990539551e-01 -3.921807110309600830e-01 1.218668594956398010e-01
-1.890664249658584595e-01 2.555118501186370850e-01 -2.529235780239105225e-01 -8.349849842488765717e-03 -8.113199472427368164e-02 -6.972773373126983643e-02 2.014709860086441040e-01 -2.659064531326293945e-02 2.478787600994110107e-01 1.806447803974151611e-01 1.591935604810714722e-01 4.263910353183746338e-01 8.994662761688232422e-02 1.189423426985740662e-01 4.240802302956581116e-02 2.770866155624389648e-01 -1.911807656288146973e-01 -1.252800971269607544e-01 -3.516897559165954590e-01 -8.070939779281616211e-02 -1.490969210863113403e-01 1.669261455535888672e-01 -1.228890195488929749e-01 -2.663691937923431396e-01 -1.065206620842218399e-02 -7.715066522359848022e-02 1.945942938327789307e-01 4.545152932405471802e-02 -3.510374575853347778e-02 -1.859555952250957489e-02 -1.156258732080459595e-01 2.459513209760189056e-02
-4.750376567244529724e-02 -7.514972239732742310e-02 -2.110718935728073120e-01 -2.554271519184112549e-01 -1.245435401797294617e-01 2.199182063341140747e-01 9.015792049467563629e-03 1.974627003073692322e-02 3.377636969089508057e-01 2.535079121589660645e-01 -3.570231795310974121e-02 7.419366389513015747e-02 -1.006646528840065002e-01 1.743576526641845703e-01 -3.611594066023826599e-02 1.090175136923789978e-01 -1.725975424051284790e-01 -1.316290944814682007e-01 -1.095172986388206482e-01 9.398755431175231934e-02 -2.078542858362197876e-01 2.000807970762252808e-01 1.777975708246231079e-01 -1.922149062156677246e-01 6.092141196131706238e-02 8.314708620309829712e-02 -1.889262348413467407e-01 -5.994554609060287476e-02 -4.779137969017028809e-01 2.283333092927932739e-01 1.605250388383865356e-01 -5.609500408172607422e-02
-4.051759093999862671e-02 4.993244633078575134e-02 -9.514223784208297729e-02 -2.529796026647090912e-02 -1.445050537586212158e-01 5.450232699513435364e-02 -1.757172644138336182e-01 -1.237977109849452972e-02 4.202818870544433594e-01 -1.880673468112945557e-01 -1.465475410223007202e-01 3.639141470193862915e-02 1.989147216081619263e-01 3.399825394153594971e-01 5.633650347590446472e-02 -1.719707064330577850e-02 2.705509662628173828e-01 2.255506962537765503e-01 -1.881331503391265869e-01 -8.569028973579406738e-02 -1.638860255479812622e-01 1.826230734586715698e-01 3.473767042160034180e-01 2.095737308263778687e-02 -4.529927298426628113e-02 4.099684581160545349e-02 6.667007505893707275e-02 1.004784479737281799e-01 -1.693506240844726562e-01 -4.114635661244392395e-02 7.050530612468719482e-02 -3.689375519752502441e-01
-7.706695050001144409e-02 2.589345574378967285e-01 1.977408230304718018e-01 -1.884646564722061157e-01 -4.145618975162506104e-01 -2.167376689612865448e-02 -2.300772517919540405e-01 -1.975636035203933716e-01 1.211163923144340515e-01 -1.783177107572555542e-01 1.046744883060455322e-01 2.624608390033245087e-02 -6.022534891963005066e-02 9.611702524125576019e-03 -9.404492378234863281e-02 3.050320446491241455e-01 -3.409956991672515869e-01 2.245550043880939484e-02 -3.394467830657958984e-01 1.552426218986511230e-01 3.147534653544425964e-02 1.739941239356994629e-01 1.336788386106491089e-01 -3.676526248455047607e-02 5.719945579767227173e-02 -2.512294054031372070e-01 1.466898433864116669e-02 -1.272042691707611084e-01 1.102815419435501099e-01 1.347932815551757812e-01 4.691533371806144714e-02 -4.964893311262130737e-02
-1.674866490066051483e-02 -1.327357441186904907e-02 -1.226283088326454163e-01 -1.102248728275299072e-01 -8.034278289414942265e-04 1.682612113654613495e-02 -2.567432522773742676e-01 1.621821708977222443e-02 5.286679267883300781e-01 -2.925222814083099365e-01 -1.167333591729402542e-02 -6.143607944250106812e-02 1.442019939422607422e-01 -2.109042555093765259e-01 2.694151699542999268e-01 1.871552877128124237e-02 9.237173199653625488e-02 -1.023265346884727478e-01 -3.167209923267364502e-01 9.503014385700225830e-02 -2.045181989669799805e-01 1.995748281478881836e-01 -2.278950437903404236e-02 -1.725966036319732666e-01 -6.402695924043655396e-02 1.337444782257080078e-01 1.849990785121917725e-01 -6.923303753137588501e-02 -2.835063338279724121e-01 1.251457184553146362e-01 2.190548554062843323e-02 -2.963091060519218445e-02
-1.774830073118209839e-01 -1.045651659369468689e-01 2.396158501505851746e-02 -2.319880276918411255e-01 -1.564145088195800781e-01 8.008614927530288696e-02 -2.946971654891967773e-01 1.079320907592773438e-01 2.808825969696044922e-01 2.563050091266632080e-01 3.827140852808952332e-02 2.781875729560852051e-01 6.741088628768920898e-02 3.325632810592651367e-01 -2.852877080440521240e-01 2.941388785839080811e-01 -1.111119091510772705e-01 -3.595559597015380859e-01 -2.112231552600860596e-01 -4.554981738328933716e-02 8.441703021526336670e-02 7.707425951957702637e-02 1.071705371141433716e-01 -1.149084642529487610e-01 -1.772137172520160675e-02 7.859087549149990082e-03 -3.398183733224868774e-02 -4.016996547579765320e-02 1.718263179063796997e-01 -1.063155010342597961e-02 -4.987100139260292053e-02 7.725011557340621948e-02
-2.427542656660079956e-01 6.681871414184570312e-02 -1.919026225805282593e-01 -2.043116651475429535e-02 -2.010692656040191650e-01 1.128612309694290161e-01 -1.281652599573135376e-01 -3.649997338652610779e-02 2.996361851692199707e-01 4.860412329435348511e-02 1.813749521970748901e-01 5.244158580899238586e-02 7.041755318641662598e-02 1.650609374046325684e-01 1.425798051059246063e-02 2.827412784099578857e-01 1.986455321311950684e-01 -1.631223410367965698e-01 -1.820122450590133667e-01 3.829769492149353027e-01 -2.363935559988021851e-01 4.755415022373199463e-02 1.390047818422317505e-01 -2.576789259910583496e-01 1.762626767158508301e-01 -2.745247073471546173e-02 -1.493422687053680420e-01 5.704213306307792664e-02 1.493033915758132935e-01 -1.693905740976333618e-01 2.542948424816131592e-01 -1.597911566495895386e-01
-1.404861062765121460e-01 1.252561807632446289e-01 1.316553354263305664e-01 1.475636195391416550e-02 -2.093285024166107178e-01 1.219451054930686951e-01 2.248213440179824829e-01 -2.396942377090454102e-01 2.725330889225006104e-01 3.266087770462036133e-01 -1.063649803400039673e-01 6.612230092287063599e-02 2.751213014125823975e-01 1.125549376010894775e-01 -1.033455878496170044e-01 1.873413622379302979e-01 -8.027565479278564453e-02 -2.748230695724487305e-01 -1.351249366998672485e-01 -6.870463490486145020e-02 -2.293124981224536896e-02 2.556626498699188232e-01 1.349816471338272095e-01 -1.919682621955871582e-01 6.205960363149642944e-02 1.504893749952316284e-01 2.312315441668033600e-02 1.332111749798059464e-02 1.677497774362564087e-01 2.467917650938034058e-01 1.624362617731094360e-01 -2.846256792545318604e-01
8.241969347000122070e-02 2.199640311300754547e-02 4.641516134142875671e-02 -2.195727080106735229e-01 2.154728025197982788e-01 5.582013726234436035e-02 -9.004949778318405151e-02 -1.606683284044265747e-01 2.785919308662414551e-01 6.569342315196990967e-02 -1.545133292675018311e-01 1.732053458690643311e-01 -3.101968765258789062e-02 1.001098845154047012e-02 1.963457316160202026e-01 7.829345762729644775e-02 -2.793232537806034088e-02 -9.178423136472702026e-02 -1.777280569076538086e-01 3.049354553222656250e-01 -7.489733397960662842e-02 -2.340265922248363495e-02 8.357115834951400757e-02 -2.211474627256393433e-02 1.546290367841720581e-01 6.388578563928604126e-02 2.472203522920608521e-01 -1.268048137426376343e-01 1.131120249629020691e-01 5.503968000411987305e-01 -7.283587008714675903e-02 -3.220380246639251709e-01
-3.704653084278106689e-01 -7.339106500148773193e-02 9.988014400005340576e-02 -1.946287751197814941e-01 -1.996851861476898193e-01 1.554068326950073242e-01 2.780525982379913330e-01 -1.752691417932510376e-01 2.187397927045822144e-01 1.335372477769851685e-01 -1.288675367832183838e-01 1.432179510593414307e-01 3.232206776738166809e-02 2.014488577842712402e-01 -1.928728222846984863e-01 2.276678681373596191e-01 -1.842090860009193420e-02 -4.154505953192710876e-02 -1.651747971773147583e-01 1.984062194824218750e-01 -1.387493461370468140e-01 2.532268762588500977e-01 4.637019336223602295e-02 9.097870439291000366e-02 6.554459780454635620e-02 2.810291945934295654e-01 2.597851157188415527e-01 4.981962591409683228e-02 9.312638640403747559e-02 2.219367027282714844e-01 1.553458720445632935e-01 -7.860200107097625732e-02
-1.756731420755386353e-01 2.068846719339489937e-03 -3.335488438606262207e-01 1.721261143684387207e-01 -1.429461091756820679e-01 2.555836550891399384e-02 1.055506467819213867e-01 2.263456881046295166e-01 2.424977272748947144e-01 -1.803869381546974182e-02 7.458534557372331619e-03 -4.748793691396713257e-02 2.145633250474929810e-01 -1.737512797117233276e-01 -2.972690388560295105e-02 -3.683412075042724609e-02 -3.034609742462635040e-02 -3.302488029003143311e-01 -2.063341438770294189e-01 3.433157801628112793e-01 -1.699972599744796753e-01 2.793687880039215088e-01 2.865977883338928223e-01 1.720119081437587738e-02 -1.904651820659637451e-01 1.957992911338806152e-01 -8.068642020225524902e-02 -8.999975770711898804e-02 -2.806644653901457787e-03 2.321115434169769287e-01 3.084090165793895721e-02 -3.192871436476707458e-02
-2.081225514411926270e-01 -1.812015660107135773e-02 4.123631119728088379e-02 -2.113865762948989868e-01 -6.082415953278541565e-02 3.215387836098670959e-02 -8.351232111454010010e-02 -2.094518244266510010e-01 1.034759283065795898e-01 7.421492040157318115e-02 -1.450998056679964066e-02 2.926780879497528076e-01 4.051538705825805664e-01 7.528617978096008301e-02 -7.889152318239212036e-02 1.018207371234893799e-01 4.757132008671760559e-02 -1.808271110057830811e-01 -2.728155553340911865e-01 -2.197219990193843842e-02 -2.109647244215011597e-01 -1.942954361438751221e-01 1.260240972042083740e-01 -2.185660153627395630e-01 8.502265065908432007e-02 1.390875130891799927e-01 3.501870930194854736e-01 1.365536302328109741e-01 2.372105121612548828e-01 1.033844351768493652e-01 5.839676037430763245e-02 -2.681359946727752686e-01
-3.622287809848785400e-01 1.470432281494140625e-01 7.569106668233871460e-02 -2.226121723651885986e-02 2.075191587209701538e-02 -9.236545860767364502e-02 7.109329104423522949e-02 7.223022729158401489e-02 4.989788532257080078e-01 2.664851248264312744e-01 9.072093293070793152e-03 -9.641715884208679199e-02 -1.389862447977066040e-01 2.755940258502960205e-01 5.951296165585517883e-02 5.545770749449729919e-03 9.355597198009490967e-02 1.238123252987861633e-01 -3.477800488471984863e-01 1.558657139539718628e-01 -2.036513686180114746e-01 -9.530885517597198486e-02 6.969001144170761108e-02 -1.058940738439559937e-01 3.238484263420104980e-02 -5.810657888650894165e-02 -3.331544250249862671e-02 -8.902677893638610840e-02 -2.307712435722351074e-01 1.735620386898517609e-02 -2.608330249786376953e-01 -1.499644964933395386e-01
-3.099702000617980957e-01 -3.386886382941156626e-04 -1.302680969238281250e-01 -4.832268059253692627e-01 -1.877207867801189423e-02 -1.180901192128658295e-02 1.218722984194755554e-01 -1.115488726645708084e-02 2.133447527885437012e-01 -7.566750049591064453e-03 6.778874993324279785e-02 1.196183860301971436e-01 8.832290768623352051e-03 1.703848987817764282e-01 -1.104392111301422119e-01 1.182642951607704163e-01 2.485811561346054077e-01 -1.348474919795989990e-01 5.879427772015333176e-03 3.124257922172546387e-01 -5.360339954495429993e-02 3.842986375093460083e-02 2.201241850852966309e-01 1.053741946816444397e-02 -3.558393195271492004e-02 7.123356312513351440e-02 2.617933452129364014e-01 -8.370690792798995972e-02 3.994447290897369385e-01 2.372651919722557068e-02 1.192968115210533142e-01 -1.772890388965606689e-01
-2.356479763984680176e-01 -2.003396302461624146e-01 -9.889888763427734375e-02 -3.448581993579864502e-01 -1.949728429317474365e-01 9.230342507362365723e-02 -2.470680326223373413e-01 1.260408665984869003e-02 2.324122190475463867e-01 -3.795069083571434021e-02 7.126870751380920410e-02 -9.579658508300781250e-02 1.930385269224643707e-02 -2.967076003551483154e-01 -2.201455086469650269e-01 1.273965388536453247e-01 -4.252903908491134644e-02 1.320064663887023926e-01 -3.109227120876312256e-01 8.468645066022872925e-02 9.716853499412536621e-02 2.881012260913848877e-01 1.811822205781936646e-01 -1.390303820371627808e-01 5.158266797661781311e-02 -8.094508945941925049e-02 2.562200725078582764e-01 -1.505514830350875854e-01 1.378434151411056519e-01 -1.104311179369688034e-02 1.592537015676498413e-01 -1.881083697080612183e-01
2.223857939243316650e-01 1.159676071256399155e-02 3.712169360369443893e-03 -1.446068286895751953e-01 -7.205425947904586792e-02 -1.492497026920318604e-01 -3.811559826135635376e-02 -5.810200050473213196e-02 4.915293455123901367e-01 1.000473275780677795e-01 4.352628812193870544e-02 1.184419468045234680e-01 1.326825469732284546e-01 -1.029020640999078751e-02 2.378204613924026489e-01 -1.065144166350364685e-01 -2.846402823925018311e-01 5.508685111999511719e-02 -2.536829710006713867e-01 3.510925471782684326e-01 -4.396628215909004211e-02 -9.109405800700187683e-03 1.468093991279602051e-01 -1.149150580167770386e-01 1.542899012565612793e-01 -9.078576415777206421e-02 9.722261130809783936e-02 3.155041933059692383e-01 -6.027095019817352295e-02 2.313850522041320801e-01 -3.621015697717666626e-02 -1.899100095033645630e-01
1.638817340135574341e-01 6.565486639738082886e-02 -2.402249276638031006e-01 -1.068135350942611694e-01 6.428805738687515259e-02 4.685844853520393372e-02 -8.007824420928955078e-03 -1.702681481838226318e-01 2.487553656101226807e-01 -1.361262351274490356e-01 2.672843635082244873e-01 -3.075355589389801025e-01 5.208096653223037720e-02 -9.349954128265380859e-02 1.773773282766342163e-01 1.530862599611282349e-01 -1.880735307931900024e-01 9.279210353270173073e-04 -3.475788831710815430e-01 1.335384845733642578e-01 2.422907650470733643e-01 3.492119312286376953e-01 1.679331660270690918e-01 -1.096708625555038452e-01 1.949585229158401489e-01 4.708784073591232300e-02 2.016517668962478638e-01 -1.300380825996398926e-01 1.844549179077148438e-02 2.276740223169326782e-01 5.803647264838218689e-02 -5.750793963670730591e-02
3.061867691576480865e-02 1.634999066591262817e-01 1.536989957094192505e-01 3.151376917958259583e-02 -1.821324825286865234e-01 1.055337712168693542e-01 1.265318691730499268e-01 -1.231888085603713989e-01 4.441037774085998535e-01 2.453694939613342285e-01 7.888750731945037842e-02 -1.332633048295974731e-01 1.240321099758148193e-01 -2.300965413451194763e-02 2.939967811107635498e-01 -2.307657152414321899e-02 1.112506389617919922e-01 -1.000830903649330139e-01 -1.834794282913208008e-01 8.267191797494888306e-02 1.204262394458055496e-02 1.049036383628845215e-01 4.640122354030609131e-01 2.201655134558677673e-02 -2.305086888372898102e-02 7.498107850551605225e-02 2.445195615291595459e-01 1.224046200513839722e-01 -1.286265850067138672e-01 8.564268797636032104e-02 -8.680085092782974243e-02 2.928258180618286133e-01
-2.122994214296340942e-01 -1.275005787611007690e-01 -3.437326550483703613e-01 -6.626323610544204712e-02 2.235812991857528687e-01 -9.279016405344009399e-02 2.448719739913940430e-01 -1.193607822060585022e-01 1.788682788610458374e-01 -6.908496469259262085e-02 -2.155456878244876862e-02 2.636325359344482422e-01 6.860645860433578491e-02 -8.157853782176971436e-02 -1.156214773654937744e-01 1.435450017452239990e-01 -1.209138482809066772e-01 -5.655187647789716721e-03 -6.695404648780822754e-02 1.519740074872970581e-01 2.825954288709908724e-04 2.308187484741210938e-01 4.207227826118469238e-01 -2.451031953096389771e-01 -1.484805494546890259e-01 1.275322027504444122e-02 1.532254070043563843e-01 -3.923481702804565430e-02 -5.292242392897605896e-02 3.387284874916076660e-01 -5.317601561546325684e-02 1.762644946575164795e-01
-1.565317064523696899e-01 3.761209920048713684e-02 -2.385139018297195435e-01 -6.478400528430938721e-02 -7.408790290355682373e-03 1.422353982925415039e-01 -1.866253167390823364e-01 -1.974057108163833618e-01 4.067461192607879639e-01 1.906676590442657471e-01 -1.656639724969863892e-01 5.555219575762748718e-02 2.188448607921600342e-02 8.858671411871910095e-03 -2.837752550840377808e-02 6.259905546903610229e-02 2.551034651696681976e-02 1.025139987468719482e-01 -1.544135510921478271e-01 2.646036259829998016e-02 1.293506175279617310e-01 -7.633462548255920410e-02 2.327595502138137817e-01 -2.069233953952789307e-01 1.681274175643920898e-01 2.254305481910705566e-01 9.106346219778060913e-02 4.816516116261482239e-02 1.635291278362274170e-01 4.278056919574737549e-01 -3.284531235694885254e-01 -1.367822289466857910e-01
-2.868450880050659180e-01 8.567861467599868774e-02 -8.927926421165466309e-03 1.942505687475204468e-02 -1.697950214147567749e-01 7.989354431629180908e-02 2.434718459844589233e-01 -2.288267016410827637e-01 2.950276732444763184e-01 1.227890923619270325e-01 -1.144550517201423645e-01 1.079008951783180237e-01 2.712382674217224121e-01 2.305811047554016113e-01 1.286048442125320435e-02 -4.626052826642990112e-02 -8.577293157577514648e-02 -1.994669586420059204e-01 -3.744006156921386719e-01 -1.953121833503246307e-02 2.752298489212989807e-02 9.183219820261001587e-02 7.884664833545684814e-02 -2.460749745368957520e-01 8.995412848889827728e-03 -1.514950245618820190e-01 1.552728563547134399e-01 -9.193426370620727539e-02 2.125463187694549561e-01 3.607554137706756592e-01 1.096214130520820618e-01 2.391576766967773438e-02
-2.155965566635131836e-01 -6.601873040199279785e-02 -8.885201811790466309e-02 -2.894862890243530273e-01 -1.471007019281387329e-01 1.547761112451553345e-01 -1.396567821502685547e-01 -3.343309760093688965e-01 2.763878703117370605e-01 -1.462806165218353271e-01 1.769520193338394165e-01 -5.813820660114288330e-02 -1.208844780921936035e-01 -3.010830581188201904e-01 -3.597019007429480553e-03 -8.142620325088500977e-02 1.999483257532119751e-01 -1.533205211162567139e-01 -3.269160985946655273e-01 1.930654235184192657e-02 1.917372830212116241e-02 2.797712981700897217e-01 8.142764866352081299e-02 -1.447083801031112671e-01 1.937049068510532379e-02 -1.406554281711578369e-01 2.484689652919769287e-01 -1.864644289016723633e-01 -2.757171634584665298e-03 3.173924610018730164e-02 1.458797790110111237e-02 -2.033787071704864502e-01
-3.970343619585037231e-02 1.889946609735488892e-01 -1.936765313148498535e-01 -4.452876448631286621e-01 -2.494483813643455505e-02 1.518011689186096191e-01 -2.727566957473754883e-01 -1.890021711587905884e-01 2.048292011022567749e-01 7.924158871173858643e-02 -2.188150025904178619e-02 1.392534226179122925e-01 -1.685399934649467468e-02 -3.572795689105987549e-01 6.555720418691635132e-02 1.917073726654052734e-01 2.268247157335281372e-01 8.681056648492813110e-02 -3.094114959239959717e-01 1.893179565668106079e-01 -6.287568807601928711e-02 1.332484334707260132e-01 4.586670547723770142e-02 -8.416431397199630737e-02 5.425361171364784241e-02 -2.487430870532989502e-01 2.713669650256633759e-02 6.026026979088783264e-02 -1.675716191530227661e-01 1.350135952234268188e-01 5.042837001383304596e-03 -1.380771696567535400e-01
-3.482827544212341309e-01 -8.235067129135131836e-03 1.166990250349044800e-01 -4.425927251577377319e-02 -1.877187490463256836e-01 2.568225860595703125e-01 6.856400519609451294e-02 -3.978434801101684570e-01 2.451375275850296021e-01 1.242292299866676331e-01 4.466542601585388184e-02 1.037862449884414673e-01 7.244907319545745850e-02 2.019155919551849365e-01 -8.638294786214828491e-02 9.362669289112091064e-02 2.766661345958709717e-03 -6.436170637607574463e-02 -1.079008281230926514e-01 -6.295654177665710449e-02 -1.014160737395286560e-01 2.128808051347732544e-01 1.007580831646919250e-01 -3.479283750057220459e-01 1.035844534635543823e-02 2.875619828701019287e-01 1.318336278200149536e-01 -2.760162353515625000e-01 1.820172518491744995e-01 1.286878734827041626e-01 7.381060719490051270e-02 -1.013385355472564697e-01
-5.901591852307319641e-02 -9.404763579368591309e-02 -1.623452156782150269e-01 -1.710757166147232056e-01 4.199776351451873779e-01 1.075623780488967896e-01 1.094396561384201050e-01 -2.765740454196929932e-02 3.768676817417144775e-01 -1.065676361322402954e-01 -1.682221144437789917e-01 4.166035726666450500e-02 5.306678265333175659e-02 -1.126154661178588867e-01 -3.319238871335983276e-02 2.073985189199447632e-01 -4.827319830656051636e-02 -1.251382231712341309e-01 -1.811875402927398682e-01 1.499158143997192383e-01 -9.969053417444229126e-02 1.217504963278770447e-01 -5.848268046975135803e-02 -4.059350118041038513e-02 1.940536648035049438e-01 2.199480775743722916e-03 6.067543849349021912e-02 -1.956462115049362183e-01 1.404097080230712891e-01 4.647654592990875244e-01 1.163536533713340759e-01 -2.373154312372207642e-01
-2.395498901605606079e-01 1.321683228015899658e-01 -1.152153089642524719e-01 -6.557308882474899292e-02 -2.187508642673492432e-01 -1.865034848451614380e-01 5.960447341203689575e-02 -1.457668691873550415e-01 1.990721225738525391e-01 4.279565513134002686e-01 9.649576991796493530e-02 1.065059229731559753e-01 1.810913532972335815e-01 -2.258204221725463867e-01 -1.760345250368118286e-01 2.753520607948303223e-01 -1.307850237935781479e-02 -9.541561454534530640e-02 -7.696366310119628906e-02 2.264235466718673706e-01 -2.029405832290649414e-01 2.718810737133026123e-01 3.119705319404602051e-01 -1.612398624420166016e-01 5.500733107328414917e-02 1.624988615512847900e-01 8.338040113449096680e-02 1.304268389940261841e-01 -2.172119170427322388e-02 4.551602527499198914e-03 -2.478925138711929321e-02 8.193150162696838379e-02
-1.564100980758666992e-01 2.320651561021804810e-01 -1.528797894716262817e-01 2.964433655142784119e-02 -2.447886168956756592e-01 6.583923101425170898e-02 4.699943587183952332e-02 -3.987206891179084778e-02 1.954593509435653687e-01 1.856815665960311890e-01 2.163383662700653076e-01 7.476212084293365479e-02 1.807564496994018555e-01 1.017553582787513733e-01 1.627257317304611206e-01 3.104452490806579590e-01 5.293572321534156799e-02 1.054796203970909119e-01 -4.950433969497680664e-01 3.910730406641960144e-02 -1.405100226402282715e-01 1.911973804235458374e-01 2.836107276380062103e-02 -1.033508777618408203e-01 8.782872557640075684e-02 -1.915064305067062378e-01 1.778670251369476318e-01 6.168558448553085327e-02 2.555140554904937744e-01 -2.543606236577033997e-02 1.673428863286972046e-01 1.906299144029617310e-01
5.299163609743118286e-02 4.164557158946990967e-02 -3.823580918833613396e-03 -1.007177606225013733e-01 2.382720112800598145e-01 8.065352588891983032e-02 1.007150113582611084e-01 1.231507211923599243e-01 3.169821500778198242e-01 3.924025222659111023e-02 -2.236383557319641113e-01 1.919208765029907227e-01 2.019174844026565552e-01 7.211557775735855103e-02 3.747992813587188721e-01 3.535392880439758301e-02 1.024114340543746948e-01 -1.745251417160034180e-01 -2.333225309848785400e-01 4.386548995971679688e-01 -2.263656072318553925e-02 -9.028584696352481842e-03 1.937007904052734375e-01 -1.765663474798202515e-01 -1.738685416057705879e-03 8.754632622003555298e-02 1.904236972332000732e-01 -9.065577760338783264e-03 4.509036242961883545e-02 3.215406835079193115e-01 -5.889850854873657227e-02 -1.007664576172828674e-01
-2.632450759410858154e-01 -1.981016434729099274e-02 -1.712752580642700195e-01 4.173888266086578369e-02 -1.487516909837722778e-01 -1.624605357646942139e-01 -1.006834134459495544e-01 5.048344656825065613e-02 3.104403614997863770e-01 1.148294731974601746e-01 2.001167982816696167e-01 4.141103029251098633e-01 7.292494922876358032e-02 1.102749705314636230e-01 -9.365969896316528320e-02 3.062350749969482422e-01 9.022495895624160767e-02 1.336671113967895508e-01 -4.999336600303649902e-01 1.498702447861433029e-02 -1.149964332580566406e-01 -1.815638691186904907e-01 7.013025134801864624e-02 -8.476926386356353760e-02 1.242889836430549622e-02 -9.953028708696365356e-02 -1.505420207977294922e-01 -5.385892093181610107e-02 1.292477548122406006e-01 -1.774159260094165802e-03 4.668397456407546997e-02 -8.905480057001113892e-02
-2.110948115587234497e-01 5.027183145284652710e-02 -7.571633905172348022e-02 -1.064016520977020264e-01 -3.217803537845611572e-01 2.394014783203601837e-02 -2.609056048095226288e-02 -4.727664217352867126e-02 3.788942098617553711e-01 6.979681551456451416e-02 8.681696653366088867e-02 8.028691262006759644e-02 2.913238108158111572e-01 1.349706053733825684e-01 -1.531996391713619232e-02 2.520383596420288086e-01 1.450011134147644043e-01 -4.181479513645172119e-01 -3.927059844136238098e-02 1.795790344476699829e-01 -3.505166769027709961e-01 1.828970201313495636e-02 1.398068219423294067e-01 -2.434027940034866333e-01 8.589453063905239105e-03 8.264425396919250488e-02 -8.687343448400497437e-02 3.897457569837570190e-02 -3.720379667356610298e-03 -8.505147695541381836e-02 1.947395205497741699e-01 -8.230140060186386108e-02
-1.003409475088119507e-01 2.195485383272171021e-01 -8.553041517734527588e-02 2.365823984146118164e-01 -2.083800435066223145e-01 -2.966377139091491699e-02 -1.563752591609954834e-01 -2.217002026736736298e-02 7.370682805776596069e-02 -9.225669503211975098e-02 6.332390010356903076e-02 1.924776285886764526e-01 2.134655416011810303e-01 5.076522752642631531e-02 -1.973093301057815552e-02 2.729682028293609619e-01 -7.325885444879531860e-02 -2.149464637041091919e-01 -1.674427539110183716e-01 9.520157426595687866e-02 -2.323509901762008667e-01 5.013671889901161194e-02 3.768544495105743408e-01 -2.342081516981124878e-01 -8.440304547548294067e-02 3.143090009689331055e-01 1.871185600757598877e-01 -8.942604809999465942e-02 3.211319446563720703e-01 1.859160959720611572e-01 -2.059747278690338135e-02 4.547202587127685547e-02
-1.981656402349472046e-01 -1.432962417602539062e-01 -8.448679000139236450e-02 -1.401622444391250610e-01 -1.235355511307716370e-01 1.576573550701141357e-01 -2.166104167699813843e-01 2.064564675092697144e-01 2.747711539268493652e-01 1.609372347593307495e-02 -1.273866295814514160e-01 -2.158468812704086304e-01 2.492737323045730591e-01 -1.959323137998580933e-01 -1.264068037271499634e-01 3.207740783691406250e-01 -1.194154024124145508e-01 5.285681039094924927e-02 -2.482247203588485718e-01 2.605156041681766510e-02 1.413363218307495117e-01 2.472644299268722534e-01 2.235540151596069336e-01 7.013395428657531738e-02 -7.777865976095199585e-02 2.562838606536388397e-02 3.797366023063659668e-01 -4.351456835865974426e-02 8.717302978038787842e-02 7.496863603591918945e-02 1.549927294254302979e-01 -1.427381634712219238e-01
-1.392855346202850342e-01 9.837730228900909424e-02 -3.727634251117706299e-02 -4.159527420997619629e-01 -4.199533257633447647e-03 -4.750273749232292175e-02 -9.464071691036224365e-02 1.941751539707183838e-01 3.806744217872619629e-01 1.760719567537307739e-01 1.548108458518981934e-01 4.080147296190261841e-02 1.937504559755325317e-01 1.231720298528671265e-01 -5.596916005015373230e-02 4.618904367089271545e-02 3.416873887181282043e-02 -3.418756425380706787e-01 -1.150783523917198181e-02 3.905386030673980713e-01 5.596249550580978394e-02 3.734312579035758972e-02 1.117409765720367432e-01 4.220554605126380920e-02 -5.411278083920478821e-02 -1.315514091402292252e-02 -5.375149473547935486e-02 -4.061633348464965820e-02 2.792245745658874512e-01 2.483085393905639648e-01 -2.252513021230697632e-01 -2.373711578547954559e-02
-1.856104880571365356e-01 5.992174521088600159e-02 3.059579245746135712e-02 -2.369302138686180115e-02 -6.568223983049392700e-02 -1.489466577768325806e-01 1.292342841625213623e-01 -1.626553833484649658e-01 3.894976973533630371e-01 2.264642268419265747e-01 7.429453730583190918e-02 1.270169299095869064e-02 1.795373111963272095e-01 -1.249401941895484924e-01 2.373974323272705078e-01 -3.636021912097930908e-02 3.678366914391517639e-02 6.408599019050598145e-02 -1.776257157325744629e-01 7.071499526500701904e-02 3.921088203787803650e-02 7.831894606351852417e-02 5.486222505569458008e-01 2.114124894142150879e-01 3.969493508338928223e-02 2.039894461631774902e-01 1.413090676069259644e-01 2.516260445117950439e-01 -2.956252731382846832e-02 2.076593935489654541e-01 -3.351769875735044479e-03 1.037347987294197083e-01
-1.506180167198181152e-01 1.882961839437484741e-01 -1.515260338783264160e-01 -3.126056492328643799e-01 1.434199362993240356e-01 -2.685706363990902901e-03 -1.879771798849105835e-01 -2.303758561611175537e-01 3.171198070049285889e-01 2.596480846405029297e-01 -8.370682597160339355e-02 -1.644904315471649170e-01 2.119847387075424194e-01 -2.692182362079620361e-01 -7.842203229665756226e-02 -1.809968054294586182e-01 2.415078580379486084e-01 -9.784752130508422852e-02 -6.061708927154541016e-02 3.038617372512817383e-01 -3.395047038793563843e-02 7.320255786180496216e-02 2.290686666965484619e-01 -1.925569027662277222e-02 -1.025567296892404556e-02 1.648053526878356934e-01 -2.894666045904159546e-02 -1.290895938873291016e-01 -3.249419853091239929e-02 2.023195475339889526e-01 -1.647594273090362549e-01 -1.290573030710220337e-01
-1.919232010841369629e-01 -1.122792437672615051e-02 -1.905531138181686401e-01 -1.314822733402252197e-01 1.506251096725463867e-01 -3.007542788982391357e-01 -4.791999235749244690e-02 -2.005426138639450073e-01 1.943145394325256348e-01 -1.045530065894126892e-01 -1.711537390947341919e-01 1.453028917312622070e-01 2.592768520116806030e-03 2.388429492712020874e-01 -2.932094410061836243e-02 -1.944402232766151428e-02 -4.836846515536308289e-02 6.818234920501708984e-02 -1.966782361268997192e-01 5.527650564908981323e-02 -6.115224957466125488e-02 2.624191641807556152e-01 2.654430568218231201e-01 -5.965021438896656036e-03 1.113116890192031860e-01 8.587921969592571259e-03 1.005096584558486938e-01 3.108696341514587402e-01 3.236653208732604980e-01 2.624676227569580078e-01 1.284500025212764740e-02 -3.339988291263580322e-01
-7.737348321825265884e-03 1.156765669584274292e-01 1.621469855308532715e-01 -2.338349968194961548e-01 -7.696367800235748291e-02 5.442317947745323181e-02 5.810695234686136246e-03 -5.556910485029220581e-02 4.122329652309417725e-01 -7.491991668939590454e-02 -3.673301041126251221e-01 8.008835464715957642e-02 2.310705743730068207e-02 1.979354023933410645e-01 2.479242235422134399e-01 1.801465153694152832e-01 5.077045410871505737e-02 -2.431804500520229340e-02 1.187766119837760925e-01 3.906352445483207703e-02 5.245206877589225769e-02 3.128657042980194092e-01 2.552179396152496338e-01 -1.058262512087821960e-01 -1.121233552694320679e-01 5.957527086138725281e-02 1.182772293686866760e-01 -1.826770417392253876e-02 1.561021804809570312e-01 5.336745525710284710e-04 2.223494350910186768e-01 -3.781924247741699219e-01
-4.105795025825500488e-01 1.869463771581649780e-01 -2.941633164882659912e-01 -1.204935014247894287e-01 -3.024573251605033875e-02 1.015254259109497070e-01 -2.479316443204879761e-01 6.831718981266021729e-02 4.853835701942443848e-01 -1.922275424003601074e-01 -1.144791301339864731e-02 1.614531725645065308e-01 1.239106357097625732e-01 1.618724316358566284e-01 7.418855279684066772e-02 6.806103140115737915e-02 -7.310707867145538330e-02 2.959915101528167725e-01 -4.052741453051567078e-02 5.653384327888488770e-02 -1.280144136399030685e-02 -5.213264748454093933e-02 2.680618464946746826e-01 -1.019149124622344971e-01 4.038718342781066895e-02 -1.430112719535827637e-01 -7.139429450035095215e-03 -1.847599297761917114e-01 -1.099899113178253174e-01 -6.192186474800109863e-02 -8.544030040502548218e-02 -7.213374972343444824e-02
-1.054829657077789307e-01 1.058865115046501160e-01 -1.738470345735549927e-01 8.251099288463592529e-02 -3.997945412993431091e-02 1.779363900423049927e-01 1.223445385694503784e-01 -1.363161355257034302e-01 3.669294416904449463e-01 2.900079488754272461e-01 -2.048497945070266724e-01 -4.037375375628471375e-02 2.153834253549575806e-01 1.145607680082321167e-01 -1.384247690439224243e-01 1.542374938726425171e-01 6.580454856157302856e-02 -1.633916646242141724e-01 -1.111584976315498352e-01 9.309099614620208740e-02 -1.435167789459228516e-01 2.807789146900177002e-01 5.986338853836059570e-02 -1.354172378778457642e-01 -1.333466321229934692e-01 1.405335962772369385e-01 -3.273490071296691895e-02 -3.331845402717590332e-01 1.427175551652908325e-01 1.503243148326873779e-01 3.307272791862487793e-01 -1.834530383348464966e-01
-1.663044542074203491e-01 -1.250448403880000114e-03 -2.764476835727691650e-01 -4.759417474269866943e-01 -6.150072067975997925e-02 -1.207341626286506653e-02 1.025314629077911377e-01 -1.930670142173767090e-01 2.440229654312133789e-01 3.502199053764343262e-02 -2.078909240663051605e-02 1.794927418231964111e-01 1.197331994771957397e-01 1.626998335123062134e-01 1.535096112638711929e-02 2.911981940269470215e-01 -2.718971669673919678e-02 -2.941722273826599121e-01 3.039311245083808899e-02 1.738790571689605713e-01 -4.144394025206565857e-02 -6.108890101313591003e-02 7.472710311412811279e-02 -9.021445363759994507e-02 1.878766566514968872e-01 -3.302699327468872070e-02 3.510798513889312744e-01 -3.692478686571121216e-02 1.995552778244018555e-01 3.618314489722251892e-02 -2.193382196128368378e-02 -2.412275373935699463e-01
-5.709678679704666138e-02 3.190641701221466064e-01 6.958431005477905273e-02 -4.324000775814056396e-01 1.050766557455062866e-01 -2.246548607945442200e-02 -9.943459928035736084e-02 -6.833286583423614502e-02 3.176638782024383545e-01 -1.120565757155418396e-01 1.090922430157661438e-01 5.617013946175575256e-02 1.267649531364440918e-01 2.656890265643596649e-02 6.649734824895858765e-02 9.165444970130920410e-02 -3.008496463298797607e-01 5.073972418904304504e-02 -2.404118180274963379e-01 6.797621399164199829e-02 1.132754385471343994e-01 1.406025141477584839e-01 8.555152267217636108e-02 -8.435863256454467773e-02 -1.434844881296157837e-01 -1.480331271886825562e-01 2.498907595872879028e-01 -4.220689833164215088e-01 1.317503154277801514e-01 9.715707972645759583e-03 -1.094161197543144226e-01 -6.204688921570777893e-02
-2.154010534286499023e-01 1.801168769598007202e-01 -7.796161621809005737e-02 -2.889072299003601074e-01 7.797706127166748047e-02 -1.871019899845123291e-01 -2.515331208705902100e-01 -1.059010103344917297e-01 3.816511332988739014e-01 5.133749544620513916e-02 -4.356098547577857971e-02 3.261919617652893066e-01 9.218207001686096191e-02 8.044551312923431396e-02 3.379715383052825928e-01 -7.904129475355148315e-02 -2.777904272079467773e-01 1.029871404170989990e-01 -1.115932911634445190e-01 -5.944533646106719971e-02 8.979040384292602539e-02 1.109621077775955200e-01 1.962486505508422852e-01 -4.837962239980697632e-02 -1.748909503221511841e-01 2.167199552059173584e-02 -3.958244994282722473e-02 -1.414282321929931641e-01 -1.764030456542968750e-01 -6.139983236789703369e-02 2.130188792943954468e-01 -1.616491526365280151e-01
-2.509060502052307129e-01 5.601776391267776489e-02 -1.409071832895278931e-01 -1.688150167465209961e-01 -6.212765723466873169e-02 -4.110345989465713501e-02 -1.644515246152877808e-02 6.110002472996711731e-02 2.624186277389526367e-01 1.402794569730758667e-01 7.769834995269775391e-02 2.102965563535690308e-01 2.573047578334808350e-01 1.527711451053619385e-01 -1.974009349942207336e-02 2.187648713588714600e-01 -6.725542992353439331e-02 8.175414055585861206e-02 -2.040480524301528931e-01 -1.566000580787658691e-01 -2.004001140594482422e-01 -1.563242673873901367e-01 -1.367668658494949341e-01 -3.083564899861812592e-02 1.601875387132167816e-02 2.467672973871231079e-01 3.512659370899200439e-01 -3.418554067611694336e-01 -7.513219863176345825e-02 8.620753884315490723e-02 1.546180844306945801e-01 -3.152762353420257568e-01
2.250931411981582642e-02 2.147666923701763153e-02 9.242542088031768799e-03 -1.822235137224197388e-01 -1.415582597255706787e-01 1.468834280967712402e-01 -2.037678807973861694e-01 -3.008655505254864693e-03 2.892195880413055420e-01 -3.374732136726379395e-01 6.536439992487430573e-03 3.794986382126808167e-02 2.108321040868759155e-01 -2.775041162967681885e-01 2.052025636658072472e-03 7.836822420358657837e-02 -6.937033683061599731e-02 -9.320814907550811768e-02 -2.879829406738281250e-01 3.218574449419975281e-02 -4.267365634441375732e-01 2.169193327426910400e-02 2.809499204158782959e-01 -2.008500844240188599e-01 -4.878739267587661743e-02 6.479497998952865601e-02 8.507005870342254639e-02 -4.574861750006675720e-02 -6.883646827191114426e-03 5.906810984015464783e-02 3.467815518379211426e-01 -1.302039027214050293e-01
9.370978921651840210e-02 -6.503804121166467667e-03 -4.557545483112335205e-02 -1.382560580968856812e-01 9.730901569128036499e-02 -1.237427070736885071e-01 1.910475082695484161e-02 -7.900126278400421143e-02 3.469676673412322998e-01 -1.541893742978572845e-02 5.031182989478111267e-02 1.400983184576034546e-01 2.813584804534912109e-01 3.749567270278930664e-02 2.332540899515151978e-01 3.833047114312648773e-03 -2.930124700069427490e-01 -3.731754422187805176e-02 -2.682420313358306885e-01 4.390926063060760498e-01 9.043411165475845337e-02 3.189877793192863464e-02 3.185780644416809082e-01 3.858024626970291138e-02 -8.045750856399536133e-02 -9.304975718259811401e-02 2.938981354236602783e-02 2.625113427639007568e-01 1.688204556703567505e-01 2.116528898477554321e-01 6.484494358301162720e-02 -1.850190758705139160e-01
-3.715210780501365662e-02 -1.022341921925544739e-01 -2.308632619678974152e-02 -5.663813278079032898e-02 -6.032494362443685532e-03 3.214190155267715454e-02 -7.930487394332885742e-02 -6.070614978671073914e-02 3.683310151100158691e-01 -4.536553323268890381e-01 7.195420563220977783e-02 -5.020065605640411377e-02 -5.864600837230682373e-02 1.440500374883413315e-03 -1.946902871131896973e-01 2.801005542278289795e-01 4.279402643442153931e-02 2.112293839454650879e-01 -3.957691788673400879e-01 2.836696505546569824e-01 -5.853008478879928589e-02 2.129353284835815430e-01 1.586791425943374634e-01 -1.351671218872070312e-01 -4.362177103757858276e-02 1.051193252205848694e-01 1.262691020965576172e-01 1.585334539413452148e-03 9.237235784530639648e-02 2.963961958885192871e-01 5.084710195660591125e-02 2.787908166646957397e-02
-2.741048634052276611e-01 1.494993269443511963e-01 1.075953245162963867e-01 -1.392788141965866089e-01 -1.123879924416542053e-01 2.454729378223419189e-01 -2.228088080883026123e-01 -2.467316687107086182e-01 2.106282860040664673e-01 7.414202205836772919e-03 -9.149485826492309570e-02 4.555995464324951172e-01 1.351395994424819946e-01 -5.139550566673278809e-02 -2.655601799488067627e-01 -3.710123524069786072e-02 -5.373999103903770447e-02 -1.413788050413131714e-01 -3.900871276855468750e-01 -7.693656533956527710e-02 2.100960724055767059e-02 1.432612389326095581e-01 3.781411051750183105e-02 -1.347984373569488525e-01 8.252663910388946533e-02 -4.569710418581962585e-02 -4.751678556203842163e-02 -4.105387628078460693e-02 -6.256333738565444946e-02 -6.089340150356292725e-02 -6.119140982627868652e-02 -2.987154722213745117e-01
4.236462991684675217e-03 -1.037141866981983185e-02 1.134768947958946228e-01 -3.530623614788055420e-01 3.242559358477592468e-02 -6.635794043540954590e-02 -2.892994284629821777e-01 8.891813457012176514e-03 1.204151660203933716e-01 -3.098061978816986084e-01 -1.450879424810409546e-01 -1.139727085828781128e-01 -1.048126593232154846e-01 5.900739133358001709e-02 6.508433073759078979e-02 2.519667744636535645e-01 -8.006588369607925415e-02 -5.322764068841934204e-02 -3.151973187923431396e-01 1.150645837187767029e-01 -1.093044206500053406e-01 3.005263209342956543e-01 2.490517497062683105e-01 -6.243284791707992554e-02 1.163814961910247803e-01 -4.080449789762496948e-02 2.048610001802444458e-01 -1.670335978269577026e-01 2.251237481832504272e-01 3.342647850513458252e-01 8.313135057687759399e-02 -4.452128335833549500e-02
4.976348578929901123e-02 9.700494259595870972e-02 -4.679746925830841064e-02 -2.977903485298156738e-01 -7.698317617177963257e-02 -1.735158860683441162e-01 3.527599573135375977e-02 -4.819368198513984680e-02 2.611596584320068359e-01 -2.601836323738098145e-01 4.599755629897117615e-02 -1.251398175954818726e-01 5.750205367803573608e-02 2.169934362173080444e-01 4.032033961266279221e-03 2.801171243190765381e-01 -4.015967622399330139e-02 2.378802560269832611e-02 -3.001594841480255127e-01 7.873991131782531738e-02 -2.478168159723281860e-01 3.908493816852569580e-01 1.319974511861801147e-01 2.707343176007270813e-02 1.753771454095840454e-01 -2.078901380300521851e-01 2.981393039226531982e-01 -1.351474374532699585e-01 1.316138654947280884e-01 -1.565884239971637726e-02 -1.788316220045089722e-01 1.166652515530586243e-01
4.297862295061349869e-03 2.565973903983831406e-03 9.497431665658950806e-02 -3.141776323318481445e-01 1.437661796808242798e-02 1.701314747333526611e-02 7.169087976217269897e-02 7.046919316053390503e-02 5.202528238296508789e-01 2.344138473272323608e-01 8.698816597461700439e-02 2.856452465057373047e-01 -2.519151195883750916e-02 2.635639309883117676e-01 -8.950253576040267944e-02 1.820476055145263672e-01 1.641398668289184570e-01 -2.363237589597702026e-01 1.211176067590713501e-02 2.586519718170166016e-01 1.772507652640342712e-02 1.542791277170181274e-01 2.755631133913993835e-02 -1.751189380884170532e-01 -3.663396090269088745e-02 -9.267053008079528809e-02 3.310968875885009766e-01 8.416448533535003662e-02 9.954496473073959351e-02 9.261910803616046906e-03 6.066687032580375671e-02 9.962633252143859863e-02
7.531578838825225830e-02 3.248347342014312744e-02 1.221149116754531860e-01 -1.480201631784439087e-01 6.741099059581756592e-02 2.803670167922973633e-01 3.583013266324996948e-02 -9.882590174674987793e-02 3.647320568561553955e-01 8.854685351252555847e-03 2.752910554409027100e-01 -8.490660041570663452e-02 2.845069766044616699e-01 1.321973949670791626e-01 -7.966237515211105347e-02 -9.626916795969009399e-02 1.551462262868881226e-01 -1.947152167558670044e-01 -3.191828727722167969e-01 -1.080792471766471863e-01 1.867276430130004883e-02 2.958983778953552246e-01 3.193364441394805908e-01 6.456301361322402954e-02 -1.315337121486663818e-01 2.086313068866729736e-01 2.482667416334152222e-01 1.004544943571090698e-01 4.867639765143394470e-02 -4.853604827076196671e-03 -1.646538376808166504e-01 -2.150651253759860992e-02
-9.312419593334197998e-02 -2.017163299024105072e-02 2.037463486194610596e-01 -4.195576608180999756e-01 -6.869897991418838501e-02 -4.788945242762565613e-02 -3.809909336268901825e-03 -1.852003037929534912e-01 3.473944365978240967e-01 -1.658044159412384033e-01 9.430119395256042480e-02 2.752491086721420288e-02 1.203592494130134583e-02 5.909617617726325989e-02 -9.439917281270027161e-03 4.393142089247703552e-02 -3.144120573997497559e-01 -3.319772705435752869e-02 -1.609847247600555420e-01 2.181194871664047241e-01 -1.801305077970027924e-02 4.024682044982910156e-01 8.630055934190750122e-02 -1.289947479963302612e-01 -9.335522353649139404e-02 -1.205450445413589478e-01 8.650752902030944824e-02 -3.213157951831817627e-01 2.122212201356887817e-01 -6.741314660757780075e-03 8.684308826923370361e-02 1.487685292959213257e-01
-1.345919668674468994e-01 -1.122942753136157990e-02 -6.567944586277008057e-02 -4.361039102077484131e-01 5.569810420274734497e-02 -2.417382001876831055e-01 -1.433523148298263550e-01 -6.598177552223205566e-02 2.707903087139129639e-01 -7.586019486188888550e-02 -5.785123258829116821e-02 -1.728874891996383667e-01 3.488399684429168701e-01 2.028707861900329590e-01 -1.216522231698036194e-01 -6.752919405698776245e-02 2.127659320831298828e-02 -3.667156398296356201e-02 -3.255650401115417480e-01 -4.661877080798149109e-02 -7.556575816124677658e-03 1.881249099969863892e-01 2.302616834640502930e-01 -1.380753070116043091e-01 -1.012865751981735229e-01 -2.699019312858581543e-01 1.368898153305053711e-02 -1.619746834039688110e-01 -1.947419643402099609e-01 1.066451668739318848e-01 -1.526562422513961792e-01 -8.163166046142578125e-02
[truncated: 3,269,471 more chars]
