# Supplementary material for: The Language of Innovation
Source: PLoS One. 2020 Apr 30;15(4):e0230107. doi: 10.1371/journal.pone.0230107 (PMC7194493; doi:10.1371/journal.pone.0230107)
Supplement: S13 File — (GZ) [file pone.0230107.s013.tar.gz › 1991-1995/V2Run_14_VS_4500_embeddings1991-1995ED32.txt]

1.582928895950317383e-01 -1.527921110391616821e-01 -1.422032862901687622e-01 -1.728097796440124512e-01 -2.162922732532024384e-02 -6.421779096126556396e-02 -9.497689316049218178e-04 -2.291475534439086914e-01 -1.202062219381332397e-01 3.016086518764495850e-01 -2.028758972883224487e-01 1.512618511915206909e-01 4.661831632256507874e-02 -8.872042596340179443e-02 1.722523011267185211e-02 -2.799225226044654846e-02 5.668146014213562012e-01 9.964480996131896973e-02 -3.640020787715911865e-01 -5.606047064065933228e-02 2.177597396075725555e-02 -1.230653524398803711e-01 8.218735456466674805e-02 2.845330834388732910e-01 1.709566861391067505e-01 -6.774232722818851471e-03 -1.539055109024047852e-01 5.559079349040985107e-02 1.966821495443582535e-03 1.164428442716598511e-01 9.903509169816970825e-02 1.192875728011131287e-01
-1.755132973194122314e-01 -3.057929575443267822e-01 -1.672423481941223145e-01 -8.289846777915954590e-02 -1.285166759043931961e-02 6.545368582010269165e-02 -2.265576124191284180e-01 -4.032068252563476562e-01 -2.744788527488708496e-01 1.198229715228080750e-01 -4.212351888418197632e-02 5.458307918161153793e-03 -4.963568598031997681e-02 -2.996489703655242920e-01 1.714134514331817627e-01 -7.854923605918884277e-02 3.588138520717620850e-01 1.142573636025190353e-02 1.990519464015960693e-02 1.349871307611465454e-01 1.239688023924827576e-01 4.367748275399208069e-02 8.643635362386703491e-02 2.765445113182067871e-01 7.221702486276626587e-02 8.221346139907836914e-02 -1.148026138544082642e-01 -2.086676210165023804e-01 -7.359154522418975830e-02 7.442431151866912842e-02 2.671172618865966797e-01 5.883669853210449219e-02
1.556286364793777466e-01 -1.235585957765579224e-01 -3.351109921932220459e-01 1.445001065731048584e-01 2.611040174961090088e-01 3.765694424510002136e-02 -3.372436761856079102e-02 -3.084282577037811279e-01 -2.913891077041625977e-01 -5.639524012804031372e-02 -5.215071514248847961e-02 1.321019977331161499e-01 1.503476798534393311e-01 1.116052567958831787e-01 3.675356134772300720e-02 -1.840904206037521362e-01 9.627778083086013794e-02 1.134396567940711975e-01 -3.427462652325630188e-02 -1.172940656542778015e-01 2.837147414684295654e-01 -2.151927947998046875e-01 1.315241158008575439e-01 3.262126147747039795e-01 -2.092056907713413239e-02 1.363248843699693680e-02 3.970739245414733887e-02 1.928160190582275391e-01 -9.756476432085037231e-02 3.209134936332702637e-01 1.218319013714790344e-01 1.691280454397201538e-01
-1.379073858261108398e-01 -2.019518762826919556e-01 -3.306802809238433838e-01 6.168541684746742249e-02 -1.128975749015808105e-01 -1.698332875967025757e-01 -2.769427299499511719e-01 -2.751494944095611572e-01 -3.826182335615158081e-02 -4.238705337047576904e-02 -1.644835174083709717e-01 -5.296360328793525696e-02 2.400960177183151245e-01 -4.255195707082748413e-02 -2.582171373069286346e-02 1.050862595438957214e-01 2.814712226390838623e-01 -4.143768176436424255e-02 3.694443032145500183e-02 -4.299203157424926758e-01 1.212034896016120911e-01 -3.148871064186096191e-01 -8.318569511175155640e-02 2.559402585029602051e-01 1.429504156112670898e-01 -5.613235011696815491e-02 8.730140514671802521e-03 7.179784029722213745e-02 4.203182179480791092e-03 1.572212576866149902e-01 1.418177187442779541e-01 4.107212275266647339e-02
-1.951627135276794434e-01 -1.887831687927246094e-01 -2.656657993793487549e-01 -7.260885089635848999e-02 -9.673435240983963013e-02 -7.706154603511095047e-03 -3.227015137672424316e-01 -4.638906717300415039e-01 1.664939895272254944e-02 -1.753481477499008179e-01 5.345564335584640503e-02 -3.310904502868652344e-01 -7.171259820461273193e-02 2.554477453231811523e-01 9.299389272928237915e-02 1.857355833053588867e-01 2.107826173305511475e-01 -5.986304208636283875e-02 8.902737498283386230e-02 -1.561261266469955444e-01 2.423623800277709961e-01 -9.191587567329406738e-02 1.922764442861080170e-02 1.601710021495819092e-01 7.750273495912551880e-02 -1.653532385826110840e-01 -1.134917512536048889e-02 1.762441843748092651e-01 -4.525983706116676331e-03 -1.169049590826034546e-01 1.061889007687568665e-01 -4.001042619347572327e-02
7.100478559732437134e-02 -3.983512520790100098e-02 8.935237675905227661e-02 -1.101256012916564941e-01 -8.754314482212066650e-02 -3.502554297447204590e-01 -1.187379658222198486e-01 -2.630765140056610107e-01 -2.737866342067718506e-02 2.183599323034286499e-01 8.481211960315704346e-02 2.126073837280273438e-01 3.929063305258750916e-02 -5.547372624278068542e-02 3.000267148017883301e-01 8.190017938613891602e-02 1.025074347853660583e-01 3.817227482795715332e-02 1.314433664083480835e-01 -1.244181990623474121e-01 1.722807586193084717e-01 9.235479682683944702e-02 -1.057497933506965637e-01 2.992868125438690186e-01 3.961109519004821777e-01 -1.823869161307811737e-02 -2.035035006701946259e-02 3.036176562309265137e-01 1.734531223773956299e-01 5.571265891194343567e-02 2.781300544738769531e-01 -1.156318262219429016e-01
-2.379309684038162231e-01 -1.263053417205810547e-01 -9.173109196126461029e-03 -3.598493337631225586e-01 8.016032725572586060e-02 6.547040492296218872e-02 -2.777215540409088135e-01 -1.014650911092758179e-01 -2.916786372661590576e-01 3.687401115894317627e-02 -1.989639699459075928e-01 -2.724202349781990051e-02 1.366845667362213135e-01 8.355500176548957825e-04 1.418452262878417969e-01 -3.692234680056571960e-02 1.236898303031921387e-01 9.537750482559204102e-02 -1.409193873405456543e-01 -8.990985341370105743e-03 3.152422010898590088e-01 -2.356529533863067627e-01 1.408744752407073975e-01 3.253791630268096924e-01 2.600741982460021973e-01 1.179333478212356567e-01 1.518819481134414673e-01 2.304159551858901978e-01 -1.820245981216430664e-01 -2.594240196049213409e-02 1.179785728454589844e-01 -4.897231236100196838e-02
1.123811975121498108e-01 -4.768132418394088745e-02 -3.906419873237609863e-01 1.270782053470611572e-01 -9.642966091632843018e-03 -1.295892149209976196e-01 -2.339311242103576660e-01 -1.961774230003356934e-01 -2.953015267848968506e-01 1.165250018239021301e-01 -5.551981180906295776e-02 1.174551434814929962e-03 2.196980118751525879e-01 5.668864399194717407e-02 8.462547510862350464e-02 1.911868453025817871e-01 1.379494667053222656e-01 6.589657068252563477e-02 1.798756420612335205e-01 -1.599640846252441406e-01 2.141219824552536011e-01 -3.242900967597961426e-02 6.128632277250289917e-02 2.388690859079360962e-01 -3.557349741458892822e-02 -2.974359085783362389e-03 -4.201136827468872070e-01 1.590681611560285091e-03 3.762149810791015625e-02 3.262352049350738525e-01 1.108484119176864624e-01 -1.423262208700180054e-01
-2.227399349212646484e-01 -3.198272883892059326e-01 -1.488438397645950317e-01 1.550341099500656128e-01 1.731826066970825195e-01 1.298196315765380859e-01 -2.466445118188858032e-01 -4.035029560327529907e-02 -2.304559201002120972e-01 -3.806848544627428055e-03 1.532453149557113647e-01 -2.719635888934135437e-02 7.758168876171112061e-02 -1.142724081873893738e-01 1.417222768068313599e-01 2.190309762954711914e-02 2.292705178260803223e-01 2.690820693969726562e-01 -1.808083057403564453e-01 1.879204064607620239e-04 2.654821872711181641e-01 1.196759045124053955e-01 -1.003933954052627087e-03 3.389615416526794434e-01 1.088002994656562805e-01 -7.350289076566696167e-02 -9.994854778051376343e-02 2.494897097349166870e-01 -1.870173960924148560e-01 -5.630701314657926559e-03 2.416154593229293823e-01 -1.881197839975357056e-01
-2.290947139263153076e-01 -1.906520277261734009e-01 3.611251711845397949e-02 -1.532088033854961395e-02 2.082736343145370483e-01 6.345073133707046509e-02 -1.403290182352066040e-01 -5.104491114616394043e-01 -3.051454424858093262e-01 1.704806578345596790e-03 7.690561562776565552e-02 -9.941873699426651001e-02 5.295649915933609009e-02 1.689210385084152222e-01 -1.149611696600914001e-01 1.340763121843338013e-01 1.503763496875762939e-01 -1.658003330230712891e-01 -1.101564615964889526e-01 2.632811069488525391e-01 1.354657709598541260e-01 1.091878488659858704e-01 1.362672299146652222e-01 1.799322664737701416e-01 1.638590842485427856e-01 3.135246038436889648e-02 -2.610699236392974854e-01 6.111035868525505066e-02 -4.322728142142295837e-02 1.044446229934692383e-01 2.231097072362899780e-01 1.883512288331985474e-01
-2.170570045709609985e-01 -1.547106914222240448e-02 -6.325183063745498657e-02 -2.555441297590732574e-02 1.671914756298065186e-01 1.481232196092605591e-01 -3.329632580280303955e-01 -3.094626069068908691e-01 -2.341060191392898560e-01 -6.954807043075561523e-02 1.038869842886924744e-01 1.603940278291702271e-01 1.168023720383644104e-01 -7.498225662857294083e-03 -1.181049123406410217e-01 2.270722389221191406e-02 3.287709057331085205e-01 4.952408745884895325e-02 -3.239650130271911621e-01 2.415255159139633179e-01 2.715126574039459229e-01 5.572176724672317505e-02 -1.174551341682672501e-02 1.651716381311416626e-01 2.135375440120697021e-01 2.160113900899887085e-01 1.299537420272827148e-01 -5.973533913493156433e-02 -3.133262321352958679e-02 -5.149213969707489014e-02 2.502642571926116943e-01 1.004386916756629944e-01
8.137656748294830322e-02 -3.124900460243225098e-01 -2.983382344245910645e-02 -1.793002523481845856e-02 1.959591507911682129e-01 2.286716252565383911e-01 -2.344827204942703247e-01 -7.662757486104965210e-02 -4.865924119949340820e-01 -1.188870444893836975e-01 1.675542593002319336e-01 1.496847569942474365e-01 -2.214138582348823547e-02 -1.608907282352447510e-01 -2.086252272129058838e-01 5.231008864939212799e-03 1.247385293245315552e-01 1.246010884642601013e-01 -1.750042289495468140e-02 -5.906089022755622864e-02 2.652785480022430420e-01 5.439709872007369995e-02 6.903941929340362549e-02 3.600740134716033936e-01 1.060507819056510925e-01 -1.545359473675489426e-02 -7.423451542854309082e-02 6.113339960575103760e-02 -8.214475959539413452e-02 1.695902049541473389e-01 2.329598218202590942e-01 -1.360651403665542603e-01
-1.272505242377519608e-02 -5.290384218096733093e-02 -3.676346838474273682e-01 6.530725955963134766e-02 1.951696872711181641e-01 1.739621162414550781e-02 -1.661521494388580322e-01 -1.593625396490097046e-01 -2.733326554298400879e-01 1.374894231557846069e-01 -1.595030277967453003e-01 8.413593471050262451e-02 3.688258826732635498e-01 1.075937598943710327e-01 -2.285523712635040283e-01 -1.757728680968284607e-02 2.035428285598754883e-01 -8.625910617411136627e-03 2.718707546591758728e-03 -2.889968827366828918e-02 3.668248057365417480e-01 -2.280993945896625519e-02 -2.450186312198638916e-01 2.634769380092620850e-01 1.677318364381790161e-01 -7.147493213415145874e-02 -2.782457880675792694e-02 3.053830936551094055e-02 1.909482991322875023e-03 8.887767791748046875e-02 1.009799689054489136e-01 -2.828479111194610596e-01
3.074957616627216339e-02 -1.303791999816894531e-01 -4.573141932487487793e-01 -5.479985848069190979e-02 1.387314498424530029e-01 -1.938329488039016724e-01 -8.016221225261688232e-02 -2.699456810951232910e-01 4.566228389739990234e-02 1.511338204145431519e-01 -4.639702290296554565e-02 1.645659208297729492e-01 8.990880101919174194e-03 -3.099283017218112946e-02 -2.248627506196498871e-02 1.143678724765777588e-01 1.710529625415802002e-01 4.250362515449523926e-02 -8.328047394752502441e-02 -1.590922176837921143e-01 4.540068805217742920e-01 -2.260051369667053223e-01 -9.345938265323638916e-02 2.209333777427673340e-01 -2.427064068615436554e-02 -1.300256103277206421e-01 -6.713330000638961792e-02 7.732796669006347656e-02 -3.841328918933868408e-01 2.125053852796554565e-02 1.043574586510658264e-01 8.561846800148487091e-03
-7.737237960100173950e-02 -3.066134825348854065e-02 -1.827450692653656006e-01 1.248204708099365234e-01 -1.350598782300949097e-01 -2.352175489068031311e-02 -4.437331557273864746e-01 -3.457046449184417725e-01 2.672974253073334694e-03 -5.411370843648910522e-02 -1.510775536298751831e-01 -1.567849218845367432e-01 2.275125086307525635e-01 1.286430209875106812e-01 -1.635786145925521851e-01 -3.687651455402374268e-02 2.842513620853424072e-01 9.249782562255859375e-02 -1.683152914047241211e-01 -2.656854875385761261e-02 1.858491301536560059e-01 5.248428136110305786e-02 -1.319433152675628662e-01 3.196478188037872314e-01 -8.670062571763992310e-02 1.812472380697727203e-02 -1.114187985658645630e-01 3.098171055316925049e-01 3.105870820581912994e-02 7.679623551666736603e-03 2.619687914848327637e-01 3.091355413198471069e-02
-6.680209934711456299e-02 -2.040691077709197998e-01 -9.009572118520736694e-02 -5.924066063016653061e-03 2.577353119850158691e-01 -9.831810742616653442e-02 -1.904471814632415771e-01 -2.543792128562927246e-01 2.395035624504089355e-01 4.233840703964233398e-01 1.180867403745651245e-01 1.882918924093246460e-01 -4.311047866940498352e-02 -3.023986518383026123e-01 8.253680914640426636e-02 8.467264473438262939e-02 2.172388881444931030e-01 -1.259957104921340942e-01 -2.746961265802383423e-02 8.039190433919429779e-03 2.266141586005687714e-03 -1.003112196922302246e-01 -2.073123455047607422e-01 1.628223061561584473e-01 3.246408700942993164e-02 1.563997417688369751e-01 -1.517492979764938354e-01 2.807828485965728760e-01 -7.588531821966171265e-02 1.805799901485443115e-01 1.464140564203262329e-01 -2.115142047405242920e-01
1.428709551692008972e-02 -2.036228477954864502e-01 -3.617600500583648682e-01 -1.034404896199703217e-02 2.115660756826400757e-01 -3.131739795207977295e-02 -2.292638272047042847e-01 -2.828366160392761230e-01 -8.043222874402999878e-02 1.792597770690917969e-01 -2.429146915674209595e-01 5.800678208470344543e-02 1.419247090816497803e-01 1.449569463729858398e-01 2.043267711997032166e-03 6.602308899164199829e-02 5.511205643415451050e-02 -1.817679405212402344e-01 9.051462262868881226e-02 6.083219870924949646e-02 3.690373897552490234e-01 -3.107355535030364990e-01 -1.304227858781814575e-01 2.173421531915664673e-01 9.772105142474174500e-03 5.532738938927650452e-02 -5.339173227548599243e-02 1.191381812095642090e-01 -1.543348282575607300e-01 -4.377574659883975983e-03 2.544283568859100342e-01 -2.209660261869430542e-01
-3.521908223628997803e-01 -7.434145361185073853e-02 -1.655090749263763428e-01 -4.518245160579681396e-02 2.934104502201080322e-01 5.080346763134002686e-02 -2.116405367851257324e-01 -2.742977738380432129e-01 -1.344691067934036255e-01 -6.776853650808334351e-02 1.087941043078899384e-02 8.980141580104827881e-02 8.983180671930313110e-02 1.824748814105987549e-01 -1.753528267145156860e-01 -2.747164368629455566e-01 2.276048809289932251e-01 1.215783357620239258e-01 -2.085356265306472778e-01 -6.260056793689727783e-02 1.040336191654205322e-01 3.952910006046295166e-02 -7.707311958074569702e-02 2.634934782981872559e-01 2.735898792743682861e-01 4.620797559618949890e-02 -2.237374633550643921e-01 -1.121858134865760803e-01 -1.001714468002319336e-01 -5.265159532427787781e-02 2.415181994438171387e-01 2.033291310071945190e-01
-5.460491031408309937e-02 -2.543289363384246826e-01 -4.745371043682098389e-01 -8.256710320711135864e-02 -1.989331543445587158e-01 9.963154047727584839e-02 -9.271208941936492920e-02 -4.653192162513732910e-01 3.663813695311546326e-02 2.205927856266498566e-02 -2.870633825659751892e-02 -2.767949998378753662e-01 -5.624317750334739685e-02 1.502030491828918457e-01 1.174592450261116028e-01 -1.462610512971878052e-01 3.374386727809906006e-01 1.137605011463165283e-01 -1.016814485192298889e-01 -1.361169368028640747e-01 1.247743144631385803e-01 -6.010932475328445435e-02 -4.508035257458686829e-02 1.963485479354858398e-01 1.640399545431137085e-02 4.039314761757850647e-02 -1.646350026130676270e-01 8.272745460271835327e-02 -5.051815882325172424e-03 7.766602933406829834e-02 1.626129150390625000e-01 4.174608737230300903e-02
-1.677213460206985474e-01 -1.637366861104965210e-01 -3.260202705860137939e-01 4.374352097511291504e-02 3.806633129715919495e-02 -9.165836125612258911e-02 -1.025903746485710144e-01 -3.134325146675109863e-01 -2.732179164886474609e-01 1.896194070577621460e-01 4.939852654933929443e-02 1.334367692470550537e-01 3.727306053042411804e-02 1.909804791212081909e-01 -1.118600219488143921e-01 -3.056251071393489838e-02 2.204322516918182373e-01 2.437180578708648682e-01 -2.019181661307811737e-02 -1.898150444030761719e-01 2.961441278457641602e-01 -1.365849822759628296e-01 -2.542949020862579346e-01 3.379616886377334595e-02 1.434312313795089722e-01 1.061641518026590347e-02 -1.698663681745529175e-01 -1.939909905195236206e-02 -3.260592371225357056e-02 2.725966572761535645e-01 2.476082593202590942e-01 -1.813673675060272217e-01
-1.602341234683990479e-01 1.243584603071212769e-01 -1.764176338911056519e-01 3.628515824675559998e-02 2.140890657901763916e-01 -1.208544149994850159e-01 -1.606017798185348511e-01 -3.932365179061889648e-01 8.752684108912944794e-03 8.536574989557266235e-02 -1.136987432837486267e-01 3.150473535060882568e-02 -3.316412493586540222e-02 -6.866926699876785278e-02 4.501103982329368591e-02 6.328930705785751343e-02 2.480190247297286987e-01 2.315150499343872070e-01 -2.111292034387588501e-01 -2.943847700953483582e-02 -7.028351724147796631e-02 -2.085417658090591431e-01 3.518637120723724365e-01 1.401804238557815552e-01 2.505897283554077148e-01 -3.681977093219757080e-02 -3.294724822044372559e-01 1.670519560575485229e-01 2.499563097953796387e-01 -1.100599840283393860e-01 1.466966569423675537e-01 -5.708067119121551514e-02
-2.294996939599514008e-02 -1.244658231735229492e-01 -3.694207072257995605e-01 -6.841824948787689209e-02 3.898206353187561035e-02 2.047261893749237061e-01 -2.020578086376190186e-02 -2.461327016353607178e-01 -6.131752207875251770e-02 6.246741488575935364e-02 -1.228256970643997192e-01 1.174960508942604065e-01 3.435395658016204834e-01 6.496205180883407593e-02 -3.121215105056762695e-02 1.131685823202133179e-01 3.041168153285980225e-01 2.046777904033660889e-01 5.514934659004211426e-02 1.037395675666630268e-03 2.039380967617034912e-01 -2.887871302664279938e-02 -2.006214857101440430e-02 2.410239279270172119e-01 1.618729829788208008e-01 -6.658117473125457764e-02 -7.447534799575805664e-02 -9.451926499605178833e-02 -1.513142511248588562e-02 3.217655718326568604e-01 3.439861834049224854e-01 -2.455307990312576294e-01
2.061711996793746948e-01 -1.851487457752227783e-01 -1.183408126235008240e-02 -1.580408215522766113e-01 -2.948229387402534485e-02 -3.001095913350582123e-02 1.130779385566711426e-01 -1.875911355018615723e-01 1.118029933422803879e-02 4.393463209271430969e-02 1.957135647535324097e-01 2.576627135276794434e-01 2.495214045047760010e-01 -1.183416247367858887e-01 -1.968238055706024170e-01 6.552695482969284058e-02 1.112082526087760925e-01 -7.593585550785064697e-02 -2.140308916568756104e-01 -3.444285690784454346e-01 3.594926325604319572e-03 -1.809338033199310303e-01 8.872301876544952393e-02 2.741879522800445557e-01 4.407751560211181641e-02 3.026441335678100586e-01 -4.994307458400726318e-02 1.998929530382156372e-01 -5.658141151070594788e-02 -3.357745707035064697e-01 1.875937134027481079e-01 -1.918366998434066772e-01
-6.255144625902175903e-02 -8.325153961777687073e-03 1.838629133999347687e-02 -5.539963766932487488e-02 1.651019603013992310e-01 -2.525767683982849121e-01 -2.114685326814651489e-01 -1.882583349943161011e-01 -3.295087069272994995e-02 5.591163039207458496e-02 8.997493982315063477e-02 9.777963906526565552e-02 -1.110505834221839905e-01 1.329104304313659668e-01 -2.212659269571304321e-01 1.682599931955337524e-01 2.599712908267974854e-01 9.641077369451522827e-02 -7.034199684858322144e-02 5.763514898717403412e-03 -1.385112404823303223e-01 -1.969139575958251953e-01 -1.022810302674770355e-02 3.599725365638732910e-01 4.009982645511627197e-01 3.297268748283386230e-01 -1.978370696306228638e-01 3.278901278972625732e-01 6.012153998017311096e-02 -4.318229481577873230e-02 -8.007402531802654266e-03 3.225696086883544922e-02
1.755974441766738892e-01 1.256581693887710571e-01 -1.363272070884704590e-01 -1.186068076640367508e-02 2.088541537523269653e-01 -1.386225670576095581e-01 5.601561814546585083e-02 -9.412398934364318848e-02 -1.610738784074783325e-01 -1.493887789547443390e-02 -5.872288346290588379e-02 -1.692595779895782471e-01 2.254253625869750977e-01 -2.325921133160591125e-02 4.613892734050750732e-02 -1.416063159704208374e-01 3.333725631237030029e-01 2.936968803405761719e-01 -1.348974406719207764e-01 -1.817249953746795654e-01 -6.669750902801752090e-03 -1.021974831819534302e-01 6.953825056552886963e-02 2.271513640880584717e-02 1.075103729963302612e-01 -1.294261515140533447e-01 -3.149029612541198730e-01 1.574645787477493286e-01 -1.197517812252044678e-01 -3.952862322330474854e-01 3.677258789539337158e-01 -7.398096472024917603e-02
-2.165453135967254639e-01 2.335934191942214966e-01 -2.112716436386108398e-01 6.052231881767511368e-03 -1.326634883880615234e-01 5.952584743499755859e-02 -1.213888525962829590e-01 -3.390283584594726562e-01 -2.417735010385513306e-01 -8.038529753684997559e-02 -4.614882543683052063e-02 2.977914214134216309e-01 -1.737215369939804077e-01 -2.095048278570175171e-01 -3.811937570571899414e-02 9.846348315477371216e-02 1.832015514373779297e-01 -5.319381505250930786e-02 -3.303580284118652344e-01 -1.048645526170730591e-01 2.015675902366638184e-01 -5.748987942934036255e-02 -7.665020972490310669e-02 2.710012197494506836e-01 2.566833496093750000e-01 5.267767608165740967e-02 -8.222332224249839783e-03 1.376075148582458496e-01 -2.345297187566757202e-01 1.620016098022460938e-01 9.682912379503250122e-02 6.356097757816314697e-02
2.012880146503448486e-02 -1.783289909362792969e-01 7.854601740837097168e-02 -2.432222850620746613e-02 -1.033220614772289991e-04 -3.847702592611312866e-02 -3.259873688220977783e-01 -2.894735336303710938e-01 -5.944099277257919312e-02 6.025471165776252747e-02 -5.029637832194566727e-03 7.196405902504920959e-03 3.404013067483901978e-02 -6.177560240030288696e-02 -2.256420403718948364e-01 -4.509223997592926025e-02 -5.260818824172019958e-02 -3.037597425282001495e-02 -1.013398617506027222e-01 -1.195540279150009155e-01 3.584612607955932617e-01 -1.628628224134445190e-01 2.857941687107086182e-01 1.308589279651641846e-01 1.907936036586761475e-01 3.244104683399200439e-01 -1.731152683496475220e-01 1.619524508714675903e-01 -2.432162612676620483e-01 -1.754934340715408325e-02 3.464192450046539307e-01 2.119933068752288818e-01
3.071179613471031189e-02 1.657212711870670319e-02 -2.641554474830627441e-01 1.515705883502960205e-01 -6.852904707193374634e-02 4.839909821748733521e-02 -1.073612645268440247e-01 -2.856584191322326660e-01 -1.811210662126541138e-01 1.463786214590072632e-01 -1.367215346544981003e-02 -8.115794509649276733e-03 2.121601551771163940e-01 -4.609550163149833679e-02 -5.785340443253517151e-03 1.318345814943313599e-01 3.316228687763214111e-01 1.018974632024765015e-01 -6.545655429363250732e-02 -7.660175114870071411e-02 3.960588872432708740e-01 -1.197310537099838257e-01 -1.924189329147338867e-01 1.782141923904418945e-01 1.115683838725090027e-01 7.619706541299819946e-02 -5.009813234210014343e-02 -9.552401304244995117e-02 2.330718487501144409e-01 1.271755695343017578e-01 4.056744575500488281e-01 -2.266736328601837158e-01
7.228126376867294312e-02 1.006184220314025879e-01 1.317929327487945557e-01 -2.951889634132385254e-01 -9.123224765062332153e-02 3.253613412380218506e-02 -4.384374618530273438e-02 -3.560876846313476562e-01 -1.371164768934249878e-01 9.383643418550491333e-02 2.611198127269744873e-01 6.513489037752151489e-02 -7.769037503749132156e-03 7.052064687013626099e-02 3.454805910587310791e-02 1.242826804518699646e-01 3.808101639151573181e-02 1.375202387571334839e-01 -8.861973881721496582e-02 1.284987479448318481e-01 2.796596288681030273e-01 -1.607638783752918243e-03 -2.094079554080963135e-01 2.475639730691909790e-01 1.910940557718276978e-01 2.014766186475753784e-01 -2.083439230918884277e-01 4.272568523883819580e-01 1.795912235975265503e-01 -5.031171813607215881e-02 2.305059321224689484e-02 -2.321148663759231567e-01
-1.337032169103622437e-01 -2.104471176862716675e-01 -3.655832028016448021e-03 -7.302424311637878418e-02 1.040332242846488953e-01 1.766446083784103394e-01 -3.340841233730316162e-01 -4.332837760448455811e-01 -1.403528600931167603e-01 -1.181471124291419983e-01 -1.304939240217208862e-01 4.657596349716186523e-03 8.819748461246490479e-02 1.889121830463409424e-01 -1.317370235919952393e-01 -2.058564722537994385e-01 1.428273916244506836e-01 -8.550257980823516846e-02 -6.291022524237632751e-03 1.955669969320297241e-01 3.140332922339439392e-02 -1.785524487495422363e-01 1.241980418562889099e-01 3.500025272369384766e-01 1.722587198019027710e-01 -1.320695430040359497e-01 9.338009357452392578e-02 2.574499249458312988e-01 8.633266389369964600e-02 -3.497184440493583679e-02 4.054234549403190613e-02 -2.607374489307403564e-01
2.295157611370086670e-01 1.641597412526607513e-02 -1.718933582305908203e-01 -1.137107908725738525e-01 7.347272336483001709e-02 -8.065577596426010132e-02 1.132073998451232910e-02 -2.901552319526672363e-01 2.837627567350864410e-02 4.209550321102142334e-01 -1.931701973080635071e-02 3.142379224300384521e-01 -5.770622938871383667e-02 -2.786719501018524170e-01 1.350870877504348755e-01 2.405660971999168396e-02 2.600952088832855225e-01 2.230929881334304810e-01 7.025033235549926758e-02 5.894065648317337036e-02 -2.851727791130542755e-02 1.049238964915275574e-01 4.689684882760047913e-02 2.091421484947204590e-01 1.734776198863983154e-01 -1.059489622712135315e-01 -3.404868766665458679e-02 2.664029002189636230e-01 -1.505864560604095459e-01 -3.099833428859710693e-02 1.955282837152481079e-01 -2.692628800868988037e-01
-3.054205775260925293e-01 -2.862373888492584229e-01 3.534457087516784668e-02 4.007329046726226807e-02 3.233412802219390869e-01 2.115804702043533325e-01 -3.406728208065032959e-01 -2.029725909233093262e-01 -1.818600893020629883e-01 1.497597843408584595e-01 -1.968826167285442352e-02 1.778585463762283325e-01 4.447904229164123535e-02 1.084914803504943848e-01 1.306978762149810791e-01 1.470893919467926025e-01 9.781300276517868042e-02 -4.128936678171157837e-02 2.076531760394573212e-02 -1.665438413619995117e-01 2.191066443920135498e-01 -2.627863548696041107e-02 6.893851608037948608e-02 7.086926698684692383e-02 1.838287413120269775e-01 1.992533653974533081e-01 -9.333882480859756470e-02 -7.753218710422515869e-02 1.194880977272987366e-01 2.560173869132995605e-01 1.846292614936828613e-01 -2.744612693786621094e-01
-6.342516094446182251e-02 2.377475239336490631e-02 -2.731896340847015381e-01 3.666447708383202553e-03 7.166252285242080688e-02 -1.230791136622428894e-01 -1.219707075506448746e-02 -2.354983240365982056e-01 -1.738198697566986084e-01 1.300287693738937378e-01 1.476720124483108521e-01 -9.453214704990386963e-02 1.500708162784576416e-01 2.212649285793304443e-01 1.487951278686523438e-01 2.013058066368103027e-01 1.448709070682525635e-01 1.127605363726615906e-01 1.251457780599594116e-01 -1.916544139385223389e-01 4.537952840328216553e-01 -2.431554943323135376e-01 -2.368749119341373444e-02 1.522657126188278198e-01 3.171677291393280029e-01 1.183421090245246887e-01 -3.213152289390563965e-02 -1.177705358713865280e-02 -2.000344097614288330e-01 4.490982368588447571e-02 2.504639923572540283e-01 -1.934831589460372925e-01
6.143543496727943420e-02 -3.334265053272247314e-01 -1.997142583131790161e-01 2.099099308252334595e-01 2.724544703960418701e-01 6.969154626131057739e-02 -4.592623189091682434e-02 -3.608767986297607422e-01 -1.847357302904129028e-02 3.695009946823120117e-01 -2.491697520017623901e-01 -6.053684744983911514e-03 1.008722856640815735e-01 -1.176496371626853943e-01 -3.462280705571174622e-02 -1.948391646146774292e-01 1.043304577469825745e-01 -1.205707713961601257e-01 -1.773454248905181885e-01 -1.502336859703063965e-01 4.481092840433120728e-02 -1.330950763076543808e-02 5.414571985602378845e-02 1.423304826021194458e-01 7.059345394372940063e-02 1.931159347295761108e-01 -7.966288179159164429e-02 3.137663602828979492e-01 -8.632116764783859253e-02 9.962379187345504761e-02 1.260084658861160278e-01 -2.058079391717910767e-01
2.240687012672424316e-01 1.047066450119018555e-01 -9.999707341194152832e-02 -2.191004604101181030e-01 2.376932352781295776e-01 -2.231290191411972046e-01 -3.882623836398124695e-02 -9.654209762811660767e-02 3.258718922734260559e-02 2.404442280530929565e-01 2.371783107519149780e-01 1.684198230504989624e-01 -9.155389666557312012e-02 -1.825842559337615967e-01 2.523491680622100830e-01 -9.670397639274597168e-02 1.685948371887207031e-01 1.078832894563674927e-01 -5.723121762275695801e-02 -5.405513942241668701e-02 1.724601387977600098e-01 7.314375042915344238e-02 -5.665774270892143250e-02 3.428100347518920898e-01 3.197937011718750000e-01 -1.174903661012649536e-01 -1.774835884571075439e-01 2.636466920375823975e-01 1.854542493820190430e-01 6.201304495334625244e-02 7.809020578861236572e-02 -2.048587948083877563e-01
-4.584246873855590820e-02 -2.298156917095184326e-01 -3.751823604106903076e-01 2.512603998184204102e-01 -1.991323567926883698e-02 -5.470836535096168518e-02 -9.612172842025756836e-02 -1.747986674308776855e-01 -1.540710330009460449e-01 9.735424071550369263e-03 8.952787518501281738e-02 8.240535855293273926e-02 1.447494775056838989e-01 5.469379201531410217e-02 -7.366313133388757706e-03 1.598061621189117432e-01 3.602533042430877686e-01 1.922921985387802124e-01 -1.380886584520339966e-01 -4.116560518741607666e-02 2.262132018804550171e-01 -1.249953955411911011e-01 5.050846934318542480e-02 2.276590019464492798e-01 5.304181575775146484e-02 -1.412696242332458496e-01 -1.785732358694076538e-01 1.478568930178880692e-02 7.008351385593414307e-02 2.662566602230072021e-01 2.924427390098571777e-01 -2.914257943630218506e-01
2.467268556356430054e-01 5.440864339470863342e-02 -2.274750769138336182e-01 -1.675701290369033813e-01 1.250752657651901245e-01 -1.823062151670455933e-01 5.789664760231971741e-02 -3.455334603786468506e-01 1.349067538976669312e-01 3.005974590778350830e-01 4.143535345792770386e-02 6.553321331739425659e-02 1.246839761734008789e-01 -1.370982676744461060e-01 8.028355240821838379e-02 -1.040032207965850830e-01 2.328459024429321289e-01 1.430068761110305786e-01 7.858946174383163452e-02 1.072625592350959778e-01 1.217071339488029480e-01 2.240725755691528320e-01 5.221564695239067078e-02 3.779468238353729248e-01 1.953152120113372803e-01 2.383763343095779419e-02 -1.494728475809097290e-01 1.516150832176208496e-01 1.231600493192672729e-01 1.329162120819091797e-01 2.979748249053955078e-01 -9.965366870164871216e-02
-6.602524966001510620e-02 -1.921692304313182831e-02 -2.445241808891296387e-01 8.805852383375167847e-02 1.615489870309829712e-01 2.657511234283447266e-01 -1.831292808055877686e-01 -9.737781435251235962e-02 1.437998861074447632e-01 -2.467404901981353760e-01 1.565497815608978271e-01 9.957414865493774414e-02 7.377529889345169067e-02 1.050611585378646851e-01 -1.422064304351806641e-01 1.079394370317459106e-01 2.587884068489074707e-01 6.845359504222869873e-02 2.085273526608943939e-02 1.075310707092285156e-01 -3.437690064311027527e-02 -1.139823719859123230e-01 1.278260201215744019e-01 4.393249750137329102e-01 3.812153637409210205e-01 -7.774218916893005371e-02 -3.676721751689910889e-01 -6.174026429653167725e-02 -5.034439638257026672e-02 1.346713006496429443e-01 7.342985272407531738e-02 6.839205976575613022e-03
-9.796341881155967712e-03 2.417177557945251465e-01 -2.242147177457809448e-01 7.067257910966873169e-02 -1.408995091915130615e-01 -8.761071413755416870e-02 -4.048169553279876709e-01 -3.887403607368469238e-01 -1.049399897456169128e-01 -3.907104209065437317e-02 2.159340493381023407e-02 1.769772171974182129e-01 -5.576531961560249329e-02 -2.213330864906311035e-01 4.660583566874265671e-03 -1.088434010744094849e-01 -4.063362255692481995e-02 -2.939811721444129944e-02 -1.918397098779678345e-01 -2.398394426563754678e-04 2.297648489475250244e-01 -2.444079071283340454e-01 1.058296561241149902e-01 2.871560752391815186e-01 2.689641118049621582e-01 1.510861515998840332e-01 -6.850599311292171478e-03 1.154434430645778775e-04 -1.213558390736579895e-02 1.521452367305755615e-01 2.573494911193847656e-01 -7.175914943218231201e-02
1.703876405954360962e-01 -2.528937160968780518e-01 -3.172656288370490074e-03 -2.965531051158905029e-01 2.094510495662689209e-01 1.333625055849552155e-02 -1.543632447719573975e-01 -2.366454005241394043e-01 -1.075609102845191956e-01 -2.651803009212017059e-02 1.438545584678649902e-01 -6.234115362167358398e-02 -8.796289563179016113e-02 -1.395327001810073853e-01 2.428747247904539108e-03 2.187334895133972168e-01 1.895695477724075317e-01 6.567294150590896606e-02 -2.499339729547500610e-02 -2.746190726757049561e-01 1.616194844245910645e-02 -1.747582703828811646e-01 1.033818945288658142e-01 2.081173360347747803e-01 -1.848200857639312744e-01 -9.947302751243114471e-03 -2.204623371362686157e-01 -1.045156493782997131e-01 3.248321413993835449e-01 -1.701844632625579834e-01 8.651187270879745483e-02 -3.826649487018585205e-01
-3.871363773941993713e-02 -2.051240205764770508e-01 -1.367513239383697510e-01 1.960468292236328125e-02 -5.460680648684501648e-02 -1.383371204137802124e-01 -3.219518065452575684e-02 -2.007762044668197632e-01 -1.899347305297851562e-01 1.235276684165000916e-01 -1.036532819271087646e-01 7.140527665615081787e-02 1.775490641593933105e-01 1.615954190492630005e-01 5.463336780667304993e-02 1.983461976051330566e-01 4.984503686428070068e-01 2.181449234485626221e-01 -8.305529505014419556e-02 -2.464067935943603516e-02 3.135218918323516846e-01 -4.920959100127220154e-02 -1.618965119123458862e-01 2.567163407802581787e-01 1.739635877311229706e-02 1.731135696172714233e-01 -6.280364096164703369e-02 -4.003904014825820923e-02 -1.416236609220504761e-01 2.106955945491790771e-01 1.501798927783966064e-01 -2.958627343177795410e-01
-9.326891601085662842e-02 3.903081640601158142e-02 -2.203995883464813232e-01 -2.704232335090637207e-01 2.041430175304412842e-01 1.443977355957031250e-01 -8.614999800920486450e-02 -1.798818856477737427e-01 -1.220326349139213562e-01 1.267457008361816406e-01 9.183828532695770264e-02 -2.145305275917053223e-02 -2.791020087897777557e-02 1.506193131208419800e-01 -5.935623496770858765e-02 1.009526923298835754e-01 2.759366631507873535e-01 9.471525996923446655e-02 1.171491295099258423e-01 -6.921944022178649902e-02 -5.517012253403663635e-02 -4.180894494056701660e-01 2.745476067066192627e-01 1.343451738357543945e-01 3.515913784503936768e-01 -4.098751768469810486e-02 -4.251766800880432129e-01 1.878006011247634888e-02 -3.258322551846504211e-02 -3.324967995285987854e-02 -4.618049412965774536e-02 5.584624037146568298e-02
1.262021157890558243e-02 -1.756295710802078247e-01 -5.643991008400917053e-02 8.386989682912826538e-02 3.305983245372772217e-01 1.066760122776031494e-01 -2.446782290935516357e-01 -4.161249995231628418e-01 6.319399178028106689e-02 3.256873041391372681e-02 -1.296704709529876709e-01 -3.572268784046173096e-02 1.281680762767791748e-01 -7.192573696374893188e-02 3.886286169290542603e-02 -1.009499505162239075e-01 1.584454625844955444e-01 -1.522194147109985352e-01 -2.347697615623474121e-01 -1.624990999698638916e-02 3.156779706478118896e-01 -2.852707803249359131e-01 -5.929768830537796021e-02 5.556296929717063904e-02 1.482917219400405884e-01 -6.058588624000549316e-02 -1.986804455518722534e-01 6.128060445189476013e-02 -2.202557921409606934e-01 1.266975849866867065e-01 -8.984404802322387695e-02 -3.403049409389495850e-01
5.720345303416252136e-02 -1.009197980165481567e-01 -2.387811690568923950e-01 1.760306023061275482e-02 3.151623904705047607e-01 -1.985646784305572510e-01 -1.355629861354827881e-01 -7.903102040290832520e-02 -2.923130691051483154e-01 2.027372270822525024e-02 2.544078230857849121e-01 3.251514434814453125e-01 1.651287972927093506e-01 1.318662911653518677e-01 6.287769973278045654e-02 1.654263734817504883e-01 -5.911733955144882202e-03 2.760688960552215576e-02 -9.882961958646774292e-02 -1.765651702880859375e-01 3.074249327182769775e-01 -6.736586987972259521e-02 -1.430706679821014404e-01 1.287119835615158081e-01 1.866939514875411987e-01 2.346937358379364014e-01 -1.055035218596458435e-01 7.901009917259216309e-02 -1.529874205589294434e-01 2.031359672546386719e-01 2.328978925943374634e-01 1.717949509620666504e-01
1.149397939443588257e-01 -3.358235117048025131e-03 1.315602362155914307e-01 -2.831341624259948730e-01 1.010346114635467529e-01 2.497078776359558105e-01 -3.555095568299293518e-02 -2.543475925922393799e-01 8.999779075384140015e-02 3.176455795764923096e-01 -3.232121095061302185e-02 2.610493004322052002e-01 6.138885393738746643e-02 2.416882105171680450e-02 2.170818448066711426e-01 -1.069571729749441147e-02 2.515793964266777039e-02 1.430626362562179565e-01 7.241610437631607056e-02 1.107960864901542664e-01 2.364299893379211426e-01 -1.298723220825195312e-01 -1.466550230979919434e-01 3.911867141723632812e-01 3.320384025573730469e-01 1.618212759494781494e-01 -2.579781040549278259e-02 4.872884973883628845e-02 5.058313906192779541e-02 -2.712042629718780518e-01 1.331759542226791382e-01 -4.198095202445983887e-02
1.631119996309280396e-01 -8.876413106918334961e-02 -3.870003670454025269e-02 -2.110779732465744019e-01 3.015486896038055420e-01 -8.884186297655105591e-02 1.498245298862457275e-01 -3.667958676815032959e-01 -1.166132315993309021e-01 2.124093025922775269e-01 1.081590130925178528e-01 3.712710738182067871e-01 9.193122386932373047e-02 -1.296718269586563110e-01 3.607561811804771423e-02 -5.766052380204200745e-02 5.448348820209503174e-02 2.826932072639465332e-01 1.757679134607315063e-01 6.767977029085159302e-02 1.094087399542331696e-02 1.623402386903762817e-01 -6.310629844665527344e-02 1.907826364040374756e-01 1.872437596321105957e-01 9.243905544281005859e-02 -1.764931678771972656e-01 1.652984470129013062e-01 3.610009793192148209e-03 1.306716650724411011e-01 1.655480265617370605e-01 -3.061329126358032227e-01
-1.506152153015136719e-01 1.142112463712692261e-01 -2.016350179910659790e-01 5.438664555549621582e-02 9.039116650819778442e-02 -4.189489409327507019e-02 -1.835202127695083618e-01 -9.284415096044540405e-02 -2.008197456598281860e-01 -2.404338307678699493e-02 3.963035717606544495e-02 3.951861560344696045e-01 -4.329719766974449158e-02 1.942846328020095825e-01 1.711943149566650391e-01 6.859153509140014648e-02 5.687324330210685730e-02 -8.840348571538925171e-02 6.934370100498199463e-02 -1.381098479032516479e-01 1.553761959075927734e-01 -3.662241101264953613e-01 -2.123270779848098755e-01 3.273245692253112793e-01 1.172123253345489502e-01 -3.702229261398315430e-02 -4.489661380648612976e-02 1.621498912572860718e-01 -1.590446233749389648e-01 2.762776911258697510e-01 2.897818088531494141e-01 -1.473558694124221802e-01
-1.301437616348266602e-01 1.405608560889959335e-02 1.403032802045345306e-02 -5.875533074140548706e-02 3.103086650371551514e-01 1.234580129384994507e-01 5.393333733081817627e-02 -1.562859266996383667e-01 -2.567617595195770264e-01 -1.783161908388137817e-01 7.114060968160629272e-02 -1.875971555709838867e-01 -9.568262845277786255e-03 -1.607947200536727905e-01 9.654375165700912476e-02 -5.433364212512969971e-02 5.183535814285278320e-01 2.729689478874206543e-01 5.753117054700851440e-02 -2.015232741832733154e-01 -2.392525784671306610e-02 3.189726965501904488e-03 9.281168691813945770e-03 2.883419990539550781e-01 -6.260467320680618286e-02 9.060472249984741211e-02 -2.815575897693634033e-01 2.742727994918823242e-01 -1.910151727497577667e-02 -5.889633670449256897e-03 -1.013379245996475220e-01 -1.261773556470870972e-01
-7.319807261228561401e-02 -1.483300775289535522e-01 -5.689781904220581055e-02 -6.120605859905481339e-03 2.668955326080322266e-01 -2.003974765539169312e-01 -1.658843830227851868e-02 -1.045550107955932617e-01 -6.997553259134292603e-02 -6.589332967996597290e-02 4.972597956657409668e-02 2.046209573745727539e-01 2.537036836147308350e-01 2.407161295413970947e-01 5.207858607172966003e-02 2.007413506507873535e-01 2.554119825363159180e-01 2.692549228668212891e-01 -1.064743548631668091e-01 -1.208795160055160522e-01 3.457505106925964355e-01 -1.057319492101669312e-01 -2.218206524848937988e-01 -5.502269044518470764e-02 2.865635752677917480e-01 1.509050875902175903e-01 -2.702321857213973999e-02 2.155609875917434692e-01 -2.431082576513290405e-01 5.300648976117372513e-03 2.645732760429382324e-01 3.605277976021170616e-03
-5.129376798868179321e-02 9.740480780601501465e-02 -2.246776223182678223e-01 -2.545411288738250732e-01 2.346022427082061768e-01 -6.297421455383300781e-02 -2.393483817577362061e-01 -2.941082417964935303e-01 -1.102389693260192871e-01 -1.226051971316337585e-01 -8.618486672639846802e-02 4.306805785745382309e-03 -4.459540247917175293e-01 -7.592114806175231934e-02 -2.381437569856643677e-01 1.378501653671264648e-01 1.934852153062820435e-01 7.234831899404525757e-02 -3.183207288384437561e-02 -1.910982653498649597e-02 -8.746661245822906494e-02 -3.343621268868446350e-02 -1.893227919936180115e-02 3.930365145206451416e-01 1.838359981775283813e-01 7.217797636985778809e-02 -1.669911295175552368e-01 2.036559581756591797e-01 1.469336450099945068e-01 -7.216094434261322021e-02 1.095360293984413147e-01 4.248931538313627243e-03
-3.932759538292884827e-02 -2.736739516258239746e-01 -2.681812047958374023e-01 -1.415088474750518799e-01 1.628318876028060913e-01 -3.586326166987419128e-02 -2.229424118995666504e-01 -2.074362635612487793e-01 -1.909662932157516479e-01 -1.513964533805847168e-01 -2.501233480870723724e-02 -5.489856936037540436e-03 7.372950017452239990e-02 3.157654777169227600e-02 2.514410763978958130e-02 7.878432422876358032e-02 1.652963757514953613e-01 1.267872452735900879e-01 1.656856387853622437e-01 -6.372611224651336670e-02 4.196201562881469727e-01 -1.555691063404083252e-01 -2.063979655504226685e-01 2.692024707794189453e-01 -8.599160239100456238e-03 -2.317630499601364136e-01 -1.783166676759719849e-01 1.929973363876342773e-01 5.778727680444717407e-02 3.130848109722137451e-01 4.830720275640487671e-02 -1.448035389184951782e-01
9.473616629838943481e-02 -2.324654906988143921e-01 1.448814272880554199e-01 -1.779265701770782471e-01 -2.868808247148990631e-02 -2.992362715303897858e-02 -6.302095949649810791e-02 -8.070030808448791504e-02 1.334099620580673218e-01 8.360543102025985718e-02 7.819556444883346558e-02 -4.483673721551895142e-02 7.570914179086685181e-02 -7.874963432550430298e-02 1.204145029187202454e-01 -1.297269910573959351e-01 2.147467285394668579e-01 1.921987980604171753e-01 8.099669218063354492e-02 7.010504603385925293e-02 1.512443572282791138e-01 1.346217095851898193e-01 -1.022472158074378967e-01 3.214252293109893799e-01 4.125997126102447510e-01 1.725284196436405182e-02 -3.674788177013397217e-01 4.037280380725860596e-01 1.926131993532180786e-01 -9.220952540636062622e-02 1.814365759491920471e-02 -1.793192327022552490e-01
-8.733510226011276245e-02 -2.537788152694702148e-01 -4.001448750495910645e-01 -2.969712018966674805e-02 1.408686786890029907e-01 2.177273668348789215e-02 -1.069687828421592712e-01 -1.324258148670196533e-01 -4.059565365314483643e-01 -3.615825250744819641e-02 1.130764484405517578e-01 2.101266197860240936e-02 4.335686936974525452e-02 2.981805801391601562e-01 2.130243182182312012e-01 1.804727464914321899e-01 2.202083915472030640e-01 4.409737884998321533e-02 -3.531465306878089905e-02 -2.884166501462459564e-02 2.038715034723281860e-01 3.570828121155500412e-03 3.265114501118659973e-03 1.505314558744430542e-01 1.092294752597808838e-01 1.127645447850227356e-01 4.694338515400886536e-02 5.903614684939384460e-02 9.691505134105682373e-02 2.951435744762420654e-01 3.478505015373229980e-01 -7.068870961666107178e-02
-1.330173611640930176e-01 1.147261261940002441e-01 -2.656408548355102539e-01 -2.110495269298553467e-01 2.290642112493515015e-01 -3.047312842682003975e-03 -5.568123981356620789e-02 -4.024912714958190918e-01 -2.287822216749191284e-02 -2.543212659657001495e-02 -1.164163649082183838e-01 7.246472686529159546e-02 -1.879121959209442139e-01 5.650577321648597717e-02 -1.477720588445663452e-01 -3.998230025172233582e-02 3.451721668243408203e-01 2.504149377346038818e-01 3.402232425287365913e-03 5.249769985675811768e-02 -2.010325156152248383e-02 -1.676922142505645752e-01 2.967302799224853516e-01 2.254864126443862915e-01 1.680757701396942139e-01 1.286953687667846680e-01 -2.136096209287643433e-01 1.920621544122695923e-01 2.219366282224655151e-01 -1.111664846539497375e-01 1.135354265570640564e-01 -2.597787976264953613e-02
1.601888611912727356e-02 -2.035699635744094849e-01 -9.876850247383117676e-02 1.018054708838462830e-01 -6.829679012298583984e-02 2.846727073192596436e-01 -2.885752320289611816e-01 -2.514992952346801758e-01 -8.081916719675064087e-02 3.115389347076416016e-01 -4.287294670939445496e-02 9.906429052352905273e-02 2.725340798497200012e-02 2.519042789936065674e-01 9.457299485802650452e-03 1.654283404350280762e-01 1.819176226854324341e-01 2.081195414066314697e-01 1.571301557123661041e-02 -1.641325466334819794e-02 3.840302228927612305e-01 -1.343323588371276855e-01 8.479680866003036499e-02 1.357863694429397583e-01 1.559650152921676636e-01 -1.780640184879302979e-01 -2.042044699192047119e-01 -2.285690009593963623e-01 -1.017533764243125916e-01 4.502608254551887512e-02 6.553594768047332764e-02 -2.536334991455078125e-01
1.476182788610458374e-01 -1.189439296722412109e-01 -9.398898482322692871e-02 -1.437827348709106445e-01 1.788288354873657227e-01 2.417201101779937744e-01 -9.644705057144165039e-02 -3.248232603073120117e-01 -1.374089866876602173e-01 -1.746452152729034424e-01 -2.814304232597351074e-01 6.440312415361404419e-02 3.187424270436167717e-03 -1.206460669636726379e-01 1.656479388475418091e-01 1.536284089088439941e-01 2.272240370512008667e-01 4.192822612822055817e-03 -3.792958334088325500e-02 9.045632183551788330e-02 2.120774686336517334e-01 -3.045972250401973724e-02 -2.968781888484954834e-01 1.247587949037551880e-01 2.739825844764709473e-01 -1.388270258903503418e-01 -2.237794399261474609e-01 5.290695116855204105e-04 -1.061250120401382446e-01 -2.135032117366790771e-01 -2.237961441278457642e-01 -2.622411251068115234e-01
-1.970714181661605835e-01 3.821756457909941673e-03 -3.118590116500854492e-01 -2.106107771396636963e-01 2.522563934326171875e-01 -2.357338182628154755e-02 -2.867759466171264648e-01 -6.783701479434967041e-02 -6.614485383033752441e-02 -1.964996457099914551e-01 -1.833614557981491089e-01 1.337368488311767578e-01 1.705212518572807312e-02 1.525746285915374756e-01 1.073026955127716064e-01 7.546446472406387329e-02 2.301400452852249146e-01 -1.206484511494636536e-01 1.198278963565826416e-01 -2.352226674556732178e-01 1.601494103670120239e-01 2.586084306240081787e-01 4.910434782505035400e-02 1.739992350339889526e-01 3.542996048927307129e-01 2.015359252691268921e-01 -1.454889625310897827e-01 -2.379033342003822327e-02 -1.718485727906227112e-02 -1.719699241220951080e-02 2.761655747890472412e-01 -7.792882621288299561e-02
-1.528121083974838257e-01 1.337045729160308838e-01 -1.127391308546066284e-01 -1.036567091941833496e-01 1.579616516828536987e-01 -3.908883035182952881e-01 -8.365055173635482788e-02 -1.612941175699234009e-01 -3.623104989528656006e-01 -7.380815595388412476e-02 -1.625109836459159851e-02 1.372362375259399414e-01 -1.082164049148559570e-01 -1.669285446405410767e-02 -4.623945057392120361e-02 -1.113979071378707886e-01 2.286534011363983154e-01 -1.544054783880710602e-02 -2.263445109128952026e-01 -1.061583906412124634e-01 -9.753114730119705200e-02 -1.219492591917514801e-02 1.250497996807098389e-01 3.186850845813751221e-01 1.312194317579269409e-01 1.111863926053047180e-01 -3.030834197998046875e-01 2.754198014736175537e-01 9.080038964748382568e-02 2.478124760091304779e-02 5.175270885229110718e-02 -3.024765551090240479e-01
-1.273395121097564697e-01 -2.654913067817687988e-01 -1.306734681129455566e-01 -1.167896240949630737e-01 3.761442378163337708e-02 -7.023883610963821411e-02 -3.512262403964996338e-01 -1.482083648443222046e-01 -1.227626055479049683e-01 1.070381328463554382e-01 -7.595904916524887085e-02 1.011047586798667908e-01 -3.803016990423202515e-02 -1.229392513632774353e-01 -1.488181948661804199e-01 9.182183071970939636e-03 5.610140785574913025e-02 1.078492328524589539e-01 -3.453869521617889404e-01 -6.743051111698150635e-02 1.663237512111663818e-01 -3.080748915672302246e-01 3.356082141399383545e-01 3.256279230117797852e-01 1.286421269178390503e-01 1.059645903296768665e-03 -2.634912431240081787e-01 1.907164156436920166e-01 -1.756418198347091675e-01 5.149103701114654541e-02 1.022035181522369385e-01 5.867862328886985779e-02
3.088524565100669861e-02 1.905317651107907295e-03 -3.062547445297241211e-01 -1.856909692287445068e-01 9.095048159360885620e-02 -6.579229980707168579e-02 1.747160553932189941e-01 -2.830415070056915283e-01 -3.660680949687957764e-01 -2.406884729862213135e-02 1.063276976346969604e-01 -3.960925340652465820e-02 1.905430853366851807e-01 1.395025849342346191e-01 5.875480175018310547e-02 2.166577987372875214e-02 8.816945552825927734e-02 6.100548431277275085e-02 -6.701927632093429565e-02 -1.476710736751556396e-01 5.050067305564880371e-01 2.008790150284767151e-02 -4.226741939783096313e-02 6.477785855531692505e-02 2.496271729469299316e-01 1.223444715142250061e-01 -2.185783088207244873e-01 5.527324974536895752e-02 -6.176837161183357239e-02 6.405142694711685181e-02 2.204536050558090210e-01 2.377786487340927124e-01
-2.029261589050292969e-01 -1.356179565191268921e-01 -3.072598874568939209e-01 -1.175005882978439331e-01 -7.136781513690948486e-02 2.361511811614036560e-02 -3.370462059974670410e-01 -3.465548157691955566e-01 2.242209389805793762e-02 -5.869036249350756407e-05 -7.427859306335449219e-02 2.761584240943193436e-03 1.041828244924545288e-01 3.106705546379089355e-01 1.642391681671142578e-01 6.522554904222488403e-02 1.234280765056610107e-01 -4.236338660120964050e-02 -1.502558495849370956e-02 -2.278565764427185059e-01 2.788386642932891846e-01 -5.359948426485061646e-02 -2.508666217327117920e-01 2.464985400438308716e-01 1.063409377820789814e-03 -3.141192952170968056e-03 -2.840864956378936768e-01 1.682896539568901062e-02 1.898587346076965332e-01 4.433920234441757202e-02 2.340121567249298096e-01 -3.113319911062717438e-02
-1.032726243138313293e-01 -4.509039595723152161e-02 -2.943046987056732178e-01 1.093214005231857300e-01 -4.485620185732841492e-02 4.462190438061952591e-03 -2.766457013785839081e-02 -1.376247406005859375e-01 -1.702101975679397583e-01 7.675586640834808350e-02 1.468591094017028809e-01 8.856392651796340942e-02 2.325200289487838745e-01 2.432370036840438843e-01 -1.731387525796890259e-01 5.394680798053741455e-02 2.123832851648330688e-01 4.254008457064628601e-02 9.541609138250350952e-02 -2.351889610290527344e-01 3.464487195014953613e-01 -4.316512495279312134e-02 -1.240596398711204529e-01 6.179204955697059631e-02 4.408592879772186279e-01 6.573707610368728638e-02 -2.836845815181732178e-01 9.599636495113372803e-02 -2.491423338651657104e-01 6.946336477994918823e-02 2.211008369922637939e-01 -4.422643687576055527e-03
4.972479492425918579e-02 4.438160732388496399e-02 -2.988345921039581299e-01 -5.309517309069633484e-02 1.418340504169464111e-01 6.671157479286193848e-02 -7.404404133558273315e-02 -1.694573462009429932e-01 -1.182092204689979553e-01 4.346413910388946533e-02 2.266644835472106934e-01 -1.727792061865329742e-02 1.730813533067703247e-01 2.445070445537567139e-01 -3.078793175518512726e-02 2.863440215587615967e-01 1.626909151673316956e-02 1.752241104841232300e-01 1.354393828660249710e-02 -2.983836233615875244e-01 2.967552542686462402e-01 -1.622953414916992188e-01 -1.556571274995803833e-01 -1.170156802982091904e-02 1.577384620904922485e-01 2.231964841485023499e-02 -2.543673217296600342e-01 2.237044870853424072e-01 -2.382524609565734863e-01 2.411395013332366943e-01 2.642152011394500732e-01 -1.436976939439773560e-01
-8.753597736358642578e-02 -1.398511417210102081e-02 5.220586899667978287e-03 2.029615640640258789e-01 2.522857487201690674e-01 1.006329655647277832e-01 -2.592509984970092773e-01 -3.187062740325927734e-01 -1.062024831771850586e-01 -1.760627031326293945e-01 1.298784315586090088e-01 3.086579777300357819e-02 -2.558363974094390869e-02 -7.140018790960311890e-02 1.376694291830062866e-01 -7.050478458404541016e-02 2.475704401731491089e-01 1.496609449386596680e-01 -1.963389813899993896e-01 -8.640595525503158569e-02 -3.252174705266952515e-02 8.634860068559646606e-02 2.309403568506240845e-01 5.883056521415710449e-01 1.039835736155509949e-01 2.362320898100733757e-03 -9.831448644399642944e-02 1.742387562990188599e-01 -1.570731028914451599e-02 -4.376520868390798569e-03 -8.332909643650054932e-02 -1.512579321861267090e-01
-5.313089862465858459e-02 8.478210121393203735e-02 -8.828394860029220581e-02 -3.705195188522338867e-01 9.406153112649917603e-02 -2.508834898471832275e-01 -1.682539097964763641e-02 -2.994797527790069580e-01 3.322864323854446411e-02 -1.284903585910797119e-01 1.965203322470188141e-02 2.201233617961406708e-02 -2.923906445503234863e-01 -4.291161149740219116e-02 7.484923582524061203e-03 4.975387081503868103e-02 3.213904798030853271e-01 1.309343427419662476e-01 -1.895507425069808960e-01 7.109501957893371582e-02 1.709484308958053589e-01 -2.573715448379516602e-01 5.815419554710388184e-02 2.246340364217758179e-01 3.557015657424926758e-01 1.745996922254562378e-01 -1.750641167163848877e-01 7.823057472705841064e-02 -2.789841033518314362e-02 -2.213916927576065063e-01 1.429291963577270508e-01 8.744719438254833221e-03
3.628738922998309135e-03 6.279683671891689301e-03 5.044572055339813232e-02 -2.756327986717224121e-01 9.481114149093627930e-02 -1.397047489881515503e-01 -1.900703012943267822e-01 -3.110195398330688477e-01 -2.170046567916870117e-01 5.679416283965110779e-02 2.158041894435882568e-01 -5.864539742469787598e-02 1.241169944405555725e-01 -6.628117710351943970e-02 2.993815019726753235e-02 3.552860319614410400e-01 4.762276262044906616e-02 1.803594082593917847e-02 1.677977144718170166e-01 -1.073404699563980103e-01 9.917390346527099609e-02 -2.033074945211410522e-01 -2.878280915319919586e-02 3.269791305065155029e-01 2.751965820789337158e-01 4.518410190939903259e-03 1.756112128496170044e-01 1.478098183870315552e-01 1.886384785175323486e-01 4.474993050098419189e-02 1.615151166915893555e-01 -3.457070887088775635e-01
5.111580342054367065e-02 -3.599083051085472107e-02 -1.571929752826690674e-01 1.242205277085304260e-01 3.133555948734283447e-01 1.983319967985153198e-01 -5.328215658664703369e-02 -3.688527345657348633e-01 3.033843263983726501e-02 -2.734638154506683350e-01 -1.892495006322860718e-01 2.476419359445571899e-01 2.454403974115848541e-02 1.607671082019805908e-01 1.371880769729614258e-01 -5.137391854077577591e-03 -5.581422895193099976e-02 3.010227680206298828e-01 -9.811431914567947388e-02 -4.209588095545768738e-02 1.945962570607662201e-02 -7.366991788148880005e-02 -1.451495196670293808e-02 3.177781701087951660e-01 2.511895596981048584e-01 5.827629566192626953e-02 -1.838857829570770264e-01 1.969667077064514160e-01 2.103452384471893311e-01 -1.720642149448394775e-01 -8.877515792846679688e-02 -1.686124056577682495e-01
-1.296312175691127777e-02 -1.909704953432083130e-01 -2.167733162641525269e-01 -9.947166591882705688e-02 6.343989074230194092e-02 1.684626489877700806e-01 -8.841707557439804077e-02 -1.141580417752265930e-01 1.179667711257934570e-01 1.664494723081588745e-01 1.025530323386192322e-02 -9.717558510601520538e-03 3.615263849496841431e-03 -2.275951653718948364e-01 -3.764668107032775879e-02 2.718149423599243164e-01 1.506388336420059204e-01 -2.342585474252700806e-01 -3.277749940752983093e-02 -5.316231399774551392e-02 4.704067111015319824e-01 1.277208477258682251e-01 9.251618385314941406e-02 2.401933968067169189e-01 2.701521813869476318e-01 -2.663991749286651611e-01 -9.440061450004577637e-02 2.295619249343872070e-01 8.059252798557281494e-02 2.213203161954879761e-01 1.945960968732833862e-01 -8.085792884230613708e-03
-7.328495383262634277e-02 -7.120153307914733887e-02 -2.490139305591583252e-01 6.684283167123794556e-02 5.572997033596038818e-02 -1.581045836210250854e-01 -3.338946998119354248e-01 -3.196357190608978271e-01 -2.587412595748901367e-01 -7.484349608421325684e-02 -9.354385733604431152e-02 1.891731023788452148e-01 9.192200005054473877e-02 1.454069372266530991e-02 9.040859341621398926e-02 -1.109657809138298035e-01 1.958194673061370850e-01 1.226654276251792908e-01 1.097780913114547729e-01 -1.872329562902450562e-01 2.888106405735015869e-01 -1.262781620025634766e-01 -1.623227074742317200e-02 1.113995313644409180e-01 -6.373972445726394653e-02 -6.514259427785873413e-02 -7.833806425333023071e-02 4.416799545288085938e-01 -1.695476770401000977e-01 2.642535269260406494e-01 2.709083259105682373e-02 1.171707063913345337e-01
2.720899283885955811e-01 -2.211498171091079712e-01 -1.560105085372924805e-01 1.204688176512718201e-01 2.282322198152542114e-01 4.774122685194015503e-02 4.477784410119056702e-02 -6.773385405540466309e-02 -2.050766646862030029e-01 1.147893592715263367e-01 -1.535652130842208862e-01 -2.097534835338592529e-01 5.640106275677680969e-02 -2.973585203289985657e-02 7.258177734911441803e-03 1.721940040588378906e-01 5.749892815947532654e-02 2.838174402713775635e-01 6.395673006772994995e-02 -2.574299834668636322e-02 3.214864134788513184e-01 -1.979221999645233154e-01 -2.434109449386596680e-01 2.827559709548950195e-01 2.733663916587829590e-01 -3.966593369841575623e-02 -1.996229737997055054e-01 1.624024845659732819e-02 -8.891538716852664948e-03 1.093099713325500488e-01 2.461295425891876221e-01 -2.475958913564682007e-01
2.140468209981918335e-01 -6.473278999328613281e-02 2.433263696730136871e-02 -1.078947260975837708e-01 3.789871558547019958e-02 -2.065754085779190063e-01 -1.315961331129074097e-01 -2.514460682868957520e-01 -1.156241260468959808e-02 2.325425744056701660e-01 3.196003437042236328e-01 2.716525793075561523e-01 1.032057628035545349e-01 -6.198688969016075134e-02 2.518550455570220947e-01 -3.698007389903068542e-02 1.279018819332122803e-01 1.900884807109832764e-01 2.199706621468067169e-02 -8.051513135433197021e-02 8.228383213281631470e-02 1.966523826122283936e-01 -1.204331964254379272e-01 2.617900073528289795e-01 3.907017111778259277e-01 1.040879338979721069e-01 -9.806963056325912476e-02 3.557195663452148438e-01 8.065067231655120850e-03 1.006668731570243835e-01 5.942516401410102844e-02 -4.857954382896423340e-02
1.159816514700651169e-02 3.005252480506896973e-01 -4.754826799035072327e-02 2.243091315031051636e-01 4.085903465747833252e-01 1.174217555671930313e-02 -1.295661330223083496e-01 -3.543763458728790283e-01 -1.568116843700408936e-01 1.326337456703186035e-01 1.367969959974288940e-01 -2.436643093824386597e-02 -1.692553013563156128e-01 6.465104222297668457e-02 1.116099804639816284e-01 -2.645752951502799988e-02 2.660647034645080566e-01 2.843108261004090309e-03 1.192684620618820190e-01 -2.909150719642639160e-01 6.194246187806129456e-02 4.921012092381715775e-03 -1.991837099194526672e-02 2.037706375122070312e-01 -1.934446580708026886e-02 6.424040184356272221e-04 7.682793587446212769e-02 3.441881537437438965e-01 -2.032524347305297852e-01 -2.249416708946228027e-01 8.872687816619873047e-02 -9.347629733383655548e-03
-1.240867301821708679e-01 -1.538357138633728027e-01 -4.409324750304222107e-02 -2.103692293167114258e-01 -1.092076897621154785e-01 -1.549711674451828003e-01 -1.456565968692302704e-02 -2.446389049291610718e-01 -9.969481080770492554e-02 -1.013171449303627014e-01 -2.198141999542713165e-02 -2.032106518745422363e-01 2.813211083412170410e-01 2.412187159061431885e-01 2.265646904706954956e-01 1.784106716513633728e-02 9.179867058992385864e-02 9.432769566774368286e-02 -2.842685878276824951e-01 2.235712856054306030e-02 -6.047916039824485779e-02 -1.449655294418334961e-01 4.239846393465995789e-02 4.353924393653869629e-01 1.468078345060348511e-01 -6.976185739040374756e-02 -3.407017886638641357e-01 2.806510925292968750e-01 -1.241754516959190369e-01 9.394036233425140381e-02 2.581027708947658539e-02 -8.326121419668197632e-02
1.938630789518356323e-01 -2.502624392509460449e-01 9.827277809381484985e-02 1.018510013818740845e-01 1.507743746042251587e-01 -6.478762626647949219e-02 -1.138591468334197998e-01 -3.002826273441314697e-01 6.064333394169807434e-02 7.853697240352630615e-02 7.497183978557586670e-02 3.392534852027893066e-01 -1.208005324006080627e-01 1.465017944574356079e-01 -1.949811726808547974e-01 1.625844836235046387e-01 4.662462770938873291e-01 1.081962585449218750e-01 -1.197687089443206787e-01 -6.004805210977792740e-03 1.822998076677322388e-01 8.287626504898071289e-02 2.774818986654281616e-02 -9.921169281005859375e-02 2.222561463713645935e-02 -1.701647937297821045e-01 2.013496756553649902e-01 1.993119418621063232e-01 -6.196866557002067566e-02 1.766285896301269531e-01 2.095723599195480347e-01 -1.891083568334579468e-01
-7.570517063140869141e-02 1.149398833513259888e-01 -1.880920231342315674e-01 5.694823712110519409e-02 2.461842447519302368e-01 3.573921322822570801e-01 -8.758082240819931030e-02 -1.168865785002708435e-01 -1.170379966497421265e-01 -8.488126844167709351e-02 4.425478167831897736e-03 1.241367757320404053e-01 -8.887767791748046875e-03 2.397581338882446289e-01 -8.714305609464645386e-02 5.036582425236701965e-02 2.253231704235076904e-01 -6.925949454307556152e-02 2.002228423953056335e-02 -6.209487468004226685e-02 -4.891754128038883209e-03 -2.976760268211364746e-01 4.061762392520904541e-01 2.146328240633010864e-01 3.772903680801391602e-01 9.929570369422435760e-03 -2.329667806625366211e-01 8.315514028072357178e-02 1.350511014461517334e-01 7.636501453816890717e-03 2.041104435920715332e-01 -7.512118667364120483e-02
1.335136685520410538e-02 -3.086939156055450439e-01 -2.512120604515075684e-01 -2.524092793464660645e-02 1.452226489782333374e-01 -1.958787627518177032e-02 -4.140910804271697998e-01 -2.744430676102638245e-02 -2.268545776605606079e-01 1.361456066370010376e-01 8.774590492248535156e-02 1.583455801010131836e-01 2.225515693426132202e-01 2.255092002451419830e-02 -1.168059706687927246e-01 -6.594956852495670319e-03 1.682929396629333496e-01 2.782064378261566162e-01 -1.799680292606353760e-01 -1.008908078074455261e-01 2.508474588394165039e-01 -4.192555788904428482e-03 6.267870217561721802e-02 2.186568528413772583e-01 5.101305618882179260e-02 -1.134383305907249451e-01 -1.004722714424133301e-01 2.237693220376968384e-01 1.946682110428810120e-02 3.564120531082153320e-01 6.133710220456123352e-02 1.039819568395614624e-01
1.584010198712348938e-03 2.429058775305747986e-02 -4.128389656543731689e-01 -2.081313580274581909e-01 4.372316002845764160e-01 1.056299805641174316e-01 -2.601042091846466064e-01 -8.774085342884063721e-02 -2.378976941108703613e-01 -1.943120062351226807e-01 -1.037889942526817322e-01 -1.404413282871246338e-01 1.461459696292877197e-02 7.131789810955524445e-03 1.410243958234786987e-01 8.707142621278762817e-02 3.497102558612823486e-01 1.466187834739685059e-01 -2.175506390631198883e-02 -8.307005465030670166e-02 1.068406105041503906e-01 8.001642674207687378e-02 -2.014083601534366608e-02 1.131780147552490234e-01 9.089922904968261719e-02 1.997507512569427490e-01 -1.892981529235839844e-01 -1.603438109159469604e-01 -2.708095684647560120e-02 4.605989158153533936e-02 2.456756383180618286e-01 1.642524637281894684e-02
1.816599965095520020e-01 3.245493769645690918e-02 -7.274511456489562988e-02 -4.313954710960388184e-01 2.146354466676712036e-01 -1.928951591253280640e-01 -6.110223010182380676e-02 -4.202335178852081299e-01 -1.288810931146144867e-02 1.848466694355010986e-01 3.176641464233398438e-02 4.638998210430145264e-01 6.935549527406692505e-02 -1.761211007833480835e-01 7.772698998451232910e-02 -6.962008029222488403e-02 1.235852465033531189e-01 3.506544977426528931e-02 1.475486159324645996e-01 8.520130813121795654e-02 7.049548625946044922e-02 6.342872977256774902e-02 -8.578111231327056885e-02 1.615755707025527954e-01 -3.957699239253997803e-02 2.752552367746829987e-02 -6.876573711633682251e-02 2.277008593082427979e-01 -4.371024668216705322e-02 -5.469287186861038208e-02 2.373003810644149780e-01 -7.468577474355697632e-02
-1.029609218239784241e-01 -1.664822995662689209e-01 -2.958120107650756836e-01 -1.706276237964630127e-01 8.789722621440887451e-02 -9.692183881998062134e-02 6.336569041013717651e-02 -1.579593122005462646e-01 -2.293631732463836670e-01 1.865416169166564941e-01 4.683085903525352478e-02 7.916277647018432617e-02 1.591413170099258423e-01 9.907341003417968750e-02 -2.897119522094726562e-01 1.243707686662673950e-01 1.610808819532394409e-01 2.365090250968933105e-01 1.464600712060928345e-01 -2.958733141422271729e-01 2.057534307241439819e-01 -1.039086729288101196e-01 9.091212600469589233e-02 1.144733205437660217e-01 1.944724768400192261e-01 9.839745610952377319e-02 -1.210280880331993103e-01 1.332418918609619141e-01 -2.827139794826507568e-01 9.592534601688385010e-02 3.639880418777465820e-01 -4.093249887228012085e-02
-8.586466312408447266e-02 1.338537633419036865e-01 -2.595980167388916016e-01 -8.791510760784149170e-02 6.978144496679306030e-02 3.136399388313293457e-01 -1.586210876703262329e-01 -2.681465148925781250e-01 -7.250755280256271362e-02 3.590153530240058899e-03 2.436750084161758423e-01 3.079189173877239227e-02 -6.837098859250545502e-03 5.749718099832534790e-02 4.067322611808776855e-02 2.104193270206451416e-01 2.744393348693847656e-01 -1.504014283418655396e-01 1.819143444299697876e-01 1.673066914081573486e-01 7.731106877326965332e-02 -1.988436579704284668e-01 3.213163018226623535e-01 3.100865483283996582e-01 3.216828107833862305e-01 -4.928735643625259399e-02 -9.031946212053298950e-02 1.130942627787590027e-01 -1.234273985028266907e-01 1.608204543590545654e-01 1.096285879611968994e-01 -2.236525155603885651e-02
-5.983858928084373474e-02 -2.873181700706481934e-01 -1.526421755552291870e-01 -1.537605561316013336e-02 1.318199634552001953e-01 1.922576278448104858e-01 -4.193856418132781982e-01 -1.285091042518615723e-01 1.590900123119354248e-02 -9.535773843526840210e-02 -5.031956732273101807e-02 7.533240318298339844e-02 -4.069005325436592102e-02 1.512551028281450272e-02 2.103140503168106079e-01 -5.132915452122688293e-02 2.565085291862487793e-01 3.399294614791870117e-02 -1.366252154111862183e-01 4.487311840057373047e-02 1.407701671123504639e-01 -4.060861468315124512e-01 1.020690351724624634e-01 1.086420863866806030e-01 -7.600604742765426636e-02 -7.330419868230819702e-02 -1.841833740472793579e-01 3.394540548324584961e-01 -3.021439909934997559e-01 8.955186605453491211e-02 1.299590170383453369e-01 -7.880577445030212402e-02
1.163833774626255035e-02 -2.333918362855911255e-01 -2.479518949985504150e-02 -8.706310391426086426e-02 2.648569345474243164e-01 5.990020558238029480e-02 3.217243403196334839e-02 -2.978284060955047607e-01 1.477110385894775391e-02 2.813006341457366943e-01 -1.139934957027435303e-01 -1.110193654894828796e-01 -3.599242120981216431e-02 -9.239153563976287842e-02 7.520189881324768066e-02 4.125201667193323374e-04 1.544194966554641724e-01 -2.033832669258117676e-01 -2.808506488800048828e-01 -1.470995545387268066e-01 1.493947654962539673e-01 6.785830110311508179e-02 1.794211864471435547e-01 1.878241449594497681e-01 2.813765779137611389e-02 2.568536400794982910e-01 -7.669302821159362793e-02 1.652663350105285645e-01 -2.969992905855178833e-02 9.831640869379043579e-02 4.072442054748535156e-01 -3.421894013881683350e-01
6.256490200757980347e-02 -3.446553945541381836e-01 -3.612543269991874695e-02 -2.522800303995609283e-02 1.138575300574302673e-01 -4.352238029241561890e-02 -4.388236403465270996e-01 -1.192952543497085571e-01 -8.849816024303436279e-02 -6.700759381055831909e-02 -1.098205521702766418e-01 6.201772764325141907e-02 1.747645437717437744e-01 1.298610121011734009e-02 -3.708734363317489624e-02 7.641512155532836914e-02 1.019742861390113831e-01 6.531936675310134888e-02 -1.551699191331863403e-01 -4.602524265646934509e-02 2.253551632165908813e-01 -4.241229891777038574e-01 1.025143861770629883e-01 2.359825968742370605e-01 -4.079114273190498352e-02 6.875654309988021851e-02 -2.006305009126663208e-01 3.603514432907104492e-01 -2.469224035739898682e-01 7.381798326969146729e-02 8.007878065109252930e-02 -2.221562154591083527e-02
-1.096218228340148926e-01 -1.484407037496566772e-01 -3.336772620677947998e-01 5.979531258344650269e-02 3.368597328662872314e-01 4.356132820248603821e-02 -1.692657768726348877e-01 -3.137649297714233398e-01 -1.071838438510894775e-01 2.420231252908706665e-01 -2.251161932945251465e-01 -6.023630872368812561e-02 5.856010690331459045e-02 2.360050193965435028e-02 3.227540990337729454e-03 8.918954990804195404e-03 8.641734719276428223e-02 -1.611876636743545532e-01 -2.371034398674964905e-02 -5.727105215191841125e-02 1.708813905715942383e-01 -1.931558847427368164e-01 -2.216751128435134888e-01 1.222795322537422180e-01 1.029888466000556946e-01 -2.392268180847167969e-01 -8.716096729040145874e-02 2.029364854097366333e-01 -2.562066018581390381e-01 9.174401313066482544e-02 2.868022024631500244e-01 -1.982208341360092163e-01
-1.285662949085235596e-01 -2.747300863265991211e-01 -2.087075710296630859e-01 -3.186309635639190674e-01 9.225293993949890137e-02 -2.606264054775238037e-01 -8.293195813894271851e-02 -2.317066639661788940e-01 -1.074614226818084717e-01 -3.664606437087059021e-02 -7.966754026710987091e-03 1.065869331359863281e-01 -1.345843225717544556e-01 -7.115036249160766602e-02 1.815232075750827789e-02 5.513567477464675903e-02 2.946545481681823730e-01 2.177480459213256836e-01 -1.578519679605960846e-02 -4.706039130687713623e-01 2.431788593530654907e-01 1.332461833953857422e-01 3.616710007190704346e-02 1.683292537927627563e-01 1.628908216953277588e-01 6.929492950439453125e-02 -3.847112879157066345e-02 -1.986651569604873657e-01 4.448191076517105103e-02 -1.643677353858947754e-01 -8.741981536149978638e-02 6.033745780587196350e-02
1.779612004756927490e-01 -2.687408961355686188e-02 -1.191542297601699829e-01 6.991401314735412598e-02 8.581181988120079041e-03 1.594674140214920044e-01 -3.427193164825439453e-01 -3.898736089468002319e-02 1.785092651844024658e-01 4.077511653304100037e-02 -3.605196252465248108e-02 5.646561831235885620e-02 7.108301669359207153e-02 -2.112928479909896851e-01 -5.506897717714309692e-02 -6.248448044061660767e-02 2.885811924934387207e-01 5.841210111975669861e-02 1.974903494119644165e-01 2.020178735256195068e-01 4.901804924011230469e-01 6.383901834487915039e-02 -2.519145794212818146e-02 2.299770414829254150e-01 2.397600710391998291e-01 -4.884557798504829407e-02 -8.785656094551086426e-02 3.158805072307586670e-01 1.094789430499076843e-01 -2.096852362155914307e-01 1.260893046855926514e-01 7.607853412628173828e-02
1.286801509559154510e-02 -1.627072542905807495e-01 -3.064311742782592773e-01 -3.590348362922668457e-02 2.363623864948749542e-02 2.132363244891166687e-02 1.507910937070846558e-01 -1.381056010723114014e-01 -1.647844463586807251e-01 7.418079674243927002e-02 7.605767250061035156e-02 1.364229023456573486e-01 2.389000952243804932e-01 1.830006390810012817e-01 -2.440393716096878052e-02 7.566739618778228760e-02 2.836989462375640869e-01 1.661670655012130737e-01 -7.401778828352689743e-03 -1.547811925411224365e-01 3.811850547790527344e-01 -3.379226326942443848e-01 -9.281892329454421997e-02 1.890285313129425049e-01 7.306215167045593262e-02 2.368188947439193726e-01 -1.218983456492424011e-01 1.793273538351058960e-02 -1.704695969820022583e-01 4.235730692744255066e-02 3.130395710468292236e-01 -2.000285536050796509e-01
-1.482624094933271408e-02 -2.336335033178329468e-01 -8.905673772096633911e-02 -2.232440263032913208e-01 2.538132369518280029e-01 -1.231195852160453796e-01 -7.524273544549942017e-02 -3.278649151325225830e-01 8.405266702175140381e-02 3.337139189243316650e-01 1.537319421768188477e-01 4.839046299457550049e-02 7.870163023471832275e-02 -1.123901158571243286e-01 1.440021395683288574e-01 -4.105944931507110596e-02 1.059177741408348083e-01 2.174292318522930145e-02 1.333571821451187134e-01 -4.051557928323745728e-02 9.700659662485122681e-02 1.876619607210159302e-01 4.876399785280227661e-02 2.326979935169219971e-01 7.140175998210906982e-02 -1.535168290138244629e-01 -1.363853216171264648e-01 3.703392446041107178e-01 -1.277320235967636108e-01 2.442097291350364685e-02 1.894529014825820923e-01 -3.735568225383758545e-01
6.250972300767898560e-02 -2.422444820404052734e-01 -2.765098214149475098e-01 -4.346436634659767151e-02 1.919801533222198486e-01 1.816847920417785645e-02 -1.821610778570175171e-01 -2.387594133615493774e-01 -3.137161210179328918e-02 2.893464267253875732e-01 -8.792739361524581909e-02 -2.824714174494147301e-03 2.392452955245971680e-01 1.771367788314819336e-01 -9.802633523941040039e-02 2.103525251150131226e-01 1.789595484733581543e-01 -4.734481871128082275e-02 -8.150666952133178711e-02 2.445543743669986725e-02 2.630261480808258057e-01 -1.749782711267471313e-01 -2.368079870939254761e-01 3.674029409885406494e-01 -8.122104406356811523e-02 -9.330834448337554932e-02 -1.270416229963302612e-01 2.146267443895339966e-01 7.976088672876358032e-02 2.498732656240463257e-01 1.344882696866989136e-01 -2.186409197747707367e-03
8.045259746722877026e-04 7.597220130264759064e-03 -1.187845394015312195e-01 -1.699873954057693481e-01 8.021965622901916504e-02 -9.209932759404182434e-03 -3.139736950397491455e-01 -2.064959555864334106e-01 -1.532467156648635864e-01 4.045870900154113770e-02 2.890319228172302246e-01 2.029248513281345367e-02 -2.729649841785430908e-01 -3.219118714332580566e-02 7.662442978471517563e-03 -1.719204187393188477e-01 9.986481070518493652e-02 2.374649420380592346e-02 -1.555498540401458740e-01 -1.060724034905433655e-01 -3.449825346469879150e-01 -1.046536415815353394e-01 6.717202812433242798e-02 3.652248680591583252e-01 2.907415032386779785e-01 1.466608792543411255e-01 -2.659693360328674316e-01 2.363551408052444458e-01 9.365959465503692627e-02 -1.413652747869491577e-01 1.190974414348602295e-01 -7.434687018394470215e-02
2.439050823450088501e-01 3.178028389811515808e-02 -1.241768449544906616e-01 -1.487067043781280518e-01 1.711527109146118164e-01 -1.816991567611694336e-01 -7.069890201091766357e-02 -2.277814596891403198e-01 5.471130087971687317e-02 3.469000160694122314e-01 -4.197238013148307800e-02 2.234806418418884277e-01 4.354263097047805786e-02 -8.154641091823577881e-02 2.549000382423400879e-01 -2.033993452787399292e-01 2.854232788085937500e-01 5.985556170344352722e-02 1.037397384643554688e-01 1.033805962651968002e-02 9.461709111928939819e-02 1.926081180572509766e-01 7.804287970066070557e-02 3.905002176761627197e-01 8.253445476293563843e-02 -5.487177055329084396e-03 -1.729018539190292358e-01 1.961666494607925415e-01 6.993427127599716187e-02 7.826074212789535522e-02 1.049465760588645935e-01 -3.083013892173767090e-01
6.070724874734878540e-02 -2.129955962300300598e-02 8.890316635370254517e-02 -2.009108513593673706e-01 -2.192297205328941345e-02 -7.898852229118347168e-02 3.324416000396013260e-03 -7.595469802618026733e-02 1.544575989246368408e-01 1.840364038944244385e-01 2.832303345203399658e-01 2.238503545522689819e-01 6.099930033087730408e-02 -1.449927538633346558e-01 7.970675826072692871e-02 5.106408149003982544e-02 2.851904034614562988e-01 1.025986298918724060e-01 -1.429773718118667603e-01 1.390106827020645142e-01 9.830376505851745605e-02 6.910013407468795776e-02 -9.140713512897491455e-02 5.100567936897277832e-01 3.152652084827423096e-01 8.638321422040462494e-03 -2.277099937200546265e-01 2.758465409278869629e-01 1.115334853529930115e-01 1.178270950913429260e-01 2.064107209444046021e-01 -4.915410652756690979e-02
-1.036344468593597412e-01 -3.170503675937652588e-02 -8.153443038463592529e-02 -3.503951132297515869e-01 2.077347636222839355e-01 -1.659334450960159302e-01 -6.887729978188872337e-04 -3.047736883163452148e-01 -5.888258293271064758e-02 1.398491710424423218e-01 -4.274802654981613159e-02 1.912881992757320404e-02 -3.285765051841735840e-01 3.494912385940551758e-02 -5.490143224596977234e-02 -2.488249726593494415e-02 3.457852900028228760e-01 1.097912117838859558e-01 -7.934459298849105835e-02 6.962522119283676147e-02 -3.460194543004035950e-02 -1.413865983486175537e-01 7.448469847440719604e-02 3.607808947563171387e-01 2.219701260328292847e-01 1.466989070177078247e-01 -2.386118769645690918e-01 3.184292614459991455e-01 1.576001942157745361e-01 1.006436627358198166e-02 5.852790921926498413e-02 8.224532939493656158e-03
1.057498436421155930e-02 -6.223544105887413025e-02 -2.350615859031677246e-01 5.033611506223678589e-02 -3.753130137920379639e-02 -1.594905853271484375e-01 -1.204219236969947815e-01 -2.894735932350158691e-01 -2.982765138149261475e-01 -6.782711297273635864e-02 -3.222175315022468567e-02 3.634902834892272949e-01 -1.516710519790649414e-01 5.531887337565422058e-02 1.675056517124176025e-01 1.791366487741470337e-01 7.380139082670211792e-02 1.102812704630196095e-03 1.079655345529317856e-02 -5.433634296059608459e-02 2.965245842933654785e-01 -2.625919282436370850e-01 -9.652552008628845215e-02 2.796847522258758545e-01 1.033757627010345459e-01 -1.065080910921096802e-01 -2.809318006038665771e-01 8.996249735355377197e-02 -8.083788305521011353e-02 3.533177971839904785e-01 7.789687812328338623e-02 2.679978124797344208e-02
2.097402885556221008e-02 -7.687202095985412598e-02 -4.134628176689147949e-02 1.041258573532104492e-01 2.171510159969329834e-01 1.638607829809188843e-01 -1.254568248987197876e-01 -4.005181193351745605e-01 -1.179393157362937927e-01 -2.596335671842098236e-02 1.086632311344146729e-01 -1.646932214498519897e-01 4.210970550775527954e-02 1.210165792144834995e-03 2.421035058796405792e-02 -2.483645528554916382e-01 2.706227302551269531e-01 2.435464262962341309e-01 -2.212558388710021973e-01 -8.822707086801528931e-02 -1.174328252673149109e-01 1.759363561868667603e-01 1.433811336755752563e-01 4.924811720848083496e-01 1.280479431152343750e-01 -3.923957049846649170e-02 5.353973712772130966e-03 9.209872782230377197e-02 -1.625006198883056641e-01 -6.436721235513687134e-02 1.132301986217498779e-01 -2.154801189899444580e-01
3.548537567257881165e-02 -1.212120577692985535e-01 1.307523101568222046e-01 -4.049460589885711670e-02 2.530117928981781006e-01 -1.461506634950637817e-01 -5.468113720417022705e-02 -5.131276249885559082e-01 -7.975740730762481689e-02 1.575653403997421265e-01 2.932614982128143311e-01 -9.895285964012145996e-02 8.350112289190292358e-02 7.092463225126266479e-02 1.114717423915863037e-01 7.352897524833679199e-02 1.650600135326385498e-01 2.010524868965148926e-01 4.303296282887458801e-02 -2.908670604228973389e-01 -1.501171886920928955e-01 -6.309071928262710571e-02 4.990424588322639465e-02 3.304605185985565186e-01 1.062866225838661194e-01 -5.547481775283813477e-02 1.735267043113708496e-01 1.195997372269630432e-01 2.273022234439849854e-01 6.434987485408782959e-02 2.220890969038009644e-01 -2.402313798666000366e-02
9.982303529977798462e-02 7.059529423713684082e-02 -1.902691572904586792e-01 -3.820294737815856934e-01 1.030281484127044678e-01 -1.765388180501759052e-03 5.323642119765281677e-02 -3.023955523967742920e-01 1.835630461573600769e-02 3.710668981075286865e-01 2.282980829477310181e-02 2.108349800109863281e-01 1.695438176393508911e-01 -1.401791274547576904e-01 1.075021997094154358e-01 -1.281546950340270996e-01 3.101013898849487305e-01 6.226453557610511780e-02 1.886658221483230591e-01 -4.098254814743995667e-02 -5.787986330687999725e-03 1.292697340250015259e-01 -1.512325704097747803e-01 2.298110425472259521e-01 2.049737125635147095e-01 1.558649241924285889e-01 -9.729915112257003784e-02 1.527990400791168213e-01 -1.701399683952331543e-03 8.466247469186782837e-02 1.062144562602043152e-01 -3.021826148033142090e-01
-1.248281896114349365e-01 -9.535518288612365723e-02 6.374707072973251343e-02 -9.022326022386550903e-02 2.471679300069808960e-01 1.763057410717010498e-01 -3.017603754997253418e-01 -1.714153587818145752e-01 -9.023277461528778076e-02 5.959001928567886353e-02 -1.571754217147827148e-01 9.070303291082382202e-02 3.697580192238092422e-03 7.938352972269058228e-02 2.746799290180206299e-01 -1.426407098770141602e-01 3.343153893947601318e-01 3.161372840404510498e-01 -1.197151094675064087e-02 -3.297117650508880615e-01 1.212473213672637939e-01 8.169493079185485840e-02 -6.330563873052597046e-02 1.125492677092552185e-01 9.763637930154800415e-02 -8.930987864732742310e-02 1.136191934347152710e-01 4.225570335984230042e-02 7.818173617124557495e-02 2.667804062366485596e-01 3.426424264907836914e-01 1.351430416107177734e-01
-9.424071013927459717e-02 1.999886929988861084e-01 -1.086271703243255615e-01 -2.305611222982406616e-01 2.598803937435150146e-01 2.252289354801177979e-01 -1.195063441991806030e-01 -1.045303046703338623e-01 -7.270412892103195190e-02 -5.335931107401847839e-02 -3.064908646047115326e-02 1.632615327835083008e-01 -6.248672679066658020e-02 4.386262595653533936e-02 -1.107630729675292969e-01 3.517664736136794090e-03 2.965703606605529785e-01 1.601783186197280884e-01 -1.272735595703125000e-01 2.193779451772570610e-03 5.740259960293769836e-02 -1.086145266890525818e-01 2.711412608623504639e-01 1.090316623449325562e-01 1.778648197650909424e-01 -2.313800305128097534e-01 -2.973580360412597656e-01 2.305757105350494385e-01 1.838278919458389282e-01 -3.338493704795837402e-01 2.928401827812194824e-01 2.791998162865638733e-02
-1.900181174278259277e-02 3.753167763352394104e-02 -1.153940707445144653e-01 -1.202183365821838379e-01 2.176748365163803101e-01 2.061252892017364502e-01 8.354862779378890991e-02 -4.990874528884887695e-01 1.751388758420944214e-01 -7.600800693035125732e-02 2.383202314376831055e-02 6.075008213520050049e-02 -7.489286828786134720e-03 -5.685277283191680908e-02 1.951688081026077271e-01 1.834872923791408539e-02 3.262702375650405884e-02 2.422372251749038696e-01 -2.707602381706237793e-01 -1.571336835622787476e-01 1.303190141916275024e-01 -1.059097647666931152e-01 -9.671971201896667480e-02 1.806955337524414062e-01 2.878091037273406982e-01 -2.565323933959007263e-02 -1.098183169960975647e-01 2.287710458040237427e-01 1.463838815689086914e-01 -3.000451326370239258e-01 1.629438400268554688e-01 1.680863946676254272e-01
-1.191143319010734558e-01 3.104516565799713135e-01 -6.946097314357757568e-02 -7.134236395359039307e-02 4.000014066696166992e-01 1.869442127645015717e-02 -9.414049983024597168e-02 -1.850850135087966919e-01 -2.479373961687088013e-01 1.592317670583724976e-01 -6.374548375606536865e-02 2.531087584793567657e-02 -2.018437534570693970e-02 -4.573480039834976196e-02 5.152251198887825012e-02 2.496532164514064789e-02 3.442780375480651855e-01 8.006303757429122925e-02 -3.458721637725830078e-01 1.199379563331604004e-01 -4.205000121146440506e-03 -1.220254004001617432e-01 2.267275601625442505e-01 2.558115124702453613e-01 2.300125807523727417e-01 -2.926206914708018303e-03 -1.912263929843902588e-01 5.071540921926498413e-02 8.717626333236694336e-02 -2.264846116304397583e-01 1.898645013570785522e-01 3.222263976931571960e-02
1.568029820919036865e-01 -3.028925359249114990e-01 -1.639957353472709656e-02 -2.045739255845546722e-02 2.936404049396514893e-01 -1.229975298047065735e-01 -1.049466207623481750e-01 -2.075000703334808350e-01 -2.082570455968379974e-02 9.577963501214981079e-02 -1.313733011484146118e-01 1.016239002346992493e-01 1.745735406875610352e-01 2.901862263679504395e-01 -4.345070943236351013e-02 5.447091162204742432e-02 -6.038574967533349991e-03 -1.370178163051605225e-02 -5.799425020813941956e-02 -5.229753255844116211e-02 3.581169247627258301e-01 -1.920837908983230591e-01 4.972449690103530884e-02 1.724871397018432617e-01 3.234644234180450439e-01 -3.832673728466033936e-01 -2.020848393440246582e-01 -2.345379441976547241e-03 -1.006265729665756226e-01 1.947728544473648071e-01 1.416896730661392212e-01 -8.142325282096862793e-02
9.386263042688369751e-02 9.624765813350677490e-02 -1.507844477891921997e-01 7.781016081571578979e-02 1.140266377478837967e-02 -1.000343486666679382e-01 -1.635576486587524414e-01 -1.928791701793670654e-01 -5.636486038565635681e-02 -2.544529438018798828e-01 -8.781241625547409058e-02 1.896097213029861450e-01 -2.623637020587921143e-01 1.383264362812042236e-01 1.157889366149902344e-01 1.941724270582199097e-01 2.960850596427917480e-01 1.734098196029663086e-01 -2.813136279582977295e-01 6.253873463720083237e-03 1.829115897417068481e-01 -1.266398429870605469e-01 -1.101232022047042847e-01 3.370756804943084717e-01 3.558608470484614372e-03 2.336174063384532928e-02 -1.429809182882308960e-01 1.769020706415176392e-01 -1.771821677684783936e-01 3.179978430271148682e-01 1.948138177394866943e-01 -1.829207986593246460e-01
-6.360137462615966797e-02 -3.451244235038757324e-01 -5.464966967701911926e-02 3.856838867068290710e-02 1.201750934123992920e-01 4.751064628362655640e-02 -3.432120680809020996e-01 3.067338652908802032e-02 -3.959598243236541748e-01 -8.182425796985626221e-02 -4.697545990347862244e-02 -4.365579411387443542e-02 4.552585259079933167e-02 -4.781853035092353821e-02 1.483179181814193726e-01 6.128314137458801270e-02 2.348987311124801636e-01 9.774578362703323364e-02 -5.620583891868591309e-02 -2.742586433887481689e-01 2.662816643714904785e-02 -1.348280608654022217e-01 1.406811326742172241e-01 2.278192639350891113e-01 6.013071164488792419e-02 2.820556461811065674e-01 4.870926961302757263e-02 2.321741282939910889e-01 -2.620083093643188477e-01 -1.092633754014968872e-01 2.883062660694122314e-01 -4.884138703346252441e-02
-8.222264051437377930e-02 -8.106213063001632690e-02 -1.355119645595550537e-01 2.668869495391845703e-01 5.665832757949829102e-02 2.169128134846687317e-02 -2.682532072067260742e-01 -1.742122173309326172e-01 -2.670775651931762695e-01 5.334756523370742798e-02 -2.062537334859371185e-02 1.906871944665908813e-01 2.252667397260665894e-01 -2.043662033975124359e-02 3.040322661399841309e-02 1.347405314445495605e-01 2.789849936962127686e-01 1.450391560792922974e-01 -7.997632771730422974e-02 -2.144057452678680420e-01 1.278993785381317139e-01 1.954135000705718994e-01 -1.684031449258327484e-02 5.008804798126220703e-01 7.821305096149444580e-02 -1.106262393295764923e-02 1.633284538984298706e-01 4.208131507039070129e-02 6.654459517449140549e-03 1.336103826761245728e-01 2.728680968284606934e-01 -1.609230488538742065e-01
4.145033657550811768e-02 -5.639243870973587036e-02 -3.613367676734924316e-01 -3.732978180050849915e-02 2.322959452867507935e-01 -7.303772866725921631e-02 -2.555145919322967529e-01 -3.165827691555023193e-01 -3.150034248828887939e-01 -1.725887209177017212e-01 3.940165508538484573e-03 1.093949228525161743e-01 -1.343997716903686523e-01 3.045199252665042877e-02 2.292495220899581909e-01 -1.563510447740554810e-01 1.815127730369567871e-01 -6.137629225850105286e-02 -1.484693586826324463e-01 -1.623550355434417725e-01 2.893829643726348877e-01 -3.526679873466491699e-01 1.155574172735214233e-01 -1.245728787034749985e-02 -7.253867387771606445e-02 1.852638460695743561e-02 4.888888821005821228e-02 2.357936203479766846e-01 1.222012490034103394e-01 -6.259719375520944595e-03 -9.626663476228713989e-02 -8.228920400142669678e-02
9.326875209808349609e-02 1.261606961488723755e-01 -1.746994853019714355e-01 -2.003401815891265869e-01 1.131804436445236206e-01 1.668698340654373169e-01 -2.528869546949863434e-02 -2.905937731266021729e-01 1.046319752931594849e-01 3.983560577034950256e-02 -8.244417607784271240e-02 9.355234913527965546e-03 -5.241368338465690613e-02 2.399528399109840393e-02 -1.035835668444633484e-01 1.163893416523933411e-01 1.927093416452407837e-01 -1.070186495780944824e-02 -1.314524114131927490e-01 -2.527678199112415314e-02 1.486698072403669357e-02 -1.204215660691261292e-01 4.356031417846679688e-01 3.790524601936340332e-01 3.920791745185852051e-01 1.220459640026092529e-01 -3.907349705696105957e-01 2.636844106018543243e-02 -2.623319998383522034e-02 -6.286836415529251099e-02 2.352587319910526276e-02 -3.824578598141670227e-02
1.403200067579746246e-02 -5.611989647150039673e-02 -8.177511394023895264e-02 -2.787702381610870361e-01 9.138505160808563232e-02 -1.086773276329040527e-01 -5.038845539093017578e-02 -2.869502305984497070e-01 -4.988874122500419617e-02 3.721672594547271729e-01 2.958922684192657471e-01 1.944369822740554810e-01 1.065916009247303009e-02 -7.319509238004684448e-02 2.628003060817718506e-01 1.298927962779998779e-01 1.874628663063049316e-01 6.877882778644561768e-02 2.051869928836822510e-01 4.029660299420356750e-02 8.167875558137893677e-02 1.564521491527557373e-01 1.080307550728321075e-02 2.292605638504028320e-01 3.584547936916351318e-01 -1.503422763198614120e-02 -1.554346978664398193e-01 3.427686989307403564e-01 -4.414249956607818604e-02 3.918415307998657227e-02 1.849172264337539673e-02 -8.850551396608352661e-02
-2.380731329321861267e-02 -3.281759619712829590e-01 -2.179268598556518555e-01 -1.487065404653549194e-01 1.752334535121917725e-01 -7.181822508573532104e-02 -3.459521532058715820e-01 5.295937880873680115e-03 -3.964219689369201660e-01 4.799531027674674988e-02 -2.062780857086181641e-01 5.393034964799880981e-02 2.142076492309570312e-01 -4.455488920211791992e-02 -3.164513036608695984e-02 -5.182432010769844055e-02 1.634409725666046143e-01 1.660656481981277466e-01 -2.200798094272613525e-01 -6.310119479894638062e-02 1.558531373739242554e-01 -7.093291729688644409e-02 1.463724523782730103e-01 2.416159212589263916e-01 1.589252799749374390e-01 2.212546207010746002e-02 -1.263677328824996948e-01 2.208005040884017944e-01 1.987104769796133041e-03 2.790780365467071533e-01 8.528316020965576172e-02 1.364536732435226440e-01
-1.561106145381927490e-01 3.948681429028511047e-02 -1.268707513809204102e-01 -4.047341272234916687e-02 2.627135515213012695e-01 -4.761255159974098206e-02 -1.207553520798683167e-01 -2.498029768466949463e-01 -8.082545548677444458e-02 1.583504723384976387e-03 -2.013516873121261597e-01 4.078105092048645020e-02 8.428945392370223999e-02 5.428138654679059982e-03 3.215716779232025146e-02 -5.091921193525195122e-04 3.204400837421417236e-01 1.646711528301239014e-01 -3.154287338256835938e-01 8.667324669659137726e-03 -4.667569696903228760e-02 -1.066823527216911316e-01 2.918621003627777100e-01 2.383151948451995850e-01 2.199843823909759521e-01 -1.097367852926254272e-01 -2.643029987812042236e-01 3.090038001537322998e-01 1.079173311591148376e-01 -2.267998754978179932e-01 2.527412772178649902e-01 1.162520498037338257e-01
-1.873264014720916748e-01 -1.220882236957550049e-01 -8.785086125135421753e-02 -2.228159159421920776e-01 2.380075631663203239e-03 -1.572450697422027588e-01 -5.782839283347129822e-02 -2.170760929584503174e-01 -3.263152018189430237e-02 -8.605127222836017609e-03 -2.035927586257457733e-02 -7.247780263423919678e-02 8.538255840539932251e-02 -1.404091864824295044e-01 -9.145920723676681519e-02 -8.395084738731384277e-02 3.629784286022186279e-01 1.053299680352210999e-01 7.683193683624267578e-02 1.595524698495864868e-01 -7.430629432201385498e-02 -3.662704527378082275e-01 -1.084755137562751770e-01 3.544082939624786377e-01 2.170450091361999512e-01 6.310819089412689209e-02 -4.729222506284713745e-02 3.463307321071624756e-01 -9.487938135862350464e-02 -1.702257692813873291e-01 1.596453487873077393e-01 -2.832371890544891357e-01
2.056658565998077393e-01 -1.753804385662078857e-01 -2.874559760093688965e-01 -2.674192190170288086e-01 6.421133875846862793e-03 1.568269729614257812e-01 -1.923290789127349854e-01 6.834028661251068115e-02 -1.621547192335128784e-01 -5.713125318288803101e-02 6.974160671234130859e-02 8.285005576908588409e-03 1.362290382385253906e-01 -2.864083275198936462e-02 1.310875713825225830e-01 1.410702019929885864e-01 2.522160708904266357e-01 7.192982733249664307e-02 -1.133170276880264282e-01 -3.077455461025238037e-01 3.114347159862518311e-01 -3.158807456493377686e-01 -2.711769752204418182e-02 1.960194855928421021e-02 1.941926479339599609e-01 6.723973900079727173e-02 -9.829113632440567017e-02 -1.071785539388656616e-01 -1.844061464071273804e-01 2.777422964572906494e-01 1.874581128358840942e-01 -1.779170781373977661e-01
-2.034469395875930786e-01 -1.582197993993759155e-01 -1.957034766674041748e-01 -1.808097958564758301e-01 -1.406253427267074585e-01 2.596597559750080109e-02 -8.754940330982208252e-02 -5.070540308952331543e-01 -9.191650152206420898e-02 -1.349883824586868286e-01 9.421759098768234253e-02 2.322724014520645142e-01 1.474524289369583130e-01 -4.930157586932182312e-02 1.359521746635437012e-01 -4.088626801967620850e-02 1.546116173267364502e-01 -5.629014596343040466e-02 -2.578124701976776123e-01 1.626721024513244629e-02 -1.240952163934707642e-01 -2.108241170644760132e-01 1.425908952951431274e-01 1.451396793127059937e-01 1.202996373176574707e-01 1.517864316701889038e-01 -6.207056343555450439e-02 4.116743206977844238e-01 -9.076056629419326782e-02 1.685701161623001099e-01 2.022070623934268951e-02 -2.426447160542011261e-02
2.940797805786132812e-01 1.189157068729400635e-01 -3.854853287339210510e-02 3.018632531166076660e-01 2.105464935302734375e-01 -9.820100665092468262e-02 -2.666726708412170410e-01 -7.028940320014953613e-02 -2.223468422889709473e-01 -1.980807483196258545e-01 7.001958042383193970e-02 1.497889310121536255e-01 -8.237889409065246582e-02 2.838429212570190430e-01 -1.587049067020416260e-01 -9.602022916078567505e-02 3.973174989223480225e-01 1.059763804078102112e-01 -1.709541678428649902e-01 1.547581255435943604e-01 8.299618214368820190e-02 -4.816075041890144348e-02 9.005863964557647705e-02 9.078115969896316528e-02 6.645777076482772827e-02 -1.362670361995697021e-01 -3.490343093872070312e-01 1.482196897268295288e-01 7.063015550374984741e-02 -5.333307757973670959e-02 1.284478455781936646e-01 -5.317874252796173096e-03
1.886469870805740356e-01 8.675800263881683350e-02 -1.124543398618698120e-01 -2.880383729934692383e-01 -9.448111802339553833e-02 7.271318137645721436e-02 -1.453325599431991577e-01 -1.256369501352310181e-01 -1.262165755033493042e-01 1.504083126783370972e-01 2.127098441123962402e-01 1.212491169571876526e-01 -6.382112950086593628e-02 1.148877888917922974e-01 2.177948690950870514e-02 3.892936185002326965e-02 9.943203628063201904e-02 1.563635915517807007e-01 1.242700777947902679e-02 4.068645462393760681e-02 9.200789965689182281e-03 2.446893453598022461e-01 -2.388637959957122803e-01 4.353890419006347656e-01 3.625775873661041260e-01 9.604933857917785645e-02 -1.027770638465881348e-01 2.748214304447174072e-01 1.119661405682563782e-01 -1.950789242982864380e-01 1.940563917160034180e-01 -1.861175000667572021e-01
-8.243115246295928955e-02 1.104859113693237305e-01 -1.232198849320411682e-01 -1.640576869249343872e-01 -1.030183024704456329e-02 -2.482723295688629150e-01 -1.392586380243301392e-01 4.698505625128746033e-02 -2.298381179571151733e-01 2.816562354564666748e-01 5.390379950404167175e-02 7.946382276713848114e-03 -3.966711089015007019e-02 5.591694265604019165e-03 -1.788420826196670532e-01 -1.554361581802368164e-01 3.377261757850646973e-01 5.176523700356483459e-02 -3.092022426426410675e-02 -9.195937216281890869e-02 4.381788894534111023e-02 -3.841416239738464355e-01 9.934949129819869995e-02 4.390430152416229248e-01 2.384262681007385254e-01 3.138867020606994629e-02 -1.366578489542007446e-01 1.815057992935180664e-01 2.372922301292419434e-01 -8.788596093654632568e-02 9.714917838573455811e-02 3.864321485161781311e-02
1.593274474143981934e-01 -3.177188038825988770e-01 -5.456795170903205872e-02 7.484595477581024170e-02 1.298798471689224243e-01 -1.261672824621200562e-01 -2.154397368431091309e-01 -1.955799758434295654e-01 -6.242600083351135254e-02 1.808125674724578857e-01 1.345255672931671143e-01 3.945778012275695801e-01 -2.103607505559921265e-01 1.817822903394699097e-01 -3.459541872143745422e-02 1.063758283853530884e-01 2.732059061527252197e-01 6.418913602828979492e-02 -6.519529223442077637e-02 -1.435818076133728027e-01 2.892023324966430664e-01 -1.505423188209533691e-01 2.000057697296142578e-01 6.907694786787033081e-02 -1.768026873469352722e-02 -6.953085213899612427e-02 9.768790751695632935e-02 -6.885799020528793335e-02 -8.810830116271972656e-02 6.930310279130935669e-02 2.059057652950286865e-01 -3.440229892730712891e-01
5.202912539243698120e-02 -5.588335543870925903e-02 -1.803712099790573120e-01 1.435476839542388916e-01 2.134823650121688843e-01 -5.760492756962776184e-02 -2.814812362194061279e-01 -1.074592769145965576e-01 7.982125133275985718e-02 7.328344881534576416e-02 9.320089966058731079e-02 1.921716146171092987e-02 2.588769793510437012e-01 -4.135587066411972046e-02 -8.595381677150726318e-02 -2.713249623775482178e-01 6.641907244920730591e-02 3.181767761707305908e-01 -8.371843397617340088e-02 -2.468784302473068237e-01 2.603920698165893555e-01 -2.498624920845031738e-01 3.592079877853393555e-02 2.035358995199203491e-01 2.698703706264495850e-01 1.667890250682830811e-01 -3.931647166609764099e-02 -4.632190987467765808e-02 -1.967746317386627197e-01 1.583102345466613770e-01 3.404829800128936768e-01 1.476742513477802277e-02
-2.599325776100158691e-01 -1.084685251116752625e-01 -2.624204456806182861e-01 7.500831037759780884e-02 1.211043596267700195e-01 -9.466404467821121216e-02 -1.520305424928665161e-01 -3.560118079185485840e-01 -2.083018720149993896e-01 -5.050762742757797241e-02 -9.486888349056243896e-02 6.421817094087600708e-02 -7.275094836950302124e-02 1.444696635007858276e-01 2.832426689565181732e-02 2.329404801130294800e-01 -1.345652639865875244e-01 -1.064236648380756378e-02 -1.913179606199264526e-01 -8.614063262939453125e-02 -6.541558355093002319e-02 8.666783571243286133e-02 -4.650848358869552612e-02 2.184459269046783447e-01 2.927483320236206055e-01 -2.294238209724426270e-01 -3.206464946269989014e-01 2.521824240684509277e-01 1.589334011077880859e-01 1.650341898202896118e-01 2.222145497798919678e-01 -4.315840452909469604e-02
-1.607945561408996582e-01 -1.170302480459213257e-01 -4.741464182734489441e-02 3.205432370305061340e-02 2.842139266431331635e-02 1.923865079879760742e-01 -1.577774733304977417e-01 -2.945517897605895996e-01 1.296701282262802124e-01 5.795787554234266281e-03 -4.396997764706611633e-02 -1.001440733671188354e-02 1.003690585494041443e-01 6.384332478046417236e-02 1.302562803030014038e-01 2.263170331716537476e-01 2.832165658473968506e-01 4.369846358895301819e-02 2.394194714725017548e-02 1.173955276608467102e-01 6.937352567911148071e-02 -1.925928890705108643e-01 3.501363992691040039e-01 2.681033611297607422e-01 3.557590246200561523e-01 -7.550603896379470825e-02 -3.508805334568023682e-01 -5.201704055070877075e-02 8.473823219537734985e-02 -2.236972153186798096e-01 2.408091425895690918e-01 -1.806894689798355103e-02
-3.522348031401634216e-02 -1.566805988550186157e-01 -1.961087584495544434e-01 6.817698013037443161e-03 2.139333486557006836e-01 1.292669028043746948e-01 -2.556258141994476318e-01 -1.531794220209121704e-01 -1.477445363998413086e-01 -1.968278735876083374e-01 1.596636623144149780e-01 9.133416414260864258e-02 2.398624569177627563e-01 8.258812129497528076e-02 1.926057040691375732e-01 -2.468270957469940186e-01 1.711445152759552002e-01 8.886446803808212280e-02 -5.527759715914726257e-02 -2.442211210727691650e-01 3.225914239883422852e-01 1.065589189529418945e-01 1.294272541999816895e-01 3.350833356380462646e-01 3.755223751068115234e-02 -1.331326961517333984e-01 -8.161491900682449341e-02 -8.423939347267150879e-02 -8.507547527551651001e-02 2.090003490447998047e-01 2.233423590660095215e-01 -2.227291166782379150e-01
-4.446838796138763428e-02 -2.722509205341339111e-01 -6.041273940354585648e-03 -6.312494631856679916e-03 6.747443974018096924e-02 -4.189426079392433167e-02 -3.734920024871826172e-01 -7.828694581985473633e-02 -9.057912975549697876e-02 -7.360185496509075165e-03 6.009598821401596069e-02 -1.379501372575759888e-01 1.249583959579467773e-01 9.644660353660583496e-02 1.052146963775157928e-02 -2.075366377830505371e-01 2.007928341627120972e-01 4.998961463570594788e-02 -6.033431738615036011e-02 -1.696903705596923828e-01 1.383686810731887817e-01 -7.659924030303955078e-02 1.007024720311164856e-01 4.446737468242645264e-01 1.860338449478149414e-01 -3.677595406770706177e-02 -2.742452360689640045e-02 1.844608485698699951e-01 -4.825160205364227295e-01 4.291716963052749634e-02 2.217237651348114014e-01 -1.009385660290718079e-01
6.127193197607994080e-02 -2.402573823928833008e-01 -2.049005925655364990e-01 1.338902860879898071e-01 -6.340208649635314941e-02 2.851663231849670410e-01 -2.371382415294647217e-01 -1.423612833023071289e-01 2.397577166557312012e-01 1.739195920526981354e-02 8.157224953174591064e-02 2.006082683801651001e-01 -2.746024914085865021e-02 1.061578914523124695e-01 5.124960094690322876e-03 -7.274939119815826416e-02 4.124993979930877686e-01 -4.866508021950721741e-02 2.541675865650177002e-01 -2.360727041959762573e-01 -8.120415359735488892e-02 1.132154762744903564e-01 -4.023583605885505676e-02 1.365876793861389160e-01 1.778348684310913086e-01 -2.537708580493927002e-01 7.052302360534667969e-02 1.226354613900184631e-01 -3.733407706022262573e-02 -2.930065430700778961e-02 3.047512769699096680e-01 -2.259162068367004395e-01
-1.412934362888336182e-01 -1.210309118032455444e-01 -4.050911366939544678e-01 1.391045749187469482e-01 1.622470915317535400e-01 -2.166469693183898926e-01 -9.787175804376602173e-02 -1.895299404859542847e-01 -2.131730467081069946e-01 1.402798593044281006e-01 -2.271062433719635010e-01 1.261216849088668823e-01 -4.077028855681419373e-02 1.275954395532608032e-01 1.252784729003906250e-01 9.403739124536514282e-02 -1.636244356632232666e-02 4.233277961611747742e-02 -3.413447439670562744e-01 -1.404981464147567749e-01 6.368167698383331299e-02 -4.582430422306060791e-02 -2.986846305429935455e-02 3.915048837661743164e-01 2.813102900981903076e-01 4.015178978443145752e-02 -2.726199291646480560e-02 6.000396981835365295e-02 -2.009220980107784271e-02 9.648593515157699585e-02 3.067561388015747070e-01 -2.344542182981967926e-02
1.900385618209838867e-01 5.701164528727531433e-02 -2.182082980871200562e-01 -1.461519747972488403e-01 2.023306302726268768e-02 -4.001276195049285889e-02 -5.635481327772140503e-02 -1.852114796638488770e-01 1.152277886867523193e-01 2.379797399044036865e-01 1.739181876182556152e-01 2.172226905822753906e-01 -3.862159792333841324e-03 -2.031676769256591797e-01 1.011592894792556763e-01 -8.043792098760604858e-02 1.703664809465408325e-01 6.221153587102890015e-02 1.094172373414039612e-01 -1.310392618179321289e-01 7.821092754602432251e-02 1.633824408054351807e-01 4.049258772283792496e-03 3.805018961429595947e-01 2.180896252393722534e-01 -1.247524023056030273e-01 -1.896265447139739990e-01 3.232564330101013184e-01 7.114340364933013916e-02 1.963721960783004761e-01 1.812966763973236084e-01 -3.565269410610198975e-01
2.376712411642074585e-01 1.535538733005523682e-01 -9.007625281810760498e-02 1.156426370143890381e-01 6.861296296119689941e-02 1.395746618509292603e-01 -2.561013102531433105e-01 -3.236657977104187012e-01 -7.788026332855224609e-02 -8.810186386108398438e-02 -1.750048063695430756e-02 2.605130337178707123e-02 2.852022349834442139e-01 -1.424743980169296265e-01 1.154168695211410522e-01 -3.032208047807216644e-02 1.724588721990585327e-01 1.539285331964492798e-01 -4.848603531718254089e-02 -1.274098604917526245e-01 -1.037968173623085022e-01 5.846610292792320251e-02 2.296675369143486023e-02 -8.118537068367004395e-02 6.675563007593154907e-02 -1.970001906156539917e-01 -3.781312704086303711e-01 2.643719017505645752e-01 -2.523788064718246460e-02 -1.724799871444702148e-01 4.375964999198913574e-01 -4.323635250329971313e-02
-3.383540809154510498e-01 -9.345749765634536743e-02 1.618039794266223907e-02 -1.669472008943557739e-01 3.259755969047546387e-01 -1.775411069393157959e-01 -1.287604570388793945e-01 -7.983811199665069580e-02 -1.409470140933990479e-01 1.206996366381645203e-01 2.278526574373245239e-01 -3.476062044501304626e-02 -8.724763989448547363e-02 1.408071909099817276e-02 -2.717358432710170746e-02 -9.986953809857368469e-04 3.378049433231353760e-01 -5.508562549948692322e-03 -8.617902547121047974e-02 1.687913537025451660e-01 -4.629588872194290161e-02 -2.456043064594268799e-01 -8.520572446286678314e-04 3.977229595184326172e-01 2.694172263145446777e-01 7.803110033273696899e-02 -1.006800159811973572e-01 2.565986812114715576e-01 -2.612909860908985138e-02 8.779968321323394775e-02 2.304598093032836914e-01 7.027959823608398438e-02
8.586359769105911255e-02 -2.810279130935668945e-01 -2.794604301452636719e-01 6.203267350792884827e-02 -2.451294660568237305e-02 6.252969801425933838e-02 -2.279363572597503662e-02 -5.603697896003723145e-02 -6.649368256330490112e-02 2.236829251050949097e-01 -1.215189099311828613e-01 -4.758347943425178528e-02 2.332212328910827637e-01 -1.178578808903694153e-01 -2.837813831865787506e-02 3.069109916687011719e-01 3.000913262367248535e-01 1.439476609230041504e-01 -5.862996727228164673e-02 8.425790071487426758e-02 3.294809758663177490e-01 -5.918896570801734924e-02 -2.055412381887435913e-01 2.403116077184677124e-01 1.877015084028244019e-01 -3.719538822770118713e-02 -2.852662205696105957e-01 9.604818373918533325e-02 -1.713119260966777802e-02 1.452386975288391113e-01 1.677150577306747437e-01 -2.804659605026245117e-01
2.863575816154479980e-01 -4.153965786099433899e-02 2.925604023039340973e-02 -2.095110267400741577e-01 7.936742901802062988e-02 -2.494239360094070435e-01 -8.957995474338531494e-02 -2.314741462469100952e-01 -1.480548679828643799e-01 1.869715154170989990e-01 2.198495119810104370e-01 1.603581607341766357e-01 1.220881044864654541e-01 -1.182009354233741760e-01 2.011745721101760864e-01 1.058044210076332092e-01 1.628284007310867310e-01 4.328201711177825928e-02 2.269045449793338776e-02 4.471814259886741638e-02 2.351477742195129395e-01 1.254670917987823486e-01 -4.024201259016990662e-02 3.230527937412261963e-01 4.158695042133331299e-01 1.501730177551507950e-02 5.124814063310623169e-02 3.731867074966430664e-01 -2.119749039411544800e-02 3.359577059745788574e-02 3.902555257081985474e-02 6.203275173902511597e-02
1.043798681348562241e-02 -4.465622082352638245e-02 1.184835880994796753e-01 1.972856670618057251e-01 1.028630882501602173e-01 -5.895319208502769470e-02 -3.147045075893402100e-01 -1.688213795423507690e-01 -3.374556005001068115e-01 8.244866132736206055e-02 -9.686154872179031372e-02 3.233020007610321045e-01 1.661301553249359131e-01 -8.265444636344909668e-02 2.141325622797012329e-01 8.891036733984947205e-03 1.608797460794448853e-01 6.010301411151885986e-02 1.211120411753654480e-01 -1.094248443841934204e-01 -5.817398801445960999e-02 -1.095312312245368958e-01 -1.233128681778907776e-01 -1.662042737007141113e-01 1.677480489015579224e-01 -3.284399956464767456e-02 -3.750244379043579102e-01 1.414402723312377930e-01 5.463368445634841919e-02 -2.776529490947723389e-01 1.627803891897201538e-01 -2.785854339599609375e-01
-3.531096503138542175e-02 2.644190788269042969e-01 -2.253288477659225464e-01 1.019657999277114868e-01 1.197137460112571716e-01 -1.728319227695465088e-01 -2.842803299427032471e-01 -2.430088967084884644e-01 -2.413954585790634155e-01 -2.734980173408985138e-02 -6.881894171237945557e-02 1.121555790305137634e-01 -1.552735865116119385e-01 1.328982859849929810e-01 3.433599174022674561e-01 -1.321592926979064941e-01 2.479766756296157837e-01 1.589602530002593994e-01 -1.717285960912704468e-01 -8.489666134119033813e-02 2.634395658969879150e-01 -2.331612855195999146e-01 -1.331858783960342407e-01 8.998308330774307251e-02 9.993370622396469116e-02 -1.236882731318473816e-01 -1.139348968863487244e-01 1.461289823055267334e-01 -1.818021237850189209e-01 2.099888175725936890e-01 5.356548726558685303e-02 -1.320233941078186035e-01
-6.623714417219161987e-02 -3.146706223487854004e-01 -1.020106449723243713e-01 1.431990861892700195e-01 2.208191901445388794e-01 1.017524152994155884e-01 -3.296725451946258545e-01 -3.052431941032409668e-01 -1.897121816873550415e-01 6.572630256414413452e-03 -2.132804244756698608e-01 7.191135734319686890e-02 -3.168700262904167175e-02 -4.335762560367584229e-02 1.650549918413162231e-01 1.724920719861984253e-01 2.747280597686767578e-01 -1.016721650958061218e-01 -1.601018607616424561e-01 1.844419986009597778e-01 2.512788772583007812e-01 4.092286154627799988e-02 -1.540342271327972412e-01 6.465763598680496216e-02 3.549197912216186523e-01 1.801595091819763184e-01 -8.878649026155471802e-02 5.203565955162048340e-02 3.947582840919494629e-02 -7.163558900356292725e-02 -2.918048202991485596e-02 2.083071172237396240e-01
-2.717177867889404297e-01 1.100693792104721069e-01 -1.630477309226989746e-01 7.457207143306732178e-02 1.601041853427886963e-02 -7.022172212600708008e-02 -1.607325822114944458e-01 -3.031645417213439941e-01 -2.791248857975006104e-01 -6.754826009273529053e-02 1.489167511463165283e-01 2.104372829198837280e-01 -4.878254979848861694e-02 1.417672168463468552e-02 -5.112075712531805038e-03 -1.397119909524917603e-01 2.623309493064880371e-01 -4.858405888080596924e-02 -8.422022312879562378e-02 7.724107801914215088e-02 -1.785438321530818939e-02 1.057247817516326904e-02 2.219200581312179565e-01 2.628318667411804199e-01 2.301955670118331909e-01 -4.583439975976943970e-02 -1.991408318281173706e-01 2.733981609344482422e-01 7.749388366937637329e-02 -4.108931422233581543e-01 1.313455849885940552e-01 -1.527626067399978638e-01
-1.811524271033704281e-04 -1.614456474781036377e-01 -2.507075965404510498e-01 -3.010316379368305206e-02 1.968902163207530975e-02 5.808333866298198700e-03 -3.440978527069091797e-01 -3.930076062679290771e-01 -1.882606148719787598e-01 -1.251919418573379517e-01 -1.570440977811813354e-01 -1.036706417798995972e-01 1.060131341218948364e-01 -2.372095733880996704e-02 -2.320870943367481232e-02 3.082503192126750946e-02 1.903740763664245605e-01 1.039975881576538086e-01 -3.035733103752136230e-01 -2.151124775409698486e-01 1.078329756855964661e-01 -3.662279546260833740e-01 3.135184198617935181e-02 1.001693308353424072e-01 -1.252476125955581665e-01 2.460717037320137024e-02 -2.568663060665130615e-01 1.498765647411346436e-01 -1.410552710294723511e-01 -2.810161374509334564e-02 -3.979893773794174194e-02 -2.604185044765472412e-01
4.544133320450782776e-02 2.101192623376846313e-01 -1.209269687533378601e-01 9.965723752975463867e-02 1.212115362286567688e-01 -1.415167599916458130e-01 -6.158117670565843582e-03 -3.959895670413970947e-01 -1.455657035112380981e-01 2.582404017448425293e-01 5.008506402373313904e-02 2.368013374507427216e-02 5.866577848792076111e-02 1.074382290244102478e-02 8.071954548358917236e-02 6.246567144989967346e-02 4.253158569335937500e-01 8.814118802547454834e-02 -1.361724287271499634e-01 -1.001555919647216797e-01 2.761177718639373779e-01 -5.894283950328826904e-02 -1.017808690667152405e-01 3.843416571617126465e-01 -1.768729686737060547e-01 -9.397074580192565918e-02 -7.208642363548278809e-02 -6.646593660116195679e-02 -1.171942874789237976e-01 -3.378820717334747314e-01 7.692531682550907135e-03 5.240854341536760330e-03
1.169953569769859314e-01 -5.809963122010231018e-02 -2.922512292861938477e-01 -3.067223727703094482e-02 3.023362159729003906e-01 -2.589553594589233398e-01 2.461539767682552338e-02 -1.270730048418045044e-01 -1.333018532022833824e-03 -7.257420569658279419e-02 1.969486027956008911e-01 4.892400652170181274e-02 1.766490787267684937e-01 1.482189446687698364e-01 -5.026124417781829834e-02 2.674497365951538086e-01 9.034784138202667236e-02 1.379979997873306274e-01 -1.095252260565757751e-01 -3.776450753211975098e-01 3.366250097751617432e-01 -1.309288293123245239e-01 -6.471261382102966309e-02 2.518852055072784424e-01 1.682700961828231812e-01 5.578160658478736877e-02 -2.801986932754516602e-01 -6.642225384712219238e-02 -1.066062077879905701e-01 1.076685339212417603e-01 1.714897602796554565e-01 3.255607932806015015e-02
7.696047425270080566e-02 -4.119176045060157776e-02 1.931237280368804932e-01 -6.086254026740789413e-03 1.260945200920104980e-01 1.562126576900482178e-01 -2.377347201108932495e-01 -2.992167174816131592e-01 -2.583281099796295166e-01 7.609125971794128418e-02 -1.499001532793045044e-01 -1.395311951637268066e-01 1.323149502277374268e-01 -1.043338552117347717e-01 -2.108366042375564575e-02 2.994641959667205811e-01 2.514602243900299072e-01 -1.280114054679870605e-01 -1.479104608297348022e-01 -4.869318753480911255e-02 2.426377730444073677e-03 4.740991815924644470e-02 1.349635869264602661e-01 3.376136124134063721e-01 -3.792925924062728882e-02 -3.524767234921455383e-02 -2.591945230960845947e-02 2.586136460304260254e-01 -2.688014805316925049e-01 9.980245679616928101e-02 2.324959486722946167e-01 -3.014880418777465820e-01
1.232405900955200195e-01 -1.060415059328079224e-01 -3.028753697872161865e-01 -3.392034173011779785e-01 1.326816380023956299e-01 -1.072098389267921448e-01 4.323210939764976501e-02 -1.992469578981399536e-01 1.019183546304702759e-01 2.857178449630737305e-01 8.360699564218521118e-02 1.690420657396316528e-01 -5.113445967435836792e-02 -2.248219847679138184e-01 5.599675700068473816e-02 -1.157835125923156738e-01 2.779208719730377197e-01 8.403925597667694092e-02 2.250496894121170044e-01 8.332610130310058594e-02 1.627293080091476440e-01 1.952010989189147949e-01 4.694563150405883789e-02 2.928717434406280518e-01 2.068879008293151855e-01 -2.226140052080154419e-01 -6.097742170095443726e-02 1.557295024394989014e-01 -3.379913105163723230e-04 -5.686673894524574280e-02 2.688876986503601074e-01 -9.219544380903244019e-02
5.599439144134521484e-03 -2.320779412984848022e-01 -1.513596177101135254e-01 -5.383503157645463943e-03 3.186810612678527832e-01 2.605133354663848877e-01 -2.093651518225669861e-02 -4.111777544021606445e-01 1.652148216962814331e-01 2.211132496595382690e-01 2.398256212472915649e-02 1.516507714986801147e-01 6.587959825992584229e-02 -3.256200850009918213e-01 -8.078251034021377563e-02 5.566390231251716614e-02 2.390100806951522827e-01 -1.484977155923843384e-01 -1.227144822478294373e-01 1.990341022610664368e-02 1.690730750560760498e-01 -2.614590339362621307e-02 7.164257019758224487e-02 4.522754251956939697e-02 6.004123762249946594e-02 2.494884887710213661e-03 -1.144596785306930542e-01 1.698166131973266602e-01 1.524602249264717102e-02 -7.040799409151077271e-02 1.016980037093162537e-01 -4.151196479797363281e-01
-6.486658751964569092e-02 1.049529388546943665e-01 -1.391866058111190796e-01 -1.764247864484786987e-01 1.295260339975357056e-01 -1.409685909748077393e-01 -3.141377493739128113e-02 -3.513679504394531250e-01 5.513422656804323196e-03 6.760244816541671753e-02 -4.212432727217674255e-02 -2.160352282226085663e-02 -2.668986618518829346e-01 2.817255258560180664e-01 -3.406765684485435486e-02 -1.164043471217155457e-01 2.390193343162536621e-01 2.314610928297042847e-01 -4.617960751056671143e-02 9.823055565357208252e-02 8.662662655115127563e-02 -1.719576567411422729e-01 1.742866635322570801e-01 4.816812872886657715e-01 2.848092317581176758e-01 3.394489362835884094e-02 -1.987366676330566406e-01 1.945111900568008423e-01 6.822046637535095215e-02 4.656323790550231934e-02 7.439409941434860229e-02 8.437029272317886353e-02
2.208668142557144165e-01 -2.144540697336196899e-01 -1.280074417591094971e-01 -1.965530216693878174e-01 2.750106155872344971e-01 1.913389116525650024e-01 6.310760229825973511e-02 -2.274543941020965576e-01 -1.974457129836082458e-02 5.124500766396522522e-02 -1.437474042177200317e-01 1.250600963830947876e-01 6.103527266532182693e-03 9.822397679090499878e-02 -1.618812829256057739e-01 -2.253947257995605469e-01 2.660138607025146484e-01 6.589899212121963501e-02 -2.589940130710601807e-01 1.955939829349517822e-01 1.876005828380584717e-01 -1.277315318584442139e-01 1.953685283660888672e-01 -2.040302753448486328e-01 2.715275585651397705e-01 -8.469755947589874268e-02 -2.003000527620315552e-01 2.722360426560044289e-03 -4.797947406768798828e-02 2.666153609752655029e-01 2.227200418710708618e-01 2.168404869735240936e-02
1.405384242534637451e-01 -3.485302999615669250e-02 7.910478860139846802e-03 -3.095998764038085938e-01 4.513274505734443665e-02 -1.990817785263061523e-01 -1.624346822500228882e-01 -2.542301714420318604e-01 -5.353675037622451782e-02 2.057897895574569702e-01 1.951186656951904297e-01 9.937454015016555786e-02 1.703930944204330444e-01 -1.280995309352874756e-01 2.039186954498291016e-01 2.015571892261505127e-01 2.127126008272171021e-01 1.310781836509704590e-01 1.226883083581924438e-01 3.308416903018951416e-02 1.428691893815994263e-01 1.605593115091323853e-01 -1.993072405457496643e-02 3.348095118999481201e-01 3.305075764656066895e-01 5.030738934874534607e-02 -9.399589896202087402e-02 3.382717669010162354e-01 -8.569065481424331665e-02 9.001997858285903931e-02 2.799074165523052216e-02 -2.027262449264526367e-01
-8.946900814771652222e-02 -1.061404645442962646e-01 -1.619323194026947021e-01 -1.238796338438987732e-01 3.561930060386657715e-01 -4.253183305263519287e-02 2.282507345080375671e-02 -2.071127742528915405e-01 -3.768894076347351074e-01 9.902907162904739380e-02 2.566010653972625732e-01 1.226828545331954956e-01 -1.719453185796737671e-01 -4.879005998373031616e-02 -2.064436972141265869e-01 1.724701076745986938e-01 2.827778458595275879e-01 1.078056078404188156e-02 -1.968298554420471191e-01 -4.229993820190429688e-01 2.157996036112308502e-02 5.001091957092285156e-02 1.442009657621383667e-01 9.333612024784088135e-02 1.413485854864120483e-01 -2.467343211174011230e-02 6.432408094406127930e-02 1.607194989919662476e-01 1.262839883565902710e-01 -6.295973062515258789e-02 -9.825566411018371582e-02 1.402119845151901245e-01
2.194008529186248779e-01 -8.779822289943695068e-02 1.331335399299860001e-02 -2.963996827602386475e-01 2.352431230247020721e-02 -1.571927666664123535e-01 -1.609090715646743774e-01 -1.166736707091331482e-01 -8.012195676565170288e-02 2.717700898647308350e-01 3.025484681129455566e-01 1.114233434200286865e-01 8.089621365070343018e-02 9.861476719379425049e-03 2.510229945182800293e-01 7.556800544261932373e-02 1.294935047626495361e-01 -2.232933184131979942e-03 1.014658063650131226e-01 7.492565363645553589e-02 1.017850711941719055e-01 9.617587924003601074e-02 -1.361551284790039062e-01 3.218363225460052490e-01 4.226253628730773926e-01 -1.197900157421827316e-02 -5.684134736657142639e-02 3.653277754783630371e-01 -5.184495076537132263e-02 9.543439745903015137e-02 1.679176092147827148e-01 4.371720179915428162e-02
8.033145219087600708e-02 -1.146559864282608032e-01 -2.500647902488708496e-01 -1.583108603954315186e-01 3.166331648826599121e-01 3.091708756983280182e-02 -6.091252341866493225e-02 -2.930131554603576660e-01 -8.786646276712417603e-02 -1.301746219396591187e-01 1.930585950613021851e-01 -5.403754860162734985e-02 1.133248582482337952e-01 2.276769429445266724e-01 5.566152930259704590e-02 6.391523778438568115e-02 3.161647617816925049e-01 -1.539223194122314453e-01 -4.488020390272140503e-02 -1.804694384336471558e-01 -5.167003348469734192e-02 -1.584337055683135986e-01 -1.368594239465892315e-03 -2.989996373653411865e-01 -2.303582150489091873e-03 -1.365442276000976562e-01 -1.160768792033195496e-01 1.759756058454513550e-01 -3.756809607148170471e-02 -2.142614722251892090e-01 4.197078049182891846e-01 -5.772480368614196777e-02
-1.105543971061706543e-01 -1.067347917705774307e-02 -1.382319349795579910e-02 -2.242464125156402588e-01 1.346959471702575684e-01 3.057284653186798096e-01 -3.629624545574188232e-01 2.763325162231922150e-02 1.135595440864562988e-01 1.510504484176635742e-01 -1.955177634954452515e-02 5.365330353379249573e-02 3.132755309343338013e-02 1.799273341894149780e-01 1.693747043609619141e-01 -1.601644046604633331e-02 3.653911054134368896e-01 9.308932349085807800e-03 -1.965570598840713501e-01 -2.951914370059967041e-01 -1.046199351549148560e-01 -1.248290464282035828e-01 1.304377168416976929e-01 3.511175215244293213e-01 -1.880075633525848389e-01 1.487064957618713379e-01 -2.076985239982604980e-01 7.750359177589416504e-02 -7.072070240974426270e-02 -1.307623684406280518e-01 1.906954646110534668e-01 2.301423810422420502e-02
6.273398548364639282e-02 -2.717863321304321289e-01 -4.436042159795761108e-02 1.717022061347961426e-02 8.783936500549316406e-02 -8.110897243022918701e-02 -3.523171544075012207e-01 -1.708025634288787842e-01 -5.351293459534645081e-02 -2.656667232513427734e-01 -1.507957726716995239e-01 -9.152353554964065552e-02 -9.045358747243881226e-02 -4.637013189494609833e-03 6.880231946706771851e-02 -1.663165986537933350e-01 5.942185968160629272e-02 6.302556395530700684e-02 -7.973179966211318970e-02 -2.057521492242813110e-01 3.221221566200256348e-01 -2.646454274654388428e-01 -1.726361364126205444e-02 3.320587873458862305e-01 -7.682283967733383179e-02 -1.498909108340740204e-02 -3.531929254531860352e-01 2.228064835071563721e-01 -2.458194792270660400e-01 -5.940747261047363281e-02 1.178425401449203491e-01 -9.093472361564636230e-02
-2.083921805024147034e-02 8.993709087371826172e-02 -1.138591021299362183e-01 -1.426190882921218872e-01 -2.595628984272480011e-02 3.607779741287231445e-02 -1.485905498266220093e-01 -2.428916543722152710e-01 -5.125108957290649414e-01 9.797490201890468597e-04 4.093786701560020447e-02 -9.923954494297504425e-03 1.167098283767700195e-01 3.565434738993644714e-02 -4.240196198225021362e-02 -3.321365267038345337e-02 1.376611739397048950e-01 2.065601348876953125e-01 4.904311150312423706e-03 -2.098743319511413574e-01 -6.210573017597198486e-02 -6.967894267290830612e-03 1.458283662796020508e-01 2.848430164158344269e-02 2.254769355058670044e-01 -2.491776794195175171e-01 -3.193880319595336914e-01 1.787210404872894287e-01 -2.235104888677597046e-02 -3.514696657657623291e-01 2.713661193847656250e-01 1.290915906429290771e-01
-3.768179193139076233e-02 3.885827213525772095e-02 3.455673286225646734e-04 -1.058929786086082458e-01 3.534951806068420410e-01 -9.226216375827789307e-02 -4.013946354389190674e-01 -1.736981570720672607e-01 -5.410535261034965515e-02 -1.709470748901367188e-01 -1.512078791856765747e-01 -3.706069290637969971e-02 1.612368077039718628e-01 2.289429157972335815e-01 2.335594594478607178e-02 1.202756017446517944e-01 2.299391478300094604e-01 -9.993969649076461792e-02 -3.238641098141670227e-02 -2.752654552459716797e-01 4.654343239963054657e-03 2.584933638572692871e-01 1.103685200214385986e-01 2.040439844131469727e-01 2.747935950756072998e-01 2.153095304965972900e-01 -2.927492260932922363e-01 -4.683758318424224854e-02 -1.239547878503799438e-02 -1.527494937181472778e-02 2.014310806989669800e-01 -1.492330990731716156e-02
7.439853250980377197e-02 -1.425130963325500488e-01 -2.890193760395050049e-01 -1.177022829651832581e-01 1.617479324340820312e-01 -9.362072497606277466e-02 -1.353331506252288818e-01 -3.033106029033660889e-01 -9.639787673950195312e-02 -9.440419822931289673e-02 -1.011677160859107971e-01 1.872975081205368042e-01 -2.380467718467116356e-03 2.665152549743652344e-01 4.606807604432106018e-02 -1.512286961078643799e-01 2.738876938819885254e-01 6.547819823026657104e-02 1.433097720146179199e-01 -1.202390938997268677e-01 2.334640026092529297e-01 -8.318002219311892986e-04 2.760057747364044189e-01 -2.230897098779678345e-01 2.611488699913024902e-01 2.479846328496932983e-01 -2.600397467613220215e-01 -1.332064867019653320e-01 -1.546628121286630630e-02 2.078950554132461548e-01 1.255234777927398682e-01 -5.435292795300483704e-02
3.460541367530822754e-01 -1.376767605543136597e-01 1.755080819129943848e-01 -5.175972729921340942e-02 3.650657832622528076e-03 -8.575697243213653564e-02 -2.060845792293548584e-01 -3.921107053756713867e-01 -2.776690013706684113e-02 -2.358929067850112915e-02 3.850283324718475342e-01 -1.031829640269279480e-01 -2.076888643205165863e-02 -5.968187749385833740e-02 -8.330398797988891602e-02 -5.067502707242965698e-02 2.546664774417877197e-01 2.975713610649108887e-01 -1.080615296959877014e-01 -1.421477049589157104e-01 1.402748674154281616e-01 4.096116870641708374e-02 1.025608777999877930e-01 5.320977047085762024e-02 -8.461816608905792236e-02 -9.721390902996063232e-02 7.428566925227642059e-03 1.015159860253334045e-02 9.942790493369102478e-04 -9.237619489431381226e-02 3.770707845687866211e-01 -2.510396540164947510e-01
2.115425914525985718e-01 -2.093925923109054565e-01 -2.584302611649036407e-02 1.422974765300750732e-01 3.715208172798156738e-02 -2.303615361452102661e-01 -1.594293266534805298e-01 -5.876883864402770996e-03 -5.199065059423446655e-02 1.301414966583251953e-01 5.815967917442321777e-03 1.573747098445892334e-01 -2.318110316991806030e-01 1.139190271496772766e-01 -5.279896035790443420e-02 -3.567647635936737061e-01 4.030122756958007812e-01 1.992951780557632446e-01 -7.077134400606155396e-02 -1.853603273630142212e-01 2.331255078315734863e-01 -2.403821498155593872e-01 -1.115999519824981689e-01 3.443410247564315796e-02 3.080320954322814941e-01 -6.014771386981010437e-02 7.775805890560150146e-02 1.525494549423456192e-02 4.341023508459329605e-03 -1.308458447456359863e-01 2.170545160770416260e-01 -1.818172633647918701e-01
2.275932580232620239e-01 4.956870898604393005e-02 -1.313557475805282593e-01 -1.950698494911193848e-01 6.823805719614028931e-02 -1.403982639312744141e-01 1.028358787298202515e-01 -3.136199116706848145e-01 7.939863018691539764e-03 2.091440707445144653e-01 1.066915914416313171e-01 3.830567747354507446e-02 1.189969331026077271e-01 -3.209890425205230713e-01 2.621707022190093994e-01 -1.156321540474891663e-01 2.795258164405822754e-01 5.613480135798454285e-02 7.529358565807342529e-02 1.403404772281646729e-02 1.585268527269363403e-01 1.953911222517490387e-02 1.611366309225559235e-02 2.850034534931182861e-01 1.084179580211639404e-01 -5.992079153656959534e-02 -1.629933267831802368e-01 3.719693720340728760e-01 2.157368510961532593e-02 1.221080198884010315e-01 2.165074050426483154e-01 -2.539848685264587402e-01
8.250205218791961670e-02 -1.319742649793624878e-01 -3.661098182201385498e-01 6.763239949941635132e-02 1.402228027582168579e-01 -5.635978281497955322e-02 -2.140836566686630249e-01 -4.258367717266082764e-01 -1.325842589139938354e-01 1.710122264921665192e-02 1.436261236667633057e-01 1.101223453879356384e-01 2.554432451725006104e-01 5.993250012397766113e-02 3.860193863511085510e-02 2.916067838668823242e-02 1.310541331768035889e-01 5.931039899587631226e-02 1.760961115360260010e-01 4.002164304256439209e-02 1.978050172328948975e-01 -2.561039924621582031e-01 -3.065540790557861328e-01 1.508434861898422241e-01 -3.653424791991710663e-03 -3.244383260607719421e-02 -2.589632011950016022e-02 2.520409524440765381e-01 -2.357569038867950439e-01 2.044538706541061401e-01 1.632951349020004272e-01 3.590331226587295532e-02
2.564982511103153229e-02 5.456875637173652649e-02 -2.635491192340850830e-01 -2.266328036785125732e-01 1.497758179903030396e-01 -2.709472924470901489e-02 3.193474560976028442e-02 -1.749253869056701660e-01 -4.706289991736412048e-02 1.219527423381805420e-01 3.081493973731994629e-01 -3.352759405970573425e-02 1.091684922575950623e-01 2.452804893255233765e-01 6.544075161218643188e-02 -8.937959372997283936e-02 9.225289523601531982e-02 1.444442272186279297e-01 -8.626722544431686401e-02 -5.479810759425163269e-02 -1.263910681009292603e-01 -5.820780526846647263e-03 -1.246327385306358337e-01 3.685377538204193115e-01 1.077638715505599976e-01 2.868326604366302490e-01 -7.775085419416427612e-02 3.942215740680694580e-01 -8.092969655990600586e-02 -2.057478874921798706e-01 2.322132140398025513e-02 -3.336085677146911621e-01
-1.280543059110641479e-01 -4.423698410391807556e-02 -7.371418178081512451e-02 2.633153796195983887e-01 1.255892515182495117e-01 1.573922112584114075e-02 -8.541087061166763306e-02 -4.109605848789215088e-01 -1.420330405235290527e-01 -7.287053018808364868e-02 1.564642190933227539e-01 2.614081501960754395e-01 2.037772089242935181e-01 3.069283999502658844e-02 2.547053061425685883e-02 1.071432307362556458e-01 5.394979566335678101e-02 1.392599791288375854e-01 7.904238067567348480e-03 -1.920864731073379517e-01 4.414276480674743652e-01 -1.722684353590011597e-01 -2.276261448860168457e-01 1.050401926040649414e-01 3.895176574587821960e-02 -1.112290248274803162e-01 -1.497700065374374390e-01 2.597437798976898193e-01 -1.562234014272689819e-01 1.430365890264511108e-01 2.119376063346862793e-01 -3.953132778406143188e-02
-4.829436168074607849e-02 -3.815840184688568115e-01 -6.872311979532241821e-02 -1.562422364950180054e-01 5.332867428660392761e-02 -4.975450038909912109e-02 6.916983425617218018e-02 -6.592019647359848022e-02 -1.400887668132781982e-01 1.997588016092777252e-02 -1.150874495506286621e-01 1.787539869546890259e-01 2.039909735321998596e-02 1.857217699289321899e-01 7.195574790239334106e-02 2.270475588738918304e-02 3.959226906299591064e-01 1.466399878263473511e-01 -3.900173604488372803e-01 -4.323766231536865234e-01 1.195999756455421448e-01 9.940071403980255127e-02 1.974099427461624146e-01 9.364119917154312134e-02 2.805106341838836670e-02 -4.763517901301383972e-02 -1.563743352890014648e-01 -2.005151100456714630e-02 6.265410035848617554e-02 1.728236675262451172e-01 2.191892862319946289e-01 6.049653887748718262e-02
1.102093011140823364e-01 -3.024970889091491699e-01 1.744686812162399292e-02 3.924410417675971985e-02 2.197975516319274902e-01 -1.446468085050582886e-01 -3.749244213104248047e-01 -4.395352676510810852e-02 -1.860139705240726471e-02 7.071399688720703125e-02 8.886919915676116943e-02 -1.329155564308166504e-01 5.697328969836235046e-02 -6.620293855667114258e-02 -2.394269779324531555e-02 2.596384286880493164e-02 1.491349339485168457e-01 1.270520091056823730e-01 -1.162744611501693726e-01 -1.951244175434112549e-01 3.138189911842346191e-01 -2.285877615213394165e-01 2.825912535190582275e-01 4.442617893218994141e-01 2.776236087083816528e-02 2.013920396566390991e-01 -1.358946859836578369e-01 1.054255515336990356e-01 -2.094254642724990845e-01 2.320922538638114929e-02 9.120856225490570068e-02 -3.766025602817535400e-02
2.484306246042251587e-01 -4.520180076360702515e-02 -1.391399800777435303e-01 -2.540919184684753418e-01 9.189018607139587402e-02 1.438610851764678955e-01 7.221913337707519531e-02 -5.586100220680236816e-01 -1.793027073144912720e-01 9.017485380172729492e-02 6.660349317826330662e-04 1.067486405372619629e-01 1.573157459497451782e-01 -2.782244384288787842e-01 -1.887605190277099609e-01 -1.494986563920974731e-01 2.069067806005477905e-01 1.981301233172416687e-02 2.079545557498931885e-01 -2.288437634706497192e-01 -1.495749782770872116e-02 -1.394811272621154785e-01 7.558798789978027344e-02 1.772049814462661743e-01 -5.027545988559722900e-02 -1.539228260517120361e-01 -1.812477111816406250e-01 5.529597029089927673e-02 9.836933016777038574e-02 -3.576901182532310486e-02 7.093299180269241333e-02 1.427403092384338379e-01
2.426364645361900330e-02 1.727726161479949951e-01 -4.700668156147003174e-01 1.426331847906112671e-01 8.288219571113586426e-02 -1.171079948544502258e-01 -2.399628758430480957e-01 -1.802060604095458984e-01 -2.124278694391250610e-01 -1.241689268499612808e-02 3.079506009817123413e-02 2.572707831859588623e-01 -1.985835880041122437e-01 2.241670787334442139e-01 3.919635415077209473e-01 2.471522986888885498e-02 1.572397053241729736e-01 7.919802516698837280e-02 -1.040826290845870972e-01 -7.330757216550409794e-04 1.322333663702011108e-01 -2.821992523968219757e-02 -6.394447293132543564e-03 2.109269350767135620e-01 8.551693707704544067e-02 1.516005694866180420e-01 -1.707627922296524048e-01 7.757096737623214722e-02 -4.293616861104965210e-02 1.678228974342346191e-01 1.505075842142105103e-01 1.961825639009475708e-01
1.298862546682357788e-01 1.274699866771697998e-01 4.003620892763137817e-02 1.390476226806640625e-01 2.016942948102951050e-02 -1.754151582717895508e-01 -3.244249522686004639e-01 -2.278098762035369873e-01 -2.133412063121795654e-01 -9.029528498649597168e-02 -7.831983268260955811e-02 8.752625435590744019e-02 -2.344788908958435059e-01 4.717473685741424561e-02 2.870470285415649414e-01 4.281196743249893188e-02 1.748132407665252686e-01 1.582233794033527374e-02 -1.968204677104949951e-01 -2.827799320220947266e-02 2.280904166400432587e-02 -1.968109458684921265e-01 -5.647049471735954285e-02 3.913313448429107666e-01 1.005500182509422302e-02 -4.647952690720558167e-02 -2.056023180484771729e-01 9.148561209440231323e-02 -1.443412750959396362e-01 3.485494256019592285e-01 2.678620815277099609e-01 -1.257539838552474976e-01
-4.120729118585586548e-02 -1.177087500691413879e-01 -5.095419660210609436e-02 -2.246925979852676392e-01 -2.714992966502904892e-03 -1.266542077064514160e-01 7.698912918567657471e-02 -3.971822857856750488e-01 -2.335834205150604248e-01 7.240551710128784180e-02 1.487650275230407715e-01 2.803093791007995605e-01 8.641987293958663940e-02 2.186352312564849854e-01 1.069406792521476746e-01 -2.572408504784107208e-02 1.097993999719619751e-01 3.856052830815315247e-02 2.596094608306884766e-01 -1.240696012973785400e-01 -8.940351009368896484e-02 1.215430498123168945e-01 4.643820598721504211e-02 2.191047817468643188e-01 2.391750365495681763e-01 6.212218478322029114e-02 3.689908236265182495e-02 5.304613113403320312e-01 -6.471945345401763916e-02 1.575877517461776733e-02 5.335609242320060730e-02 5.828696489334106445e-02
1.134958863258361816e-02 -2.101619355380535126e-02 -3.515652716159820557e-01 -9.813222289085388184e-02 -2.070185244083404541e-01 -2.998425252735614777e-02 -3.513504564762115479e-01 -3.201939761638641357e-01 -1.676862239837646484e-01 -1.156321913003921509e-01 -8.562210947275161743e-02 -8.439649641513824463e-02 7.537584751844406128e-02 1.629657596349716187e-01 1.976407766342163086e-01 4.304236173629760742e-02 2.739551663398742676e-01 -3.397398814558982849e-02 5.913950875401496887e-02 -1.378993988037109375e-01 -3.280277922749519348e-02 -2.214622944593429565e-01 -3.986447751522064209e-01 1.610624641180038452e-01 8.508600294589996338e-03 3.480798751115798950e-02 -2.260085046291351318e-01 2.069208323955535889e-01 7.066101580858230591e-02 2.787293493747711182e-02 7.212743163108825684e-02 -1.659061461687088013e-01
1.424527615308761597e-01 5.036392435431480408e-02 -3.288003802299499512e-01 -8.632401376962661743e-02 -1.549947261810302734e-01 1.309132874011993408e-01 -2.155842036008834839e-01 -3.111035525798797607e-01 -2.115265876054763794e-01 -1.068643629550933838e-01 -2.689824700355529785e-01 -1.161619871854782104e-01 -2.235694322735071182e-03 1.124173328280448914e-01 2.799599617719650269e-02 1.252797842025756836e-01 2.573886215686798096e-01 -1.819564700126647949e-01 -7.252267748117446899e-02 -1.082135364413261414e-01 1.474127024412155151e-01 -1.412221640348434448e-01 -2.534144222736358643e-01 3.570563495159149170e-01 5.532639473676681519e-02 7.571715116500854492e-02 -1.977977603673934937e-01 8.964155614376068115e-02 -1.119839847087860107e-01 -2.507586181163787842e-01 1.002683043479919434e-01 -1.221425309777259827e-01
9.029893577098846436e-02 -1.938565671443939209e-01 -8.220558054745197296e-03 -1.951696425676345825e-01 -5.241232737898826599e-02 2.918275073170661926e-03 -3.381661176681518555e-01 -3.359758853912353516e-01 -6.212673708796501160e-02 2.201700806617736816e-01 2.788086831569671631e-01 1.366950869560241699e-01 -2.423899248242378235e-02 -4.570616781711578369e-02 -5.809862166643142700e-02 1.107300072908401489e-02 7.621385902166366577e-02 4.153118431568145752e-01 -3.519000858068466187e-02 5.172349140048027039e-02 -5.125738307833671570e-02 -1.365033984184265137e-01 7.632368709892034531e-03 2.320666164159774780e-01 3.047848343849182129e-01 -6.828906387090682983e-02 1.027456521987915039e-01 2.440671920776367188e-01 1.197259500622749329e-01 9.927836060523986816e-02 -2.397623285651206970e-02 -2.852340936660766602e-01
2.226622588932514191e-02 -4.640670120716094971e-02 -4.402641952037811279e-02 2.899472415447235107e-01 3.119175434112548828e-01 -9.130447357892990112e-02 -1.648869812488555908e-01 -1.533218324184417725e-01 -8.746366947889328003e-02 -7.533687353134155273e-02 -6.731483340263366699e-02 -8.884146809577941895e-02 -5.757314339280128479e-02 -2.605914771556854248e-01 2.124132402241230011e-02 5.228658765554428101e-02 1.515785902738571167e-01 -2.309427037835121155e-02 7.797290384769439697e-02 -3.209431469440460205e-01 2.407836467027664185e-01 2.627684772014617920e-01 1.784928515553474426e-02 2.837760150432586670e-01 1.164166629314422607e-01 3.726820647716522217e-02 -2.364807277917861938e-01 2.551406919956207275e-01 6.159163266420364380e-02 2.581915855407714844e-01 1.510567665100097656e-01 -2.918215095996856689e-01
-3.510989248752593994e-02 -5.806838348507881165e-02 9.095437824726104736e-02 2.922402918338775635e-01 2.597158551216125488e-01 1.449958533048629761e-01 -5.610400438308715820e-01 -2.372480630874633789e-01 -6.928759161382913589e-03 2.377618551254272461e-01 1.169647090137004852e-02 -1.459530293941497803e-01 1.271299421787261963e-01 -7.995862513780593872e-03 2.961792238056659698e-02 -1.787290275096893311e-01 1.951319277286529541e-01 -4.004212468862533569e-02 -9.645765274763107300e-02 -8.221355080604553223e-02 1.198401078581809998e-01 -2.485291063785552979e-01 -4.454806447029113770e-03 3.555931150913238525e-01 1.440883725881576538e-01 -3.338690102100372314e-02 -1.107784584164619446e-01 5.669197440147399902e-02 -8.146312087774276733e-03 -6.882671266794204712e-02 7.318174093961715698e-02 9.625940769910812378e-02
-5.533775687217712402e-02 -2.624855935573577881e-01 -1.467889696359634399e-01 -2.174156755208969116e-01 1.274724900722503662e-01 1.318137645721435547e-01 -3.861485719680786133e-01 -8.900188654661178589e-02 -2.115225195884704590e-01 -5.973570793867111206e-02 6.636695563793182373e-02 -5.525254085659980774e-02 2.229396551847457886e-01 -9.268499165773391724e-02 1.347367763519287109e-01 -8.819903433322906494e-02 -1.199692487716674805e-01 1.039521098136901855e-01 -8.895543962717056274e-02 -1.806947439908981323e-01 2.434572726488113403e-01 -3.166382014751434326e-02 6.973627209663391113e-02 4.808524847030639648e-01 1.238210275769233704e-01 1.375186443328857422e-01 -1.318060010671615601e-01 1.029442623257637024e-02 -6.500408053398132324e-02 -1.315349340438842773e-01 3.030469417572021484e-01 -3.698884323239326477e-02
6.501577049493789673e-02 8.071216195821762085e-02 -3.444615900516510010e-01 3.177095577120780945e-02 1.311077773571014404e-01 1.659326255321502686e-02 -2.609526216983795166e-01 -2.006857097148895264e-01 -1.336054056882858276e-01 9.911887347698211670e-02 1.639253795146942139e-01 -8.940748870372772217e-02 5.789058282971382141e-02 -9.032779932022094727e-02 2.925499975681304932e-01 -8.067003637552261353e-02 1.299519091844558716e-01 2.396312355995178223e-01 -4.563544318079948425e-02 -6.306382268667221069e-02 -4.819564148783683777e-02 -1.957187205553054810e-01 2.559496164321899414e-01 -6.901592761278152466e-02 3.140443861484527588e-01 -1.526280343532562256e-01 -2.850416488945484161e-02 2.776589393615722656e-01 -1.780362427234649658e-01 -2.362499088048934937e-01 2.978097796440124512e-01 -1.015662550926208496e-01
1.569563001394271851e-01 -8.499039709568023682e-02 -3.608526587486267090e-01 8.491688966751098633e-02 -1.749586910009384155e-01 1.363621801137924194e-01 -2.201341688632965088e-01 -4.609130322933197021e-01 -1.998811811208724976e-01 -1.210895776748657227e-01 -2.752957344055175781e-01 -9.826998226344585419e-03 -6.707242131233215332e-02 1.905607245862483978e-02 -1.401148289442062378e-01 1.346994787454605103e-01 2.056373357772827148e-01 1.140316948294639587e-01 1.445306651294231415e-02 -1.842636764049530029e-01 8.655843883752822876e-02 -5.486867949366569519e-02 -1.940963119268417358e-01 2.357302159070968628e-01 4.079449176788330078e-02 6.932705640792846680e-02 -3.131050467491149902e-01 2.529017999768257141e-02 9.646194521337747574e-04 -2.089398503303527832e-01 -3.128670156002044678e-02 -6.705211102962493896e-02
-7.283065468072891235e-02 -1.397815197706222534e-01 -8.529453724622726440e-02 7.356200367212295532e-03 5.232731252908706665e-02 -4.890395328402519226e-02 2.432524971663951874e-02 -4.072485268115997314e-01 -4.652353003621101379e-02 4.715285450220108032e-02 1.881495416164398193e-01 2.758121192455291748e-01 1.866699308156967163e-01 1.072715744376182556e-01 -2.608670154586434364e-03 1.514716446399688721e-01 1.530148983001708984e-01 2.371797859668731689e-01 4.702346771955490112e-02 -2.385998666286468506e-01 3.561741411685943604e-01 -2.356754094362258911e-01 4.065196961164474487e-02 9.279926866292953491e-02 1.845059245824813843e-01 6.822087615728378296e-02 -1.358464956283569336e-01 -6.730648130178451538e-02 -3.248558342456817627e-01 1.620303988456726074e-01 2.759099602699279785e-01 1.001115813851356506e-01
-9.265515208244323730e-02 -6.230381876230239868e-02 9.963082522153854370e-02 3.396828472614288330e-02 1.969104111194610596e-01 -6.146629899740219116e-02 2.014023438096046448e-02 -2.805663049221038818e-01 -2.243767976760864258e-01 1.346515398472547531e-02 6.654703617095947266e-02 1.228355336934328079e-02 1.289330571889877319e-01 -2.118302136659622192e-01 -2.695898711681365967e-01 -7.494575530290603638e-02 2.340729087591171265e-01 1.994251757860183716e-01 -2.213585004210472107e-02 -2.338035106658935547e-01 -1.318362504243850708e-01 2.489455975592136383e-02 -3.564866632223129272e-02 1.295405924320220947e-01 7.240052521228790283e-02 -2.261616289615631104e-01 -4.798768162727355957e-01 2.948891818523406982e-01 -1.052563488483428955e-01 2.397296018898487091e-03 1.851474344730377197e-01 -2.347721606492996216e-01
5.172110348939895630e-02 -2.891598641872406006e-01 -2.263090014457702637e-01 6.204289570450782776e-02 6.637310236692428589e-02 -8.156638592481613159e-02 -7.711496436968445778e-04 -3.106850981712341309e-01 -3.452790901064872742e-02 1.532975118607282639e-02 -2.366678416728973389e-01 -9.038347005844116211e-02 2.109958082437515259e-01 -2.060903934761881828e-03 6.791678816080093384e-02 -4.043703526258468628e-02 1.137650087475776672e-01 -7.239246740937232971e-03 -1.625339835882186890e-01 8.265054225921630859e-02 3.706567883491516113e-01 -2.092724889516830444e-01 -1.857627779245376587e-01 2.004150450229644775e-01 8.803150057792663574e-02 -1.035564467310905457e-01 -1.836502701044082642e-01 2.209789752960205078e-01 -8.111768215894699097e-02 1.055133491754531860e-01 3.808072507381439209e-01 -2.623439431190490723e-01
1.796118319034576416e-01 -1.038363724946975708e-01 7.387986779212951660e-02 1.887784302234649658e-01 4.260715842247009277e-02 9.933170676231384277e-02 -2.528785765171051025e-01 -1.583400219678878784e-01 -6.267512217164039612e-03 1.086777374148368835e-01 -1.050961092114448547e-01 2.083526104688644409e-01 -5.694881081581115723e-02 2.011894285678863525e-01 2.529390621930360794e-03 -1.443377882242202759e-01 1.494086235761642456e-01 -1.457263529300689697e-01 1.008726432919502258e-01 -9.837076067924499512e-02 3.796626627445220947e-01 1.299923360347747803e-01 2.767623588442802429e-02 3.110384047031402588e-01 7.670614868402481079e-02 5.843630805611610413e-02 -2.207483649253845215e-01 2.276450395584106445e-01 -3.183760344982147217e-01 2.696873545646667480e-01 2.485521286725997925e-01 -1.288681775331497192e-01
1.133950054645538330e-01 1.249857768416404724e-01 -7.615077495574951172e-02 7.024326175451278687e-02 7.495740801095962524e-02 1.115694642066955566e-01 -2.024531513452529907e-01 -3.242821395397186279e-01 -4.724422097206115723e-02 -2.117244303226470947e-01 2.219289727509021759e-02 4.629428312182426453e-02 -3.833532333374023438e-01 1.480477303266525269e-01 1.047692000865936279e-01 3.746375814080238342e-02 3.657741248607635498e-01 -2.477560490369796753e-01 5.555109237320721149e-04 -1.770292818546295166e-01 3.028428852558135986e-01 1.428153924643993378e-02 -1.094366610050201416e-02 1.343085318803787231e-01 2.980191027745604515e-03 1.227365881204605103e-01 -2.301602959632873535e-01 -2.028804086148738861e-02 2.569476962089538574e-01 3.153430297970771790e-02 3.047791123390197754e-01 2.581883408129215240e-02
8.445890992879867554e-02 -3.569168224930763245e-02 2.737248316407203674e-02 -2.922625541687011719e-01 1.232013851404190063e-01 -6.681525707244873047e-02 -4.056380987167358398e-01 -1.373660117387771606e-01 -4.004654660820960999e-02 -1.242497786879539490e-01 -1.608391702175140381e-01 2.967953085899353027e-01 1.154668405652046204e-01 -4.168755188584327698e-02 7.497868686914443970e-02 1.010828092694282532e-01 3.436655504629015923e-03 -9.901539236307144165e-02 -4.649385064840316772e-02 -3.454102277755737305e-01 1.183599159121513367e-01 -1.543894112110137939e-01 2.656817436218261719e-01 1.796129345893859863e-01 1.740180402994155884e-01 -1.309444457292556763e-01 -5.498894024640321732e-03 9.583171457052230835e-02 -2.369894683361053467e-01 -1.499050259590148926e-01 3.501678109169006348e-01 1.029026657342910767e-01
2.169775217771530151e-01 -8.693548291921615601e-02 5.744575173594057560e-04 -1.347782909870147705e-01 -1.744237989187240601e-01 -5.121280997991561890e-02 -1.229865700006484985e-01 -2.131305783987045288e-01 -7.997798919677734375e-02 3.936144113540649414e-01 2.286629676818847656e-01 2.149285376071929932e-02 -1.342414021492004395e-01 2.529566884040832520e-01 -7.165732234716415405e-02 1.138380840420722961e-01 4.518301412463188171e-02 1.819874197244644165e-01 -1.470751315355300903e-01 -1.881025172770023346e-02 2.671228721737861633e-02 1.242189034819602966e-01 -1.282327473163604736e-01 4.114609062671661377e-01 2.216197550296783447e-01 1.312934011220932007e-01 -1.854972988367080688e-01 3.059519827365875244e-01 1.328988224267959595e-01 -1.082726716995239258e-01 1.737782061100006104e-01 -8.021904528141021729e-02
-1.751819103956222534e-01 1.220168918371200562e-01 9.229530394077301025e-02 1.179662570357322693e-01 3.241079449653625488e-01 -1.108057564124464989e-03 -1.625302806496620178e-02 -5.032098889350891113e-01 -6.469354033470153809e-02 -6.818670034408569336e-02 7.179605215787887573e-02 7.561010122299194336e-02 -1.852692216634750366e-01 8.824820071458816528e-02 -2.145658582448959351e-01 -6.591719388961791992e-02 1.019465401768684387e-01 2.716902270913124084e-02 -1.690810918807983398e-01 -2.458771467208862305e-01 3.151105046272277832e-01 8.874182403087615967e-02 -1.646446734666824341e-01 2.867054939270019531e-01 4.919483885169029236e-02 -1.645883470773696899e-01 -4.027224704623222351e-02 3.145640194416046143e-01 -7.355468720197677612e-02 5.084176734089851379e-02 3.555435687303543091e-02 7.253190875053405762e-02
1.905631124973297119e-01 -2.566753625869750977e-01 -1.503332555294036865e-01 1.318911015987396240e-01 3.745956718921661377e-01 -1.426238752901554108e-02 -1.035739406943321228e-01 -2.630518376827239990e-02 1.590080857276916504e-01 7.214773446321487427e-02 -1.061198487877845764e-02 1.677448600530624390e-01 3.482369482517242432e-01 4.013915359973907471e-02 4.903316497802734375e-02 -1.824024915695190430e-01 1.886188089847564697e-01 -1.505147963762283325e-01 -1.413417458534240723e-01 -1.819792389869689941e-02 1.591366529464721680e-01 -1.292879413813352585e-02 -4.043193161487579346e-02 3.308818340301513672e-01 2.084159553050994873e-01 -1.299297511577606201e-01 -9.446089714765548706e-02 1.193600371479988098e-01 -2.429578751325607300e-01 1.562820225954055786e-01 2.965171933174133301e-01 1.362173706293106079e-01
-2.005196809768676758e-01 -2.726111747324466705e-02 5.117825791239738464e-02 -6.018619611859321594e-02 2.195581495761871338e-01 1.350584179162979126e-01 -2.116394788026809692e-01 -2.306094467639923096e-01 -3.150103688240051270e-01 -6.456508487462997437e-02 1.463392525911331177e-01 -2.820095419883728027e-02 2.280604466795921326e-02 -2.672082185745239258e-01 -5.656954273581504822e-02 -1.081830710172653198e-01 3.540070056915283203e-01 1.528331339359283447e-01 -1.873851567506790161e-01 -2.052681744098663330e-01 -1.388495713472366333e-01 1.084558591246604919e-01 7.245501875877380371e-02 3.346226811408996582e-01 4.917300492525100708e-02 8.507946506142616272e-03 -3.675883114337921143e-01 1.763179153203964233e-01 -2.608887851238250732e-02 -1.208009794354438782e-01 8.690411597490310669e-02 -1.011799052357673645e-01
9.743531793355941772e-02 1.123764961957931519e-01 -1.843354403972625732e-01 -1.841007322072982788e-01 2.340992987155914307e-01 1.115477383136749268e-01 -1.826967485249042511e-02 -1.306317094713449478e-02 -2.857294082641601562e-01 9.390658140182495117e-02 -1.603203862905502319e-01 5.649678781628608704e-02 7.600320875644683838e-02 1.789551377296447754e-01 3.334127366542816162e-02 -2.508321590721607208e-02 2.539227008819580078e-01 1.819304190576076508e-02 -9.962508827447891235e-02 -2.432258129119873047e-01 3.722145222127437592e-03 6.949707865715026855e-02 2.142284959554672241e-01 -6.926421076059341431e-02 2.722419202327728271e-01 4.144838750362396240e-01 -2.628059387207031250e-01 -6.527578458189964294e-03 -9.028710424900054932e-02 -1.193449869751930237e-01 3.727322220802307129e-01 -1.326117366552352905e-01
2.905596792697906494e-01 -1.440135091543197632e-01 -1.629060134291648865e-02 -2.124621272087097168e-01 5.082985386252403259e-02 7.263605296611785889e-02 2.370354384183883667e-01 -2.929262816905975342e-01 4.862587526440620422e-02 7.997758686542510986e-02 1.342307180166244507e-01 1.650159657001495361e-01 1.790017485618591309e-01 5.909087508916854858e-02 1.366170793771743774e-01 -6.097192317247390747e-02 2.470960840582847595e-02 -1.393777281045913696e-01 8.986791223287582397e-02 -1.852292567491531372e-01 -8.224010467529296875e-02 -2.292066365480422974e-01 2.412796616554260254e-01 4.175491034984588623e-01 -6.404323875904083252e-02 -9.916156530380249023e-03 -2.901070415973663330e-01 5.232263728976249695e-02 -7.622669916599988937e-03 -7.003475725650787354e-02 2.809838056564331055e-01 -2.415672540664672852e-01
-1.544929146766662598e-01 8.793501555919647217e-02 -1.102402731776237488e-01 -9.959182888269424438e-02 8.863360434770584106e-02 -5.070310086011886597e-02 -1.026231646537780762e-01 -3.243419826030731201e-01 -7.722913473844528198e-02 -2.386283315718173981e-02 -7.978649437427520752e-02 7.858859747648239136e-02 -4.828938841819763184e-02 6.077551748603582382e-03 -3.020925261080265045e-02 -7.876668870449066162e-02 1.586962491273880005e-01 1.593655943870544434e-01 -2.334353327751159668e-01 8.264181017875671387e-02 -7.736434787511825562e-02 -1.473744511604309082e-01 2.915415763854980469e-01 5.426165461540222168e-01 2.229278981685638428e-01 4.459212347865104675e-02 -2.764113247394561768e-01 2.981534898281097412e-01 4.377090185880661011e-02 -1.781052201986312866e-01 1.230813339352607727e-01 -8.248014748096466064e-02
1.289451867341995239e-01 3.406374529004096985e-02 -2.207587063312530518e-01 8.499144762754440308e-02 -3.141083195805549622e-02 -1.763466596603393555e-01 -5.237348005175590515e-02 -1.247685924172401428e-01 -7.812816649675369263e-02 -7.267210632562637329e-02 2.766330540180206299e-01 9.524892270565032959e-02 -2.350988686084747314e-01 -1.325464528053998947e-02 -9.173665195703506470e-02 2.719670534133911133e-01 5.960949063301086426e-01 1.928095370531082153e-01 -1.165296733379364014e-01 -1.586358398199081421e-01 1.530054360628128052e-01 -5.268615670502185822e-03 1.359260529279708862e-01 1.352781504392623901e-01 3.606691583991050720e-02 -2.641792781651020050e-02 8.069033920764923096e-02 3.567436337471008301e-02 1.445593964308500290e-02 8.010635524988174438e-02 2.431759536266326904e-01 -2.721051871776580811e-01
-7.064403966069221497e-03 2.565903663635253906e-01 -4.302136227488517761e-02 -6.749211251735687256e-02 1.456381529569625854e-01 2.244348824024200439e-01 -1.150402203202247620e-01 -2.387825548648834229e-01 2.604638412594795227e-02 1.342034898698329926e-03 6.520964205265045166e-02 1.100237891077995300e-01 3.803139925003051758e-02 1.158993765711784363e-01 -2.359712868928909302e-01 -7.060068100690841675e-02 2.984714806079864502e-01 1.271294951438903809e-01 4.184785112738609314e-02 3.863698616623878479e-02 1.367949545383453369e-01 -2.614398598670959473e-01 2.949443459510803223e-01 2.574117779731750488e-01 2.932681739330291748e-01 -1.136952266097068787e-02 -3.963077962398529053e-01 8.190094679594039917e-02 -2.232324518263339996e-02 -8.697605878114700317e-02 2.484350353479385376e-01 1.574638038873672485e-01
6.681782752275466919e-02 1.169661618769168854e-02 -2.910593152046203613e-02 8.902939409017562866e-02 1.508802622556686401e-01 3.410360589623451233e-02 -2.997145056724548340e-01 -2.449166178703308105e-01 1.712401211261749268e-02 -6.771749351173639297e-03 -5.258253589272499084e-02 4.768606275320053101e-02 -4.592147469520568848e-02 -2.337172627449035645e-02 1.664445921778678894e-02 -5.820671468973159790e-02 4.069696366786956787e-01 -2.319817543029785156e-01 4.318548738956451416e-02 3.733846917748451233e-02 2.893174290657043457e-01 7.969404757022857666e-02 -9.798270463943481445e-02 1.930315047502517700e-01 8.278204500675201416e-02 6.077823415398597717e-02 -3.300422430038452148e-01 6.473036855459213257e-02 -2.334968298673629761e-01 2.784466147422790527e-01 6.083656474947929382e-02 -4.267908036708831787e-01
-3.738954290747642517e-02 3.892517089843750000e-01 -7.272931933403015137e-02 -2.563574165105819702e-02 3.559446334838867188e-01 -1.408117115497589111e-01 -1.030210703611373901e-01 -3.532182574272155762e-01 -7.154993712902069092e-02 1.646007746458053589e-01 2.497908174991607666e-01 1.121119037270545959e-01 -3.088623285293579102e-03 1.366374194622039795e-01 1.394921988248825073e-01 1.530231684446334839e-01 1.440974026918411255e-01 -9.707042574882507324e-02 -8.476049453020095825e-02 -6.787177920341491699e-02 2.663687169551849365e-01 -3.411275148391723633e-02 -1.040528714656829834e-01 4.106937050819396973e-01 5.661782994866371155e-02 -1.502685546875000000e-01 7.695373892784118652e-02 4.823955520987510681e-02 -1.354159563779830933e-01 -1.935544759035110474e-01 7.344972342252731323e-02 -4.105950146913528442e-02
-3.466315865516662598e-01 7.722970098257064819e-02 -3.925938904285430908e-02 1.628633439540863037e-01 3.678566217422485352e-01 -7.609301805496215820e-02 -2.646164000034332275e-01 -3.256858289241790771e-01 8.592461049556732178e-02 -1.228210180997848511e-01 -2.529623918235301971e-02 2.501899898052215576e-01 -5.701705440878868103e-02 2.632409147918224335e-02 2.083775103092193604e-01 4.421419464051723480e-03 2.926307022571563721e-01 8.158567547798156738e-02 7.336661219596862793e-02 -2.657040655612945557e-01 2.188791632652282715e-01 1.191295981407165527e-01 4.430005326867103577e-02 1.651066243648529053e-01 3.643808141350746155e-02 2.077458798885345459e-01 -2.250656634569168091e-01 1.170287653803825378e-01 1.191824674606323242e-01 2.469354309141635895e-02 9.704115986824035645e-02 5.354034155607223511e-02
-1.317921876907348633e-01 -3.338616713881492615e-02 -3.232659399509429932e-02 -3.209891263395547867e-03 1.238448992371559143e-01 1.949469298124313354e-01 -2.126550376415252686e-01 -6.109837815165519714e-02 -3.380737006664276123e-01 -1.117051094770431519e-01 -9.114730358123779297e-02 1.956402063369750977e-01 6.972040235996246338e-02 7.673636823892593384e-02 2.191201001405715942e-01 2.707615308463573456e-02 3.706218004226684570e-01 2.573441863059997559e-01 -7.431256026029586792e-02 -4.093002676963806152e-01 2.244666069746017456e-01 2.038037776947021484e-02 1.594201028347015381e-01 1.842707395553588867e-01 -1.739133894443511963e-01 5.845295637845993042e-02 -7.437208294868469238e-02 1.394630670547485352e-01 -1.250468660145998001e-02 1.468537896871566772e-01 2.289959490299224854e-01 -1.603145152330398560e-01
-2.752267569303512573e-02 1.028948575258255005e-01 7.738313078880310059e-02 -1.414386630058288574e-01 1.507686525583267212e-01 1.318199336528778076e-01 -1.752845048904418945e-01 -4.427398443222045898e-01 -1.071469932794570923e-01 -1.864428967237472534e-01 -1.690446734428405762e-01 -1.444314420223236084e-01 8.048218674957752228e-03 -7.627578824758529663e-02 9.213243424892425537e-02 -3.278904259204864502e-01 1.137176826596260071e-01 -1.270246654748916626e-01 -6.307945400476455688e-02 -2.180376350879669189e-01 1.699636727571487427e-01 1.794760972261428833e-01 1.988380961120128632e-02 2.466862499713897705e-01 4.329911768436431885e-01 1.190573349595069885e-01 -1.934067755937576294e-01 9.182402491569519043e-02 -1.282250583171844482e-01 -9.126296639442443848e-02 3.414581343531608582e-02 4.340999200940132141e-02
6.251952797174453735e-02 -8.259660750627517700e-02 -1.515808999538421631e-01 -1.715047657489776611e-02 3.348903656005859375e-01 9.242407977581024170e-02 -2.446086853742599487e-01 -2.377233356237411499e-01 3.893591463565826416e-02 -1.220854669809341431e-01 1.194039806723594666e-01 9.803172945976257324e-02 4.330538585782051086e-02 -8.000867068767547607e-02 1.680567115545272827e-01 -8.221938461065292358e-02 3.801376521587371826e-01 1.380456984043121338e-01 1.428405940532684326e-01 -1.778976321220397949e-01 1.915799081325531006e-01 -2.652885615825653076e-01 -1.184298843145370483e-01 -1.180653423070907593e-01 -1.098619922995567322e-01 8.556280285120010376e-02 -5.266815796494483948e-02 9.425239264965057373e-02 2.538343966007232666e-01 -2.550400197505950928e-01 3.661565482616424561e-01 -1.167394872754812241e-02
7.620721310377120972e-02 1.671680361032485962e-01 8.375264704227447510e-02 -9.781840257346630096e-03 1.505189575254917145e-02 -6.721172481775283813e-02 -2.458586990833282471e-01 -1.457142084836959839e-01 1.663555353879928589e-01 2.511187084019184113e-02 1.077211201190948486e-01 -1.463712193071842194e-02 -1.033234372735023499e-01 -3.798759877681732178e-01 9.386514872312545776e-02 2.229163497686386108e-01 1.347802579402923584e-01 1.499703079462051392e-01 2.009110599756240845e-01 -2.670737449079751968e-03 3.576563000679016113e-01 -2.128137797117233276e-01 1.049254760146141052e-01 2.730427980422973633e-01 1.945856809616088867e-01 3.535312833264470100e-03 -2.599580585956573486e-01 3.384034931659698486e-01 -7.868087291717529297e-02 -7.994388788938522339e-02 2.157453000545501709e-01 -1.447584107518196106e-02
-1.363649815320968628e-01 1.646565049886703491e-01 -1.622505187988281250e-01 -4.215164110064506531e-02 8.473250269889831543e-02 6.906118243932723999e-02 -9.291732311248779297e-02 -3.684304952621459961e-01 -6.720458716154098511e-02 1.920301467180252075e-02 -1.391836255788803101e-01 1.365940868854522705e-01 1.422233041375875473e-02 4.883806779980659485e-02 2.371361292898654938e-02 8.768761903047561646e-02 2.766971886157989502e-01 1.378155313432216644e-02 4.256176203489303589e-02 -1.909090764820575714e-02 -5.984220653772354126e-02 -2.963625192642211914e-01 3.420094251632690430e-01 1.617937982082366943e-01 4.823826253414154053e-01 -4.712800681591033936e-02 -2.443897277116775513e-01 1.560035347938537598e-01 1.253772061318159103e-02 -8.920573443174362183e-02 2.075676172971725464e-01 1.801381707191467285e-01
-6.617747247219085693e-02 -2.851778864860534668e-01 -1.176726073026657104e-01 1.699171364307403564e-01 2.982929348945617676e-02 1.858715415000915527e-01 -1.117893494665622711e-02 -3.465115651488304138e-02 -1.563218533992767334e-01 -7.580721378326416016e-02 8.576494455337524414e-02 2.369720339775085449e-01 1.161406114697456360e-01 -1.724027656018733978e-02 6.327061355113983154e-02 8.367814123630523682e-02 3.138707876205444336e-01 1.241869553923606873e-01 -6.746534258127212524e-02 -1.573946774005889893e-01 3.427327573299407959e-01 9.860969334840774536e-02 1.044112723320722580e-02 4.460439085960388184e-01 9.800813347101211548e-02 2.996797114610671997e-02 -7.127036154270172119e-02 8.702424354851245880e-03 -9.869227558374404907e-02 1.475925296545028687e-01 4.397229254245758057e-01 -7.919231802225112915e-02
-1.944908648729324341e-01 -2.588608302175998688e-03 -2.397164255380630493e-01 -1.006743237376213074e-01 9.967914223670959473e-02 -3.733975440263748169e-02 8.792173862457275391e-02 -2.523377537727355957e-01 -4.191686958074569702e-02 7.433500140905380249e-02 1.857901364564895630e-01 3.962733447551727295e-01 2.349973917007446289e-01 5.677599832415580750e-02 1.344959884881973267e-01 4.714588820934295654e-02 2.171107977628707886e-01 1.060849055647850037e-01 -6.043997406959533691e-02 -1.584550887346267700e-01 3.903234601020812988e-01 -1.001165434718132019e-01 -1.820367015898227692e-02 2.061718702316284180e-01 1.882047355175018311e-01 1.267415583133697510e-01 -5.976205319166183472e-02 3.931922838091850281e-02 -2.930057346820831299e-01 2.257621288299560547e-01 1.009063050150871277e-01 -1.956249177455902100e-01
-1.198808625340461731e-01 -2.521126568317413330e-01 5.782876163721084595e-02 -3.980190679430961609e-02 2.348305284976959229e-01 4.508714377880096436e-02 -1.509928554296493530e-01 -4.548922181129455566e-01 1.462157070636749268e-01 5.228887125849723816e-02 8.947052061557769775e-02 4.687637090682983398e-02 1.090821474790573120e-01 -2.028792798519134521e-01 4.886494949460029602e-02 -6.375809013843536377e-02 1.809742301702499390e-01 -2.895619533956050873e-02 5.199148505926132202e-02 -1.069153994321823120e-01 -1.123629286885261536e-01 -1.275827735662460327e-01 1.586595475673675537e-01 5.472918152809143066e-01 -2.628006599843502045e-02 6.070315837860107422e-02 3.384543815627694130e-03 -2.954698866233229637e-03 4.776528105139732361e-02 -1.697568297386169434e-01 2.481191307306289673e-01 -1.949927061796188354e-01
-2.694476209580898285e-02 9.671552479267120361e-02 -5.889273434877395630e-02 4.658338055014610291e-02 -1.236293911933898926e-01 -2.238989062607288361e-02 -2.508945167064666748e-01 -3.711186051368713379e-01 -8.349189162254333496e-02 7.062285207211971283e-03 -9.351468086242675781e-02 1.974671632051467896e-01 -1.920639872550964355e-01 -9.898939728736877441e-02 2.099811881780624390e-01 -1.013820171356201172e-01 8.251325041055679321e-02 1.303914785385131836e-01 -2.842435538768768311e-01 -2.434256486594676971e-02 2.454635687172412872e-02 -1.940470188856124878e-01 8.392889983952045441e-03 3.463733494281768799e-01 1.446909904479980469e-01 4.314947500824928284e-02 -9.244919568300247192e-02 1.344759017229080200e-01 -2.719505131244659424e-01 3.555068671703338623e-01 2.897886037826538086e-01 -1.214718446135520935e-01
-1.086232345551252365e-02 -9.352514892816543579e-02 -7.482256740331649780e-02 1.843666583299636841e-01 7.881832122802734375e-02 5.095249786972999573e-02 -1.976575702428817749e-01 -2.941243350505828857e-01 -2.551854550838470459e-01 -1.854301840066909790e-01 1.694473177194595337e-01 -2.326159775257110596e-01 6.012716889381408691e-02 -2.130474448204040527e-01 6.349550094455480576e-03 -1.675283536314964294e-02 3.002662062644958496e-01 1.984278559684753418e-01 -3.471557423472404480e-02 -3.079274296760559082e-01 7.447183877229690552e-02 6.003615632653236389e-02 1.252773255109786987e-01 3.300608694553375244e-01 2.595060169696807861e-01 2.253460884094238281e-01 7.730105519294738770e-02 2.283311933279037476e-01 -1.801865398883819580e-01 -9.297848679125308990e-03 -4.949370864778757095e-03 -1.317253112792968750e-01
-4.730116948485374451e-02 6.966090202331542969e-02 -4.732365161180496216e-02 -1.987999826669692993e-01 -9.725784510374069214e-02 1.270276904106140137e-01 -2.443154156208038330e-01 -6.177867949008941650e-02 -1.263489574193954468e-01 8.992680162191390991e-02 1.092987582087516785e-01 -4.155552387237548828e-02 -2.836189568042755127e-01 -1.876574382185935974e-02 7.836265116930007935e-02 -1.666474193334579468e-01 2.929936647415161133e-01 2.310272157192230225e-01 -1.877240836620330811e-01 7.524244487285614014e-02 2.621761709451675415e-02 -1.177999451756477356e-01 -1.152049452066421509e-01 4.422325789928436279e-01 2.603967487812042236e-01 3.386205732822418213e-01 -2.236034274101257324e-01 1.610599160194396973e-01 1.859996616840362549e-01 -7.410548627376556396e-02 7.311008870601654053e-02 -4.744474962353706360e-02
-3.205647319555282593e-02 -7.925714552402496338e-02 3.615667298436164856e-02 -1.888729631900787354e-01 1.238823905587196350e-01 -2.779167294502258301e-01 -2.825231552124023438e-01 -4.473674595355987549e-01 -7.256215065717697144e-02 4.545138031244277954e-02 2.362487912178039551e-01 -3.383567929267883301e-02 5.878043547272682190e-02 -1.835144357755780220e-03 1.043435707688331604e-01 9.105962514877319336e-02 1.837566643953323364e-01 2.158221006393432617e-01 7.554446905851364136e-02 -1.405017077922821045e-01 -2.259990274906158447e-01 -1.511917859315872192e-01 -1.045189648866653442e-01 2.374869734048843384e-01 3.756998479366302490e-01 2.912089042365550995e-02 1.113989129662513733e-01 1.124482676386833191e-01 1.837495863437652588e-01 -5.267164204269647598e-03 1.376871764659881592e-01 -1.714269816875457764e-01
2.014969885349273682e-01 -1.934429816901683807e-02 1.917967572808265686e-02 1.145892590284347534e-01 1.294740140438079834e-01 -3.740142285823822021e-02 -1.593345999717712402e-01 -4.503830671310424805e-01 -3.779428452253341675e-02 2.925211377441883087e-02 1.831529438495635986e-01 1.860614120960235596e-01 -2.507274150848388672e-01 -8.805403113365173340e-02 -2.177331447601318359e-01 2.161193937063217163e-01 3.657267689704895020e-01 1.734638661146163940e-01 4.859755933284759521e-02 -2.754995822906494141e-01 2.050081081688404083e-02 1.413959730416536331e-02 1.777059882879257202e-01 -7.304457481950521469e-03 3.772510588169097900e-02 -4.260159097611904144e-03 8.530074357986450195e-02 6.458577513694763184e-02 1.461933255195617676e-01 1.380433589220046997e-01 3.195321857929229736e-01 -1.848562806844711304e-01
-1.861078590154647827e-01 -1.078641191124916077e-01 3.670981153845787048e-02 -1.433770656585693359e-01 3.238123059272766113e-01 -1.150328144431114197e-01 -2.066582888364791870e-01 -1.587433815002441406e-01 -2.935146391391754150e-01 -3.440683707594871521e-02 7.125099003314971924e-02 6.359143182635307312e-03 -2.516257166862487793e-01 7.249898463487625122e-02 -1.787755489349365234e-01 -8.797946572303771973e-02 3.111668229103088379e-01 6.843779981136322021e-02 1.554927676916122437e-01 2.212099730968475342e-01 9.244133532047271729e-02 -1.744884699583053589e-01 -9.572813659906387329e-02 2.867386341094970703e-01 3.637278676033020020e-01 6.562638282775878906e-02 -1.403984129428863525e-01 2.045201212167739868e-01 1.134239807724952698e-01 -1.080196872353553772e-01 6.990858912467956543e-02 1.120074242353439331e-01
1.705043613910675049e-01 -1.580329686403274536e-01 2.045853808522224426e-02 -2.607396841049194336e-01 2.167292125523090363e-02 -2.335011065006256104e-01 -8.576924353837966919e-02 -2.590818107128143311e-01 -1.067742928862571716e-01 3.506314158439636230e-01 2.384807616472244263e-01 2.445344775915145874e-01 1.431459486484527588e-01 -7.588059455156326294e-02 1.707503050565719604e-01 8.301758766174316406e-02 1.937608271837234497e-01 1.476453840732574463e-01 9.844998270273208618e-02 1.435195095837116241e-02 1.744773089885711670e-01 1.449466496706008911e-01 -1.777654588222503662e-01 3.173977136611938477e-01 2.727974653244018555e-01 -6.887135654687881470e-02 -1.108440905809402466e-01 2.686586081981658936e-01 5.172714218497276306e-02 7.195754349231719971e-02 3.776200860738754272e-02 -9.396041929721832275e-02
2.505843639373779297e-01 -1.033713016659021378e-02 1.249635592103004456e-01 -1.630745530128479004e-01 1.208215877413749695e-01 -1.089776977896690369e-01 2.403162419795989990e-02 -2.153301686048507690e-01 1.688467562198638916e-01 2.073602676391601562e-01 3.301115334033966064e-02 3.169606029987335205e-01 -2.374237636104226112e-03 -9.029939770698547363e-02 1.495639085769653320e-01 1.699290722608566284e-01 1.987097263336181641e-01 1.761630326509475708e-01 1.302946265786886215e-02 -4.070393368601799011e-02 2.085891813039779663e-01 2.186909914016723633e-01 7.383245229721069336e-02 4.136579036712646484e-01 1.271438300609588623e-01 1.235011499375104904e-02 -2.280314564704895020e-01 3.166465759277343750e-01 2.513230144977569580e-01 6.433167308568954468e-02 7.162078469991683960e-02 -8.802889287471771240e-02
2.258756309747695923e-01 3.025698661804199219e-01 -1.227587461471557617e-02 -3.745244070887565613e-02 1.372948735952377319e-01 1.647593230009078979e-01 -1.853061616420745850e-01 -2.525807619094848633e-01 -1.985096931457519531e-01 -1.840852200984954834e-01 8.544594049453735352e-02 -3.374125435948371887e-02 -3.677594661712646484e-01 2.047202289104461670e-01 -1.810729950666427612e-01 -1.218465864658355713e-01 3.121205270290374756e-01 -8.330409415066242218e-03 -5.211888998746871948e-02 -1.971740126609802246e-01 1.800642013549804688e-01 2.263432834297418594e-03 2.452175365760922432e-03 2.806586027145385742e-01 9.133410453796386719e-02 -6.775730848312377930e-02 -1.051929220557212830e-01 7.765474170446395874e-02 -2.842731177806854248e-01 -1.602336615324020386e-01 1.316883713006973267e-01 -3.286593779921531677e-02
6.278367340564727783e-02 -1.326430290937423706e-01 9.544509649276733398e-02 -2.300413697957992554e-01 2.365213930606842041e-01 5.361643061041831970e-02 1.339621990919113159e-01 -3.523049652576446533e-01 8.074108511209487915e-02 -1.170081868767738342e-01 1.528970450162887573e-01 5.837044492363929749e-02 -1.217306707985699177e-03 -2.773577272891998291e-01 -4.400306788738816977e-04 1.636169664561748505e-02 1.522627770900726318e-01 1.357845664024353027e-01 -2.554323375225067139e-01 -4.007958248257637024e-02 -3.129023686051368713e-02 -2.080262899398803711e-01 5.307443067431449890e-02 2.975225448608398438e-01 -8.776916563510894775e-02 -5.428430810570716858e-02 -9.094840288162231445e-02 3.633272349834442139e-01 2.172407507896423340e-01 1.443950552493333817e-02 3.480070233345031738e-01 -1.669091880321502686e-01
-2.893450856208801270e-01 -8.212559670209884644e-02 -2.220408767461776733e-01 -2.966443896293640137e-01 2.583503723144531250e-01 9.101075679063796997e-02 -4.649582877755165100e-02 -1.789088919758796692e-02 -2.509717941284179688e-01 1.269823610782623291e-01 -2.044999971985816956e-02 2.412345260381698608e-01 -1.829292923212051392e-01 2.401511222124099731e-01 2.812257595360279083e-02 1.640913486480712891e-01 2.036451399326324463e-01 1.941616982221603394e-01 -2.540830373764038086e-01 -3.646434545516967773e-01 1.564122140407562256e-01 -1.066842898726463318e-01 8.762916922569274902e-02 8.014443516731262207e-02 2.380188554525375366e-01 -5.107048153877258301e-02 -8.747120201587677002e-02 -1.445011645555496216e-01 6.224076449871063232e-02 -1.041235998272895813e-01 -1.061261165887117386e-03 9.485634416341781616e-02
2.047971338033676147e-01 -1.958300322294235229e-01 -2.400812506675720215e-01 1.047629714012145996e-01 2.443165183067321777e-01 2.030209898948669434e-01 -2.392279952764511108e-01 -2.739634513854980469e-01 -3.283255398273468018e-01 5.176394805312156677e-02 -1.780847460031509399e-01 2.293677031993865967e-01 -7.441964745521545410e-02 6.422542780637741089e-02 1.021279245615005493e-01 1.822026371955871582e-01 -1.732003875076770782e-03 2.496391236782073975e-01 -1.346819400787353516e-01 -1.522001028060913086e-01 -5.773734673857688904e-02 -1.809231936931610107e-02 -3.205858469009399414e-01 7.621005177497863770e-02 1.898306757211685181e-01 -3.590362891554832458e-02 -2.020078599452972412e-01 -1.278886795043945312e-01 -6.860845535993576050e-02 -8.175977319478988647e-02 -6.122549995779991150e-02 -2.104986906051635742e-01
-1.365092396736145020e-01 -1.223424226045608521e-01 -9.631939232349395752e-02 1.074865162372589111e-01 -1.252859830856323242e-02 -4.599412903189659119e-02 -6.917256116867065430e-02 -2.614206075668334961e-01 -2.386776655912399292e-01 6.239449605345726013e-02 1.219447776675224304e-01 1.233289912343025208e-01 2.334374748170375824e-02 7.034446299076080322e-02 -1.199528388679027557e-02 -3.211623430252075195e-01 2.052370607852935791e-01 -5.498915165662765503e-02 -2.119128257036209106e-01 7.608351111412048340e-02 4.623219743371009827e-02 -1.335407420992851257e-02 2.649073302745819092e-01 3.430246114730834961e-01 2.442238479852676392e-01 -7.451703399419784546e-02 -3.883091211318969727e-01 2.137120664119720459e-01 4.123533144593238831e-02 -2.189157009124755859e-01 -1.458969712257385254e-01 -2.277743518352508545e-01
2.162401378154754639e-01 6.808079779148101807e-03 -1.549535393714904785e-01 4.550010710954666138e-02 1.900684833526611328e-01 2.138849496841430664e-01 8.595890551805496216e-02 -3.235174715518951416e-01 -3.974004834890365601e-02 -2.324641048908233643e-01 1.637677997350692749e-01 1.415895223617553711e-01 -2.062109261751174927e-01 1.630698591470718384e-01 -9.788871556520462036e-02 -2.892798781394958496e-01 4.146099388599395752e-01 2.510529942810535431e-02 -5.550201050937175751e-03 1.796020753681659698e-02 -1.156059801578521729e-01 1.736693978309631348e-01 1.483139097690582275e-01 1.387922018766403198e-01 2.479583621025085449e-01 1.538983825594186783e-02 -2.449607551097869873e-01 3.636875376105308533e-02 -2.118923217058181763e-01 -7.689123600721359253e-02 1.910621821880340576e-01 -1.692110672593116760e-02
3.003086447715759277e-01 -1.694668382406234741e-01 -7.183366268873214722e-02 -9.310112148523330688e-02 3.658744692802429199e-01 -2.202968448400497437e-01 -8.165878243744373322e-03 -2.362202107906341553e-01 -1.183909773826599121e-01 1.691142213530838490e-03 -2.566432654857635498e-01 1.529015451669692993e-01 5.537406355142593384e-02 1.133200898766517639e-01 -1.877071410417556763e-01 2.525815367698669434e-01 2.591970860958099365e-01 -6.561035662889480591e-02 -1.274161785840988159e-01 1.130402460694313049e-01 3.463503420352935791e-01 -1.530484557151794434e-01 -4.010092839598655701e-02 2.371196076273918152e-02 7.774643599987030029e-02 -3.963120281696319580e-02 -2.043232470750808716e-01 1.206117495894432068e-02 -6.908614188432693481e-02 2.683974206447601318e-01 1.948409974575042725e-01 2.162818051874637604e-02
-6.437006872147321701e-03 5.902337655425071716e-02 2.566160075366497040e-02 -5.159697309136390686e-02 1.150616258382797241e-01 -3.078179657459259033e-01 -1.257503032684326172e-01 -3.991467952728271484e-01 3.500263765454292297e-02 -3.966364637017250061e-02 -1.188196837902069092e-01 1.149846985936164856e-02 8.650595694780349731e-02 3.593412414193153381e-02 -1.825660318136215210e-01 -2.647867798805236816e-02 3.013762831687927246e-01 1.663532406091690063e-01 1.499575972557067871e-01 -8.437371812760829926e-03 -1.484518647193908691e-01 -3.362259864807128906e-01 -1.192989870905876160e-01 3.278237581253051758e-01 2.451736181974411011e-01 9.245031327009201050e-02 2.112076580524444580e-01 1.929945349693298340e-01 -6.591802835464477539e-02 -1.173923388123512268e-01 2.611376643180847168e-01 -1.244954839348793030e-01
-2.653857171535491943e-01 3.460719585418701172e-01 1.857989281415939331e-01 1.036204099655151367e-01 2.599365115165710449e-01 1.197601184248924255e-01 -2.377269119024276733e-01 -4.170854091644287109e-01 -4.657826200127601624e-02 3.189781308174133301e-02 -1.248547956347465515e-01 7.905855029821395874e-02 -9.996496886014938354e-02 1.535738911479711533e-02 -3.836742369458079338e-03 1.017453819513320923e-01 9.515665471553802490e-02 5.289604514837265015e-02 -2.864076290279626846e-03 -2.255440652370452881e-01 1.425027549266815186e-01 1.039974838495254517e-01 -9.192106872797012329e-02 3.490464687347412109e-01 7.610245794057846069e-02 -6.418000906705856323e-02 -2.536709606647491455e-01 1.575112193822860718e-01 -8.464958518743515015e-02 1.466615200042724609e-01 2.224459499120712280e-01 -7.195537537336349487e-02
-6.170997768640518188e-02 -6.328201293945312500e-02 -2.507666945457458496e-01 -1.734024584293365479e-01 5.581747740507125854e-02 4.294771328568458557e-02 -2.319974638521671295e-02 -1.818421185016632080e-01 1.330865472555160522e-01 -1.001004874706268311e-01 5.796874314546585083e-02 9.429367259144783020e-03 -7.576463371515274048e-02 1.470189448446035385e-02 -3.170871734619140625e-01 -7.818233966827392578e-02 3.246466517448425293e-01 5.845933035016059875e-02 -7.980886101722717285e-02 -1.314372122287750244e-01 -1.094636172056198120e-01 -1.374596357345581055e-01 1.957661211490631104e-01 3.278148472309112549e-01 4.027299284934997559e-01 5.309144780039787292e-02 -1.885141134262084961e-01 2.763848602771759033e-01 3.090672791004180908e-01 -1.195375546813011169e-01 1.330586522817611694e-01 -5.744690448045730591e-02
1.449950337409973145e-01 1.918671466410160065e-02 -3.972285613417625427e-02 1.613256931304931641e-01 1.967548429965972900e-01 3.805981203913688660e-02 -2.489702254533767700e-01 -2.908264994621276855e-01 -4.065350070595741272e-02 1.581955254077911377e-01 -2.029317915439605713e-01 7.687843590974807739e-02 4.464935511350631714e-02 1.325518488883972168e-01 6.406272202730178833e-02 -3.938937094062566757e-03 3.614209592342376709e-01 -1.643050611019134521e-01 -9.734880179166793823e-03 7.249005138874053955e-02 1.573149114847183228e-01 -4.425698425620794296e-03 -4.762978851795196533e-02 7.571657001972198486e-02 5.541868042200803757e-03 1.344144940376281738e-01 -3.313807547092437744e-01 1.919235289096832275e-01 -3.338867127895355225e-01 1.863221526145935059e-01 -3.323001787066459656e-02 -3.987950980663299561e-01
-8.862929791212081909e-02 1.106679961085319519e-01 -1.622202396392822266e-01 -3.007619082927703857e-01 2.165209352970123291e-01 -8.828185498714447021e-02 -3.484159708023071289e-02 -2.090664356946945190e-01 5.427792668342590332e-02 1.550640761852264404e-01 5.538685619831085205e-02 1.055690869688987732e-01 -1.735607087612152100e-01 1.921845078468322754e-01 -2.159770131111145020e-01 -1.177491322159767151e-01 5.783570185303688049e-02 3.505844175815582275e-01 -3.948244079947471619e-02 -1.108215749263763428e-01 3.255454301834106445e-01 -1.961597353219985962e-01 1.239717453718185425e-01 2.207380682229995728e-01 -4.268680885434150696e-02 -4.015088547021150589e-03 -2.450126409530639648e-01 2.048940211534500122e-01 2.024515122175216675e-01 -1.587388366460800171e-01 2.340688556432723999e-01 -1.458855718374252319e-01
1.697829961776733398e-01 -5.062435520812869072e-04 3.275325298309326172e-01 2.573906779289245605e-01 2.392371445894241333e-01 1.078625544905662537e-01 -4.307696223258972168e-01 -3.075369894504547119e-01 -1.639063805341720581e-01 1.957371979951858521e-01 7.760242372751235962e-02 5.561136826872825623e-02 7.608896493911743164e-02 6.952578574419021606e-02 3.031057119369506836e-01 -4.527432471513748169e-02 2.795485258102416992e-01 -1.147694364190101624e-01 -3.155476599931716919e-02 -6.383872777223587036e-02 1.138543561100959778e-01 8.169200271368026733e-03 9.804944694042205811e-02 1.910333037376403809e-01 4.371457546949386597e-02 -3.680532425642013550e-02 -1.625496298074722290e-01 -4.395942762494087219e-02 -8.097140491008758545e-02 -6.937084347009658813e-02 1.872396916151046753e-01 1.903189122676849365e-01
1.104007139801979065e-01 -2.545774281024932861e-01 -2.219512164592742920e-01 6.637151539325714111e-02 1.507674753665924072e-01 3.016848564147949219e-01 -9.216878563165664673e-02 -1.180368810892105103e-01 -1.937005817890167236e-01 1.501257717609405518e-01 1.597139239311218262e-01 1.951772272586822510e-01 1.738817989826202393e-01 1.363220363855361938e-01 -4.063732549548149109e-02 -1.134414374828338623e-01 2.071650922298431396e-01 -9.068921953439712524e-02 -4.662353172898292542e-02 2.750842086970806122e-02 -1.082800608128309250e-02 4.278280958533287048e-02 -1.595816202461719513e-02 4.401814937591552734e-01 3.560714423656463623e-02 2.125474065542221069e-01 -3.545399904251098633e-01 1.167005747556686401e-01 -6.256438791751861572e-02 -1.908301562070846558e-01 -1.828001141548156738e-01 -1.913645118474960327e-01
-1.017671972513198853e-01 1.111146584153175354e-01 -3.966616466641426086e-02 -2.544558048248291016e-01 1.092312559485435486e-01 -4.394036531448364258e-02 -1.936401873826980591e-01 -4.150268137454986572e-01 4.469829797744750977e-02 4.334369301795959473e-02 -2.173373010009527206e-03 6.613002717494964600e-02 -2.285021096467971802e-01 -5.244089663028717041e-02 -1.828741133213043213e-01 -3.463367372751235962e-02 2.101408988237380981e-01 -7.661000639200210571e-02 -1.980229513719677925e-03 4.653531685471534729e-02 -2.151620201766490936e-02 -2.183108180761337280e-01 1.535423193126916885e-02 3.956077992916107178e-01 2.815156280994415283e-01 1.505102813243865967e-01 -2.611944973468780518e-01 3.322208523750305176e-01 2.001279592514038086e-01 -5.553758889436721802e-02 3.800033032894134521e-02 -8.585310727357864380e-02
8.203169703483581543e-02 -7.229752838611602783e-02 -3.896571099758148193e-01 -1.076236646622419357e-02 2.093773633241653442e-01 5.829564854502677917e-02 -2.604000270366668701e-01 -3.525259792804718018e-01 -1.456932276487350464e-01 1.158573031425476074e-01 -7.584479451179504395e-02 -8.535686135292053223e-02 2.887899279594421387e-01 -9.973310679197311401e-02 6.845060735940933228e-02 -6.592816673219203949e-03 9.399151802062988281e-02 -1.207255795598030090e-01 1.167319994419813156e-02 -7.840543240308761597e-02 3.327815830707550049e-01 -1.996262818574905396e-01 -2.737327218055725098e-01 3.157304525375366211e-01 -7.762639224529266357e-02 -7.445401698350906372e-02 -9.046494215726852417e-02 2.212416678667068481e-01 -8.719809120520949364e-04 7.501612603664398193e-02 1.415006816387176514e-01 -4.193419590592384338e-02
-6.273625791072845459e-02 2.290217205882072449e-02 -5.482016205787658691e-01 2.636295370757579803e-02 3.293769955635070801e-01 -6.423089653253555298e-03 -2.210752069950103760e-01 -1.032722219824790955e-01 -3.005453348159790039e-01 -2.155430763959884644e-01 1.394930388778448105e-02 -3.150431811809539795e-02 2.734825573861598969e-02 1.315246820449829102e-01 1.510208994150161743e-01 1.592941931448876858e-03 2.580810487270355225e-01 1.487963646650314331e-01 -1.157355532050132751e-01 -8.689719438552856445e-02 1.732037812471389771e-01 1.030637919902801514e-01 4.473903030157089233e-02 -2.449551038444042206e-02 2.661313116550445557e-01 1.407859474420547485e-01 -2.022462338209152222e-01 -7.810269598849117756e-04 5.802400410175323486e-03 4.499254375696182251e-02 2.407355606555938721e-01 5.424088984727859497e-02
-8.830956369638442993e-02 -2.028881460428237915e-01 -2.586102187633514404e-01 8.472751826047897339e-03 -2.195793762803077698e-02 -1.512262225151062012e-01 6.790524721145629883e-02 -1.661854833364486694e-01 1.537969112396240234e-01 1.073363199830055237e-01 1.672585457563400269e-01 9.296049922704696655e-02 1.823231577873229980e-01 5.496929958462715149e-02 -1.159049868583679199e-01 -5.347215756773948669e-02 2.653085887432098389e-01 2.716067433357238770e-01 6.289484351873397827e-02 -3.282979726791381836e-01 3.010782003402709961e-01 -1.577713638544082642e-01 -2.955883368849754333e-02 1.753147840499877930e-01 2.422896325588226318e-01 1.460927426815032959e-01 -1.532353907823562622e-01 1.634446680545806885e-01 -2.486041188240051270e-01 2.027744799852371216e-01 2.325411289930343628e-01 -1.177953332662582397e-01
7.752821594476699829e-02 -1.872864961624145508e-01 -9.618105739355087280e-02 1.826220899820327759e-01 3.052849173545837402e-01 1.872351616621017456e-01 -3.214351236820220947e-01 -4.602094739675521851e-02 5.119685083627700806e-02 8.694965392351150513e-03 1.083625629544258118e-01 1.210432425141334534e-01 -1.160051003098487854e-01 -1.467146873474121094e-01 -1.755288541316986084e-01 1.383524537086486816e-01 3.212929889559745789e-02 2.247958257794380188e-02 5.997199937701225281e-02 -1.240593716502189636e-01 4.350291788578033447e-01 -2.202612310647964478e-01 -7.768898457288742065e-02 1.744336187839508057e-01 1.330433338880538940e-01 -7.863163203001022339e-02 -1.624505668878555298e-01 4.132232367992401123e-01 -1.070294156670570374e-01 -3.497704118490219116e-02 7.778755575418472290e-02 1.846150010824203491e-01
-3.494724631309509277e-02 -1.359218209981918335e-01 -1.129874661564826965e-01 1.079224143177270889e-02 2.500198483467102051e-01 6.903734058141708374e-02 -1.742736101150512695e-01 -2.525801062583923340e-01 -2.954138219356536865e-01 2.833885252475738525e-01 -1.550070494413375854e-01 1.710617989301681519e-01 1.084360554814338684e-01 -9.301770478487014771e-02 4.116982594132423401e-02 1.927130669355392456e-01 2.470440417528152466e-01 5.359324812889099121e-02 -1.272670477628707886e-01 -9.150397032499313354e-02 7.242882251739501953e-02 3.799049928784370422e-02 2.727799117565155029e-01 3.364822864532470703e-01 -5.715753883123397827e-02 -1.258244067430496216e-01 -9.592831879854202271e-02 2.765498161315917969e-01 -2.431340664625167847e-01 5.291003361344337463e-02 -1.927693486213684082e-01 1.980397254228591919e-01
2.038342952728271484e-01 -1.011755876243114471e-02 1.354546695947647095e-01 -2.737328410148620605e-01 1.174669433385133743e-02 -1.964955627918243408e-01 -1.755767613649368286e-01 -1.620842069387435913e-01 1.026973128318786621e-01 2.055360227823257446e-01 1.839372068643569946e-01 2.439754605293273926e-01 1.833774447441101074e-01 -3.094039671123027802e-02 2.045780867338180542e-01 6.587218493223190308e-02 2.012004256248474121e-01 1.428815126419067383e-01 5.862943083047866821e-02 -5.924206599593162537e-02 1.574599295854568481e-01 1.003973037004470825e-01 -1.928766816854476929e-01 3.386633396148681641e-01 3.577478528022766113e-01 1.020872965455055237e-01 -4.822674393653869629e-02 3.586380481719970703e-01 -3.784836828708648682e-02 9.255594015121459961e-02 -2.291088178753852844e-02 -8.838675916194915771e-02
-6.964425742626190186e-02 -1.256220042705535889e-01 -9.679734706878662109e-02 -2.009034454822540283e-01 4.341942444443702698e-02 -7.388336956501007080e-02 -1.372210234403610229e-01 -1.078673154115676880e-01 -2.247786149382591248e-02 7.425076514482498169e-02 -5.335147678852081299e-02 8.877316862344741821e-02 -2.911154031753540039e-01 -3.831918910145759583e-02 -2.478786110877990723e-01 2.595249004662036896e-02 3.562887012958526611e-01 1.901126652956008911e-01 -1.530776470899581909e-01 1.432688236236572266e-01 -8.824487775564193726e-02 -2.061137408018112183e-01 -4.721222445368766785e-02 3.553355336189270020e-01 2.622693181037902832e-01 9.368523210287094116e-02 -2.835583090782165527e-01 3.875555694103240967e-01 -7.390906661748886108e-02 -6.005361676216125488e-02 3.261330351233482361e-02 -1.504776924848556519e-01
3.911086320877075195e-01 -2.023669481277465820e-01 -3.999649584293365479e-01 -2.368157170712947845e-02 4.270295426249504089e-02 -6.331811100244522095e-02 4.368343949317932129e-02 -2.170319408178329468e-01 -9.299766272306442261e-02 -2.180957496166229248e-01 1.519444733858108521e-01 6.124239042401313782e-02 2.291608043015003204e-02 1.978680938482284546e-01 2.223389148712158203e-01 -2.027990221977233887e-01 5.415597558021545410e-02 3.395211100578308105e-01 -7.339602801948785782e-03 2.232886105775833130e-02 2.741419523954391479e-02 -9.904941543936729431e-03 1.570656523108482361e-02 8.708472549915313721e-02 2.539872825145721436e-01 -3.532797843217849731e-02 -2.485891729593276978e-01 9.889513999223709106e-02 -5.824672058224678040e-02 1.129632741212844849e-01 2.991068363189697266e-01 -8.379392325878143311e-02
-5.166712775826454163e-02 2.017875313758850098e-01 -2.133476883172988892e-01 7.386012375354766846e-02 -3.704566881060600281e-02 9.429060667753219604e-02 -1.399546712636947632e-01 -3.007227480411529541e-01 -2.892567813396453857e-01 -3.309333696961402893e-02 -4.493325948715209961e-03 9.574507176876068115e-02 -1.162187904119491577e-01 -4.998345300555229187e-02 4.276669323444366455e-01 1.617478877305984497e-01 4.828260466456413269e-02 6.572297215461730957e-02 -1.758271604776382446e-01 2.779429964721202850e-02 -1.167163066565990448e-02 -3.097933530807495117e-01 -5.425378307700157166e-02 3.226975798606872559e-01 2.487660795450210571e-01 4.323624819517135620e-02 -1.324788182973861694e-01 6.601807475090026855e-02 -6.616039574146270752e-02 2.624438107013702393e-01 2.288969308137893677e-01 1.161995530128479004e-01
1.080267578363418579e-01 1.179941231384873390e-03 -2.469973713159561157e-01 -9.976430982351303101e-02 -2.318871766328811646e-01 2.288003861904144287e-01 -1.983775049448013306e-01 -3.475340902805328369e-01 -2.528777420520782471e-01 -9.847807884216308594e-02 -2.109825164079666138e-01 -1.235770061612129211e-01 1.012765169143676758e-01 7.505793124437332153e-02 -1.571376249194145203e-02 2.072302550077438354e-01 2.535768449306488037e-01 -1.037201937288045883e-02 -1.265457421541213989e-01 -1.851208209991455078e-01 5.543682351708412170e-02 -1.559760123491287231e-01 -3.266637027263641357e-01 2.324111759662628174e-01 1.631969213485717773e-01 6.904295831918716431e-02 -3.281844854354858398e-01 -1.875176280736923218e-02 2.025926951318979263e-03 -9.671537578105926514e-02 7.854277268052101135e-03 -8.310650289058685303e-02
2.507260739803314209e-01 -7.289301604032516479e-02 1.999148726463317871e-01 -2.203120440244674683e-01 -3.493553027510643005e-02 -9.451711922883987427e-02 -8.925937116146087646e-02 -2.026545405387878418e-01 5.698295310139656067e-02 1.861166805028915405e-01 7.928967475891113281e-02 4.106437563896179199e-01 -1.424230542033910751e-02 -3.566738218069076538e-02 2.333682030439376831e-01 7.608740031719207764e-02 1.366473287343978882e-01 2.504965066909790039e-01 -1.958159208297729492e-01 -4.779250919818878174e-02 9.104792028665542603e-02 1.605398803949356079e-01 -1.273683905601501465e-01 1.763486415147781372e-01 2.267339676618576050e-01 1.613353937864303589e-01 -1.951562017202377319e-01 2.818859517574310303e-01 2.469685822725296021e-01 -5.827368423342704773e-02 1.583105325698852539e-01 -1.474286615848541260e-01
-1.474008858203887939e-01 -6.757631152868270874e-02 -2.171875685453414917e-01 8.020877093076705933e-02 9.162249416112899780e-02 2.743409872055053711e-01 1.365885734558105469e-01 -3.579822182655334473e-01 4.084464907646179199e-02 -1.721033640205860138e-02 -1.823191493749618530e-01 6.979525089263916016e-02 9.061442315578460693e-02 -4.499094933271408081e-02 3.180069327354431152e-01 2.815352566540241241e-02 1.675980091094970703e-01 3.300556838512420654e-01 -9.051770716905593872e-02 -7.907187938690185547e-02 1.431915326975286007e-03 -1.516887247562408447e-01 -1.062667891383171082e-01 2.067212313413619995e-01 3.710273504257202148e-01 -7.677603513002395630e-02 -5.923090875148773193e-02 2.684005498886108398e-01 1.144515424966812134e-01 -1.179275438189506531e-01 2.477187812328338623e-01 3.770662471652030945e-02
4.376008734107017517e-02 -1.562263369560241699e-01 -2.564358115196228027e-01 3.423767909407615662e-02 9.775812178850173950e-02 6.266114767640829086e-03 -9.856290370225906372e-02 -1.474148631095886230e-01 -1.488190442323684692e-01 1.753049939870834351e-01 -1.393223702907562256e-01 -7.855829596519470215e-02 1.345218122005462646e-01 5.977683886885643005e-02 6.724370643496513367e-03 2.506509721279144287e-01 1.527965217828750610e-01 2.653571069240570068e-01 -7.152108848094940186e-02 2.576670423150062561e-02 3.010229468345642090e-01 -1.199422553181648254e-01 -3.720480799674987793e-01 1.596156209707260132e-01 3.115273714065551758e-01 -1.665369719266891479e-01 -1.768433302640914917e-01 -2.464504167437553406e-02 3.699575085192918777e-03 6.944864243268966675e-02 3.290773928165435791e-01 -2.539130747318267822e-01
-1.291237026453018188e-01 1.539704650640487671e-01 -2.174691408872604370e-01 -9.008602797985076904e-02 1.374722719192504883e-01 3.308094739913940430e-01 -2.326175868511199951e-01 -2.625339627265930176e-01 7.322815712541341782e-03 -4.422578960657119751e-02 3.188138594850897789e-03 1.198006868362426758e-01 1.998999528586864471e-02 -2.201732620596885681e-02 -2.185944169759750366e-01 3.038327768445014954e-02 3.212637603282928467e-01 8.770153671503067017e-02 -3.717575594782829285e-02 -1.522759674116969109e-03 -4.651266336441040039e-02 -2.219414263963699341e-01 2.323145419359207153e-01 2.562697529792785645e-01 3.628253638744354248e-01 -1.718856245279312134e-01 -3.565799593925476074e-01 1.148696094751358032e-01 -1.747761480510234833e-02 -2.684821747243404388e-02 2.007996663451194763e-02 -2.382266148924827576e-02
1.090528443455696106e-01 4.292305931448936462e-02 -1.626434922218322754e-01 -2.279457449913024902e-01 2.837352454662322998e-01 9.007345139980316162e-02 -1.709218770265579224e-01 -2.108491957187652588e-01 -3.409176319837570190e-02 -2.551516890525817871e-01 1.135130226612091064e-01 1.433399170637130737e-01 4.813995957374572754e-02 3.109294921159744263e-02 1.792351342737674713e-02 -1.457510888576507568e-01 1.413107216358184814e-01 3.506324440240859985e-02 -2.143236696720123291e-01 1.618570387363433838e-01 8.548498153686523438e-02 -1.939355731010437012e-01 3.309640288352966309e-01 -2.646867930889129639e-02 4.473710954189300537e-01 -1.660715937614440918e-01 -2.594801485538482666e-01 -2.424200437963008881e-02 4.595207050442695618e-02 -3.467140719294548035e-02 2.686273157596588135e-01 -3.765225782990455627e-02
1.295051909983158112e-02 -1.167292371392250061e-01 -3.516773581504821777e-01 7.813754677772521973e-02 1.023079920560121536e-02 9.420358389616012573e-02 -2.975385487079620361e-01 -2.218168675899505615e-01 -2.028104960918426514e-01 -1.287059951573610306e-02 8.533480763435363770e-02 -1.225812956690788269e-01 2.900146842002868652e-01 2.512814104557037354e-01 -3.221418336033821106e-02 3.839469701051712036e-02 1.289329677820205688e-01 8.948042988777160645e-02 -6.623269617557525635e-02 -7.939121872186660767e-02 2.044049501419067383e-01 -1.086772531270980835e-01 -2.862517237663269043e-01 3.127508163452148438e-01 1.019821986556053162e-01 -1.626523882150650024e-01 -2.177954018115997314e-01 9.356591105461120605e-02 2.797884941101074219e-01 1.564071327447891235e-01 1.778067648410797119e-01 1.653904095292091370e-02
2.502721250057220459e-01 4.165274649858474731e-02 2.125392481684684753e-02 -4.839782137423753738e-03 2.299432307481765747e-01 -1.538005657494068146e-02 -1.955906301736831665e-02 -1.882825344800949097e-01 -1.451441198587417603e-01 -6.089693680405616760e-02 2.332550883293151855e-01 3.932363912463188171e-02 -3.524431884288787842e-01 1.879175305366516113e-01 3.902196418493986130e-03 4.635253921151161194e-02 2.133321911096572876e-01 -2.153001278638839722e-01 2.064973302185535431e-02 -3.229087591171264648e-01 1.334464997053146362e-01 -1.378813385963439941e-01 -1.470774561166763306e-01 5.820346623659133911e-02 3.817448392510414124e-03 1.592366099357604980e-01 -1.293426305055618286e-01 1.771572679281234741e-01 -2.182234078645706177e-02 -1.880452930927276611e-01 4.307159185409545898e-01 2.248317897319793701e-01
-1.828805953264236450e-01 -2.387757599353790283e-01 9.890167042613029480e-03 5.043339356780052185e-02 -1.183363515883684158e-02 2.874177992343902588e-01 -2.494088113307952881e-01 -1.214862391352653503e-01 -1.721772253513336182e-01 -1.516166981309652328e-02 -4.097185656428337097e-02 1.630616337060928345e-01 2.244271934032440186e-01 1.144082322716712952e-01 1.766111999750137329e-01 -2.946927025914192200e-02 3.477095365524291992e-01 3.164161443710327148e-01 -6.880529224872589111e-02 -3.496846258640289307e-01 2.427947670221328735e-01 7.522562146186828613e-02 1.020355373620986938e-01 1.815609633922576904e-01 8.942953310906887054e-03 -9.937678277492523193e-02 -9.893211722373962402e-02 3.395955637097358704e-02 -7.326921075582504272e-02 1.314170807600021362e-01 3.064151704311370850e-01 -9.124227799475193024e-03
-1.088915169239044189e-01 6.188509613275527954e-02 -8.484011888504028320e-02 3.214323148131370544e-02 2.515997290611267090e-01 -1.678418926894664764e-02 7.844961946830153465e-04 -3.394336998462677002e-01 -8.484634570777416229e-03 -5.829768627882003784e-02 1.255912035703659058e-01 2.410440444946289062e-01 1.259756386280059814e-01 1.439624875783920288e-01 -4.801666364073753357e-02 1.405695676803588867e-01 1.121312975883483887e-01 2.371619343757629395e-01 -1.891954056918621063e-02 -2.522785663604736328e-01 5.158390998840332031e-01 -2.381970733404159546e-01 -1.593356877565383911e-01 1.536185890436172485e-01 1.673635095357894897e-01 5.664310976862907410e-02 -1.158599033951759338e-01 -7.083573937416076660e-02 -1.516931056976318359e-01 1.661904901266098022e-01 1.287114769220352173e-01 -1.994559466838836670e-01
1.961848586797714233e-01 -1.610897183418273926e-01 4.623122140765190125e-02 -2.439104318618774414e-01 3.497937461361289024e-03 -1.333982497453689575e-01 -2.447941750288009644e-01 -8.575762063264846802e-02 -2.851879596710205078e-01 1.206433698534965515e-01 2.156287133693695068e-01 2.936500906944274902e-01 1.652856767177581787e-01 -2.664875425398349762e-02 9.377732127904891968e-02 -1.290903687477111816e-01 2.054107040166854858e-01 -1.248724758625030518e-01 6.889911741018295288e-02 -6.630101799964904785e-02 2.729773055762052536e-03 6.651240587234497070e-02 9.217566251754760742e-02 2.336907684803009033e-01 4.910247027873992920e-01 -2.467495203018188477e-02 4.463718459010124207e-02 3.387060463428497314e-01 5.265123024582862854e-02 5.540107563138008118e-02 7.780196517705917358e-02 -4.419736191630363464e-02
3.492341563105583191e-02 1.375682502985000610e-01 -5.973213911056518555e-02 -2.466522343456745148e-02 3.282159566879272461e-01 -7.606094330549240112e-02 -1.544442474842071533e-01 2.192885801196098328e-02 -1.024326086044311523e-01 -9.761598706245422363e-02 2.128972411155700684e-01 1.805173233151435852e-02 -6.154271587729454041e-02 3.448118641972541809e-02 5.233767256140708923e-02 -2.672559395432472229e-02 2.344005554914474487e-01 -1.879830509424209595e-01 -1.599089801311492920e-01 3.630743175745010376e-02 1.939257234334945679e-01 -3.476873636245727539e-01 2.314610872417688370e-03 -7.230024784803390503e-02 8.972516655921936035e-02 -1.963647753000259399e-01 -2.301037162542343140e-01 1.987937986850738525e-01 -1.428283005952835083e-01 -5.006697028875350952e-02 5.663343667984008789e-01 1.083397958427667618e-02
-8.953094482421875000e-02 -6.719283014535903931e-02 -1.962504722177982330e-02 -2.621101438999176025e-01 -1.982535272836685181e-01 -4.832866042852401733e-02 -1.824583411216735840e-01 -1.584012508392333984e-01 3.084467649459838867e-01 9.072069823741912842e-02 -1.917483471333980560e-02 1.111630499362945557e-01 -9.036084264516830444e-02 -2.214657664299011230e-01 6.081086397171020508e-02 8.856359869241714478e-02 2.297608256340026855e-01 1.061415970325469971e-01 -1.355130523443222046e-01 -6.899232417345046997e-02 1.351321786642074585e-01 -2.372883558273315430e-01 5.513236299157142639e-02 9.369504451751708984e-02 1.764850765466690063e-01 -7.635268848389387131e-03 -4.337379634380340576e-01 3.337094187736511230e-01 2.228304892778396606e-01 -4.685779288411140442e-02 2.781392335891723633e-01 6.422039121389389038e-03
8.224100805819034576e-03 -6.141192093491554260e-02 -1.559781581163406372e-01 1.195618882775306702e-01 5.586401224136352539e-01 -2.671504318714141846e-01 -6.340145319700241089e-02 -3.258727863430976868e-02 -6.553807854652404785e-02 -5.458804219961166382e-02 -1.078208535909652710e-01 9.404311329126358032e-02 3.082168698310852051e-01 4.505925253033638000e-02 2.113768905401229858e-01 1.361107230186462402e-01 3.388896882534027100e-01 1.177058070898056030e-01 -4.672854393720626831e-02 -2.309536188840866089e-01 1.333287656307220459e-01 -7.857645303010940552e-02 1.502959430217742920e-01 6.966137886047363281e-02 3.196055889129638672e-01 7.976916432380676270e-02 -1.004832312464714050e-01 1.019762903451919556e-01 -7.272616028785705566e-02 -4.558931104838848114e-03 7.641815394163131714e-02 7.249305397272109985e-02
2.237868905067443848e-01 -3.269064426422119141e-02 -1.982960700988769531e-01 5.606643855571746826e-03 7.517889887094497681e-02 5.293394327163696289e-01 -1.012495011091232300e-01 -2.026384025812149048e-01 -1.872218996286392212e-01 8.435623347759246826e-02 1.365379840135574341e-01 2.487298101186752319e-01 1.821134686470031738e-01 8.100277185440063477e-02 -8.623389154672622681e-02 1.992543227970600128e-02 1.328997761011123657e-01 -3.614453971385955811e-02 3.090037405490875244e-01 -2.381176203489303589e-01 -5.208927765488624573e-02 7.817286998033523560e-02 8.373978734016418457e-02 5.934996530413627625e-02 -4.911933559924364090e-03 6.098253652453422546e-03 -1.446444839239120483e-01 2.292037457227706909e-01 8.841692656278610229e-02 -1.851189285516738892e-01 2.876276373863220215e-01 -1.151080355048179626e-01
1.377995219081640244e-02 1.945278942584991455e-01 -9.177571535110473633e-02 -1.418701000511646271e-02 2.166789770126342773e-01 1.346218399703502655e-02 -1.821681559085845947e-01 -2.752633988857269287e-01 -2.746078670024871826e-01 4.921288043260574341e-02 9.893336892127990723e-02 -4.531617462635040283e-02 9.731962531805038452e-02 -2.371923774480819702e-01 -2.745350077748298645e-02 -3.341109678149223328e-02 2.123127132654190063e-01 2.481087297201156616e-01 -5.893379077315330505e-02 -2.859371006488800049e-01 -1.302699893712997437e-01 -2.104554623365402222e-01 1.133767589926719666e-01 -7.727447152137756348e-02 2.390745431184768677e-01 -1.365989446640014648e-01 -2.795340120792388916e-01 1.927683502435684204e-01 2.735999226570129395e-02 -2.742140889167785645e-01 2.969024181365966797e-01 1.132332384586334229e-01
-2.959787249565124512e-01 -1.634933650493621826e-01 1.020303294062614441e-01 -1.728023737668991089e-01 3.699382022023200989e-02 -4.710035771131515503e-02 -1.973340809345245361e-01 -8.724005520343780518e-02 -6.813812255859375000e-02 4.274588078260421753e-03 -1.034822985529899597e-01 -1.801389083266258240e-02 6.614719331264495850e-02 1.255899667739868164e-01 8.373986347578465939e-04 8.729898929595947266e-02 2.617563307285308838e-01 6.244983896613121033e-02 -3.490817844867706299e-01 9.462795406579971313e-02 7.609681785106658936e-02 -1.454763710498809814e-01 -6.794598419219255447e-03 1.402562856674194336e-01 3.464491367340087891e-01 5.031983181834220886e-02 -2.369431406259536743e-01 2.048101574182510376e-01 1.671054214239120483e-01 -3.391594290733337402e-01 3.333867788314819336e-01 -1.647522300481796265e-01
2.080660909414291382e-01 2.666026353836059570e-02 -3.194006625562906265e-03 -1.666155606508255005e-01 -2.331906184554100037e-02 -1.546925306320190430e-01 -7.028419524431228638e-02 -2.256956994533538818e-01 -8.701702207326889038e-02 1.878223866224288940e-01 2.676494121551513672e-01 5.322922393679618835e-02 1.205357834696769714e-01 -1.077658608555793762e-01 3.461056351661682129e-01 3.525996953248977661e-02 1.956555098295211792e-01 1.438134461641311646e-01 -4.728366155177354813e-03 -5.384953320026397705e-02 3.761248663067817688e-02 1.363347321748733521e-01 -9.557425975799560547e-02 3.732371628284454346e-01 3.986808061599731445e-01 -6.430656462907791138e-02 -9.455805271863937378e-02 3.679576516151428223e-01 2.748945355415344238e-02 1.428817808628082275e-01 1.153297498822212219e-01 -1.056689023971557617e-01
-9.313149005174636841e-02 -2.333941906690597534e-01 -9.016491472721099854e-02 1.235870718955993652e-01 1.337293535470962524e-01 2.991075813770294189e-02 -3.209315836429595947e-01 -4.853333234786987305e-01 -1.285288035869598389e-01 -5.826063454151153564e-02 -2.169715240597724915e-02 -6.741280853748321533e-02 2.292089313268661499e-01 -2.743885479867458344e-02 -1.652114838361740112e-01 1.372483521699905396e-01 1.559610515832901001e-01 -4.512595012784004211e-02 -1.893011778593063354e-01 3.145244717597961426e-01 1.748788207769393921e-01 -1.444940716028213501e-01 -1.612876355648040771e-02 3.173104822635650635e-01 8.045800030231475830e-02 3.074716404080390930e-02 -1.079349741339683533e-01 2.077785730361938477e-01 -2.889378741383552551e-02 -7.151529937982559204e-02 1.312018930912017822e-01 -1.812285929918289185e-01
2.697807252407073975e-01 2.587090618908405304e-02 7.581533864140510559e-03 -3.923298045992851257e-02 1.681471019983291626e-01 -2.654026150703430176e-01 -2.172991484403610229e-01 -1.270751655101776123e-01 -2.634229063987731934e-01 -1.009498909115791321e-02 -1.133096888661384583e-01 1.402495056390762329e-01 -3.223916888236999512e-01 2.346601635217666626e-01 1.557265222072601318e-01 -1.599870771169662476e-01 4.514957964420318604e-01 -1.422713100910186768e-01 1.717613488435745239e-01 -2.309823483228683472e-01 1.386701464653015137e-01 -1.983397006988525391e-01 1.240951120853424072e-01 4.844370298087596893e-03 1.683041304349899292e-01 -5.961480364203453064e-02 8.593675494194030762e-02 1.035980656743049622e-01 1.555706653743982315e-02 -1.188334226608276367e-01 7.024042308330535889e-02 -4.233177006244659424e-02
4.144613444805145264e-02 -8.303228020668029785e-02 -3.394705057144165039e-01 2.966177463531494141e-01 1.087519451975822449e-01 2.556043565273284912e-01 -1.681841723620891571e-02 -3.459129631519317627e-01 -2.702541276812553406e-02 2.182161249220371246e-02 2.764522656798362732e-02 1.899141669273376465e-01 1.088827755302190781e-02 1.535042971372604370e-01 2.848511934280395508e-01 3.199527412652969360e-02 1.840835809707641602e-02 2.656200230121612549e-01 -4.340552166104316711e-02 -1.045472081750631332e-02 5.794339999556541443e-02 -1.197523549199104309e-01 1.208203565329313278e-02 2.539549767971038818e-01 3.234139978885650635e-01 1.176599264144897461e-01 -2.228571325540542603e-01 1.523107886314392090e-01 2.083612978458404541e-01 -1.374485194683074951e-01 1.543052345514297485e-01 1.205720603466033936e-01
2.476235777139663696e-01 -1.294215321540832520e-01 -2.848315238952636719e-01 3.098960779607295990e-02 6.076955795288085938e-02 1.094056293368339539e-01 -2.632326781749725342e-01 -9.436120092868804932e-02 -1.910278201103210449e-01 1.484507322311401367e-01 1.184652671217918396e-01 2.014080882072448730e-01 1.193466335535049438e-01 -1.027620285749435425e-01 5.757280066609382629e-02 2.160632759332656860e-01 1.080245301127433777e-01 1.973897069692611694e-01 -5.014816671609878540e-02 -2.594507336616516113e-01 -6.571147590875625610e-02 -1.074728742241859436e-01 4.962113872170448303e-02 -2.312100380659103394e-01 -8.833649009466171265e-02 -1.154092401266098022e-01 -3.884334862232208252e-01 2.967644035816192627e-01 -7.124078273773193359e-02 -1.265498548746109009e-01 2.698182761669158936e-01 -1.088147386908531189e-01
-4.537657275795936584e-02 -3.339071869850158691e-01 -3.648749887943267822e-01 -6.494959443807601929e-02 2.283782064914703369e-01 8.097480982542037964e-02 -3.884364068508148193e-01 -2.015326321125030518e-01 7.988953590393066406e-02 1.347488760948181152e-01 1.038073748350143433e-01 8.956046402454376221e-02 1.222994551062583923e-01 -2.454003319144248962e-02 1.142554506659507751e-01 -1.565216481685638428e-01 9.560422599315643311e-02 -1.165194734930992126e-01 -1.346165835857391357e-01 -2.060223370790481567e-01 2.383638322353363037e-01 -1.646444783546030521e-03 1.071080490946769714e-01 1.494966447353363037e-01 4.258442297577857971e-02 6.714642047882080078e-02 6.409445405006408691e-02 2.665478885173797607e-01 -3.266606330871582031e-01 3.594930516555905342e-03 1.985581070184707642e-01 -2.974916622042655945e-02
-3.030099570751190186e-01 -3.027547849342226982e-03 2.522994764149188995e-02 -2.097992449998855591e-01 2.168918699026107788e-01 9.207281470298767090e-02 -1.677432805299758911e-01 -3.498826622962951660e-01 -3.907690569758415222e-02 -2.667424678802490234e-01 8.151724934577941895e-02 7.804370671510696411e-02 -1.534111499786376953e-01 -1.630780547857284546e-01 -1.438653767108917236e-01 -7.327500730752944946e-02 2.328678220510482788e-01 4.475785791873931885e-02 -2.231953591108322144e-01 -1.624201834201812744e-01 6.654705107212066650e-02 1.931306160986423492e-02 -1.030339524149894714e-01 5.345209315419197083e-02 3.766121566295623779e-01 3.081529736518859863e-01 -2.003536820411682129e-01 2.079101651906967163e-01 1.036920771002769470e-02 1.143520697951316833e-01 1.035126894712448120e-01 -3.277505934238433838e-02
7.149472087621688843e-02 -7.350092381238937378e-02 -1.451794058084487915e-01 -4.360917210578918457e-02 1.139460876584053040e-01 1.789427101612091064e-01 -2.704849541187286377e-01 -3.222931027412414551e-01 8.053518831729888916e-02 -3.495873883366584778e-02 2.472301423549652100e-01 3.730445401743054390e-03 2.181319743394851685e-01 1.127347797155380249e-01 2.368988245725631714e-01 -9.910256415605545044e-02 2.623612582683563232e-01 -1.874080300331115723e-02 -2.150039374828338623e-01 -2.444395571947097778e-01 2.449697256088256836e-01 -2.286973893642425537e-01 -1.355604380369186401e-01 -1.952590197324752808e-01 -3.618326410651206970e-02 8.701961487531661987e-02 2.330483682453632355e-02 -4.370928928256034851e-02 1.309984456747770309e-02 -9.561781585216522217e-02 3.650128245353698730e-01 -2.269997745752334595e-01
2.221153378486633301e-01 -2.282608896493911743e-01 -1.774774789810180664e-01 -2.019293047487735748e-02 1.440923660993576050e-01 6.317350268363952637e-02 -1.576918065547943115e-01 -1.140574067831039429e-01 -1.612707525491714478e-01 1.928452104330062866e-01 -2.072499394416809082e-01 -1.948477514088153839e-02 1.468414962291717529e-01 2.592145092785358429e-02 -3.007006831467151642e-02 3.572831749916076660e-01 1.524849086999893188e-01 2.088646888732910156e-01 -1.064528152346611023e-02 -1.235935650765895844e-02 2.036338299512863159e-01 -2.304292023181915283e-01 -2.842464745044708252e-01 2.029899358749389648e-01 3.514181077480316162e-01 -7.490121573209762573e-02 -3.485479950904846191e-02 -2.371283471584320068e-01 -6.335729360580444336e-02 -9.948550909757614136e-02 5.768847092986106873e-02 -2.433317601680755615e-01
1.620796247152611613e-04 8.638643473386764526e-02 -2.113834470510482788e-01 -1.431423723697662354e-01 2.794802784919738770e-01 6.957609951496124268e-02 -2.481369376182556152e-01 -8.577017486095428467e-02 -2.779966294765472412e-01 1.085006147623062134e-01 -3.762495145201683044e-02 2.099809795618057251e-01 8.064655587077140808e-03 -1.193434447050094604e-01 -1.725364178419113159e-01 7.289972156286239624e-02 8.242250978946685791e-02 1.924573481082916260e-01 -1.781869977712631226e-01 -7.458867877721786499e-02 2.717859745025634766e-01 4.735750705003738403e-02 -1.879355311393737793e-02 5.145698785781860352e-01 9.363517165184020996e-04 -2.130761146545410156e-01 -1.219623982906341553e-01 1.549925208091735840e-01 -2.122530192136764526e-01 -4.987112246453762054e-03 -1.155100241303443909e-01 1.625457257032394409e-01
1.317977719008922577e-02 -1.567624509334564209e-01 -4.548507928848266602e-02 4.049607366323471069e-02 2.795725464820861816e-01 3.006076812744140625e-02 -8.022651821374893188e-02 -3.992440700531005859e-01 1.313812285661697388e-01 2.386071905493736267e-02 3.188260197639465332e-01 1.489288522861897945e-03 -4.021840170025825500e-02 2.949449419975280762e-02 1.087197065353393555e-01 -1.689431443810462952e-02 2.521596550941467285e-01 -1.281168591231107712e-02 -5.842106416821479797e-02 -1.626274585723876953e-01 8.597258478403091431e-03 -3.555563986301422119e-01 1.898073852062225342e-01 2.970232814550399780e-02 -2.341901510953903198e-01 9.240967035293579102e-02 -3.446713089942932129e-01 5.064475163817405701e-02 8.749612420797348022e-02 -5.766459554433822632e-02 3.167857825756072998e-01 -1.986867636442184448e-01
2.423539012670516968e-02 -8.618416637182235718e-02 -3.771713078022003174e-01 7.683455944061279297e-02 1.113486737012863159e-01 -2.208886891603469849e-01 -1.217533946037292480e-01 -2.459005415439605713e-01 -2.711218595504760742e-01 6.623833626508712769e-02 -1.312514692544937134e-01 7.539030909538269043e-02 3.686068113893270493e-03 1.381532102823257446e-01 6.505405902862548828e-02 2.072757333517074585e-01 1.556728687137365341e-02 3.346173092722892761e-02 -3.179911077022552490e-01 -2.287696897983551025e-01 1.016697064042091370e-01 8.157237619161605835e-02 -1.564073711633682251e-01 3.137631118297576904e-01 2.745172381401062012e-01 1.480653043836355209e-02 -2.149438112974166870e-01 -1.258081197738647461e-01 -2.020947448909282684e-02 1.683190166950225830e-01 2.657829523086547852e-01 -9.239231050014495850e-02
2.860930562019348145e-01 1.452829539775848389e-01 -2.791050672531127930e-01 -1.800696700811386108e-01 2.267431616783142090e-01 -2.625849656760692596e-02 -1.868087798357009888e-01 -1.523205339908599854e-01 6.226773932576179504e-02 -1.103522181510925293e-01 4.905847832560539246e-02 1.320698205381631851e-02 -2.272155322134494781e-02 1.297317743301391602e-01 3.259212672710418701e-01 -4.104755073785781860e-02 7.994861155748367310e-02 7.400947064161300659e-02 -6.295012682676315308e-02 -4.527251049876213074e-02 1.417952030897140503e-01 -9.018567204475402832e-02 3.608841001987457275e-01 1.535102576017379761e-01 4.789259135723114014e-01 -2.313221246004104614e-01 -1.365702450275421143e-01 -4.396900907158851624e-02 6.249127909541130066e-02 -9.201402775943279266e-03 1.583897620439529419e-01 1.266320515424013138e-02
6.980542838573455811e-02 -1.161080673336982727e-01 -2.949899733066558838e-01 6.533107906579971313e-02 2.326606959104537964e-01 3.637006133794784546e-02 -3.905731737613677979e-01 -2.735386788845062256e-01 -7.603228092193603516e-02 4.883934557437896729e-02 -1.546933650970458984e-01 8.562250435352325439e-02 2.787191867828369141e-01 8.086400479078292847e-02 -4.573426023125648499e-02 1.282135397195816040e-01 1.196399703621864319e-01 -7.015196979045867920e-02 -2.842235844582319260e-03 -1.064353361725807190e-01 3.316249251365661621e-01 -1.924573183059692383e-01 -2.967140674591064453e-01 2.486083209514617920e-01 -1.048065274953842163e-01 -1.135251969099044800e-01 -1.614985615015029907e-01 2.136822044849395752e-01 3.764798119664192200e-02 1.043071076273918152e-01 1.701369434595108032e-01 -3.260691836476325989e-02
4.545971453189849854e-01 -8.948578685522079468e-02 -2.476342720910906792e-03 6.928015034645795822e-03 6.771104782819747925e-02 1.109112054109573364e-02 -2.950351238250732422e-01 9.978260844945907593e-02 -1.010941043496131897e-01 1.762993037700653076e-01 -5.677642673254013062e-02 7.193569093942642212e-02 -1.723313033580780029e-01 2.110879421234130859e-01 1.788066625595092773e-01 -6.272251904010772705e-02 2.882029414176940918e-01 -7.494761794805526733e-02 2.263328582048416138e-01 -9.370490908622741699e-02 -5.143311247229576111e-02 -2.011262327432632446e-01 4.438951984047889709e-02 7.226079702377319336e-02 2.702198624610900879e-01 2.571793086826801300e-02 -3.204757571220397949e-01 2.310336381196975708e-02 -7.180249691009521484e-02 1.971625089645385742e-01 3.040010631084442139e-01 -1.066265404224395752e-01
5.856738239526748657e-02 -2.306054085493087769e-01 -2.462469786405563354e-01 -2.094477415084838867e-01 1.349144726991653442e-01 3.286628797650337219e-02 -3.611099421977996826e-01 -3.521748259663581848e-02 7.614037394523620605e-02 -1.956357061862945557e-02 1.044055894017219543e-01 1.921715289354324341e-01 -1.448626071214675903e-01 -2.060722559690475464e-02 1.982035338878631592e-01 -1.603662818670272827e-01 4.689998626708984375e-01 6.288093328475952148e-02 2.054105885326862335e-02 -2.772834151983261108e-02 5.449092015624046326e-02 -2.214407622814178467e-01 -6.881672888994216919e-04 -8.226874470710754395e-02 1.000830009579658508e-01 1.846292167901992798e-01 2.548922784626483917e-02 -1.930809915065765381e-01 1.481709331274032593e-01 2.283322252333164215e-02 3.981667757034301758e-01 2.476305700838565826e-02
-5.795450136065483093e-02 -1.486559957265853882e-02 1.371540725231170654e-01 -3.351286053657531738e-02 1.633399873971939087e-01 8.213498443365097046e-02 -4.115689694881439209e-01 -2.037054449319839478e-01 -1.269361227750778198e-01 -4.743281286209821701e-03 -1.859530359506607056e-01 8.443323522806167603e-02 1.223218291997909546e-01 1.176514029502868652e-01 -1.185761690139770508e-01 6.837243586778640747e-02 2.789673805236816406e-01 -2.862379252910614014e-01 2.903194725513458252e-02 -1.658903509378433228e-01 2.962143421173095703e-01 5.244720727205276489e-02 6.224695593118667603e-02 2.357942610979080200e-01 3.081290721893310547e-01 1.831602901220321655e-01 -2.470864504575729370e-01 -1.794581711292266846e-01 6.492348015308380127e-02 -9.485622495412826538e-02 6.490295380353927612e-02 2.225634753704071045e-01
-3.655527532100677490e-01 -3.233324363827705383e-02 1.042229309678077698e-01 -1.622479110956192017e-01 2.561911344528198242e-01 4.993458744138479233e-03 -2.489415854215621948e-01 -2.849820554256439209e-01 -2.409428954124450684e-01 -3.202654719352722168e-01 -6.460295617580413818e-02 2.126119434833526611e-01 5.322397500276565552e-02 8.688786625862121582e-02 -1.192221119999885559e-01 -2.938854880630970001e-02 3.484057486057281494e-01 1.330570727586746216e-01 2.566643990576267242e-02 -1.516437977552413940e-01 7.957303524017333984e-02 1.193940937519073486e-01 -5.165799334645271301e-02 3.019548356533050537e-01 1.095387265086174011e-01 4.992954432964324951e-02 -1.993284672498703003e-01 4.969264939427375793e-02 -1.594879329204559326e-01 2.229717001318931580e-02 9.418875724077224731e-02 1.231149509549140930e-01
-5.626348778605461121e-02 -1.857334673404693604e-01 1.016944181174039841e-02 1.073485799133777618e-02 1.996392160654067993e-01 -5.440039187669754028e-02 -1.082561463117599487e-01 5.883699283003807068e-02 -2.528856992721557617e-01 -2.582772970199584961e-01 1.333715319633483887e-01 1.774120777845382690e-01 1.769292652606964111e-01 8.946243673563003540e-02 2.386925220489501953e-01 -1.609098911285400391e-01 1.726598739624023438e-01 5.143451318144798279e-02 2.861698903143405914e-02 -2.361269146203994751e-01 1.988417357206344604e-01 5.212739482522010803e-02 -1.664779707789421082e-02 4.594199359416961670e-01 1.423642337322235107e-01 -5.566702038049697876e-02 -9.019489586353302002e-02 6.520436704158782959e-02 -2.885214686393737793e-01 1.298380345106124878e-01 3.418049216270446777e-01 -8.191627264022827148e-02
-7.992583513259887695e-02 -1.137441396713256836e-01 -1.352104991674423218e-01 -2.243185043334960938e-01 6.657834351062774658e-02 -1.980580389499664307e-01 -4.672485589981079102e-02 -3.505369722843170166e-01 1.238281875848770142e-01 2.846156805753707886e-02 -1.993743469938635826e-03 4.645475745201110840e-02 -1.051768511533737183e-01 -1.002606153488159180e-01 -1.565954536199569702e-01 -1.123708784580230713e-01 3.189021050930023193e-01 1.259818375110626221e-01 -9.812282398343086243e-03 7.496278733015060425e-02 -2.403127998113632202e-01 -2.685502469539642334e-01 -8.685107529163360596e-02 2.189742177724838257e-01 2.656702101230621338e-01 1.629323959350585938e-01 -1.137143075466156006e-01 3.512573838233947754e-01 -1.882967808342073113e-05 5.814391374588012695e-02 2.783347666263580322e-01 -2.093943655490875244e-01
2.832918763160705566e-01 -1.992740482091903687e-01 -8.141707628965377808e-02 7.067554444074630737e-02 9.737065434455871582e-02 1.483220756053924561e-01 6.128755211830139160e-02 -2.275569736957550049e-01 1.414460390806198120e-01 3.997972980141639709e-02 1.744476109743118286e-01 2.345837652683258057e-01 4.163212329149246216e-02 2.096256762742996216e-01 -1.176789030432701111e-02 -1.548738032579421997e-02 2.232632935047149658e-01 -1.469463557004928589e-01 2.490344643592834473e-02 -2.502774298191070557e-01 -1.136280670762062073e-01 -1.238641366362571716e-01 2.761824131011962891e-01 2.371058166027069092e-01 -1.257045567035675049e-01 1.986720561981201172e-01 -2.604602277278900146e-01 3.496591448783874512e-01 -8.959041535854339600e-02 -1.555126756429672241e-01 1.314787417650222778e-01 -1.948149651288986206e-01
9.557436406612396240e-02 1.206257864832878113e-01 -1.223431304097175598e-01 -1.587438583374023438e-01 1.439933031797409058e-01 2.231854759156703949e-02 -1.211001500487327576e-01 -1.522132754325866699e-01 -6.223400309681892395e-02 3.441342115402221680e-01 1.817059069871902466e-01 7.238162308931350708e-02 2.238330245018005371e-01 1.934389919042587280e-01 -1.530245542526245117e-01 2.753331139683723450e-02 9.928198531270027161e-03 -3.462366014719009399e-02 -1.770162433385848999e-01 2.282262966036796570e-02 -1.490436196327209473e-01 -8.694753795862197876e-02 -2.851561307907104492e-01 2.322594374418258667e-01 2.138405740261077881e-01 2.764678299427032471e-01 -4.837700352072715759e-02 4.386357665061950684e-01 4.854025691747665405e-02 -1.753406375646591187e-01 1.865399330854415894e-01 -1.477918177843093872e-01
-2.193876653909683228e-01 1.281189024448394775e-01 1.604800373315811157e-01 -5.021859705448150635e-02 -6.218267604708671570e-03 4.972694069147109985e-02 -2.380508035421371460e-01 -3.851723372936248779e-01 4.401569813489913940e-02 7.071528583765029907e-02 3.064489662647247314e-01 4.463877528905868530e-03 2.923810295760631561e-02 -1.113895028829574585e-01 2.586180567741394043e-01 1.157901715487241745e-02 4.214570224285125732e-01 -1.268273144960403442e-01 -7.238880544900894165e-02 -2.866496443748474121e-01 3.133012354373931885e-01 -4.686863720417022705e-02 -1.573400646448135376e-01 8.683051168918609619e-02 1.870471797883510590e-02 -1.984718441963195801e-01 -1.956445723772048950e-02 5.951277166604995728e-02 -1.574363112449645996e-01 -1.839456707239151001e-01 1.219411101192235947e-02 -4.782442376017570496e-02
2.105760276317596436e-01 -8.217009156942367554e-02 -2.238845080137252808e-01 -1.831224411725997925e-01 4.286047518253326416e-01 -8.373629301786422729e-02 -2.479567229747772217e-01 -1.433000564575195312e-01 -4.067352041602134705e-02 1.319203246384859085e-02 1.144394725561141968e-01 1.522080004215240479e-01 -2.360750734806060791e-01 2.897276580333709717e-01 2.066440582275390625e-01 -1.948607387021183968e-03 1.457916647195816040e-01 3.609448298811912537e-02 -4.954683408141136169e-02 7.068004459142684937e-02 9.089433401823043823e-02 -1.489986181259155273e-01 2.793505191802978516e-01 -7.248052209615707397e-02 3.566426336765289307e-01 -1.815975010395050049e-01 -1.397355347871780396e-01 -3.036666475236415863e-02 7.457146793603897095e-02 -1.767952591180801392e-01 1.024432480335235596e-01 1.877747662365436554e-02
-2.748458981513977051e-01 1.920383423566818237e-01 -2.383305430412292480e-01 8.341865241527557373e-02 4.135793745517730713e-01 -1.558197662234306335e-02 -2.627497911453247070e-01 -3.778436407446861267e-02 -3.011006414890289307e-01 -6.856024265289306641e-02 3.411230072379112244e-02 2.073611505329608917e-02 5.481942370533943176e-02 -6.483881175518035889e-02 1.034444496035575867e-01 -1.566885784268379211e-02 1.998271942138671875e-01 3.484930098056793213e-02 -2.377118915319442749e-01 -2.621417939662933350e-01 1.946878731250762939e-01 4.736890271306037903e-02 8.617959171533584595e-02 8.352101594209671021e-02 1.488800793886184692e-01 1.411068886518478394e-01 -2.465713322162628174e-01 1.140281930565834045e-01 1.171587258577346802e-01 -8.096946030855178833e-02 3.196385502815246582e-01 8.778427541255950928e-02
2.824295163154602051e-01 -3.358565568923950195e-01 -1.416715681552886963e-01 4.471919685602188110e-02 1.627615541219711304e-01 -1.510298252105712891e-01 -5.800717324018478394e-02 -2.891643047332763672e-01 4.471734538674354553e-02 2.104475051164627075e-01 -1.655546277761459351e-01 1.963911205530166626e-01 -1.451922208070755005e-02 2.519780695438385010e-01 2.667987346649169922e-01 -5.600262433290481567e-02 2.665750682353973389e-01 5.288762506097555161e-03 6.930251605808734894e-03 9.986752271652221680e-02 3.222996294498443604e-01 -1.792684793472290039e-01 -1.315759420394897461e-01 1.070018559694290161e-01 7.325236499309539795e-02 -7.071512937545776367e-02 -2.741549313068389893e-01 -1.574132293462753296e-01 -1.314672529697418213e-01 1.159548014402389526e-01 7.247681915760040283e-02 8.134984225034713745e-02
3.416012227535247803e-02 -1.104045212268829346e-01 -2.667201757431030273e-01 1.987739056348800659e-01 1.504606008529663086e-01 -4.867550730705261230e-02 -2.597183883190155029e-01 -3.567053079605102539e-01 -3.627140447497367859e-02 -7.775733619928359985e-02 -1.415036022663116455e-01 -1.852182112634181976e-02 5.944515764713287354e-02 8.034247159957885742e-02 7.040603086352348328e-03 1.610027253627777100e-01 -4.572902619838714600e-02 -1.743527874350547791e-02 -3.671142458915710449e-01 -1.285002678632736206e-01 1.195532977581024170e-01 -1.833127625286579132e-02 -1.163984611630439758e-01 2.669576406478881836e-01 2.826301157474517822e-01 -1.659061200916767120e-02 -2.284856736660003662e-01 3.018965572118759155e-02 -1.204482838511466980e-01 2.825678288936614990e-01 3.228261768817901611e-01 -8.740345388650894165e-02
2.210916131734848022e-01 -8.537888526916503906e-02 4.146774485707283020e-02 -2.354736477136611938e-01 -2.458958141505718231e-02 -2.242432236671447754e-01 -1.346537470817565918e-01 -1.524329930543899536e-01 -1.201455830596387386e-03 2.635757327079772949e-01 2.370198369026184082e-01 2.276110500097274780e-01 1.126355901360511780e-01 -9.481326490640640259e-02 1.141219064593315125e-01 8.899215608835220337e-02 1.608487069606781006e-01 6.289168726652860641e-03 1.016188189387321472e-01 -1.056904792785644531e-01 1.879734396934509277e-01 1.869954615831375122e-01 -1.385582238435745239e-01 3.631202280521392822e-01 4.177037477493286133e-01 2.421690523624420166e-02 -1.015210896730422974e-01 3.364283144474029541e-01 4.769912455230951309e-03 -7.574728131294250488e-02 -2.433522604405879974e-02 -2.559450827538967133e-02
-1.895609498023986816e-01 -4.703674465417861938e-02 -2.718948423862457275e-01 -2.825142145156860352e-01 2.145654708147048950e-01 -2.312227189540863037e-01 -2.301972061395645142e-01 -2.520503401756286621e-01 3.657020255923271179e-02 9.711982309818267822e-02 6.588551402091979980e-02 4.771327599883079529e-02 -1.550081521272659302e-01 6.758259981870651245e-02 -2.036411501467227936e-02 -4.989627376198768616e-02 2.808830142021179199e-02 2.381917834281921387e-01 1.952472031116485596e-01 -5.108964629471302032e-03 -1.679701916873455048e-02 -2.116094827651977539e-01 2.828055620193481445e-02 3.341183066368103027e-01 3.637587130069732666e-01 -5.954740103334188461e-03 -2.448597401380538940e-01 2.437956631183624268e-01 1.611091643571853638e-01 2.163798362016677856e-02 -1.072854101657867432e-01 1.881399936974048615e-02
-1.261529326438903809e-01 1.717907190322875977e-01 2.373194694519042969e-02 -1.228816062211990356e-01 1.557748913764953613e-01 -1.263950765132904053e-01 -1.502491682767868042e-01 -1.200087144970893860e-01 -1.124893724918365479e-01 -2.172148227691650391e-01 -3.189486861228942871e-01 -1.976337283849716187e-02 9.099264629185199738e-03 1.500409394502639771e-01 -6.701579689979553223e-02 -5.668133124709129333e-02 3.320092260837554932e-01 1.075368095189332962e-02 -1.885998062789440155e-02 -1.692622900009155273e-01 2.516955733299255371e-01 9.641889482736587524e-02 1.247019469738006592e-01 1.648961454629898071e-01 3.305112421512603760e-01 3.795629739761352539e-01 -2.652711272239685059e-01 2.105248272418975830e-01 4.078157991170883179e-02 -1.190507188439369202e-01 1.395314186811447144e-01 -1.067598313093185425e-01
-1.147666200995445251e-01 1.924478411674499512e-01 -5.123148858547210693e-02 -1.405279040336608887e-01 4.504439979791641235e-02 -3.981644287705421448e-02 -3.975731506943702698e-02 -5.398589372634887695e-01 3.434873372316360474e-02 -1.017110943794250488e-01 -1.042601242661476135e-01 5.100336670875549316e-02 -4.881440848112106323e-02 1.678688973188400269e-01 -6.379565596580505371e-02 1.176101639866828918e-01 6.719296425580978394e-02 5.912694707512855530e-02 1.085496991872787476e-01 -1.533811092376708984e-01 7.222704123705625534e-03 -3.337713479995727539e-01 2.764867544174194336e-01 2.498253285884857178e-01 3.224526047706604004e-01 -3.594823647290468216e-03 -3.288185000419616699e-01 1.880668401718139648e-01 -3.806805610656738281e-02 -7.065773475915193558e-03 1.110983118414878845e-01 4.859399050474166870e-02
3.010984063148498535e-01 -1.485875695943832397e-01 6.559838354587554932e-02 1.471323817968368530e-01 7.137026841519400477e-05 2.356902658939361572e-01 -3.696377873420715332e-01 -1.608981788158416748e-01 -1.686526983976364136e-01 9.234848618507385254e-02 -1.459541469812393188e-01 5.619255825877189636e-02 8.776113390922546387e-02 -7.058308273553848267e-02 1.544080376625061035e-01 1.908503025770187378e-01 3.274047672748565674e-01 -8.013207465410232544e-02 -1.592833548784255981e-01 1.266814302653074265e-02 1.661990582942962646e-01 -3.422621488571166992e-01 -2.030119299888610840e-02 1.811468452215194702e-01 2.852134108543395996e-01 5.251406505703926086e-02 -5.138957127928733826e-02 -2.372574657201766968e-01 -3.442372754216194153e-02 1.211902648210525513e-01 8.955030888319015503e-02 -1.574551165103912354e-01
2.196906954050064087e-01 -8.982533961534500122e-02 -2.135161906480789185e-01 -2.400346845388412476e-02 2.524519264698028564e-01 1.084772050380706787e-01 -2.969021499156951904e-01 -1.027263775467872620e-01 3.804759681224822998e-02 2.003151737153530121e-02 2.229666151106357574e-02 8.657956123352050781e-02 2.378405779600143433e-01 -1.786365360021591187e-01 1.141116470098495483e-01 -1.771656572818756104e-01 2.022013366222381592e-01 -1.494615375995635986e-01 -6.723051518201828003e-02 1.403399091213941574e-02 3.731018006801605225e-01 -3.528459370136260986e-01 8.947471529245376587e-02 1.941148340702056885e-01 1.453478932380676270e-01 -1.598688215017318726e-02 -8.495357632637023926e-02 3.600005209445953369e-01 -3.447852656245231628e-02 1.175803989171981812e-01 -1.433372944593429565e-01 9.735377877950668335e-02
-1.454615406692028046e-02 -7.622073590755462646e-02 -3.186374902725219727e-01 2.663291990756988525e-01 -2.251617610454559326e-02 2.313916981220245361e-01 1.742619276046752930e-01 -3.527235984802246094e-01 2.611522004008293152e-02 3.570311516523361206e-02 5.457494780421257019e-02 5.301700532436370850e-02 5.197006091475486755e-02 1.304673701524734497e-01 1.282582581043243408e-01 -4.599293693900108337e-02 1.803677231073379517e-01 9.826853871345520020e-02 -6.145519018173217773e-02 -1.326736062765121460e-01 2.685514092445373535e-01 5.640156194567680359e-02 -1.413817107677459717e-01 1.528853476047515869e-01 2.243392169475555420e-01 1.176076680421829224e-01 -1.880815029144287109e-01 3.071284592151641846e-01 3.411679565906524658e-01 -2.634836733341217041e-01 6.525754183530807495e-02 2.194499783217906952e-02
-1.196433082222938538e-01 1.622907370328903198e-01 -1.457220315933227539e-01 -3.106057047843933105e-01 1.803596317768096924e-01 -7.136719673871994019e-02 -1.717659384012222290e-01 -2.288167327642440796e-01 6.620577722787857056e-02 5.689232796430587769e-02 1.649319082498550415e-01 1.809690892696380615e-01 1.898250579833984375e-01 1.534844338893890381e-01 -3.113665282726287842e-01 6.941264495253562927e-03 2.504167854785919189e-01 3.655206263065338135e-01 -9.103851765394210815e-02 -3.889792831614613533e-03 8.119845390319824219e-02 5.388526618480682373e-02 4.804017022252082825e-02 2.184947133064270020e-01 -4.642060957849025726e-03 2.044168673455715179e-02 -3.035375475883483887e-01 2.591196894645690918e-01 1.374514400959014893e-01 -1.692400574684143066e-01 9.749288111925125122e-02 -1.306648552417755127e-01
-2.282384037971496582e-02 -2.448561787605285645e-01 -5.020034685730934143e-02 -1.292770057916641235e-01 4.158575832843780518e-02 3.387877345085144043e-01 -3.047567605972290039e-01 9.921313263475894928e-03 1.811442226171493530e-01 2.595963776111602783e-01 4.751106258481740952e-03 -7.134216278791427612e-02 2.531100064516067505e-02 1.772390753030776978e-01 5.144128203392028809e-02 2.136650234460830688e-01 3.322271406650543213e-01 1.981169544160366058e-02 -1.707058548927307129e-01 -4.063849151134490967e-01 1.417474448680877686e-02 -1.298477798700332642e-01 -1.165029853582382202e-01 1.704056262969970703e-01 -8.779690414667129517e-02 1.303383409976959229e-01 -1.061171889305114746e-01 -3.711321577429771423e-02 -9.074891358613967896e-02 -7.567669451236724854e-02 2.515046000480651855e-01 -2.141512334346771240e-01
-2.906760945916175842e-02 4.824712499976158142e-02 -1.405117511749267578e-01 -1.113998964428901672e-01 2.521470189094543457e-01 -1.010774001479148865e-01 -1.088975518941879272e-01 -1.801470965147018433e-01 -1.531043797731399536e-01 -1.582482308149337769e-01 1.612793952226638794e-01 1.693329960107803345e-01 2.859746515750885010e-01 1.218358874320983887e-01 -1.094644218683242798e-01 -1.223038509488105774e-01 2.213284522294998169e-01 1.037614792585372925e-01 7.105933502316474915e-03 -2.591090202331542969e-01 5.580319762229919434e-01 -1.530038416385650635e-01 2.410553209483623505e-02 3.765624389052391052e-02 5.524536222219467163e-02 4.637423902750015259e-02 -1.082468479871749878e-01 5.962566658854484558e-02 -1.939980983734130859e-01 1.317445188760757446e-01 2.705421745777130127e-01 -8.615885674953460693e-02
1.076723039150238037e-01 -9.552925080060958862e-02 -2.671628892421722412e-01 -3.238090872764587402e-01 1.639876961708068848e-01 1.762932091951370239e-01 -1.075214594602584839e-01 2.238990180194377899e-02 -1.395864337682723999e-01 -6.463170051574707031e-02 -1.579369455575942993e-01 2.265439927577972412e-01 1.218465790152549744e-01 2.579593062400817871e-01 1.235368400812149048e-01 -2.035278081893920898e-01 3.822554945945739746e-01 -1.376669015735387802e-02 2.409703880548477173e-01 9.572488814592361450e-02 1.264326423406600952e-01 -1.812381744384765625e-01 1.372431367635726929e-01 7.416060566902160645e-02 1.946560889482498169e-01 -2.968881428241729736e-01 -7.098736613988876343e-02 7.158855348825454712e-02 8.947711437940597534e-02 5.356055870652198792e-02 2.442467361688613892e-01 -3.975813835859298706e-02
1.445359587669372559e-01 -1.786880046129226685e-01 -4.080917537212371826e-01 1.184147819876670837e-01 -2.843108028173446655e-02 -1.235086470842361450e-01 5.359638109803199768e-02 -1.858794391155242920e-01 -3.403702676296234131e-01 -5.408644676208496094e-02 -5.850567668676376343e-02 6.905363500118255615e-02 5.700572952628135681e-02 4.183930158615112305e-02 9.255465120077133179e-02 3.228975236415863037e-01 6.019506230950355530e-02 2.051093801856040955e-02 -2.746582031250000000e-01 -1.085545197129249573e-01 8.693675696849822998e-02 -1.211031526327133179e-02 -2.283514738082885742e-01 2.066702991724014282e-01 3.470604419708251953e-01 8.696597069501876831e-02 -1.900942772626876831e-01 1.255570799112319946e-01 -4.215515032410621643e-02 4.450000822544097900e-02 2.074515670537948608e-01 -2.186316996812820435e-01
1.360796242952346802e-01 -1.236569508910179138e-01 1.703666709363460541e-02 2.056648284196853638e-01 1.958115249872207642e-01 7.234369963407516479e-02 -3.222511708736419678e-01 -4.356122612953186035e-01 -1.848411113023757935e-01 -7.884158939123153687e-02 -2.394484132528305054e-01 1.115119904279708862e-01 -5.281497165560722351e-02 1.278517693281173706e-01 1.378206163644790649e-01 1.659168154001235962e-01 1.775993257761001587e-01 -1.713954359292984009e-01 1.391294449567794800e-01 3.319559991359710693e-02 9.092469513416290283e-02 -5.823810771107673645e-02 -1.188875827938318253e-02 1.162728890776634216e-01 3.469966351985931396e-01 -1.291059255599975586e-01 2.405504463240504265e-03 -1.726744771003723145e-01 -1.518512219190597534e-01 -2.716405391693115234e-01 1.873924136161804199e-01 -7.110051065683364868e-02
2.559808790683746338e-01 -2.398278862237930298e-01 -1.175150088965892792e-02 -1.780214309692382812e-01 2.021022886037826538e-02 -1.787217706441879272e-02 -1.756725013256072998e-01 1.362499408423900604e-02 -8.437611162662506104e-02 -8.108966052532196045e-02 -1.321627050638198853e-01 2.312053292989730835e-01 6.070512160658836365e-02 1.941451281309127808e-01 3.788985311985015869e-01 -4.081696644425392151e-02 3.577846586704254150e-01 3.914001211524009705e-02 1.412726342678070068e-01 5.601860117167234421e-03 1.195870935916900635e-01 -2.153538316488265991e-01 -1.108661964535713196e-01 1.193068921566009521e-01 2.749892771244049072e-01 -1.307346671819686890e-01 -2.664259672164916992e-01 -1.701511144638061523e-01 -1.749747693538665771e-01 -1.394620090723037720e-01 1.336684525012969971e-01 -2.116937935352325439e-01
2.979190051555633545e-01 -7.403067778795957565e-03 6.683311611413955688e-02 -1.757603734731674194e-01 -5.790611729025840759e-02 -1.058513596653938293e-01 -1.020576357841491699e-01 -3.207312896847724915e-02 -1.753005981445312500e-01 3.143842220306396484e-01 2.056516855955123901e-01 1.853983998298645020e-01 7.710891962051391602e-02 1.218864601105451584e-02 2.362250834703445435e-01 -2.871541539207100868e-03 5.339852347970008850e-02 1.223305314779281616e-01 -4.247976094484329224e-02 -2.319118753075599670e-02 1.466317176818847656e-01 4.645539075136184692e-02 -1.451326757669448853e-01 4.209313690662384033e-01 2.872269749641418457e-01 1.423933357000350952e-01 -2.315026670694351196e-01 3.599443733692169189e-01 1.862902790307998657e-01 2.008583582937717438e-02 1.232693344354629517e-01 -5.827197432518005371e-02
4.703840240836143494e-02 2.171568572521209717e-01 -2.316981554031372070e-01 -2.607937455177307129e-01 6.971610337495803833e-02 8.423311263322830200e-02 -2.891778945922851562e-01 -2.242135554552078247e-01 -2.078304290771484375e-01 1.006161272525787354e-01 -6.379411369562149048e-02 -1.011794582009315491e-01 9.973588585853576660e-02 -1.070320084691047668e-01 -7.756637036800384521e-02 -8.441413938999176025e-02 3.007043898105621338e-01 7.580208033323287964e-02 3.113450482487678528e-02 -1.168674901127815247e-01 3.414876759052276611e-02 -7.051420956850051880e-02 9.091766923666000366e-02 -1.957690119743347168e-01 8.887728303670883179e-02 -1.080152690410614014e-01 -3.383096456527709961e-01 3.110051751136779785e-01 1.185979768633842468e-01 -3.378289639949798584e-01 2.313573956489562988e-01 7.015353441238403320e-02
-1.139389500021934509e-01 -2.706458233296871185e-02 9.004279971122741699e-03 -7.679094374179840088e-02 2.225963175296783447e-01 -1.870469450950622559e-01 -4.231698811054229736e-02 -2.521950900554656982e-01 -3.007551468908786774e-02 -1.190377771854400635e-01 6.074935197830200195e-02 3.321215212345123291e-01 1.130379810929298401e-01 -5.575622618198394775e-02 2.125719785690307617e-01 6.150149181485176086e-02 8.326374739408493042e-02 1.273927986621856689e-01 8.102849870920181274e-02 -2.895153164863586426e-01 4.094982147216796875e-01 -2.464626282453536987e-01 -1.809138655662536621e-01 1.929902881383895874e-01 2.545109987258911133e-01 7.932773232460021973e-02 -1.318141259253025055e-02 -2.254608087241649628e-02 -1.901833713054656982e-01 1.278659701347351074e-01 3.140023052692413330e-01 -4.039335623383522034e-02
2.356206178665161133e-01 -7.870323956012725830e-02 -1.017872765660285950e-01 -1.231828983873128891e-02 3.033031523227691650e-01 2.568647563457489014e-01 -1.283571720123291016e-01 -7.054822146892547607e-02 1.110645532608032227e-01 1.024703234434127808e-01 -2.021005302667617798e-01 -1.106601059436798096e-01 -2.323354035615921021e-02 -1.815741360187530518e-01 -7.274024188518524170e-03 9.998259693384170532e-02 1.271648798137903214e-02 -1.083157956600189209e-02 6.489189714193344116e-02 -9.625324606895446777e-02 3.977527618408203125e-01 -1.801894605159759521e-01 4.257943481206893921e-02 2.972660362720489502e-01 1.808201521635055542e-01 -9.906996786594390869e-02 -2.328459173440933228e-01 4.371824860572814941e-01 1.466291844844818115e-01 -6.751104444265365601e-02 6.225740537047386169e-02 1.283226758241653442e-01
1.816511601209640503e-01 -1.851524412631988525e-01 -9.265945851802825928e-02 2.444106526672840118e-02 3.289786875247955322e-01 2.598606981337070465e-02 -4.642943292856216431e-02 -1.589203998446464539e-02 4.920650739222764969e-03 2.156257927417755127e-01 1.879586875438690186e-01 -6.768365204334259033e-02 1.538559496402740479e-01 -1.280414611101150513e-01 8.988832123577594757e-03 -1.403920054435729980e-01 2.717720866203308105e-01 -2.712754905223846436e-01 -2.989229559898376465e-01 7.982210069894790649e-02 3.088639974594116211e-01 1.596445031464099884e-02 -1.422421634197235107e-01 2.287983447313308716e-01 6.764324754476547241e-02 -2.344575226306915283e-01 -2.763868570327758789e-01 2.078050374984741211e-01 -2.335727661848068237e-01 7.225335109978914261e-03 9.941457211971282959e-02 -1.045083627104759216e-01
1.605794280767440796e-01 -1.549268066883087158e-01 -2.120534181594848633e-01 1.021946445107460022e-01 5.058991909027099609e-01 -2.410366833209991455e-01 -4.995959624648094177e-02 -9.533791989088058472e-02 2.299221307039260864e-01 -4.373757168650627136e-02 -1.404725164175033569e-01 1.117626279592514038e-01 8.061740547418594360e-02 5.851867049932479858e-02 1.564014703035354614e-01 -7.938710600137710571e-02 1.108540222048759460e-01 3.875456750392913818e-02 -2.312958389520645142e-01 -1.383442878723144531e-01 2.736666798591613770e-01 -8.521039038896560669e-02 -1.143210455775260925e-01 2.485147714614868164e-01 2.132479846477508545e-01 -3.178090602159500122e-02 -1.987229287624359131e-01 2.350182645022869110e-02 -8.541559427976608276e-02 1.712264269590377808e-01 2.242798358201980591e-01 -1.569757014513015747e-01
1.781408190727233887e-01 -2.484372854232788086e-01 -6.334868259727954865e-03 -1.425129827111959457e-02 3.727530837059020996e-01 2.943799793720245361e-01 -2.054450809955596924e-01 -2.380902618169784546e-01 -2.135831713676452637e-01 -1.746048927307128906e-01 1.847824454307556152e-01 2.197508886456489563e-02 1.681895852088928223e-01 7.673056423664093018e-02 1.508722305297851562e-01 -7.134839147329330444e-02 1.041017323732376099e-01 1.099901720881462097e-01 -4.554915800690650940e-02 -1.059243455529212952e-01 1.159628182649612427e-01 -1.222782582044601440e-01 -1.180480644106864929e-01 -9.134808182716369629e-02 -1.157295629382133484e-01 6.657505035400390625e-02 -1.636409461498260498e-01 1.269050091505050659e-01 1.619937568902969360e-01 -2.435782551765441895e-01 3.822347521781921387e-01 -1.724777966737747192e-01
7.953723520040512085e-02 -1.504673212766647339e-01 -1.365596950054168701e-01 2.767075784504413605e-02 -2.989615201950073242e-01 -8.399003185331821442e-03 -3.612114191055297852e-01 -3.077265620231628418e-01 -7.758467458188533783e-03 -3.189623728394508362e-02 1.013233978301286697e-02 -1.561214029788970947e-01 2.742984890937805176e-01 2.365698069334030151e-01 2.226905338466167450e-02 6.717843562364578247e-02 2.755445837974548340e-01 -2.157718315720558167e-02 -5.786917358636856079e-02 -8.692221343517303467e-02 1.317721456289291382e-01 -1.758549660444259644e-01 -3.200867176055908203e-01 1.765143722295761108e-01 1.341250836849212646e-01 -5.442859604954719543e-02 -3.668903410434722900e-01 1.239413917064666748e-01 2.034414745867252350e-02 -2.544187381863594055e-02 1.330021768808364868e-01 1.279223114252090454e-01
7.987957447767257690e-02 -2.888804376125335693e-01 -1.577589362859725952e-01 -2.760780453681945801e-01 4.012532234191894531e-01 -7.796474546194076538e-02 -2.145696729421615601e-01 -1.059810221195220947e-01 -5.596290901303291321e-02 -1.218360289931297302e-01 -1.918048411607742310e-01 1.967760473489761353e-01 2.211447246372699738e-02 9.982188045978546143e-02 -9.365989267826080322e-02 -1.555276662111282349e-01 1.168793663382530212e-01 3.824875876307487488e-02 -3.159165009856224060e-02 -1.638031005859375000e-01 6.937697529792785645e-02 -6.704549491405487061e-02 2.482515573501586914e-01 -3.693481907248497009e-02 2.742269933223724365e-01 -2.832384705543518066e-01 -6.909174472093582153e-02 4.246462136507034302e-03 -2.519362568855285645e-01 7.426246255636215210e-02 2.974872291088104248e-01 -1.218572333455085754e-01
4.069736972451210022e-02 4.925686866044998169e-03 3.364913165569305420e-02 -3.338871300220489502e-01 -1.382186077535152435e-02 7.971294969320297241e-02 1.491206586360931396e-01 -3.215930461883544922e-01 -1.577064245939254761e-01 1.974519789218902588e-01 2.936438471078872681e-02 2.061959058046340942e-01 -1.392520368099212646e-01 1.228179261088371277e-01 -2.001821994781494141e-02 -2.766219200566411018e-03 7.184720784425735474e-02 1.540367677807807922e-02 -3.936264663934707642e-02 -1.847811639308929443e-01 -3.791683912277221680e-02 4.883690178394317627e-02 9.722683578729629517e-02 1.801299899816513062e-01 1.927633136510848999e-01 -1.961897611618041992e-01 -2.465542778372764587e-02 5.620112419128417969e-01 1.716988533735275269e-01 -1.342776417732238770e-01 2.776415944099426270e-01 8.864052593708038330e-02
2.448896318674087524e-01 -4.168029874563217163e-02 -7.946406491100788116e-03 1.923635005950927734e-01 -2.820746507495641708e-03 9.652113914489746094e-02 -2.057199180126190186e-01 -2.233966737985610962e-01 -1.642598658800125122e-01 -3.748008310794830322e-01 -1.319421976804733276e-01 6.992880254983901978e-02 -3.284273445606231689e-01 1.064229011535644531e-01 1.214731112122535706e-01 -8.991869539022445679e-02 3.608781397342681885e-01 9.585327468812465668e-03 -3.855758160352706909e-02 -2.525369226932525635e-01 2.006750702857971191e-01 -1.025698408484458923e-01 2.015139907598495483e-02 1.538480371236801147e-01 1.414470523595809937e-01 2.036698721349239349e-02 -8.918292075395584106e-02 1.326089501380920410e-01 4.279870539903640747e-02 1.131338477134704590e-01 3.464967906475067139e-01 1.295461058616638184e-01
1.749445050954818726e-01 1.892484575510025024e-01 -3.344049453735351562e-01 -3.100734390318393707e-02 -8.410441130399703979e-02 -8.016837760806083679e-03 -1.279630959033966064e-01 -2.627573609352111816e-01 -2.945646643638610840e-01 -1.990130692720413208e-01 -2.306936383247375488e-01 1.634834408760070801e-01 -1.872208863496780396e-01 1.260092854499816895e-01 2.450803667306900024e-01 9.576888754963874817e-03 1.652892082929611206e-01 -6.696771085262298584e-02 -6.322979927062988281e-02 4.703871533274650574e-02 8.405651897192001343e-02 -6.793165951967239380e-02 -1.165897101163864136e-01 4.370307326316833496e-01 1.181119754910469055e-01 -6.458459049463272095e-02 -2.872095629572868347e-02 9.155178815126419067e-02 -1.509909927845001221e-01 1.417296975851058960e-01 2.578620314598083496e-01 -1.408494114875793457e-01
1.868516504764556885e-01 -9.250415116548538208e-02 -5.903914570808410645e-02 -3.123778402805328369e-01 2.759161591529846191e-01 1.467172652482986450e-01 6.698013283312320709e-03 -2.383342981338500977e-01 2.398307174444198608e-01 2.586736679077148438e-01 -8.014505729079246521e-03 9.160622954368591309e-02 3.396851196885108948e-02 5.420129001140594482e-02 1.593648493289947510e-01 -1.571538299322128296e-01 6.559283286333084106e-02 1.248478963971138000e-01 -2.389566451311111450e-01 -1.793446689844131470e-01 7.400801777839660645e-02 -9.809844195842742920e-02 -1.671691983938217163e-01 3.626003861427307129e-01 2.735529839992523193e-01 8.212531358003616333e-02 5.650346726179122925e-02 1.454155892133712769e-01 1.795773506164550781e-01 -2.708283960819244385e-01 9.329066425561904907e-02 9.997251629829406738e-02
1.917805224657058716e-01 -9.304852038621902466e-02 -1.580683737993240356e-01 2.234006971120834351e-01 2.638628482818603516e-01 2.282887138426303864e-02 -2.703484594821929932e-01 -3.778335154056549072e-01 -2.445801496505737305e-01 -3.390235081315040588e-02 -2.581472098827362061e-01 1.072147116065025330e-01 2.028347998857498169e-01 1.207081824541091919e-01 2.394635416567325592e-02 1.138847880065441132e-02 2.566295862197875977e-01 5.453947186470031738e-02 6.652389466762542725e-02 6.927595287561416626e-02 1.936124861240386963e-01 -8.199677616357803345e-02 1.352846249938011169e-02 1.054674983024597168e-01 3.396193087100982666e-01 -4.881959781050682068e-02 -1.753392666578292847e-01 -2.553978562355041504e-01 -5.511884018778800964e-02 -1.686712652444839478e-01 -2.734346082434058189e-03 -1.392572224140167236e-01
9.345258027315139771e-02 -1.977910399436950684e-01 -2.719883918762207031e-01 -9.378018975257873535e-02 2.375471740961074829e-01 1.687666922807693481e-01 -4.399192929267883301e-01 -1.682175695896148682e-01 -4.717874899506568909e-02 -9.409461915493011475e-02 -2.243162132799625397e-02 3.309337198734283447e-01 -1.341324299573898315e-02 -2.779812552034854889e-02 -6.259432435035705566e-02 -2.963791489601135254e-01 1.470955461263656616e-01 -1.308034658432006836e-01 -1.347299665212631226e-01 -1.037115976214408875e-01 2.102518230676651001e-01 -2.472082376480102539e-01 -1.395720522850751877e-02 5.627719312906265259e-02 -1.327365189790725708e-01 -2.554373443126678467e-01 -1.574344635009765625e-01 2.343420088291168213e-01 -3.431855142116546631e-02 2.354336343705654144e-02 -4.084314405918121338e-02 -8.075257390737533569e-02
2.568961977958679199e-01 -1.009576022624969482e-01 -8.766546845436096191e-02 1.580072194337844849e-01 1.198937445878982544e-01 -4.946612194180488586e-02 -6.857535988092422485e-02 -1.513759940862655640e-01 8.389315754175186157e-02 -5.786084756255149841e-02 -1.184768676757812500e-01 2.711077928543090820e-01 -3.087493218481540680e-02 1.273519396781921387e-01 2.961646206676959991e-02 -1.521542668342590332e-01 4.068114161491394043e-01 -1.837658286094665527e-01 6.105189025402069092e-02 -2.831960916519165039e-01 2.847510278224945068e-01 7.515141367912292480e-02 4.382387921214103699e-02 8.404620736837387085e-02 4.497134983539581299e-01 -4.451536014676094055e-02 6.845658272504806519e-02 -1.516456063836812973e-02 9.661621600389480591e-02 2.181450724601745605e-01 1.277290731668472290e-01 -2.152093648910522461e-01
2.426124811172485352e-01 -6.071685347706079483e-03 -7.481018453836441040e-02 -1.569392234086990356e-01 1.079166606068611145e-01 -1.058894321322441101e-01 -1.068558618426322937e-01 -2.990649044513702393e-01 3.990477323532104492e-02 3.291549384593963623e-01 1.544873118400573730e-01 1.392724663019180298e-01 2.802643179893493652e-02 -3.044736087322235107e-01 1.190300956368446350e-01 -2.903562784194946289e-01 2.598890662193298340e-01 8.770786970853805542e-02 6.532183289527893066e-02 5.185049027204513550e-02 1.123971939086914062e-01 -3.224645555019378662e-02 -1.113936603069305420e-01 2.648521065711975098e-01 1.248204037547111511e-01 -7.748176157474517822e-02 -4.947760328650474548e-02 2.779066562652587891e-01 9.017782658338546753e-02 1.762112677097320557e-01 1.167322695255279541e-01 -3.309155404567718506e-01
-9.820627048611640930e-03 5.670768022537231445e-02 -5.271748453378677368e-02 -2.988997995853424072e-01 2.543621882796287537e-02 -8.792831003665924072e-02 1.159363053739070892e-02 -2.488807290792465210e-01 -8.683547377586364746e-02 -5.095080658793449402e-02 -7.591047137975692749e-02 -7.755732536315917969e-02 -3.716465532779693604e-01 2.026715315878391266e-02 -1.677276343107223511e-01 -5.849942192435264587e-02 3.741725385189056396e-01 8.441095054149627686e-02 -2.677684724330902100e-01 -1.968854293227195740e-02 7.248828560113906860e-02 -2.498355060815811157e-01 8.590890467166900635e-02 3.208626508712768555e-01 3.445385992527008057e-01 9.002970904111862183e-02 -2.562310695648193359e-01 1.825126409530639648e-01 -7.920396514236927032e-03 -9.166335314512252808e-02 9.689651429653167725e-02 -3.546909615397453308e-02
3.785379827022552490e-01 -8.928579837083816528e-02 -1.733370423316955566e-01 -8.970567584037780762e-02 -6.379224825650453568e-03 -2.199895977973937988e-01 -2.763943672180175781e-01 -1.243445277214050293e-01 -1.465980410575866699e-01 1.503741890192031860e-01 -7.948115468025207520e-02 1.310410946607589722e-01 -1.624538600444793701e-01 3.341279625892639160e-01 -2.467307895421981812e-01 -2.735409140586853027e-01 2.920803129673004150e-01 -8.134991861879825592e-03 9.853891283273696899e-02 -1.686314940452575684e-01 2.140523940324783325e-01 -2.238562330603599548e-02 -7.562067359685897827e-02 5.687069147825241089e-02 2.073146700859069824e-01 -8.969083428382873535e-02 3.013149090111255646e-02 6.590252369642257690e-02 -1.142441481351852417e-01 7.269664853811264038e-02 2.749080359935760498e-01 6.711646914482116699e-03
-1.670631207525730133e-02 -2.635782398283481598e-02 -2.445366233587265015e-02 -2.416146248579025269e-01 1.379390209913253784e-01 -1.057346165180206299e-01 -1.323105394840240479e-01 -5.618404150009155273e-01 -2.007268965244293213e-01 7.066716253757476807e-02 3.410719931125640869e-01 3.636961057782173157e-02 1.109533160924911499e-01 -1.006669253110885620e-01 7.166917622089385986e-02 2.092577069997787476e-01 1.542937457561492920e-01 2.049652487039566040e-01 -5.981626361608505249e-02 -4.251325130462646484e-02 -6.685802340507507324e-02 -1.715085059404373169e-01 -1.780065894126892090e-02 2.131065130233764648e-01 1.647298485040664673e-01 1.354049444198608398e-01 2.182604968547821045e-01 1.055083051323890686e-01 2.382648736238479614e-01 1.001045033335685730e-01 1.418413519859313965e-01 -1.989882811903953552e-02
-2.711510099470615387e-02 1.609889864921569824e-01 4.930542036890983582e-02 -7.374659646302461624e-03 1.747445464134216309e-01 4.452420771121978760e-02 -6.397666782140731812e-02 -4.977209866046905518e-01 -8.957614004611968994e-02 2.619718909263610840e-01 1.711600422859191895e-01 7.847849279642105103e-02 1.498369574546813965e-01 2.793863713741302490e-01 1.503668911755084991e-02 -7.354031503200531006e-02 3.790847361087799072e-01 1.607371494174003601e-02 1.991223171353340149e-02 -4.339992627501487732e-02 1.771475523710250854e-01 -4.705982655286788940e-02 2.576118521392345428e-02 3.490204811096191406e-01 -1.820963770151138306e-01 -6.867681443691253662e-02 1.852082833647727966e-02 8.025841414928436279e-02 -2.860463857650756836e-01 -1.882951855659484863e-01 -4.697749391198158264e-02 -4.256396368145942688e-02
3.289743363857269287e-01 2.313223481178283691e-01 -1.326728910207748413e-01 -1.932479627430438995e-02 2.429999709129333496e-01 2.033835649490356445e-01 -2.539302408695220947e-01 1.471367571502923965e-02 -1.415148079395294189e-01 -1.901144385337829590e-01 7.867287099361419678e-02 -1.909786090254783630e-02 -1.266012638807296753e-01 1.638881117105484009e-01 6.876842677593231201e-02 1.602598465979099274e-02 3.154206871986389160e-01 5.376457050442695618e-02 -1.587653532624244690e-02 1.467436254024505615e-01 8.864672482013702393e-02 -7.351076602935791016e-02 4.420659970492124557e-03 4.997538030147552490e-02 1.959881186485290527e-01 -2.818275392055511475e-01 -2.938778996467590332e-01 2.380771934986114502e-01 4.552643746137619019e-02 1.057941466569900513e-01 7.687174715101718903e-03 -3.611497879028320312e-01
-8.446316421031951904e-02 -7.424270361661911011e-02 -1.793284863233566284e-01 -1.320050060749053955e-01 2.236811071634292603e-01 -1.443269997835159302e-01 -3.326849639415740967e-02 -1.855459213256835938e-01 1.440702676773071289e-01 9.372263401746749878e-02 -9.117623791098594666e-03 -8.527453243732452393e-02 -4.039718508720397949e-01 1.195216923952102661e-01 -2.317727357149124146e-01 9.791928529739379883e-02 2.895707786083221436e-01 1.880834251642227173e-01 -1.369971334934234619e-01 6.930074095726013184e-02 6.485809385776519775e-02 -2.714286744594573975e-01 -8.586802333593368530e-02 3.379483222961425781e-01 2.457852363586425781e-01 3.888886794447898865e-02 -2.550483942031860352e-01 1.852030158042907715e-01 -1.076235473155975342e-01 -6.596222519874572754e-02 1.455223262310028076e-01 -1.142316237092018127e-01
-1.195406541228294373e-01 -1.305809896439313889e-02 -1.722855716943740845e-01 -1.955225616693496704e-01 3.524434864521026611e-01 -5.787575244903564453e-02 -3.459191918373107910e-01 -1.913183182477951050e-01 -2.755228877067565918e-01 -1.687086373567581177e-01 -1.708951145410537720e-01 1.310005336999893188e-01 9.104762971401214600e-02 7.206425815820693970e-02 8.639749884605407715e-02 9.376832097768783569e-02 1.964412480592727661e-01 -2.371700257062911987e-01 -1.956678330898284912e-01 -1.955051422119140625e-01 -2.855321625247597694e-03 3.349002450704574585e-02 -2.900968119502067566e-02 7.416654378175735474e-02 2.377138137817382812e-01 2.442729771137237549e-01 -1.608226150274276733e-01 -3.614281117916107178e-02 1.911946833133697510e-01 1.409715712070465088e-01 2.720290720462799072e-01 -2.689561992883682251e-02
-3.016984760761260986e-01 3.280008386354893446e-04 1.694095507264137268e-02 -2.894589006900787354e-01 2.666884958744049072e-01 2.133499085903167725e-02 -2.705859541893005371e-01 -2.215522974729537964e-01 -2.821487188339233398e-01 6.692232936620712280e-02 -2.148476615548133850e-02 6.881859153509140015e-02 -1.497666537761688232e-01 6.755361706018447876e-02 -1.727386415004730225e-01 6.004904396831989288e-03 3.209152519702911377e-01 3.937708586454391479e-02 -2.241338938474655151e-01 -1.402959823608398438e-01 2.225685492157936096e-02 6.713526695966720581e-02 -1.614862121641635895e-02 2.850202023983001709e-01 1.942844837903976440e-01 2.045290470123291016e-01 -9.593559056520462036e-02 3.083259761333465576e-01 7.147216796875000000e-02 4.033698886632919312e-02 -1.859329640865325928e-02 1.816257536411285400e-01
-1.689126193523406982e-01 1.098541021347045898e-01 -4.466022923588752747e-02 -2.608057558536529541e-01 5.927074700593948364e-02 5.768525879830121994e-03 -8.345092833042144775e-02 -2.000381499528884888e-01 -3.510819375514984131e-02 1.758251190185546875e-01 1.502097100019454956e-01 8.582799136638641357e-02 2.386193908751010895e-02 2.768957912921905518e-01 -2.880288362503051758e-01 -6.409795582294464111e-02 1.606462746858596802e-01 2.900335490703582764e-01 -1.543227434158325195e-01 1.006658524274826050e-01 6.182676553726196289e-02 -8.092255145311355591e-02 4.501407593488693237e-02 1.984514147043228149e-01 3.694512322545051575e-02 4.913177341222763062e-03 -3.328922688961029053e-01 3.941789269447326660e-01 1.255065053701400757e-01 -7.429089397192001343e-02 3.358944952487945557e-01 -1.230411604046821594e-01
-8.854538202285766602e-02 -2.371208928525447845e-02 -1.416279673576354980e-01 -6.706636399030685425e-02 -1.730327159166336060e-01 -3.978467360138893127e-02 -2.942581474781036377e-01 -3.030075132846832275e-01 -2.651228904724121094e-01 3.189916312694549561e-01 -4.518166556954383850e-02 -2.523091733455657959e-01 -9.765318036079406738e-02 1.114092618227005005e-01 3.637016192078590393e-02 1.491516530513763428e-01 1.585508137941360474e-02 -4.906519129872322083e-02 -5.497772246599197388e-02 -2.300051003694534302e-01 1.297445893287658691e-01 -7.887034863233566284e-02 2.049470096826553345e-01 3.280459642410278320e-01 1.486157327890396118e-01 3.148099482059478760e-01 -2.633333578705787659e-02 2.838392555713653564e-01 -2.809810079634189606e-02 -1.063273772597312927e-01 9.491674602031707764e-02 -1.379955112934112549e-01
-8.846730738878250122e-02 -1.774207949638366699e-01 -5.681795626878738403e-02 -9.008713811635971069e-02 8.092478662729263306e-02 3.805965781211853027e-01 -1.869460344314575195e-01 -2.033891677856445312e-01 -7.746745645999908447e-02 -3.356099873781204224e-02 -5.467102676630020142e-02 8.437935262918472290e-02 2.737953094765543938e-03 1.094200164079666138e-01 2.574835419654846191e-01 -7.247681915760040283e-02 4.151208102703094482e-01 2.221759557723999023e-01 -9.200760722160339355e-02 -2.848519086837768555e-01 3.466099798679351807e-01 1.481936722993850708e-01 1.657107770442962646e-01 5.151113960891962051e-03 1.945365518331527710e-01 -4.691251367330551147e-02 -1.125224530696868896e-01 -5.311831086874008179e-02 5.216974392533302307e-02 2.278012633323669434e-01 1.273695975542068481e-01 -1.167028099298477173e-01
1.670483648777008057e-01 -1.038887724280357361e-01 -2.787268757820129395e-01 -5.415210966020822525e-03 -1.435772627592086792e-01 7.885969430208206177e-02 -2.498455494642257690e-01 -3.788601160049438477e-01 -1.361850351095199585e-01 -8.970396965742111206e-02 -3.539576530456542969e-01 -1.080826073884963989e-01 1.124404594302177429e-01 1.378107368946075439e-01 1.713238209486007690e-01 9.568764269351959229e-02 2.494525015354156494e-01 -1.151382550597190857e-01 -2.109137736260890961e-02 -1.715237200260162354e-01 1.072959303855895996e-01 -5.662951245903968811e-02 -1.384352147579193115e-01 8.373989164829254150e-02 3.799993544816970825e-02 1.518545597791671753e-01 -2.826439738273620605e-01 1.681671291589736938e-01 -4.879157617688179016e-02 -8.058868348598480225e-02 6.815650314092636108e-02 -3.530617058277130127e-01
1.091839969158172607e-01 -6.393596413545310497e-04 -4.006425738334655762e-01 -9.139806032180786133e-02 -2.084605693817138672e-01 2.455816268920898438e-01 -1.220060810446739197e-01 -3.143715262413024902e-01 -2.294241786003112793e-01 -4.823660477995872498e-02 -3.015609085559844971e-01 -1.163378134369850159e-01 8.396854251623153687e-02 -4.137038439512252808e-02 9.745031595230102539e-02 -4.796496406197547913e-02 3.029275834560394287e-01 4.528003558516502380e-02 -2.969926781952381134e-02 -1.794176399707794189e-01 2.028591185808181763e-01 5.354187265038490295e-02 -2.555016875267028809e-01 2.362928539514541626e-01 1.125717982649803162e-01 -4.060053825378417969e-02 -1.569996625185012817e-01 1.262750923633575439e-01 -3.485398739576339722e-02 -2.380889952182769775e-01 2.748372964560985565e-02 -1.270458549261093140e-01
2.088303267955780029e-01 1.198881343007087708e-01 -3.322460055351257324e-01 1.340471953153610229e-01 -2.813923545181751251e-02 -5.953989177942276001e-02 -4.284083098173141479e-02 -1.984625123441219330e-02 -3.309221565723419189e-01 -3.819561377167701721e-02 -8.117672987282276154e-03 2.364147007465362549e-01 2.037479877471923828e-01 -2.454705350100994110e-02 -1.912962272763252258e-02 4.623726010322570801e-02 1.443481892347335815e-01 2.583245746791362762e-02 -1.419988721609115601e-01 -1.777875870466232300e-01 3.495748937129974365e-01 -2.586641609668731689e-01 -2.602394111454486847e-02 1.941549777984619141e-01 4.428749158978462219e-02 -1.504569500684738159e-01 -2.900365293025970459e-01 1.602693498134613037e-01 -6.939589977264404297e-02 2.188647538423538208e-01 3.277474045753479004e-01 1.574492827057838440e-02
2.389573752880096436e-01 -2.851566672325134277e-01 -8.017574250698089600e-02 -1.706614941358566284e-01 -6.182266771793365479e-02 1.206422150135040283e-01 -7.246956229209899902e-02 -2.735734358429908752e-02 -3.518461436033248901e-02 1.967248171567916870e-01 2.424010485410690308e-01 4.666847363114356995e-02 3.644433915615081787e-01 2.500603199005126953e-01 6.931717693805694580e-02 2.429554462432861328e-01 3.524634242057800293e-01 1.106203719973564148e-01 -6.451968103647232056e-02 -2.036622315645217896e-01 1.669190824031829834e-01 -1.737120151519775391e-01 9.501140564680099487e-02 1.811473965644836426e-01 -1.391628086566925049e-01 7.231215387582778931e-02 4.925023764371871948e-02 9.107913076877593994e-02 -8.123619854450225830e-02 -2.933138608932495117e-01 1.618629842996597290e-01 -7.390913367271423340e-02
1.751365885138511658e-02 1.327202320098876953e-01 1.995048485696315765e-02 -1.101897880434989929e-01 3.250445723533630371e-01 1.736562550067901611e-01 -9.469094872474670410e-02 -3.015922009944915771e-01 -1.466151475906372070e-01 -1.101942826062440872e-02 -3.485689312219619751e-02 4.060619696974754333e-02 1.089230924844741821e-01 2.813421189785003662e-02 1.119908392429351807e-01 5.269347876310348511e-02 2.923030555248260498e-01 1.480276584625244141e-01 -2.646193206310272217e-01 1.128114536404609680e-01 -5.475823581218719482e-02 -2.018772214651107788e-01 3.149158656597137451e-01 2.143117040395736694e-02 1.961833536624908447e-01 -2.329172343015670776e-01 -2.059499323368072510e-01 2.245690524578094482e-01 2.094544172286987305e-01 -2.245435565710067749e-01 2.427452355623245239e-01 9.518508613109588623e-02
7.659188937395811081e-03 1.008887141942977905e-01 -4.161124303936958313e-02 -1.032596454024314880e-01 2.413927316665649414e-01 1.615586280822753906e-01 1.423334628343582153e-01 1.447255816310644150e-02 -2.448138408362865448e-02 1.024079322814941406e-01 -4.382619168609380722e-03 -2.907434012740850449e-03 -6.813732534646987915e-02 1.383166015148162842e-01 -2.141737788915634155e-01 -9.468040615320205688e-02 6.514537930488586426e-01 6.900966167449951172e-02 -7.506565749645233154e-02 -3.132225275039672852e-01 8.917213231325149536e-02 -2.473768033087253571e-02 -1.551446020603179932e-01 1.325910836458206177e-01 9.161922335624694824e-02 -1.409249454736709595e-01 1.338869780302047729e-01 2.676151692867279053e-01 -7.645911723375320435e-02 -3.648896887898445129e-02 2.725684344768524170e-01 -2.062719874083995819e-02
2.178093045949935913e-01 -5.592902004718780518e-02 -4.096674919128417969e-01 3.979078028351068497e-03 -1.213578581809997559e-01 1.616158783435821533e-01 -1.074504181742668152e-01 -6.146111711859703064e-02 -2.765748649835586548e-03 -1.532534789294004440e-02 2.080391645431518555e-01 1.991192400455474854e-01 3.046545386314392090e-01 -1.451257336884737015e-02 6.507467478513717651e-02 2.210097461938858032e-01 2.665962278842926025e-01 -1.139722913503646851e-01 2.244178205728530884e-03 -2.380674183368682861e-01 -1.452305912971496582e-01 -5.067532137036323547e-02 2.549207508563995361e-01 2.032169401645660400e-01 -3.144511720165610313e-03 -8.676186949014663696e-02 -1.249104365706443787e-01 3.236991763114929199e-01 7.573495805263519287e-02 -2.674117684364318848e-01 1.344907283782958984e-01 4.691653326153755188e-02
1.755727380514144897e-01 -2.974733710289001465e-01 -5.866876617074012756e-02 1.008112877607345581e-01 2.065573632717132568e-01 -3.857956500723958015e-03 -2.216935157775878906e-01 -4.934270307421684265e-02 -1.959426105022430420e-01 -3.041906841099262238e-02 1.794618368148803711e-01 -8.811213076114654541e-02 1.404116153717041016e-01 -6.641724705696105957e-02 1.412676274776458740e-01 -1.482826918363571167e-01 3.157016038894653320e-01 2.594042420387268066e-01 -6.649973988533020020e-02 -2.564030587673187256e-01 -4.695943742990493774e-02 -7.477425038814544678e-02 2.231074869632720947e-01 -7.729490101337432861e-02 1.976108178496360779e-02 -8.289418369531631470e-02 -3.859680593013763428e-01 2.223370373249053955e-01 -7.297504227608442307e-03 -2.930041253566741943e-01 1.862765550613403320e-01 2.266977727413177490e-02
-1.991581469774246216e-01 7.162856310606002808e-02 -1.894541233777999878e-01 -8.727267384529113770e-02 -9.010415524244308472e-02 2.419702559709548950e-01 -2.801688015460968018e-01 -8.535234630107879639e-02 8.785748854279518127e-03 -9.983760118484497070e-02 9.122429788112640381e-02 2.460346072912216187e-01 1.697730720043182373e-01 2.069527655839920044e-02 -2.136626988649368286e-01 -6.887678056955337524e-02 2.942975461483001709e-01 1.273058354854583740e-01 1.401260942220687866e-01 7.121044676750898361e-03 2.727342955768108368e-02 -2.488423585891723633e-01 2.851156294345855713e-01 3.105889558792114258e-01 3.472643494606018066e-01 -1.047953218221664429e-01 -2.134975045919418335e-01 5.256368219852447510e-02 -1.859925687313079834e-03 -7.039656490087509155e-02 2.278902530670166016e-01 3.103597089648246765e-02
-1.184505783021450043e-02 7.394018769264221191e-02 -3.297640085220336914e-01 1.233242377638816833e-01 1.884316504001617432e-01 1.555623263120651245e-01 8.850956708192825317e-02 -4.510589241981506348e-01 1.034820824861526489e-01 4.836810007691383362e-02 1.754115968942642212e-01 1.110040843486785889e-01 -1.725508719682693481e-01 5.819021537899971008e-02 1.393817365169525146e-01 5.180633068084716797e-02 4.276758059859275818e-02 2.312025874853134155e-01 -1.120728999376296997e-01 1.100674644112586975e-01 6.411213427782058716e-02 -1.784432679414749146e-01 -5.682439729571342468e-02 2.497821003198623657e-01 4.368446767330169678e-01 6.134393066167831421e-02 -9.792703390121459961e-02 1.166121959686279297e-01 3.420633450150489807e-02 -1.887937337160110474e-01 2.085065394639968872e-01 9.182036668062210083e-02
8.172137290239334106e-02 5.328344553709030151e-02 -4.458744823932647705e-02 -1.528597772121429443e-01 2.938155233860015869e-01 2.710411846637725830e-01 -1.685874611139297485e-01 -2.494624257087707520e-01 1.421927362680435181e-01 1.599090099334716797e-01 1.771827461197972298e-03 9.072561562061309814e-02 1.573253273963928223e-01 2.104616761207580566e-01 2.763357758522033691e-01 -6.468623876571655273e-02 2.456712722778320312e-01 1.364666223526000977e-01 -1.383060514926910400e-01 -2.530426979064941406e-01 1.929360441863536835e-02 -9.720321744680404663e-02 1.857771873474121094e-01 4.381742179393768311e-01 -1.397296935319900513e-01 1.313262581825256348e-01 -1.229865550994873047e-01 -3.621564805507659912e-02 -1.536884158849716187e-01 -1.529227644205093384e-01 -5.378846451640129089e-02 9.744197130203247070e-02
-1.669318526983261108e-01 2.144596725702285767e-01 7.111971080303192139e-02 1.094539538025856018e-01 3.069626688957214355e-01 1.073866784572601318e-01 -1.466517597436904907e-01 -3.011516332626342773e-01 9.498579800128936768e-02 1.561590135097503662e-01 1.249715238809585571e-01 -1.320674549788236618e-02 2.831703983247280121e-02 -1.533955186605453491e-01 -1.542277634143829346e-01 -3.001963160932064056e-02 3.791241645812988281e-01 -4.843671992421150208e-02 -7.565374672412872314e-02 -3.980876803398132324e-01 2.157802134752273560e-02 -7.028172258287668228e-03 5.061769485473632812e-02 3.756187856197357178e-01 1.308940201997756958e-01 -1.987323313951492310e-01 -2.683725655078887939e-01 7.684607058763504028e-02 -5.104437097907066345e-02 -5.660837516188621521e-03 -3.318735584616661072e-02 -1.359179802238941193e-02
-6.634803116321563721e-02 1.528969127684831619e-02 -2.219873517751693726e-01 1.307306289672851562e-01 8.020312339067459106e-02 1.265611499547958374e-01 -1.447614580392837524e-01 -3.675010800361633301e-01 2.812623381614685059e-01 2.158197462558746338e-01 3.672838583588600159e-02 1.339501142501831055e-01 -2.038757652044296265e-01 1.327577531337738037e-01 -1.936295628547668457e-02 7.775694876909255981e-02 1.272494941949844360e-01 1.601622253656387329e-01 1.742535829544067383e-01 1.030765995383262634e-01 -7.289681583642959595e-02 -1.882967948913574219e-01 1.384225487709045410e-01 2.136405557394027710e-01 4.767105877399444580e-01 1.093762088567018509e-02 -2.785791456699371338e-01 -1.087830681353807449e-02 4.570793360471725464e-02 -4.361846018582582474e-03 2.068130224943161011e-01 3.949218243360519409e-02
2.493430823087692261e-01 4.208185151219367981e-02 -2.037631869316101074e-01 -5.920735374093055725e-02 -3.380215540528297424e-02 -2.410040423274040222e-02 4.824540391564369202e-02 7.705658674240112305e-02 -3.403338789939880371e-01 -2.265178970992565155e-02 1.127723529934883118e-01 2.470805644989013672e-01 3.040358126163482666e-01 1.253232508897781372e-01 -6.292058527469635010e-02 2.982244826853275299e-02 2.379605919122695923e-01 -3.236517682671546936e-02 -1.571248918771743774e-01 -2.761587500572204590e-02 2.187300473451614380e-01 -5.459245294332504272e-02 -1.167417243123054504e-01 3.811118900775909424e-01 -6.099924445152282715e-02 -1.999206244945526123e-01 -2.760415375232696533e-01 1.768433153629302979e-01 -2.011132985353469849e-01 2.586798071861267090e-01 5.225077643990516663e-02 -1.544969677925109863e-01
7.850457727909088135e-02 -1.360389143228530884e-01 -4.870805740356445312e-01 -4.041153192520141602e-02 -1.242139413952827454e-01 -9.393450617790222168e-02 -4.496924951672554016e-02 -2.190441638231277466e-01 -2.582898139953613281e-01 -5.325612798333168030e-02 -1.447338461875915527e-01 -1.012922301888465881e-01 -2.101879753172397614e-02 -2.668650820851325989e-02 4.078510403633117676e-02 6.096779555082321167e-02 1.962230354547500610e-01 -3.107342310249805450e-02 5.575840920209884644e-02 -7.617647200822830200e-02 1.412420272827148438e-01 3.239705786108970642e-02 -4.266356229782104492e-01 5.643127113580703735e-02 4.125814139842987061e-01 -1.152035593986511230e-01 -2.093143314123153687e-01 1.071945279836654663e-01 8.530735969543457031e-02 -5.848307535052299500e-02 1.840095669031143188e-01 -1.302472352981567383e-01
-7.185229659080505371e-02 -4.441732540726661682e-02 -1.421895623207092285e-01 9.614922851324081421e-02 1.362087428569793701e-01 1.642018258571624756e-01 8.186779916286468506e-02 -4.334708750247955322e-01 9.671378135681152344e-02 -1.140083000063896179e-01 1.106102019548416138e-02 2.109643369913101196e-01 3.403403609991073608e-02 6.048186123371124268e-02 2.740257084369659424e-01 -1.895352825522422791e-02 9.651470184326171875e-02 2.498420178890228271e-01 -6.919759511947631836e-02 -1.841434389352798462e-01 1.555112451314926147e-01 -1.360217630863189697e-01 -5.108175054192543030e-02 2.538139224052429199e-01 3.686793148517608643e-01 -9.699618071317672729e-02 -9.896070510149002075e-02 2.560810446739196777e-01 1.846689879894256592e-01 -2.501577138900756836e-01 4.523121565580368042e-02 1.909485906362533569e-01
-1.464768499135971069e-01 9.064288437366485596e-02 2.596994396299123764e-03 -1.629586964845657349e-01 4.600103199481964111e-02 -1.927185058593750000e-02 2.659315429627895355e-02 -4.354756772518157959e-01 7.416334003210067749e-02 -9.352093189954757690e-02 -2.054617702960968018e-01 -7.718302775174379349e-03 -9.484155476093292236e-02 2.512581050395965576e-01 3.832347691059112549e-02 5.847431346774101257e-02 1.716458499431610107e-01 2.696817517280578613e-01 2.393101528286933899e-02 -6.505598872900009155e-02 5.802340060472488403e-02 -2.229407578706741333e-01 2.991751134395599365e-01 3.652231991291046143e-01 3.138522803783416748e-01 -1.059919968247413635e-01 -3.096275329589843750e-01 1.453829705715179443e-01 -2.841242961585521698e-02 -6.297971308231353760e-02 -1.113300118595361710e-02 -5.290767177939414978e-02
6.416854262351989746e-02 -2.001341581344604492e-01 1.115568801760673523e-01 -2.336282879114151001e-01 2.044676803052425385e-02 -2.698380947113037109e-01 -1.837723404169082642e-01 -2.011867910623550415e-01 -2.656814157962799072e-01 6.336627155542373657e-02 2.244332730770111084e-01 1.780235320329666138e-01 6.643448024988174438e-02 -5.769588053226470947e-02 1.646495312452316284e-01 -1.117286458611488342e-01 2.343404144048690796e-01 1.136852130293846130e-01 4.834184795618057251e-02 4.133722186088562012e-02 7.772733271121978760e-02 1.346769742667675018e-02 1.696396321058273315e-01 1.589890569448471069e-01 5.201538801193237305e-01 6.550087779760360718e-02 6.047143414616584778e-02 3.108955323696136475e-01 -1.177169661968946457e-02 -6.767488270998001099e-02 7.667507976293563843e-02 -1.392795741558074951e-01
-1.779461205005645752e-01 -6.609944999217987061e-02 -6.607016921043395996e-02 -3.520611226558685303e-01 2.091287225484848022e-01 5.976776778697967529e-02 -6.255320459604263306e-02 -2.478599250316619873e-01 5.530780926346778870e-02 5.611828342080116272e-02 5.320332571864128113e-02 1.388812661170959473e-01 -2.399950847029685974e-02 -8.510503103025257587e-04 -2.541313767433166504e-01 -2.695169299840927124e-02 2.809169590473175049e-01 1.881583780050277710e-01 -8.149217069149017334e-02 -4.729007184505462646e-02 1.961898058652877808e-01 -1.160906106233596802e-01 1.847927123308181763e-01 -1.479653362184762955e-02 1.272836793214082718e-02 -1.549851298332214355e-01 -3.944678008556365967e-01 1.759651005268096924e-01 2.833703160285949707e-01 -2.783100605010986328e-01 2.252174764871597290e-01 5.249499343335628510e-03
1.605738103389739990e-01 -1.865789741277694702e-01 -7.454057782888412476e-02 -2.386732995510101318e-01 1.386860851198434830e-02 -1.926113665103912354e-01 -1.656524538993835449e-01 -2.599011659622192383e-01 -1.764671057462692261e-01 1.335572153329849243e-01 2.512638568878173828e-01 1.225415244698524475e-01 1.630408614873886108e-01 5.436512827873229980e-02 7.715648412704467773e-02 -9.545368701219558716e-02 1.679110676050186157e-01 1.612029522657394409e-01 -2.731882780790328979e-02 -9.543522447347640991e-02 1.167048513889312744e-01 -2.065133117139339447e-02 1.405968070030212402e-01 2.227109223604202271e-01 4.393652379512786865e-01 3.315190970897674561e-02 1.047291979193687439e-01 4.366704225540161133e-01 1.415936052799224854e-01 5.908783897757530212e-02 2.364839240908622742e-02 -7.438578456640243530e-02
7.077751308679580688e-02 -3.025032579898834229e-02 3.705615177750587463e-02 -2.605738639831542969e-01 -5.006254464387893677e-02 -1.388600617647171021e-01 -8.728958666324615479e-02 -3.285539448261260986e-01 -2.068770229816436768e-01 1.913947910070419312e-01 1.700487881898880005e-01 9.652180224657058716e-02 -1.249434649944305420e-01 -2.567593455314636230e-01 2.098062634468078613e-02 4.990242421627044678e-02 2.761001884937286377e-01 1.338068097829818726e-01 -6.493511795997619629e-02 6.421805918216705322e-02 -1.244508400559425354e-01 3.266865760087966919e-02 1.472453474998474121e-01 3.412517905235290527e-01 4.111153185367584229e-01 1.556355953216552734e-01 -3.729562740772962570e-03 2.285407632589340210e-01 1.290410608053207397e-01 1.313282847404479980e-01 1.805768013000488281e-01 -1.271348595619201660e-01
2.488593757152557373e-01 -2.713123857975006104e-01 4.033666104078292847e-02 -7.141222059726715088e-02 1.398265361785888672e-01 2.508602105081081390e-02 -2.801006473600864410e-02 -6.973866373300552368e-02 2.561030387878417969e-01 2.602096647024154663e-02 1.752087324857711792e-01 7.712417840957641602e-02 -1.533199250698089600e-01 -2.254765182733535767e-01 1.130250375717878342e-02 7.366326171904802322e-03 2.134109288454055786e-01 -2.733368054032325745e-02 7.244691252708435059e-02 -5.298687145113945007e-02 3.707565367221832275e-01 -1.745418012142181396e-01 1.060913205146789551e-01 2.655394673347473145e-01 2.260415852069854736e-01 2.543521821498870850e-01 -2.950665652751922607e-01 2.764293849468231201e-01 2.459839284420013428e-01 -7.748240232467651367e-02 4.956023022532463074e-02 -4.677245020866394043e-02
-8.095326274633407593e-02 2.274016104638576508e-02 5.170708056539297104e-03 -5.520827323198318481e-02 3.411306068301200867e-02 2.035301178693771362e-01 -1.063210368156433105e-01 -3.250244557857513428e-01 1.435305774211883545e-01 1.873662695288658142e-02 6.309623271226882935e-02 2.947357483208179474e-02 2.080802768468856812e-01 6.250713765621185303e-02 -7.994443923234939575e-02 1.823161914944648743e-02 3.092858195304870605e-01 -8.376003243029117584e-03 3.727685660123825073e-02 1.800985038280487061e-01 1.525604575872421265e-01 -4.471288621425628662e-01 3.893259763717651367e-01 3.339672684669494629e-01 1.695859581232070923e-01 2.688873000442981720e-02 -2.906631529331207275e-01 1.074417233467102051e-01 -4.336709529161453247e-02 1.704382337629795074e-02 2.585920877754688263e-02 -7.987363636493682861e-02
8.303736895322799683e-02 -2.671798169612884521e-01 -9.979897737503051758e-02 -1.190781965851783752e-01 8.535669744014739990e-02 -2.112490683794021606e-01 -3.959347959607839584e-03 -1.714510917663574219e-01 2.283550053834915161e-02 3.595316037535667419e-02 -7.619132101535797119e-02 7.338085770606994629e-02 -1.536043882369995117e-01 -1.081085577607154846e-01 1.547227501869201660e-01 2.056656032800674438e-01 1.605449765920639038e-01 2.615227401256561279e-01 -2.584878727793693542e-02 -4.252147302031517029e-02 -1.351568996906280518e-01 -2.962413728237152100e-01 -4.621649906039237976e-02 1.236840933561325073e-01 8.093197643756866455e-02 -7.970870286226272583e-02 -2.513917088508605957e-01 2.089300006628036499e-01 -1.787588894367218018e-01 -4.961777627468109131e-01 2.892297804355621338e-01 8.658352307975292206e-03
1.957946689799427986e-03 -1.124614551663398743e-01 -4.526770487427711487e-02 -2.329825907945632935e-01 -1.305056214332580566e-01 -1.174179911613464355e-01 -2.549237012863159180e-01 -2.583533525466918945e-01 -3.784434795379638672e-01 8.194341510534286499e-02 2.878378927707672119e-01 1.522820740938186646e-01 -4.484939575195312500e-02 -2.108442932367324829e-01 -5.751366913318634033e-02 -1.742813177406787872e-02 1.691076010465621948e-01 2.351971715688705444e-01 -4.414372518658638000e-02 1.880589500069618225e-02 -1.110827773809432983e-01 -2.871425263583660126e-02 5.133431404829025269e-02 3.266641497611999512e-01 3.827279806137084961e-01 1.353328824043273926e-01 9.909137338399887085e-02 2.033096700906753540e-01 1.044014766812324524e-01 -8.404844999313354492e-02 1.038192957639694214e-01 -9.484878927469253540e-02
-2.185698226094245911e-02 -1.324621681123971939e-02 -2.502398788928985596e-01 -2.167821973562240601e-01 1.011694967746734619e-01 -1.096788570284843445e-01 -1.594729870557785034e-01 -2.464060187339782715e-01 1.520781666040420532e-01 2.170683890581130981e-01 1.444767415523529053e-02 4.243142902851104736e-02 -3.065287768840789795e-01 1.094520390033721924e-01 -2.624413371086120605e-01 7.187879830598831177e-02 3.814847171306610107e-01 1.193023324012756348e-01 -1.078659743070602417e-01 2.215363644063472748e-02 7.782918866723775864e-03 -2.325843870639801025e-01 -5.872810143046081066e-04 3.134593665599822998e-01 2.496085166931152344e-01 5.366031080484390259e-02 -9.726106375455856323e-02 2.169478982686996460e-01 -1.436576694250106812e-01 -2.453110218048095703e-01 -2.800022438168525696e-02 -3.835307434201240540e-02
-1.596349775791168213e-01 -9.896237403154373169e-02 -2.444334179162979126e-01 2.203187197446823120e-01 -3.637067601084709167e-02 -5.729662254452705383e-03 -1.235656663775444031e-01 -1.896061897277832031e-01 -3.747300505638122559e-01 -1.667874306440353394e-02 -5.602893233299255371e-02 1.632989048957824707e-01 9.326538443565368652e-02 -6.763592362403869629e-02 4.034976288676261902e-02 7.326312363147735596e-02 3.361512124538421631e-01 6.244136393070220947e-02 -4.704391956329345703e-02 -1.218956038355827332e-01 1.210838332772254944e-01 1.149770617485046387e-01 1.010647229850292206e-02 3.449096381664276123e-01 6.153046339750289917e-02 1.313289701938629150e-01 1.332393735647201538e-01 1.267622709274291992e-01 -2.977764420211315155e-02 -6.728538428433239460e-04 4.415953159332275391e-01 -2.853469550609588623e-01
3.672154247760772705e-02 -2.015925496816635132e-01 -6.521233171224594116e-02 1.260674893856048584e-01 1.464867442846298218e-01 6.574889272451400757e-02 -6.967819482088088989e-02 -1.423790454864501953e-01 -9.704665839672088623e-02 8.543524891138076782e-02 3.236738741397857666e-01 8.653335273265838623e-02 -1.020712405443191528e-01 5.703960731625556946e-02 4.986425116658210754e-02 3.503978252410888672e-02 9.000682085752487183e-02 -2.779488265514373779e-01 9.732234477996826172e-02 -1.203635707497596741e-01 2.286387830972671509e-01 1.046644747257232666e-01 -9.701304882764816284e-02 1.121840551495552063e-01 1.265341490507125854e-01 2.723207883536815643e-02 -7.795143872499465942e-02 3.290463984012603760e-01 -2.435701340436935425e-01 5.429584067314863205e-03 5.182540416717529297e-01 -2.949837148189544678e-01
8.842708915472030640e-02 2.373615950345993042e-01 -3.481428325176239014e-02 1.995027363300323486e-01 1.990566961467266083e-02 -2.571436343714594841e-03 -7.604806870222091675e-02 -3.315764367580413818e-01 -1.774808764457702637e-01 2.367651611566543579e-01 3.461630642414093018e-01 -1.279563158750534058e-01 -1.681236326694488525e-01 7.123956829309463501e-02 -9.137906879186630249e-02 -1.537894010543823242e-01 3.536096513271331787e-01 2.506165951490402222e-02 -2.364036738872528076e-01 -1.027430668473243713e-01 -4.605736956000328064e-02 -7.610765099525451660e-02 -4.079507663846015930e-02 2.318707406520843506e-01 1.902057230472564697e-01 2.576749399304389954e-02 -1.005128547549247742e-01 2.341794222593307495e-01 1.467442065477371216e-01 2.518401443958282471e-01 1.900607943534851074e-01 -1.062011048197746277e-01
2.353693395853042603e-01 -1.320981532335281372e-01 -2.175879850983619690e-02 9.105984866619110107e-02 -7.113147992640733719e-03 2.533493638038635254e-01 -4.018431901931762695e-01 -1.425591409206390381e-01 -1.114717721939086914e-01 5.380941182374954224e-02 -8.183750510215759277e-02 9.655477106571197510e-02 5.391014367341995239e-02 1.502871662378311157e-01 1.283520460128784180e-01 -4.477848485112190247e-02 3.613250255584716797e-01 5.560178309679031372e-03 -2.492864578962326050e-01 -5.070899496786296368e-04 1.722918599843978882e-01 -2.600733041763305664e-01 -4.569317400455474854e-02 2.245310992002487183e-01 4.870477691292762756e-02 -1.204332113265991211e-01 -1.030803918838500977e-01 -1.152220666408538818e-01 -2.413027286529541016e-01 2.623583376407623291e-01 2.891482226550579071e-02 -2.929275631904602051e-01
4.591584671288728714e-03 3.041607141494750977e-02 -3.156037330627441406e-01 -8.069862425327301025e-02 2.241699099540710449e-01 -1.433515548706054688e-01 -8.608861267566680908e-02 4.084549844264984131e-02 -2.172453403472900391e-01 -2.825559973716735840e-01 1.681152284145355225e-01 2.144506275653839111e-01 1.805462241172790527e-01 -9.879335761070251465e-03 5.613086372613906860e-02 -2.276630885899066925e-02 2.949757575988769531e-01 -1.251737177371978760e-01 -1.525524854660034180e-01 -9.464745968580245972e-02 4.000282287597656250e-01 -1.825848966836929321e-01 8.232180029153823853e-02 5.741353146731853485e-03 1.142629534006118774e-01 -1.084548383951187134e-01 -2.290569990873336792e-01 2.680953145027160645e-01 -8.488459885120391846e-02 -9.087829291820526123e-02 2.432756721973419189e-01 1.285231709480285645e-01
1.382636576890945435e-01 1.498543843626976013e-02 1.325296759605407715e-01 2.587937936186790466e-02 6.592977046966552734e-02 9.037720412015914917e-02 8.225050568580627441e-02 -1.980653852224349976e-01 -2.588842213153839111e-01 2.081265747547149658e-01 3.403145819902420044e-02 2.793854176998138428e-01 4.853671789169311523e-02 3.511678427457809448e-03 8.966878056526184082e-02 -1.679416559636592865e-02 2.725008316338062286e-02 1.945900619029998779e-01 1.782388538122177124e-01 -4.998487606644630432e-02 3.240108117461204529e-02 -4.496488720178604126e-02 -1.480698678642511368e-02 7.824146747589111328e-02 1.002981066703796387e-01 -9.322964400053024292e-02 -4.550237059593200684e-01 4.854205623269081116e-02 -1.206904128193855286e-01 -2.786163389682769775e-01 5.380960702896118164e-01 -1.071868017315864563e-01
-9.036242961883544922e-02 -1.513130366802215576e-01 1.450484842061996460e-01 2.632528077811002731e-03 4.268096089363098145e-01 1.342959236353635788e-02 -3.280956447124481201e-01 -4.345501363277435303e-01 9.077807888388633728e-03 1.517747491598129272e-01 9.601923078298568726e-02 -4.294997081160545349e-02 2.203124910593032837e-01 1.295427531003952026e-01 1.171971708536148071e-01 -9.955116361379623413e-02 3.213611841201782227e-01 -1.917745321989059448e-01 -1.900724768638610840e-01 -1.052983105182647705e-02 -1.486404389142990112e-01 2.121988451108336449e-03 -2.091883495450019836e-02 2.705794870853424072e-01 1.272127926349639893e-01 3.527402877807617188e-02 -9.370541572570800781e-02 -1.147879809141159058e-01 -2.015238814055919647e-02 -1.215443536639213562e-01 1.072518900036811829e-01 8.839645236730575562e-02
-7.868781685829162598e-02 -1.359261274337768555e-01 -2.756133116781711578e-02 -1.090280115604400635e-01 5.463605523109436035e-01 1.343898475170135498e-01 -4.330821707844734192e-02 2.854004129767417908e-02 -8.533184975385665894e-02 -1.167185455560684204e-01 8.067597448825836182e-02 2.077204436063766479e-01 1.636227220296859741e-01 -1.303808093070983887e-01 7.290133088827133179e-02 -5.240747332572937012e-02 3.572175800800323486e-01 2.343048900365829468e-01 5.425498262047767639e-02 -1.286624670028686523e-01 1.615599393844604492e-01 1.215802878141403198e-01 -1.052903085947036743e-01 3.185000717639923096e-01 2.226338535547256470e-01 1.207026988267898560e-01 -1.221868842840194702e-01 4.771435633301734924e-02 -1.301482021808624268e-01 1.673615723848342896e-01 1.165353953838348389e-01 1.604622155427932739e-01
-8.438280224800109863e-02 3.522235527634620667e-02 -8.519567549228668213e-02 -1.720903366804122925e-01 2.348332107067108154e-01 -3.046527877449989319e-02 -1.244494765996932983e-01 -3.458217084407806396e-01 -8.140476047992706299e-02 -5.598040297627449036e-02 3.130828216671943665e-02 4.768405109643936157e-03 -3.952744901180267334e-01 7.302973419427871704e-02 -2.977335751056671143e-01 3.307860717177391052e-02 2.496126592159271240e-01 2.366363555192947388e-01 -8.320505917072296143e-02 -5.567467212677001953e-02 8.516567945480346680e-02 -1.784314662218093872e-01 2.473216876387596130e-02 3.282264471054077148e-01 2.611197531223297119e-01 1.685035526752471924e-01 -1.734304726123809814e-01 2.419229447841644287e-01 7.832977175712585449e-02 -5.487238988280296326e-02 1.006168797612190247e-01 1.460098028182983398e-01
1.402119696140289307e-01 -1.730839014053344727e-01 -2.202285639941692352e-02 -1.633552163839340210e-01 1.913788467645645142e-01 3.151043951511383057e-01 -4.732143506407737732e-02 -2.045447230339050293e-01 2.957465946674346924e-01 5.600585788488388062e-02 8.351470530033111572e-02 5.397277325391769409e-02 1.129140779376029968e-01 2.067591398954391479e-01 1.495863795280456543e-01 2.102618664503097534e-02 9.891084581613540649e-02 1.598674505949020386e-01 -1.400270760059356689e-01 -1.685031354427337646e-01 -4.802105948328971863e-02 1.026038452982902527e-01 -1.741716414690017700e-01 5.238136649131774902e-01 5.062308162450790405e-03 -1.027115210890769958e-01 -2.019740045070648193e-01 1.340442895889282227e-02 -1.219504848122596741e-01 9.423634037375450134e-03 1.994190514087677002e-01 2.392522841691970825e-01
1.451156660914421082e-02 6.477359682321548462e-02 -2.655912190675735474e-02 -2.292232811450958252e-01 1.402610242366790771e-01 -1.044702455401420593e-01 -2.208403795957565308e-01 -1.493097245693206787e-01 -1.988073736429214478e-01 1.489566862583160400e-01 1.387639194726943970e-01 1.440812498331069946e-01 1.388698220252990723e-01 -1.138356626033782959e-01 1.446249186992645264e-01 5.076695978641510010e-02 2.469866126775741577e-01 3.262579441070556641e-01 -4.203437641263008118e-02 -1.188499480485916138e-01 -2.011719644069671631e-01 -2.205151617527008057e-01 -7.316496223211288452e-02 2.560313045978546143e-01 3.120854794979095459e-01 1.122185438871383667e-01 9.423698484897613525e-02 1.917156279087066650e-01 2.673040926456451416e-01 1.482284218072891235e-01 1.515188664197921753e-01 -2.605410814285278320e-01
-1.154167130589485168e-01 8.776214718818664551e-02 -5.468404665589332581e-02 -1.050455421209335327e-01 8.512058854103088379e-02 9.825114160776138306e-02 6.145041063427925110e-02 -3.708463013172149658e-01 7.930403947830200195e-02 -3.506400808691978455e-02 -1.776839345693588257e-01 6.155875697731971741e-02 -1.355347484350204468e-01 1.775129139423370361e-02 1.353754699230194092e-01 -3.572082519531250000e-02 1.150572374463081360e-01 4.124102294445037842e-01 -2.266993224620819092e-01 -1.472347825765609741e-01 2.785225957632064819e-02 -1.276392042636871338e-01 -5.046449229121208191e-02 2.458724379539489746e-01 4.376858770847320557e-01 -1.448746621608734131e-01 -1.959835588932037354e-01 2.477260231971740723e-01 1.353721767663955688e-01 -2.218885868787765503e-01 2.578746341168880463e-02 9.254267066717147827e-02
2.429284751415252686e-01 -3.046732544898986816e-01 3.148859739303588867e-02 -5.343190953135490417e-02 7.747568655759096146e-03 1.806222349405288696e-01 4.856441169977188110e-02 -3.466043174266815186e-01 2.019174396991729736e-01 1.235969457775354385e-02 1.810646951198577881e-01 3.772334158420562744e-01 -4.991120100021362305e-02 -2.303190343081951141e-02 -2.316995859146118164e-01 3.199381008744239807e-02 2.878703773021697998e-01 -1.059947758913040161e-01 -7.811647653579711914e-02 -5.117212980985641479e-02 -3.478525578975677490e-02 -1.261906474828720093e-01 1.153904423117637634e-01 2.157259881496429443e-01 -5.612779408693313599e-02 5.430271476507186890e-02 -3.489691317081451416e-01 2.235640734434127808e-01 -1.129843443632125854e-01 -1.586863249540328979e-01 1.403905749320983887e-01 -8.103716187179088593e-03
-1.553796082735061646e-01 -2.421037107706069946e-01 1.774418354034423828e-01 -2.395520359277725220e-01 1.180047839879989624e-01 2.431927025318145752e-01 -2.297541126608848572e-02 -3.865050971508026123e-01 -1.174367517232894897e-01 2.136098742485046387e-01 1.578294336795806885e-01 -9.030382148921489716e-03 -1.391336619853973389e-01 -9.744523465633392334e-02 -1.215442344546318054e-01 -8.679836243391036987e-02 2.909112870693206787e-01 1.044266074895858765e-01 -2.368316650390625000e-01 -3.698872029781341553e-01 -9.452148526906967163e-02 -1.015009060502052307e-01 9.226717799901962280e-02 3.071514964103698730e-01 -2.970517240464687347e-02 -6.495172530412673950e-02 -9.674370288848876953e-02 1.006843373179435730e-01 1.158650666475296021e-01 9.191846102476119995e-02 5.142886191606521606e-02 -1.008404791355133057e-01
3.204194828867912292e-02 1.960773766040802002e-02 8.527417480945587158e-02 -4.703821614384651184e-02 1.222782433032989502e-01 1.242373734712600708e-01 -2.489188015460968018e-01 2.284323424100875854e-02 8.620721101760864258e-02 3.213500604033470154e-02 -5.351642519235610962e-02 5.409381352365016937e-03 6.255231052637100220e-02 9.382604062557220459e-02 -1.049584448337554932e-01 2.210825532674789429e-01 2.244887650012969971e-01 -6.024874746799468994e-02 4.389955103397369385e-02 -1.983593776822090149e-02 2.102640122175216675e-01 -1.517136394977569580e-01 4.739131033420562744e-02 9.417794644832611084e-02 2.063912749290466309e-01 -5.663769319653511047e-02 -4.106417894363403320e-01 5.455549359321594238e-01 3.668707609176635742e-01 3.090524300932884216e-02 1.374660730361938477e-01 -1.052161678671836853e-01
-8.612022548913955688e-02 -1.617715507745742798e-01 -5.091113597154617310e-02 -1.753561645746231079e-01 1.754753440618515015e-01 9.048899263143539429e-02 -2.119554579257965088e-01 -2.327386140823364258e-01 -1.034576795063912868e-03 -4.163031280040740967e-02 -9.066752344369888306e-02 1.997275352478027344e-01 1.563818901777267456e-01 1.449949294328689575e-01 1.733478605747222900e-01 -1.135270018130540848e-02 7.495983690023422241e-02 8.397463709115982056e-02 -1.680306047201156616e-01 -3.624644279479980469e-01 3.076783418655395508e-01 5.150194838643074036e-02 4.511551856994628906e-01 2.476589083671569824e-01 -1.493447870016098022e-01 -1.841336339712142944e-01 -1.676668673753738403e-01 1.024524793028831482e-01 -8.287090808153152466e-03 9.906288236379623413e-02 1.511291414499282837e-01 -8.646721392869949341e-02
-1.146878451108932495e-01 -1.984097361564636230e-01 9.755586832761764526e-02 4.970287531614303589e-02 1.281999051570892334e-01 9.618785977363586426e-02 -1.839169561862945557e-01 -2.047894001007080078e-01 -8.770509064197540283e-02 5.831190943717956543e-02 -8.758592605590820312e-02 2.007292360067367554e-01 2.696475088596343994e-01 6.916928291320800781e-02 1.585512012243270874e-01 9.110333770513534546e-02 3.002343773841857910e-01 -1.785723865032196045e-02 -1.431447267532348633e-01 -3.606631159782409668e-01 3.740135431289672852e-01 2.299182862043380737e-01 1.007514148950576782e-01 1.929293572902679443e-01 1.528405249118804932e-01 9.088037163019180298e-02 -1.199169550091028214e-02 7.125604897737503052e-02 -1.839487999677658081e-02 2.595311701297760010e-01 2.150445580482482910e-01 -1.792324185371398926e-01
-4.816402867436408997e-02 -9.817013517022132874e-03 -6.800238788127899170e-02 -1.518974602222442627e-01 1.282432675361633301e-01 -1.148759499192237854e-01 -8.462903648614883423e-02 -3.162225782871246338e-01 -1.232853233814239502e-01 -9.234257042407989502e-02 1.231825873255729675e-01 2.789964973926544189e-01 1.269789189100265503e-01 1.613838225603103638e-01 6.466221809387207031e-02 -1.041203364729881287e-01 1.838882565498352051e-01 1.139634251594543457e-01 -2.012203633785247803e-02 -2.000337690114974976e-01 4.050237536430358887e-01 -1.888106465339660645e-01 -1.161739900708198547e-01 2.224512845277786255e-01 1.116439700126647949e-01 3.764474764466285706e-02 1.339852344244718552e-02 -1.100138500332832336e-01 -3.067756593227386475e-01 2.599294781684875488e-01 2.727184593677520752e-01 -2.168991714715957642e-01
-9.871648252010345459e-02 1.362196505069732666e-01 -2.534087300300598145e-01 1.218638848513364792e-02 2.975600212812423706e-02 2.452540397644042969e-01 4.827833548188209534e-02 -3.894343376159667969e-01 7.026173919439315796e-02 2.994775213301181793e-02 1.392232775688171387e-01 1.125803217291831970e-01 -1.587764918804168701e-01 1.564093977212905884e-01 1.273732632398605347e-01 1.756784319877624512e-01 2.507272064685821533e-01 7.822880148887634277e-02 1.674362570047378540e-01 8.641772717237472534e-02 1.094473153352737427e-02 -2.701851129531860352e-01 1.830908805131912231e-01 1.876544654369354248e-01 4.647043943405151367e-01 6.095663085579872131e-02 -1.795387566089630127e-01 9.122414141893386841e-02 1.635647565126419067e-01 -3.272988367825746536e-03 1.555935889482498169e-01 1.094544120132923126e-02
-1.063521727919578552e-01 -1.820247471332550049e-01 1.311697661876678467e-01 -8.118826895952224731e-02 1.260643154382705688e-01 -1.511074155569076538e-01 -3.026882112026214600e-01 -2.702752947807312012e-01 -3.110867738723754883e-01 1.405658572912216187e-01 1.736033856868743896e-01 1.218802854418754578e-01 -2.831213735044002533e-02 7.382944971323013306e-02 -4.721009731292724609e-02 -8.877565152943134308e-03 -1.203482598066329956e-01 2.725623548030853271e-01 9.285397827625274658e-02 -9.380001574754714966e-02 5.878876894712448120e-02 -2.406755536794662476e-01 9.868585318326950073e-02 3.360766768455505371e-01 2.254359871149063110e-01 1.074263304471969604e-01 -8.319117128849029541e-02 3.689292669296264648e-01 5.327771231532096863e-02 2.276922762393951416e-01 8.728779852390289307e-02 1.798493787646293640e-02
-9.586613625288009644e-02 -2.769865691661834717e-01 -1.586121320724487305e-01 2.787500619888305664e-01 -7.488802075386047363e-02 -1.919287629425525665e-02 -1.473383009433746338e-01 -2.597359418869018555e-01 -3.134228587150573730e-01 -4.011165350675582886e-02 -4.988221451640129089e-02 2.485163807868957520e-01 8.363943547010421753e-02 3.427627310156822205e-02 1.437252014875411987e-01 1.104891523718833923e-01 2.587002813816070557e-01 2.031245678663253784e-01 -6.937189400196075439e-02 -8.152516931295394897e-02 2.736953794956207275e-01 1.296351999044418335e-01 8.700891584157943726e-02 3.564612865447998047e-01 1.270578652620315552e-01 6.231833249330520630e-02 1.835381090641021729e-01 1.158038005232810974e-01 1.615526825189590454e-01 4.196667298674583435e-02 1.959363669157028198e-01 -1.777205616235733032e-01
1.423883736133575439e-01 -2.937884442508220673e-02 -1.565671265125274658e-01 -3.487887084484100342e-01 1.071730554103851318e-01 3.676072657108306885e-01 -1.297090202569961548e-01 2.739750966429710388e-02 -1.024935320019721985e-01 -1.305280774831771851e-01 -1.741034165024757385e-02 2.925012707710266113e-01 1.716035157442092896e-01 2.891900539398193359e-01 5.070953443646430969e-02 1.731577664613723755e-01 2.393811494112014771e-01 -1.602230966091156006e-02 2.406633645296096802e-01 7.008145004510879517e-02 9.843997657299041748e-02 -2.536517679691314697e-01 1.304628849029541016e-01 1.077292636036872864e-01 1.618584394454956055e-01 -2.367300838232040405e-01 -1.318267136812210083e-01 1.590380966663360596e-01 5.197219178080558777e-02 5.032303556799888611e-02 1.857992559671401978e-01 1.474838107824325562e-01
-1.416252851486206055e-01 -1.979494988918304443e-01 1.297671794891357422e-01 -2.664522528648376465e-01 -1.571389846503734589e-02 -8.719088137149810791e-02 -3.163818120956420898e-01 -1.585196107625961304e-01 -7.576475292444229126e-02 7.172264903783798218e-02 -1.973943226039409637e-02 1.414352804422378540e-01 -2.723761647939682007e-02 -6.041038781404495239e-02 -1.587963253259658813e-01 -2.312226593494415283e-02 2.979212105274200439e-01 1.858134716749191284e-01 1.102138012647628784e-01 1.215256303548812866e-01 -1.222340613603591919e-01 -2.680363357067108154e-01 -5.776720494031906128e-02 2.420751452445983887e-01 1.475143581628799438e-01 5.020069703459739685e-02 -1.683544218540191650e-01 4.384927749633789062e-01 -7.575463503599166870e-02 5.531001091003417969e-02 1.491717994213104248e-01 -2.890596091747283936e-01
6.213874369859695435e-02 2.825424773618578911e-03 -3.363052606582641602e-01 -2.036369889974594116e-01 1.303388029336929321e-01 1.427538245916366577e-01 -4.642569124698638916e-01 7.167242467403411865e-03 -1.414307504892349243e-01 1.666373573243618011e-02 1.746932417154312134e-01 1.719983108341693878e-02 9.564886242151260376e-02 1.440116614103317261e-01 2.780260704457759857e-02 -5.945273116230964661e-02 2.252349257469177246e-01 9.270668029785156250e-02 -1.201105117797851562e-01 -1.823599785566329956e-01 2.726716697216033936e-01 2.674757838249206543e-01 5.064925551414489746e-02 9.070608764886856079e-02 2.530706226825714111e-01 -8.320146054029464722e-02 -2.995985746383666992e-01 -4.016468673944473267e-02 -2.755086682736873627e-02 2.659497857093811035e-01 7.582592219114303589e-02 -6.972871720790863037e-03
1.962789744138717651e-01 -2.445420324802398682e-01 5.389913171529769897e-02 -4.546334594488143921e-02 1.353096365928649902e-01 1.427782028913497925e-01 -1.368763763457536697e-02 -4.347414076328277588e-01 -1.246071383357048035e-01 7.553157955408096313e-02 -3.187787532806396484e-02 3.646883666515350342e-01 1.167594566941261292e-01 -1.298804283142089844e-01 -1.762881726026535034e-01 -2.085671946406364441e-02 1.113248094916343689e-01 3.955456241965293884e-02 2.292104512453079224e-01 -1.715531349182128906e-01 -1.299209296703338623e-01 -2.341000139713287354e-01 1.825332641601562500e-02 2.947079539299011230e-01 -1.297885030508041382e-01 3.089102730154991150e-02 -3.347834348678588867e-01 1.046521142125129700e-01 1.216432154178619385e-01 -4.924175143241882324e-02 5.004861205816268921e-02 -1.902836114168167114e-01
-1.584408432245254517e-01 -2.230972647666931152e-01 -1.455883532762527466e-01 1.336382925510406494e-01 -4.660729691386222839e-02 5.047021806240081787e-02 1.985944435000419617e-02 -3.825008273124694824e-01 -1.906080096960067749e-01 -1.599133014678955078e-01 -1.105779707431793213e-01 1.954259574413299561e-01 5.268453061580657959e-02 -1.078391671180725098e-01 -1.007148697972297668e-01 4.212583228945732117e-02 3.846179544925689697e-01 1.074717640876770020e-01 -1.122688353061676025e-01 -1.533544808626174927e-01 3.067738711833953857e-01 9.252827614545822144e-02 3.357613086700439453e-02 2.072722166776657104e-01 1.101791113615036011e-01 1.476355548948049545e-02 5.847917869687080383e-03 -7.073619216680526733e-02 1.467904597520828247e-01 1.355858892202377319e-01 3.184305429458618164e-01 -3.080819547176361084e-01
-7.745178043842315674e-02 -1.324191987514495850e-01 -2.258592098951339722e-01 -6.444071233272552490e-02 2.988432347774505615e-02 -1.075441539287567139e-01 -5.025860071182250977e-01 -2.026445865631103516e-01 -2.503080964088439941e-01 -9.422077238559722900e-02 -9.392300248146057129e-02 1.151608824729919434e-01 6.469320505857467651e-02 -1.242382526397705078e-01 -5.119868088513612747e-03 6.590353697538375854e-02 6.323882937431335449e-02 2.188733369112014771e-01 -3.352167457342147827e-02 -2.207079082727432251e-01 2.016759067773818970e-01 -4.328379034996032715e-01 1.517832428216934204e-01 1.515745520591735840e-01 -1.881891675293445587e-02 -1.199185699224472046e-01 -2.274232059717178345e-01 1.814794242382049561e-01 -2.104981243610382080e-02 1.354064494371414185e-01 -7.808983325958251953e-03 5.979238823056221008e-02
-2.114889211952686310e-02 2.077046334743499756e-01 1.030985340476036072e-01 -2.734625525772571564e-02 2.939735949039459229e-01 -1.056103035807609558e-01 -2.569793760776519775e-01 -2.814396023750305176e-01 -3.407760709524154663e-02 1.124322786927223206e-01 1.029629707336425781e-01 -3.027166798710823059e-02 -6.623762100934982300e-02 -6.324851512908935547e-02 1.182145206257700920e-03 2.858284488320350647e-02 4.729618430137634277e-01 3.386985918041318655e-04 8.446646481752395630e-02 -4.475199878215789795e-01 -7.093328516930341721e-03 1.577070504426956177e-01 2.483870089054107666e-02 3.200476467609405518e-01 1.853418350219726562e-01 -3.834768012166023254e-02 -1.395175606012344360e-01 4.291417449712753296e-02 -5.747545883059501648e-02 -3.544525709003210068e-03 -2.185150086879730225e-01 -2.056495286524295807e-02
6.115821376442909241e-02 -1.167478188872337341e-01 -1.176498457789421082e-01 -5.806309636682271957e-03 4.266643431037664413e-03 1.577337533235549927e-01 -1.023252829909324646e-01 -1.369648277759552002e-01 4.977409169077873230e-02 3.615961670875549316e-01 -7.274312525987625122e-02 2.591387927532196045e-02 3.444629535079002380e-02 1.635685861110687256e-01 2.138429880142211914e-01 3.470664843916893005e-02 4.426125586032867432e-01 3.263976797461509705e-02 -1.304892003536224365e-01 -3.180302307009696960e-02 2.069092392921447754e-01 -2.388753443956375122e-01 -1.305916905403137207e-01 1.839236468076705933e-01 -1.277199983596801758e-01 -1.898249536752700806e-01 -4.347630310803651810e-03 -1.458481848239898682e-01 -6.939799338579177856e-02 9.061343222856521606e-02 2.710803449153900146e-01 -4.179075062274932861e-01
-1.617784202098846436e-01 -2.626312198117375374e-03 -1.144303753972053528e-01 -2.556654810905456543e-01 2.542379796504974365e-01 -2.151322551071643829e-02 -2.151367962360382080e-01 -2.311608791351318359e-01 9.573770314455032349e-02 8.332637697458267212e-02 -4.575845971703529358e-02 1.312871128320693970e-01 -3.955177366733551025e-01 1.583853214979171753e-01 -2.337938547134399414e-01 1.088039427995681763e-01 2.955483198165893555e-01 1.940245181322097778e-01 -1.512523442506790161e-01 7.773830089718103409e-03 1.603669822216033936e-01 -1.293776780366897583e-01 9.494417160749435425e-02 2.991316914558410645e-01 2.530138194561004639e-01 1.177741512656211853e-01 -1.237602680921554565e-01 2.105481773614883423e-01 1.013710573315620422e-01 -5.023425817489624023e-02 -8.775998651981353760e-02 1.295822393149137497e-02
1.502903252840042114e-01 -1.792528927326202393e-01 -2.389958128333091736e-03 -3.466843441128730774e-02 1.945125162601470947e-01 2.124834060668945312e-01 -1.719200424849987030e-02 -1.237801909446716309e-01 8.622486144304275513e-02 -3.807135671377182007e-02 1.697686016559600830e-01 5.406206101179122925e-02 1.112600937485694885e-01 -4.341410845518112183e-02 -1.477791219949722290e-01 -1.780774071812629700e-02 3.790566921234130859e-01 -2.049105465412139893e-01 1.414943039417266846e-01 -2.766561321914196014e-02 9.995474666357040405e-02 -1.472044140100479126e-01 1.732963174581527710e-01 -6.771441549062728882e-02 4.074400365352630615e-01 1.675201929174363613e-03 -2.688003480434417725e-01 1.090720146894454956e-01 -1.789541542530059814e-01 -2.575525939464569092e-01 2.782195806503295898e-01 -2.641303241252899170e-01
1.238844394683837891e-01 -2.915067039430141449e-02 -2.386430352926254272e-01 -1.513205766677856445e-01 3.461814522743225098e-01 -2.352852970361709595e-01 -2.203731685876846313e-01 -2.468390464782714844e-01 6.918182224035263062e-02 1.146233677864074707e-01 -1.827534437179565430e-01 9.703275561332702637e-02 2.259002327919006348e-01 8.662649244070053101e-02 1.477280911058187485e-02 2.785601615905761719e-01 2.146344333887100220e-01 2.264472097158432007e-01 -3.761525079607963562e-02 2.339282333850860596e-01 2.772807180881500244e-01 -7.609145343303680420e-02 -4.747285321354866028e-02 2.947080880403518677e-02 7.365272939205169678e-02 -2.562616467475891113e-01 -1.297121793031692505e-01 1.375755369663238525e-01 5.901247262954711914e-02 2.212928980588912964e-01 1.525869518518447876e-01 -1.757248118519783020e-02
1.655387282371520996e-01 -1.883077919483184814e-01 3.662221506237983704e-02 -4.364107921719551086e-02 7.838878780603408813e-02 -2.417118102312088013e-01 -1.370761245489120483e-01 -2.609931230545043945e-01 5.950248241424560547e-02 1.489309221506118774e-01 -9.699817001819610596e-02 2.755269110202789307e-01 -1.809831559658050537e-01 2.773349881172180176e-01 -7.331935316324234009e-02 -6.049290299415588379e-02 3.606751561164855957e-01 1.370018273591995239e-01 7.728491723537445068e-02 -2.517872750759124756e-01 2.529520988464355469e-01 -3.368226811289787292e-02 1.011912003159523010e-01 -1.173208132386207581e-01 8.958487212657928467e-02 -1.477989554405212402e-01 -2.059174235910177231e-03 6.367378681898117065e-02 1.657453179359436035e-02 1.521674543619155884e-01 3.390784263610839844e-01 -2.701552808284759521e-01
1.738158017396926880e-01 -4.226922243833541870e-02 -1.864687055349349976e-01 -2.341842502355575562e-01 1.220469549298286438e-01 3.258710801601409912e-01 -4.011632502079010010e-02 -2.441432476043701172e-01 1.024592295289039612e-01 8.824849873781204224e-02 5.177207291126251221e-02 -1.078949682414531708e-02 9.138657152652740479e-02 -9.810277074575424194e-02 2.779101431369781494e-01 -7.164299022406339645e-03 1.298671662807464600e-01 5.435295775532722473e-02 2.496498636901378632e-02 1.350519014522433281e-03 1.092529818415641785e-01 8.539472706615924835e-03 1.627855747938156128e-01 3.819017112255096436e-01 -1.583882980048656464e-02 8.868857473134994507e-02 -9.726528078317642212e-02 5.333393216133117676e-01 1.979377418756484985e-01 -1.691484302282333374e-01 5.026590824127197266e-02 -5.094285309314727783e-02
1.675718724727630615e-01 -1.011861935257911682e-01 -3.865141570568084717e-01 -1.622236073017120361e-01 -4.582663532346487045e-03 -1.073930040001869202e-01 -1.092512011528015137e-01 -3.720627427101135254e-01 -1.516640633344650269e-01 -7.420141249895095825e-02 -7.673992216587066650e-02 2.104765474796295166e-01 2.141006141901016235e-01 1.316489744931459427e-02 1.941726207733154297e-01 3.207362443208694458e-02 1.982408761978149414e-01 1.566282846033573151e-02 -2.236528694629669189e-01 3.152388334274291992e-02 -1.183924525976181030e-01 -2.190045416355133057e-01 1.659999638795852661e-01 3.989094495773315430e-01 -1.375664323568344116e-01 1.946690678596496582e-01 3.187271207571029663e-02 2.259150147438049316e-01 4.138973355293273926e-02 2.657843753695487976e-03 -7.301236689090728760e-02 -7.389596104621887207e-02
-8.435205370187759399e-02 1.143096685409545898e-01 -1.574610173702239990e-01 9.942138940095901489e-02 -8.434067480266094208e-03 1.703576296567916870e-01 -2.645231187343597412e-01 4.767042398452758789e-02 -3.846196457743644714e-02 4.228016734123229980e-02 -2.010691612958908081e-01 1.977156847715377808e-01 -2.974047362804412842e-01 -1.381644457578659058e-01 3.526098653674125671e-02 1.863810271024703979e-01 3.349094986915588379e-01 -5.065951868891716003e-02 -1.690966933965682983e-01 -4.963090717792510986e-01 1.429850608110427856e-01 9.417621791362762451e-02 1.111463829874992371e-02 2.447352707386016846e-01 1.219512987881898880e-02 3.582070395350456238e-02 -1.770633608102798462e-01 2.206362783908843994e-01 2.450957521796226501e-02 4.470827430486679077e-02 1.027491018176078796e-01 -2.095082849264144897e-01
-2.703323364257812500e-01 8.587046712636947632e-02 -1.781857609748840332e-01 -7.387866824865341187e-02 -3.797063603997230530e-02 -2.282564043998718262e-01 -7.971465587615966797e-02 -5.437685921788215637e-02 -2.895981967449188232e-01 4.722593352198600769e-02 8.107180148363113403e-02 6.142108514904975891e-02 -1.186546832323074341e-01 1.326819956302642822e-01 -1.606561541557312012e-01 -2.661691009998321533e-01 2.085606157779693604e-01 5.599525757133960724e-03 -8.345978707075119019e-02 -1.163931414484977722e-01 7.775153219699859619e-02 -5.675318092107772827e-02 1.445749402046203613e-01 2.841287255287170410e-01 3.085151910781860352e-01 -1.006460040807723999e-01 -3.157367408275604248e-01 3.806671500205993652e-01 1.392908394336700439e-03 2.601672708988189697e-02 1.272317171096801758e-01 -2.301909178495407104e-01
-1.424851268529891968e-01 1.177943125367164612e-01 3.112894855439662933e-02 -3.069498948752880096e-02 1.313873101025819778e-03 2.806781530380249023e-01 -2.481227964162826538e-01 -2.183211892843246460e-01 -1.206738948822021484e-01 1.676531136035919189e-01 3.079813718795776367e-01 2.452626228332519531e-01 -1.519359201192855835e-01 -6.299879401922225952e-02 2.567995190620422363e-01 2.208386920392513275e-02 4.228978753089904785e-01 -1.062850132584571838e-01 1.353742033243179321e-01 -1.530652493238449097e-01 1.268918365240097046e-01 -3.482999801635742188e-01 1.619016677141189575e-01 1.906609535217285156e-01 1.175817623734474182e-01 -8.396111428737640381e-03 -7.358291745185852051e-02 -1.267324984073638916e-01 1.132618263363838196e-02 1.105213612318038940e-01 2.161495760083198547e-02 6.843122094869613647e-02
-1.044134348630905151e-01 -2.884938009083271027e-02 -9.490621089935302734e-02 -1.471151858568191528e-01 -3.457231074571609497e-02 3.156331554055213928e-02 -3.082788586616516113e-01 -1.730726212263107300e-01 -1.633512526750564575e-01 1.241954509168863297e-02 -4.124449566006660461e-02 5.220511183142662048e-02 -9.775562584400177002e-02 -1.780453175306320190e-01 -7.646373659372329712e-02 -1.369638293981552124e-01 1.386725455522537231e-01 2.060244530439376831e-01 -6.973169744014739990e-02 1.935453154146671295e-02 8.291352540254592896e-02 -2.446987926959991455e-01 2.911864817142486572e-01 4.298470020294189453e-01 1.707695424556732178e-01 1.231774874031543732e-02 -2.503659762442111969e-02 4.394710958003997803e-01 -2.171978205442428589e-01 -7.242963649332523346e-03 2.429614365100860596e-01 -2.740425616502761841e-02
-2.914293110370635986e-01 -8.626636117696762085e-02 -5.707906186580657959e-02 -1.834850162267684937e-01 -4.405497014522552490e-02 -7.708410173654556274e-02 -1.737125515937805176e-01 -3.308958187699317932e-02 -1.756162941455841064e-01 9.514163434505462646e-02 -1.036793440580368042e-01 8.125340938568115234e-02 -1.559573877602815628e-02 4.977247118949890137e-02 -2.184575647115707397e-01 -7.139340788125991821e-02 4.208053052425384521e-01 2.010982483625411987e-01 1.076144650578498840e-01 1.671954840421676636e-01 1.347575988620519638e-02 -1.944641172885894775e-01 1.211163681000471115e-02 3.982833921909332275e-01 2.128239423036575317e-01 -2.353963069617748260e-02 -1.764855086803436279e-01 3.528559505939483643e-01 -2.402645908296108246e-02 -6.527260690927505493e-02 4.752664268016815186e-02 -2.373531013727188110e-01
-9.653706848621368408e-02 -1.045893132686614990e-01 -4.126909747719764709e-02 -1.049810498952865601e-01 1.573612838983535767e-01 1.751199364662170410e-01 -1.709993034601211548e-01 -1.626696437597274780e-01 -7.109140604734420776e-02 2.423043735325336456e-02 -7.655392587184906006e-02 5.226713791489601135e-02 1.818606406450271606e-01 2.294204086065292358e-01 5.839755013585090637e-02 -2.356010675430297852e-01 3.159803450107574463e-01 2.660918831825256348e-01 -3.216550126671791077e-02 -3.622164130210876465e-01 3.508102595806121826e-01 2.773492336273193359e-01 -9.218344092369079590e-02 6.576755642890930176e-02 1.297608315944671631e-01 8.341512084007263184e-02 -9.963331371545791626e-02 8.111494034528732300e-02 3.965920954942703247e-02 2.197199165821075439e-01 2.483772635459899902e-01 -1.717153787612915039e-01
-1.144920289516448975e-01 1.148438975214958191e-01 -9.792689234018325806e-02 -4.098731279373168945e-01 7.200475782155990601e-02 -1.828446239233016968e-02 -1.365392357110977173e-01 -1.509490609169006348e-01 -1.261122971773147583e-01 2.418700307607650757e-01 3.182027935981750488e-01 1.671860069036483765e-01 4.469166044145822525e-03 2.423540949821472168e-01 -2.202869504690170288e-01 9.249895811080932617e-02 1.211180686950683594e-01 2.790834009647369385e-01 -1.582928448915481567e-01 1.481998339295387268e-02 -4.996976256370544434e-02 -6.279847770929336548e-02 -5.997209809720516205e-03 1.963574886322021484e-01 2.562773879617452621e-03 2.902917005121707916e-02 -3.221135139465332031e-01 2.947076559066772461e-01 1.273272931575775146e-01 -9.891243278980255127e-02 1.999043524265289307e-01 -9.715259820222854614e-02
-1.228039339184761047e-01 -1.333478540182113647e-01 -8.112026005983352661e-02 -2.292041629552841187e-01 2.205290645360946655e-01 -7.410810887813568115e-02 -3.627939149737358093e-02 -1.320063471794128418e-01 1.085463445633649826e-02 1.085667163133621216e-01 1.755432784557342529e-01 -3.089339099824428558e-02 -2.704595923423767090e-01 1.565038561820983887e-01 -2.657399177551269531e-01 8.356663584709167480e-02 3.741338551044464111e-01 1.350007802248001099e-01 -1.676670014858245850e-01 7.323893159627914429e-02 -3.094047494232654572e-02 -1.487822532653808594e-01 -9.438341110944747925e-02 4.466263055801391602e-01 3.378740549087524414e-01 5.112271383404731750e-02 -1.799104809761047363e-01 1.756326854228973389e-01 8.180066943168640137e-02 -1.305050309747457504e-02 -6.785907596349716187e-02 -4.037838801741600037e-02
-1.461240947246551514e-01 -2.494068443775177002e-01 -3.282860293984413147e-02 -2.280024737119674683e-01 -9.734570235013961792e-02 -7.723879814147949219e-02 -1.831606477499008179e-01 -1.007806211709976196e-01 -3.530285134911537170e-02 8.182027190923690796e-02 -6.070388481020927429e-02 1.931812018156051636e-01 -5.999825522303581238e-02 -2.337667532265186310e-02 -1.182631403207778931e-01 -5.986205860972404480e-02 2.338005602359771729e-01 2.036965042352676392e-01 3.115173242986202240e-02 1.147869229316711426e-01 -1.663998514413833618e-01 -2.703629136085510254e-01 -1.370848063379526138e-02 3.712355494499206543e-01 1.613208204507827759e-01 5.607785657048225403e-02 -1.893392950296401978e-01 4.365303218364715576e-01 -1.303741782903671265e-01 -2.672060206532478333e-02 2.388006448745727539e-01 -2.327428311109542847e-01
1.161282043904066086e-02 -1.592271029949188232e-02 3.552924096584320068e-02 4.298815131187438965e-02 1.873789429664611816e-01 2.403607964515686035e-01 -5.831724405288696289e-02 -1.576070040464401245e-01 -1.949487924575805664e-01 2.006549388170242310e-01 -1.338520348072052002e-01 4.575406201183795929e-04 2.412441670894622803e-01 1.859034597873687744e-01 4.350152611732482910e-02 -7.589294016361236572e-02 3.758152723312377930e-01 3.175170123577117920e-01 -8.681160956621170044e-02 -3.195794522762298584e-01 4.020729959011077881e-01 9.582284092903137207e-02 1.187311857938766479e-01 6.384306401014328003e-02 -4.256960377097129822e-02 -1.279489230364561081e-02 -4.133991524577140808e-02 7.033367455005645752e-02 2.005099952220916748e-01 1.615952104330062866e-01 2.424465864896774292e-01 -6.567330658435821533e-02
1.739513827487826347e-04 -1.996520459651947021e-01 -4.467791020870208740e-01 1.244168877601623535e-01 1.700229570269584656e-02 -1.920833438634872437e-01 4.114580899477005005e-02 -2.450342029333114624e-01 -3.364358544349670410e-01 8.085701614618301392e-03 -1.455278098583221436e-01 2.027806192636489868e-01 1.505229622125625610e-01 5.628333240747451782e-02 1.557723581790924072e-01 1.276371479034423828e-01 2.594501972198486328e-01 2.798494398593902588e-01 -5.905380100011825562e-02 -1.126339435577392578e-01 1.353773325681686401e-01 3.560455143451690674e-02 -1.272673606872558594e-01 1.178585365414619446e-01 1.719319671392440796e-01 2.035840973258018494e-02 -6.156902015209197998e-02 1.318669766187667847e-01 -2.124353498220443726e-02 2.188080102205276489e-01 1.664714962244033813e-01 -2.559535801410675049e-01
1.119807921350002289e-02 -4.199714958667755127e-02 -2.773018181324005127e-01 1.128723323345184326e-01 2.694823145866394043e-01 8.412156254053115845e-02 -3.978816866874694824e-01 -2.082419544458389282e-01 1.273171305656433105e-01 -2.938140742480754852e-02 -7.678244262933731079e-02 -1.834641443565487862e-04 1.918083280324935913e-01 -2.741994857788085938e-01 -1.372440010309219360e-01 3.190717995166778564e-01 2.898313105106353760e-01 2.756240777671337128e-02 9.187768399715423584e-02 -9.436864405870437622e-02 3.143243789672851562e-01 -6.546325236558914185e-02 -1.365363150835037231e-01 3.900730237364768982e-02 7.145390659570693970e-02 -7.977531105279922485e-02 -1.548163220286369324e-02 3.546873331069946289e-01 9.356001392006874084e-03 3.513560071587562561e-02 -5.232354998588562012e-02 -6.771645694971084595e-02
3.052141964435577393e-01 -1.171536371111869812e-01 -1.310589164495468140e-01 1.271533519029617310e-01 7.384419441223144531e-02 -1.357846613973379135e-02 -3.080713748931884766e-01 -3.168095648288726807e-01 -5.145784467458724976e-02 -1.696198433637619019e-02 -7.100870460271835327e-02 -4.017275944352149963e-02 -2.568385191261768341e-02 5.406806617975234985e-02 3.203837871551513672e-01 -8.986841887235641479e-02 8.856319636106491089e-02 3.544509410858154297e-01 -1.221190765500068665e-01 -2.555541694164276123e-01 -2.545307204127311707e-02 -1.438200175762176514e-01 2.936631739139556885e-01 -7.906647771596908569e-02 9.178715199232101440e-02 -1.033321246504783630e-01 -2.136062085628509521e-01 1.823980957269668579e-01 -4.946044459939002991e-02 -5.009617283940315247e-02 3.047975897789001465e-01 1.076404824852943420e-01
4.973052069544792175e-02 -1.401979923248291016e-01 -6.180942431092262268e-02 2.121045142412185669e-01 -9.137401357293128967e-03 3.634518384933471680e-01 -3.016542792320251465e-01 -3.953228294849395752e-01 -1.514626741409301758e-01 2.304085902869701385e-02 -6.663163751363754272e-02 1.562246829271316528e-01 6.596260517835617065e-02 1.187933012843132019e-01 -1.435700207948684692e-01 5.910316482186317444e-02 4.808645248413085938e-01 6.574463844299316406e-02 5.889479070901870728e-02 6.252273172140121460e-02 -2.873970940709114075e-02 -9.245627373456954956e-02 -9.454525262117385864e-02 9.647288173437118530e-02 1.890993267297744751e-01 1.315126661211252213e-02 -7.106868922710418701e-02 -6.808342784643173218e-02 -3.249840438365936279e-01 -1.518989056348800659e-01 -2.334513003006577492e-03 -9.929060935974121094e-02
-5.170242488384246826e-02 1.509672850370407104e-01 -2.047658897936344147e-02 -2.381916940212249756e-01 5.612860620021820068e-02 -1.488482952117919922e-01 -2.588240802288055420e-01 -4.316725730895996094e-01 3.888351470232009888e-02 -7.247285544872283936e-02 4.048754647374153137e-02 9.458314627408981323e-02 -1.069165859371423721e-02 -4.305779933929443359e-02 -1.435624957084655762e-01 2.709644846618175507e-02 4.000779986381530762e-01 1.860237717628479004e-01 1.724127531051635742e-01 -5.473297089338302612e-02 -2.225235551595687866e-01 -3.351461291313171387e-01 -7.149875164031982422e-02 2.310930192470550537e-01 2.058715522289276123e-01 -5.673183128237724304e-02 1.421795040369033813e-01 2.680036984384059906e-02 8.610200136899948120e-03 -4.173069819808006287e-02 8.554294705390930176e-02 -2.732562124729156494e-01
1.243959739804267883e-01 8.556761592626571655e-02 -1.531613804399967194e-02 2.098340243101119995e-01 3.667023405432701111e-02 -1.053345799446105957e-01 -1.305744349956512451e-01 -2.741916775703430176e-01 -1.320251971483230591e-01 1.232326030731201172e-01 1.812974512577056885e-01 2.205322384834289551e-01 -1.161440983414649963e-01 2.978839278221130371e-01 4.290191084146499634e-02 -2.862218394875526428e-02 5.177566409111022949e-01 1.425272822380065918e-01 -7.890495657920837402e-02 -1.452025026082992554e-01 2.439910173416137695e-02 2.417371422052383423e-01 9.705828130245208740e-02 1.415319293737411499e-01 8.092045783996582031e-02 -4.256200417876243591e-02 1.287222951650619507e-01 -2.284808643162250519e-02 -2.342632710933685303e-01 -1.605605781078338623e-01 2.592586576938629150e-01 -1.782106012105941772e-01
-4.588726162910461426e-02 1.050228476524353027e-01 7.677374035120010376e-02 1.746195405721664429e-01 9.400778263807296753e-02 8.257417380809783936e-02 -2.403985261917114258e-01 -3.604325652122497559e-01 -8.473348617553710938e-02 -1.760053932666778564e-01 -1.980668753385543823e-01 2.017819881439208984e-01 -3.834578096866607666e-01 1.119807511568069458e-01 1.507349312305450439e-03 -4.774654284119606018e-02 2.486373186111450195e-01 -5.373043939471244812e-02 9.926702827215194702e-02 -1.782549768686294556e-01 2.452062964439392090e-01 5.614580214023590088e-02 -1.691791266202926636e-01 1.364558488130569458e-01 5.759269371628761292e-02 2.274108491837978363e-02 -1.869007050991058350e-01 1.061491370201110840e-01 1.824640631675720215e-01 4.508470650762319565e-03 3.871233463287353516e-01 -1.307120621204376221e-01
1.726230829954147339e-01 -3.797490522265434265e-02 -6.922271102666854858e-02 2.871335484087467194e-02 1.526848971843719482e-01 -4.279334098100662231e-02 -1.322956532239913940e-01 -2.349525392055511475e-01 8.954711258411407471e-02 -1.344798970967531204e-02 4.401897266507148743e-02 -2.972275950014591217e-02 -1.431531757116317749e-01 -1.551426760852336884e-02 4.712954908609390259e-02 6.243179365992546082e-02 2.611296474933624268e-01 -1.117304190993309021e-01 2.249918431043624878e-01 1.340436637401580811e-01 5.190250873565673828e-01 -5.077901110053062439e-02 1.635558530688285828e-02 2.013770192861557007e-01 1.130071505904197693e-01 1.849044486880302429e-02 -2.368721365928649902e-01 4.867165088653564453e-01 1.261732876300811768e-01 -1.241037622094154358e-01 8.167934417724609375e-02 1.458323001861572266e-01
-1.236077547073364258e-01 3.080807998776435852e-02 1.309536844491958618e-01 -2.324644848704338074e-02 6.238280981779098511e-02 3.129183053970336914e-01 -1.181540191173553467e-01 -2.561058700084686279e-01 -2.176392376422882080e-01 -1.732619106769561768e-01 7.080072164535522461e-02 1.784316450357437134e-02 1.225040778517723083e-01 -2.304739952087402344e-01 3.111464902758598328e-02 1.549249328672885895e-02 2.298511415719985962e-01 -1.529373824596405029e-01 -1.466096192598342896e-01 -2.128285765647888184e-01 2.873011231422424316e-01 2.343074381351470947e-01 -2.548362594097852707e-03 3.899932205677032471e-01 2.683866918087005615e-01 9.327121078968048096e-02 -1.956440880894660950e-02 1.819842755794525146e-01 5.725904181599617004e-02 1.363400071859359741e-01 2.044136375188827515e-01 1.491056978702545166e-01
-8.134109526872634888e-02 -1.525221318006515503e-01 -1.746500879526138306e-01 -3.955405205488204956e-02 1.089077815413475037e-01 -1.078886352479457855e-02 -1.381877362728118896e-01 -1.646913588047027588e-01 -2.589199692010879517e-02 -9.411536157131195068e-02 1.004205271601676941e-01 3.109914362430572510e-01 1.061425358057022095e-01 -9.510824084281921387e-02 1.740825921297073364e-01 -4.800080507993698120e-02 3.016320765018463135e-01 2.226006835699081421e-01 1.757256686687469482e-02 -1.035538762807846069e-01 4.533014893531799316e-01 1.358399987220764160e-01 -1.109929010272026062e-01 3.550866544246673584e-01 -5.721558257937431335e-02 3.621327504515647888e-02 -8.000327646732330322e-02 -3.414053097367286682e-02 -2.124007195234298706e-01 1.730343550443649292e-01 2.358520627021789551e-01 -2.320994883775711060e-01
9.190517663955688477e-02 7.846097648143768311e-02 3.153860941529273987e-02 -5.100707709789276123e-02 2.233380824327468872e-01 2.131601274013519287e-01 8.715302497148513794e-02 1.064295694231987000e-02 4.994449019432067871e-02 -8.311590552330017090e-02 1.794123351573944092e-01 1.698860824108123779e-01 1.055443380028009415e-02 8.871417492628097534e-02 -2.499015927314758301e-01 -1.497367322444915771e-01 5.661110877990722656e-01 -3.186010569334030151e-02 3.403465822339057922e-02 -1.779524534940719604e-01 2.560480535030364990e-01 -6.484282016754150391e-02 -2.420982718467712402e-01 2.382077574729919434e-01 1.938902586698532104e-01 4.178212955594062805e-02 1.040785983204841614e-01 1.900634318590164185e-01 -2.939635701477527618e-02 -8.051500469446182251e-02 2.864756286144256592e-01 1.777300052344799042e-02
1.641928702592849731e-01 -8.961287094280123711e-04 -6.396124511957168579e-02 -2.942889332771301270e-01 -1.631553769111633301e-01 -6.059745699167251587e-02 -3.013162314891815186e-02 -3.986966907978057861e-01 -2.879626154899597168e-01 -1.132469996809959412e-01 -2.694544196128845215e-02 1.040076911449432373e-01 1.919260919094085693e-01 1.343048661947250366e-01 2.659890651702880859e-01 -1.294026076793670654e-01 8.123525977134704590e-02 -4.114463925361633301e-02 -3.350994884967803955e-01 4.601113498210906982e-02 -5.960811302065849304e-02 -2.638068199157714844e-01 1.955626159906387329e-01 3.169122934341430664e-01 1.120225265622138977e-01 -1.801045797765254974e-02 1.286837607622146606e-01 1.895440369844436646e-01 -7.649604231119155884e-02 3.148838877677917480e-02 1.110023036599159241e-01 -1.532118916511535645e-01
1.072196736931800842e-01 -1.107754632830619812e-01 -2.594987750053405762e-01 -3.026692867279052734e-01 1.827613264322280884e-01 -1.670147627592086792e-01 3.095824085175991058e-02 -2.679817378520965576e-01 -4.526171833276748657e-02 3.332465291023254395e-01 9.930644929409027100e-02 1.176506280899047852e-01 -3.039339371025562286e-02 -2.980156838893890381e-01 2.173431664705276489e-01 -3.523574559949338436e-04 1.843056380748748779e-01 6.311391294002532959e-02 5.373369529843330383e-02 -8.049202710390090942e-02 7.848619669675827026e-02 1.526566594839096069e-01 2.609335817396640778e-02 2.751926183700561523e-01 2.662442028522491455e-01 1.150083914399147034e-01 -7.694152742624282837e-02 2.500589489936828613e-01 -1.083856001496315002e-01 1.041815727949142456e-01 2.311053574085235596e-01 -1.663368940353393555e-01
2.194778621196746826e-01 -1.602401882410049438e-01 -1.429611593484878540e-01 -1.932815611362457275e-01 1.240414977073669434e-01 1.982255578041076660e-01 -1.481901258230209351e-01 -1.861902326345443726e-01 -1.465250700712203979e-01 3.672101795673370361e-01 2.811198532581329346e-01 1.122371703386306763e-01 4.516722634434700012e-02 2.328870296478271484e-01 4.172648489475250244e-02 1.175610497593879700e-01 2.174738645553588867e-01 -4.095283895730972290e-02 1.588502973318099976e-01 -3.596140742301940918e-01 1.677513867616653442e-01 -1.326269060373306274e-01 -1.784172803163528442e-01 1.811679750680923462e-01 -2.253132015466690063e-01 1.334924399852752686e-01 2.032044902443885803e-02 3.770714625716209412e-02 -1.407975256443023682e-01 1.287214607000350952e-01 1.240468397736549377e-01 3.404256328940391541e-02
8.474059402942657471e-02 -5.752515513449907303e-03 -1.122506931424140930e-01 2.354073226451873779e-01 2.677684128284454346e-01 -6.188515201210975647e-02 -9.355439990758895874e-02 -9.679055958986282349e-02 9.563071280717849731e-02 1.476586051285266876e-02 -2.676844969391822815e-02 -1.269302219152450562e-01 2.292679548263549805e-01 -2.002828717231750488e-01 1.777928620576858521e-01 8.023338392376899719e-03 2.981185913085937500e-01 -2.198180705308914185e-01 -8.652355521917343140e-02 1.345893368124961853e-02 3.734017908573150635e-01 6.002699583768844604e-02 -2.689292654395103455e-02 1.837741136550903320e-01 2.313674986362457275e-01 -2.153692841529846191e-01 -1.196282282471656799e-01 4.022159576416015625e-01 -3.506553918123245239e-02 -1.261463575065135956e-02 2.774308323860168457e-01 6.184885278344154358e-02
-1.110207214951515198e-01 -1.077718585729598999e-01 -1.581239402294158936e-01 6.165822851471602917e-04 1.377955228090286255e-01 -8.064853399991989136e-02 -1.775594800710678101e-01 -4.018507301807403564e-01 2.220576442778110504e-02 -1.404745876789093018e-01 -2.317113578319549561e-01 5.416077375411987305e-02 6.221863999962806702e-02 1.511608809232711792e-01 7.845542579889297485e-02 2.226029485464096069e-01 -8.880876004695892334e-02 9.115725755691528320e-02 -3.135359585285186768e-01 5.958494544029235840e-02 3.515450283885002136e-02 -3.010137006640434265e-02 3.105328418314456940e-02 2.235375791788101196e-01 2.691011726856231689e-01 -5.295126140117645264e-02 -3.163875937461853027e-01 2.497345507144927979e-01 2.252624779939651489e-01 -4.641110822558403015e-02 3.220461606979370117e-01 8.859634399414062500e-02
1.075406447052955627e-01 -1.184603869915008545e-01 -1.520000845193862915e-01 -3.208667337894439697e-01 1.436174754053354263e-02 -8.479662239551544189e-03 5.406086146831512451e-02 -3.311379551887512207e-01 7.555583119392395020e-02 1.135699078440666199e-01 1.906286776065826416e-01 -9.387163817882537842e-02 1.007795450277626514e-03 -4.623496904969215393e-02 2.520323097705841064e-01 -1.133893951773643494e-01 6.865160912275314331e-02 9.320159256458282471e-02 -1.671215593814849854e-01 -3.293246924877166748e-01 1.658149622380733490e-02 -1.568572223186492920e-01 3.239700943231582642e-02 8.446318656206130981e-02 -6.199394911527633667e-02 4.960828647017478943e-02 -1.602948307991027832e-01 3.796488344669342041e-01 2.775115966796875000e-01 -2.404221445322036743e-01 3.131318688392639160e-01 3.701474890112876892e-02
4.698098078370094299e-02 -5.753872543573379517e-02 1.282288581132888794e-01 -1.279689818620681763e-01 9.866413474082946777e-02 1.276879906654357910e-01 -2.846391499042510986e-01 -1.021337434649467468e-01 -9.749955683946609497e-02 7.339651137590408325e-02 -3.104169368743896484e-01 -2.700365148484706879e-02 1.723755598068237305e-01 -6.381508708000183105e-02 1.543992459774017334e-01 2.071577869355678558e-02 2.400246262550354004e-01 -1.733356416225433350e-01 1.573151499032974243e-01 -2.157680988311767578e-01 1.094075888395309448e-01 -1.921194791793823242e-02 3.448882326483726501e-02 -1.256413292139768600e-03 4.513949751853942871e-01 3.550862669944763184e-01 -3.046383559703826904e-01 1.190440356731414795e-01 -1.808046549558639526e-01 -5.731012299656867981e-02 1.684660762548446655e-01 2.172997593879699707e-02
-5.325223878026008606e-02 -7.793967425823211670e-02 9.634961187839508057e-02 4.130918905138969421e-02 1.508739441633224487e-01 2.352963387966156006e-01 -1.958570182323455811e-01 -4.398757517337799072e-01 -1.691072583198547363e-01 6.984113156795501709e-02 1.391424238681793213e-01 -7.680028676986694336e-02 1.212028637528419495e-01 -6.932808319106698036e-04 1.398249436169862747e-02 -1.320286747068166733e-02 2.559810280799865723e-01 5.700284615159034729e-02 7.173639535903930664e-02 1.251825247891247272e-03 8.229018747806549072e-02 6.288867443799972534e-02 2.751845717430114746e-01 5.290442109107971191e-01 -2.350003086030483246e-02 6.327581405639648438e-02 -5.748730525374412537e-02 1.115951314568519592e-01 -2.188442945480346680e-01 4.233321174979209900e-03 9.449230879545211792e-02 -2.809081077575683594e-01
3.091530203819274902e-01 -3.144578039646148682e-01 -3.290157318115234375e-01 3.716931864619255066e-02 2.365414798259735107e-01 -1.891254335641860962e-01 -5.439026281237602234e-02 -2.314509451389312744e-01 8.599524199962615967e-02 1.063760370016098022e-01 -1.681963652372360229e-01 3.566130399703979492e-01 -2.393445000052452087e-03 1.304272264242172241e-01 -2.836267231032252312e-03 -2.228104770183563232e-01 3.138928115367889404e-01 -4.230650886893272400e-02 1.237331796437501907e-02 -8.804971724748611450e-02 1.652946770191192627e-01 -8.340884000062942505e-02 1.062025576829910278e-01 -3.409542515873908997e-02 1.650713942945003510e-02 -1.589077115058898926e-01 -8.676292747259140015e-02 4.047653451561927795e-02 -9.404209256172180176e-02 2.460165321826934814e-01 1.929363608360290527e-01 -1.028992012143135071e-01
-1.031571552157402039e-01 -1.204124391078948975e-01 -3.502086922526359558e-02 -7.258754968643188477e-02 1.663396209478378296e-01 -1.056155115365982056e-01 -1.615974903106689453e-01 -2.067500501871109009e-01 6.808820646256208420e-03 -9.585902094841003418e-02 1.675573140382766724e-01 2.569111883640289307e-01 1.199527457356452942e-01 -1.259562224149703979e-01 3.359804749488830566e-01 1.182232871651649475e-01 1.814705580472946167e-01 2.447811067104339600e-01 -1.453705877065658569e-01 -1.002974361181259155e-01 4.291494488716125488e-01 -2.018430382013320923e-01 -5.462333187460899353e-02 2.719828188419342041e-01 1.468738354742527008e-02 -6.842825561761856079e-02 -1.047932952642440796e-01 -2.586848102509975433e-02 -9.268127381801605225e-02 3.002325892448425293e-01 2.176514267921447754e-01 -1.081367582082748413e-01
1.458526998758316040e-01 8.708982914686203003e-02 -1.899177134037017822e-01 -2.993204295635223389e-01 1.980508714914321899e-01 1.805138736963272095e-01 -1.941104233264923096e-01 -9.755737334489822388e-02 1.404524594545364380e-01 -5.109045282006263733e-02 1.819391548633575439e-01 -1.373224984854459763e-02 4.214369226247072220e-03 -7.697219960391521454e-03 -9.609159082174301147e-02 7.358357310295104980e-02 4.683125913143157959e-01 -1.114585101604461670e-01 -7.255457341670989990e-02 -2.022042572498321533e-01 3.022715449333190918e-02 -1.344984322786331177e-01 -2.443755418062210083e-01 -9.832352399826049805e-02 1.386137902736663818e-01 2.208321243524551392e-01 7.247253507375717163e-02 1.077015921473503113e-01 1.011503934860229492e-01 1.761702746152877808e-01 3.911714851856231689e-01 -1.035696789622306824e-01
2.256489545106887817e-01 4.897929728031158447e-03 -4.216671735048294067e-02 5.173644423484802246e-02 9.954869747161865234e-02 -6.768400222063064575e-02 -1.121028661727905273e-01 -3.108749985694885254e-01 8.645473420619964600e-02 -8.500713855028152466e-02 -2.024567574262619019e-01 1.729359328746795654e-01 -9.637942165136337280e-02 -5.169146228581666946e-03 4.699285328388214111e-02 -7.032447308301925659e-02 3.746410012245178223e-01 -1.384597718715667725e-01 -5.771941691637039185e-02 -1.413441598415374756e-01 4.357531368732452393e-01 -5.467679351568222046e-03 8.886788040399551392e-02 3.917670994997024536e-02 7.699629664421081543e-02 -1.272161751985549927e-01 -1.491965055465698242e-01 5.862864479422569275e-02 -3.323725461959838867e-01 2.093738466501235962e-01 2.707680463790893555e-01 -2.474335432052612305e-01
-1.357412189245223999e-01 -1.070613488554954529e-01 -1.493139378726482391e-02 4.957770183682441711e-02 -3.770620375871658325e-02 3.087265789508819580e-01 -1.325580775737762451e-01 -4.801882803440093994e-01 7.762044202536344528e-03 2.184942811727523804e-01 -2.541486024856567383e-01 9.495095163583755493e-02 2.347194403409957886e-01 6.468116492033004761e-02 -1.341132819652557373e-01 1.450410187244415283e-01 4.413068592548370361e-01 4.520753398537635803e-02 1.391894556581974030e-02 1.609257049858570099e-02 4.248529300093650818e-02 -9.960690885782241821e-02 -1.711919605731964111e-01 4.264148697257041931e-02 2.688117027282714844e-01 2.292987704277038574e-02 -1.640000641345977783e-01 1.202733218669891357e-01 1.858706586062908173e-02 -9.634632617235183716e-02 -6.526186317205429077e-02 1.862889230251312256e-01
-4.917098581790924072e-02 -1.495189815759658813e-01 1.433569043874740601e-01 -2.505365759134292603e-02 1.090755313634872437e-01 1.012341752648353577e-01 -3.972105681896209717e-01 -1.323230415582656860e-01 -1.658291071653366089e-01 -3.139718770980834961e-01 2.092040330171585083e-01 3.299755230545997620e-02 8.114549331367015839e-03 -9.800361841917037964e-02 1.194861978292465210e-01 -2.752359807491302490e-01 2.299656122922897339e-01 -2.549836337566375732e-01 -1.903627961874008179e-01 -1.515960097312927246e-01 1.776745170354843140e-01 -7.686567306518554688e-02 -6.085149943828582764e-02 3.328451812267303467e-01 8.853274583816528320e-02 -1.550579071044921875e-01 -2.375122457742691040e-01 1.190960258245468140e-01 -1.550528407096862793e-01 1.619172394275665283e-01 5.715409293770790100e-02 -2.988456934690475464e-02
1.028544604778289795e-01 2.146651595830917358e-01 -1.480929404497146606e-01 -3.050405383110046387e-01 1.787495166063308716e-01 -2.891705557703971863e-02 -1.737518757581710815e-01 -2.804562449455261230e-01 -1.198807880282402039e-01 9.103436954319477081e-03 -7.854273542761802673e-03 6.770604848861694336e-02 -4.168312847614288330e-01 2.971679531037807465e-02 -1.585255861282348633e-01 5.804708693176507950e-03 3.120921552181243896e-01 7.365766167640686035e-02 -1.903254538774490356e-01 9.512449800968170166e-02 4.261017963290214539e-02 -3.738003373146057129e-01 -5.533648654818534851e-02 2.041137516498565674e-01 1.440601050853729248e-01 1.543284952640533447e-01 -1.329986155033111572e-01 2.213820070028305054e-01 1.057110726833343506e-01 -3.533536195755004883e-02 9.108712524175643921e-02 3.839546069502830505e-02
8.167225122451782227e-02 -1.361006498336791992e-01 -3.039985708892345428e-02 3.842822089791297913e-02 1.090630143880844116e-01 -3.875091299414634705e-02 -9.062576293945312500e-02 -2.597864568233489990e-01 -7.469361275434494019e-02 1.369791030883789062e-01 4.961732923984527588e-01 2.978684306144714355e-01 -2.531803846359252930e-01 1.422612667083740234e-01 -1.151597872376441956e-01 6.035432964563369751e-02 2.642293870449066162e-01 1.545356214046478271e-01 3.730109333992004395e-02 -2.853937745094299316e-01 1.103205904364585876e-01 -5.591348931193351746e-02 6.301124393939971924e-02 -1.373071819543838501e-01 9.128361195325851440e-02 4.676650278270244598e-03 -2.638439647853374481e-02 6.905625015497207642e-02 1.147749945521354675e-01 3.233317285776138306e-02 2.373188138008117676e-01 -3.518376052379608154e-01
-3.325040042400360107e-01 -2.196941971778869629e-01 -5.173520650714635849e-03 -1.938265264034271240e-01 1.986433863639831543e-01 4.297014325857162476e-02 -4.214743673801422119e-01 -3.081768453121185303e-01 6.987461447715759277e-02 -1.803868114948272705e-01 3.234503269195556641e-01 -3.181643411517143250e-02 -6.671751290559768677e-02 1.830633729696273804e-01 6.863243132829666138e-02 7.818210870027542114e-03 2.578634619712829590e-01 4.626508802175521851e-02 -1.039190739393234253e-01 -1.514610350131988525e-01 1.440784782171249390e-01 1.816106140613555908e-01 -1.014453098177909851e-01 1.129677295684814453e-01 1.157176047563552856e-01 8.194921165704727173e-02 -1.976208239793777466e-01 1.490336060523986816e-01 -1.741002351045608521e-01 5.598737299442291260e-02 5.145074427127838135e-02 8.508868515491485596e-02
2.779020965099334717e-01 -1.568823009729385376e-01 3.227926418185234070e-02 -2.913312315940856934e-01 5.431594327092170715e-02 -1.905229240655899048e-01 -8.462128043174743652e-02 -2.420717477798461914e-01 8.412363380193710327e-02 2.551563680171966553e-01 3.448514044284820557e-01 6.158779561519622803e-02 -9.632917121052742004e-03 -7.693695276975631714e-02 1.785574555397033691e-01 -8.870646357536315918e-02 1.535377800464630127e-01 1.058677658438682556e-01 1.786655634641647339e-01 9.242854081094264984e-03 1.555369049310684204e-01 3.619523718953132629e-02 -5.296431109309196472e-02 3.965715467929840088e-01 2.955423593521118164e-01 -6.006266921758651733e-02 -3.258888795971870422e-02 2.692982256412506104e-01 -1.058397442102432251e-01 1.534823179244995117e-01 1.168998032808303833e-01 -3.532221540808677673e-02
2.757396399974822998e-01 -1.958760917186737061e-01 -2.666184008121490479e-01 1.631739288568496704e-01 1.476275622844696045e-01 1.454648971557617188e-01 -3.905458748340606689e-01 -1.538274288177490234e-01 -9.266375005245208740e-02 -8.495545387268066406e-02 -4.239317402243614197e-02 -2.162040211260318756e-02 -2.069212347269058228e-01 9.156242758035659790e-02 4.165517091751098633e-01 -5.869565159082412720e-02 1.208103224635124207e-01 1.622907668352127075e-01 1.272181887179613113e-02 -1.812454909086227417e-01 8.680083602666854858e-02 -3.480992838740348816e-02 1.815855652093887329e-01 1.940901204943656921e-02 1.923386454582214355e-01 -1.052432507276535034e-01 -1.531347334384918213e-01 4.526688903570175171e-02 1.935571618378162384e-02 1.497500296682119370e-02 3.172220885753631592e-01 -1.779811829328536987e-01
2.422130107879638672e-01 -2.398426085710525513e-01 -3.843210041522979736e-01 4.901648685336112976e-02 3.098743259906768799e-01 1.024380698800086975e-01 -1.181122586131095886e-01 -2.636560499668121338e-01 -6.156470626592636108e-02 -1.346140056848526001e-01 6.649901717901229858e-02 1.203296426683664322e-02 1.341071724891662598e-01 -1.191676110029220581e-01 1.842935085296630859e-01 -2.967231534421443939e-02 -2.572748437523841858e-02 5.758845061063766479e-02 -2.340308576822280884e-01 -2.434199899435043335e-01 2.603613734245300293e-01 -9.097137488424777985e-03 -6.683953106403350830e-02 -3.453212231397628784e-02 3.224585056304931641e-01 -1.023066565394401550e-01 -1.498564928770065308e-01 1.290826350450515747e-01 -1.126637086272239685e-01 2.725127041339874268e-01 1.000550761818885803e-01 -9.027009457349777222e-02
3.879431635141372681e-02 6.338012404739856720e-03 2.276116758584976196e-01 -6.107247993350028992e-02 2.876663804054260254e-01 -1.621337793767452240e-02 -1.334365606307983398e-01 -4.348682165145874023e-01 -1.520444303750991821e-01 -5.042574554681777954e-02 2.422962337732315063e-01 5.468026176095008850e-02 1.587550491094589233e-01 -1.384678781032562256e-01 3.353650122880935669e-02 2.311047166585922241e-01 3.411532044410705566e-01 1.057443916797637939e-01 -1.097934097051620483e-01 -1.151111051440238953e-01 -1.198893636465072632e-01 -1.274357289075851440e-01 1.992236971855163574e-01 1.963432580232620239e-01 -7.212311774492263794e-02 -1.414864361286163330e-01 1.057955101132392883e-01 1.971032321453094482e-01 2.624812722206115723e-01 -1.290782541036605835e-01 2.057100832462310791e-01 -4.307786375284194946e-02
-1.352593749761581421e-01 -1.746323555707931519e-01 1.551959197968244553e-02 -3.291687071323394775e-01 2.784921526908874512e-01 -1.632789522409439087e-01 -3.108680844306945801e-01 -1.329612880945205688e-01 -1.589524000883102417e-01 7.983827590942382812e-02 1.355343610048294067e-01 -1.033680862747132778e-03 1.602503098547458649e-02 8.756700903177261353e-02 -1.960307806730270386e-01 -1.035300735384225845e-02 1.213643029332160950e-01 1.314826607704162598e-01 -7.065754383802413940e-02 5.482554063200950623e-02 -4.327356070280075073e-02 -6.513303145766258240e-03 1.652253568172454834e-01 4.288792908191680908e-01 3.153719604015350342e-01 1.406288444995880127e-01 -3.153032064437866211e-01 1.328036189079284668e-01 8.827614784240722656e-02 1.023402586579322815e-01 -3.359550237655639648e-02 -1.369610130786895752e-01
9.312205947935581207e-03 -8.718778938055038452e-02 -4.859718680381774902e-01 -8.230643719434738159e-02 2.496464550495147705e-02 1.128381714224815369e-01 -3.507277965545654297e-01 1.037480086088180542e-01 -8.266266435384750366e-02 1.765587925910949707e-02 7.091347128152847290e-02 1.358954161405563354e-01 3.476590290665626526e-02 2.602384686470031738e-01 -1.491807997226715088e-01 -1.271822601556777954e-01 2.129170894622802734e-01 7.544066291302442551e-03 -2.638371586799621582e-01 -3.747656196355819702e-02 1.432741880416870117e-01 9.609106183052062988e-02 3.215645626187324524e-02 1.848775893449783325e-01 3.088295757770538330e-01 -4.350265860557556152e-02 -2.801564335823059082e-01 9.212219715118408203e-02 5.434747412800788879e-02 2.780325412750244141e-01 1.202266439795494080e-01 6.247284263372421265e-02
-5.424327403306961060e-02 2.156430333852767944e-01 8.845282718539237976e-03 -6.140867248177528381e-03 1.243164315819740295e-01 1.407376080751419067e-01 -2.240693271160125732e-01 -2.667853534221649170e-01 -1.590251475572586060e-01 4.592574536800384521e-01 2.141132801771163940e-01 8.452480286359786987e-02 4.606289416551589966e-02 7.906053215265274048e-02 3.137454390525817871e-01 1.363920867443084717e-01 2.557866573333740234e-01 -6.668514758348464966e-02 -2.314119786024093628e-01 -5.368895456194877625e-02 1.966993808746337891e-01 1.469428092241287231e-02 -9.510399773716926575e-03 1.980375051498413086e-01 6.419930607080459595e-02 -2.057994902133941650e-01 -6.771965324878692627e-02 1.133624091744422913e-01 -1.226026266813278198e-01 -3.008536994457244873e-01 6.828275322914123535e-02 2.339936606585979462e-02
-2.216344028711318970e-01 -1.775026172399520874e-01 -9.063374996185302734e-02 -2.528037130832672119e-01 -1.035310402512550354e-01 2.138714119791984558e-02 -2.008236050605773926e-01 -3.799955844879150391e-01 -2.319695614278316498e-02 2.073026597499847412e-01 -2.331102043390274048e-01 -2.003838568925857544e-01 -1.811766922473907471e-01 1.120148226618766785e-01 -8.046490699052810669e-02 -9.605941176414489746e-02 8.177695423364639282e-02 1.115955179557204247e-03 4.083215724676847458e-03 -3.478440940380096436e-01 -4.012567177414894104e-02 -1.186764240264892578e-01 -9.227430075407028198e-02 3.769255876541137695e-01 8.278976380825042725e-02 5.094717070460319519e-02 -1.309176385402679443e-01 2.557828724384307861e-01 4.948882758617401123e-02 -5.292263813316822052e-03 1.860978156328201294e-01 -1.707542687654495239e-01
-2.743313908576965332e-01 1.494957953691482544e-01 -1.475275158882141113e-01 -8.664109557867050171e-02 2.487445622682571411e-01 1.164894774556159973e-01 -1.493534147739410400e-01 -3.319099247455596924e-01 -5.468564480543136597e-02 1.277842384297400713e-04 -1.232496201992034912e-01 -3.375143185257911682e-02 1.424244493246078491e-01 1.439617760479450226e-02 6.232272088527679443e-02 4.473334550857543945e-02 3.478975892066955566e-01 -2.278925478458404541e-02 -1.668442040681838989e-01 1.330603379756212234e-02 -8.087250590324401855e-02 -2.279477119445800781e-01 2.432053238153457642e-01 9.908322244882583618e-02 3.046440780162811279e-01 -2.025525122880935669e-01 -3.144071102142333984e-01 2.562414705753326416e-01 4.929488152265548706e-02 -1.694893389940261841e-01 9.308163821697235107e-02 6.564990431070327759e-02
1.331240087747573853e-01 -1.523676216602325439e-01 -5.579175427556037903e-02 -1.080247089266777039e-01 1.210189089179039001e-01 6.878554821014404297e-02 -2.282884716987609863e-01 -1.115718856453895569e-01 2.657409571111202240e-02 -2.716811299324035645e-01 2.430088818073272705e-02 -5.746890790760517120e-03 -2.125104218721389771e-01 -2.857043594121932983e-02 3.586714863777160645e-01 -1.484966576099395752e-01 1.900926679372787476e-01 1.069592386484146118e-01 -1.861305534839630127e-01 -5.927765741944313049e-02 8.179908990859985352e-02 -5.466800183057785034e-02 4.193878471851348877e-01 1.412487328052520752e-01 4.061463177204132080e-01 -9.796264767646789551e-02 -2.152526676654815674e-01 7.960271835327148438e-02 -1.302294433116912842e-01 -2.226776629686355591e-02 2.244703620672225952e-01 4.701146855950355530e-02
1.301797628402709961e-01 -1.394619047641754150e-02 2.193547040224075317e-01 -4.349559172987937927e-02 3.136391043663024902e-01 1.837707012891769409e-01 -2.916755974292755127e-01 -2.000353485345840454e-01 -1.662725359201431274e-01 -3.833848983049392700e-02 5.468376353383064270e-02 6.730915606021881104e-02 1.572255641222000122e-01 -1.683740019798278809e-01 2.075709849596023560e-01 6.094487011432647705e-02 2.056100517511367798e-01 -5.564141273498535156e-02 -2.085239589214324951e-01 -1.281802654266357422e-01 5.134976655244827271e-02 -6.287109851837158203e-02 1.560788601636886597e-01 5.112694501876831055e-01 -3.637322410941123962e-02 6.659501791000366211e-02 8.154246956110000610e-03 -2.396852243691682816e-03 -1.333742737770080566e-01 -3.904159893863834441e-05 1.501001268625259399e-01 -3.087620735168457031e-01
1.440244168043136597e-01 -2.139438837766647339e-01 -2.045579850673675537e-01 -1.608136445283889771e-01 4.159455597400665283e-01 -5.673100426793098450e-02 3.005451522767543793e-02 -4.266819059848785400e-01 2.279238402843475342e-01 1.800503581762313843e-01 -1.050560250878334045e-01 1.525081247091293335e-01 -4.936984181404113770e-02 -3.404029011726379395e-01 3.423842042684555054e-02 8.582155406475067139e-02 7.498957216739654541e-02 -4.615402221679687500e-02 1.407018154859542847e-01 -1.471868753433227539e-01 2.130400016903877258e-02 6.880108267068862915e-03 3.050945140421390533e-02 2.307925522327423096e-01 1.031663492321968079e-01 2.017906606197357178e-01 -1.235310211777687073e-01 6.667739152908325195e-02 -4.347933921962976456e-03 -7.748056948184967041e-02 2.257792949676513672e-01 -1.705848276615142822e-01
4.526232555508613586e-02 -1.828445196151733398e-01 8.438287186436355114e-04 9.923998266458511353e-02 2.159639727324247360e-03 3.091552257537841797e-01 -4.137753546237945557e-01 -2.370228171348571777e-01 -2.397367954254150391e-01 -5.727184191346168518e-02 -1.529734879732131958e-01 1.781685352325439453e-01 4.734895750880241394e-02 -4.915185645222663879e-02 2.714682221412658691e-01 2.996533513069152832e-01 2.963560223579406738e-01 -1.399291604757308960e-01 3.092436678707599640e-02 2.881983667612075806e-02 2.405060641467571259e-02 -8.737761527299880981e-02 1.821018941700458527e-02 1.322846412658691406e-01 3.026496469974517822e-01 -9.633297100663185120e-03 -1.821055412292480469e-01 -1.124137192964553833e-01 -6.283599883317947388e-02 -1.243941709399223328e-01 -1.084823533892631531e-02 -2.353457808494567871e-01
8.569346368312835693e-02 -1.161080077290534973e-01 1.472925096750259399e-01 -2.023361027240753174e-01 3.006315827369689941e-01 7.396376132965087891e-02 -1.280019283294677734e-01 -3.331886231899261475e-01 2.712526321411132812e-01 -9.625412523746490479e-02 3.125002086162567139e-01 2.746691405773162842e-01 -4.176881909370422363e-02 -1.083110943436622620e-01 -6.900418549776077271e-02 4.485623794607818127e-04 1.874330043792724609e-01 -1.589250005781650543e-02 -1.446598768234252930e-01 -5.151504650712013245e-02 -1.833932287991046906e-02 -1.181881055235862732e-01 2.293995469808578491e-01 1.902912259101867676e-01 -1.493783891201019287e-01 -5.709139257669448853e-02 -3.788390159606933594e-01 1.671970188617706299e-01 1.231948882341384888e-01 -1.331575512886047363e-01 1.351607888936996460e-01 -9.372437000274658203e-02
-1.696654409170150757e-01 1.404345501214265823e-02 2.289204299449920654e-02 2.348011359572410583e-02 -4.390055255498737097e-04 3.583654165267944336e-01 -9.815353900194168091e-02 -4.621095061302185059e-01 -1.068844050168991089e-01 2.460209727287292480e-01 -2.653034627437591553e-01 9.258013218641281128e-03 2.245176285505294800e-01 2.474159300327301025e-01 -1.435545086860656738e-01 -7.910418324172496796e-03 1.846715956926345825e-01 1.088396459817886353e-02 8.552671223878860474e-02 -1.759823113679885864e-01 8.555190265178680420e-02 -1.228603795170783997e-01 -2.125496566295623779e-01 8.431486785411834717e-02 2.872136831283569336e-01 2.604821638669818640e-04 -1.117659434676170349e-01 2.355500906705856323e-01 -2.092472463846206665e-02 -1.335566490888595581e-01 7.874738425016403198e-02 1.465261727571487427e-01
2.634960114955902100e-01 -2.048357725143432617e-01 -2.323561757802963257e-01 -2.836122736334800720e-02 1.124064698815345764e-01 3.061125576496124268e-01 -2.069096714258193970e-01 -3.460004180669784546e-02 -7.014334946870803833e-02 2.439513206481933594e-01 9.055978804826736450e-02 -6.450345367193222046e-02 1.323863863945007324e-01 8.562405407428741455e-02 -4.866061732172966003e-02 1.370169594883918762e-02 3.277568221092224121e-01 7.911467552185058594e-02 -1.037281844764947891e-02 -3.691681101918220520e-02 4.384971559047698975e-01 -1.301765888929367065e-01 -9.398936480283737183e-02 1.287351399660110474e-01 1.432087123394012451e-01 -1.992580108344554901e-02 -8.338664472103118896e-02 -1.759757548570632935e-01 6.747882068157196045e-02 2.202412784099578857e-01 1.477158665657043457e-01 -3.094664216041564941e-01
2.685928046703338623e-01 -2.880363166332244873e-01 -9.787429124116897583e-02 -1.622920632362365723e-01 3.492996394634246826e-01 9.380227327346801758e-02 -1.553756743669509888e-01 1.872510462999343872e-02 -7.452479749917984009e-02 5.043257400393486023e-02 7.721132785081863403e-02 2.665112316608428955e-01 2.629275992512702942e-02 1.767030358314514160e-01 3.318805992603302002e-01 -3.127002343535423279e-02 8.397682756185531616e-02 -7.904861867427825928e-02 -1.070421561598777771e-01 -1.215467974543571472e-01 -1.665551364421844482e-01 -2.869817912578582764e-01 -1.012023687362670898e-01 7.416652143001556396e-02 3.285887241363525391e-01 -1.830183416604995728e-01 -2.556914091110229492e-01 -9.065323509275913239e-03 4.297868162393569946e-02 -9.595448523759841919e-02 1.959144920110702515e-01 6.173273548483848572e-02
2.795725464820861816e-01 3.796730563044548035e-02 -3.550055325031280518e-01 -2.883842289447784424e-01 1.527685821056365967e-01 2.812655568122863770e-01 -1.787384748458862305e-01 -2.039188742637634277e-01 1.225973367691040039e-01 -2.446889318525791168e-02 1.082673817873001099e-01 -5.848434939980506897e-02 -1.118619665503501892e-01 1.462531089782714844e-01 5.480330064892768860e-02 2.491628564894199371e-02 2.074118331074714661e-02 7.590110599994659424e-02 -2.200165539979934692e-01 -2.245534658432006836e-01 -3.809361718595027924e-03 -4.102980345487594604e-02 1.492737419903278351e-02 1.202309280633926392e-01 2.534473836421966553e-01 -9.520559757947921753e-02 1.192872673273086548e-01 1.039366349577903748e-01 1.234941557049751282e-01 -2.556948959827423096e-01 3.868184089660644531e-01 1.301379054784774780e-01
-2.189608067274093628e-01 5.562373250722885132e-02 -6.565272808074951172e-02 -5.955141037702560425e-02 5.784427747130393982e-02 -2.322666943073272705e-01 8.270674198865890503e-02 -4.145092964172363281e-01 -2.991857230663299561e-01 4.525442048907279968e-02 -9.386048465967178345e-02 1.294294595718383789e-01 -1.289624720811843872e-01 4.548849537968635559e-02 -6.830459088087081909e-02 -1.682525128126144409e-01 9.635709226131439209e-02 -7.199148833751678467e-02 -3.331974446773529053e-01 -1.426340341567993164e-01 -3.626110032200813293e-02 -7.468228042125701904e-02 -1.331572830677032471e-01 3.678480088710784912e-01 1.459799557924270630e-01 1.063504721969366074e-02 -1.372726708650588989e-01 3.979273736476898193e-01 6.056269258260726929e-02 9.628745913505554199e-02 9.264525026082992554e-02 -1.022415682673454285e-01
1.371655017137527466e-01 2.626460194587707520e-01 -7.077622413635253906e-02 6.434471160173416138e-02 1.922346353530883789e-01 4.750415980815887451e-01 -2.630290091037750244e-01 -2.496783733367919922e-01 -1.401922255754470825e-01 7.118790596723556519e-02 6.881885230541229248e-02 -5.497043579816818237e-02 2.649642899632453918e-02 -5.566181987524032593e-02 2.232056856155395508e-02 -3.585036611184477806e-03 2.100516259670257568e-01 -1.707705706357955933e-01 4.271996021270751953e-02 -1.854507625102996826e-02 -2.927073836326599121e-02 -1.690547019243240356e-01 -9.337060898542404175e-02 1.688742339611053467e-01 3.160645067691802979e-01 -3.427371680736541748e-01 -2.791467905044555664e-01 3.621240102802403271e-05 7.465334981679916382e-02 1.579430401325225830e-01 -2.837079390883445740e-02 -5.815211683511734009e-02
5.608799867331981659e-03 -9.811156243085861206e-02 -2.955275774002075195e-01 -3.778412938117980957e-02 -6.732173264026641846e-02 -7.112625055015087128e-03 1.238891184329986572e-01 -8.536997437477111816e-02 -3.050182759761810303e-01 7.791288197040557861e-02 -1.619269251823425293e-01 1.811087131500244141e-01 8.775065070949494839e-04 1.818505525588989258e-01 1.783769279718399048e-01 1.874884068965911865e-01 1.932808756828308105e-01 -3.560443595051765442e-02 -2.244823873043060303e-01 2.066763304173946381e-02 3.072458505630493164e-01 8.817613124847412109e-02 -1.308206468820571899e-01 1.485218405723571777e-01 1.511691361665725708e-01 -3.172124028205871582e-01 -3.685467317700386047e-02 4.794310033321380615e-01 6.688016653060913086e-02 -4.866444319486618042e-02 1.432399302721023560e-01 5.789530277252197266e-02
-2.039257436990737915e-01 3.624584525823593140e-02 -5.481154844164848328e-02 9.047632664442062378e-02 1.830865163356065750e-03 -2.286182530224323273e-02 -1.494967490434646606e-01 -4.062868058681488037e-01 -2.646986842155456543e-01 1.346889138221740723e-01 1.369125396013259888e-01 2.982758283615112305e-01 3.523671254515647888e-02 -9.958948008716106415e-03 -8.668746799230575562e-02 -1.573591232299804688e-01 1.371184140443801880e-01 2.436733804643154144e-02 -1.322518140077590942e-01 1.014501228928565979e-01 1.117782145738601685e-01 -6.607045233249664307e-02 2.550268471240997314e-01 2.636459469795227051e-01 1.994327455759048462e-01 -1.104523167014122009e-01 -3.213404119014739990e-01 1.552124917507171631e-01 3.096355311572551727e-02 -3.140048384666442871e-01 -6.077757477760314941e-02 -2.174116373062133789e-01
1.349976956844329834e-01 -1.205021544592455029e-04 -3.176626265048980713e-01 -1.761569976806640625e-01 3.837613165378570557e-01 -1.015731245279312134e-01 -1.733319014310836792e-01 3.487587347626686096e-02 -3.096036911010742188e-01 -3.072537779808044434e-01 8.534338325262069702e-02 2.315253168344497681e-01 1.328857392072677612e-01 2.657367289066314697e-01 1.175738945603370667e-01 3.537614271044731140e-02 1.577648073434829712e-01 -4.709722008556127548e-03 -3.075231425464153290e-02 5.996725708246231079e-02 2.565084695816040039e-01 -1.776395142078399658e-01 7.469987124204635620e-02 -1.878186129033565521e-02 1.705491393804550171e-01 -1.217559948563575745e-01 -1.146535277366638184e-01 7.146430760622024536e-02 -1.227034926414489746e-01 3.020083718001842499e-02 3.080680966377258301e-01 2.666418068110942841e-02
-1.104536429047584534e-01 2.142201513051986694e-01 1.515254657715559006e-02 1.430512312799692154e-02 1.236425489187240601e-01 1.651590019464492798e-01 -7.754055410623550415e-02 -3.915377855300903320e-01 -2.769444584846496582e-01 -6.748460978269577026e-02 1.339766979217529297e-01 1.094236969947814941e-01 8.039314299821853638e-02 -3.102629482746124268e-01 -7.319455593824386597e-02 5.801125895231962204e-03 2.715710997581481934e-01 2.406749725341796875e-01 7.793253660202026367e-02 -2.773925662040710449e-01 -1.253698468208312988e-01 1.345146726816892624e-02 4.598705098032951355e-02 6.292545050382614136e-02 1.848388016223907471e-01 6.057392433285713196e-02 -4.787585735321044922e-01 1.435473468154668808e-02 -2.185308933258056641e-02 -7.293292135000228882e-02 1.015791520476341248e-01 -1.641056500375270844e-02
-6.273244507610797882e-03 -2.840574383735656738e-01 -3.327306210994720459e-01 -4.831177368760108948e-02 -9.041038900613784790e-02 1.546988934278488159e-01 8.633269369602203369e-02 -1.974335908889770508e-01 -3.414185345172882080e-01 -1.450214236974716187e-01 -2.133750021457672119e-01 1.689747273921966553e-01 -9.465017914772033691e-02 1.109151244163513184e-01 -2.430015429854393005e-02 3.681951165199279785e-01 2.232938259840011597e-01 -5.834902822971343994e-02 -2.182592004537582397e-01 -4.315647482872009277e-02 2.180777937173843384e-01 1.360524892807006836e-01 3.364075720310211182e-02 6.933134049177169800e-02 1.838142126798629761e-01 -5.684770271182060242e-02 -1.992113888263702393e-01 2.448312342166900635e-01 -3.374557569622993469e-02 4.129101056605577469e-03 2.135984897613525391e-01 -1.982985436916351318e-02
2.883985340595245361e-01 -2.100316584110260010e-01 -7.210890948772430420e-02 -1.251460462808609009e-01 8.185030519962310791e-02 7.805166766047477722e-03 -7.932922244071960449e-02 -4.395036697387695312e-01 -1.313583254814147949e-01 1.950770467519760132e-01 1.441272161900997162e-02 1.088442355394363403e-01 1.589247882366180420e-01 -1.608176678419113159e-01 -1.063931956887245178e-01 -2.331615611910820007e-02 4.212478697299957275e-01 1.456057280302047729e-01 9.593346714973449707e-02 -2.900873720645904541e-01 -1.415667831897735596e-01 -2.482416778802871704e-01 -2.243760973215103149e-01 8.567554503679275513e-02 -2.139987647533416748e-01 -9.388435631990432739e-02 -6.742089241743087769e-02 1.923486217856407166e-02 -7.423464953899383545e-02 6.345020979642868042e-02 1.950175315141677856e-02 1.203753799200057983e-01
2.045690864324569702e-01 -2.739554047584533691e-01 -6.158234924077987671e-02 1.037940979003906250e-01 2.561470270156860352e-01 1.727070361375808716e-01 7.984474301338195801e-02 -2.004389315843582153e-01 2.208601385354995728e-01 -4.575391113758087158e-02 6.147352233529090881e-02 2.037244290113449097e-02 -1.172487661242485046e-01 -7.272602617740631104e-02 1.316886395215988159e-01 1.236996129155158997e-01 1.924285739660263062e-01 -4.917954280972480774e-02 2.388171851634979248e-01 3.108142316341400146e-02 3.474871516227722168e-01 -1.002306193113327026e-01 -4.811637476086616516e-02 2.049518227577209473e-01 2.527762651443481445e-01 -1.096323691308498383e-02 -2.289072275161743164e-01 4.262738227844238281e-01 1.984212398529052734e-01 4.147129133343696594e-02 8.264219015836715698e-02 3.453230857849121094e-02
-3.447058200836181641e-01 -8.200878649950027466e-02 -9.478124231100082397e-02 -2.391846030950546265e-01 -3.090339526534080505e-02 -3.093080818653106689e-01 -3.164108097553253174e-01 -2.825272679328918457e-01 -5.327762290835380554e-02 6.839941442012786865e-02 5.666555464267730713e-02 5.200001597404479980e-02 1.234467551112174988e-01 8.476046472787857056e-02 3.758194856345653534e-03 -1.951830387115478516e-01 5.999859794974327087e-02 -8.372617512941360474e-02 -1.857450604438781738e-01 -5.508089810609817505e-02 1.131015866994857788e-01 -2.289851903915405273e-01 -1.630287319421768188e-01 3.605069816112518311e-01 1.770733594894409180e-01 7.715817540884017944e-02 -2.082339674234390259e-01 2.894005477428436279e-01 1.142998561263084412e-01 -4.870872572064399719e-02 2.473284862935543060e-02 -8.569497615098953247e-02
2.747443616390228271e-01 -3.382546901702880859e-01 -6.058371160179376602e-03 -1.220928877592086792e-01 1.663929671049118042e-01 -4.397898912429809570e-02 4.521431401371955872e-02 -2.433190047740936279e-01 5.159248039126396179e-02 -1.154760271310806274e-02 1.916612237691879272e-01 1.947838217020034790e-01 8.634366095066070557e-02 4.681380465626716614e-02 -8.467159420251846313e-02 3.548639267683029175e-02 -1.545715332031250000e-02 -1.173121035099029541e-01 -1.069747954607009888e-01 1.371598243713378906e-02 1.931124553084373474e-02 -6.292004883289337158e-02 1.900335699319839478e-01 5.539327859878540039e-01 7.388222962617874146e-02 1.318862289190292358e-01 -6.005671620368957520e-02 1.949122250080108643e-01 2.054499834775924683e-01 -1.797154843807220459e-01 2.387992888689041138e-01 -1.995991766452789307e-01
1.286588311195373535e-01 -2.999203503131866455e-01 -1.054942160844802856e-01 -2.423848509788513184e-01 6.695960462093353271e-02 4.410694912075996399e-02 -3.608203232288360596e-01 -8.529901504516601562e-02 -1.883256882429122925e-01 -7.974307984113693237e-02 -2.357951402664184570e-01 1.263669580221176147e-01 2.582055628299713135e-01 -8.701836690306663513e-03 -7.435826957225799561e-02 1.602338254451751709e-02 3.946282435208559036e-03 2.419572323560714722e-01 -1.398201733827590942e-01 -7.154534012079238892e-02 1.688250452280044556e-01 2.022984204813838005e-03 1.994556337594985962e-01 6.262455880641937256e-02 2.562806904315948486e-01 -1.246766820549964905e-01 -2.861698269844055176e-01 1.933699697256088257e-01 -9.655041247606277466e-02 9.012303501367568970e-02 2.886582314968109131e-01 1.925595104694366455e-01
2.533058822154998779e-01 -1.333308517932891846e-01 -2.521463930606842041e-01 -1.444265544414520264e-01 2.694728672504425049e-01 1.438957005739212036e-01 2.820227853953838348e-02 -1.497374027967453003e-01 -1.869796067476272583e-01 4.736240580677986145e-02 2.830802090466022491e-02 -2.690174058079719543e-02 1.157417371869087219e-01 5.003158748149871826e-02 1.930268667638301849e-02 -6.773444358259439468e-03 1.297045312821865082e-02 -1.125048473477363586e-02 -9.172030538320541382e-02 -3.936325013637542725e-01 5.084090232849121094e-01 -1.459020674228668213e-01 -2.275111228227615356e-01 -5.795521661639213562e-02 2.627454400062561035e-01 -9.438008069992065430e-02 -3.563670814037322998e-02 1.135380789637565613e-01 -6.157424673438072205e-02 8.854142576456069946e-02 1.459756344556808472e-01 -1.960915923118591309e-01
2.242160029709339142e-02 -8.730847388505935669e-02 -2.059414982795715332e-02 -1.993818581104278564e-02 2.151925861835479736e-02 1.351376064121723175e-02 -2.749416232109069824e-01 -1.781976372003555298e-01 -1.113067120313644409e-01 -1.492292732000350952e-01 1.482474505901336670e-01 1.041907966136932373e-01 1.547839492559432983e-01 -7.376482337713241577e-02 1.137757487595081329e-02 -9.495465457439422607e-02 3.035140335559844971e-01 7.109265308827161789e-03 -5.604834482073783875e-02 -1.974696069955825806e-01 4.962302148342132568e-01 2.499735727906227112e-02 -2.326083481311798096e-01 2.245322912931442261e-01 5.576994153670966625e-04 -5.276387557387351990e-02 -1.067523285746574402e-01 8.145619928836822510e-02 -2.255716174840927124e-01 3.581198155879974365e-01 2.390958815813064575e-01 -1.849617362022399902e-01
-3.305446729063987732e-02 7.748591899871826172e-02 3.146469295024871826e-01 1.119402423501014709e-01 4.145869910717010498e-01 -2.077085897326469421e-02 -3.222053647041320801e-01 -2.815677225589752197e-01 -1.627795398235321045e-01 2.433157563209533691e-01 1.056840419769287109e-01 2.873847074806690216e-02 -4.770176857709884644e-02 8.092619478702545166e-02 9.275916218757629395e-02 -1.466995626688003540e-01 3.771851956844329834e-01 -1.027224352583289146e-03 -1.980420798063278198e-01 -4.861646145582199097e-02 1.693760417401790619e-02 -5.336878076195716858e-02 -1.163651943206787109e-01 2.812235355377197266e-01 1.941861659288406372e-01 1.847739070653915405e-01 -4.329695180058479309e-02 -9.238024801015853882e-02 1.218090876936912537e-01 -1.093830764293670654e-01 -1.261249743402004242e-02 2.189189754426479340e-02
-1.217813119292259216e-01 -1.246587410569190979e-01 -1.006032223813235760e-03 2.483803592622280121e-02 1.735718846321105957e-01 2.327896058559417725e-01 -2.345623075962066650e-01 -3.128690272569656372e-02 -3.246185928583145142e-02 6.922703981399536133e-02 -2.118976786732673645e-02 1.576874852180480957e-01 1.420175433158874512e-01 1.144848838448524475e-01 3.484449982643127441e-01 -8.990863710641860962e-02 3.846536874771118164e-01 3.055662810802459717e-01 7.720999885350465775e-03 -3.365434408187866211e-01 2.216321527957916260e-01 1.446900516748428345e-01 1.551388651132583618e-01 1.558702886104583740e-01 -1.927669905126094818e-02 -9.825558960437774658e-02 -1.707872003316879272e-01 1.711127758026123047e-01 -1.015424728393554688e-02 1.602812558412551880e-01 2.591316401958465576e-01 -1.659189537167549133e-02
3.266883492469787598e-01 7.838677614927291870e-02 3.282614750787615776e-03 5.392759665846824646e-02 2.982663810253143311e-01 -7.180383801460266113e-02 -1.801792532205581665e-01 -1.734449714422225952e-01 -5.793390423059463501e-02 -5.442177131772041321e-02 1.099129766225814819e-01 2.959552407264709473e-01 -1.122632399201393127e-01 2.177385687828063965e-01 2.092327475547790527e-01 -7.345028966665267944e-02 3.304749727249145508e-01 -2.387370169162750244e-01 -6.845995318144559860e-03 -3.464033082127571106e-02 1.782302707433700562e-01 -1.130213364958763123e-01 -3.635238483548164368e-02 -1.569679826498031616e-01 2.454737126827239990e-01 -2.106874883174896240e-01 -1.941528767347335815e-01 2.582988440990447998e-01 3.850879147648811340e-02 1.551451236009597778e-01 -1.303111612796783447e-01 -1.510622799396514893e-01
-4.638730362057685852e-02 -2.660368978977203369e-01 -3.363837301731109619e-02 4.250172525644302368e-02 2.185103595256805420e-01 1.127700135111808777e-01 -2.164032757282257080e-01 -1.568138897418975830e-01 -4.018689692020416260e-02 5.084791406989097595e-02 -1.785351037979125977e-01 1.597081869840621948e-01 3.058392703533172607e-01 1.404703557491302490e-01 -1.138167753815650940e-01 1.397465020418167114e-01 3.146787583827972412e-01 -7.653419673442840576e-02 -9.657306224107742310e-02 -9.648116677999496460e-02 1.740547418594360352e-01 3.666425645351409912e-01 8.170360326766967773e-02 3.292241096496582031e-01 1.113126203417778015e-01 2.363985925912857056e-01 -2.389968335628509521e-01 -1.242143288254737854e-02 -9.416146576404571533e-02 1.236609816551208496e-01 1.593721807003021240e-01 -8.067005872726440430e-02
3.812343776226043701e-01 -2.245924174785614014e-01 -1.751510500907897949e-01 9.743755799718201160e-04 2.866871058940887451e-01 2.389467358589172363e-01 -1.420361921191215515e-02 -3.891739249229431152e-01 -1.210151985287666321e-02 -9.829821437597274780e-02 -6.154239177703857422e-02 2.566108480095863342e-02 1.391388922929763794e-01 -6.074559688568115234e-02 1.098462007939815521e-02 2.123566716909408569e-02 -7.497318834066390991e-02 2.225094884634017944e-01 1.687418073415756226e-01 -6.017408892512321472e-02 3.527739644050598145e-02 -2.462124675512313843e-01 -7.664074003696441650e-02 -6.795223802328109741e-02 2.841556966304779053e-01 -1.481372304260730743e-02 -2.706771790981292725e-01 2.498832195997238159e-01 2.082820534706115723e-01 -1.491977572441101074e-01 -4.498685523867607117e-02 -2.830183506011962891e-02
8.435268700122833252e-02 7.692844420671463013e-02 -3.383859694004058838e-01 -3.845125436782836914e-02 2.125178128480911255e-01 1.016469672322273254e-01 -3.955772221088409424e-01 -1.289989650249481201e-01 -2.305063754320144653e-01 2.050578966736793518e-02 1.795544289052486420e-02 1.309842467308044434e-01 2.371781319379806519e-01 1.714703738689422607e-01 1.892611235380172729e-01 -1.581942886114120483e-01 2.026422470808029175e-01 3.650891408324241638e-02 -3.734030574560165405e-02 -1.561956405639648438e-01 1.078428253531455994e-01 2.851573526859283447e-01 3.874767944216728210e-02 -1.686671376228332520e-01 2.830124497413635254e-01 2.701938450336456299e-01 -2.780802920460700989e-02 1.375834792852401733e-01 9.025549143552780151e-02 -2.036970481276512146e-02 2.286653518676757812e-01 -9.818377904593944550e-03
1.197279989719390869e-01 -6.305805593729019165e-02 1.316600590944290161e-01 -3.023437261581420898e-01 5.502189323306083679e-02 -1.097122281789779663e-01 -2.722195982933044434e-01 -4.375322461128234863e-01 -1.113635599613189697e-01 1.394207030534744263e-01 2.085892260074615479e-01 1.768858134746551514e-01 2.128336578607559204e-01 -9.795795194804668427e-03 5.375474318861961365e-02 3.801839426159858704e-02 1.530275642871856689e-01 1.930700689554214478e-01 -8.831454440951347351e-03 -7.613764144480228424e-03 -6.074186414480209351e-02 2.344111725687980652e-02 7.530134171247482300e-02 1.048338189721107483e-01 4.127061367034912109e-01 2.833901718258857727e-02 1.046177223324775696e-01 3.511069715023040771e-01 1.692975163459777832e-01 1.572638936340808868e-02 6.444564461708068848e-02 -1.258257776498794556e-01
2.802463471889495850e-01 -2.035394906997680664e-01 3.341833502054214478e-02 1.788547337055206299e-01 -5.754376947879791260e-02 4.186721444129943848e-01 -1.875046640634536743e-01 -3.999521434307098389e-01 -1.032137423753738403e-01 1.647818833589553833e-01 2.337463386356830597e-02 -3.076850250363349915e-02 -1.516636908054351807e-01 1.525120139122009277e-01 -9.238764643669128418e-02 -3.404460102319717407e-02 4.648526012897491455e-01 -2.932561375200748444e-02 -3.286177292466163635e-02 1.143736019730567932e-01 -1.213943287730216980e-01 2.324559725821018219e-02 -7.417365908622741699e-02 9.178870916366577148e-02 6.933001428842544556e-02 -4.327322170138359070e-02 -1.888369172811508179e-01 1.558811217546463013e-01 -1.570830196142196655e-01 -1.238874793052673340e-01 4.064434766769409180e-02 -9.658840298652648926e-02
6.066329777240753174e-02 1.454811543226242065e-01 -1.023434773087501526e-01 2.273265644907951355e-02 -3.731638938188552856e-02 -5.900927260518074036e-02 -3.408936038613319397e-02 -3.145726919174194336e-01 -1.575929671525955200e-01 2.415023148059844971e-01 2.088993042707443237e-01 -1.400859374552965164e-02 -1.744433790445327759e-01 -2.076858654618263245e-02 -1.283529102802276611e-01 2.597793750464916229e-02 3.995894789695739746e-01 4.663883149623870850e-02 -2.035712152719497681e-01 -1.244418695569038391e-01 -1.822213828563690186e-01 -4.657989740371704102e-02 -2.319230139255523682e-01 3.451831638813018799e-01 1.905880570411682129e-01 -9.366096556186676025e-02 6.034600548446178436e-03 1.025965288281440735e-01 1.758279204368591309e-01 3.194297850131988525e-01 2.582585215568542480e-01 4.208760708570480347e-02
2.240264564752578735e-01 -1.338413953781127930e-01 1.583840101957321167e-01 3.173971548676490784e-02 1.279946565628051758e-01 -1.856911033391952515e-01 -8.931531757116317749e-02 -1.784474402666091919e-02 -1.048242789693176746e-03 9.686332941055297852e-02 -1.143063381314277649e-01 6.870829313993453979e-02 -7.992726564407348633e-02 2.019862085580825806e-01 1.066673994064331055e-01 9.449128806591033936e-02 3.073984086513519287e-01 -1.739009916782379150e-01 2.747397720813751221e-01 -2.626134455204010010e-01 -8.370435237884521484e-02 -1.302081793546676636e-01 -1.966134756803512573e-01 2.150810807943344116e-01 1.697816997766494751e-01 -1.767259687185287476e-01 -4.800300598144531250e-01 1.259659975767135620e-01 -1.993394643068313599e-01 -1.211728379130363464e-01 1.146671548485755920e-01 -5.161888548173010349e-04
2.160849273204803467e-01 1.277051717042922974e-01 2.502509765326976776e-02 2.502442523837089539e-02 1.427208781242370605e-01 -1.617902964353561401e-01 -3.050923943519592285e-01 -4.025271832942962646e-01 1.207189336419105530e-01 -1.976404637098312378e-01 1.057790294289588928e-01 1.251530945301055908e-01 -2.291014343500137329e-01 1.326947063207626343e-01 1.544042676687240601e-01 -3.524774312973022461e-01 2.258071750402450562e-01 1.021578088402748108e-01 1.421226412057876587e-01 -3.244190514087677002e-01 3.870610147714614868e-02 -8.050655573606491089e-02 -4.637075960636138916e-02 1.646188497543334961e-01 2.367549389600753784e-01 -4.666052386164665222e-02 -1.774396896362304688e-01 -1.196219101548194885e-01 -1.905530691146850586e-03 -1.432707812637090683e-02 -4.197169467806816101e-02 -7.302066683769226074e-02
1.356225013732910156e-01 1.109162345528602600e-01 2.351916581392288208e-02 1.175445839762687683e-01 1.844294369220733643e-01 -2.935372665524482727e-02 -1.631514579057693481e-01 -2.056268751621246338e-01 -6.972036510705947876e-02 1.430076360702514648e-01 3.524046838283538818e-01 1.592864841222763062e-01 -2.109558880329132080e-01 7.523432374000549316e-02 -1.374266296625137329e-02 2.308595329523086548e-01 4.418440163135528564e-01 3.106551170349121094e-01 8.016977459192276001e-03 -1.025720238685607910e-01 8.850067108869552612e-02 1.281276345252990723e-01 1.322340220212936401e-01 2.223471254110336304e-01 1.899076104164123535e-01 1.281455010175704956e-01 -5.865420028567314148e-02 -1.808393895626068115e-01 -1.049267500638961792e-01 -5.917823687195777893e-02 1.859456598758697510e-01 -2.035403102636337280e-01
-1.130209416151046753e-01 -1.414487808942794800e-01 -3.009970188140869141e-01 1.191087067127227783e-01 -2.701756916940212250e-02 5.877999961376190186e-02 -1.882173717021942139e-01 -2.976194918155670166e-01 -2.925895154476165771e-01 -2.051222026348114014e-01 6.004476174712181091e-02 2.182469666004180908e-01 1.309741288423538208e-01 -8.170387148857116699e-02 -2.809156104922294617e-02 2.159898281097412109e-01 2.138138562440872192e-01 6.930372864007949829e-02 -7.064326107501983643e-02 -4.416601732373237610e-02 2.612458765506744385e-01 1.140621677041053772e-01 6.208714470267295837e-02 2.872561216354370117e-01 -1.415804866701364517e-02 -1.200094074010848999e-01 -2.433683909475803375e-02 8.388803899288177490e-02 -1.446381676942110062e-02 2.198648303747177124e-01 3.486477732658386230e-01 -2.581177055835723877e-01
9.080424159765243530e-02 3.774980455636978149e-02 -1.561263650655746460e-01 -1.027467027306556702e-01 2.012603580951690674e-01 -7.358001917600631714e-02 -2.383882999420166016e-01 -2.894616425037384033e-01 -1.119787544012069702e-01 2.660603821277618408e-02 2.750026285648345947e-01 2.474222928285598755e-01 1.355751156806945801e-01 -5.338286980986595154e-02 3.838584572076797485e-02 1.623930335044860840e-01 2.045620232820510864e-01 2.808370888233184814e-01 1.711619086563587189e-02 1.259946823120117188e-02 -2.067430615425109863e-01 -6.904818862676620483e-02 -1.279175877571105957e-01 2.346437275409698486e-01 3.217342495918273926e-01 -4.988979548215866089e-02 2.107764482498168945e-01 1.424319148063659668e-01 2.733440995216369629e-01 -8.500936627388000488e-02 -8.974538743495941162e-02 -2.624546885490417480e-01
1.753310412168502808e-01 -5.740138143301010132e-02 1.794291436672210693e-01 -1.612026244401931763e-01 1.826183795928955078e-01 1.428786478936672211e-02 -2.052164971828460693e-01 -5.579028129577636719e-01 -1.110875830054283142e-01 -7.910007983446121216e-02 2.179546803236007690e-01 -7.446680217981338501e-02 -8.916546404361724854e-02 -1.059742271900177002e-02 1.427646279335021973e-01 -2.161067212000489235e-03 3.210085257887840271e-02 1.024586483836174011e-01 -3.028832189738750458e-02 -2.119769901037216187e-01 -1.618014127016067505e-01 -1.973122805356979370e-01 -3.970996662974357605e-02 1.446681320667266846e-01 1.250032335519790649e-01 2.204498462378978729e-02 2.390325367450714111e-01 2.173434793949127197e-01 1.379653811454772949e-01 4.039659723639488220e-02 3.280235826969146729e-01 -1.643601059913635254e-01
5.914786085486412048e-02 -2.574765309691429138e-02 -6.170665100216865540e-02 -5.555901303887367249e-02 2.003371119499206543e-01 2.198001556098461151e-02 -2.157684862613677979e-01 6.276150792837142944e-02 -2.128875553607940674e-01 -1.812512427568435669e-01 2.161409109830856323e-01 1.109829246997833252e-01 1.245994269847869873e-01 2.577796392142772675e-02 1.243466064333915710e-01 -1.899144500494003296e-01 2.744792699813842773e-01 1.133224740624427795e-01 -1.564148962497711182e-01 -2.709239125251770020e-01 2.831379771232604980e-01 1.153318583965301514e-02 -1.694765985012054443e-01 4.640503227710723877e-01 9.969434887170791626e-02 2.228038012981414795e-02 2.312536537647247314e-02 -7.685590069741010666e-03 -1.906428188085556030e-01 2.204578220844268799e-01 2.913192510604858398e-01 -4.062944650650024414e-02
3.007733449339866638e-02 1.993447840213775635e-01 -2.180011570453643799e-02 5.514025315642356873e-02 2.969517409801483154e-01 -1.207030490040779114e-01 -1.651668995618820190e-01 -1.537152975797653198e-01 -2.723263502120971680e-01 2.434778213500976562e-01 1.683874875307083130e-01 -1.554651707410812378e-01 7.814280688762664795e-02 9.687748737633228302e-03 -1.271732430905103683e-02 8.122066408395767212e-02 4.268923997879028320e-01 -6.205942481756210327e-02 -2.664007619023323059e-02 -2.881981730461120605e-01 2.549859583377838135e-01 1.262242347002029419e-01 6.708529591560363770e-02 2.720834612846374512e-01 1.976925134658813477e-01 1.294264048337936401e-01 -7.300063967704772949e-02 1.182599514722824097e-01 1.851124316453933716e-02 -1.901489794254302979e-01 -2.452361732721328735e-01 4.618360474705696106e-02
2.999421358108520508e-01 -1.700390875339508057e-01 4.143989086151123047e-02 -1.883185841143131256e-02 7.722303271293640137e-02 -3.367998600006103516e-01 -1.519174873828887939e-01 -1.991021335124969482e-01 -5.123858805745840073e-03 1.061929613351821899e-01 -1.897228658199310303e-01 2.067416459321975708e-01 -1.374137550592422485e-01 2.108820974826812744e-01 2.371546812355518341e-02 -1.528020948171615601e-01 4.448799192905426025e-01 1.170449629426002502e-01 8.874800801277160645e-02 -2.844780981540679932e-01 2.142291814088821411e-01 -1.443783789873123169e-01 1.166946291923522949e-01 2.862446382641792297e-02 1.290967762470245361e-01 -1.072966009378433228e-01 1.756923459470272064e-02 8.531770855188369751e-02 6.555456668138504028e-02 1.888054758310317993e-01 1.778137385845184326e-01 -1.752136796712875366e-01
6.561455130577087402e-02 -4.600055888295173645e-02 -2.789177298545837402e-01 -3.552434593439102173e-02 -4.290873184800148010e-03 -1.339580714702606201e-01 1.874315552413463593e-02 -1.626772880554199219e-01 -2.501237392425537109e-01 1.215613633394241333e-01 -3.073907792568206787e-01 -1.157228201627731323e-01 1.630229800939559937e-01 1.129022017121315002e-01 2.884307317435741425e-02 2.323208302259445190e-01 1.461775749921798706e-01 2.222795188426971436e-01 4.512494429945945740e-02 -1.183624640107154846e-01 2.711761891841888428e-01 3.389903577044606209e-03 -3.447863459587097168e-01 2.285178154706954956e-01 3.170886635780334473e-01 -5.491923540830612183e-02 -2.329117655754089355e-01 2.038266211748123169e-01 3.207233175635337830e-02 5.210344865918159485e-02 1.032005250453948975e-01 -2.125529348850250244e-01
8.009242266416549683e-02 -1.272288262844085693e-01 3.965925574302673340e-01 1.560184210538864136e-01 2.006334215402603149e-01 1.162343174219131470e-01 -3.545207381248474121e-01 -2.416091412305831909e-01 -1.126398742198944092e-01 1.983486860990524292e-01 1.085842996835708618e-01 4.949223622679710388e-02 -1.139526255428791046e-02 8.527055382728576660e-03 2.656219005584716797e-01 7.787986099720001221e-02 2.762761116027832031e-01 1.495976001024246216e-02 -1.076324060559272766e-01 4.053036868572235107e-02 1.592565327882766724e-01 -2.613013386726379395e-01 -4.766702651977539062e-02 6.267248839139938354e-02 2.355014085769653320e-01 -1.551814004778862000e-02 -6.758157163858413696e-02 -2.325398288667201996e-02 -1.630951017141342163e-01 -3.566155731678009033e-01 1.003850623965263367e-01 -2.390785887837409973e-02
2.686266005039215088e-01 -6.513498723506927490e-02 -3.625617027282714844e-01 -8.115564472973346710e-03 -6.351079046726226807e-02 1.043834611773490906e-01 -1.407907903194427490e-01 -1.755199432373046875e-01 -5.649637058377265930e-02 1.208011806011199951e-01 -1.155956685543060303e-01 1.499291956424713135e-01 -7.482046633958816528e-02 -1.442192029207944870e-02 5.231799930334091187e-02 2.877635657787322998e-01 8.407539874315261841e-02 1.239408105611801147e-01 -1.959365159273147583e-01 -2.003277540206909180e-01 2.048158794641494751e-01 9.884718060493469238e-02 -4.364629685878753662e-01 7.635540515184402466e-02 2.044040560722351074e-01 1.585891842842102051e-01 3.134051710367202759e-02 1.582134664058685303e-01 7.498693466186523438e-02 -7.261931151151657104e-02 3.457853794097900391e-01 9.556438773870468140e-02
1.528993695974349976e-01 -3.179740607738494873e-01 -3.172458112239837646e-01 -2.274166494607925415e-01 2.853276133537292480e-01 1.937614083290100098e-01 2.049517631530761719e-02 -3.918582201004028320e-02 5.434253718703985214e-03 1.875749677419662476e-01 -4.249753430485725403e-02 6.567732989788055420e-02 -3.776882216334342957e-02 5.052865296602249146e-02 6.940749287605285645e-02 3.546459227800369263e-02 1.146338284015655518e-01 -1.089523583650588989e-01 -3.839630261063575745e-02 -2.913745641708374023e-01 4.026214480400085449e-01 -5.190918967127799988e-02 7.461925595998764038e-02 -7.662814855575561523e-02 2.582882940769195557e-01 -1.049076542258262634e-01 -1.017770692706108093e-01 1.298287659883499146e-01 -5.774664878845214844e-02 2.361386716365814209e-01 3.146538734436035156e-01 -1.388767082244157791e-02
4.925993084907531738e-02 -5.334860086441040039e-02 -8.637749403715133667e-02 -8.823880553245544434e-02 2.108962386846542358e-01 7.244540005922317505e-02 -8.701106905937194824e-02 -1.034409552812576294e-01 -2.006058841943740845e-01 -1.255133375525474548e-02 -1.667883992195129395e-02 2.573587298393249512e-01 1.014003828167915344e-01 5.582080036401748657e-02 1.715856343507766724e-01 -3.121735155582427979e-01 2.970260381698608398e-01 -2.486432790756225586e-01 3.120198473334312439e-02 1.887269765138626099e-01 4.429804980754852295e-01 4.083690233528614044e-03 2.667021155357360840e-01 1.481332778930664062e-01 2.352987080812454224e-01 -1.291387081146240234e-01 3.848700225353240967e-02 5.649558082222938538e-02 -5.940208584070205688e-02 8.986620604991912842e-02 1.499682068824768066e-01 -2.784030139446258545e-01
1.420680880546569824e-01 -4.853326827287673950e-02 9.835926443338394165e-02 -2.118323296308517456e-01 -1.552359759807586670e-01 -2.186318188905715942e-01 -1.772306859493255615e-01 -2.481734007596969604e-01 -1.230788454413414001e-01 2.802029848098754883e-01 2.896444797515869141e-01 1.923206448554992676e-01 3.196969330310821533e-01 1.281949598342180252e-02 4.088513180613517761e-02 -7.931406050920486450e-02 1.463784724473953247e-01 -8.038864284753799438e-02 -3.870223090052604675e-02 -1.345751583576202393e-01 2.294996008276939392e-02 -2.584713511168956757e-02 2.025004774332046509e-01 1.210714429616928101e-01 5.110006928443908691e-01 -1.045404449105262756e-01 -1.842118240892887115e-02 2.100858986377716064e-01 -3.877857699990272522e-02 8.862531185150146484e-02 4.753042012453079224e-02 -2.527211792767047882e-02
2.245938181877136230e-01 3.567298129200935364e-02 -3.250997960567474365e-01 -2.332381904125213623e-02 3.514502346515655518e-01 1.416767109185457230e-02 -2.952093780040740967e-01 -9.748016297817230225e-02 -1.828580796718597412e-01 -8.606210350990295410e-02 2.197336964309215546e-02 1.830918192863464355e-01 7.693783938884735107e-02 1.834744215011596680e-01 1.856974512338638306e-02 7.271619141101837158e-02 1.563499718904495239e-01 7.833517342805862427e-02 -1.349568217992782593e-01 7.535082288086414337e-03 -1.973240450024604797e-02 -2.696037478744983673e-02 2.601604163646697998e-01 1.339390221983194351e-02 3.279521763324737549e-01 4.579018056392669678e-02 -2.874428927898406982e-01 -1.197105497121810913e-01 -7.673414051532745361e-02 -3.030845820903778076e-01 2.814912796020507812e-01 -1.408467348664999008e-02
1.338861435651779175e-01 -1.390210539102554321e-01 1.917592482641339302e-03 7.870423793792724609e-02 -1.164730638265609741e-01 9.273762255907058716e-02 -1.435725092887878418e-01 -4.465482756495475769e-02 8.394230157136917114e-02 1.354124844074249268e-01 4.387269541621208191e-02 2.110818177461624146e-01 -2.069041281938552856e-01 2.302238941192626953e-01 1.202418282628059387e-01 1.337782386690378189e-02 4.252999126911163330e-01 -7.922004908323287964e-02 2.174916118383407593e-01 -2.825740575790405273e-01 -4.912192746996879578e-02 -1.872783303260803223e-01 -2.068084925413131714e-01 8.146530389785766602e-02 3.381336331367492676e-01 -1.511510312557220459e-01 -3.137799799442291260e-01 -2.163115516304969788e-02 -1.919815838336944580e-01 4.053811728954315186e-02 8.965882658958435059e-02 -2.135855704545974731e-01
2.630081772804260254e-01 -5.309345200657844543e-02 1.217691823840141296e-01 -5.497360602021217346e-03 1.320403367280960083e-01 -1.278558671474456787e-01 -3.257818147540092468e-02 -3.627231419086456299e-01 -1.315783560276031494e-01 -1.192932873964309692e-01 3.335770964622497559e-01 5.630934238433837891e-02 -1.389770060777664185e-01 -2.504888921976089478e-02 -2.657349780201911926e-02 1.568196117877960205e-01 3.727990090847015381e-01 6.521073728799819946e-02 -1.828777603805065155e-02 4.158021509647369385e-02 1.801699213683605194e-02 -1.547037810087203979e-01 1.529141217470169067e-01 1.798113994300365448e-02 6.392396986484527588e-02 -2.076113075017929077e-01 -8.375690132379531860e-02 -1.761707812547683716e-01 -3.855033311992883682e-03 -2.064916640520095825e-01 3.851696550846099854e-01 -2.932603061199188232e-01
-9.568897634744644165e-02 1.381095200777053833e-01 9.409317374229431152e-02 1.282691657543182373e-01 1.044009905308485031e-02 2.354282289743423462e-01 -1.672187149524688721e-01 -3.924440741539001465e-01 -1.052719131112098694e-01 -1.518023163080215454e-01 -1.466077268123626709e-01 3.095949888229370117e-01 -2.850492298603057861e-01 2.639011107385158539e-02 -7.685612142086029053e-02 8.666765689849853516e-02 4.366998970508575439e-01 -1.584843844175338745e-01 -1.728046387434005737e-01 -2.278928458690643311e-02 2.753308117389678955e-01 4.800380021333694458e-02 -2.783386781811714172e-02 3.713508322834968567e-02 1.262818574905395508e-01 7.306776195764541626e-02 -1.109538897871971130e-01 1.513628363609313965e-01 8.301678299903869629e-02 -2.363797649741172791e-02 2.676988542079925537e-01 5.065381526947021484e-03
1.664751470088958740e-01 -1.808900684118270874e-01 1.279831379652023315e-01 -7.623896002769470215e-02 2.307144254446029663e-01 8.064024150371551514e-02 -1.637517213821411133e-01 9.858728945255279541e-02 1.707045733928680420e-01 -4.203986376523971558e-02 -2.872771024703979492e-02 -1.208719909191131592e-01 9.931084513664245605e-02 -2.110455185174942017e-01 1.261359453201293945e-01 7.477486133575439453e-02 2.182936370372772217e-01 6.073360145092010498e-02 6.098782271146774292e-02 -1.442414671182632446e-01 4.999684393405914307e-01 -1.724911779165267944e-01 9.006294608116149902e-02 3.223722279071807861e-01 1.665966510772705078e-01 -6.052375584840774536e-02 -5.262677744030952454e-02 3.481183052062988281e-01 -7.551509141921997070e-02 -2.015643864870071411e-01 1.664162278175354004e-01 -4.287712275981903076e-02
-6.079164892435073853e-02 -2.195151001214981079e-01 -1.876124292612075806e-01 2.784079909324645996e-01 8.256100863218307495e-02 2.219654023647308350e-01 1.780270636081695557e-01 -3.668186962604522705e-01 7.562873512506484985e-02 -4.269220307469367981e-02 2.608905136585235596e-01 1.155800521373748779e-01 -1.846797205507755280e-02 1.510899364948272705e-01 1.296429783105850220e-01 -5.645333975553512573e-02 9.732238948345184326e-02 1.927016526460647583e-01 -7.735826075077056885e-02 -1.403430700302124023e-01 2.792852818965911865e-01 -8.376108855009078979e-02 -2.180927991867065430e-02 1.204962506890296936e-01 3.036308288574218750e-01 3.823245316743850708e-02 -2.380113005638122559e-01 2.457467466592788696e-01 2.194589525461196899e-01 -1.865378022193908691e-01 1.015508025884628296e-01 -6.842962652444839478e-02
-3.397741913795471191e-02 -5.875967815518379211e-02 -1.452829837799072266e-01 4.914069548249244690e-02 1.885177046060562134e-01 -1.943087428808212280e-01 -2.795108407735824585e-02 -1.723585128784179688e-01 -1.761800795793533325e-01 -3.552075475454330444e-02 1.780360490083694458e-01 1.782639026641845703e-01 1.322062313556671143e-01 -3.995100408792495728e-02 1.245493069291114807e-01 -1.735960841178894043e-01 2.373416125774383545e-01 1.331266388297080994e-02 1.726274937391281128e-01 -2.586230449378490448e-02 5.024335384368896484e-01 -2.451587021350860596e-01 -1.266157031059265137e-01 1.817178279161453247e-01 -1.284172106534242630e-02 -2.201498746871948242e-01 -2.040802985429763794e-01 1.903312094509601593e-02 -1.637420505285263062e-01 1.433131992816925049e-01 3.470853269100189209e-01 2.357229590415954590e-02
-3.822443634271621704e-02 3.477035835385322571e-02 -1.279848366975784302e-01 -2.674677968025207520e-01 2.927450537681579590e-01 -1.957516744732856750e-02 -3.237921893596649170e-01 -9.902338683605194092e-02 -2.780148088932037354e-01 -9.693872928619384766e-02 9.864638559520244598e-03 5.470745731145143509e-03 1.047371923923492432e-01 9.770009666681289673e-02 3.358959779143333435e-02 1.448664348572492599e-02 2.069772779941558838e-01 -2.196963429450988770e-01 4.323452711105346680e-02 -3.062427937984466553e-01 1.688653081655502319e-01 1.882511675357818604e-01 -5.195266753435134888e-02 1.173322796821594238e-01 3.243696391582489014e-01 2.591247558593750000e-01 -1.793307065963745117e-01 -3.038521297276020050e-02 2.757772617042064667e-02 3.184921666979789734e-02 3.461723923683166504e-01 7.600700855255126953e-02
-2.090431898832321167e-01 8.398427814245223999e-02 -1.580714881420135498e-01 1.078852787613868713e-01 -2.356916293501853943e-02 -4.986871033906936646e-03 -1.719115525484085083e-01 -3.512724339962005615e-01 -2.781867384910583496e-01 1.720486730337142944e-01 -1.466343924403190613e-02 2.145487666130065918e-01 -7.410542666912078857e-02 -6.561295688152313232e-02 -1.107070297002792358e-01 -1.710174679756164551e-01 1.424044370651245117e-01 5.862033739686012268e-02 -2.489904016256332397e-01 -5.038669705390930176e-02 5.081538110971450806e-02 3.690472245216369629e-02 2.590253651142120361e-01 2.356481701135635376e-01 2.711326777935028076e-01 -1.262856870889663696e-01 -3.207353353500366211e-01 2.099005281925201416e-01 8.718553930521011353e-02 -2.494069486856460571e-01 6.665121018886566162e-02 -1.706003099679946899e-01
-1.197121217846870422e-01 -2.504701018333435059e-01 -1.860610991716384888e-01 2.203519940376281738e-01 -1.378184705972671509e-01 1.076996028423309326e-01 -2.842529118061065674e-02 -1.281285136938095093e-01 -1.968983560800552368e-02 1.385664790868759155e-01 3.804503381252288818e-01 1.527627855539321899e-01 1.847375780344009399e-01 5.535198748111724854e-02 8.432631939649581909e-02 -2.478325515985488892e-01 3.148910105228424072e-01 -1.306110620498657227e-01 5.374570935964584351e-02 -2.726670205593109131e-01 7.908634841442108154e-02 -1.184147670865058899e-01 7.081927359104156494e-02 2.118719667196273804e-01 7.795202732086181641e-02 1.143205687403678894e-01 -2.061454504728317261e-01 2.174776941537857056e-01 -1.549711450934410095e-02 -3.334577977657318115e-01 3.167153522372245789e-02 -1.163708493113517761e-01
6.977990269660949707e-02 -8.662199974060058594e-02 2.823686599731445312e-02 -2.522138655185699463e-01 3.194533288478851318e-01 2.264012843370437622e-01 -2.204077392816543579e-01 -6.691077351570129395e-02 1.645463109016418457e-01 8.826015889644622803e-02 -2.539266645908355713e-02 -6.526484154164791107e-03 2.931931912899017334e-01 6.282245367765426636e-02 2.840712070465087891e-01 2.042410671710968018e-01 2.728137671947479248e-01 3.717117011547088623e-01 -8.006987720727920532e-02 -1.225912943482398987e-01 3.588683903217315674e-02 -1.384591590613126755e-02 -1.992494165897369385e-01 2.943801581859588623e-01 -1.425663381814956665e-01 1.085834298282861710e-02 -1.711128503084182739e-01 1.179268285632133484e-01 -1.769632697105407715e-01 -7.197900116443634033e-02 8.324883133172988892e-02 -6.923716049641370773e-03
4.638588521629571915e-03 -3.090591728687286377e-01 6.111161783337593079e-02 -1.124241352081298828e-01 1.965210437774658203e-01 -1.446568313986063004e-02 -1.165130436420440674e-01 -2.603699266910552979e-01 2.090085446834564209e-01 2.297637462615966797e-01 9.134727716445922852e-02 7.212018221616744995e-02 -1.206049472093582153e-01 -2.530861496925354004e-01 -2.303790301084518433e-02 6.570641696453094482e-02 1.790047287940979004e-01 -1.754113584756851196e-01 -1.633566021919250488e-01 -2.374034821987152100e-01 -2.674383483827114105e-02 -1.139854714274406433e-01 -1.062373630702495575e-02 2.079162597656250000e-01 1.461969763040542603e-01 -2.474515140056610107e-02 6.843782216310501099e-02 3.436217010021209717e-01 -4.130114242434501648e-02 -1.291996054351329803e-02 1.417186856269836426e-01 -4.525614082813262939e-01
1.434110850095748901e-01 -9.746705740690231323e-02 -1.585342548787593842e-02 1.458636075258255005e-01 1.501953974366188049e-02 3.074214756488800049e-01 -2.904650866985321045e-01 -3.081124424934387207e-01 -2.152513712644577026e-01 4.476602748036384583e-02 -1.239618510007858276e-01 7.266333699226379395e-02 -1.475057452917098999e-01 8.316069096326828003e-02 -1.325862556695938110e-01 8.666164427995681763e-02 5.664030909538269043e-01 1.679997221799567342e-04 -6.743703037500381470e-03 6.805531680583953857e-02 -1.809139735996723175e-02 -1.380211561918258667e-01 -5.753483250737190247e-02 8.188989758491516113e-02 6.617053598165512085e-02 -4.734348505735397339e-02 -2.503570914268493652e-01 -2.967652119696140289e-02 -3.181526958942413330e-01 -6.105779856443405151e-02 1.857509836554527283e-02 -1.458297967910766602e-01
8.993855863809585571e-02 5.427699908614158630e-02 1.221221983432769775e-01 -1.344928592443466187e-01 -9.481304883956909180e-02 -1.507370024919509888e-01 -1.351886987686157227e-01 -1.460550725460052490e-01 -1.428968757390975952e-01 2.438052892684936523e-01 1.624485403299331665e-01 -2.481667138636112213e-02 -3.844886273145675659e-02 -1.046477816998958588e-02 -7.428400963544845581e-02 1.382964104413986206e-01 1.193960905075073242e-01 2.016597092151641846e-01 -2.338415831327438354e-01 -2.056313753128051758e-01 7.515159249305725098e-02 4.790875315666198730e-02 -2.517728209495544434e-01 4.305825829505920410e-01 2.295384258031845093e-01 2.904789149761199951e-01 -2.662449777126312256e-01 3.071461915969848633e-01 6.711062043905258179e-02 -1.593966335058212280e-01 7.871799170970916748e-02 -6.726800650358200073e-02
1.020401418209075928e-01 2.532459050416946411e-02 -9.269651770591735840e-02 -1.157545447349548340e-01 2.151764929294586182e-01 5.204053968191146851e-02 -3.653553724288940430e-01 -8.594618737697601318e-02 -4.064584374427795410e-01 1.635423898696899414e-01 -2.111106067895889282e-01 1.859108507633209229e-01 6.837438791990280151e-02 -2.844482287764549255e-02 2.592799067497253418e-02 2.439263761043548584e-01 1.660660654306411743e-01 8.580907434225082397e-02 -6.853676587343215942e-02 -1.012555137276649475e-01 1.675370782613754272e-01 5.456605181097984314e-02 7.696389406919479370e-02 4.103367924690246582e-01 -2.179688028991222382e-02 -1.487741470336914062e-01 -1.421403232961893082e-02 3.276495635509490967e-01 -8.783184736967086792e-02 1.583026647567749023e-01 -9.234680235385894775e-02 1.167409569025039673e-01
-1.241817176342010498e-01 -4.544568061828613281e-02 2.488223835825920105e-02 -8.515620976686477661e-02 -3.223748505115509033e-02 -4.941726475954055786e-02 -2.908883690834045410e-01 -2.401935607194900513e-01 -1.519673317670822144e-01 -1.093463972210884094e-02 1.577902734279632568e-01 -9.529883414506912231e-02 -3.933367133140563965e-02 -1.674772650003433228e-01 -2.002836316823959351e-01 -8.374425023794174194e-02 2.374411821365356445e-01 3.475624620914459229e-01 -1.244014278054237366e-01 1.002881824970245361e-01 1.192436646670103073e-02 2.009994350373744965e-03 -7.495400309562683105e-02 4.870009422302246094e-01 3.047466874122619629e-01 1.634692251682281494e-01 -1.374590396881103516e-01 1.987418234348297119e-01 1.663162708282470703e-01 -9.146460890769958496e-02 1.222971081733703613e-01 -1.425540149211883545e-01
-1.145643219351768494e-01 3.777584433555603027e-02 -2.220764458179473877e-01 -1.404200345277786255e-01 6.367719173431396484e-02 -1.595597267150878906e-01 -6.594216823577880859e-02 8.380617946386337280e-02 -1.230711787939071655e-01 1.233382243663072586e-02 1.046797260642051697e-01 -3.580721467733383179e-02 -1.593079715967178345e-01 -2.860496193170547485e-02 -2.645679414272308350e-01 -2.393786050379276276e-02 3.234277963638305664e-01 8.337883651256561279e-02 -1.862870901823043823e-01 -1.143629476428031921e-01 5.573173984885215759e-02 -3.079438805580139160e-01 5.825883150100708008e-02 3.584986031055450439e-01 3.955352008342742920e-01 4.295567423105239868e-02 -3.049561381340026855e-01 2.873660326004028320e-01 9.000519663095474243e-02 -9.823399782180786133e-02 2.138629369437694550e-02 -9.975981712341308594e-02
1.888993084430694580e-01 6.139728240668773651e-03 -1.445792317390441895e-01 -1.550563871860504150e-01 2.934421598911285400e-01 -2.253806591033935547e-02 -3.456881642341613770e-01 -1.751217693090438843e-01 -1.376492232084274292e-01 1.012202259153127670e-02 -3.001494109630584717e-01 2.869124114513397217e-01 2.078473418951034546e-01 7.672633044421672821e-03 2.994438866153359413e-03 1.183802857995033264e-01 -1.368238404393196106e-02 4.889734089374542236e-02 1.531974598765373230e-02 -4.724953174591064453e-01 1.751247644424438477e-01 -2.700546756386756897e-03 1.404437571763992310e-01 3.877266123890876770e-02 9.326183050870895386e-02 -1.142662987112998962e-01 -2.608716785907745361e-01 -1.918122544884681702e-02 3.897281363606452942e-02 -1.193132102489471436e-01 1.957202106714248657e-01 1.077181845903396606e-01
6.460744142532348633e-02 1.079996675252914429e-01 2.510721981525421143e-01 -3.930591046810150146e-03 1.211871802806854248e-01 -2.034333199262619019e-01 -8.241742849349975586e-02 -1.747640818357467651e-01 -2.070498615503311157e-01 2.822084724903106689e-01 -1.092557460069656372e-01 1.849991232156753540e-01 5.744323879480361938e-02 2.897492796182632446e-02 4.549142345786094666e-02 1.176477372646331787e-01 1.823131889104843140e-01 -1.397533267736434937e-01 -5.811226367950439453e-02 -8.115454018115997314e-02 6.045536696910858154e-02 -1.063649728894233704e-01 -1.185945346951484680e-01 9.243050217628479004e-02 3.958648070693016052e-02 -7.241844385862350464e-02 -4.808449149131774902e-01 1.859537139534950256e-02 -4.707087576389312744e-02 -3.126785159111022949e-01 4.138470888137817383e-01 -1.704394370317459106e-01
-3.135238885879516602e-01 5.346377193927764893e-02 -3.807965293526649475e-02 -4.445001110434532166e-02 -3.789969533681869507e-02 -2.265579402446746826e-01 -1.318935900926589966e-01 -2.068802565336227417e-01 -2.929454743862152100e-01 1.496136933565139771e-01 -8.837851136922836304e-02 2.019380778074264526e-01 -2.253514975309371948e-01 -4.410122986882925034e-03 -2.088028788566589355e-01 -8.431347459554672241e-02 3.101525306701660156e-01 1.223850771784782410e-01 -1.255912631750106812e-01 1.957377418875694275e-02 3.735678270459175110e-02 -1.241742521524429321e-01 -8.987651206552982330e-03 2.062069028615951538e-01 1.913990676403045654e-01 -2.087642252445220947e-02 -2.201547622680664062e-01 4.108341932296752930e-01 1.286098361015319824e-02 -9.523624181747436523e-02 1.303440928459167480e-01 -2.384616732597351074e-01
-2.230336889624595642e-02 9.133819490671157837e-02 -1.098468005657196045e-01 -1.396926492452621460e-01 4.583198577165603638e-02 1.168070286512374878e-01 3.504813462495803833e-02 -4.452005624771118164e-01 5.008449777960777283e-02 -8.303681015968322754e-02 -9.689427912235260010e-02 9.997888654470443726e-02 -5.915061384439468384e-02 1.581883877515792847e-01 -1.359089910984039307e-01 1.287870556116104126e-01 2.293952554464340210e-01 1.253535449504852295e-01 -1.944529823958873749e-03 -5.738327279686927795e-02 -7.530101388692855835e-02 -2.270763218402862549e-01 2.938585281372070312e-01 1.941614896059036255e-01 5.289072990417480469e-01 2.258375100791454315e-02 -2.191760241985321045e-01 9.923434257507324219e-02 5.165047571063041687e-02 -1.665408015251159668e-01 1.746507138013839722e-01 8.546994999051094055e-03
[truncated: 3,269,219 more chars]
