# Supplementary material for: The Language of Innovation
Source: PLoS One. 2020 Apr 30;15(4):e0230107. doi: 10.1371/journal.pone.0230107 (PMC7194493; doi:10.1371/journal.pone.0230107)
Supplement: S13 File — (GZ) [file pone.0230107.s013.tar.gz › 1991-1995/V2Run_9_VS_4500_embeddings1991-1995ED32.txt]

-1.037714406847953796e-01 4.835062101483345032e-02 -3.045568168163299561e-01 3.519871234893798828e-01 -3.052346110343933105e-01 2.600076794624328613e-01 -1.405742764472961426e-01 1.319041941314935684e-02 -4.246692731976509094e-02 -1.199778541922569275e-01 -1.129681989550590515e-01 -1.030050441622734070e-01 5.381364375352859497e-02 2.813196741044521332e-03 -3.589172959327697754e-01 1.250737607479095459e-01 1.157854944467544556e-01 1.002908963710069656e-02 -8.478403091430664062e-02 1.932738721370697021e-01 -6.684105098247528076e-02 -1.938174292445182800e-02 4.542553052306175232e-02 -3.196323215961456299e-01 -1.010484173893928528e-01 -8.657468110322952271e-02 -2.612822456285357475e-03 -2.441039532423019409e-01 1.903910785913467407e-01 1.069955304265022278e-01 3.032984435558319092e-01 1.359778046607971191e-01
-3.454363942146301270e-01 1.554854959249496460e-01 -2.702003419399261475e-01 2.043475657701492310e-01 -1.118620187044143677e-01 3.002272248268127441e-01 6.698547303676605225e-02 2.766866385936737061e-01 1.182576045393943787e-01 2.848465740680694580e-02 1.597442328929901123e-01 7.389248162508010864e-02 2.588368207216262817e-02 -8.065351285040378571e-03 -1.855654083192348480e-02 7.712091505527496338e-02 1.101013156585395336e-03 -1.838529855012893677e-01 -1.973301768302917480e-01 1.045812517404556274e-01 1.556200683116912842e-01 -1.158136501908302307e-01 -2.088618576526641846e-01 1.158299446105957031e-01 2.401789575815200806e-01 1.710782051086425781e-01 1.056284457445144653e-01 -2.116069346666336060e-01 1.212645992636680603e-01 2.294183820486068726e-01 7.608176022768020630e-02 3.329767584800720215e-01
-4.184872508049011230e-01 2.286538034677505493e-01 -2.306025922298431396e-01 2.841147780418395996e-01 -1.670939773321151733e-01 2.280730456113815308e-01 -1.370249539613723755e-01 1.054188385605812073e-01 1.808582432568073273e-02 -9.864499792456626892e-03 -7.650513947010040283e-02 1.158844903111457825e-01 1.909063905477523804e-01 1.123118307441473007e-02 -1.485009938478469849e-01 3.777853399515151978e-02 9.337116777896881104e-02 9.631883352994918823e-02 -9.677127003669738770e-02 1.801350712776184082e-02 3.684824407100677490e-01 1.110527515411376953e-01 2.983377277851104736e-01 1.488634664565324783e-02 2.249677479267120361e-01 -1.403076201677322388e-01 -1.417805850505828857e-01 -4.208745434880256653e-02 -1.550819277763366699e-01 2.369100600481033325e-01 -7.751886546611785889e-02 7.565150409936904907e-02
-5.080288648605346680e-02 1.222118586301803589e-01 -3.263482451438903809e-01 1.092301979660987854e-01 -4.293768480420112610e-02 2.760862708091735840e-01 8.370133116841316223e-03 1.847673654556274414e-01 9.110563248395919800e-02 -7.753603160381317139e-02 3.289064764976501465e-02 -1.741116940975189209e-01 2.175843864679336548e-01 1.169100478291511536e-01 4.940667375922203064e-02 -1.899258606135845184e-02 2.790341973304748535e-01 5.008003115653991699e-02 -4.348426759243011475e-01 -4.436251148581504822e-02 2.155084609985351562e-01 4.419174045324325562e-02 2.612092159688472748e-02 -4.374513030052185059e-02 1.673614531755447388e-01 1.571091860532760620e-01 -5.897638201713562012e-02 -1.528852134943008423e-01 -1.264957189559936523e-01 4.070023000240325928e-01 -5.662339553236961365e-02 2.354371845722198486e-01
-2.408435754477977753e-02 5.723651498556137085e-02 -1.505667865276336670e-01 1.480016112327575684e-01 -1.523432135581970215e-01 1.767720878124237061e-01 -1.706447154283523560e-01 -8.458843827247619629e-02 4.702707007527351379e-02 -8.624764531850814819e-02 -2.746263146400451660e-01 -9.050496667623519897e-02 1.243522688746452332e-01 8.543998748064041138e-02 -2.541280686855316162e-01 1.675149947404861450e-01 1.919857040047645569e-02 -5.985993146896362305e-02 -1.771292090415954590e-01 1.565412878990173340e-01 1.090719029307365417e-01 -2.460759691894054413e-02 9.970643371343612671e-02 -1.523274630308151245e-01 -1.653279550373554230e-02 1.563179343938827515e-01 1.113067641854286194e-01 -1.849164068698883057e-01 -9.677893482148647308e-03 4.599987268447875977e-01 -3.759629726409912109e-01 3.497988581657409668e-01
-8.006711304187774658e-02 1.132789552211761475e-01 -3.068357408046722412e-01 2.880590260028839111e-01 -2.357633262872695923e-01 -2.196947187185287476e-01 -3.292574882507324219e-01 3.620817661285400391e-01 2.308977991342544556e-01 -8.402293175458908081e-02 3.800229635089635849e-03 -4.082689434289932251e-02 -1.791467703878879547e-02 1.671390682458877563e-01 2.097000181674957275e-01 7.271258160471916199e-03 -7.555864751338958740e-02 2.048695981502532959e-01 -1.630847603082656860e-01 -1.519804447889328003e-01 -9.495908766984939575e-02 -4.553828015923500061e-02 1.349870953708887100e-02 -3.200681209564208984e-01 6.886468827724456787e-02 7.892023772001266479e-02 -2.330698259174823761e-02 -1.041027605533599854e-01 -7.453950494527816772e-02 2.055779695510864258e-01 1.228661984205245972e-01 -1.719621419906616211e-01
-2.211853265762329102e-01 -3.984190523624420166e-02 -2.248907238245010376e-01 3.112895414233207703e-02 -1.521047502756118774e-01 -2.025437206029891968e-01 2.565476112067699432e-02 4.944901168346405029e-01 1.369888335466384888e-01 -1.778237223625183105e-01 6.687400490045547485e-02 1.762626767158508301e-01 8.213713020086288452e-02 -4.010869935154914856e-02 -4.206887260079383850e-02 1.560920625925064087e-01 -1.962213311344385147e-03 -3.311720117926597595e-02 -3.242513239383697510e-01 6.298689544200897217e-02 2.798830270767211914e-01 -1.056771948933601379e-01 2.489867657423019409e-01 -1.733907312154769897e-01 -6.425936520099639893e-02 1.018270757049322128e-02 1.814035177230834961e-01 -1.659426093101501465e-01 6.769920233637094498e-03 2.682699263095855713e-01 1.649639010429382324e-01 1.118763387203216553e-01
-2.746977210044860840e-01 1.660045385360717773e-01 -1.559533476829528809e-01 5.681469291448593140e-02 -2.177426815032958984e-01 2.331533133983612061e-01 -1.251426041126251221e-01 -1.576037704944610596e-01 3.781726658344268799e-01 -1.520313769578933716e-01 1.953529864549636841e-01 -7.444969564676284790e-02 2.833307683467864990e-01 1.823830790817737579e-02 3.006128035485744476e-02 3.853008616715669632e-03 1.372781544923782349e-01 2.478232532739639282e-01 -3.390842080116271973e-01 1.789925545454025269e-01 1.959522813558578491e-01 2.447344921529293060e-02 1.567667722702026367e-01 -7.583375275135040283e-02 1.028423458337783813e-01 2.122732996940612793e-01 1.032361667603254318e-02 5.283920839428901672e-02 1.435121446847915649e-01 1.827091574668884277e-01 2.590746991336345673e-02 1.612938642501831055e-01
-2.598364353179931641e-01 1.570189744234085083e-01 -2.693600356578826904e-01 8.113656193017959595e-02 -2.313651889562606812e-01 8.214547485113143921e-02 -8.747958391904830933e-02 2.522835135459899902e-01 3.665973246097564697e-01 -1.109622418880462646e-01 9.510955214500427246e-02 7.340799272060394287e-02 8.945016562938690186e-02 6.624221801757812500e-02 2.881628572940826416e-01 3.002032451331615448e-02 1.269411742687225342e-01 -1.737247258424758911e-01 2.198773622512817383e-02 2.700758576393127441e-01 1.099846437573432922e-01 -2.472130805253982544e-01 2.923822700977325439e-01 -1.634080857038497925e-01 4.462645575404167175e-02 5.718227848410606384e-02 -9.108521789312362671e-02 -1.439297497272491455e-01 -3.795838356018066406e-02 1.034774184226989746e-01 2.060321420431137085e-01 2.136704027652740479e-01
-3.690152764320373535e-01 -5.032718926668167114e-02 -1.264759600162506104e-01 2.387693673372268677e-01 1.165315415710210800e-02 2.219364941120147705e-01 2.516030892729759216e-02 7.741766422986984253e-02 1.837900280952453613e-01 -4.419520497322082520e-02 1.976515501737594604e-01 -9.786273352801799774e-03 8.375497907400131226e-02 9.436506032943725586e-02 -1.147389709949493408e-01 7.465106993913650513e-02 1.551926950924098492e-03 -1.995539367198944092e-01 -2.416261285543441772e-01 3.831094801425933838e-01 2.223791778087615967e-01 -4.832857847213745117e-02 -1.883522570133209229e-01 -2.501535713672637939e-01 -1.934803575277328491e-01 -1.358970999717712402e-01 2.183612994849681854e-02 -2.895231246948242188e-01 -1.697742566466331482e-02 1.210432946681976318e-01 -5.661480128765106201e-02 2.637206912040710449e-01
-3.982135355472564697e-01 1.054190695285797119e-01 -2.670682370662689209e-01 7.736005634069442749e-02 -1.993963122367858887e-01 1.447799988090991974e-02 -9.287935681641101837e-03 2.490436285734176636e-01 2.768547534942626953e-01 -1.308017224073410034e-01 4.424928221851587296e-03 2.683181762695312500e-01 1.219341084361076355e-01 1.559297591447830200e-01 -5.885238945484161377e-02 1.730093061923980713e-01 6.639462709426879883e-02 -8.983565121889114380e-02 -1.600420288741588593e-02 2.546728551387786865e-01 3.295739591121673584e-01 6.695976108312606812e-02 -1.038293242454528809e-01 1.282885968685150146e-01 -2.378696762025356293e-02 -2.278311550617218018e-01 1.802645772695541382e-01 -3.025889992713928223e-01 8.342386782169342041e-02 7.387626171112060547e-02 5.133293569087982178e-02 5.532450973987579346e-02
-3.239179551601409912e-01 1.979829818010330200e-01 -1.675254851579666138e-01 -1.377743631601333618e-01 -3.975557386875152588e-01 7.561573386192321777e-02 -2.058955281972885132e-01 1.614057570695877075e-01 2.149012088775634766e-01 -2.715089023113250732e-01 8.427318185567855835e-02 -1.208899393677711487e-01 5.218227952718734741e-02 2.324032485485076904e-01 2.096279151737689972e-02 1.580625306814908981e-03 9.314472228288650513e-02 -1.816317290067672729e-01 -1.444473955780267715e-02 2.599680423736572266e-01 1.335369199514389038e-01 -1.408099234104156494e-01 1.649532020092010498e-01 -7.183078676462173462e-02 2.650840878486633301e-01 4.071475006639957428e-03 2.473558066412806511e-03 -2.199519723653793335e-01 1.225220263004302979e-01 1.963039636611938477e-01 1.426336020231246948e-01 -7.601700723171234131e-02
-2.691457569599151611e-01 9.333627671003341675e-02 6.254907697439193726e-03 1.955824792385101318e-01 -1.436931788921356201e-01 7.300071418285369873e-02 5.135017447173595428e-03 1.268059760332107544e-01 2.821766138076782227e-01 -2.748001813888549805e-01 -9.450343251228332520e-02 -1.550016999244689941e-01 -9.856944903731346130e-03 1.164564713835716248e-01 2.424338459968566895e-02 1.593244448304176331e-02 2.334607206284999847e-02 1.654171347618103027e-01 -2.475220263004302979e-01 1.741399019956588745e-01 5.121336579322814941e-01 1.918681338429450989e-02 1.811222434043884277e-01 -1.710508912801742554e-01 4.126583412289619446e-02 3.323235213756561279e-01 7.227011770009994507e-02 -1.475985795259475708e-01 6.411014497280120850e-02 1.659719198942184448e-01 1.060923859477043152e-01 9.799610078334808350e-02
-1.756160259246826172e-01 3.197678029537200928e-01 -1.532285064458847046e-01 2.077941745519638062e-01 -1.632875800132751465e-01 2.271962910890579224e-01 1.237373799085617065e-02 4.210826754570007324e-02 2.260630577802658081e-02 -3.418410122394561768e-01 -2.410448156297206879e-02 -2.332061231136322021e-01 2.108016312122344971e-01 -1.066416576504707336e-01 1.824837364256381989e-02 -2.678475975990295410e-01 -4.828215390443801880e-02 1.625822335481643677e-01 -2.396916598081588745e-01 1.329893767833709717e-01 2.844511568546295166e-01 -7.301187515258789062e-02 1.988414525985717773e-01 -2.728852629661560059e-02 5.738354101777076721e-02 -1.108872443437576294e-01 -3.340028971433639526e-02 -1.775832772254943848e-01 -7.956245541572570801e-02 2.529103755950927734e-01 1.458099335432052612e-01 2.227163165807723999e-01
2.844310365617275238e-02 2.431010752916336060e-01 -1.739573627710342407e-01 3.444499075412750244e-01 -7.763804495334625244e-02 1.307437121868133545e-01 -8.094647526741027832e-02 2.367198467254638672e-01 3.646589815616607666e-01 -1.663495302200317383e-01 5.694064125418663025e-02 7.899869233369827271e-02 1.681582331657409668e-01 2.029273957014083862e-01 -3.698967024683952332e-02 1.025936901569366455e-01 6.209513917565345764e-02 9.735553711652755737e-02 -1.313761919736862183e-01 7.830789312720298767e-03 7.485605031251907349e-02 2.360644191503524780e-02 3.642383515834808350e-01 4.923111409880220890e-04 1.979389786720275879e-01 8.594547957181930542e-02 1.899687498807907104e-01 -7.310758531093597412e-02 3.558937087655067444e-02 1.256593614816665649e-01 -1.010976135730743408e-01 4.113777577877044678e-01
1.320044845342636108e-01 1.292517483234405518e-01 -2.389337718486785889e-01 1.923322081565856934e-01 -1.098982468247413635e-01 3.060638010501861572e-01 -1.416036635637283325e-01 1.464228481054306030e-01 1.552045494318008423e-01 1.368263363838195801e-01 1.278543323278427124e-01 -1.266550570726394653e-01 4.339358583092689514e-02 -1.323170214891433716e-01 -9.247595071792602539e-02 -2.156307920813560486e-02 -3.278885781764984131e-01 2.778043746948242188e-01 -2.982473373413085938e-01 2.822763472795486450e-02 8.102957904338836670e-02 -2.294106185436248779e-01 1.134622693061828613e-01 -2.120926976203918457e-01 -6.772825866937637329e-02 3.399732112884521484e-01 7.370361685752868652e-02 -2.212728559970855713e-01 1.544801145792007446e-01 -2.216588938608765602e-03 1.499945223331451416e-01 9.231336414813995361e-02
-1.282915621995925903e-01 2.271030843257904053e-01 -1.709865629673004150e-01 8.373912423849105835e-02 -7.332563400268554688e-02 2.922427058219909668e-01 2.492024935781955719e-02 6.839898996986448765e-04 7.389622926712036133e-02 -7.595308125019073486e-02 4.134826362133026123e-02 -1.961880773305892944e-01 1.385753303766250610e-01 -2.304256148636341095e-02 -8.289760351181030273e-02 -4.774276539683341980e-02 -6.988738477230072021e-02 8.902149647474288940e-02 -7.661959528923034668e-02 2.148525267839431763e-01 4.293031692504882812e-01 1.459844410419464111e-01 3.134942054748535156e-01 -3.248528242111206055e-01 -2.738562971353530884e-02 1.680112779140472412e-01 -4.866657033562660217e-02 -1.710050553083419800e-01 4.055491089820861816e-02 2.204607874155044556e-01 2.181379199028015137e-01 3.021851778030395508e-01
-3.077015280723571777e-01 8.765367418527603149e-02 -1.763696521520614624e-01 2.719043195247650146e-01 -1.395903229713439941e-01 2.118751853704452515e-01 -5.766368657350540161e-02 2.353164106607437134e-01 3.525387048721313477e-01 -1.891143321990966797e-01 1.255606114864349365e-01 2.028151452541351318e-01 3.182354867458343506e-01 1.086821220815181732e-02 -1.283792704343795776e-01 1.945451498031616211e-01 3.137268498539924622e-02 -1.564366221427917480e-01 1.480886060744524002e-02 2.135200202465057373e-01 3.505312651395797729e-02 1.547170579433441162e-01 -6.923492997884750366e-02 -3.862327430397272110e-03 -2.824554145336151123e-01 1.168703287839889526e-01 -2.080571800470352173e-01 -1.986527740955352783e-01 8.198193460702896118e-02 8.221321552991867065e-02 4.249554872512817383e-02 6.432025879621505737e-02
1.251015067100524902e-01 2.662140130996704102e-01 -2.662115395069122314e-01 7.758875936269760132e-02 5.765911564230918884e-02 1.598570495843887329e-01 -4.664645716547966003e-02 4.878292232751846313e-02 4.281584918498992920e-02 -6.885589659214019775e-02 2.931205183267593384e-02 -3.347521647810935974e-02 1.618411242961883545e-01 1.172765269875526428e-01 -2.013136297464370728e-01 2.773825824260711670e-01 -1.871332898736000061e-02 2.215787619352340698e-01 -2.605487406253814697e-01 1.664423495531082153e-01 2.802366614341735840e-01 -1.284162551164627075e-01 9.049741178750991821e-02 -2.423570901155471802e-01 -6.809481233358383179e-02 -4.372106865048408508e-02 1.558529585599899292e-01 -1.081855148077011108e-01 -6.517274677753448486e-02 4.119685590267181396e-01 -1.091470718383789062e-01 3.190305531024932861e-01
-2.236927598714828491e-01 2.730722427368164062e-01 -1.579586267471313477e-01 1.855866163969039917e-01 -1.957319974899291992e-01 1.046825125813484192e-01 9.637627005577087402e-02 2.822902053594589233e-02 3.785270154476165771e-01 -1.783576458692550659e-01 -1.180769279599189758e-01 -1.158993542194366455e-01 1.629318296909332275e-01 -1.284381002187728882e-01 9.166825562715530396e-02 2.327202558517456055e-01 2.857583165168762207e-01 1.478834897279739380e-01 -3.013085424900054932e-01 3.299867361783981323e-02 3.825052380561828613e-01 5.946197360754013062e-02 1.587360054254531860e-01 -1.255964636802673340e-01 1.142694894224405289e-02 9.815476089715957642e-02 1.039144024252891541e-01 -1.737354993820190430e-01 -4.387312103062868118e-03 2.998666279017925262e-02 9.631519764661788940e-02 3.752611950039863586e-02
-2.234485596418380737e-01 3.487911820411682129e-01 -3.657930493354797363e-01 2.338815182447433472e-01 -2.083433717489242554e-01 -2.419082075357437134e-02 -1.287389844655990601e-01 2.546521127223968506e-01 -1.722343824803829193e-02 -2.232151180505752563e-01 4.027495905756950378e-02 1.795427501201629639e-01 1.124161630868911743e-01 -1.342106051743030548e-02 -1.398698389530181885e-01 -1.076231747865676880e-01 -1.114659663289785385e-02 8.899226784706115723e-02 -8.552864938974380493e-02 4.102789238095283508e-02 1.558805257081985474e-02 2.735325396060943604e-01 3.916272521018981934e-02 -3.646644055843353271e-01 6.146779283881187439e-03 1.033381279557943344e-02 -9.776782244443893433e-02 -1.407848298549652100e-01 2.420871257781982422e-01 3.623608127236366272e-02 -2.104281336069107056e-01 1.619007587432861328e-01
-4.793122410774230957e-02 1.688788384199142456e-01 -2.349796295166015625e-01 1.006986275315284729e-01 -3.642735779285430908e-01 -2.554777450859546661e-02 2.090857364237308502e-02 -3.358885645866394043e-02 2.102340161800384521e-01 -1.433549374341964722e-01 -1.364596486091613770e-01 -1.233425661921501160e-01 1.858827024698257446e-01 1.905327290296554565e-01 1.504402905702590942e-01 1.609458625316619873e-01 3.333951905369758606e-02 1.748365312814712524e-01 -2.709767520427703857e-01 1.189235597848892212e-01 5.076556801795959473e-01 -2.023326233029365540e-02 -1.113015878945589066e-02 -1.504782885313034058e-01 2.183511257171630859e-01 1.052403077483177185e-01 -3.536313772201538086e-02 -1.236148104071617126e-01 5.208299309015274048e-02 1.624518930912017822e-01 1.540180146694183350e-01 1.506265848875045776e-01
-3.933963179588317871e-02 4.351192414760589600e-01 -4.675856605172157288e-02 2.980632185935974121e-01 -1.053234264254570007e-01 2.874827384948730469e-01 -1.877856701612472534e-01 3.888697028160095215e-01 -1.339393854141235352e-01 8.710436522960662842e-02 -2.596525102853775024e-02 2.832670807838439941e-01 -1.117173433303833008e-01 -5.112933367490768433e-02 -3.894452750682830811e-02 1.018092185258865356e-01 1.763725280761718750e-01 -3.170883655548095703e-02 3.049584478139877319e-02 -1.754945963621139526e-01 8.824355155229568481e-02 -3.264697268605232239e-02 -5.575896054506301880e-02 -2.264826893806457520e-01 2.905844012275338173e-03 7.802227884531021118e-02 -2.270112559199333191e-02 -9.849417954683303833e-02 -6.931705400347709656e-03 1.419575065374374390e-01 3.744006752967834473e-01 2.587793581187725067e-02
-1.422838866710662842e-02 1.096099391579627991e-01 -2.788185775279998779e-01 2.956113815307617188e-01 -4.571573734283447266e-01 -5.024415254592895508e-02 -1.798485219478607178e-01 3.354375958442687988e-01 5.676516517996788025e-02 -4.119750857353210449e-02 9.856079518795013428e-02 4.956306517124176025e-02 2.022596448659896851e-01 2.514360845088958740e-01 -7.844310998916625977e-02 -1.278902441263198853e-01 1.002863124012947083e-01 7.300135679543018341e-03 7.907887548208236694e-02 -6.780801713466644287e-02 6.923513114452362061e-02 -9.621959924697875977e-02 -1.249912604689598083e-01 -2.509713470935821533e-01 -5.342854186892509460e-02 -1.827983111143112183e-01 9.973171353340148926e-02 -1.313296556472778320e-01 1.816878467798233032e-01 1.925907135009765625e-01 -2.333991080522537231e-01 1.445126831531524658e-01
-2.124085426330566406e-01 2.887350022792816162e-01 -3.592954874038696289e-01 3.480065464973449707e-01 -3.861562907695770264e-02 1.379873156547546387e-01 -1.635516621172428131e-02 -1.290008127689361572e-01 1.950287967920303345e-01 2.354085445404052734e-01 -8.456607908010482788e-02 2.604682445526123047e-01 9.140871465206146240e-02 -4.770097881555557251e-02 -8.535741269588470459e-02 3.703753277659416199e-02 -8.171670883893966675e-02 -4.816239699721336365e-02 -5.411385372281074524e-02 -2.401553392410278320e-01 -6.711383163928985596e-02 -9.160400182008743286e-02 -3.283286467194557190e-02 -1.953117847442626953e-01 -1.212203502655029297e-01 -1.152484118938446045e-01 -3.183534741401672363e-01 -1.780554354190826416e-01 1.939519941806793213e-01 2.569109899923205376e-03 -4.108625277876853943e-02 2.721651494503021240e-01
-2.117543369531631470e-01 7.053095847368240356e-02 -6.766756623983383179e-02 3.000098466873168945e-01 -2.114289551973342896e-01 1.044964939355850220e-01 -6.457114964723587036e-02 -2.050839550793170929e-02 -3.065546788275241852e-02 -1.416197568178176880e-01 1.820834279060363770e-01 9.800378233194351196e-02 3.278776109218597412e-01 -1.298962384462356567e-01 -1.153368130326271057e-01 -1.274620592594146729e-01 7.243012636899948120e-02 1.100747808814048767e-01 9.261658787727355957e-02 2.763778567314147949e-01 1.840473711490631104e-01 -3.240799531340599060e-02 5.624464154243469238e-02 8.077380061149597168e-02 -1.545113325119018555e-01 9.845359623432159424e-02 2.350199222564697266e-01 -4.289095103740692139e-01 -5.018167430534958839e-04 1.638136506080627441e-01 6.180723756551742554e-02 3.568632900714874268e-01
-1.862445920705795288e-01 2.235604673624038696e-01 -9.798761457204818726e-02 2.036022394895553589e-01 -2.219644933938980103e-01 1.514113992452621460e-01 -1.638960652053356171e-02 3.336443305015563965e-01 1.383312940597534180e-01 -2.709735631942749023e-01 5.427324399352073669e-02 -5.748883634805679321e-02 1.555086970329284668e-01 -9.009591303765773773e-03 -2.920669019222259521e-01 -6.535522639751434326e-02 -1.111342534422874451e-01 -1.631364971399307251e-01 -1.528785377740859985e-01 -1.534332148730754852e-02 1.086145639419555664e-02 -2.617572061717510223e-02 1.935496181249618530e-01 -1.835604310035705566e-01 2.871500849723815918e-01 -2.695415019989013672e-01 -5.414939485490322113e-03 -2.508706748485565186e-01 -1.992861926555633545e-01 5.421906709671020508e-03 2.892530709505081177e-02 2.732420265674591064e-01
-2.089402377605438232e-01 1.681550294160842896e-01 -2.806449234485626221e-01 4.053673520684242249e-02 -7.886348292231559753e-03 -4.976236075162887573e-02 -1.874951273202896118e-02 -2.122000418603420258e-02 3.623365759849548340e-01 -7.898873090744018555e-02 -2.937120012938976288e-02 -2.616541087627410889e-01 2.050498127937316895e-01 -4.368336871266365051e-02 1.170630976557731628e-01 2.038064748048782349e-01 1.482022851705551147e-01 1.422484219074249268e-01 -1.564918756484985352e-01 5.673503503203392029e-02 3.516995608806610107e-01 -6.443676352500915527e-02 -1.708492822945117950e-02 -1.466714441776275635e-01 1.394065022468566895e-01 2.861514687538146973e-01 5.074723809957504272e-02 -3.771093115210533142e-02 1.195971444249153137e-01 2.454738169908523560e-01 3.520850241184234619e-01 1.219859495759010315e-01
4.225873202085494995e-02 -1.044114530086517334e-01 -8.406288921833038330e-02 3.731876909732818604e-01 -3.871358036994934082e-01 -3.060427680611610413e-02 -2.681451141834259033e-01 9.202969819307327271e-02 2.069291621446609497e-01 -3.942546620965003967e-02 1.024188175797462463e-01 7.795721292495727539e-02 -2.374441772699356079e-01 -7.574957795441150665e-03 2.545723021030426025e-01 3.779185190796852112e-02 2.048688381910324097e-01 8.637817203998565674e-02 -4.048889502882957458e-02 2.056893110275268555e-01 5.218672007322311401e-02 -2.057749480009078979e-01 -1.070484817028045654e-01 -4.042406678199768066e-01 -9.938389062881469727e-02 -7.738402485847473145e-02 1.555767208337783813e-01 -1.938562840223312378e-01 2.861474826931953430e-02 1.836057007312774658e-01 -1.609031111001968384e-02 2.064743824303150177e-02
-1.668590009212493896e-01 1.003075987100601196e-01 -1.355083435773849487e-01 -1.013181265443563461e-02 -2.765743732452392578e-01 -7.603622972965240479e-02 1.358432024717330933e-01 3.190637230873107910e-01 3.235528469085693359e-01 1.956005394458770752e-01 1.069969385862350464e-01 1.263329479843378067e-02 1.324455291032791138e-01 2.575077116489410400e-01 -2.997275292873382568e-01 -2.913858741521835327e-02 -6.436926871538162231e-02 -6.263023614883422852e-02 -2.184512838721275330e-02 6.256425380706787109e-02 2.605182528495788574e-01 3.301858529448509216e-02 6.239927932620048523e-02 -2.285076975822448730e-01 -6.111557036638259888e-02 1.536604166030883789e-01 3.199630379676818848e-01 -1.988383233547210693e-01 -2.995578572154045105e-02 2.368822693824768066e-01 3.044467791914939880e-02 2.174526751041412354e-01
-1.931625008583068848e-01 1.579548567533493042e-01 -1.585930436849594116e-01 1.962482333183288574e-01 -2.910664081573486328e-01 1.445983946323394775e-01 -3.265142738819122314e-01 2.064345777034759521e-01 2.303871139883995056e-02 1.652767509222030640e-01 -1.684789806604385376e-01 -1.737640649080276489e-01 -1.512614637613296509e-01 -6.325673894025385380e-04 7.580590248107910156e-02 1.153981406241655350e-02 -1.262106001377105713e-01 4.075973331928253174e-01 -1.627756059169769287e-01 1.159043163061141968e-01 -1.034924983978271484e-01 -1.677307039499282837e-01 1.610616594552993774e-01 -1.089703589677810669e-01 -4.074270650744438171e-02 -8.640499785542488098e-03 1.161983758211135864e-01 -4.087099134922027588e-01 -2.143120393157005310e-02 1.371523588895797729e-01 1.938417926430702209e-02 -5.874754115939140320e-02
-1.063308194279670715e-01 7.429391145706176758e-02 -3.542363047599792480e-01 -2.708336152136325836e-02 -2.801792621612548828e-01 3.700416088104248047e-01 8.364658802747726440e-02 1.262521892786026001e-01 2.043445706367492676e-01 -1.949779987335205078e-01 1.151660531759262085e-01 1.628210023045539856e-02 1.587954908609390259e-01 -3.373084217309951782e-02 -9.368827939033508301e-02 2.677717208862304688e-01 5.973444506525993347e-02 6.529343873262405396e-02 -1.657653599977493286e-01 3.769015669822692871e-01 1.906960159540176392e-01 -1.155214011669158936e-01 1.686253119260072708e-03 -2.473978400230407715e-01 9.054917842149734497e-02 1.328700035810470581e-01 -1.023782715201377869e-01 -2.005306780338287354e-01 -7.702729105949401855e-02 -1.189298778772354126e-01 1.700308769941329956e-01 -6.809318810701370239e-02
-3.201194405555725098e-01 3.065499663352966309e-01 -2.242081910371780396e-01 2.891520261764526367e-01 -1.789239980280399323e-02 3.482717648148536682e-02 -1.260087545961141586e-02 7.030984386801719666e-03 1.761153489351272583e-01 -3.294877111911773682e-01 -6.375961005687713623e-02 -2.451879084110260010e-01 2.252280116081237793e-01 -1.560751050710678101e-01 9.379191696643829346e-02 1.815859377384185791e-01 7.183130830526351929e-02 3.548289462924003601e-02 -2.694830000400543213e-01 -6.685282103717327118e-03 1.776662319898605347e-01 -1.164124310016632080e-01 -3.070043399930000305e-02 -3.206087946891784668e-01 3.795956075191497803e-02 9.146599471569061279e-02 -2.159103602170944214e-01 7.339902222156524658e-02 1.084680855274200439e-02 8.868581056594848633e-02 2.199421077966690063e-01 3.477492928504943848e-02
-5.113120004534721375e-02 3.498690724372863770e-01 -2.719159424304962158e-01 1.877618283033370972e-01 -1.095562428236007690e-01 1.992140859365463257e-01 9.014961868524551392e-02 3.815585672855377197e-01 1.330951452255249023e-01 3.395035117864608765e-02 1.552103757858276367e-01 -2.059244811534881592e-01 -1.260302364826202393e-01 1.745801120996475220e-01 -1.585861891508102417e-01 -3.425224497914314270e-02 -2.759065628051757812e-01 1.342144608497619629e-01 -1.102310046553611755e-01 9.660463035106658936e-02 1.190805584192276001e-01 -1.057217195630073547e-01 3.125938475131988525e-01 -1.552262753248214722e-01 2.639706991612911224e-02 2.275347858667373657e-01 -1.588428467512130737e-01 -1.553179509937763214e-02 -1.083645150065422058e-01 1.863025575876235962e-01 1.185469105839729309e-01 -3.317218273878097534e-02
-1.932344771921634674e-02 2.189490199089050293e-01 -2.246533632278442383e-01 3.812547624111175537e-01 -3.906561732292175293e-01 -1.119957305490970612e-02 -2.767176330089569092e-01 4.128520190715789795e-02 6.102813780307769775e-02 2.955665811896324158e-02 4.403111711144447327e-02 -2.933703064918518066e-01 -1.662584543228149414e-01 2.321400195360183716e-01 1.557533442974090576e-01 1.400880813598632812e-01 -4.412538558244705200e-02 2.105985730886459351e-01 -2.317566424608230591e-01 -7.902147620916366577e-02 1.252978481352329254e-02 5.547902360558509827e-02 5.408514663577079773e-02 -2.219072729349136353e-01 6.872211396694183350e-02 9.620206803083419800e-02 1.490940451622009277e-01 -2.857692837715148926e-01 9.509116411209106445e-02 9.177163243293762207e-02 5.791421607136726379e-02 -8.052904158830642700e-02
-3.045940399169921875e-01 8.185160160064697266e-02 -4.127258658409118652e-01 2.142347842454910278e-01 -1.912772357463836670e-01 9.324305504560470581e-02 -2.390955202281475067e-02 -8.117406070232391357e-02 2.610026895999908447e-01 -1.177290081977844238e-01 -9.517503529787063599e-02 -3.750764206051826477e-02 1.459139436483383179e-01 -3.805246576666831970e-02 2.552265822887420654e-01 1.080840826034545898e-01 1.740999221801757812e-01 2.418569028377532959e-01 -1.357367634773254395e-01 2.135680317878723145e-01 2.911572456359863281e-01 2.119544660672545433e-03 1.455766409635543823e-01 -1.753300279378890991e-01 1.887803375720977783e-01 2.240999490022659302e-01 6.430912762880325317e-02 -7.010054588317871094e-02 4.103945940732955933e-02 1.327666174620389938e-02 4.385370388627052307e-02 2.271309643983840942e-01
-9.032300114631652832e-02 8.268063515424728394e-02 -3.684918582439422607e-01 2.494561523199081421e-01 -2.901226282119750977e-01 1.585783809423446655e-01 -2.555629611015319824e-01 6.239693611860275269e-04 9.364262223243713379e-02 8.591002970933914185e-02 8.908211439847946167e-02 -7.274237275123596191e-02 -1.879070997238159180e-01 1.664334535598754883e-02 -3.803299972787499428e-03 1.966706663370132446e-01 -1.387572884559631348e-01 3.194291591644287109e-01 -2.631005048751831055e-01 8.044780045747756958e-02 -1.667852848768234253e-01 -5.547651648521423340e-02 2.949061244726181030e-02 -2.788393199443817139e-01 1.245668828487396240e-01 -4.082928225398063660e-02 5.119539052248001099e-02 -3.124164044857025146e-01 -1.078586429357528687e-01 4.039046540856361389e-02 1.217683628201484680e-01 -2.381258904933929443e-01
-2.336402982473373413e-01 3.217824734747409821e-03 -2.659179866313934326e-01 -4.505095630884170532e-02 -2.619636654853820801e-01 -1.864730864763259888e-01 -2.647765725851058960e-02 1.687960326671600342e-02 3.571739792823791504e-01 -3.890285491943359375e-01 1.350336372852325439e-01 -1.706899851560592651e-01 2.246077060699462891e-01 -7.369049638509750366e-02 -2.452019155025482178e-01 -1.566666215658187866e-01 -1.299033910036087036e-01 1.082327514886856079e-01 1.728034168481826782e-01 2.235840260982513428e-01 2.481287159025669098e-02 1.202539913356304169e-02 -2.000157684087753296e-01 -1.803979128599166870e-01 -4.587782919406890869e-02 1.069349572062492371e-01 -9.638787060976028442e-02 -1.223856285214424133e-01 8.671031147241592407e-02 2.521330714225769043e-01 4.076294228434562683e-02 9.557154029607772827e-02
-3.232557475566864014e-01 1.158758699893951416e-01 -2.288743406534194946e-01 1.868461966514587402e-01 -3.016394004225730896e-02 -2.995040453970432281e-02 -1.317140366882085800e-02 2.862049937248229980e-01 6.269919872283935547e-02 -1.002438440918922424e-01 2.030501514673233032e-01 5.692120268940925598e-02 4.496990740299224854e-01 1.040631323121488094e-03 -1.532450169324874878e-01 -8.901115506887435913e-02 1.975825242698192596e-02 2.666803598403930664e-01 -9.722642600536346436e-03 7.697855681180953979e-02 1.233875453472137451e-01 2.638991456478834152e-03 9.777824580669403076e-02 -6.846767663955688477e-02 1.294149905443191528e-01 2.103889919817447662e-02 3.306075632572174072e-01 -1.516617685556411743e-01 -9.590159356594085693e-02 5.856328830122947693e-02 2.116969078779220581e-01 3.238184154033660889e-01
-1.453442871570587158e-01 4.963273704051971436e-01 -2.805018126964569092e-01 4.532187432050704956e-02 -2.257145047187805176e-01 3.142238408327102661e-02 -1.778462976217269897e-01 1.322321891784667969e-01 8.862361311912536621e-02 -6.064135208725929260e-02 2.374574169516563416e-02 1.532131433486938477e-01 -9.986956417560577393e-02 -2.807063460350036621e-01 -9.931010007858276367e-02 2.060646414756774902e-01 -1.839171051979064941e-01 -8.601025491952896118e-02 6.522446870803833008e-02 -9.904693067073822021e-02 2.356052212417125702e-02 8.383755572140216827e-03 6.253722310066223145e-02 -1.288069486618041992e-01 -2.601428627967834473e-01 6.210784614086151123e-02 7.018565386533737183e-02 -4.293050616979598999e-02 8.272643387317657471e-02 3.273629844188690186e-01 2.631113827228546143e-01 -1.900819987058639526e-01
-2.384121865034103394e-01 1.059259623289108276e-01 -1.596033275127410889e-01 2.166717350482940674e-01 -3.266977667808532715e-01 2.849619090557098389e-01 1.704415529966354370e-01 5.430929362773895264e-02 1.468135118484497070e-01 -2.297318577766418457e-01 -6.364783644676208496e-02 -2.129128277301788330e-01 3.318017125129699707e-01 -5.409662052989006042e-02 1.080817356705665588e-01 1.744834035634994507e-01 6.308895349502563477e-02 3.941077739000320435e-03 -7.380848377943038940e-02 7.291579246520996094e-02 3.865163326263427734e-01 -9.745536744594573975e-02 4.825855419039726257e-02 -2.446943521499633789e-01 5.021937936544418335e-02 1.206708922982215881e-01 2.262801975011825562e-01 9.040076285600662231e-02 1.242593899369239807e-01 1.340569555759429932e-01 1.151160448789596558e-01 4.180149734020233154e-02
-2.029475271701812744e-01 1.749913245439529419e-01 -4.472992420196533203e-01 2.191556692123413086e-01 -6.376419961452484131e-02 -7.386647909879684448e-02 2.538922987878322601e-02 1.708549559116363525e-01 1.782187223434448242e-01 -7.777147740125656128e-02 6.221753358840942383e-02 -9.295320510864257812e-02 1.745844632387161255e-01 -5.185119435191154480e-02 -1.374597400426864624e-01 2.057982608675956726e-02 -3.034900724887847900e-01 7.459598034620285034e-02 1.496442109346389771e-01 9.611479192972183228e-02 -5.031767650507390499e-04 2.990703284740447998e-02 -5.370366200804710388e-02 -2.553185820579528809e-01 -7.362272590398788452e-02 -1.082598119974136353e-01 -2.523170709609985352e-01 -1.222965866327285767e-01 3.849336504936218262e-01 3.026376962661743164e-01 -2.157443016767501831e-02 6.049355864524841309e-02
-1.255207657814025879e-01 -8.965353481471538544e-03 -3.132895529270172119e-01 3.014818429946899414e-01 -9.052766859531402588e-02 1.887214779853820801e-01 1.864041537046432495e-01 2.076817303895950317e-02 1.548287421464920044e-01 -5.526605248451232910e-02 -2.124142199754714966e-01 -1.008876692503690720e-02 -8.609128743410110474e-02 1.294974982738494873e-01 -2.573286294937133789e-01 -2.452886700630187988e-01 -1.839622855186462402e-01 3.730100765824317932e-02 -2.567984759807586670e-01 2.738273143768310547e-01 1.691082268953323364e-01 -1.083220914006233215e-01 2.504347264766693115e-01 -1.263242661952972412e-01 1.562925130128860474e-01 1.476203799247741699e-01 -1.945550292730331421e-01 -1.713142693042755127e-01 5.393102765083312988e-02 2.511601448059082031e-01 1.366228908300399780e-01 8.824133314192295074e-03
-3.905919194221496582e-01 2.043209522962570190e-01 6.601659208536148071e-02 1.533204466104507446e-01 -1.564631164073944092e-01 1.084710136055946350e-01 -8.685170859098434448e-02 1.054006889462471008e-01 1.444813329726457596e-03 -2.184341996908187866e-01 -2.629640400409698486e-01 1.698111928999423981e-02 1.621602475643157959e-01 -4.221674427390098572e-02 4.929596185684204102e-02 -1.083402545191347599e-03 3.536252975463867188e-01 2.375874482095241547e-02 -2.737444043159484863e-01 5.336754024028778076e-02 3.040320277214050293e-01 -2.986597642302513123e-02 6.320091336965560913e-02 -1.210626289248466492e-01 -1.202639564871788025e-01 -3.066072240471839905e-03 -2.769316136837005615e-01 -3.072413504123687744e-01 -1.171635910868644714e-01 2.141597419977188110e-01 1.204869747161865234e-01 1.468364335596561432e-02
-1.169194355607032776e-01 -1.524643301963806152e-01 -2.172095179557800293e-01 4.401962161064147949e-01 -2.288782000541687012e-01 4.275134205818176270e-01 -3.449807167053222656e-01 1.665464490652084351e-01 2.208607345819473267e-01 6.591926328837871552e-03 -4.036626964807510376e-02 -5.750669538974761963e-02 -2.192131578922271729e-01 -9.828556329011917114e-02 -3.277815878391265869e-02 -7.706770300865173340e-02 1.901874393224716187e-01 4.466069489717483521e-02 -6.563655287027359009e-02 -2.651008665561676025e-01 1.027627810835838318e-01 5.813617259263992310e-02 -1.240636706352233887e-01 -1.152864247560501099e-01 -4.854306951165199280e-02 4.231667146086692810e-02 1.221359670162200928e-01 -1.519255936145782471e-01 -3.648470714688301086e-02 -9.430827200412750244e-02 -1.165281906723976135e-01 -2.041724883019924164e-02
-1.106134578585624695e-01 2.116304039955139160e-01 -1.348848193883895874e-01 3.683944344520568848e-01 -2.436594665050506592e-01 4.223175719380378723e-02 -3.127020895481109619e-01 -6.112672388553619385e-03 6.098339706659317017e-02 -3.040297701954841614e-02 -1.416565775871276855e-01 -1.232645511627197266e-01 -2.483827993273735046e-02 -1.599662303924560547e-01 6.479959189891815186e-02 7.420897483825683594e-02 -1.658672839403152466e-02 3.146307170391082764e-01 -1.814484447240829468e-01 4.475118219852447510e-02 -2.029828727245330811e-01 -3.884601220488548279e-02 8.494741469621658325e-02 -3.303602337837219238e-01 -1.591620147228240967e-01 3.224780037999153137e-02 2.197955846786499023e-01 -3.915044367313385010e-01 -1.772742122411727905e-01 -4.006457980722188950e-03 -1.818124088458716869e-03 -4.021015018224716187e-02
-9.898784011602401733e-02 1.509354859590530396e-01 -1.338679194450378418e-01 3.474949896335601807e-01 -3.048096895217895508e-01 -1.199660897254943848e-01 1.176546812057495117e-01 -6.380801647901535034e-02 -3.473795205354690552e-02 -6.657340098172426224e-03 2.066539041697978973e-02 4.886610433459281921e-02 3.942920565605163574e-01 -1.227589845657348633e-01 5.779094994068145752e-02 -4.626319184899330139e-02 2.392925173044204712e-01 1.554685682058334351e-01 -2.323279529809951782e-01 -7.336405571550130844e-03 2.290272414684295654e-01 1.861342228949069977e-02 1.978681534528732300e-01 -1.818824559450149536e-01 2.364560812711715698e-01 1.582038104534149170e-01 -1.332920789718627930e-01 -2.768704295158386230e-01 -9.129741787910461426e-02 2.293156683444976807e-01 1.586182117462158203e-01 3.886710107326507568e-02
1.142254024744033813e-01 3.186226487159729004e-01 -3.948780596256256104e-01 1.346059739589691162e-01 -1.856094598770141602e-01 -1.246584057807922363e-01 -1.775901317596435547e-01 9.439338743686676025e-02 -2.994435653090476990e-02 -1.703839004039764404e-01 1.135414652526378632e-02 6.559639424085617065e-02 8.169829100370407104e-02 2.182798981666564941e-01 -2.609194517135620117e-01 2.084553688764572144e-01 -1.429786719381809235e-02 -1.227276250720024109e-01 3.458241373300552368e-02 9.283132851123809814e-02 -3.118760697543621063e-02 -2.949438095092773438e-01 3.383490443229675293e-02 -1.120344325900077820e-01 -1.433205902576446533e-01 8.590255677700042725e-02 -2.885222993791103363e-02 -3.916684091091156006e-01 2.396175712347030640e-01 -8.240219950675964355e-02 1.819577813148498535e-01 1.204994395375251770e-01
-3.925551772117614746e-01 2.424200177192687988e-01 -1.106036752462387085e-01 8.629243075847625732e-02 -3.168233633041381836e-01 2.049632221460342407e-01 2.270383015275001526e-02 -1.203709244728088379e-01 -3.660496696829795837e-02 -2.116407752037048340e-01 -9.521289169788360596e-02 -2.948504388332366943e-01 1.848902851343154907e-01 -2.778626978397369385e-03 3.067766781896352768e-03 2.725137397646903992e-03 2.600210905075073242e-01 1.420702189207077026e-01 -2.091107666492462158e-01 1.507434844970703125e-01 6.637584418058395386e-02 -1.303673982620239258e-01 1.037355959415435791e-01 -2.727819681167602539e-01 -1.221116110682487488e-01 -4.181772470474243164e-03 -2.227648049592971802e-01 -2.534642815589904785e-01 -1.189973726868629456e-01 -6.938100606203079224e-02 1.578233540058135986e-01 -1.487149763852357864e-02
6.136228516697883606e-02 1.240255758166313171e-01 -3.582784235477447510e-01 1.694755405187606812e-01 -4.270693957805633545e-01 8.992563933134078979e-02 -1.339054256677627563e-01 1.954061686992645264e-01 7.906258851289749146e-02 -1.133652031421661377e-01 1.381448209285736084e-01 3.897480294108390808e-02 2.159731388092041016e-01 6.070496886968612671e-02 -2.171179056167602539e-01 -1.522992365062236786e-02 1.703557968139648438e-01 -4.859317839145660400e-02 -5.867050494998693466e-03 3.767919540405273438e-02 -7.515022903680801392e-02 -5.817615985870361328e-02 -2.288649529218673706e-01 -1.088992580771446228e-01 6.946931593120098114e-03 5.535824969410896301e-02 -3.281637281179428101e-02 -3.669292330741882324e-01 3.024547696113586426e-01 2.572433054447174072e-01 -1.882377117872238159e-01 4.184015095233917236e-02
-1.863987594842910767e-01 1.058965101838111877e-01 -1.597097516059875488e-01 1.796607077121734619e-01 -1.979222446680068970e-01 1.140349209308624268e-01 -3.795543313026428223e-02 -1.887695677578449249e-02 2.587568461894989014e-01 -1.684879213571548462e-01 1.263209059834480286e-02 -1.657051146030426025e-01 2.500495314598083496e-01 -6.449414789676666260e-02 1.418983340263366699e-01 1.716703325510025024e-01 6.883622705936431885e-02 1.120167002081871033e-01 -2.491757869720458984e-01 2.993355095386505127e-01 1.594377160072326660e-01 1.881414502859115601e-01 2.554939389228820801e-01 -2.312196791172027588e-01 1.219490766525268555e-01 1.531508415937423706e-01 2.308651572093367577e-03 -1.522082090377807617e-01 -1.765493452548980713e-01 3.990824818611145020e-01 3.540157526731491089e-02 -3.616415336728096008e-02
8.180008269846439362e-03 -1.161428540945053101e-01 -4.296869933605194092e-01 4.014213681221008301e-01 -3.432770669460296631e-01 -5.580754578113555908e-02 -2.796918749809265137e-01 8.131139725446701050e-02 9.307594038546085358e-03 1.256799995899200439e-01 5.724991858005523682e-02 -1.237339302897453308e-01 -9.085477888584136963e-02 -4.233877733349800110e-02 2.206530719995498657e-01 2.013795226812362671e-01 1.478074677288532257e-02 1.031400710344314575e-01 6.137000024318695068e-02 -6.993378698825836182e-02 2.834700047969818115e-02 -5.005065351724624634e-02 -1.257861703634262085e-01 -2.987565100193023682e-01 -3.524653241038322449e-02 1.414766907691955566e-02 3.570784814655780792e-03 -1.019376516342163086e-01 1.428024619817733765e-01 2.804353460669517517e-02 3.382225930690765381e-01 1.606340557336807251e-01
-2.728334069252014160e-01 3.911923244595527649e-02 -3.162145614624023438e-02 1.374384462833404541e-01 -2.244113683700561523e-01 1.433752924203872681e-01 3.529246523976325989e-02 4.191399738192558289e-02 2.376644462347030640e-01 -1.250605285167694092e-01 -1.388921588659286499e-01 1.217353194952011108e-01 2.793739736080169678e-01 -4.209595173597335815e-02 -2.015962637960910797e-02 2.532382309436798096e-01 4.349058270454406738e-01 1.739117503166198730e-02 -1.992445141077041626e-01 2.098975628614425659e-01 3.551228940486907959e-01 -7.252079993486404419e-02 -1.699372427538037300e-03 -2.376097887754440308e-01 8.319620043039321899e-02 5.219238344579935074e-03 -7.533039152622222900e-02 3.780414990615099669e-04 2.575999125838279724e-02 1.736865043640136719e-01 5.723781511187553406e-02 2.680787444114685059e-01
-1.658692806959152222e-01 6.276822090148925781e-02 -2.416699677705764771e-01 2.551234960556030273e-01 -3.111339807510375977e-01 -8.142328262329101562e-02 1.908574812114238739e-02 4.152008295059204102e-01 1.224338710308074951e-01 -6.071330234408378601e-02 4.994024336338043213e-02 -3.939004987478256226e-02 1.182681173086166382e-01 -7.774967700242996216e-02 -2.477386891841888428e-01 -4.406096786260604858e-02 8.606783300638198853e-02 1.010937802493572235e-02 4.665090888738632202e-02 6.144547089934349060e-02 1.506967190653085709e-02 -6.509178876876831055e-02 6.040840968489646912e-02 -2.615767717361450195e-01 -9.286086261272430420e-02 -9.044349938631057739e-02 9.984965436160564423e-03 -3.767303824424743652e-01 3.557370901107788086e-01 1.417850255966186523e-01 -2.433895915746688843e-01 8.988062292337417603e-02
-2.683079242706298828e-01 3.449825346469879150e-01 -1.148256957530975342e-01 9.084300696849822998e-02 -1.471524536609649658e-01 2.569811046123504639e-01 7.222191244363784790e-02 -2.375835925340652466e-01 3.094559311866760254e-01 -1.866643279790878296e-01 4.595688730478286743e-02 -6.345561146736145020e-02 3.604112565517425537e-02 -7.751038763672113419e-03 -2.991469204425811768e-01 1.685968488454818726e-01 3.046560799703001976e-03 1.961006224155426025e-01 -1.018426269292831421e-01 2.111218422651290894e-01 3.671092391014099121e-01 -4.110801964998245239e-02 -4.869354516267776489e-02 -6.008464843034744263e-02 2.527360618114471436e-01 -9.946873784065246582e-02 1.749225407838821411e-01 -1.375011205673217773e-01 -1.196506395936012268e-01 5.538111180067062378e-02 4.955737665295600891e-02 5.678573995828628540e-02
1.187650952488183975e-02 2.465191632509231567e-01 -4.700599908828735352e-01 2.963434457778930664e-01 -1.065647229552268982e-01 1.051523312926292419e-01 3.175040781497955322e-01 -5.755527317523956299e-02 1.183328181505203247e-01 -1.492648571729660034e-01 -1.066365391016006470e-01 -1.214942187070846558e-01 -3.585970103740692139e-01 7.635117322206497192e-02 -7.723589986562728882e-02 8.072253316640853882e-02 8.750557899475097656e-02 1.012613102793693542e-01 -4.245663806796073914e-02 2.995949387550354004e-01 2.974251210689544678e-01 2.037541754543781281e-02 -7.601854950189590454e-02 -1.263083219528198242e-01 -1.691143214702606201e-02 -3.722905367612838745e-02 2.803892455995082855e-02 -1.847031414508819580e-01 7.609298825263977051e-02 1.454707384109497070e-01 5.763216316699981689e-02 -8.678918331861495972e-02
-1.776615083217620850e-01 -1.573832035064697266e-01 -3.323687613010406494e-01 2.170272469520568848e-01 -3.141664564609527588e-01 3.921159356832504272e-02 9.755992889404296875e-02 9.263240545988082886e-02 2.945264577865600586e-01 -4.262836277484893799e-01 1.654131412506103516e-01 7.980511337518692017e-02 1.333356201648712158e-01 -2.076496370136737823e-02 -1.181209906935691833e-01 2.204080671072006226e-01 4.614635556936264038e-02 1.374372392892837524e-01 -2.335882931947708130e-01 -1.519132591784000397e-02 1.319413930177688599e-01 -6.725586205720901489e-02 -4.952127858996391296e-02 1.268249005079269409e-01 -1.974236667156219482e-01 4.601543024182319641e-02 -1.731484085321426392e-01 -2.812174558639526367e-01 -1.083509027957916260e-01 5.741098523139953613e-02 4.257716611027717590e-02 3.920754417777061462e-02
7.004398386925458908e-03 2.516531944274902344e-01 -1.467515975236892700e-01 2.635757625102996826e-01 -3.117791712284088135e-01 -3.120526671409606934e-01 -1.056004166603088379e-01 2.291462570428848267e-01 -7.028729468584060669e-02 6.632590666413307190e-03 7.315748929977416992e-02 3.252094984054565430e-01 1.534274667501449585e-01 1.130003333091735840e-01 -3.398594260215759277e-02 -1.214720867574214935e-02 1.786472350358963013e-01 3.011636249721050262e-02 -7.146324962377548218e-02 1.719052791595458984e-01 1.680545657873153687e-01 1.552692148834466934e-02 -9.951236844062805176e-02 -2.820135951042175293e-01 -1.383431553840637207e-01 1.572185009717941284e-01 -2.047997266054153442e-01 -3.056666254997253418e-01 3.592190891504287720e-02 2.509599626064300537e-01 -1.402558479458093643e-02 6.755758076906204224e-02
-2.434462159872055054e-01 2.312130630016326904e-01 -1.497145295143127441e-01 1.013876125216484070e-01 -2.344139814376831055e-01 -1.446241419762372971e-02 -6.593320053070783615e-03 3.643272817134857178e-01 4.072447493672370911e-02 -3.276709839701652527e-02 9.563453495502471924e-02 1.716155558824539185e-02 1.259205639362335205e-01 -2.521936222910881042e-02 -3.345029652118682861e-01 -3.435179591178894043e-02 1.296279132366180420e-01 -6.556876003742218018e-02 -2.227326482534408569e-01 1.909397840499877930e-01 -1.674995124340057373e-01 1.087074577808380127e-01 3.058342933654785156e-01 -1.414864212274551392e-01 6.405503302812576294e-02 -3.044563811272382736e-03 -1.783444881439208984e-01 -1.179466694593429565e-01 1.624106466770172119e-01 3.483842909336090088e-01 1.625153422355651855e-01 2.007966339588165283e-01
-2.962459921836853027e-01 1.834086328744888306e-01 2.458633854985237122e-02 2.537111341953277588e-01 1.859352923929691315e-02 1.088717877864837646e-01 -2.464648634195327759e-01 1.793290823698043823e-01 1.970371901988983154e-01 -1.048231497406959534e-01 6.243723910301923752e-03 -7.652862370014190674e-02 2.772986888885498047e-01 -3.715897351503372192e-02 1.867036223411560059e-01 1.990883797407150269e-01 1.486578583717346191e-01 3.482485413551330566e-01 -2.662854790687561035e-01 -4.672466777265071869e-03 1.198648810386657715e-01 -1.698204278945922852e-01 8.826082944869995117e-02 -2.179744094610214233e-01 -1.730257272720336914e-01 -1.156904399394989014e-01 -2.512190043926239014e-01 -8.476001024246215820e-02 -2.268184348940849304e-02 6.374950520694255829e-03 -7.287997007369995117e-02 2.602819204330444336e-01
8.309275656938552856e-02 9.089351445436477661e-02 -2.679952085018157959e-01 3.550525605678558350e-01 4.582414031028747559e-02 7.662193477153778076e-02 -1.689084619283676147e-01 2.486452832818031311e-02 3.716255128383636475e-01 -1.590777337551116943e-01 -1.649285256862640381e-01 -9.349031373858451843e-03 2.522451579570770264e-01 1.577441245317459106e-01 -5.736515298485755920e-02 2.838327288627624512e-01 1.892393082380294800e-01 8.276829868555068970e-02 -2.183159589767456055e-01 8.189511299133300781e-02 6.598429381847381592e-02 1.131301298737525940e-01 -1.604673452675342560e-02 -7.349891960620880127e-02 -1.546783838421106339e-03 1.620786637067794800e-01 -1.920233853161334991e-02 -3.745930641889572144e-02 -1.153340861201286316e-01 3.402733802795410156e-01 -2.749841101467609406e-02 3.302089273929595947e-01
-3.243041336536407471e-01 3.429373204708099365e-01 -1.711271256208419800e-01 1.747753322124481201e-01 -5.185174196958541870e-02 7.135421782732009888e-02 -1.272638421505689621e-02 -1.308753192424774170e-01 8.087308146059513092e-03 -1.171644479036331177e-01 4.083386808633804321e-02 -2.380539327859878540e-01 3.781612031161785126e-04 -1.270904671400785446e-02 5.885676667094230652e-02 3.218326568603515625e-01 1.363626420497894287e-01 1.859274655580520630e-01 -3.844875395298004150e-01 -1.209016889333724976e-01 2.877605557441711426e-01 -9.851672500371932983e-02 1.155746132135391235e-01 -1.514962166547775269e-01 -1.629568263888359070e-02 -6.335324048995971680e-02 -1.524601727724075317e-01 -2.065255343914031982e-01 2.987420884892344475e-03 9.630724787712097168e-03 1.287911683320999146e-01 2.858159542083740234e-01
-1.941535323858261108e-01 2.426283657550811768e-01 -3.051302134990692139e-01 2.393154501914978027e-01 -1.437003463506698608e-01 9.080705046653747559e-02 -1.448772996664047241e-01 -2.131841480731964111e-01 1.525293737649917603e-01 -1.981324404478073120e-01 -1.166079286485910416e-02 -3.306608200073242188e-01 1.767590790987014771e-01 -7.193058729171752930e-02 2.001939713954925537e-02 9.008617699146270752e-02 1.504300534725189209e-01 2.008128538727760315e-02 -2.653559744358062744e-01 -1.671078056097030640e-01 3.278972208499908447e-01 -9.396279603242874146e-02 2.264448255300521851e-01 -1.011820137500762939e-01 -1.444981098175048828e-01 7.685992866754531860e-02 -2.682434022426605225e-01 -6.448367238044738770e-02 -3.197344392538070679e-02 1.735592931509017944e-01 8.508747816085815430e-02 -1.678733155131340027e-02
-3.805463016033172607e-01 2.979508042335510254e-01 -3.148366212844848633e-01 7.002979516983032227e-02 -1.932942420244216919e-01 9.611014276742935181e-03 -1.146883964538574219e-01 1.315878182649612427e-01 -4.566122591495513916e-02 -1.525508314371109009e-01 1.960494369268417358e-01 1.182331740856170654e-01 5.959277972579002380e-02 2.083873003721237183e-01 -2.839131355285644531e-01 -1.017649918794631958e-01 1.503532472997903824e-02 -1.053880751132965088e-01 1.050538271665573120e-01 2.041378021240234375e-01 8.126010000705718994e-02 -3.042407631874084473e-01 1.667498648166656494e-01 -1.997625231742858887e-01 -1.815021932125091553e-01 1.839044690132141113e-01 2.395617403090000153e-02 -2.182078957557678223e-01 -6.231509521603584290e-02 1.171079874038696289e-01 -1.984637044370174408e-02 1.220162883400917053e-01
-1.399584859609603882e-01 -1.212475150823593140e-01 -2.504171431064605713e-01 2.361183911561965942e-01 -3.770307302474975586e-01 1.137513667345046997e-01 -8.441732078790664673e-02 2.942651510238647461e-01 1.662429720163345337e-01 -9.249211847782135010e-02 -6.648098677396774292e-02 2.332453429698944092e-01 1.832232326269149780e-01 2.500456571578979492e-02 3.247825056314468384e-02 -1.369250118732452393e-01 -2.608849294483661652e-02 -7.913732528686523438e-02 2.566339969635009766e-01 -8.480434864759445190e-02 -9.285473823547363281e-02 3.229193389415740967e-02 2.377802738919854164e-04 -2.814699113368988037e-01 -7.962466776371002197e-02 6.086738780140876770e-02 -1.591069102287292480e-01 -2.967961728572845459e-01 1.592637449502944946e-01 2.868766486644744873e-01 -2.223051339387893677e-01 3.080129856243729591e-03
-2.366662323474884033e-01 3.828319907188415527e-01 -3.945030272006988525e-02 2.265103757381439209e-01 -3.653345406055450439e-01 -5.931775644421577454e-02 1.069884225726127625e-01 3.056876361370086670e-01 2.437090575695037842e-01 9.948517382144927979e-02 4.826770722866058350e-02 -1.532101165503263474e-02 -1.087899133563041687e-02 9.635803848505020142e-02 5.798377096652984619e-02 1.785563230514526367e-01 1.373030692338943481e-01 6.917104870080947876e-02 -1.396126747131347656e-01 -2.217018455266952515e-01 -6.755065917968750000e-02 -1.493474096059799194e-01 -3.697118535637855530e-02 -2.453354746103286743e-01 -2.217775136232376099e-01 9.921044111251831055e-02 1.304309368133544922e-01 -4.114086553454399109e-02 -5.632495135068893433e-02 2.534701824188232422e-01 -5.542898550629615784e-02 -2.392768561840057373e-01
-1.871365010738372803e-01 6.818979978561401367e-02 -4.890793263912200928e-01 2.194177359342575073e-01 -3.198215961456298828e-01 1.160109117627143860e-01 7.375572621822357178e-02 2.586492896080017090e-01 4.098802804946899414e-02 -2.997854650020599365e-01 -1.692671924829483032e-01 5.907287076115608215e-02 -1.449595838785171509e-01 -1.666095294058322906e-02 -1.034492403268814087e-01 -3.226429224014282227e-01 2.231318503618240356e-01 1.022280305624008179e-01 1.637701243162155151e-01 1.896860450506210327e-01 -3.989029675722122192e-02 5.002471059560775757e-02 1.873675920069217682e-02 -5.429350212216377258e-02 -2.352522015571594238e-01 2.528375759720802307e-02 3.025683946907520294e-02 4.293483868241310120e-02 -5.321374163031578064e-02 1.685165017843246460e-01 6.847805529832839966e-02 -5.210832692682743073e-03
-1.898691803216934204e-01 -8.493290841579437256e-02 -1.381240487098693848e-01 1.576081365346908569e-01 -3.426345288753509521e-01 8.114770799875259399e-02 -2.089156359434127808e-01 1.626329571008682251e-01 5.280312523245811462e-02 -7.002714276313781738e-02 1.962280645966529846e-02 -3.314459025859832764e-01 -4.140332341194152832e-02 -2.058149874210357666e-01 -5.699602887034416199e-02 9.804139286279678345e-02 -2.021116018295288086e-01 1.932014971971511841e-01 2.264924161136150360e-02 1.166439652442932129e-01 1.692127734422683716e-01 -2.253800183534622192e-01 1.313751786947250366e-01 -1.821011155843734741e-01 2.196941673755645752e-01 1.071322634816169739e-01 -1.526373922824859619e-01 -9.435443580150604248e-02 -2.395329177379608154e-01 2.020312994718551636e-01 -6.089093163609504700e-02 3.576068878173828125e-01
-3.265621662139892578e-01 1.895454712212085724e-02 -2.595065534114837646e-01 1.624703705310821533e-01 -1.840994805097579956e-01 1.619678884744644165e-01 -1.477770954370498657e-01 1.493563055992126465e-01 1.419354602694511414e-02 -1.259228885173797607e-01 7.101295888423919678e-02 2.254662849009037018e-02 4.500801265239715576e-01 2.085650265216827393e-01 5.788794159889221191e-02 -1.587456613779067993e-01 -4.689779132604598999e-02 4.503628611564636230e-02 -2.407049834728240967e-01 1.595286279916763306e-02 2.000883817672729492e-01 6.179725006222724915e-02 3.211091160774230957e-01 -9.572920948266983032e-02 3.260304406285285950e-02 3.766033798456192017e-02 -6.987693160772323608e-02 -1.061806902289390564e-01 -4.105234891176223755e-02 3.981490135192871094e-01 3.566377609968185425e-02 -9.238625876605510712e-03
-4.307125508785247803e-02 4.163443297147750854e-02 -2.820271551609039307e-01 2.602572143077850342e-01 -3.504545390605926514e-01 1.552148163318634033e-01 4.014563187956809998e-02 -1.779517233371734619e-01 3.813532292842864990e-01 5.291574448347091675e-02 -6.101936846971511841e-02 -1.958065629005432129e-01 -2.202860824763774872e-02 -4.816270992159843445e-02 -4.908810928463935852e-02 -1.234933137893676758e-01 4.524462670087814331e-02 2.181431055068969727e-01 -2.679500281810760498e-01 8.078751713037490845e-02 3.867043852806091309e-01 3.007779084146022797e-02 -4.311460535973310471e-03 -1.847066134214401245e-01 -8.103477768599987030e-03 2.348435670137405396e-01 -1.917617209255695343e-02 6.366430968046188354e-02 -6.866580992937088013e-02 3.570511564612388611e-02 2.774974107742309570e-01 5.496041104197502136e-02
-1.788541376590728760e-01 1.069006249308586121e-01 -2.186814695596694946e-01 4.130118787288665771e-01 -2.011651843786239624e-01 -1.251595914363861084e-01 -3.575516343116760254e-01 1.611919701099395752e-01 2.647948861122131348e-01 9.307424537837505341e-03 3.262892737984657288e-02 -3.089765608310699463e-01 3.806137666106224060e-02 7.366111129522323608e-02 8.606699109077453613e-02 4.015896841883659363e-02 -4.229868203401565552e-02 1.481931209564208984e-01 -2.605711519718170166e-01 -8.938022702932357788e-02 -1.127292588353157043e-01 -2.188400477170944214e-01 -4.797293245792388916e-02 -3.184917271137237549e-01 1.414360571652650833e-02 3.840392827987670898e-02 1.563666313886642456e-01 -1.393934190273284912e-01 6.355117261409759521e-02 2.961991913616657257e-02 1.533107310533523560e-01 -8.743968605995178223e-02
-2.812994718551635742e-01 1.371002048254013062e-01 -1.658623963594436646e-01 4.572547972202301025e-01 2.554989047348499298e-02 -5.150631186552345753e-04 -1.395694464445114136e-01 -2.503374814987182617e-01 -2.704388834536075592e-02 -3.579224273562431335e-02 2.035129815340042114e-01 1.671769767999649048e-01 -4.101720638573169708e-03 4.384928345680236816e-01 -8.009693771600723267e-02 -8.432725071907043457e-02 5.394300818443298340e-02 -6.561284512281417847e-02 2.199722453951835632e-02 -1.715918481349945068e-01 -6.956615298986434937e-02 -1.843855082988739014e-01 1.437878310680389404e-01 -5.015120655298233032e-02 -1.405152380466461182e-01 1.523408591747283936e-01 -1.102842688560485840e-01 -2.766572833061218262e-01 1.084139198064804077e-01 2.499731034040451050e-01 -1.987189427018165588e-02 -4.843035247176885605e-03
1.329041272401809692e-01 1.275915503501892090e-01 -3.633695840835571289e-01 7.493077963590621948e-02 -2.753357887268066406e-01 -1.664923876523971558e-01 -6.622305512428283691e-02 1.292784661054611206e-01 2.483813166618347168e-01 8.730728924274444580e-02 1.629283428192138672e-01 -1.483244262635707855e-02 1.512091904878616333e-01 -9.493872523307800293e-03 -2.001070529222488403e-01 7.565885037183761597e-02 1.838740259408950806e-01 2.264967411756515503e-01 -2.066965401172637939e-01 3.319587707519531250e-01 -1.028926074504852295e-01 9.105768054723739624e-02 2.402264326810836792e-01 -1.149894297122955322e-01 -1.936064511537551880e-01 2.514065802097320557e-01 9.667210280895233154e-02 -6.032865121960639954e-02 1.869678497314453125e-01 2.343007177114486694e-01 3.323936834931373596e-02 8.063034713268280029e-02
-8.385687321424484253e-02 3.593407571315765381e-02 -2.841327488422393799e-01 -7.640022784471511841e-02 -2.072218209505081177e-01 8.037684857845306396e-02 -2.183325886726379395e-01 -3.052661195397377014e-03 6.952716410160064697e-02 -2.326287776231765747e-01 -2.500152885913848877e-01 -1.302562355995178223e-01 1.083905920386314392e-01 -2.247177250683307648e-02 -2.792124152183532715e-01 3.093406558036804199e-01 -1.031871289014816284e-01 2.720267772674560547e-01 1.457796543836593628e-01 -1.719849854707717896e-01 3.427779674530029297e-01 -5.516247451305389404e-02 1.232385858893394470e-01 -1.456248015165328979e-01 -5.578451789915561676e-03 2.655763626098632812e-01 -6.839519739151000977e-02 -2.717214226722717285e-01 6.112449243664741516e-02 8.685945719480514526e-02 1.702415049076080322e-01 -4.419896751642227173e-02
-3.403912186622619629e-01 -6.004009023308753967e-02 -1.759266555309295654e-01 1.657176762819290161e-01 -2.283125668764114380e-01 -7.996495813131332397e-02 6.547021120786666870e-02 1.019841954112052917e-01 2.425169944763183594e-01 -3.307609856128692627e-01 3.092402964830398560e-02 3.438428044319152832e-02 9.935138374567031860e-02 -2.034769579768180847e-02 -3.812142908573150635e-01 2.320683375000953674e-02 -1.510080397129058838e-01 7.200921326875686646e-02 2.568576633930206299e-01 8.608727902173995972e-02 1.470853239297866821e-01 -1.064772717654705048e-02 8.997385390102863312e-03 -4.077492654323577881e-01 1.803394965827465057e-02 -1.946314610540866852e-02 -1.806145310401916504e-01 7.642220705747604370e-03 2.716256976127624512e-01 1.330992430448532104e-01 -4.291815310716629028e-02 7.886414974927902222e-02
-2.879283130168914795e-01 4.196158796548843384e-02 -6.086413189768791199e-02 2.412441819906234741e-01 -1.687728017568588257e-01 3.171869218349456787e-01 -1.316698547452688217e-02 1.494366377592086792e-01 2.053965926170349121e-01 -9.935397654771804810e-02 2.195927053689956665e-01 -6.667114049196243286e-02 1.259578466415405273e-01 1.603983193635940552e-01 1.179366633296012878e-01 -7.714756764471530914e-03 2.937077581882476807e-01 -1.505000591278076172e-01 -2.485370934009552002e-01 1.264265924692153931e-01 1.368170231580734253e-01 -8.156988024711608887e-02 2.481306344270706177e-01 -6.287778913974761963e-02 3.702703118324279785e-02 -1.251923888921737671e-01 2.173910615965723991e-03 9.399715065956115723e-02 -7.650263607501983643e-02 4.371444880962371826e-01 1.989830285310745239e-01 3.949565812945365906e-02
-1.670555919408798218e-01 -3.387891873717308044e-02 -3.120729327201843262e-01 2.152194529771804810e-01 -3.204513788223266602e-01 5.052443221211433411e-02 1.636285930871963501e-01 9.081332385540008545e-02 2.752803862094879150e-01 -2.848691344261169434e-01 -5.096225533634424210e-03 1.282766312360763550e-01 1.482240706682205200e-01 1.561828255653381348e-01 -6.935654580593109131e-02 6.712301820516586304e-02 1.014615893363952637e-01 -1.276853028684854507e-02 -1.777497082948684692e-01 -2.921532280743122101e-02 2.209775000810623169e-01 -2.375719696283340454e-01 -1.432050764560699463e-02 2.067573070526123047e-01 -1.637236326932907104e-01 -9.646341204643249512e-02 -2.702954709529876709e-01 -2.460858551785349846e-03 2.153211236000061035e-01 1.544903963804244995e-01 5.770184099674224854e-02 2.898538708686828613e-01
4.179379343986511230e-02 2.667451798915863037e-01 -3.152379393577575684e-01 3.098344802856445312e-01 -1.117756366729736328e-01 1.506786048412322998e-01 -4.026952385902404785e-01 1.846218407154083252e-01 9.875795245170593262e-02 9.488874673843383789e-02 -1.366082876920700073e-01 -1.046914905309677124e-01 6.777206808328628540e-02 -1.271981000900268555e-01 4.995395615696907043e-02 1.447489708662033081e-01 -1.180969774723052979e-01 3.476774692535400391e-01 -1.286128163337707520e-01 -1.789179444313049316e-01 2.297539322171360254e-04 -1.116599068045616150e-01 -3.076496720314025879e-02 -5.174616724252700806e-02 -4.890204966068267822e-02 -2.116993814706802368e-02 1.380882263183593750e-01 -4.256576597690582275e-01 -4.026411846280097961e-02 1.971397362649440765e-02 5.283921584486961365e-02 1.778374239802360535e-02
-2.250174731016159058e-01 1.722837388515472412e-01 -2.830988764762878418e-01 7.179986685514450073e-02 -1.261546760797500610e-01 1.338008791208267212e-01 -1.532842367887496948e-01 -2.295756898820400238e-02 1.629929095506668091e-01 -2.424992620944976807e-01 -1.149409171193838120e-02 -2.370298206806182861e-01 2.208382487297058105e-01 -8.364468812942504883e-02 6.965107470750808716e-02 3.793959692120552063e-02 3.191432058811187744e-01 3.023610077798366547e-02 -3.926213085651397705e-01 -1.197283342480659485e-01 2.222069501876831055e-01 -1.738149523735046387e-01 -1.074831932783126831e-02 -1.644610464572906494e-01 6.747416686266660690e-03 -1.209647580981254578e-01 2.015255205333232880e-02 -2.896148562431335449e-01 -9.492634981870651245e-02 -5.534428358078002930e-02 1.394645422697067261e-01 2.535966336727142334e-01
-2.654058933258056641e-01 -3.151508420705795288e-02 -2.582254409790039062e-01 3.008127808570861816e-01 -2.295643836259841919e-02 -2.062823325395584106e-01 -2.775147743523120880e-02 1.074247658252716064e-01 1.627090573310852051e-01 -1.106287464499473572e-01 1.601692885160446167e-01 -4.044352099299430847e-02 4.963586851954460144e-02 -1.330877691507339478e-01 -3.981316387653350830e-01 -1.170901283621788025e-01 -1.298875361680984497e-01 7.390081137418746948e-02 3.111606463789939880e-02 6.360225379467010498e-02 3.297082781791687012e-01 2.634303458034992218e-02 -2.278674989938735962e-01 -3.113991320133209229e-01 1.641193330287933350e-01 2.718685753643512726e-02 -1.886783353984355927e-02 -9.802303463220596313e-02 2.818448543548583984e-01 1.880173087120056152e-01 1.174334064126014709e-01 -7.585511356592178345e-02
-1.617457568645477295e-01 7.298991829156875610e-02 -4.152298271656036377e-01 2.445084275677800179e-03 -1.987418383359909058e-01 -1.198146864771842957e-01 4.820967838168144226e-02 6.175056472420692444e-02 9.608713537454605103e-02 8.655964396893978119e-03 -1.498135626316070557e-01 -1.646708510816097260e-02 1.303622573614120483e-01 1.651700735092163086e-01 -2.572479546070098877e-01 -1.130258068442344666e-01 -1.025861781090497971e-02 7.464987039566040039e-02 -1.692442893981933594e-01 4.644010961055755615e-02 4.074190557003021240e-02 1.283475942909717560e-02 3.852308094501495361e-01 9.443306922912597656e-02 7.713932543992996216e-02 2.575794979929924011e-02 -1.602171659469604492e-01 -1.979943960905075073e-01 1.218064725399017334e-01 4.423821866512298584e-01 2.320509999990463257e-01 2.221557497978210449e-01
1.025184690952301025e-01 2.471824586391448975e-01 -8.602765947580337524e-02 1.427757740020751953e-01 -2.439530044794082642e-01 3.841026127338409424e-01 2.218452654778957367e-02 1.912638396024703979e-01 -1.780553720891475677e-02 -1.321193724870681763e-01 2.385404556989669800e-01 -5.725956708192825317e-02 -4.269268363714218140e-02 4.086160100996494293e-03 -1.320311874151229858e-01 3.306787984911352396e-04 -2.601967751979827881e-01 1.249770373106002808e-01 -2.142368406057357788e-01 2.231874912977218628e-01 1.511808037757873535e-01 -2.993596792221069336e-01 1.252579838037490845e-01 -2.150225192308425903e-01 -1.071049273014068604e-02 2.353327870368957520e-01 -5.791805218905210495e-03 -2.154381573200225830e-01 -5.821100994944572449e-02 2.413506060838699341e-01 -1.868397928774356842e-02 -2.046944200992584229e-01
-2.912088632583618164e-01 -1.969133317470550537e-02 -2.810301482677459717e-01 3.873939439654350281e-02 -2.510674893856048584e-01 -6.257686764001846313e-02 3.299654647707939148e-02 1.501672118902206421e-01 6.988848745822906494e-02 -1.110710501670837402e-01 4.886679351329803467e-02 -1.257665455341339111e-01 -6.556320004165172577e-03 2.735971845686435699e-02 -2.368009388446807861e-01 -4.878613632172346115e-03 7.869501411914825439e-02 -4.815935343503952026e-02 -1.818848103284835815e-01 1.693473160266876221e-01 1.283153295516967773e-01 -5.307481065392494202e-02 4.143398404121398926e-01 -1.072349622845649719e-01 1.714710891246795654e-01 -1.188428550958633423e-01 -2.621198445558547974e-02 -1.651849038898944855e-02 -5.695996340364217758e-03 4.531887769699096680e-01 1.920535713434219360e-01 3.031674325466156006e-01
-1.115345060825347900e-01 2.117344290018081665e-01 -2.517130374908447266e-01 1.550227999687194824e-01 -3.850449994206428528e-02 1.326024234294891357e-01 6.453545391559600830e-02 2.339778989553451538e-01 3.443485796451568604e-01 1.619072444736957550e-02 -7.212953269481658936e-02 -9.190019220113754272e-02 1.083482056856155396e-02 -1.597596704959869385e-01 3.515630960464477539e-02 -1.188807338476181030e-01 -1.513165533542633057e-01 2.940585315227508545e-01 -1.982861161231994629e-01 1.981264948844909668e-01 3.924961686134338379e-01 4.967024084180593491e-03 2.908867895603179932e-01 -1.385544389486312866e-01 -1.330594625324010849e-02 1.379129588603973389e-01 -1.683520227670669556e-01 -1.794842183589935303e-01 4.562139883637428284e-02 1.255841851234436035e-01 7.670193910598754883e-02 2.335510998964309692e-01
-2.518741190433502197e-01 4.938106611371040344e-02 2.972762472927570343e-02 -4.120859131217002869e-02 -4.298994541168212891e-01 -2.016580104827880859e-02 3.093957342207431793e-02 2.233707159757614136e-01 1.550146043300628662e-01 9.362996369600296021e-02 1.120818927884101868e-01 2.609420102089643478e-03 -1.473995894193649292e-01 -3.601874038577079773e-02 8.653479069471359253e-02 3.893528580665588379e-01 1.523548364639282227e-01 2.041288018226623535e-01 -1.314978767186403275e-02 1.799321919679641724e-01 1.065518409013748169e-01 -7.992944121360778809e-02 -8.542414754629135132e-03 1.281809508800506592e-01 -1.969908177852630615e-01 1.844113320112228394e-02 -2.510384321212768555e-01 -3.607002198696136475e-01 1.555300205945968628e-01 2.643025517463684082e-01 8.509860932826995850e-02 -5.255664512515068054e-02
-5.019329190254211426e-01 -7.892649620771408081e-02 -1.383269280195236206e-01 1.834201365709304810e-01 -9.697999060153961182e-02 1.368260085582733154e-01 -1.686522066593170166e-01 -6.243268400430679321e-02 -4.889445006847381592e-02 1.129951179027557373e-01 1.094000115990638733e-01 -1.273597329854965210e-01 -1.902494728565216064e-01 6.097693741321563721e-02 1.728958189487457275e-01 -2.178401220589876175e-03 -1.599518358707427979e-01 1.633382141590118408e-01 1.043239980936050415e-01 -1.857175081968307495e-01 -1.512714661657810211e-03 -8.348544687032699585e-02 2.098500877618789673e-01 -3.128007948398590088e-01 6.763903656974434853e-04 1.005313768982887268e-01 -4.352451488375663757e-02 -1.624952256679534912e-01 5.584493279457092285e-02 5.319042876362800598e-02 5.515807494521141052e-02 4.706828892230987549e-01
-2.721543610095977783e-01 2.776465117931365967e-01 -1.978963464498519897e-01 2.195010185241699219e-01 -7.357669621706008911e-02 2.009420841932296753e-01 6.079635396599769592e-02 -1.179799661040306091e-01 1.799624413251876831e-01 -2.056956589221954346e-01 -2.053309828042984009e-01 -2.152810990810394287e-01 2.822693288326263428e-01 9.608454257249832153e-02 -4.829989746212959290e-02 1.536713987588882446e-01 2.147093862295150757e-01 1.531448364257812500e-01 -3.201593160629272461e-01 -6.185317412018775940e-02 2.440570145845413208e-01 -7.076046615839004517e-02 1.012321561574935913e-01 -2.867324054241180420e-01 -2.137640491127967834e-02 -6.609480828046798706e-02 -4.180435836315155029e-02 -5.385387316346168518e-02 3.956196084618568420e-02 -1.941630430519580841e-02 2.209305763244628906e-01 1.639900058507919312e-01
-4.751591943204402924e-03 2.108677774667739868e-01 -2.612656950950622559e-01 3.197088837623596191e-01 -2.329239845275878906e-01 1.174119487404823303e-01 -1.776528954505920410e-01 1.652652472257614136e-01 -1.031304430216550827e-02 -8.640263229608535767e-02 -1.132142394781112671e-01 -1.946300417184829712e-01 -1.216289252042770386e-01 -8.441721647977828979e-02 -6.241404637694358826e-02 5.906808748841285706e-02 -3.187156021595001221e-01 8.077719062566757202e-02 -3.252950608730316162e-01 -4.565662145614624023e-02 -3.468069434165954590e-02 -1.788009256124496460e-01 1.630381196737289429e-01 -1.925080865621566772e-01 -1.787026599049568176e-02 1.257233321666717529e-01 1.737128794193267822e-01 -3.905748426914215088e-01 -1.214737817645072937e-01 1.472642719745635986e-01 1.059199124574661255e-01 1.059257462620735168e-01
-5.189587920904159546e-02 -3.141975775361061096e-02 -1.939528882503509521e-01 2.159861326217651367e-01 -4.745862260460853577e-02 2.139689028263092041e-01 -2.980446517467498779e-01 2.393948612734675407e-03 3.214343190193176270e-01 -7.440093904733657837e-02 -1.172985695302486420e-02 -1.526783704757690430e-01 8.937299996614456177e-02 -3.558099269866943359e-04 1.205950453877449036e-01 -9.691667556762695312e-02 9.587150812149047852e-02 1.263047903776168823e-01 -5.907474458217620850e-02 3.001474440097808838e-01 4.127510190010070801e-01 5.911649391055107117e-02 2.235962152481079102e-01 -2.045529335737228394e-01 1.720586568117141724e-01 3.447267413139343262e-02 -7.654330134391784668e-02 -6.400128453969955444e-02 1.169495508074760437e-01 3.902713954448699951e-01 6.672691553831100464e-02 1.238784119486808777e-01
2.508520148694515228e-02 8.746869862079620361e-02 -8.656944334506988525e-02 2.676460444927215576e-01 -3.563113212585449219e-01 -2.574837580323219299e-02 -6.073342263698577881e-02 1.687922328710556030e-01 1.580137759447097778e-01 -7.790828496217727661e-02 1.440529376268386841e-01 1.964580267667770386e-01 1.127188950777053833e-01 -7.659297436475753784e-02 -2.388190925121307373e-01 -3.911431729793548584e-01 1.410396210849285126e-02 -6.800901889801025391e-02 -1.823667585849761963e-01 5.682154744863510132e-02 -1.227672994136810303e-01 -2.198634445667266846e-01 -1.129563748836517334e-01 -2.663133740425109863e-01 -1.598845124244689941e-01 7.232274860143661499e-02 2.056275904178619385e-01 -3.212297856807708740e-01 1.129112988710403442e-01 2.084327936172485352e-01 -1.376245263963937759e-02 1.129369735717773438e-01
-2.412584275007247925e-01 2.677756547927856445e-01 -3.440766930580139160e-01 4.067090153694152832e-01 -3.125933408737182617e-01 8.695384114980697632e-02 -3.539809286594390869e-01 7.701730728149414062e-02 -9.830598533153533936e-02 6.829664856195449829e-02 -6.583452969789505005e-02 -1.143454834818840027e-01 -1.283832192420959473e-01 7.236388325691223145e-02 -3.958282247185707092e-02 9.473614394664764404e-02 -1.369151771068572998e-01 1.949319392442703247e-01 -2.597146630287170410e-01 7.044374197721481323e-02 -3.308102488517761230e-02 -2.377470023930072784e-02 9.346602112054824829e-02 -1.502869576215744019e-01 5.405233427882194519e-02 -2.208696678280830383e-02 6.917281448841094971e-02 -2.861174643039703369e-01 -6.628508865833282471e-02 -9.645563550293445587e-03 1.369767934083938599e-01 -1.016616225242614746e-01
-1.485814303159713745e-01 -5.505090951919555664e-02 -1.478122472763061523e-01 4.155553579330444336e-01 -3.397147059440612793e-01 1.676449179649353027e-02 -3.555215299129486084e-01 3.292958065867424011e-02 1.794734448194503784e-01 9.743466228246688843e-02 7.731313258409500122e-02 7.983100414276123047e-02 -8.808938413858413696e-02 -2.641203626990318298e-02 2.302659302949905396e-01 4.611272737383842468e-02 -1.978972703218460083e-01 6.770421564579010010e-02 -1.052736863493919373e-01 -3.882640972733497620e-02 -1.253112107515335083e-01 -7.544247433543205261e-03 2.574430406093597412e-02 -3.322312831878662109e-01 1.085596829652786255e-01 2.356069087982177734e-01 1.608107239007949829e-01 -2.412009537220001221e-01 1.872866153717041016e-01 1.639512628316879272e-01 1.416128277778625488e-01 5.521707609295845032e-02
5.496209114789962769e-02 -1.900674961507320404e-02 -4.065592885017395020e-01 2.308944165706634521e-01 -4.955413341522216797e-01 1.009081751108169556e-01 -2.499508708715438843e-01 2.316562831401824951e-01 7.319636642932891846e-02 -6.632006168365478516e-02 1.447426527738571167e-01 1.345846951007843018e-01 2.088388949632644653e-01 -3.274341579526662827e-03 -5.364876985549926758e-02 1.294037792831659317e-02 2.043761499226093292e-02 -8.579044044017791748e-02 6.088780984282493591e-02 1.169719770550727844e-01 2.393579669296741486e-02 -7.470188289880752563e-02 -1.582528837025165558e-02 -3.214107751846313477e-01 -9.342971444129943848e-02 -4.087872058153152466e-02 6.042267382144927979e-02 -2.590197324752807617e-01 2.063515335321426392e-01 1.595006287097930908e-01 -1.468701660633087158e-01 7.093173265457153320e-02
-3.950938880443572998e-01 2.122680246829986572e-01 -6.486620754003524780e-02 3.779022395610809326e-01 -2.474564760923385620e-01 1.621125265955924988e-02 -2.702008932828903198e-03 -1.549438834190368652e-01 -6.802286952733993530e-04 6.852917373180389404e-02 8.108677715063095093e-02 -8.840845525264739990e-02 3.634691834449768066e-01 -2.234293073415756226e-01 4.562118090689182281e-03 -3.104215115308761597e-02 1.141469702124595642e-01 1.183732226490974426e-01 -9.724792838096618652e-02 1.190077215433120728e-01 2.170314937829971313e-01 -1.036954205483198166e-02 1.634172350168228149e-01 -7.793258130550384521e-02 1.064087525010108948e-01 8.748923242092132568e-02 9.702924638986587524e-02 -8.111792802810668945e-02 -1.306450217962265015e-01 3.979120850563049316e-01 1.196130290627479553e-01 9.422497451305389404e-02
-2.821432054042816162e-01 3.862582743167877197e-01 -2.148822695016860962e-01 -1.142245978116989136e-01 -8.976302295923233032e-02 -6.762208044528961182e-02 -1.380066573619842529e-01 3.049925267696380615e-01 6.035784631967544556e-02 -1.456048488616943359e-01 8.514484763145446777e-02 1.052307486534118652e-01 -1.380896717309951782e-01 1.860870867967605591e-01 -1.546670794486999512e-01 -1.391674429178237915e-01 2.114507555961608887e-01 -1.473174840211868286e-01 -6.257659941911697388e-02 1.972126215696334839e-01 -2.979544806294143200e-04 -3.046136200428009033e-01 4.562956839799880981e-02 -2.138051986694335938e-01 -2.618157304823398590e-02 2.689557075500488281e-01 3.136641159653663635e-02 -2.937882840633392334e-01 3.494732826948165894e-02 1.881592273712158203e-01 -9.207215160131454468e-03 -1.712257415056228638e-02
-2.749335765838623047e-01 2.392288297414779663e-01 -1.461324095726013184e-01 5.181371420621871948e-02 -2.763976752758026123e-01 4.026707261800765991e-02 -1.531878113746643066e-01 1.802388131618499756e-01 2.989315427839756012e-02 -2.052128873765468597e-02 3.416047692298889160e-01 -1.695895195007324219e-01 -7.496809214353561401e-02 1.158169955015182495e-01 -9.871613234281539917e-02 8.616298437118530273e-02 9.354848414659500122e-03 2.405797876417636871e-02 -3.200150793418288231e-03 -2.791227698326110840e-01 3.389049693942070007e-02 -4.036190211772918701e-01 -7.504440099000930786e-02 -1.197969242930412292e-01 -2.622666060924530029e-01 -3.248283267021179199e-02 2.826732993125915527e-01 -8.807008713483810425e-02 -2.135679684579372406e-02 3.190606236457824707e-01 -4.301285371184349060e-02 -4.437255114316940308e-02
-2.113148868083953857e-01 2.215519994497299194e-01 -2.955215573310852051e-01 2.996003329753875732e-01 -1.085128784179687500e-01 2.052655518054962158e-01 -4.504892230033874512e-01 1.344861984252929688e-01 -1.940019614994525909e-02 1.079854741692543030e-01 -7.306875288486480713e-02 -3.449380397796630859e-02 -6.745913624763488770e-02 1.832034438848495483e-02 8.632522076368331909e-03 2.462507411837577820e-02 5.846320465207099915e-02 1.987787932157516479e-01 -2.155060470104217529e-01 1.534431357868015766e-03 5.230718757957220078e-03 4.503634409047663212e-04 -9.006310254335403442e-02 -3.127690255641937256e-01 8.107173442840576172e-02 4.488897696137428284e-02 2.871849238872528076e-01 -2.690669298171997070e-01 -2.124732285737991333e-01 4.027825221419334412e-02 2.273815125226974487e-02 -1.549655199050903320e-01
-1.987465620040893555e-01 -1.391955837607383728e-02 -1.598650366067886353e-01 -2.236839383840560913e-02 -2.240786850452423096e-01 2.333254069089889526e-01 -1.990480870008468628e-01 -7.152333110570907593e-02 3.000604212284088135e-01 -1.851776801049709320e-02 -1.582422703504562378e-01 2.502873241901397705e-01 1.012156903743743896e-01 1.055740192532539368e-01 2.116649448871612549e-01 3.510885834693908691e-01 1.357525438070297241e-01 -1.163483560085296631e-01 -5.616483837366104126e-02 1.444533318281173706e-01 5.987848341464996338e-02 -3.196692466735839844e-01 1.015291213989257812e-01 -1.754675507545471191e-01 -1.911428421735763550e-01 7.756082713603973389e-02 -6.488808244466781616e-02 -1.607805192470550537e-01 -1.270053088665008545e-01 3.182201385498046875e-01 1.153186857700347900e-01 1.057311668992042542e-01
-2.442882955074310303e-01 9.677605330944061279e-02 -2.707451283931732178e-01 1.054734885692596436e-01 -7.208368182182312012e-02 -4.865048825740814209e-02 -1.758046746253967285e-01 1.510729342699050903e-01 1.373815834522247314e-01 -1.355330049991607666e-01 2.068841643631458282e-02 2.018529474735260010e-01 -2.751241810619831085e-02 -1.666318327188491821e-01 -1.986702680587768555e-01 3.564755991101264954e-02 7.670664042234420776e-02 7.368886470794677734e-02 2.344614453613758087e-02 -7.764153648167848587e-03 -4.549676179885864258e-02 -3.732340410351753235e-02 -4.551197588443756104e-02 -4.277769327163696289e-01 -2.438092976808547974e-01 -2.081541866064071655e-01 -1.546849459409713745e-01 -2.036684304475784302e-01 3.674830198287963867e-01 9.536203742027282715e-02 -3.885623812675476074e-02 3.511115312576293945e-01
-1.935469210147857666e-01 4.618424177169799805e-02 -3.256185650825500488e-01 1.250869184732437134e-01 -2.695093750953674316e-01 1.157774403691291809e-01 -1.189573183655738831e-01 1.868102997541427612e-01 4.778997227549552917e-02 -2.268213182687759399e-01 5.803761258721351624e-02 7.005316764116287231e-02 -2.127865850925445557e-01 -2.204728126525878906e-01 6.354580074548721313e-02 -1.626106053590774536e-01 1.941900104284286499e-01 9.768039733171463013e-02 3.250204771757125854e-02 4.793378990143537521e-03 8.258671313524246216e-02 2.129555791616439819e-01 -1.148020327091217041e-01 -7.642851769924163818e-02 -2.577185332775115967e-01 3.075871467590332031e-01 -1.670621186494827271e-01 -7.897530496120452881e-02 3.036160171031951904e-01 3.083254098892211914e-01 -8.878713846206665039e-02 8.626505732536315918e-02
-2.406563311815261841e-01 1.793148368597030640e-01 -1.988431662321090698e-01 9.461638331413269043e-02 -1.467750072479248047e-01 -4.439676553010940552e-02 -6.440571695566177368e-02 1.594472378492355347e-01 -5.516253784298896790e-02 -1.496306657791137695e-01 4.360376391559839249e-03 2.726811170578002930e-01 1.482713967561721802e-02 2.485815137624740601e-01 -1.236030906438827515e-01 -9.647615253925323486e-02 2.664925716817378998e-02 1.423935294151306152e-01 -7.093162834644317627e-02 9.284308552742004395e-02 1.366196423768997192e-01 8.788731694221496582e-02 -9.010602533817291260e-02 -1.901569068431854248e-01 -1.983141452074050903e-01 6.780149042606353760e-02 -7.812657952308654785e-02 -2.813584506511688232e-01 5.155926346778869629e-01 8.896454423666000366e-02 -1.097893435508012772e-02 3.370196819305419922e-01
-1.457938104867935181e-01 1.029554009437561035e-01 -1.861918121576309204e-01 8.619969710707664490e-03 -2.830295562744140625e-01 2.757832407951354980e-01 -7.655458152294158936e-02 -8.958370983600616455e-02 1.210237145423889160e-01 -1.280688494443893433e-01 -5.533153936266899109e-02 -1.657052487134933472e-01 -3.598307818174362183e-02 2.794105093926191330e-03 -8.936645090579986572e-02 -5.526894703507423401e-02 9.671531617641448975e-02 2.287053912878036499e-01 -1.903715133666992188e-01 2.259868383407592773e-01 3.375876247882843018e-01 2.291527986526489258e-01 -4.603904671967029572e-03 -7.346301525831222534e-02 1.184207871556282043e-01 -1.225830838084220886e-01 -3.477710485458374023e-01 -4.119001701474189758e-02 1.557983011007308960e-01 3.379012048244476318e-01 2.528583407402038574e-01 -1.204082071781158447e-01
-1.601022183895111084e-01 -2.592944540083408356e-02 -2.426792979240417480e-01 3.078681826591491699e-01 -8.573565632104873657e-02 -6.856934726238250732e-02 -9.387305378913879395e-02 -6.561369448900222778e-02 1.370166093111038208e-01 2.076168917119503021e-02 1.499286741018295288e-01 3.165165195241570473e-03 4.724042713642120361e-01 -2.377082034945487976e-02 -6.208891794085502625e-02 -8.533366769552230835e-02 3.481373786926269531e-01 2.806948721408843994e-01 -1.473336666822433472e-02 2.283330559730529785e-01 2.096341699361801147e-01 -2.786565423011779785e-01 1.257999241352081299e-01 -2.053854800760746002e-02 5.995376780629158020e-02 -2.423712052404880524e-03 3.541312366724014282e-02 -9.985930472612380981e-02 -4.540572315454483032e-02 2.551620900630950928e-01 2.145584076642990112e-01 -8.459969423711299896e-03
-2.364209741353988647e-01 1.768487840890884399e-01 -4.181143045425415039e-01 -1.294207572937011719e-01 -2.494817227125167847e-01 1.315897852182388306e-01 -1.034913957118988037e-01 3.131173253059387207e-01 8.825422823429107666e-02 -6.594365835189819336e-02 -7.320304214954376221e-02 9.080527722835540771e-02 7.530698925256729126e-02 -5.699007213115692139e-02 -2.208733409643173218e-01 1.673580706119537354e-01 2.626025676727294922e-01 -1.809613257646560669e-01 8.178448677062988281e-02 1.578191667795181274e-01 4.077837988734245300e-02 -1.036302670836448669e-01 2.986390888690948486e-01 1.917493715882301331e-02 -9.587960690259933472e-02 1.188490912318229675e-01 -2.135656476020812988e-01 -1.258501708507537842e-01 1.127857118844985962e-01 8.151561021804809570e-02 2.421232461929321289e-01 1.532400697469711304e-01
-2.870597243309020996e-01 3.459640443325042725e-01 -1.927160322666168213e-01 4.620229080319404602e-02 -2.142721265554428101e-01 1.478969752788543701e-01 -9.735099226236343384e-02 1.976148784160614014e-01 1.212849169969558716e-01 -1.581744402647018433e-01 7.436008006334304810e-02 8.311086893081665039e-02 1.031197085976600647e-01 2.873677909374237061e-01 2.695696055889129639e-01 1.597831398248672485e-01 2.020292878150939941e-01 2.697336720302700996e-03 8.780504763126373291e-02 1.577555090188980103e-01 3.976270854473114014e-01 -1.195417903363704681e-02 1.528063565492630005e-01 -1.124089658260345459e-01 1.873333603143692017e-01 1.138767525553703308e-01 1.554284058511257172e-02 -6.904599070549011230e-02 1.948412321507930756e-02 8.892125636339187622e-02 2.618193030357360840e-01 3.429647535085678101e-02
-2.530139982700347900e-01 1.226009428501129150e-01 -1.088031008839607239e-01 5.348759144544601440e-02 -2.755567431449890137e-01 6.073483452200889587e-02 1.298809773288667202e-03 2.593360543251037598e-01 1.257684528827667236e-01 1.676224172115325928e-01 -9.735615551471710205e-02 1.464921683073043823e-01 1.413146406412124634e-01 1.416480243206024170e-01 1.196743026375770569e-01 -5.018885061144828796e-02 4.622042551636695862e-02 2.776514887809753418e-01 9.967288374900817871e-02 8.077912032604217529e-02 7.607659697532653809e-02 1.158962845802307129e-01 3.369285166263580322e-01 -1.369195245206356049e-02 -7.687530666589736938e-02 -6.149316951632499695e-02 -1.400571763515472412e-01 -1.653907895088195801e-01 -2.103329002857208252e-01 4.888709783554077148e-01 -7.752992212772369385e-02 2.304936647415161133e-01
-1.933000087738037109e-01 -2.720664255321025848e-02 -2.725308835506439209e-01 3.148258924484252930e-01 -1.355362497270107269e-02 -5.616085231304168701e-02 -8.962144702672958374e-02 2.820827364921569824e-01 1.018000543117523193e-01 -1.854206919670104980e-01 3.187672793865203857e-02 2.587500959634780884e-02 7.669845223426818848e-02 -4.855116456747055054e-02 -2.737011015415191650e-01 -8.183986693620681763e-02 -2.264170646667480469e-01 1.139639392495155334e-01 3.366079926490783691e-01 -6.192531902343034744e-03 1.877040565013885498e-01 8.820468932390213013e-02 -5.386115610599517822e-02 -2.574409544467926025e-01 -2.042000442743301392e-01 -4.869920015335083008e-02 -1.310371160507202148e-01 -2.402746826410293579e-01 1.502192020416259766e-01 3.038057386875152588e-01 1.799917314201593399e-03 1.940668225288391113e-01
-1.155666038393974304e-01 2.558432817459106445e-01 -2.457455545663833618e-01 2.816969454288482666e-01 -1.569523364305496216e-01 5.659269634634256363e-03 -2.763957679271697998e-01 2.026110440492630005e-01 1.413160264492034912e-01 1.798887699842453003e-01 5.373853724449872971e-03 -1.509418487548828125e-01 -1.652569323778152466e-01 -6.356826424598693848e-02 1.783706396818161011e-01 -4.607744887471199036e-02 1.055298522114753723e-01 7.914432138204574585e-02 -3.648031949996948242e-01 -1.924474686384201050e-01 -1.926943510770797729e-01 -2.263912707567214966e-01 -1.180628780275583267e-02 -3.022768199443817139e-01 1.026279106736183167e-01 9.913311153650283813e-02 9.414817392826080322e-02 -2.203229963779449463e-01 1.430397480726242065e-01 1.677027046680450439e-01 5.327249690890312195e-02 -4.794868454337120056e-02
-3.445315957069396973e-01 -1.053054258227348328e-02 -4.297830536961555481e-02 2.089509516954421997e-01 -2.608016133308410645e-01 1.894175708293914795e-01 4.733769595623016357e-02 2.425587177276611328e-01 2.849947512149810791e-01 -2.888357043266296387e-01 2.387891411781311035e-01 1.116288155317306519e-01 3.033659420907497406e-02 -1.113316603004932404e-02 1.464142184704542160e-02 -5.654503777623176575e-02 2.314234226942062378e-01 -1.206632778048515320e-01 -3.562437295913696289e-01 1.000993326306343079e-01 7.817448675632476807e-02 -6.762911099940538406e-03 2.345996797084808350e-01 -9.377142786979675293e-02 -4.690723866224288940e-02 -2.315544337034225464e-02 -6.611541844904422760e-03 1.162404492497444153e-01 -7.416751980781555176e-02 3.647122085094451904e-01 3.419822826981544495e-02 3.334047272801399231e-02
-1.859671920537948608e-01 9.958362579345703125e-02 -3.465485274791717529e-01 2.213132083415985107e-01 -1.742085516452789307e-01 4.325008392333984375e-02 -7.398968935012817383e-02 2.603436112403869629e-01 -3.230885416269302368e-02 -1.219581663608551025e-01 7.209682464599609375e-02 2.186452150344848633e-01 7.684095948934555054e-02 -3.096241317689418793e-02 -3.085050582885742188e-01 -6.010503321886062622e-02 2.312210351228713989e-01 3.112412616610527039e-02 -1.184530928730964661e-01 1.571850627660751343e-01 -3.496573865413665771e-02 6.444863229990005493e-02 2.943776175379753113e-02 -4.033471345901489258e-01 -1.755028069019317627e-01 7.944739423692226410e-03 -1.668969392776489258e-01 -1.204168349504470825e-01 2.612953782081604004e-01 9.404847770929336548e-02 -1.180200651288032532e-01 2.828584611415863037e-01
-1.918065100908279419e-01 4.420402273535728455e-02 -1.081721708178520203e-01 1.715526878833770752e-01 -4.180381000041961670e-01 1.200760677456855774e-01 -6.800664216279983521e-02 2.916214466094970703e-01 4.135279357433319092e-02 3.885425627231597900e-01 5.644998326897621155e-02 1.794890016317367554e-01 -2.875695703551173210e-03 2.478229552507400513e-01 -9.983263909816741943e-02 2.849052287638187408e-02 -4.349821060895919800e-02 -7.469326257705688477e-03 1.693092733621597290e-01 1.064324304461479187e-01 -7.592611759901046753e-02 -4.908961802721023560e-02 -4.424551874399185181e-02 -3.510153293609619141e-01 9.753715991973876953e-02 5.548929423093795776e-02 6.120868399739265442e-02 -1.742963045835494995e-01 1.999368071556091309e-01 3.400178551673889160e-01 2.439856529235839844e-02 5.306423828005790710e-02
-5.625193938612937927e-02 3.106185607612133026e-02 -8.227080851793289185e-02 2.314695268869400024e-01 -3.401223421096801758e-01 1.552897095680236816e-01 1.583695411682128906e-01 -1.571457982063293457e-01 6.827449053525924683e-02 -9.709481894969940186e-02 -1.684107333421707153e-01 -6.036199629306793213e-02 2.367238551378250122e-01 -1.072072535753250122e-01 -9.240733832120895386e-02 4.316215589642524719e-02 2.401242591440677643e-02 8.777923882007598877e-02 -4.151448309421539307e-01 -1.480079293251037598e-01 2.793861925601959229e-01 -2.411659210920333862e-01 2.186186611652374268e-02 -2.992769144475460052e-02 -8.230731636285781860e-02 -4.486828297376632690e-02 -1.128914579749107361e-01 -3.781386837363243103e-02 -3.068932704627513885e-02 2.496856898069381714e-01 4.058077633380889893e-01 1.757009476423263550e-01
-1.996661573648452759e-01 1.068410724401473999e-01 -3.685304224491119385e-01 1.708385199308395386e-01 -4.978271573781967163e-02 -9.939056634902954102e-02 -7.693603634834289551e-02 3.089064061641693115e-01 1.738729029893875122e-01 2.602763772010803223e-01 -2.238273620605468750e-02 1.370451897382736206e-01 2.560156583786010742e-01 -1.733304709196090698e-01 3.533826768398284912e-02 -7.328328490257263184e-02 8.891324698925018311e-02 7.772763725370168686e-03 8.226693421602249146e-02 1.115118935704231262e-01 -2.664295770227909088e-02 7.183608412742614746e-02 2.230273187160491943e-01 -2.056446969509124756e-01 -1.613908559083938599e-01 2.542403638362884521e-01 2.649446427822113037e-01 -1.320321559906005859e-01 5.472670122981071472e-02 3.549911379814147949e-01 -3.100387286394834518e-03 1.347133666276931763e-01
8.437559939920902252e-03 -4.396669194102287292e-02 -3.655184507369995117e-01 1.154355257749557495e-01 -1.047387197613716125e-01 1.638637930154800415e-01 1.446280926465988159e-01 -1.154863536357879639e-01 1.378873437643051147e-01 -1.515725404024124146e-01 -2.232841998338699341e-01 1.045649424195289612e-01 3.890075087547302246e-01 -9.278831630945205688e-02 -2.089440524578094482e-01 1.100140530616044998e-02 1.540168374776840210e-01 1.881009936332702637e-01 3.883106634020805359e-03 6.140812486410140991e-02 -1.729303002357482910e-01 -3.862446844577789307e-01 2.193818539381027222e-01 -2.134425789117813110e-01 -1.861284673213958740e-01 -3.755141049623489380e-02 8.222044259309768677e-02 -1.895922273397445679e-01 2.227539420127868652e-01 7.600022852420806885e-02 -3.755039069801568985e-03 5.162141099572181702e-02
4.408508248161524534e-04 1.358664408326148987e-02 -1.701393127441406250e-01 5.243592858314514160e-01 -2.945690155029296875e-01 -3.404570743441581726e-02 -2.631675899028778076e-01 3.074651211500167847e-02 3.005116805434226990e-02 -2.934677712619304657e-02 2.293976694345474243e-01 -3.276828303933143616e-02 -8.167106658220291138e-02 -9.573185443878173828e-02 1.680879294872283936e-01 -8.181153982877731323e-02 1.731249690055847168e-01 1.449849549680948257e-02 -1.394991725683212280e-01 4.942243546247482300e-02 -3.556812554597854614e-02 -4.355496913194656372e-02 -2.565722167491912842e-01 -2.552439868450164795e-01 2.454982139170169830e-02 -2.182861045002937317e-02 1.035606116056442261e-01 -1.605420857667922974e-01 9.743948280811309814e-02 4.166418313980102539e-01 1.285934150218963623e-01 -9.008323401212692261e-02
-1.379810869693756104e-01 2.668321430683135986e-01 -1.466408967971801758e-01 3.202291727066040039e-01 -2.354737371206283569e-01 -1.175317168235778809e-02 -1.258293837308883667e-01 1.059083566069602966e-01 -3.394572064280509949e-02 1.484077870845794678e-01 1.469110995531082153e-01 2.079835385084152222e-01 3.676718473434448242e-01 -6.414517760276794434e-02 -4.508924856781959534e-02 2.842436730861663818e-01 -6.479609757661819458e-02 -1.502149552106857300e-01 -4.684138111770153046e-03 -1.303363125771284103e-02 -9.263900667428970337e-02 -4.946929588913917542e-02 4.348180070519447327e-02 -3.953430950641632080e-01 6.167524680495262146e-02 -1.361660212278366089e-01 -6.772322952747344971e-02 -1.802117973566055298e-01 1.774441450834274292e-01 2.964868843555450439e-01 -4.745088517665863037e-02 1.253505796194076538e-01
6.364548206329345703e-02 1.978807598352432251e-01 -3.337007761001586914e-01 -3.085334785282611847e-02 -3.319932520389556885e-01 2.060215026140213013e-01 -3.937886282801628113e-02 -1.774054914712905884e-01 -6.479121744632720947e-02 -3.366187214851379395e-01 -1.843130141496658325e-01 -4.463010281324386597e-02 2.054850459098815918e-01 -5.037814751267433167e-02 -1.119183301925659180e-01 1.769275516271591187e-01 -1.494621038436889648e-01 2.811997234821319580e-01 5.989221855998039246e-02 -1.605195179581642151e-02 2.544180154800415039e-01 -1.766666024923324585e-01 2.064254581928253174e-01 -1.585241109132766724e-01 -3.711223835125565529e-03 1.954997032880783081e-01 2.085231803357601166e-02 -2.426220625638961792e-01 6.979352980852127075e-02 1.520238369703292847e-01 1.460838615894317627e-01 -3.061510063707828522e-02
-3.990640342235565186e-01 3.959380835294723511e-02 -2.903206348419189453e-01 2.753595411777496338e-01 -7.732976227998733521e-02 3.294317722320556641e-01 6.066668778657913208e-02 1.958010196685791016e-01 7.084875553846359253e-02 -3.043525516986846924e-01 -1.091296151280403137e-01 2.069192007184028625e-02 2.388776652514934540e-02 1.743135154247283936e-01 -4.477420449256896973e-02 -1.034565567970275879e-01 1.981776654720306396e-01 1.865640841424465179e-02 -2.190839648246765137e-01 -9.378945827484130859e-02 1.690207421779632568e-02 -2.063326388597488403e-01 2.230226546525955200e-01 -4.660820215940475464e-02 1.584932655096054077e-01 -4.771377891302108765e-02 -1.675733178853988647e-01 6.402754038572311401e-02 -1.799865067005157471e-01 2.714708074927330017e-02 2.882138490676879883e-01 -4.396507516503334045e-02
-2.517341375350952148e-01 3.826019540429115295e-02 -2.176782786846160889e-01 2.744383215904235840e-01 -3.989410698413848877e-01 1.118409112095832825e-01 -1.652758382260799408e-02 -1.870517991483211517e-02 7.922255247831344604e-02 1.146977096796035767e-01 4.403972253203392029e-02 -4.937026649713516235e-02 1.055781915783882141e-01 -8.297275751829147339e-03 -1.351437568664550781e-01 -2.943657338619232178e-02 1.805363446474075317e-01 4.273584485054016113e-02 -1.320096999406814575e-01 8.860363811254501343e-02 2.301152050495147705e-01 2.426038533449172974e-01 1.593326330184936523e-01 -2.775627672672271729e-01 -2.957638502120971680e-01 3.906529545783996582e-01 -9.040749631822109222e-03 5.713640153408050537e-02 3.761307150125503540e-02 -5.179415922611951828e-03 -1.452330201864242554e-01 2.147671133279800415e-01
-2.379309386014938354e-01 5.305328965187072754e-02 -3.022150993347167969e-01 1.768713146448135376e-01 9.823733568191528320e-02 -2.618173323571681976e-02 6.916507333517074585e-02 2.412925064563751221e-01 1.602016389369964600e-01 -2.522562444210052490e-01 1.295683085918426514e-01 -3.084253706037998199e-02 5.271404981613159180e-02 3.861842304468154907e-02 -3.055082559585571289e-01 -1.176208257675170898e-01 -1.353682130575180054e-01 1.561104059219360352e-01 -1.132752522826194763e-01 -1.783159822225570679e-01 1.089747920632362366e-01 1.793961077928543091e-01 -1.447135955095291138e-01 -3.602665066719055176e-01 -1.420055180788040161e-01 9.411666542291641235e-02 -2.384085953235626221e-01 -1.722642332315444946e-01 1.460169851779937744e-01 2.351249009370803833e-01 -7.290693372488021851e-02 2.157894819974899292e-01
-2.888446748256683350e-01 2.189660444855690002e-02 -2.071446180343627930e-01 5.578126385807991028e-02 -3.212283849716186523e-01 3.081721365451812744e-01 -6.612419337034225464e-02 1.440309826284646988e-02 3.470228314399719238e-01 -8.501581102609634399e-02 -4.627856239676475525e-02 3.304620087146759033e-01 1.206354945898056030e-01 5.667062848806381226e-02 6.055310741066932678e-02 4.931185394525527954e-02 1.759286671876907349e-01 -3.898502886295318604e-02 -1.541825979948043823e-01 6.262090057134628296e-02 2.565359175205230713e-01 -1.767882853746414185e-01 2.436527758836746216e-01 -4.785249009728431702e-02 1.530336290597915649e-01 1.658180803060531616e-01 -2.535107135772705078e-01 -9.434403479099273682e-02 3.561073169112205505e-02 3.847484663128852844e-02 2.423825263977050781e-01 -1.475559780374169350e-03
-2.447062581777572632e-01 1.149770468473434448e-01 -3.562200367450714111e-01 1.471906155347824097e-01 -8.885098248720169067e-02 -1.847028546035289764e-02 -1.299057751893997192e-01 3.097681701183319092e-01 2.854343056678771973e-01 -1.301746666431427002e-01 -3.853295370936393738e-02 -7.886087894439697266e-02 1.644348651170730591e-01 5.536499992012977600e-02 -2.360959947109222412e-01 5.340597406029701233e-02 2.580752670764923096e-01 -2.579804062843322754e-01 -1.022578403353691101e-01 1.973004825413227081e-02 -8.228505961596965790e-03 -1.958298534154891968e-01 1.668571233749389648e-01 -9.116245806217193604e-02 1.096964702010154724e-01 2.133722305297851562e-01 -3.012913465499877930e-02 -9.001450985670089722e-02 -2.321872860193252563e-01 1.394654214382171631e-01 2.956699132919311523e-01 1.285648792982101440e-01
-4.458785988390445709e-03 2.701553106307983398e-01 -1.812211424112319946e-01 2.430028915405273438e-01 -2.052064388990402222e-01 5.384461581707000732e-02 -6.725064665079116821e-02 -1.899228692054748535e-01 1.029057428240776062e-01 -3.080204427242279053e-01 -1.862662844359874725e-02 1.368051916360855103e-01 -9.118773043155670166e-02 2.502149641513824463e-01 4.355621337890625000e-02 1.032702475786209106e-01 -5.437516793608665466e-02 2.722963690757751465e-01 1.954644471406936646e-01 -1.820288002490997314e-01 2.513519823551177979e-01 -3.355675041675567627e-01 2.913050912320613861e-02 -1.453421860933303833e-01 2.906571626663208008e-01 1.580131947994232178e-01 -6.412581354379653931e-02 3.341942653059959412e-02 -7.051242887973785400e-02 2.745867669582366943e-01 1.514634210616350174e-02 3.423635847866535187e-03
-2.302697002887725830e-01 4.373028501868247986e-02 -3.730679675936698914e-02 3.022883534431457520e-01 -3.118741512298583984e-01 1.254317611455917358e-01 -1.726989075541496277e-02 1.718748956918716431e-01 1.603427976369857788e-01 -9.761841595172882080e-02 1.251854598522186279e-01 -5.945487692952156067e-02 1.977774649858474731e-01 -5.132500082254409790e-02 -3.114633262157440186e-02 -1.281486600637435913e-01 3.737566173076629639e-01 1.250907629728317261e-01 -3.814229741692543030e-02 3.211527466773986816e-01 3.290966153144836426e-01 1.263073645532131195e-02 1.204424910247325897e-02 -2.312687635421752930e-01 -1.091592460870742798e-01 1.843809336423873901e-01 -2.791587412357330322e-01 7.267887890338897705e-02 4.287736117839813232e-02 5.061636120080947876e-02 1.852063834667205811e-02 1.999262422323226929e-01
-1.705285161733627319e-01 2.434545941650867462e-02 -1.566489040851593018e-01 4.385199248790740967e-01 -2.358417659997940063e-01 1.347336918115615845e-01 -3.412027359008789062e-01 9.600661695003509521e-02 -6.737923622131347656e-02 1.335585266351699829e-01 -1.071793586015701294e-01 -1.429746448993682861e-01 -2.168822586536407471e-01 1.334689855575561523e-01 -1.839481294155120850e-02 1.791560649871826172e-01 -8.545157313346862793e-02 1.774530410766601562e-01 -2.589576542377471924e-01 -3.982816264033317566e-02 -7.107916474342346191e-02 -5.331997200846672058e-02 1.584189571440219879e-02 -3.160716295242309570e-01 -2.172204107046127319e-02 1.277956068515777588e-01 -1.214569136500358582e-01 -2.773829102516174316e-01 -1.254200097173452377e-02 2.103842645883560181e-01 -2.514246478676795959e-02 -1.828976422548294067e-01
-2.786737978458404541e-01 3.943935334682464600e-01 -2.542708814144134521e-01 2.409405112266540527e-01 -2.284886837005615234e-01 -5.033351480960845947e-02 1.012727431952953339e-02 -1.459824442863464355e-01 3.541884124279022217e-01 -1.238145902752876282e-01 -1.731135547161102295e-01 2.963809967041015625e-01 -5.383098870515823364e-02 -1.535447388887405396e-01 -1.004626527428627014e-01 -2.141587138175964355e-01 -7.460144162178039551e-02 7.327598333358764648e-02 -1.731638163328170776e-01 -7.625004649162292480e-02 -4.120685532689094543e-02 -7.998201251029968262e-02 -5.127498134970664978e-02 -2.681863903999328613e-01 -8.387003839015960693e-02 -2.802698686718940735e-02 1.312909647822380066e-03 -1.236756294965744019e-01 -1.072644144296646118e-01 -9.123738855123519897e-02 -2.546203508973121643e-02 2.322430461645126343e-01
-2.408776879310607910e-01 1.635608822107315063e-02 -2.523984909057617188e-01 2.926777005195617676e-01 -4.215092062950134277e-01 -9.390181861817836761e-03 3.062649257481098175e-02 1.489242166280746460e-01 2.125826179981231689e-01 1.155197173357009888e-01 1.704443693161010742e-01 8.783601224422454834e-02 3.520684540271759033e-01 1.378341913223266602e-01 5.015119537711143494e-02 3.288720548152923584e-02 -2.369200438261032104e-02 -2.064047902822494507e-01 1.346233952790498734e-02 -9.515149146318435669e-02 -2.984555810689926147e-02 -1.475669145584106445e-01 -9.999980032444000244e-02 -2.318422049283981323e-01 -1.913641989231109619e-01 1.515085697174072266e-01 8.261773735284805298e-02 -1.434690207242965698e-01 2.486983239650726318e-01 5.416517145931720734e-03 3.082157811149954796e-03 2.488577663898468018e-01
-3.576732799410820007e-02 2.372527569532394409e-01 -1.319274604320526123e-01 2.142779380083084106e-01 -2.920997142791748047e-01 1.399677842855453491e-01 -3.475484903901815414e-03 -1.112333685159683228e-01 2.831569612026214600e-01 -1.273049116134643555e-01 6.904216110706329346e-02 -3.322368264198303223e-01 -1.047784909605979919e-01 -1.904722489416599274e-02 1.376198977231979370e-01 3.315265104174613953e-02 -2.717578597366809845e-02 1.937570422887802124e-01 -1.715590506792068481e-01 2.949863970279693604e-01 3.269290030002593994e-01 -1.228137686848640442e-01 2.858307585120201111e-02 -2.018569558858871460e-01 5.304054170846939087e-02 9.630740433931350708e-02 -4.621089436113834381e-03 -4.144687950611114502e-02 -1.453662365674972534e-01 1.319949179887771606e-01 2.335747331380844116e-01 3.061111271381378174e-01
-1.840832382440567017e-01 1.030314192175865173e-01 -2.698337137699127197e-01 3.551667332649230957e-01 -3.045392930507659912e-01 2.588254585862159729e-02 -2.438929378986358643e-01 2.116527408361434937e-01 2.065141052007675171e-01 2.473222650587558746e-02 -3.260999917984008789e-02 -1.917506754398345947e-01 2.522081322968006134e-02 1.942482888698577881e-01 2.541204392910003662e-01 -1.092704832553863525e-01 7.262864708900451660e-02 1.630885452032089233e-01 -1.785798817873001099e-01 -1.301829516887664795e-01 -4.179885983467102051e-02 -2.243366539478302002e-01 2.144583500921726227e-02 -2.231721729040145874e-01 1.096189618110656738e-01 8.376009017229080200e-02 3.211777508258819580e-01 -1.114382445812225342e-01 1.025059446692466736e-01 9.437388926744461060e-02 1.456207036972045898e-01 -6.779585033655166626e-02
-1.624016165733337402e-01 4.111233949661254883e-01 -3.430760204792022705e-01 7.119046896696090698e-02 -8.880027383565902710e-02 9.552977234125137329e-02 7.804337888956069946e-02 -2.332606613636016846e-01 4.577547609806060791e-01 6.095147877931594849e-02 5.698246881365776062e-02 2.398869991302490234e-01 -1.997279003262519836e-03 -2.040922641754150391e-02 7.576278597116470337e-02 -4.165986552834510803e-02 8.836726844310760498e-02 2.105466276407241821e-01 2.215349078178405762e-01 1.283790469169616699e-01 -2.264859341084957123e-02 1.621589958667755127e-01 1.430834531784057617e-01 -2.072223871946334839e-01 -4.712475091218948364e-02 -9.350796788930892944e-02 -1.392269134521484375e-01 -2.488064020872116089e-01 -7.665378041565418243e-03 2.454797364771366119e-02 1.080174371600151062e-01 9.937637299299240112e-02
-3.153927922248840332e-01 1.467772722244262695e-01 -8.404143154621124268e-02 2.548141479492187500e-01 -6.005419790744781494e-02 -3.624178841710090637e-02 1.680239289999008179e-01 6.558664143085479736e-02 1.851270794868469238e-01 2.856378443539142609e-03 8.499243855476379395e-02 9.529275447130203247e-02 3.585759699344635010e-01 1.402306184172630310e-02 8.879915624856948853e-02 -1.173249259591102600e-01 2.175348699092864990e-01 3.460780084133148193e-01 -1.258097309619188309e-02 1.926956325769424438e-01 2.033420503139495850e-01 -2.151064276695251465e-01 1.765005737543106079e-01 5.251919478178024292e-02 -1.094043105840682983e-01 7.812507450580596924e-02 -4.441875964403152466e-02 -1.320319473743438721e-01 -3.320735692977905273e-02 4.445063769817352295e-01 -2.702959068119525909e-02 -7.563100010156631470e-02
-2.435667663812637329e-01 -9.473644942045211792e-02 -2.947425246238708496e-01 1.883377730846405029e-01 -1.964532136917114258e-01 6.904080510139465332e-02 2.598896622657775879e-01 -3.651693928986787796e-03 2.282349169254302979e-01 -1.143519133329391479e-01 -7.568847388029098511e-02 -1.512779146432876587e-01 -2.358651161193847656e-01 1.074831113219261169e-01 -4.400189220905303955e-02 8.111204952001571655e-02 -1.909957826137542725e-01 3.665849566459655762e-03 -5.847390741109848022e-02 2.344043701887130737e-01 2.633950412273406982e-01 6.849196506664156914e-04 -7.395726442337036133e-02 8.519267290830612183e-02 -1.487941145896911621e-01 -4.067009314894676208e-02 -1.128341723233461380e-02 -3.041680157184600830e-01 -4.839789122343063354e-02 2.904261350631713867e-01 -2.641188167035579681e-02 3.849272727966308594e-01
-2.156710028648376465e-01 1.758240461349487305e-01 -1.583931408822536469e-02 3.409114480018615723e-01 -8.569000661373138428e-02 2.933383220806717873e-03 9.306555986404418945e-02 8.902297914028167725e-02 -9.232344478368759155e-02 -1.258926987648010254e-01 1.602529287338256836e-01 3.059177100658416748e-01 5.445929989218711853e-02 5.399983003735542297e-02 -4.592323675751686096e-02 -7.936061173677444458e-02 1.226658746600151062e-01 -5.487039685249328613e-02 6.539505720138549805e-02 1.226333156228065491e-01 5.516356229782104492e-02 6.940663605928421021e-02 -4.044833406805992126e-02 -5.553202033042907715e-01 -1.123968809843063354e-01 1.684803217649459839e-01 1.901680231094360352e-02 -2.990910410881042480e-01 9.790478646755218506e-02 2.435462772846221924e-01 -6.043586507439613342e-02 2.561176419258117676e-01
7.546991109848022461e-02 2.749084234237670898e-01 -3.767031133174896240e-01 1.292166709899902344e-01 -1.361179649829864502e-01 -5.615021288394927979e-02 2.239650487899780273e-02 1.244852244853973389e-01 3.067132234573364258e-01 4.573105368763208389e-03 -7.684576511383056641e-02 8.802217431366443634e-03 6.307742744684219360e-02 1.694159358739852905e-01 -1.314667016267776489e-01 -9.150371700525283813e-02 6.893642991781234741e-02 -1.504419445991516113e-01 -7.262817770242691040e-02 2.010355144739151001e-01 8.731728047132492065e-02 -4.673670046031475067e-03 2.855280935764312744e-01 -7.844659499824047089e-03 3.393898159265518188e-02 -4.394226521253585815e-02 -6.143206357955932617e-02 -4.452253133058547974e-02 -1.509109046310186386e-02 5.842830538749694824e-01 5.026270449161529541e-02 2.207852452993392944e-01
-9.039508551359176636e-02 2.895582318305969238e-01 -8.631902933120727539e-02 1.550900042057037354e-01 6.207231804728507996e-02 2.498746216297149658e-01 -2.070658951997756958e-01 -2.932740151882171631e-01 2.363575100898742676e-01 -4.972291737794876099e-02 2.488606870174407959e-01 7.685974985361099243e-02 -1.259535085409879684e-02 4.159398078918457031e-01 7.382098585367202759e-02 -1.150933653116226196e-01 4.186150059103965759e-02 4.467247799038887024e-02 -1.021924018859863281e-01 -2.194786444306373596e-02 1.203426197171211243e-01 -8.755039423704147339e-02 -8.652565628290176392e-02 4.177626967430114746e-02 -1.720778457820415497e-02 5.812391638755798340e-02 2.881259843707084656e-02 -2.954852879047393799e-01 3.276092410087585449e-01 3.138602375984191895e-01 -2.572130784392356873e-02 1.374818682670593262e-01
-4.309539794921875000e-01 8.584096282720565796e-02 -1.830232292413711548e-01 1.906786561012268066e-01 -1.035011261701583862e-01 1.649774610996246338e-01 -2.008579969406127930e-01 3.989350795745849609e-02 5.988046526908874512e-02 -9.124686568975448608e-02 -2.193165272474288940e-01 -2.007250189781188965e-01 1.119515299797058105e-01 -4.224633425474166870e-02 -2.667729370296001434e-02 7.165767252445220947e-02 2.775441706180572510e-01 8.900335431098937988e-02 -3.534238040447235107e-01 5.107913911342620850e-02 3.393115997314453125e-01 -1.937861293554306030e-01 -4.089002683758735657e-02 -1.286685019731521606e-01 -7.426647096872329712e-02 -1.489887684583663940e-01 -2.635065913200378418e-01 -7.087160646915435791e-02 1.417837738990783691e-01 1.482227444648742676e-01 4.699448868632316589e-02 8.298617601394653320e-02
-1.875679194927215576e-01 8.869041502475738525e-02 -1.077089086174964905e-01 -6.041268352419137955e-03 -1.105105876922607422e-01 7.269885390996932983e-02 -1.280662566423416138e-01 4.357063677161931992e-03 1.975347101688385010e-01 1.277881264686584473e-01 1.486137658357620239e-01 1.162806600332260132e-01 -2.599356174468994141e-01 3.483532741665840149e-02 -4.276653006672859192e-02 -7.373034209012985229e-02 1.273907721042633057e-01 -7.036373019218444824e-02 -2.674638032913208008e-01 3.054113984107971191e-01 1.940596252679824829e-01 -2.598804235458374023e-01 3.418653309345245361e-01 -7.774222642183303833e-02 9.639930911362171173e-03 2.164878547191619873e-01 1.285132914781570435e-01 -3.312545716762542725e-01 2.206053435802459717e-01 2.220955491065979004e-01 2.410358488559722900e-01 3.151019290089607239e-02
-1.292147785425186157e-01 9.867557883262634277e-02 -2.254745215177536011e-01 1.752824336290359497e-01 -3.416899442672729492e-01 9.829870611429214478e-02 -2.821342349052429199e-01 1.260291785001754761e-01 -2.990162745118141174e-02 9.748215973377227783e-02 -5.729627236723899841e-02 -1.615289598703384399e-01 -1.619601100683212280e-01 -1.020827591419219971e-01 1.410737726837396622e-02 1.667518466711044312e-01 -1.202468872070312500e-01 2.842741012573242188e-01 -3.015906214714050293e-01 -1.610200554132461548e-01 7.721546292304992676e-02 -9.507165849208831787e-02 4.239001870155334473e-02 -2.240935713052749634e-01 1.103848367929458618e-01 -2.349752187728881836e-02 4.306545108556747437e-02 -4.877267777919769287e-01 -9.602322429418563843e-02 1.218909397721290588e-01 -4.259292408823966980e-02 -9.025255590677261353e-02
-7.380707561969757080e-02 2.483029663562774658e-01 -2.867657542228698730e-01 3.190194070339202881e-01 -1.913837939500808716e-01 1.827167570590972900e-01 1.055184602737426758e-01 1.259534955024719238e-01 2.881152182817459106e-02 -2.619632519781589508e-02 2.313369885087013245e-02 -9.097436070442199707e-02 -2.745580375194549561e-01 -2.212243080139160156e-01 -7.901904731988906860e-02 -1.990470737218856812e-01 -2.080893814563751221e-01 1.481601223349571228e-02 -1.998262293636798859e-02 2.351509220898151398e-02 1.604928821325302124e-01 -2.816540896892547607e-01 2.454673796892166138e-01 -2.150587141513824463e-01 6.339568644762039185e-02 3.435788452625274658e-01 9.303653240203857422e-02 -2.223073244094848633e-01 5.431600380688905716e-03 1.455431878566741943e-01 7.572010159492492676e-02 -9.062399715185165405e-02
-5.781461298465728760e-02 2.535997703671455383e-02 -4.130981862545013428e-01 1.340402960777282715e-01 -3.105221390724182129e-01 4.738859832286834717e-03 -8.286282420158386230e-02 3.175115287303924561e-01 8.104777336120605469e-02 -7.504592090845108032e-02 2.102607935667037964e-01 1.217994391918182373e-01 4.407337903976440430e-01 -9.904134273529052734e-02 -3.214432299137115479e-02 8.845549076795578003e-03 9.696589410305023193e-02 9.733924269676208496e-02 1.629391163587570190e-01 2.430078200995922089e-02 1.378541141748428345e-01 1.339056715369224548e-02 -4.920521378517150879e-02 -3.056409955024719238e-01 -1.168583258986473083e-01 -3.867862746119499207e-03 1.820596680045127869e-02 -2.420590966939926147e-01 2.017944306135177612e-01 1.833098083734512329e-01 -1.313008964061737061e-01 4.077995195984840393e-02
-1.281219124794006348e-01 -5.849688872694969177e-02 -6.446108967065811157e-02 -9.523070603609085083e-02 5.225164815783500671e-02 1.358099561184644699e-02 3.390477970242500305e-02 2.568177282810211182e-01 3.614509999752044678e-01 -9.977666288614273071e-02 -1.256329864263534546e-01 -4.961725324392318726e-03 1.571484059095382690e-01 -4.667937755584716797e-02 -2.216155529022216797e-01 4.620276740752160549e-04 -1.316132247447967529e-01 3.701545000076293945e-01 -2.077338695526123047e-01 9.198146313428878784e-02 1.207201927900314331e-01 5.129899084568023682e-02 -1.850589551031589508e-02 -2.988621294498443604e-01 5.140795931220054626e-02 -2.475054413080215454e-01 -2.017784118652343750e-01 -3.297610878944396973e-01 9.262062609195709229e-02 3.032762110233306885e-01 1.748655587434768677e-01 -8.492568135261535645e-02
-1.536663025617599487e-01 5.633739754557609558e-02 -3.003090918064117432e-01 3.567720353603363037e-01 -1.710775196552276611e-01 2.831551246345043182e-03 -2.330171614885330200e-01 1.873103976249694824e-01 1.106330379843711853e-01 5.594909191131591797e-02 -1.043644770979881287e-01 -1.911764740943908691e-01 -1.219293549656867981e-01 -3.620299976319074631e-04 1.741492152214050293e-01 7.221320178359746933e-03 -4.329912737011909485e-02 1.374366283416748047e-01 -3.608611226081848145e-01 -1.530458629131317139e-01 -1.272808164358139038e-01 -2.888306081295013428e-01 -3.561695292592048645e-02 -3.377144038677215576e-01 7.457050681114196777e-02 1.027823239564895630e-01 1.939453482627868652e-01 -2.066693753004074097e-01 2.801796980202198029e-02 2.042693495750427246e-01 -5.661484319716691971e-03 -2.608650922775268555e-02
-1.904456466436386108e-01 3.826465606689453125e-01 1.694009080529212952e-02 -6.798184476792812347e-03 -3.396821767091751099e-02 9.869010001420974731e-02 -1.982159167528152466e-01 3.157121837139129639e-01 9.502617642283439636e-03 5.585589259862899780e-02 3.125741183757781982e-01 -7.559104263782501221e-02 5.317904427647590637e-02 2.041705995798110962e-01 -1.653243601322174072e-01 4.035543501377105713e-01 1.527964919805526733e-01 8.210593461990356445e-02 6.270566582679748535e-02 -1.820674538612365723e-02 9.746419638395309448e-02 -8.807980269193649292e-02 -1.197034716606140137e-01 -1.466176509857177734e-01 -1.182301193475723267e-01 -7.121789455413818359e-02 -1.893928050994873047e-01 -3.343553245067596436e-01 7.475604116916656494e-02 2.306343764066696167e-01 -3.626247122883796692e-02 -1.074661388993263245e-01
-6.771965324878692627e-02 5.942861363291740417e-02 -2.788693904876708984e-01 3.319921791553497314e-01 -2.350829988718032837e-01 1.326862629503011703e-02 -1.949953436851501465e-01 1.901703476905822754e-01 2.052300274372100830e-01 1.598371937870979309e-02 1.579074375331401825e-02 -3.282029330730438232e-01 -9.550530463457107544e-02 2.065393477678298950e-01 1.592906266450881958e-01 -1.843923777341842651e-01 2.382544614374637604e-02 2.089294940233230591e-01 -2.561776041984558105e-01 -1.036900654435157776e-01 -7.103042304515838623e-02 -2.849233746528625488e-01 -1.093612518161535263e-02 -3.317995667457580566e-01 2.471038885414600372e-02 6.150731816887855530e-02 1.804777830839157104e-01 -6.335447728633880615e-02 1.315749287605285645e-01 1.743799746036529541e-01 6.522728502750396729e-02 -5.274936929345130920e-02
-1.829068958759307861e-01 1.578321903944015503e-01 -2.055593580007553101e-01 1.286470890045166016e-01 -1.987781226634979248e-01 -7.978120446205139160e-02 3.965113312005996704e-02 -1.346430927515029907e-01 2.354530245065689087e-01 -1.211708858609199524e-01 -4.527170956134796143e-02 1.809394806623458862e-01 -1.854672096669673920e-02 -3.628639578819274902e-01 -2.178567349910736084e-01 1.296802759170532227e-01 8.879058994352817535e-03 -3.138267993927001953e-02 -8.211462944746017456e-02 -4.036799371242523193e-01 1.481972038745880127e-01 -2.044200152158737183e-01 6.038639694452285767e-02 3.330195695161819458e-02 -1.030680909752845764e-02 -1.630122363567352295e-01 -6.297200173139572144e-02 -2.049322724342346191e-01 1.990652233362197876e-01 3.065610527992248535e-01 1.990214288234710693e-01 1.758443117141723633e-01
1.404258459806442261e-01 2.043728977441787720e-01 -1.773047298192977905e-01 1.195670850574970245e-02 -1.003225147724151611e-01 1.492641419172286987e-01 -1.669398099184036255e-01 1.860597282648086548e-01 2.461613267660140991e-01 -3.020327985286712646e-01 1.193942651152610779e-01 1.083909422159194946e-01 -1.351894736289978027e-01 9.366638958454132080e-02 -3.320337235927581787e-01 1.907211542129516602e-01 -3.454382717609405518e-02 -1.340035349130630493e-02 -2.184101045131683350e-01 -1.301057487726211548e-01 3.028459846973419189e-01 -2.609647214412689209e-01 9.769006073474884033e-02 -2.266973406076431274e-01 -1.560306251049041748e-01 1.462796051055192947e-02 -1.510523706674575806e-01 3.773411735892295837e-02 3.145253062248229980e-01 1.688157394528388977e-02 -7.239341735839843750e-02 1.435226947069168091e-01
-2.222374677658081055e-01 9.180466085672378540e-02 -3.856219351291656494e-01 -1.422116812318563461e-02 1.402041465044021606e-01 -5.285575985908508301e-02 -2.041698545217514038e-01 1.236488521099090576e-01 1.241864189505577087e-01 -8.505100011825561523e-02 1.486800462007522583e-01 -5.289020389318466187e-02 1.912991106510162354e-01 1.528218947350978851e-02 -3.491480350494384766e-01 1.265266835689544678e-01 1.852863729000091553e-01 1.025677695870399475e-01 -1.034004837274551392e-01 1.535606980323791504e-01 4.056251491419970989e-04 -1.315359324216842651e-01 2.957283258438110352e-01 -6.127222999930381775e-02 6.344262510538101196e-02 -1.694991835393011570e-03 -1.602234840393066406e-01 -5.504884570837020874e-02 -1.188544929027557373e-01 3.381517231464385986e-01 2.633377611637115479e-01 2.708589434623718262e-01
-6.166254356503486633e-02 3.727272450923919678e-01 -3.734317719936370850e-01 8.389049768447875977e-02 -1.338890641927719116e-01 -8.067391812801361084e-02 1.608313620090484619e-01 -3.041813336312770844e-02 2.847411632537841797e-01 1.208169572055339813e-02 1.560949981212615967e-01 1.349327415227890015e-01 -1.070639933459460735e-03 -9.934969991445541382e-02 -1.635527163743972778e-01 3.157697245478630066e-02 4.923571646213531494e-02 5.232575163245201111e-02 -7.844885438680648804e-02 1.372077465057373047e-01 -5.214755982160568237e-02 -7.564628124237060547e-02 -1.893426179885864258e-01 -4.043395221233367920e-01 -2.984139025211334229e-01 -1.856403797864913940e-01 -1.001683101058006287e-01 -2.244739979505538940e-01 1.956227980554103851e-02 -1.309518702328205109e-02 4.059524799231439829e-04 2.751865088939666748e-01
-2.306614518165588379e-01 -7.436686661094427109e-03 -2.730082571506500244e-01 2.689545452594757080e-01 -3.163999319076538086e-01 1.274391710758209229e-01 6.469781696796417236e-02 1.357209309935569763e-02 2.676611840724945068e-01 -3.630529046058654785e-01 1.244132295250892639e-01 -2.621678076684474945e-02 -7.920638658106327057e-03 2.400895506143569946e-01 -7.008777558803558350e-02 3.167273104190826416e-01 -1.261329054832458496e-01 -4.534603562206029892e-03 -1.250828653573989868e-01 1.866289228200912476e-02 8.238718658685684204e-02 1.851161196827888489e-02 -9.917752444744110107e-02 -8.594238013029098511e-02 -1.070052161812782288e-01 -9.160304814577102661e-02 -3.573696613311767578e-01 -1.881383210420608521e-01 -1.737893670797348022e-01 1.120623275637626648e-01 -7.697033137083053589e-02 9.320993721485137939e-02
-1.587911695241928101e-01 -2.714294195175170898e-02 -5.025610700249671936e-02 4.839871078729629517e-03 -3.093442022800445557e-01 2.231450229883193970e-01 1.720342934131622314e-01 5.406045168638229370e-02 2.749967277050018311e-01 -5.173684954643249512e-01 -1.328862905502319336e-01 1.596902012825012207e-01 1.783222109079360962e-01 9.893678873777389526e-02 -8.934751898050308228e-02 1.554893553256988525e-01 6.002744287252426147e-02 3.185730874538421631e-01 -1.852417439222335815e-01 -7.776615675538778305e-03 3.092154860496520996e-01 -4.378807917237281799e-02 9.671219624578952789e-03 -1.237387135624885559e-01 1.182906050235033035e-02 -9.534165263175964355e-02 -1.530939042568206787e-01 -1.698767095804214478e-01 -1.748234149999916553e-03 6.804021447896957397e-02 5.772591382265090942e-02 -1.067673936486244202e-01
-2.560995817184448242e-01 2.386610209941864014e-01 -3.528768420219421387e-01 -2.192701250314712524e-01 -4.815140366554260254e-02 2.119905054569244385e-01 -1.464649885892868042e-01 2.516189403831958771e-02 -3.202450275421142578e-02 -1.298106461763381958e-01 -1.348074823617935181e-01 1.569712311029434204e-01 1.253457516431808472e-01 -9.337767213582992554e-02 -1.754985451698303223e-01 1.238120049238204956e-01 5.969093367457389832e-02 -6.996570527553558350e-02 8.721882849931716919e-02 -2.799069881439208984e-01 1.023085936903953552e-01 -1.141906082630157471e-01 -6.176039949059486389e-02 3.860541433095932007e-02 -1.437599211931228638e-01 8.117197453975677490e-02 1.952363848686218262e-01 -3.890868425369262695e-01 2.392266504466533661e-02 3.323355615139007568e-01 1.549356132745742798e-01 -1.710226833820343018e-01
-1.299564242362976074e-01 -1.854892075061798096e-01 -1.706074774265289307e-01 1.215580478310585022e-01 -1.963963657617568970e-01 8.804417215287685394e-03 9.393516927957534790e-02 -1.911982521414756775e-02 9.149529784917831421e-02 -3.432755768299102783e-01 -3.649719357490539551e-01 -3.016174770891666412e-02 1.735555678606033325e-01 8.185528218746185303e-02 2.076889574527740479e-02 1.103802863508462906e-02 2.500521540641784668e-01 4.512911662459373474e-02 1.905711293220520020e-01 4.346483200788497925e-02 6.531878560781478882e-02 -1.036904677748680115e-01 -6.197550101205706596e-04 -1.776528507471084595e-01 4.254559427499771118e-02 1.295618116855621338e-01 -5.214968323707580566e-02 -3.307443559169769287e-01 6.199390068650245667e-02 3.568720519542694092e-01 3.598248660564422607e-01 -1.362113058567047119e-01
-1.884789764881134033e-01 2.083882391452789307e-01 -3.145266771316528320e-01 3.687995076179504395e-01 -2.263502627611160278e-01 1.187797114253044128e-01 -2.329863607883453369e-01 1.425768584012985229e-01 -9.169910848140716553e-02 1.063722297549247742e-01 -1.276886835694313049e-02 -1.513652801513671875e-01 -1.127534881234169006e-01 -4.011930152773857117e-02 2.741369977593421936e-02 2.225874513387680054e-01 1.361715258099138737e-03 2.567236721515655518e-01 -1.502187848091125488e-01 -2.824608609080314636e-02 -2.219559699296951294e-01 -1.717830449342727661e-01 1.180980727076530457e-01 -1.666575968265533447e-01 1.260039955377578735e-01 1.701577007770538330e-01 5.769738554954528809e-02 -3.712534308433532715e-01 2.364995330572128296e-02 1.543624103069305420e-01 6.840854883193969727e-02 -1.179594025015830994e-01
-2.485728561878204346e-01 3.089380264282226562e-01 -2.656938135623931885e-01 2.212887704372406006e-01 -2.504828572273254395e-02 1.338097155094146729e-01 -8.511099964380264282e-02 -8.102967403829097748e-03 1.663079410791397095e-01 -8.378922939300537109e-02 -4.853725433349609375e-02 -1.229947358369827271e-01 3.124663829803466797e-01 1.755452454090118408e-01 1.698841154575347900e-01 -1.778689026832580566e-01 -1.679948298260569572e-03 7.849021255970001221e-02 -1.278802156448364258e-01 3.816781938076019287e-02 2.962167263031005859e-01 2.348581701517105103e-01 2.621812820434570312e-01 -1.908201426267623901e-01 7.960932701826095581e-02 9.116778522729873657e-02 -1.959052383899688721e-01 -2.436891347169876099e-01 -2.731631882488727570e-02 2.429976314306259155e-01 5.787696316838264465e-02 9.310743212699890137e-02
7.349620014429092407e-02 2.144321352243423462e-01 -5.094956606626510620e-02 3.285350799560546875e-01 -2.287883460521697998e-01 9.613164514303207397e-02 -1.501043885946273804e-01 3.311686217784881592e-01 2.528649568557739258e-01 3.439751267433166504e-02 2.794461548328399658e-01 1.712833493947982788e-01 -1.333636343479156494e-01 9.921308606863021851e-02 1.562336646020412445e-02 1.362188905477523804e-01 -1.090553253889083862e-01 2.412052154541015625e-01 -2.056417614221572876e-01 7.084767520427703857e-02 4.002965986728668213e-02 1.237388849258422852e-01 -2.498055547475814819e-01 -2.241565100848674774e-02 -5.090718716382980347e-02 -1.725074499845504761e-01 1.590180993080139160e-01 -2.312932014465332031e-01 -1.470461487770080566e-01 2.892172932624816895e-01 9.778247773647308350e-02 -4.638420790433883667e-02
-2.988236248493194580e-01 3.196160197257995605e-01 -1.793663501739501953e-01 3.171530663967132568e-01 -4.790767654776573181e-02 9.681690484285354614e-02 6.345409154891967773e-02 -1.302245352417230606e-02 2.014858275651931763e-01 6.689504534006118774e-02 -2.474467270076274872e-02 -9.290042519569396973e-02 2.862280309200286865e-01 -7.939556986093521118e-02 1.880924850702285767e-01 -7.371268421411514282e-02 1.802545599639415741e-02 3.419758751988410950e-02 -3.082965314388275146e-01 -3.297658637166023254e-02 2.088742405176162720e-01 3.797960281372070312e-02 3.818034827709197998e-01 -1.597871780395507812e-01 8.188246190547943115e-02 1.346722841262817383e-01 -1.386321336030960083e-01 -1.247564181685447693e-01 2.719254791736602783e-01 1.567796617746353149e-01 4.793148487806320190e-02 -4.604027047753334045e-02
-2.022432684898376465e-01 1.447587274014949799e-02 -2.672681212425231934e-01 -6.708342581987380981e-02 -2.603912055492401123e-01 3.323612511157989502e-01 8.826972916722297668e-03 1.491047441959381104e-01 -1.061004623770713806e-01 -1.142461895942687988e-01 -5.060666054487228394e-02 -7.051455974578857422e-02 8.751042187213897705e-02 1.461884826421737671e-01 1.831347309052944183e-02 3.958349227905273438e-01 1.251306235790252686e-01 1.440403610467910767e-01 4.329906310886144638e-03 5.185005138628184795e-04 3.121987283229827881e-01 -2.755578458309173584e-01 9.618477523326873779e-02 -5.165449529886245728e-02 -2.449519634246826172e-01 -1.279121190309524536e-01 -1.938561648130416870e-01 1.826960965991020203e-02 4.704616498202085495e-03 2.926537990570068359e-01 1.617079526185989380e-01 1.290205568075180054e-01
-4.155354797840118408e-01 7.779128849506378174e-02 -3.500300645828247070e-01 1.541510075330734253e-01 -7.272922247648239136e-02 1.059718504548072815e-01 -2.049846053123474121e-01 2.076994925737380981e-01 1.023698449134826660e-01 -2.667429856956005096e-02 -1.634709164500236511e-02 -7.686506491154432297e-03 -5.217418656684458256e-04 1.460715830326080322e-01 -3.314509689807891846e-01 9.082853794097900391e-02 2.450071461498737335e-02 -1.093311011791229248e-01 -2.185491919517517090e-01 1.508754938840866089e-01 -6.799767911434173584e-02 -1.977434903383255005e-01 3.300883471965789795e-01 -7.645898312330245972e-02 1.223931685090065002e-01 -1.477877348661422729e-01 9.040106087923049927e-03 -3.083020634949207306e-02 2.678252942860126495e-02 4.779145121574401855e-02 3.243259191513061523e-01 1.862801015377044678e-01
-2.902394160628318787e-02 4.226490259170532227e-01 -2.210925221443176270e-01 1.656322330236434937e-01 -2.473241090774536133e-01 1.899675279855728149e-02 -6.825554370880126953e-02 2.006197273731231689e-01 7.508810609579086304e-02 2.917383238673210144e-02 -9.519957751035690308e-02 -2.827941775321960449e-01 -1.169670652598142624e-02 -2.083332538604736328e-01 -1.342205554246902466e-01 -3.229417651891708374e-02 -6.097955629229545593e-02 -1.187697276473045349e-01 7.712562382221221924e-02 -1.236637681722640991e-01 1.887524574995040894e-01 -3.026583604514598846e-02 -3.506818413734436035e-01 -1.048203781247138977e-01 -1.456500142812728882e-01 -1.074045449495315552e-01 -1.611785218119621277e-02 -3.760908842086791992e-01 7.030198723077774048e-02 1.014499962329864502e-01 1.506360918283462524e-01 2.401996403932571411e-01
-4.018511772155761719e-01 -2.547620050609111786e-02 -3.203682005405426025e-01 2.926587164402008057e-01 -2.267335504293441772e-01 9.625626355409622192e-02 1.060513406991958618e-01 -1.033136919140815735e-01 1.203782558441162109e-01 -4.794334992766380310e-02 1.367156356573104858e-01 3.130711317062377930e-01 2.836403250694274902e-01 -2.449039816856384277e-01 3.851648047566413879e-02 2.531927078962326050e-02 2.107506096363067627e-01 2.618148624897003174e-01 -5.030252039432525635e-02 1.503643691539764404e-01 3.584788367152214050e-02 -4.337059333920478821e-02 7.715326547622680664e-02 1.046015787869691849e-02 2.783476375043392181e-03 1.078403294086456299e-01 -3.044645860791206360e-02 -1.316513773053884506e-02 -1.168689727783203125e-01 2.744963467121124268e-01 -1.419716030359268188e-01 1.473375856876373291e-01
-2.894950807094573975e-01 1.344234794378280640e-01 -2.389664947986602783e-01 2.725114524364471436e-01 -1.306796967983245850e-01 -1.688764989376068115e-01 9.173905849456787109e-02 -1.914568617939949036e-02 1.042668819427490234e-01 2.120611071586608887e-01 9.235329180955886841e-02 1.365082412958145142e-01 2.790543735027313232e-01 7.392990589141845703e-02 -2.491098195314407349e-01 -6.542690098285675049e-02 1.809630542993545532e-01 3.007710576057434082e-01 -9.162784367799758911e-02 8.014667034149169922e-02 3.034695386886596680e-01 -2.695841491222381592e-01 4.553436115384101868e-02 3.741789236664772034e-02 2.001514285802841187e-01 3.438501060009002686e-02 5.895242094993591309e-02 -1.138059571385383606e-01 -8.492392487823963165e-03 2.126536667346954346e-01 2.654354870319366455e-01 -2.266225172206759453e-03
-7.931999862194061279e-02 2.727659642696380615e-01 -1.671566367149353027e-01 -6.910760700702667236e-02 -2.028273195028305054e-01 -1.488649472594261169e-02 -2.834607958793640137e-01 1.192227303981781006e-01 2.262699007987976074e-01 1.659144461154937744e-02 1.186980754137039185e-01 4.167694132775068283e-03 1.913751065731048584e-01 7.030949741601943970e-02 1.466411650180816650e-01 -2.810618579387664795e-01 9.375274926424026489e-02 2.404591441154479980e-01 -3.796692490577697754e-01 -1.465810239315032959e-01 -9.845046699047088623e-02 -1.970538794994354248e-01 -1.486027985811233521e-01 -3.304169178009033203e-01 -1.534936279058456421e-01 -7.743557915091514587e-03 1.872297972440719604e-01 -2.470228970050811768e-01 8.750444650650024414e-02 5.575840175151824951e-02 -2.944724401459097862e-03 -2.284377068281173706e-02
1.810274869203567505e-01 1.341211199760437012e-01 -3.103629052639007568e-01 3.060926795005798340e-01 -8.163131028413772583e-02 1.783854961395263672e-01 2.091370895504951477e-02 -1.575421094894409180e-01 2.561571896076202393e-01 -8.901848644018173218e-02 2.847194485366344452e-02 -2.141383439302444458e-01 3.316950425505638123e-02 2.419970929622650146e-01 -1.538164466619491577e-01 6.866995245218276978e-02 2.935484349727630615e-01 8.592904359102249146e-02 -2.004902809858322144e-01 1.553290188312530518e-01 8.677877485752105713e-02 -3.070197813212871552e-02 1.848601698875427246e-01 -1.119192913174629211e-01 -7.617644220590591431e-02 -5.950631946325302124e-02 2.081796079874038696e-01 -6.698042899370193481e-02 -5.705707892775535583e-02 4.171784818172454834e-01 -8.584004640579223633e-02 1.798754185438156128e-01
9.300402551889419556e-02 2.031048238277435303e-01 -4.014056026935577393e-01 1.264706254005432129e-01 3.875288739800453186e-02 1.356333494186401367e-01 2.231402881443500519e-02 5.843873322010040283e-02 3.355496525764465332e-01 -3.255160152912139893e-02 -6.528441607952117920e-02 -2.131579071283340454e-01 3.608166798949241638e-02 1.969473510980606079e-01 -1.799761950969696045e-01 1.778405308723449707e-01 1.867195069789886475e-01 1.007136255502700806e-01 9.579635411500930786e-02 1.615824252367019653e-01 2.255639433860778809e-01 -1.075659096240997314e-01 1.202202215790748596e-01 -2.735949754714965820e-01 -1.745302975177764893e-01 4.234051704406738281e-02 1.138994544744491577e-01 -3.107389435172080994e-02 -1.111650317907333374e-01 2.463925629854202271e-01 -2.369849085807800293e-01 2.724608480930328369e-01
-2.906478941440582275e-01 -9.902935475111007690e-02 -2.002290785312652588e-01 2.925310134887695312e-01 -4.357473552227020264e-01 9.920919686555862427e-02 -1.611782014369964600e-01 2.170489281415939331e-01 -6.073879450559616089e-02 -4.300964996218681335e-02 6.283322721719741821e-02 3.803030028939247131e-02 2.041582763195037842e-01 3.940513730049133301e-02 -4.562817048281431198e-03 4.994004964828491211e-02 2.229452580213546753e-01 6.624549627304077148e-03 -1.198509782552719116e-01 5.484243109822273254e-02 -1.164163127541542053e-01 -1.124046146869659424e-01 -8.012816309928894043e-02 -3.503070175647735596e-01 -3.097249269485473633e-01 -2.578120119869709015e-02 1.700163781642913818e-01 7.285255193710327148e-02 -3.760135173797607422e-02 2.446094751358032227e-01 1.139032095670700073e-01 -1.519551128149032593e-01
-1.366323679685592651e-01 1.134508326649665833e-01 -9.060054272413253784e-02 2.584679722785949707e-01 -2.079697847366333008e-01 1.641329824924468994e-01 -1.624127477407455444e-01 5.536246672272682190e-02 -3.677641972899436951e-02 -4.202439915388822556e-03 1.748952418565750122e-01 1.625401824712753296e-01 3.256544470787048340e-02 2.337099611759185791e-01 2.516795508563518524e-02 -1.222969144582748413e-01 -2.258275747299194336e-01 1.884084790945053101e-01 -1.010177880525588989e-01 2.013939917087554932e-01 2.660224735736846924e-01 -3.721680343151092529e-01 3.208234161138534546e-02 -1.484424769878387451e-01 3.038206398487091064e-01 2.074785977602005005e-01 -1.260568052530288696e-01 -8.649662882089614868e-02 -1.770777851343154907e-01 1.347126066684722900e-01 2.930743992328643799e-01 2.096178568899631500e-02
-4.303057193756103516e-01 -3.131636977195739746e-02 -1.560132950544357300e-01 6.601461768150329590e-02 1.208628714084625244e-01 2.745322883129119873e-02 9.193247556686401367e-02 1.075499430298805237e-01 2.036839872598648071e-01 -1.660951822996139526e-01 1.214761212468147278e-01 5.884498357772827148e-03 -5.678890738636255264e-03 4.432293176651000977e-01 -2.922983467578887939e-01 -5.954689905047416687e-02 2.711049746721982956e-03 2.098106406629085541e-02 -2.081715464591979980e-01 -7.362680882215499878e-02 5.972355231642723083e-02 7.984191179275512695e-03 1.250561624765396118e-01 -1.589132398366928101e-01 -3.477173671126365662e-02 3.113264739513397217e-01 1.069871857762336731e-01 -1.675316244363784790e-01 3.606407716870307922e-02 1.607097089290618896e-01 1.970352977514266968e-01 2.883040308952331543e-01
-2.258942723274230957e-01 -1.132370997220277786e-02 -2.783405482769012451e-01 -1.722838580608367920e-01 5.559092387557029724e-03 1.284073740243911743e-01 -2.783443927764892578e-01 3.407656848430633545e-01 3.094643056392669678e-01 -3.154498040676116943e-01 4.713500291109085083e-02 1.098069828003644943e-02 1.593849807977676392e-02 1.194626167416572571e-01 -1.223398521542549133e-01 -4.737694980576634407e-04 3.222866952419281006e-01 -1.277953088283538818e-01 -1.628490388393402100e-01 1.339709460735321045e-01 1.288091689348220825e-01 -7.005019485950469971e-02 2.196626812219619751e-01 -1.441311240196228027e-01 -1.307973563671112061e-01 -4.336068034172058105e-02 -1.894714683294296265e-01 -1.038635373115539551e-01 6.518622487783432007e-02 1.078504696488380432e-01 1.511644124984741211e-01 2.118044197559356689e-01
-3.247543871402740479e-01 3.303502798080444336e-01 -1.436134427785873413e-02 7.611165940761566162e-02 -2.625258564949035645e-01 -9.589958190917968750e-02 2.145688980817794800e-01 -1.028054766356945038e-02 1.310109347105026245e-01 1.759976446628570557e-01 -1.634912788867950439e-01 1.601964980363845825e-01 -2.380812913179397583e-02 3.043307224288582802e-03 -3.147581219673156738e-01 1.864571310579776764e-02 2.304300107061862946e-02 1.566456407308578491e-01 -1.681091338396072388e-01 -6.455743312835693359e-02 9.872159361839294434e-02 -8.010886609554290771e-02 -6.067623198032379150e-02 -2.248986661434173584e-01 -1.855449378490447998e-01 -1.611816585063934326e-01 -7.149668037891387939e-02 -4.814944043755531311e-02 1.430999338626861572e-01 3.102466166019439697e-01 -1.539777070283889771e-01 3.441166579723358154e-01
1.154169887304306030e-01 3.102169930934906006e-01 -3.893450200557708740e-01 2.980624139308929443e-01 6.609111558645963669e-03 2.010252624750137329e-01 1.464009582996368408e-01 9.746780246496200562e-02 1.902192831039428711e-01 -1.038321927189826965e-01 -1.374499350786209106e-01 -1.641919463872909546e-01 -7.954911142587661743e-02 2.695286870002746582e-01 4.461842402815818787e-02 -8.500822633504867554e-02 2.119008153676986694e-01 6.367815512930974364e-05 -2.107366360723972321e-02 8.295813202857971191e-02 1.811797320842742920e-01 -1.919413059949874878e-01 1.692441850900650024e-01 -2.131530940532684326e-01 -2.406448870897293091e-01 6.793035659939050674e-03 6.431063264608383179e-02 -3.831031545996665955e-02 -2.037838287651538849e-02 1.667945086956024170e-01 -1.084574684500694275e-01 3.131882548332214355e-01
-2.971068024635314941e-01 3.358611166477203369e-01 -1.997268795967102051e-01 3.160771131515502930e-01 -2.764311991631984711e-02 1.721142232418060303e-01 -9.758889675140380859e-02 2.603059262037277222e-02 9.625668823719024658e-02 -1.512094438076019287e-01 -1.082159653306007385e-01 -2.516180276870727539e-02 1.740220934152603149e-01 8.778557181358337402e-02 1.720807552337646484e-01 -1.794586516916751862e-02 3.446074128150939941e-01 -1.478206831961870193e-02 -4.476035535335540771e-01 -1.374138593673706055e-01 1.411906331777572632e-01 -1.148411482572555542e-01 9.578529745340347290e-02 -1.484802961349487305e-01 1.890453323721885681e-02 -6.768187880516052246e-02 -1.174919158220291138e-01 -4.623327404260635376e-02 6.437311321496963501e-02 8.389687538146972656e-02 2.670457959175109863e-01 1.477518398314714432e-02
-9.030727297067642212e-02 3.030882179737091064e-01 -2.479642480611801147e-01 5.591585114598274231e-02 -3.033312559127807617e-01 -1.989548206329345703e-01 -1.085224375128746033e-01 -6.104652583599090576e-02 3.123997151851654053e-01 2.359539270401000977e-01 5.500965937972068787e-02 1.728779822587966919e-01 5.833731498569250107e-03 -2.926055528223514557e-02 -1.432714164257049561e-01 -4.249250143766403198e-02 -1.214873045682907104e-01 3.994737938046455383e-02 6.869619339704513550e-02 7.124774158000946045e-02 4.407621920108795166e-02 -4.425472021102905273e-02 -1.707213670015335083e-01 -2.236865274608135223e-02 -2.373239398002624512e-01 -9.039769647642970085e-04 -1.176555305719375610e-01 -5.386412143707275391e-01 -6.843217182904481888e-03 1.140413656830787659e-01 1.377843767404556274e-01 1.638116836547851562e-01
-4.609150066971778870e-02 2.109886556863784790e-01 -2.113870829343795776e-01 3.116994202136993408e-01 -8.148194849491119385e-02 7.337362319231033325e-02 -1.179646328091621399e-01 9.609731286764144897e-02 2.956290841102600098e-01 5.801632627844810486e-02 -1.824915409088134766e-01 -3.099407851696014404e-01 1.631925106048583984e-01 -2.478192932903766632e-02 3.752722591161727905e-02 -1.330553889274597168e-01 1.087789535522460938e-01 1.077730655670166016e-01 -6.833394616842269897e-02 2.431083470582962036e-01 3.567110300064086914e-01 -5.317532457411289215e-03 1.461396962404251099e-01 -1.748718619346618652e-01 1.371707022190093994e-01 1.656497120857238770e-01 -1.557509452104568481e-01 -1.107962951064109802e-01 -1.346212923526763916e-01 2.454109191894531250e-01 1.955430656671524048e-01 2.098922133445739746e-01
-2.393318861722946167e-01 2.097590640187263489e-02 -2.275085821747779846e-02 7.810430973768234253e-02 -5.778975412249565125e-02 3.397742807865142822e-01 1.330491304397583008e-01 9.678239375352859497e-02 2.212780714035034180e-01 -6.909711658954620361e-02 3.379119634628295898e-01 -4.640020802617073059e-02 2.134118229150772095e-01 7.309070229530334473e-02 -2.031820267438888550e-01 2.603619731962680817e-02 7.109189778566360474e-02 1.592132449150085449e-01 -2.970548905432224274e-02 7.964207231998443604e-02 1.047073900699615479e-01 -2.280449420213699341e-01 2.302982956171035767e-01 -1.143539771437644958e-01 2.411974817514419556e-01 2.443471699953079224e-01 -1.681102812290191650e-01 -2.692465186119079590e-01 -6.156106293201446533e-02 2.939662933349609375e-01 2.225550711154937744e-01 -4.242765903472900391e-02
-1.731830537319183350e-01 -5.272017046809196472e-02 -1.185804530978202820e-01 1.187810301780700684e-01 -1.681611984968185425e-01 2.502959072589874268e-01 2.828193362802267075e-03 1.459722314029932022e-02 7.072602957487106323e-02 3.345928154885768890e-03 1.063621714711189270e-01 9.489521384239196777e-02 3.193882703781127930e-01 1.321277320384979248e-01 -2.309607118368148804e-01 1.992587745189666748e-01 1.775642782449722290e-01 2.815365791320800781e-01 -2.715688943862915039e-02 -2.898307144641876221e-01 3.412823751568794250e-02 -2.903318703174591064e-01 -2.131982445716857910e-01 1.428627967834472656e-01 1.429195050150156021e-02 2.000963240861892700e-01 1.113719213753938675e-02 -2.748216390609741211e-01 7.519111782312393188e-02 2.305590361356735229e-01 2.421446144580841064e-02 2.965172827243804932e-01
-3.140972852706909180e-01 5.661689117550849915e-02 -2.160519361495971680e-01 -5.712227895855903625e-02 -2.080821543931961060e-01 1.608823239803314209e-01 -2.210472151637077332e-02 1.646841131150722504e-02 1.710616499185562134e-01 -1.229599639773368835e-01 2.055903524160385132e-01 1.831827312707901001e-01 -2.326896972954273224e-02 2.727539464831352234e-02 -1.357020884752273560e-01 1.157482564449310303e-01 5.065201595425605774e-02 -1.845424412749707699e-03 -2.808990478515625000e-01 -2.273758500814437866e-01 -1.329426169395446777e-01 2.379842996597290039e-01 1.593285650014877319e-01 -2.613320648670196533e-01 -2.833681739866733551e-02 -5.165556818246841431e-02 -2.906850874423980713e-01 -3.007767200469970703e-01 -2.313270866870880127e-01 2.312216907739639282e-01 1.943286657333374023e-01 2.477235905826091766e-02
-1.208611056208610535e-01 1.272918283939361572e-01 -2.101708762347698212e-02 5.252410769462585449e-01 -3.477031588554382324e-01 7.895378395915031433e-03 -3.314829170703887939e-01 8.702567219734191895e-02 1.430404186248779297e-01 7.403762638568878174e-02 2.554284334182739258e-01 5.832915753126144409e-02 2.950671501457691193e-02 -8.093117177486419678e-02 1.518300473690032959e-01 -1.766936620697379112e-03 2.184606939554214478e-01 5.168725550174713135e-02 -9.623797982931137085e-02 -1.488198712468147278e-02 2.859571948647499084e-02 -1.618321985006332397e-02 -2.204381972551345825e-01 -1.253251284360885620e-01 2.145628482103347778e-01 -1.700183302164077759e-01 1.789919734001159668e-01 -1.639040112495422363e-01 3.148420900106430054e-02 2.379316836595535278e-01 7.737172394990921021e-02 -8.183705806732177734e-02
-1.600981652736663818e-01 8.017808198928833008e-02 2.171826735138893127e-02 3.522754907608032227e-01 -9.842438995838165283e-02 -1.497518122196197510e-01 -2.874296903610229492e-01 -1.710343174636363983e-02 1.041499525308609009e-01 -4.269139468669891357e-02 3.014438748359680176e-01 1.376192271709442139e-01 2.341966480016708374e-01 2.942658960819244385e-01 -2.068555541336536407e-02 -1.535516232252120972e-01 -8.458474278450012207e-02 3.242561593651771545e-02 1.086034551262855530e-01 -6.691896915435791016e-02 3.678045570850372314e-01 -2.314708977937698364e-01 -1.267954520881175995e-02 -1.181341260671615601e-01 -1.128911003470420837e-01 1.815323135815560818e-03 -2.975402586162090302e-02 -3.443909585475921631e-01 -1.965994536876678467e-01 1.491043567657470703e-01 7.668648660182952881e-02 1.181887015700340271e-01
-3.566642701625823975e-01 1.105151996016502380e-01 1.011658161878585815e-01 -2.255999855697154999e-02 -1.449001580476760864e-01 4.847774505615234375e-01 -1.376082599163055420e-01 1.913117915391921997e-01 1.987328082323074341e-01 1.881017163395881653e-02 -3.866332471370697021e-01 -1.668404228985309601e-02 1.215215623378753662e-01 1.944432593882083893e-02 -8.004084229469299316e-02 -1.451341807842254639e-01 -5.749425292015075684e-02 1.308296024799346924e-01 -9.129358828067779541e-02 -1.807473599910736084e-02 5.087024345993995667e-02 1.034204065799713135e-01 1.230032593011856079e-01 -1.725296676158905029e-01 1.271152794361114502e-01 7.712573558092117310e-02 -2.140600532293319702e-01 -3.452796638011932373e-01 5.538572371006011963e-02 1.081349700689315796e-01 5.963842943310737610e-02 1.154852211475372314e-01
-3.252032911404967308e-03 2.242190688848495483e-01 -1.571501195430755615e-01 2.066609263420104980e-01 -1.825707107782363892e-01 -7.568126916885375977e-02 -1.928752064704895020e-01 1.009624898433685303e-01 2.169006317853927612e-01 -7.611084729433059692e-02 9.466588497161865234e-02 2.414886057376861572e-01 -6.559789180755615234e-02 9.246124327182769775e-02 -4.049845337867736816e-01 -1.491256617009639740e-02 8.666483312845230103e-02 -1.667571365833282471e-01 -4.978520423173904419e-02 1.941303312778472900e-01 -3.300385549664497375e-02 -1.939293891191482544e-01 -8.521264791488647461e-02 -2.083898633718490601e-01 -1.901762783527374268e-01 9.181880205869674683e-02 -4.951846227049827576e-02 -4.360336363315582275e-01 1.534490436315536499e-01 -1.251485105603933334e-02 1.360801458358764648e-01 2.332095801830291748e-01
-4.088135808706283569e-02 6.020700931549072266e-02 -2.276618778705596924e-01 2.778703272342681885e-01 -7.722128927707672119e-02 -1.553501635789871216e-01 8.817485719919204712e-02 1.967853009700775146e-01 4.507490694522857666e-01 -2.260148376226425171e-01 -1.219405978918075562e-02 2.974236011505126953e-02 2.725162915885448456e-02 -4.801869764924049377e-02 -1.213176026940345764e-01 3.125997185707092285e-01 4.782059416174888611e-02 5.743987858295440674e-02 -3.460761532187461853e-02 -2.525213360786437988e-01 1.050934344530105591e-01 -1.110473647713661194e-01 3.480777516961097717e-02 -2.060599997639656067e-02 -1.508208960294723511e-01 -2.696910500526428223e-01 -3.875136077404022217e-01 -2.121652811765670776e-01 -3.497546538710594177e-02 1.088822707533836365e-01 -7.693865150213241577e-02 1.143144592642784119e-01
4.029515013098716736e-02 4.254825413227081299e-01 -1.762686818838119507e-01 5.288867652416229248e-02 -2.632310092449188232e-01 3.235801756381988525e-01 -1.230534017086029053e-01 2.333430647850036621e-01 -2.040346115827560425e-01 -9.568895399570465088e-02 -1.139319688081741333e-01 -2.618043217808008194e-03 -8.364063501358032227e-02 9.950172901153564453e-02 -1.800037622451782227e-01 -6.515849381685256958e-02 1.045736819505691528e-01 1.979849487543106079e-01 1.917853504419326782e-01 -5.615084618330001831e-02 -6.324689090251922607e-02 -7.219025492668151855e-02 -2.324664406478404999e-02 -2.827117443084716797e-01 2.496243640780448914e-02 -1.112337410449981689e-01 1.798901110887527466e-01 -2.634864151477813721e-01 -7.345273345708847046e-02 -5.205599963665008545e-02 3.083525002002716064e-01 1.576570123434066772e-01
-1.568126529455184937e-01 1.554266065359115601e-01 -2.696931660175323486e-01 1.676197201013565063e-01 -2.756992280483245850e-01 -7.684622425585985184e-03 -1.285259872674942017e-01 3.802807927131652832e-01 -8.033734560012817383e-02 -9.335444122552871704e-02 1.753852069377899170e-01 2.130111157894134521e-01 1.240157186985015869e-01 -8.721548365429043770e-04 -1.224350184202194214e-01 -1.664484441280364990e-01 -4.118037596344947815e-02 2.772042341530323029e-02 3.414957970380783081e-02 2.054680734872817993e-01 3.489799797534942627e-02 6.288892030715942383e-02 4.671190306544303894e-02 -3.238449990749359131e-01 -1.868384033441543579e-01 1.614938825368881226e-01 -3.148770704865455627e-02 -1.808962225914001465e-01 2.560015618801116943e-01 2.965417802333831787e-01 -5.850575864315032959e-02 2.327285259962081909e-01
-2.614504694938659668e-01 2.089987099170684814e-01 -2.429445534944534302e-01 1.928125619888305664e-01 6.265751272439956665e-02 1.831001788377761841e-01 -2.439434230327606201e-01 -5.736809596419334412e-02 -9.260284900665283203e-02 -1.327891349792480469e-01 -1.851893961429595947e-01 4.388594999909400940e-02 2.317375242710113525e-01 1.674484312534332275e-01 -1.681466847658157349e-01 8.575079590082168579e-02 4.535678774118423462e-02 3.545318245887756348e-01 1.621828824281692505e-01 -8.093341439962387085e-02 9.257043153047561646e-02 -2.080163210630416870e-01 2.201774567365646362e-01 -1.910234093666076660e-01 -1.520192325115203857e-01 1.205159425735473633e-01 7.876473665237426758e-02 -7.740192115306854248e-02 8.623326569795608521e-02 1.776618659496307373e-01 2.399007081985473633e-01 -2.606209814548492432e-01
-3.439330458641052246e-01 3.870121762156486511e-02 -1.611721962690353394e-01 2.364672869443893433e-01 -2.442945353686809540e-02 3.033506311476230621e-02 -1.967667229473590851e-02 3.667127713561058044e-02 2.972369492053985596e-01 -1.976645588874816895e-01 1.881882995367050171e-01 -9.259399026632308960e-02 1.742609441280364990e-01 -1.310915350914001465e-01 -2.400505989789962769e-01 -1.535458415746688843e-01 -1.298857480287551880e-01 2.885938435792922974e-02 1.290156841278076172e-01 -8.189297467470169067e-02 -1.280238293111324310e-02 1.191110466606914997e-03 -1.008992567658424377e-01 -3.899691998958587646e-01 -3.194211795926094055e-02 -1.022163555026054382e-01 -7.426775246858596802e-02 -2.623704969882965088e-01 3.762298226356506348e-01 1.320579051971435547e-01 -6.187952309846878052e-02 2.068609893321990967e-01
-7.428430765867233276e-02 3.542396798729896545e-02 -9.251798689365386963e-02 1.945154070854187012e-01 -1.373666226863861084e-01 3.683495819568634033e-01 1.069550439715385437e-01 -2.004501409828662872e-02 1.772384047508239746e-01 -4.406658187508583069e-02 1.064771935343742371e-01 2.854247577488422394e-02 9.940063208341598511e-02 1.283407658338546753e-01 -2.893405854701995850e-01 -1.625053286552429199e-01 1.184262409806251526e-01 9.857095032930374146e-02 -2.992823906242847443e-02 9.364303946495056152e-02 1.912865340709686279e-01 -4.183538854122161865e-01 3.447761535644531250e-01 -1.648450791835784912e-01 2.326384037733078003e-01 1.472011804580688477e-01 -1.598403453826904297e-01 -2.980220019817352295e-01 5.393479019403457642e-02 9.642803668975830078e-02 6.194890290498733521e-02 -3.454447537660598755e-02
-2.045747339725494385e-01 2.899049222469329834e-01 -1.748309284448623657e-01 3.699536919593811035e-01 4.593327268958091736e-02 2.222192846238613129e-02 -2.717696726322174072e-01 -2.348081022500991821e-01 2.527067959308624268e-01 -6.913884729146957397e-02 3.159651458263397217e-01 9.624353796243667603e-02 -7.313804328441619873e-02 2.866164147853851318e-01 5.927308276295661926e-02 4.738567396998405457e-02 -1.731140762567520142e-01 2.516701221466064453e-01 -2.080872468650341034e-02 5.730071663856506348e-02 8.822649717330932617e-02 -1.074226349592208862e-01 4.658553749322891235e-02 1.157792955636978149e-01 -1.477631032466888428e-01 -6.300897151231765747e-02 -3.593374788761138916e-02 -1.192632168531417847e-01 2.414737939834594727e-01 2.599556148052215576e-01 -6.525149196386337280e-02 -2.638818509876728058e-02
-2.150379680097103119e-02 6.152271851897239685e-02 -2.658223807811737061e-01 4.187729656696319580e-01 -2.874453961849212646e-01 8.100390434265136719e-02 -1.098171621561050415e-01 -1.072547137737274170e-01 1.627688854932785034e-01 -2.851132452487945557e-01 7.594020664691925049e-02 3.363819718360900879e-01 1.295779645442962646e-01 3.351019024848937988e-01 1.556710749864578247e-01 1.677744090557098389e-01 -3.007952123880386353e-02 -2.633099816739559174e-02 -2.535080537199974060e-02 4.467798396944999695e-02 9.614175558090209961e-02 -1.144815683364868164e-01 1.134984642267227173e-01 6.205670069903135300e-03 -1.534186452627182007e-01 8.675376325845718384e-02 -1.614437252283096313e-01 -2.795829772949218750e-01 -1.311604678630828857e-01 -7.695993874222040176e-03 1.557700186967849731e-01 1.116884052753448486e-01
-8.312971144914627075e-02 1.079235300421714783e-01 -4.106979370117187500e-01 -1.420008540153503418e-01 -3.157846927642822266e-01 8.317063748836517334e-02 -1.297461520880460739e-02 -7.559537142515182495e-02 1.090016067028045654e-01 -8.962291479110717773e-02 -8.593881875276565552e-02 1.926814466714859009e-01 1.290928423404693604e-01 1.394409388303756714e-01 1.979980915784835815e-01 3.672604262828826904e-01 9.478073567152023315e-02 -9.232208877801895142e-02 -5.745078995823860168e-02 1.309757083654403687e-01 7.192167639732360840e-02 -1.435102671384811401e-01 2.889238297939300537e-01 -1.045993641018867493e-01 1.921635121107101440e-02 1.428336948156356812e-01 -2.127110511064529419e-01 -2.240923345088958740e-01 1.820604503154754639e-01 2.902530431747436523e-01 8.306643366813659668e-02 8.241429924964904785e-02
-1.314097940921783447e-01 2.108809649944305420e-01 -3.876962959766387939e-01 1.915042400360107422e-01 -2.527203224599361420e-02 1.125683411955833435e-01 4.837919399142265320e-02 2.784074842929840088e-01 5.432037264108657837e-02 -4.424788355827331543e-01 4.263369739055633545e-01 2.301701530814170837e-02 2.986640296876430511e-02 4.618843272328376770e-02 -7.442782819271087646e-02 -3.053481131792068481e-02 -2.045911401510238647e-01 1.386343836784362793e-01 -2.396217174828052521e-02 1.575811058282852173e-01 6.963553279638290405e-02 -1.825868338346481323e-01 -1.042785048484802246e-01 3.143852809444069862e-03 -6.134333461523056030e-02 -1.471831500530242920e-01 -2.971812710165977478e-02 -2.945984303951263428e-01 -1.098854243755340576e-01 7.839167118072509766e-02 1.263311132788658142e-02 2.360708080232143402e-02
-6.081504374742507935e-02 5.293723568320274353e-02 -1.019405871629714966e-01 1.521388739347457886e-01 -1.513910442590713501e-01 2.637635469436645508e-01 -3.911570832133293152e-02 -2.632423304021358490e-03 2.811523973941802979e-01 7.452879846096038818e-02 6.926269829273223877e-02 2.665998935699462891e-01 -6.560169160366058350e-02 -2.023256123065948486e-01 -1.278300285339355469e-01 -2.419181913137435913e-02 1.440243721008300781e-01 6.159566342830657959e-02 -2.003949880599975586e-02 -2.207025736570358276e-01 1.011459231376647949e-01 -3.402425348758697510e-01 -9.482119977474212646e-02 7.073041796684265137e-02 -1.643487960100173950e-01 -9.850954264402389526e-02 -6.823871284723281860e-02 5.640032887458801270e-02 3.460011780261993408e-01 4.407053589820861816e-01 1.941068470478057861e-01 1.830009669065475464e-01
-1.129147708415985107e-01 1.873453520238399506e-02 -3.274246156215667725e-01 1.404100656509399414e-01 -1.633131355047225952e-01 -7.821248471736907959e-02 -1.885539442300796509e-01 8.320683985948562622e-02 -1.518726348876953125e-01 -1.851649209856987000e-02 2.963676750659942627e-01 -1.716922074556350708e-01 -1.267628371715545654e-01 2.242980003356933594e-01 1.157157197594642639e-01 -1.176199167966842651e-01 -1.953677386045455933e-01 1.968516558408737183e-01 -3.076237067580223083e-02 -9.656926989555358887e-02 1.619314104318618774e-01 -9.557359665632247925e-02 1.454612314701080322e-01 -3.248322606086730957e-01 1.212129965424537659e-01 3.151721879839897156e-02 -1.838566064834594727e-01 -3.424264490604400635e-01 2.106300294399261475e-01 1.186979338526725769e-01 4.675471782684326172e-02 2.716293632984161377e-01
-2.876945137977600098e-01 1.726496368646621704e-01 -2.769675552845001221e-01 2.191831171512603760e-01 -1.552112698554992676e-01 9.266739338636398315e-02 5.888558179140090942e-02 2.055412679910659790e-01 1.246647089719772339e-01 -1.475001424551010132e-01 1.465714275836944580e-01 -2.235345169901847839e-02 1.663415580987930298e-01 -1.100333780050277710e-01 -2.801753878593444824e-01 -1.177855134010314941e-01 -8.947284519672393799e-02 2.350257337093353271e-01 4.968551546335220337e-02 4.080551490187644958e-02 9.916839003562927246e-02 7.306377589702606201e-02 -7.143670320510864258e-02 -3.682332634925842285e-01 -2.727977000176906586e-03 7.353412359952926636e-02 -1.548118293285369873e-01 -6.178276240825653076e-02 4.032836258411407471e-01 9.300933778285980225e-02 -1.846122145652770996e-01 1.761636883020401001e-01
-3.786095380783081055e-01 1.310770064592361450e-01 -1.874086111783981323e-01 1.087942495942115784e-01 -1.554916799068450928e-01 2.049999088048934937e-01 2.207292430102825165e-02 7.091649621725082397e-02 5.055240169167518616e-02 -1.846434324979782104e-01 -1.962643861770629883e-01 -2.485598810017108917e-02 1.355282813310623169e-01 2.072032839059829712e-01 1.265409737825393677e-01 2.431176155805587769e-01 2.344439923763275146e-01 -1.232910901308059692e-01 1.448423713445663452e-01 1.079288572072982788e-01 2.559352219104766846e-01 -5.440880730748176575e-02 1.949648112058639526e-01 -2.193980962038040161e-01 1.370909065008163452e-01 1.797724813222885132e-01 -8.161829411983489990e-02 -2.400116175413131714e-01 -2.353548817336559296e-02 -7.908048108220100403e-03 3.291366994380950928e-01 1.638933420181274414e-01
-2.431545108556747437e-01 2.199047505855560303e-01 -3.554752767086029053e-01 1.845819950103759766e-01 -9.473095834255218506e-02 1.631013900041580200e-01 6.900437176227569580e-02 1.480728238821029663e-01 -1.858103275299072266e-02 -1.199016273021697998e-01 -2.685246765613555908e-01 5.955380387604236603e-03 3.184441924095153809e-01 2.078039757907390594e-02 1.953466236591339111e-01 1.140393093228340149e-01 1.613330096006393433e-01 1.768670827150344849e-01 -2.818217575550079346e-01 -1.861161552369594574e-02 1.897731423377990723e-01 1.265040505677461624e-02 1.123360842466354370e-01 -2.091624140739440918e-01 -7.374037802219390869e-02 1.531140040606260300e-02 -1.233184337615966797e-02 -9.131012111902236938e-02 9.829502552747726440e-02 -4.030969925224781036e-03 4.197639524936676025e-01 1.705659925937652588e-02
-2.147306054830551147e-01 3.473857343196868896e-01 -1.326154917478561401e-01 -2.947886846959590912e-02 -2.729071676731109619e-01 1.494462788105010986e-01 -1.241321116685867310e-01 4.115962088108062744e-01 1.109991222620010376e-01 -2.498624101281166077e-02 2.026672847568988800e-02 3.572159633040428162e-02 -1.790338158607482910e-01 2.390806563198566437e-02 -1.489470005035400391e-01 -7.045690715312957764e-02 -1.121767163276672363e-01 -5.480955913662910461e-02 4.046051949262619019e-02 4.063886031508445740e-02 -4.850965738296508789e-02 -2.526779174804687500e-01 1.311303954571485519e-02 -2.203742265701293945e-01 -1.266790032386779785e-01 2.876650989055633545e-01 2.345892935991287231e-01 -2.291585654020309448e-01 8.336400985717773438e-02 2.112330198287963867e-01 1.908300817012786865e-01 1.748639196157455444e-01
-3.119895458221435547e-01 1.223111599683761597e-01 -1.991981863975524902e-01 2.080264985561370850e-01 -1.211082935333251953e-01 -1.036147400736808777e-01 -1.211898550391197205e-01 1.394878774881362915e-01 -1.611782005056738853e-03 5.684692040085792542e-02 3.822263330221176147e-02 1.658658832311630249e-01 3.019006848335266113e-01 -1.629515737295150757e-01 -3.579950928688049316e-01 -1.659685373306274414e-01 2.442186027765274048e-01 2.158864140510559082e-01 -1.511855423450469971e-01 2.183590233325958252e-01 1.762137562036514282e-01 -1.262921839952468872e-01 3.961280360817909241e-02 -5.205231159925460815e-02 1.961442530155181885e-01 9.833791106939315796e-02 1.496687978506088257e-01 -2.668906748294830322e-01 -5.710124224424362183e-02 1.136943846940994263e-01 2.086820900440216064e-01 1.000698879361152649e-01
-2.726512253284454346e-01 3.312126696109771729e-01 -2.262939363718032837e-01 2.018175572156906128e-01 -1.048918515443801880e-01 1.347885746508836746e-02 -2.095979154109954834e-01 3.378338813781738281e-01 1.470415294170379639e-01 -2.954927682876586914e-01 1.190657392144203186e-01 1.398624479770660400e-01 -2.802406251430511475e-02 1.818798184394836426e-01 -1.359389722347259521e-01 -5.511303246021270752e-02 1.644723117351531982e-01 -3.829440474510192871e-02 3.464404866099357605e-02 1.993606537580490112e-01 -1.480747461318969727e-01 -2.316711246967315674e-01 1.327191591262817383e-01 3.040688112378120422e-02 3.991935402154922485e-02 -1.206693332642316818e-02 1.878209412097930908e-01 -2.568800151348114014e-01 -8.874009549617767334e-02 -3.037984855473041534e-02 2.846863865852355957e-01 1.640292070806026459e-02
1.287637203931808472e-01 1.024533435702323914e-01 -2.370249181985855103e-01 4.309301376342773438e-01 -3.301299214363098145e-01 -1.125022992491722107e-01 -9.407103806734085083e-02 1.478734165430068970e-01 1.912907361984252930e-01 -2.334104180335998535e-01 2.317354381084442139e-01 2.147046923637390137e-01 1.049624755978584290e-01 -6.681796163320541382e-03 -6.900338083505630493e-02 -2.816053293645381927e-02 -9.818891435861587524e-02 -1.809363365173339844e-01 -1.330042928457260132e-01 6.911609321832656860e-02 1.018741130828857422e-01 -9.323129057884216309e-02 -1.582130640745162964e-01 -3.919558227062225342e-01 -2.215684391558170319e-02 4.873397410847246647e-04 9.697464108467102051e-02 -7.965043187141418457e-02 1.697316765785217285e-01 2.441640496253967285e-01 -2.465127594769001007e-02 -5.784194916486740112e-02
-3.622732162475585938e-01 1.574916690587997437e-01 -2.285961061716079712e-01 2.011802196502685547e-01 -3.085860311985015869e-01 -3.792297095060348511e-02 -5.842861905694007874e-02 2.661697864532470703e-01 2.031113803386688232e-01 7.121367752552032471e-02 9.273546934127807617e-02 -4.568981751799583435e-02 -1.875163987278938293e-02 1.041020527482032776e-01 9.546090662479400635e-02 1.981499195098876953e-01 2.524789981544017792e-02 9.768102318048477173e-03 8.452039957046508789e-02 -9.721413999795913696e-02 -1.723891049623489380e-01 -3.314901888370513916e-01 -1.285264641046524048e-01 -2.103661149740219116e-01 -2.244085967540740967e-01 -8.699627965688705444e-02 2.570133805274963379e-01 -6.675096601247787476e-02 -7.527795433998107910e-02 3.260282278060913086e-01 -7.114698737859725952e-02 2.359887026250362396e-02
-1.091646105051040649e-01 1.434716582298278809e-01 -2.830989658832550049e-01 -2.392743900418281555e-02 -2.029789686203002930e-01 2.317508608102798462e-01 -1.235763505101203918e-01 8.175417780876159668e-02 -1.812652684748172760e-02 -1.948799639940261841e-01 -1.178171187639236450e-01 3.687545657157897949e-02 1.049086749553680420e-01 1.044141501188278198e-01 -4.477980136871337891e-01 5.763665959239006042e-02 3.537482395768165588e-02 1.624411344528198242e-01 1.449779272079467773e-01 -2.121231406927108765e-01 2.514160871505737305e-01 -1.966064423322677612e-01 1.050165221095085144e-01 -2.100487500429153442e-01 -2.557141780853271484e-01 7.486685365438461304e-02 1.938863098621368408e-01 -1.591190099716186523e-01 5.939554795622825623e-02 -5.027239210903644562e-03 2.326725870370864868e-01 -2.198984920978546143e-01
-2.425157129764556885e-01 -3.002844564616680145e-02 -1.290269941091537476e-01 3.012930154800415039e-01 -3.156468868255615234e-01 7.755696028470993042e-02 -1.221444085240364075e-01 1.430318504571914673e-01 2.391965389251708984e-01 -1.269518136978149414e-01 -1.691861636936664581e-02 1.400232613086700439e-01 3.422324359416961670e-01 2.650761604309082031e-01 3.329680068418383598e-03 4.752629622817039490e-02 9.664286673069000244e-02 -1.982333660125732422e-01 1.079870015382766724e-01 1.415188610553741455e-01 -1.389686763286590576e-01 -2.124901488423347473e-02 -2.534164190292358398e-01 -3.283482491970062256e-01 -1.913819089531898499e-02 8.058748394250869751e-02 9.937227517366409302e-02 -2.234755158424377441e-01 1.420702636241912842e-01 1.062438711524009705e-01 -7.913946360349655151e-02 1.800499558448791504e-01
-1.967715770006179810e-01 1.285796314477920532e-01 -3.106148540973663330e-01 2.488040477037429810e-01 -2.963130176067352295e-01 -1.140401884913444519e-01 -2.977373600006103516e-01 1.364101469516754150e-01 7.943110913038253784e-02 1.845853286795318127e-03 -4.836352169513702393e-02 -1.888011842966079712e-01 -1.421665847301483154e-01 1.215285528451204300e-02 1.713149249553680420e-01 4.928141459822654724e-02 7.482644170522689819e-02 2.039495408535003662e-01 -3.163759410381317139e-01 -1.275424007326364517e-02 -1.412049052305519581e-03 -2.434180974960327148e-01 -4.030993208289146423e-02 -2.957174181938171387e-01 5.547057092189788818e-02 1.205228939652442932e-01 2.500609755516052246e-01 -2.236760705709457397e-01 4.739262908697128296e-02 1.557656675577163696e-01 7.696454226970672607e-02 -1.532706618309020996e-01
-1.460561454296112061e-01 1.015748903155326843e-01 -2.811687886714935303e-01 3.956471085548400879e-01 -2.183491140604019165e-01 -3.981319814920425415e-02 -4.647825360298156738e-01 4.219453781843185425e-02 7.674236595630645752e-02 5.869031697511672974e-02 5.596823617815971375e-02 -1.249451264739036560e-01 -2.398295700550079346e-01 3.066631034016609192e-02 7.037769258022308350e-02 -8.126237988471984863e-02 -4.486564919352531433e-02 3.126510977745056152e-01 -6.861897557973861694e-02 -1.616420000791549683e-01 -1.306682378053665161e-01 -3.033784776926040649e-02 1.454919129610061646e-01 -2.651666104793548584e-01 -5.665296688675880432e-02 5.940424650907516479e-02 6.789227575063705444e-02 -1.858514845371246338e-01 5.019459873437881470e-02 2.638617344200611115e-02 2.795333266258239746e-01 -1.675995253026485443e-02
-2.752114832401275635e-01 3.539710119366645813e-02 7.232706993818283081e-02 1.630714088678359985e-01 1.444724798202514648e-01 1.064380165189504623e-02 -1.439908891916275024e-01 1.370033323764801025e-01 2.139933407306671143e-01 -9.399966895580291748e-02 1.654296070337295532e-01 1.515884846448898315e-01 3.305463492870330811e-01 2.310044467449188232e-01 -2.933017909526824951e-01 -3.225250169634819031e-02 1.468484103679656982e-01 2.904288768768310547e-01 2.712111733853816986e-02 -9.026269614696502686e-02 8.979596942663192749e-02 -2.846295535564422607e-01 -4.519193992018699646e-02 -1.757232099771499634e-01 3.227627649903297424e-02 8.395529538393020630e-02 1.880759894847869873e-01 -3.143166601657867432e-01 3.708343952894210815e-02 1.985164135694503784e-01 -1.895987987518310547e-01 1.422814577817916870e-01
-3.442991152405738831e-02 2.086520642042160034e-01 -6.672824919223785400e-02 5.796224996447563171e-02 -5.345749855041503906e-01 8.946425467729568481e-02 -3.887940198183059692e-02 3.013242781162261963e-01 9.293584525585174561e-02 5.282066017389297485e-02 2.141807675361633301e-01 5.275011435151100159e-02 -2.132444828748703003e-01 -1.723758280277252197e-01 -2.405216693878173828e-01 7.469194824807345867e-04 3.050707094371318817e-02 1.099037602543830872e-01 -3.936784807592630386e-03 -3.028611242771148682e-01 -3.647425025701522827e-02 -1.100714430212974548e-01 6.707366555929183960e-02 -9.609796851873397827e-02 -1.884029507637023926e-01 5.353820696473121643e-02 1.597878783941268921e-01 -3.387065529823303223e-01 1.277689784765243530e-01 1.887128688395023346e-02 2.023766934871673584e-01 -8.952269330620765686e-03
-2.034313529729843140e-01 1.251491159200668335e-01 -2.257705926895141602e-01 -1.207541301846504211e-01 -2.451707422733306885e-01 5.365630984306335449e-02 1.946203410625457764e-01 2.370604425668716431e-01 -3.563992306590080261e-02 -6.054757907986640930e-02 1.745409220457077026e-01 -1.113750338554382324e-01 6.742734462022781372e-02 -2.268681302666664124e-02 -2.235837979242205620e-03 3.590180277824401855e-01 1.471040844917297363e-01 2.178120017051696777e-01 -1.108946576714515686e-01 1.333793103694915771e-01 1.750183105468750000e-01 -1.196898594498634338e-01 -5.473294109106063843e-02 -5.624199286103248596e-02 -3.567462563514709473e-01 -1.366806030273437500e-01 -2.229420691728591919e-01 -2.111979275941848755e-01 2.200178653001785278e-01 3.043805658817291260e-01 -5.485913902521133423e-02 6.296385079622268677e-02
-3.262076675891876221e-01 1.766685843467712402e-01 -3.835220634937286377e-01 1.619869917631149292e-01 -1.627425849437713623e-01 2.124267071485519409e-01 9.927254915237426758e-02 -2.350573539733886719e-01 2.308517098426818848e-01 9.757680818438529968e-03 1.911202818155288696e-02 1.432051043957471848e-02 -1.748835742473602295e-01 4.069004207849502563e-02 -4.471754655241966248e-02 -6.594628095626831055e-02 9.142787009477615356e-02 -3.588356077671051025e-02 1.667932868003845215e-01 1.286244392395019531e-01 4.594059884548187256e-01 3.117168508470058441e-02 -7.811126112937927246e-02 -1.898600459098815918e-01 -7.603380084037780762e-02 -9.946851432323455811e-02 5.803380906581878662e-02 2.084922790527343750e-01 -1.260058432817459106e-01 2.619806528091430664e-01 6.631631404161453247e-02 -1.334588415920734406e-02
-1.026992201805114746e-01 2.469705045223236084e-01 -1.716525852680206299e-01 6.286535412073135376e-02 -6.366488337516784668e-02 3.081498108804225922e-02 -2.234008535742759705e-02 5.082866549491882324e-02 2.916873618960380554e-02 -8.663803339004516602e-02 2.740312516689300537e-01 3.106489777565002441e-01 -3.064821101725101471e-02 2.936870232224464417e-02 -6.143061071634292603e-02 -5.371134355664253235e-02 7.232541684061288834e-04 -1.485673058778047562e-02 -2.272056974470615387e-02 3.907642960548400879e-01 9.407540410757064819e-02 1.011106893420219421e-01 -8.926245570182800293e-02 -5.251605510711669922e-01 8.671069890260696411e-02 1.851069182157516479e-01 6.699510663747787476e-02 -2.054220736026763916e-01 5.113876238465309143e-02 3.826393783092498779e-01 3.146234666928648949e-03 6.903694570064544678e-02
-6.416954100131988525e-02 1.445219814777374268e-01 2.962217852473258972e-02 2.450822740793228149e-01 4.525948688387870789e-02 5.390716344118118286e-02 8.923319727182388306e-02 2.279936522245407104e-01 1.737381070852279663e-01 -1.360014230012893677e-01 -8.514384180307388306e-02 2.334332913160324097e-01 1.689448058605194092e-01 1.313430368900299072e-01 -4.358287453651428223e-01 4.184723272919654846e-02 2.114821523427963257e-01 1.478928327560424805e-01 1.791161447763442993e-01 -2.671907842159271240e-01 5.538803339004516602e-02 -2.564659416675567627e-01 -9.620860219001770020e-02 -1.524847000837326050e-01 5.711589753627777100e-02 1.263898704200983047e-02 -1.071501225233078003e-01 -3.420243859291076660e-01 1.049162968993186951e-01 2.854019105434417725e-01 -7.137846201658248901e-02 -1.951367221772670746e-02
-2.447592765092849731e-01 -4.429352283477783203e-02 -1.013354808092117310e-01 2.323773689568042755e-02 -1.344137489795684814e-01 2.169601023197174072e-01 -1.975575238466262817e-01 1.934868246316909790e-01 3.423352539539337158e-01 -7.543928921222686768e-02 -1.484508365392684937e-01 -2.364325076341629028e-01 3.649524971842765808e-02 -3.617807850241661072e-02 7.270453870296478271e-02 4.378217086195945740e-02 8.872018009424209595e-02 4.111378788948059082e-01 1.686303690075874329e-02 1.878380179405212402e-01 2.142668217420578003e-01 1.165779009461402893e-01 2.126854956150054932e-01 -1.106221452355384827e-01 1.120260730385780334e-02 -2.266033589839935303e-01 -1.519968509674072266e-01 -1.700284779071807861e-01 9.372777305543422699e-03 6.776046007871627808e-02 3.581649661064147949e-01 -9.568859636783599854e-02
-1.893020868301391602e-01 2.499808073043823242e-01 -2.717916369438171387e-01 1.683973968029022217e-01 -4.273636043071746826e-01 -6.854217499494552612e-02 6.783427298069000244e-02 2.080482691526412964e-01 8.397433161735534668e-02 2.206699103116989136e-01 1.339326202869415283e-01 6.134824454784393311e-02 -9.322835505008697510e-02 2.774255275726318359e-01 -5.492907762527465820e-02 1.853349655866622925e-01 1.441072858870029449e-02 4.457861650735139847e-04 2.092842906713485718e-01 -3.440713277086615562e-03 -2.014900445938110352e-01 4.747052490711212158e-02 -5.853530392050743103e-02 -3.276178836822509766e-01 2.900484390556812286e-02 3.228135406970977783e-02 -9.422651678323745728e-02 -5.314347520470619202e-02 -4.047966003417968750e-02 3.596341013908386230e-01 -7.697696983814239502e-02 -1.250341683626174927e-01
-2.562311291694641113e-01 1.290052663534879684e-02 -2.818652689456939697e-01 4.956954419612884521e-01 2.660620398819446564e-02 -8.998252451419830322e-02 -2.323779761791229248e-01 -6.727384030818939209e-02 1.905090957880020142e-01 7.914235815405845642e-03 3.611350357532501221e-01 2.057069242000579834e-01 1.771595776081085205e-01 1.116280481219291687e-01 -2.763753943145275116e-02 4.363821819424629211e-02 -1.229144781827926636e-01 6.193604320287704468e-02 8.493029326200485229e-02 8.100141584873199463e-02 1.937881112098693848e-01 -2.109558284282684326e-01 3.123244456946849823e-02 7.177035510540008545e-02 -1.493695192039012909e-02 2.035496085882186890e-01 -1.398046165704727173e-01 -2.085065990686416626e-01 -7.353264838457107544e-02 1.035782098770141602e-01 3.662139922380447388e-02 2.074340134859085083e-01
6.489545572549104691e-03 1.338962465524673462e-01 -8.371905237436294556e-02 2.890653610229492188e-01 -4.253056943416595459e-01 5.693354457616806030e-02 -1.091707274317741394e-01 2.109549343585968018e-01 1.852987855672836304e-01 3.143054246902465820e-02 1.476812213659286499e-01 1.251489948481321335e-02 3.376782685518264771e-02 -9.478072822093963623e-02 -3.646734356880187988e-01 2.020836323499679565e-01 -1.571298390626907349e-01 5.216935276985168457e-02 1.480169892311096191e-01 -3.644103556871414185e-02 -4.145193099975585938e-02 -1.920979819260537624e-03 -1.300089359283447266e-01 -4.432001709938049316e-01 -1.213580146431922913e-01 -7.645715959370136261e-03 -1.228381842374801636e-01 -9.198650717735290527e-02 1.767398566007614136e-01 1.782259494066238403e-01 -2.023304998874664307e-01 4.126010835170745850e-02
-1.174900233745574951e-01 1.345406621694564819e-01 -7.374377548694610596e-02 1.478671133518218994e-01 -6.975038349628448486e-02 3.842749893665313721e-01 2.376782149076461792e-01 4.441525321453809738e-03 2.174486368894577026e-01 -1.644610427320003510e-02 1.125913783907890320e-01 -1.470904201269149780e-01 4.653681814670562744e-02 1.833958178758621216e-01 -2.898013591766357422e-01 -2.131654024124145508e-01 1.480612996965646744e-02 2.045113742351531982e-01 -7.418823987245559692e-02 1.911983937025070190e-01 1.168241500854492188e-01 -2.713488936424255371e-01 3.162252902984619141e-01 -2.404668182134628296e-01 2.115729749202728271e-01 9.652648866176605225e-02 -7.232506573200225830e-02 -2.675472795963287354e-01 7.110846042633056641e-02 1.363890469074249268e-01 -1.351456856355071068e-03 2.999156527221202850e-02
-5.449651181697845459e-02 1.481172144412994385e-01 -1.593535840511322021e-01 7.901959866285324097e-02 -1.996894478797912598e-01 7.147830724716186523e-02 -2.291247695684432983e-01 3.257831633090972900e-01 3.530351221561431885e-01 6.431519053876399994e-03 3.571799993515014648e-01 2.608752436935901642e-02 1.138409413397312164e-02 -1.647095233201980591e-01 4.544264823198318481e-02 1.199059039354324341e-01 1.260603517293930054e-01 1.253965497016906738e-01 1.576614677906036377e-01 -3.202296048402786255e-02 -9.909076243638992310e-02 1.355306152254343033e-02 1.386798322200775146e-01 -2.804739177227020264e-01 1.171806901693344116e-01 -1.428750306367874146e-01 -7.179618347436189651e-03 -3.123880624771118164e-01 2.324263006448745728e-01 2.031101882457733154e-01 -2.251421958208084106e-01 7.457344327121973038e-03
-4.517162442207336426e-01 2.331150621175765991e-01 -2.354464977979660034e-01 -2.021013759076595306e-02 1.433316320180892944e-01 1.402011215686798096e-01 1.869592815637588501e-01 -2.235512733459472656e-01 2.022728770971298218e-01 -3.869348019361495972e-02 2.730570733547210693e-01 1.735460609197616577e-01 -1.879544407129287720e-01 2.006926834583282471e-01 -9.582789987325668335e-02 4.635372385382652283e-02 -8.973206393420696259e-03 1.365772336721420288e-01 -1.908676475286483765e-01 -8.739575743675231934e-02 1.571867018938064575e-01 -1.837489306926727295e-01 1.872716695070266724e-01 -1.395819932222366333e-01 -1.277827769517898560e-01 1.106350421905517578e-01 -4.585945606231689453e-02 -2.318157255649566650e-01 7.220014929771423340e-02 8.881228417158126831e-02 2.102308124303817749e-01 9.526940435171127319e-02
-6.236922740936279297e-02 1.833962798118591309e-01 5.873534828424453735e-03 2.154032737016677856e-01 4.605376720428466797e-02 1.212020069360733032e-01 -5.013467743992805481e-02 2.077204287052154541e-01 3.311617970466613770e-01 -1.403034180402755737e-01 1.157308965921401978e-01 1.335155367851257324e-01 -2.663762271404266357e-01 1.900463253259658813e-01 -2.132416069507598877e-01 -1.996218115091323853e-01 2.194864861667156219e-02 1.161399632692337036e-01 1.679236255586147308e-02 2.850660979747772217e-01 8.181633055210113525e-02 -9.023672342300415039e-02 -1.705656200647354126e-01 -2.935362458229064941e-01 -6.510416418313980103e-02 5.937720462679862976e-02 1.762684285640716553e-01 -7.950985804200172424e-03 -1.425663232803344727e-01 2.124969363212585449e-01 3.887590765953063965e-01 1.395829319953918457e-01
1.023910939693450928e-02 9.284917265176773071e-02 -2.486146688461303711e-01 3.848804533481597900e-01 -3.288069665431976318e-01 8.765491843223571777e-02 -1.351127773523330688e-01 2.608767747879028320e-01 6.434553861618041992e-02 -4.417949914932250977e-02 1.236311718821525574e-01 1.289913654327392578e-01 1.273664683103561401e-01 3.590718284249305725e-02 -1.216549873352050781e-01 -8.110956102609634399e-02 -1.233813166618347168e-01 -4.974477738142013550e-02 1.479626744985580444e-01 5.746667087078094482e-02 4.279040917754173279e-02 6.860544532537460327e-02 -1.504467576742172241e-01 -3.836967945098876953e-01 -2.771241217851638794e-02 -3.072052821516990662e-02 1.584952622652053833e-01 -3.241353332996368408e-01 2.591300010681152344e-01 2.834771871566772461e-01 -5.941197276115417480e-02 -9.737143293023109436e-03
-1.359654664993286133e-01 1.474240571260452271e-01 -2.575214207172393799e-01 6.988809257745742798e-02 6.996356695890426636e-02 2.522473931312561035e-01 -1.997311860322952271e-01 6.302882730960845947e-02 1.616331487894058228e-01 -2.869523316621780396e-02 2.156578702852129936e-03 -1.991623640060424805e-01 1.794228255748748779e-01 9.210597723722457886e-02 5.555482953786849976e-02 -1.438411772251129150e-01 6.791125237941741943e-02 1.238816827535629272e-01 -1.941974610090255737e-01 2.048474997282028198e-01 3.642807900905609131e-01 -6.894773244857788086e-02 3.508368432521820068e-01 -1.997245848178863525e-01 3.800784051418304443e-02 1.240866705775260925e-01 -8.750132471323013306e-02 -2.347960472106933594e-01 5.770763754844665527e-02 3.766330182552337646e-01 2.619732357561588287e-02 1.398445069789886475e-01
-3.056762516498565674e-01 4.001773148775100708e-02 -2.273489534854888916e-01 1.576013416051864624e-01 -3.142460286617279053e-01 7.783788442611694336e-02 6.254804879426956177e-02 5.518002808094024658e-02 1.763272136449813843e-01 -3.745033442974090576e-01 -1.313848942518234253e-01 7.677944004535675049e-02 2.827131748199462891e-01 -2.273516729474067688e-02 -5.761615931987762451e-02 1.852997243404388428e-01 1.685385107994079590e-01 1.529280692338943481e-01 -4.731372743844985962e-02 1.429010927677154541e-01 9.139620512723922729e-02 -5.152096599340438843e-02 -3.006076253950595856e-02 7.757514715194702148e-02 -1.986357271671295166e-01 -1.179780811071395874e-01 -2.469393759965896606e-01 5.619687493890523911e-03 7.087524980306625366e-02 2.570198476314544678e-01 -2.654876001179218292e-02 3.542800247669219971e-01
-4.000999331474304199e-01 1.585920602083206177e-01 -1.981935948133468628e-01 2.308255732059478760e-01 -7.320878654718399048e-02 2.714095450937747955e-02 -4.401298239827156067e-02 1.541869938373565674e-01 9.126872569322586060e-02 -2.731929421424865723e-01 -1.186839193105697632e-01 -2.388472110033035278e-01 9.188470989465713501e-02 9.944893419742584229e-02 -7.823625952005386353e-02 6.423784419894218445e-03 1.682572811841964722e-01 1.455272883176803589e-01 -4.338661432266235352e-01 -2.078877687454223633e-01 2.638786733150482178e-01 -9.305863082408905029e-02 8.975510299205780029e-02 -1.278179734945297241e-01 -2.346082590520381927e-02 3.037738986313343048e-02 -3.899252973496913910e-03 -1.509547829627990723e-01 7.242893427610397339e-02 -1.339159011840820312e-01 2.454898059368133545e-01 1.430229991674423218e-01
-1.865002661943435669e-01 -4.801492020487785339e-02 -8.989162743091583252e-02 2.247557342052459717e-01 1.341606769710779190e-02 5.245054140686988831e-02 -3.993192687630653381e-02 1.651391237974166870e-01 -8.850961923599243164e-02 -1.053541991859674454e-02 1.700736284255981445e-01 -9.741809219121932983e-02 -1.084630936384201050e-01 1.520757973194122314e-01 6.966736912727355957e-02 -3.478942066431045532e-02 -9.236773103475570679e-02 8.037111908197402954e-02 -1.599109172821044922e-01 -2.560023367404937744e-01 2.283013015985488892e-01 -6.577419489622116089e-02 2.338399440050125122e-01 -9.510694444179534912e-02 1.100245937705039978e-01 1.100398749113082886e-01 -2.536627352237701416e-01 -2.556919753551483154e-01 4.366486892104148865e-02 4.350971281528472900e-01 1.135554686188697815e-01 4.481985867023468018e-01
-2.099250108003616333e-01 1.615195870399475098e-01 -3.771074116230010986e-01 1.824321895837783813e-01 -5.884318053722381592e-02 3.236824274063110352e-01 1.102594006806612015e-02 2.475556172430515289e-02 -6.399755179882049561e-02 1.029481366276741028e-01 3.705709576606750488e-01 1.713580787181854248e-01 -4.885889962315559387e-02 1.793434619903564453e-01 -4.006491508334875107e-03 -3.781295567750930786e-02 7.060720771551132202e-02 -1.568212956190109253e-01 -2.057316154241561890e-01 1.734165847301483154e-01 2.296325117349624634e-01 -2.409141510725021362e-02 2.618387639522552490e-01 -5.420930311083793640e-02 -6.988593190908432007e-02 -1.280291080474853516e-01 3.110365383327007294e-02 -2.530634701251983643e-01 1.176603212952613831e-01 2.900109291076660156e-01 1.232603341341018677e-01 -4.233585298061370850e-02
-2.046568691730499268e-01 1.043075248599052429e-01 -2.984544634819030762e-01 4.647626876831054688e-01 -1.542460620403289795e-01 8.208566904067993164e-02 -2.612672150135040283e-01 1.933334618806838989e-01 1.830692738294601440e-01 -1.122097671031951904e-02 -3.804982081055641174e-02 -1.060597300529479980e-01 -7.191288471221923828e-02 1.889952421188354492e-01 1.753659397363662720e-01 -9.956000000238418579e-02 5.715328268706798553e-03 1.743094325065612793e-01 -1.931643486022949219e-01 -1.322171837091445923e-01 -1.625147312879562378e-01 -1.832767724990844727e-01 -8.005949109792709351e-02 -3.051164150238037109e-01 2.512125857174396515e-02 4.053200036287307739e-02 2.515909969806671143e-01 -1.755034923553466797e-01 1.036106199026107788e-01 2.303839847445487976e-02 1.025351136922836304e-01 -1.233891248703002930e-01
3.212009742856025696e-02 -1.328478306531906128e-01 -2.855267226696014404e-01 1.903390586376190186e-01 -5.574667453765869141e-01 2.816421166062355042e-02 -1.901334226131439209e-01 1.202847659587860107e-01 6.332426518201828003e-02 5.073805153369903564e-02 1.091381534934043884e-01 2.052800059318542480e-01 1.960800290107727051e-01 1.736265420913696289e-01 -2.069301009178161621e-01 -1.823344528675079346e-01 4.771078377962112427e-02 -5.884959921240806580e-02 8.507239073514938354e-02 6.535974144935607910e-02 -5.439838394522666931e-02 4.984788224101066589e-02 -1.256038695573806763e-01 -2.973454594612121582e-01 2.680536359548568726e-02 -1.672160928137600422e-03 -2.811653725802898407e-02 -2.067388594150543213e-01 1.905612647533416748e-01 2.710565328598022461e-01 1.072145178914070129e-01 6.060274690389633179e-02
-2.107691913843154907e-01 4.333588853478431702e-02 -1.555997729301452637e-01 1.301051676273345947e-01 -1.197876259684562683e-01 -1.230227127671241760e-01 -2.283850125968456268e-02 3.965502604842185974e-02 4.551776647567749023e-01 -9.003231674432754517e-02 -1.009382009506225586e-01 1.266894191503524780e-01 1.083751395344734192e-01 -3.884747251868247986e-02 -2.331552095711231232e-02 -3.765757009387016296e-02 7.867516577243804932e-02 4.836199879646301270e-01 -1.092129200696945190e-01 -1.417794227600097656e-01 1.836001276969909668e-01 -9.923305362462997437e-02 -1.862964928150177002e-01 -8.968453109264373779e-02 -2.516630291938781738e-01 1.223636344075202942e-01 -2.436899542808532715e-01 1.062349379062652588e-01 -1.315847933292388916e-01 3.057071864604949951e-01 7.495920360088348389e-02 -2.130213938653469086e-02
-2.442123740911483765e-01 2.069875225424766541e-02 -4.184440672397613525e-01 2.803277969360351562e-01 -2.414497882127761841e-01 1.290897093713283539e-02 1.872245036065578461e-02 -1.218706965446472168e-01 -2.502606622874736786e-02 5.619605630636215210e-02 2.703837454319000244e-01 9.329384565353393555e-02 2.145838886499404907e-01 -1.343752294778823853e-01 -1.195217743515968323e-01 -1.970348209142684937e-01 1.890114247798919678e-01 2.585684955120086670e-01 -5.593626573681831360e-02 2.586838416755199432e-02 2.757008373737335205e-01 5.984434112906455994e-02 4.746839776635169983e-02 8.422477543354034424e-02 1.024931818246841431e-01 6.928027421236038208e-02 1.336359977722167969e-01 -2.259701862931251526e-02 7.720844447612762451e-02 2.770005166530609131e-01 -1.631480455398559570e-01 2.673518061637878418e-01
6.396891921758651733e-02 2.346040159463882446e-01 -2.270847856998443604e-01 2.790357768535614014e-01 6.726294010877609253e-02 1.151902079582214355e-01 1.991909146308898926e-01 6.615522503852844238e-02 1.916702836751937866e-01 1.455982215702533722e-02 -1.378736943006515503e-01 -2.843792736530303955e-01 -7.149639725685119629e-02 2.611019015312194824e-01 -1.736238300800323486e-01 5.455472692847251892e-02 2.589850723743438721e-01 3.297940641641616821e-02 -9.589546918869018555e-02 3.389887884259223938e-02 2.102493047714233398e-01 -2.939572185277938843e-02 7.602931559085845947e-02 -3.525145649909973145e-01 -2.282005399465560913e-01 -3.944288194179534912e-02 1.931905187666416168e-02 6.563633214682340622e-03 4.153008759021759033e-02 3.262569308280944824e-01 -2.601448073983192444e-02 2.997360229492187500e-01
-6.038074940443038940e-02 -5.656002461910247803e-02 -1.031430438160896301e-01 5.355091094970703125e-01 -3.024605214595794678e-01 -1.259924173355102539e-01 -3.589856922626495361e-01 2.890717610716819763e-02 2.171595990657806396e-01 -9.872095286846160889e-02 -1.022487953305244446e-01 -2.515419386327266693e-02 -1.785518676042556763e-01 4.411729983985424042e-03 1.104292199015617371e-01 3.682858124375343323e-02 1.069100666791200638e-02 2.076097875833511353e-01 -1.537925004959106445e-01 -1.919631808996200562e-01 -9.250169992446899414e-02 1.928911358118057251e-02 -1.080673262476921082e-01 -1.883824467658996582e-01 2.850441494956612587e-03 -1.045422479510307312e-01 8.050107955932617188e-02 -1.109251677989959717e-01 6.115832552313804626e-02 1.790203303098678589e-01 3.458126187324523926e-01 -1.818444393575191498e-02
-2.325873821973800659e-01 1.575798727571964264e-02 -4.109568893909454346e-01 2.624117136001586914e-01 -3.050692677497863770e-01 1.143670156598091125e-01 -1.041528675705194473e-02 1.372707039117813110e-01 -4.457923024892807007e-02 -8.821594715118408203e-02 -6.840243935585021973e-02 4.926670715212821960e-02 -2.623897492885589600e-01 -7.299791276454925537e-02 -1.904682666063308716e-01 -1.115533336997032166e-01 3.192808032035827637e-01 1.540198773145675659e-01 1.037928927689790726e-02 2.724331105127930641e-03 -2.734258538112044334e-03 2.189566642045974731e-01 -1.261513233184814453e-01 -2.294488437473773956e-02 -1.473937276750802994e-02 7.249499112367630005e-02 -8.185361325740814209e-02 -3.724390640854835510e-02 2.122441679239273071e-02 4.158245027065277100e-01 -1.912565678358078003e-01 1.713727563619613647e-01
-1.750678420066833496e-01 1.394652128219604492e-01 -8.159887045621871948e-02 3.165251612663269043e-01 -2.138995081186294556e-01 1.612056195735931396e-01 -9.001973085105419159e-03 -1.117225885391235352e-01 4.054605662822723389e-01 -2.939088456332683563e-02 -1.172079071402549744e-01 -3.391714096069335938e-01 -3.023127652704715729e-02 4.937028884887695312e-02 -3.046362474560737610e-02 8.479949831962585449e-02 1.978796422481536865e-01 1.950424760580062866e-01 -2.031999230384826660e-01 6.680604815483093262e-02 4.545486271381378174e-01 -4.276467021554708481e-03 -8.221843838691711426e-02 -1.368138492107391357e-01 5.423250794410705566e-02 1.459482014179229736e-01 -2.838111668825149536e-02 -9.980290196835994720e-03 -1.362782251089811325e-02 1.004680097103118896e-01 1.801876127719879150e-01 1.740329712629318237e-01
-3.226452767848968506e-01 1.136064529418945312e-01 -3.266941606998443604e-01 1.839465647935867310e-01 -1.109962612390518188e-01 -1.614990830421447754e-01 2.259347215294837952e-02 7.578367739915847778e-02 2.022467404603958130e-01 -1.301412880420684814e-01 8.355259150266647339e-02 -1.507383882999420166e-01 1.950397789478302002e-01 -1.298051774501800537e-01 -3.565112352371215820e-01 -6.581982970237731934e-02 -1.177960485219955444e-01 1.310197077691555023e-02 1.008917018771171570e-01 1.401747465133666992e-01 4.353252425789833069e-02 1.188461184501647949e-01 -2.029092758893966675e-01 -3.388622105121612549e-01 -7.292426377534866333e-02 -9.261353313922882080e-02 -4.244877025485038757e-02 -2.280817627906799316e-01 2.718916833400726318e-01 2.165028601884841919e-01 -1.708281040191650391e-02 1.385735720396041870e-01
-1.118376180529594421e-01 5.174132809042930603e-02 -1.397908627986907959e-01 2.032517492771148682e-01 -9.464309364557266235e-02 1.303363144397735596e-01 5.361288040876388550e-02 -1.498559564352035522e-01 1.087764501571655273e-01 -2.348720133304595947e-01 1.182292103767395020e-01 1.075207516551017761e-01 2.211049944162368774e-01 -1.619807481765747070e-01 -3.205636143684387207e-01 -1.178246140480041504e-01 -2.057711184024810791e-01 3.475009799003601074e-01 -3.165098726749420166e-01 -1.066215932369232178e-01 3.398383036255836487e-02 1.373254209756851196e-01 2.807835349813103676e-03 -2.133648097515106201e-01 -2.343563884496688843e-01 -1.502324193716049194e-01 -1.131542921066284180e-01 -1.489549428224563599e-01 2.292048335075378418e-01 2.673667371273040771e-01 6.160856410861015320e-02 8.883088827133178711e-02
5.911026149988174438e-02 4.918624833226203918e-02 -2.397869676351547241e-01 3.024028241634368896e-01 -1.320847272872924805e-01 2.385071963071823120e-01 -4.092987999320030212e-02 -7.955991476774215698e-02 3.648100793361663818e-01 -2.208471000194549561e-01 -3.476032987236976624e-02 -1.017841417342424393e-02 1.033447235822677612e-01 8.589311502873897552e-03 -7.759510725736618042e-02 6.688611209392547607e-02 2.235219478607177734e-01 2.216917425394058228e-01 -1.654136180877685547e-01 2.228828519582748413e-01 2.779016792774200439e-01 2.481545507907867432e-01 2.627141773700714111e-01 -1.139238104224205017e-01 1.924695260822772980e-02 1.466455310583114624e-01 9.117099642753601074e-02 -4.233746230602264404e-02 1.119849160313606262e-01 3.002548217773437500e-01 8.949490636587142944e-02 1.369165629148483276e-01
-2.984828948974609375e-01 -2.810080535709857941e-02 7.312565296888351440e-02 1.512224823236465454e-01 -4.888892918825149536e-02 1.174433529376983643e-01 -1.641514599323272705e-01 -1.447458863258361816e-01 1.885957717895507812e-01 -1.789985410869121552e-02 9.132594615221023560e-02 2.307865172624588013e-01 1.424002796411514282e-01 -1.814329028129577637e-01 1.485024113208055496e-02 1.522714495658874512e-01 1.863313913345336914e-01 -3.533116308972239494e-03 1.968114376068115234e-01 -2.599630951881408691e-01 1.998116821050643921e-01 -3.625912070274353027e-01 -2.241479903459548950e-01 -1.869487315416336060e-01 -5.524681136012077332e-02 2.391901314258575439e-01 6.625193357467651367e-02 -1.013397499918937683e-01 1.454540640115737915e-01 3.600641191005706787e-01 3.275953931733965874e-03 1.426695287227630615e-01
-5.100395157933235168e-02 1.839553564786911011e-01 -3.284111022949218750e-01 -6.515254825353622437e-02 -3.663395941257476807e-01 2.552610337734222412e-01 4.777345806360244751e-02 -3.827835246920585632e-02 1.906615048646926880e-01 -9.425683878362178802e-03 -7.586514204740524292e-02 1.750821024179458618e-01 1.068743988871574402e-01 2.031072229146957397e-01 1.690945774316787720e-01 3.237695097923278809e-01 2.123605757951736450e-01 -8.241445571184158325e-02 -1.436071693897247314e-01 2.629708126187324524e-02 1.131626665592193604e-01 -3.420194983482360840e-01 2.340234667062759399e-01 -1.289957910776138306e-01 4.257265850901603699e-02 1.843660920858383179e-01 -1.184451356530189514e-01 -1.702147126197814941e-01 -1.003897264599800110e-01 1.414156258106231689e-01 5.182303488254547119e-02 5.868755653500556946e-02
-2.631879746913909912e-01 2.944665849208831787e-01 -3.270401656627655029e-01 3.493340313434600830e-01 -1.424639523029327393e-01 7.767438143491744995e-02 2.537161298096179962e-02 -7.544259727001190186e-02 9.795779734849929810e-02 -2.064657360315322876e-01 -2.075601369142532349e-01 -7.073118537664413452e-02 1.554399877786636353e-01 -5.148068442940711975e-02 5.974654853343963623e-02 3.493736684322357178e-02 1.187114790081977844e-01 1.229145526885986328e-01 -4.461965262889862061e-01 1.303397417068481445e-01 2.272643446922302246e-01 -1.211506724357604980e-01 8.631021529436111450e-02 -1.530345678329467773e-01 6.604366004467010498e-02 -1.199837028980255127e-02 -1.099612638354301453e-01 -1.445532441139221191e-01 1.137986928224563599e-01 8.735744631849229336e-04 1.898031085729598999e-01 -1.466720551252365112e-01
-4.692131653428077698e-02 5.659294873476028442e-02 -2.534879446029663086e-01 2.192810736596584320e-02 -4.007547497749328613e-01 -1.000473126769065857e-01 -1.775009781122207642e-01 1.572067588567733765e-01 3.350814580917358398e-01 9.821949899196624756e-02 -3.889083629474043846e-03 -2.365402281284332275e-01 9.275007992982864380e-02 2.534623146057128906e-01 1.379252374172210693e-01 -5.517552606761455536e-03 6.555375456809997559e-02 2.463924326002597809e-02 -3.686114251613616943e-01 -1.606752574443817139e-01 -6.777459755539894104e-03 9.981452021747827530e-04 4.754494875669479370e-02 -1.985437870025634766e-01 7.835832424461841583e-03 -3.235793858766555786e-02 2.343664467334747314e-01 -1.965835243463516235e-01 1.462975442409515381e-01 2.652190327644348145e-01 1.956734359264373779e-01 1.399924978613853455e-02
-3.463975787162780762e-01 1.263305395841598511e-01 -3.166349977254867554e-02 1.556248366832733154e-01 7.250266522169113159e-02 2.929381728172302246e-01 -1.200539097189903259e-01 -1.351231783628463745e-01 3.195354714989662170e-02 -1.924119889736175537e-01 9.288519620895385742e-03 2.546693086624145508e-01 1.477849930524826050e-01 -4.235878884792327881e-01 -1.385457515716552734e-01 -9.310086816549301147e-02 1.128830760717391968e-01 2.426620423793792725e-01 -1.145718321204185486e-01 4.254000261425971985e-02 -1.598543114960193634e-02 -1.129178702831268311e-01 -1.940869167447090149e-02 -1.875837296247482300e-01 4.734703153371810913e-02 6.262440234422683716e-02 -1.795644164085388184e-01 -3.331046402454376221e-01 2.223788946866989136e-01 3.128965944051742554e-02 1.377469897270202637e-01 1.704868823289871216e-01
-1.026360616087913513e-01 -2.972657792270183563e-02 -2.156621366739273071e-01 2.319298982620239258e-01 -1.632936149835586548e-01 2.317790985107421875e-01 -1.779263168573379517e-01 1.486738864332437515e-02 -1.203728616237640381e-01 1.075689569115638733e-01 2.438870072364807129e-01 5.139837786555290222e-02 -2.292759418487548828e-01 -1.145975440740585327e-01 -3.188314288854598999e-02 -3.550839144736528397e-03 -9.692487074062228203e-04 -2.127586677670478821e-02 -1.614565551280975342e-01 -2.431410402059555054e-01 1.317238062620162964e-01 2.025930732488632202e-01 1.250289380550384521e-01 -5.218721032142639160e-01 8.903890103101730347e-02 3.628688678145408630e-02 -5.028971657156944275e-02 -7.764222472906112671e-02 3.190467655658721924e-01 2.233912348747253418e-01 -1.027374714612960815e-01 9.504733234643936157e-02
-4.861197769641876221e-01 1.883559674024581909e-01 -8.013705164194107056e-02 -3.180772438645362854e-02 -4.063836932182312012e-01 2.156937569379806519e-01 5.065383389592170715e-03 -6.754487007856369019e-02 5.230430513620376587e-02 -1.416912227869033813e-01 -1.483221203088760376e-01 -9.337357478216290474e-04 7.276441156864166260e-02 -2.194594778120517731e-02 9.616369754076004028e-02 -1.017380207777023315e-01 -9.292645752429962158e-02 7.979283481836318970e-02 -1.297013014554977417e-01 8.010531216859817505e-02 2.172046303749084473e-01 -2.421625331044197083e-02 -8.429392427206039429e-02 1.350584672763943672e-03 -2.629625499248504639e-01 -9.057891368865966797e-02 -3.374336957931518555e-01 -3.455961644649505615e-01 1.413528472185134888e-01 7.118880748748779297e-02 4.794688895344734192e-02 5.671891197562217712e-02
1.843057274818420410e-01 4.970339834690093994e-01 -1.393485516309738159e-01 1.119887009263038635e-01 -2.456361204385757446e-01 2.095494270324707031e-01 2.929960563778877258e-02 -5.898310244083404541e-02 1.901066452264785767e-01 -2.101671248674392700e-01 9.356055408716201782e-02 2.219113111495971680e-01 2.000485546886920929e-03 1.259900629520416260e-01 -1.107567027211189270e-01 -5.594605579972267151e-02 1.793304458260536194e-02 2.351653128862380981e-01 -3.470931574702262878e-02 -3.410948514938354492e-01 6.720403581857681274e-02 1.143266186118125916e-01 -4.445312172174453735e-02 -1.352162752300500870e-02 1.681181043386459351e-01 1.334138587117195129e-02 -3.063827753067016602e-02 -9.052897244691848755e-02 9.258344024419784546e-02 6.823715567588806152e-02 2.470106929540634155e-01 3.226783275604248047e-01
-1.678438335657119751e-01 4.234968125820159912e-01 -4.146989285945892334e-01 1.139699965715408325e-01 -1.301920562982559204e-01 -8.873242884874343872e-02 1.399949938058853149e-01 -7.085612416267395020e-02 2.894083261489868164e-01 9.118013083934783936e-02 7.213582098484039307e-02 1.876814216375350952e-01 -3.698117285966873169e-02 -9.483788907527923584e-02 -3.217305839061737061e-01 -6.003446877002716064e-02 3.189692273736000061e-02 1.115901842713356018e-01 -1.707568615674972534e-01 -1.070085316896438599e-01 2.358245197683572769e-03 -2.351245284080505371e-02 -1.383664906024932861e-01 -1.779838800430297852e-01 -2.485922574996948242e-01 -1.380303651094436646e-01 -1.032460480928421021e-01 -1.948284953832626343e-01 2.362418472766876221e-01 2.743652462959289551e-02 1.658921875059604645e-02 1.277869939804077148e-01
-3.820889163762331009e-03 -5.359364300966262817e-02 -1.665699481964111328e-01 1.764691919088363647e-01 -3.728303611278533936e-01 1.003939434885978699e-01 1.861652731895446777e-01 3.382560014724731445e-01 1.659076660871505737e-01 -8.651121705770492554e-02 -4.227690771222114563e-02 1.111926883459091187e-01 -1.052506640553474426e-01 4.724958539009094238e-02 -3.670195862650871277e-02 1.095664920285344124e-03 1.820907890796661377e-01 -2.114953473210334778e-02 -2.350735217332839966e-01 1.837204247713088989e-01 7.472607493400573730e-02 1.553881168365478516e-01 -5.307243019342422485e-02 -5.354577302932739258e-01 -6.490518152713775635e-02 1.934142224490642548e-02 -4.760719835758209229e-02 -1.630291789770126343e-01 2.281168550252914429e-01 3.752706199884414673e-02 -5.334053561091423035e-02 2.113060653209686279e-01
-1.827515810728073120e-01 1.158687621355056763e-01 -2.147488296031951904e-01 4.467924535274505615e-01 -1.629249155521392822e-01 2.077970840036869049e-02 -2.639529705047607422e-01 1.766389310359954834e-01 2.515472769737243652e-01 6.753575801849365234e-02 4.463651776313781738e-02 -2.301911711692810059e-01 -2.113741263747215271e-02 1.185936182737350464e-01 2.164157330989837646e-01 4.218597337603569031e-02 1.862939447164535522e-02 1.601349413394927979e-01 -2.640204727649688721e-01 -1.607443392276763916e-01 -7.913688570261001587e-02 -3.155644983053207397e-02 1.557302474975585938e-02 -4.109551310539245605e-01 3.223004564642906189e-02 5.673135817050933838e-02 1.234341487288475037e-01 -1.501321047544479370e-01 4.720333591103553772e-02 9.944336116313934326e-02 8.451893180608749390e-02 -1.855491548776626587e-01
-2.200036644935607910e-01 1.530076414346694946e-01 -2.538481056690216064e-01 1.450347900390625000e-01 -1.463471204042434692e-01 1.160425692796707153e-01 -3.844498842954635620e-02 1.588760167360305786e-01 3.803477287292480469e-01 1.597452908754348755e-01 -8.846685290336608887e-03 4.643759131431579590e-02 -5.856839008629322052e-03 8.675473928451538086e-02 -1.479585468769073486e-01 -3.292074799537658691e-02 -9.341724961996078491e-02 -5.592703819274902344e-02 -8.465848863124847412e-02 4.654006659984588623e-01 1.894610822200775146e-01 7.300040870904922485e-02 2.622461915016174316e-01 -2.150134593248367310e-01 1.607987284660339355e-02 8.020538091659545898e-02 1.817447096109390259e-01 -1.064647957682609558e-01 9.101422876119613647e-02 2.380874305963516235e-01 5.806945264339447021e-02 2.586694955825805664e-01
-1.317205727100372314e-01 -2.142246961593627930e-01 -1.182054728269577026e-01 6.840342283248901367e-02 -3.711668401956558228e-02 1.448602378368377686e-01 4.332717135548591614e-02 1.109859347343444824e-01 9.302823245525360107e-02 -6.892833113670349121e-02 -3.669180274009704590e-01 9.805506467819213867e-02 2.064771950244903564e-01 1.646996736526489258e-01 3.491900861263275146e-02 3.122407384216785431e-02 1.956652551889419556e-01 3.533405959606170654e-01 1.938495635986328125e-01 -1.438388675451278687e-01 1.597529649734497070e-01 -1.347501426935195923e-01 -8.609899133443832397e-02 -2.977729737758636475e-01 1.063964795321226120e-02 -9.317008405923843384e-02 1.381026804447174072e-01 -4.026927053928375244e-01 1.764417253434658051e-02 2.493118941783905029e-01 1.936932653188705444e-01 -2.778331935405731201e-02
-2.135844677686691284e-01 1.703657060861587524e-01 -3.499376475811004639e-01 8.015022426843643188e-02 -2.321029901504516602e-01 1.597346663475036621e-01 1.657829247415065765e-02 2.364739030599594116e-01 7.516414672136306763e-02 -2.788105010986328125e-01 7.579310983419418335e-02 3.109548985958099365e-02 -2.402013242244720459e-01 -1.611032634973526001e-01 -1.120207607746124268e-01 -1.537044495344161987e-01 3.374727666378021240e-01 3.331404626369476318e-01 9.839468449354171753e-02 3.936378285288810730e-03 -2.983264252543449402e-02 1.677571833133697510e-01 -1.196362972259521484e-01 -2.225242741405963898e-02 1.820011623203754425e-02 1.387512087821960449e-01 -1.261241384781897068e-03 -5.326188728213310242e-02 1.492260955274105072e-02 3.184213638305664062e-01 -8.953199535608291626e-02 2.012798190116882324e-01
-1.012582555413246155e-01 5.293498635292053223e-01 -9.223355352878570557e-02 -3.005031123757362366e-02 -2.027372419834136963e-01 -3.922636806964874268e-02 -7.163685560226440430e-02 -5.701027065515518188e-02 3.811021447181701660e-01 -3.308803215622901917e-02 4.664826393127441406e-02 2.215567976236343384e-01 -2.192581444978713989e-02 -7.175416499376296997e-02 -8.956259116530418396e-03 -8.215202391147613525e-02 6.712705641984939575e-02 1.413276642560958862e-01 -4.108074307441711426e-02 -1.245024129748344421e-01 1.476658135652542114e-01 -1.645716875791549683e-01 5.305387079715728760e-02 -3.966026306152343750e-01 -9.379691630601882935e-02 -1.651800423860549927e-01 -2.258973121643066406e-01 8.093370497226715088e-02 -7.085394114255905151e-02 1.072702780365943909e-01 1.373712122440338135e-01 2.435588985681533813e-01
-5.976884067058563232e-02 2.150485813617706299e-01 -3.505770564079284668e-01 1.012214496731758118e-01 -2.605275809764862061e-01 2.647740840911865234e-01 -1.272682845592498779e-01 2.262592017650604248e-01 2.268327176570892334e-01 -1.241101697087287903e-01 -8.068358898162841797e-02 1.090223863720893860e-01 7.471898943185806274e-02 -1.227166131138801575e-01 -2.306835204362869263e-01 -3.892010077834129333e-02 -2.139770984649658203e-01 -1.532689575105905533e-02 -1.952273398637771606e-01 1.639688014984130859e-01 1.049089357256889343e-01 -1.153139248490333557e-01 2.671010494232177734e-01 9.186781197786331177e-02 8.138018846511840820e-02 8.815301954746246338e-02 -2.630959451198577881e-01 -8.459280431270599365e-02 -3.689890727400779724e-02 2.669332027435302734e-01 2.178713083267211914e-01 1.583629846572875977e-01
-7.379651069641113281e-02 -7.938720285892486572e-03 -1.226496323943138123e-01 3.838458955287933350e-01 -2.639257311820983887e-01 2.542935609817504883e-01 -1.849780827760696411e-01 3.965569436550140381e-01 1.071111932396888733e-01 -1.171319931745529175e-01 1.206429973244667053e-01 2.129164338111877441e-01 1.941173970699310303e-01 1.959444880485534668e-01 -1.859580427408218384e-01 -4.867594689130783081e-02 -2.292776107788085938e-02 -2.149805426597595215e-02 2.640115097165107727e-02 1.345465239137411118e-02 4.520352184772491455e-02 -1.749402433633804321e-01 -3.082464262843132019e-02 -4.469770565629005432e-02 -9.271475672721862793e-02 -1.886865682899951935e-02 -6.676925718784332275e-02 -4.828391969203948975e-01 9.746538847684860229e-02 -8.401449024677276611e-02 -2.326896972954273224e-02 8.428061008453369141e-02
-1.193722113966941833e-01 2.739966213703155518e-01 -1.124092042446136475e-01 3.284310689195990562e-03 -2.923009097576141357e-01 1.442131102085113525e-01 -1.006904467940330505e-01 -1.188875958323478699e-01 3.490775525569915771e-01 1.346545945852994919e-02 6.553060561418533325e-02 3.306841105222702026e-02 -5.899097025394439697e-02 -2.802090048789978027e-01 -5.163904279470443726e-02 7.538855820894241333e-02 6.095793098211288452e-02 6.817701458930969238e-02 -2.115114778280258179e-01 -7.257601618766784668e-02 4.054637625813484192e-02 -4.540367424488067627e-01 -1.907734759151935577e-02 1.209512352943420410e-01 2.482867985963821411e-02 1.379646211862564087e-01 -2.166581898927688599e-01 1.654268242418766022e-02 7.508245110511779785e-02 3.496571183204650879e-01 2.607072591781616211e-01 7.656520605087280273e-02
-1.521679311990737915e-01 1.694863736629486084e-01 -1.134449169039726257e-01 1.787899434566497803e-01 -2.475622147321701050e-01 1.793685108423233032e-01 2.119232416152954102e-01 -1.012267172336578369e-01 4.943598210811614990e-01 -3.649342060089111328e-02 -7.275098562240600586e-02 -2.798735201358795166e-01 -1.354613453149795532e-01 1.205773949623107910e-01 -7.177453488111495972e-02 -1.828871481120586395e-02 1.104914247989654541e-01 8.141358196735382080e-02 -6.400760263204574585e-02 -4.691177234053611755e-02 5.393960475921630859e-01 1.074795275926589966e-01 -6.293477863073348999e-02 -1.531514674425125122e-01 -4.918260127305984497e-02 -1.951259910129010677e-03 -2.535378374159336090e-02 -4.807091504335403442e-02 -5.136069282889366150e-02 2.556363306939601898e-02 1.298356056213378906e-01 7.981147617101669312e-02
-5.889967083930969238e-02 1.816263645887374878e-01 -2.342036366462707520e-01 1.937026083469390869e-01 -7.259941101074218750e-02 1.349021941423416138e-01 -7.916194200515747070e-02 1.667748987674713135e-01 1.962706074118614197e-02 -4.550162702798843384e-02 3.571640849113464355e-01 2.454219162464141846e-01 8.699711412191390991e-02 1.534251570701599121e-01 2.264241501688957214e-02 -5.092067178338766098e-03 2.376800170168280602e-03 7.629644125699996948e-02 -3.141775131225585938e-01 1.156757771968841553e-01 2.539003789424896240e-01 -6.451012939214706421e-02 3.006460070610046387e-01 1.172129362821578979e-01 -1.779955625534057617e-01 -2.681111693382263184e-01 8.600091934204101562e-02 -3.380764126777648926e-01 -2.841012924909591675e-02 2.314938455820083618e-01 9.855005890130996704e-02 1.080977395176887512e-01
-1.669554561376571655e-01 2.572617232799530029e-01 -1.547016352415084839e-01 2.635199390351772308e-02 -1.513327844440937042e-02 3.162442445755004883e-01 -1.329691261053085327e-01 -2.852636389434337616e-02 2.265137284994125366e-01 -1.900747567415237427e-01 1.790039390325546265e-01 2.095070481300354004e-02 -8.880904316902160645e-02 -3.275020420551300049e-01 -1.777277737855911255e-01 6.750700064003467560e-03 -1.186632066965103149e-01 -8.568198978900909424e-02 2.211030572652816772e-01 -3.279084861278533936e-01 2.326703965663909912e-01 -1.558124274015426636e-01 1.551925837993621826e-01 -1.141393929719924927e-01 -1.987901777029037476e-01 -5.029434710741043091e-02 1.043062806129455566e-01 -6.991364806890487671e-02 1.605072170495986938e-01 3.435616195201873779e-01 1.816205680370330811e-02 2.419124543666839600e-02
-1.577464789152145386e-01 1.048674657940864563e-01 -1.588805615901947021e-01 3.795618712902069092e-01 -3.219242095947265625e-01 1.694666892290115356e-01 5.598394200205802917e-02 1.733241230249404907e-02 2.009191811084747314e-01 3.298264369368553162e-02 1.159443557262420654e-01 -1.506841778755187988e-01 2.597906589508056641e-01 3.167328611016273499e-02 6.854964303784072399e-04 3.559348732233047485e-02 3.633040189743041992e-01 1.238693520426750183e-01 -2.877805382013320923e-02 1.653770655393600464e-01 3.802450597286224365e-01 1.637931726872920990e-02 -7.318511139601469040e-03 -1.010334640741348267e-01 -2.209449708461761475e-01 1.547739207744598389e-01 -2.371300309896469116e-01 2.313894592225551605e-02 -9.187436848878860474e-02 7.855197787284851074e-02 3.075785376131534576e-02 1.895541548728942871e-01
-3.792473971843719482e-01 1.321050524711608887e-01 1.359051614999771118e-01 2.241971194744110107e-01 -1.127498745918273926e-01 1.335169672966003418e-01 5.567772686481475830e-02 -3.100146725773811340e-02 2.545450031757354736e-01 -8.332477509975433350e-02 -1.326359063386917114e-01 2.171229273080825806e-01 4.548659175634384155e-02 2.825732529163360596e-02 -2.654162943363189697e-01 5.990096926689147949e-02 -1.398624777793884277e-01 4.853439927101135254e-01 -3.794003278017044067e-04 -2.313268929719924927e-02 8.251084387302398682e-02 1.182805448770523071e-01 -6.179579347372055054e-02 -2.822170965373516083e-02 -7.552657276391983032e-02 -1.471055299043655396e-01 -1.940833330154418945e-01 -6.117786467075347900e-02 1.801373958587646484e-01 3.674083948135375977e-01 -5.221679434180259705e-02 4.497683048248291016e-02
-9.608088433742523193e-02 9.394944459199905396e-02 -2.162808328866958618e-01 1.881736516952514648e-01 -7.849219441413879395e-02 1.750932335853576660e-01 -1.584572643041610718e-01 4.216090589761734009e-02 3.046173155307769775e-01 -1.263389736413955688e-01 3.551682457327842712e-02 -2.242957353591918945e-01 1.381322145462036133e-01 1.264709234237670898e-01 8.622185885906219482e-02 -1.180075034499168396e-01 -1.529425103217363358e-02 7.585839927196502686e-02 -1.946734935045242310e-01 8.907824754714965820e-02 3.705633878707885742e-01 1.477801501750946045e-01 3.640974164009094238e-01 -7.372277975082397461e-02 3.648374974727630615e-02 1.704163104295730591e-01 1.040679402649402618e-02 -2.095919996500015259e-01 1.200400590896606445e-01 3.714414238929748535e-01 1.214214861392974854e-01 1.696490347385406494e-01
-5.768373236060142517e-02 1.005665883421897888e-01 -2.604001760482788086e-02 1.399828791618347168e-01 -5.212881416082382202e-02 -1.255938112735748291e-01 6.558334082365036011e-02 -2.243607640266418457e-01 3.789913356304168701e-01 -1.544210761785507202e-01 -2.565907537937164307e-01 1.930302679538726807e-01 1.898598968982696533e-01 -5.920431017875671387e-02 -9.388466179370880127e-02 -5.236644670367240906e-02 8.891274780035018921e-02 1.749981194734573364e-01 3.876467421650886536e-02 1.250158529728651047e-02 9.503091871738433838e-02 -1.047455966472625732e-01 2.423037588596343994e-02 -3.487334549427032471e-01 2.258860617876052856e-01 -5.639010295271873474e-02 -9.292578324675559998e-03 -3.295722305774688721e-01 -1.395338773727416992e-01 3.186363279819488525e-01 3.045955598354339600e-01 -1.113007515668869019e-01
-1.336087435483932495e-01 6.960015743970870972e-02 -1.084506511688232422e-01 3.458546847105026245e-02 -1.202004700899124146e-01 6.357018649578094482e-02 -5.777706578373908997e-02 -2.708155475556850433e-02 2.510948181152343750e-01 -2.900288701057434082e-01 4.677990823984146118e-02 2.426370531320571899e-01 3.939402103424072266e-02 -1.634080559015274048e-01 -9.302295744419097900e-03 1.063003540039062500e-01 -3.738745674490928650e-02 1.510104238986968994e-01 -2.925510704517364502e-02 -1.264210604131221771e-02 9.231097251176834106e-02 -3.887614309787750244e-01 -6.298753619194030762e-02 -9.591622650623321533e-02 -6.833009421825408936e-02 -8.452219888567924500e-03 -2.202787995338439941e-01 1.168777421116828918e-01 3.017310500144958496e-01 5.580639243125915527e-01 1.507798284292221069e-01 -6.117459014058113098e-02
-4.535338878631591797e-01 4.481298848986625671e-02 -2.059445977210998535e-01 3.698908686637878418e-01 -5.948402732610702515e-02 2.185922712087631226e-01 2.531007528305053711e-01 1.307991743087768555e-01 1.490773856639862061e-01 -1.664725542068481445e-01 1.523526608943939209e-01 -1.995889842510223389e-02 -1.557219866663217545e-02 1.293300986289978027e-01 -1.690335571765899658e-01 3.018676936626434326e-01 -7.291633635759353638e-02 -2.298316452652215958e-03 8.136171847581863403e-02 -2.680296637117862701e-02 2.932633832097053528e-02 2.251476282253861427e-03 1.496550906449556351e-02 8.252473175525665283e-02 -1.426708549261093140e-01 2.334826812148094177e-02 -2.072114348411560059e-01 -3.664838373661041260e-01 -1.090867146849632263e-01 1.088422015309333801e-01 -9.418454766273498535e-02 1.379889100790023804e-01
-2.235875278711318970e-01 6.824087351560592651e-02 -1.484318375587463379e-01 1.070672348141670227e-01 -2.748664617538452148e-01 -5.119362100958824158e-02 -6.830005347728729248e-02 4.732298105955123901e-02 9.127255529165267944e-02 -7.596931606531143188e-02 -1.555922534316778183e-02 1.575725525617599487e-01 1.136091351509094238e-01 2.143069505691528320e-01 -2.382880002260208130e-01 1.969289928674697876e-01 3.172130673192441463e-04 -2.367073595523834229e-01 -3.175932541489601135e-02 5.745789781212806702e-02 2.317545562982559204e-01 -1.787350140511989594e-02 -6.408663094043731689e-02 -7.061437517404556274e-02 -1.570267379283905029e-01 2.090988755226135254e-01 -1.765285134315490723e-01 -5.680294036865234375e-01 -1.067340970039367676e-01 1.611482501029968262e-01 -6.838963925838470459e-02 2.133278399705886841e-01
-5.619176030158996582e-01 1.065255478024482727e-01 -1.397356241941452026e-01 1.415158361196517944e-01 -2.104324996471405029e-01 1.674605756998062134e-01 -1.264036744832992554e-01 8.771150559186935425e-02 2.988965995609760284e-02 1.385022047907114029e-02 -1.429498046636581421e-01 7.618504762649536133e-02 2.981331348419189453e-01 -1.423336192965507507e-02 1.360117644071578979e-01 1.401678025722503662e-01 9.439248591661453247e-02 -2.280277311801910400e-01 -2.009565569460391998e-02 6.044371798634529114e-02 1.347405165433883667e-01 -2.704916894435882568e-01 2.271218895912170410e-01 -2.060654461383819580e-01 1.220860779285430908e-01 1.178094521164894104e-01 -1.851131319999694824e-01 -2.069757282733917236e-01 3.210130846127867699e-03 1.016737669706344604e-01 1.099587380886077881e-01 -6.430564820766448975e-02
-2.183795869350433350e-01 7.942854613065719604e-02 -1.647494882345199585e-01 3.307158350944519043e-01 -4.981236159801483154e-01 1.493807435035705566e-01 -7.937033474445343018e-02 2.496806234121322632e-01 -3.728772280737757683e-03 2.501554191112518311e-01 5.049348622560501099e-02 1.866687983274459839e-01 -1.405781041830778122e-02 1.725287139415740967e-01 -1.834649741649627686e-01 5.309280380606651306e-02 -8.910492062568664551e-02 1.556883193552494049e-02 2.128170132637023926e-01 7.730882614850997925e-02 -8.211243152618408203e-02 3.759063780307769775e-02 -1.172354794107377529e-03 -3.699222207069396973e-01 4.621421545743942261e-02 -4.648104310035705566e-02 7.321012020111083984e-02 -1.105606853961944580e-01 1.202713251113891602e-01 2.134267985820770264e-01 -8.383795619010925293e-02 -1.029659509658813477e-01
2.158260717988014221e-02 3.573684692382812500e-01 -3.144795447587966919e-02 1.512129753828048706e-01 4.469187930226325989e-03 2.757336497306823730e-01 -8.457086049020290375e-03 3.666488081216812134e-02 5.672157742083072662e-03 -2.401830852031707764e-01 2.123443037271499634e-01 1.209094300866127014e-01 2.415165863931179047e-02 4.629272595047950745e-02 -1.875226497650146484e-01 -1.210891678929328918e-01 5.943477526307106018e-02 2.321040183305740356e-01 1.550483405590057373e-01 -1.638705730438232422e-01 5.898097902536392212e-02 -1.660613417625427246e-01 6.374026834964752197e-02 -3.970095217227935791e-01 -8.507924154400825500e-03 6.205457448959350586e-02 2.285020053386688232e-01 -5.695083364844322205e-02 5.237905681133270264e-02 6.296829879283905029e-02 4.711162745952606201e-01 1.069966405630111694e-01
-7.903466373682022095e-02 8.608465641736984253e-02 -6.629509478807449341e-02 3.844375610351562500e-01 -9.507747739553451538e-02 1.091260761022567749e-01 -2.896731197834014893e-01 6.250076740980148315e-02 1.733162850141525269e-01 7.079565525054931641e-02 2.639996707439422607e-01 2.260897606611251831e-01 -9.018868952989578247e-02 1.270513087511062622e-01 -9.602531790733337402e-02 1.375284641981124878e-01 3.298605233430862427e-02 1.838155388832092285e-01 -1.248652487993240356e-01 9.342373162508010864e-02 2.063423395156860352e-02 2.721230126917362213e-02 -2.668613791465759277e-01 -2.803126871585845947e-01 -1.110825762152671814e-01 -2.921473681926727295e-01 1.996452957391738892e-01 -1.528248637914657593e-01 -1.435360759496688843e-01 2.995132505893707275e-01 1.838923543691635132e-01 -4.398094117641448975e-02
-1.191989034414291382e-01 1.812891364097595215e-01 -1.877437680959701538e-01 2.883955240249633789e-01 1.414482593536376953e-01 9.440444409847259521e-03 3.839037567377090454e-02 -1.511652171611785889e-01 3.081264197826385498e-01 6.097507104277610779e-02 1.867512464523315430e-01 1.478506717830896378e-02 2.612131647765636444e-02 2.005740813910961151e-02 -5.645387247204780579e-02 1.656208783388137817e-01 -1.717014610767364502e-01 1.196039933711290359e-02 -7.287108153104782104e-02 7.211763411760330200e-02 4.680282250046730042e-02 -2.547189593315124512e-01 -4.175223782658576965e-02 2.043815143406391144e-02 -1.481719017028808594e-01 2.854253649711608887e-01 -4.045554250478744507e-02 -5.214701890945434570e-01 1.674188822507858276e-01 3.137008845806121826e-01 -1.715515740215778351e-02 -1.074127927422523499e-01
-3.752129673957824707e-01 -6.741472519934177399e-03 -2.601769752800464630e-02 8.199509978294372559e-02 -7.495421916246414185e-02 3.874743729829788208e-02 9.435436129570007324e-02 -1.532428711652755737e-01 1.415965259075164795e-01 -2.141563594341278076e-01 -2.298598736524581909e-01 3.038595914840698242e-01 -7.398819178342819214e-02 -4.590712860226631165e-02 -1.606750637292861938e-01 6.430215388536453247e-02 -7.911278307437896729e-02 4.149948060512542725e-01 -4.464969784021377563e-02 -3.640848025679588318e-02 6.506756693124771118e-02 8.946053683757781982e-02 5.237959697842597961e-02 -2.063972800970077515e-01 -2.209218777716159821e-02 -1.806999295949935913e-01 -2.286482788622379303e-02 -2.820394635200500488e-01 1.639479249715805054e-01 4.151059091091156006e-01 -9.621784090995788574e-02 -5.112634226679801941e-02
-2.622822523117065430e-01 2.371406555175781250e-01 -2.732077538967132568e-01 2.309823781251907349e-01 -1.937482506036758423e-01 1.328642964363098145e-01 3.863661363720893860e-02 1.154168397188186646e-01 1.572661995887756348e-01 -2.626151740550994873e-01 3.010007366538047791e-02 3.206463754177093506e-01 2.351328581571578979e-01 -6.062703579664230347e-02 -2.236901223659515381e-02 1.746847331523895264e-01 4.941400839015841484e-04 3.287064656615257263e-02 -6.585790961980819702e-02 3.211736679077148438e-01 -4.229553509503602982e-03 -1.765983104705810547e-01 4.522763937711715698e-02 3.540211543440818787e-02 -3.209573924541473389e-01 -7.084278762340545654e-02 -1.513823121786117554e-01 -2.285377681255340576e-01 7.353790849447250366e-02 -1.368312537670135498e-02 -3.177666291594505310e-02 2.381529211997985840e-01
-2.600408792495727539e-01 -2.329486887902021408e-03 -1.143895313143730164e-01 -5.023594573140144348e-02 -1.415437310934066772e-01 3.374285399913787842e-01 1.501338928937911987e-01 -4.648965969681739807e-02 1.872043311595916748e-01 -2.341057360172271729e-02 -2.309876680374145508e-01 -1.617773175239562988e-01 -1.690085679292678833e-01 7.763268798589706421e-02 1.083995029330253601e-01 -9.239375591278076172e-02 1.057881861925125122e-02 2.120859920978546143e-01 6.136470288038253784e-02 2.652410566806793213e-01 2.368071377277374268e-01 -2.017972804605960846e-02 1.232807263731956482e-01 -1.752458661794662476e-01 -3.141120821237564087e-02 -1.909528225660324097e-01 -1.954200565814971924e-01 -2.654125690460205078e-01 -1.297299936413764954e-02 3.646504580974578857e-01 2.880598008632659912e-01 6.609091907739639282e-02
-2.006682902574539185e-01 1.542484574019908905e-02 -2.688221037387847900e-01 3.384936153888702393e-01 -3.336471319198608398e-01 1.930795311927795410e-01 1.752921752631664276e-02 1.663389950990676880e-01 2.295293807983398438e-01 7.637562602758407593e-02 -8.618982881307601929e-02 -2.270370274782180786e-01 1.931517273187637329e-01 4.332214593887329102e-02 -1.892730295658111572e-01 -1.166266202926635742e-01 2.570371627807617188e-01 1.465923786163330078e-01 -4.374971240758895874e-02 9.513971954584121704e-02 3.310587704181671143e-01 -6.559722870588302612e-02 2.177511453628540039e-01 -1.482250750996172428e-03 -5.389422923326492310e-02 1.914035230875015259e-01 -1.683493405580520630e-01 -2.624548412859439850e-02 -1.267383247613906860e-01 -1.712748222053050995e-02 -4.605260118842124939e-02 2.075631916522979736e-01
-1.460465490818023682e-01 5.445241928100585938e-02 -3.223924636840820312e-01 3.537704944610595703e-01 -2.697224020957946777e-01 -1.264961957931518555e-01 -3.071143329143524170e-01 1.636213660240173340e-01 1.319208890199661255e-01 6.082576885819435120e-02 -3.694153204560279846e-02 -1.262321919202804565e-01 -8.815559744834899902e-02 2.797030806541442871e-01 1.557303667068481445e-01 -1.166333928704261780e-01 9.952439367771148682e-02 1.370083093643188477e-01 -2.116892486810684204e-01 -1.534430682659149170e-01 -2.119600959122180939e-02 -2.786474227905273438e-01 2.605328895151615143e-02 -2.596106529235839844e-01 2.788884006440639496e-02 1.946642994880676270e-02 1.827244311571121216e-01 -1.250386089086532593e-01 1.058821678161621094e-01 1.332326382398605347e-01 1.621675193309783936e-01 -1.608295589685440063e-01
-1.479452848434448242e-01 2.590646035969257355e-02 -3.154962658882141113e-01 1.449939310550689697e-01 -3.381469547748565674e-01 -1.000056862831115723e-01 -1.193046793341636658e-01 2.194347381591796875e-01 -1.942544579505920410e-01 -1.031603664159774780e-01 2.220625132322311401e-01 -6.687434017658233643e-02 2.499670535326004028e-01 -7.419579476118087769e-02 1.042402759194374084e-01 1.158820167183876038e-01 -4.227379709482192993e-02 8.176661282777786255e-02 7.671111077070236206e-02 1.194538250565528870e-01 1.233517080545425415e-01 1.310541480779647827e-01 1.142997178249061108e-03 -2.906227409839630127e-01 -1.776367425918579102e-01 -7.857643999159336090e-03 2.357895821332931519e-01 -3.218756914138793945e-01 1.862437874078750610e-01 2.848669588565826416e-01 4.402389749884605408e-02 1.470864117145538330e-01
2.050290070474147797e-02 -1.476359814405441284e-01 -3.089380264282226562e-01 3.767611086368560791e-01 -1.890215724706649780e-01 1.984160393476486206e-01 4.690748080611228943e-02 1.130083724856376648e-01 -3.728386387228965759e-02 -2.898644804954528809e-01 9.292490035295486450e-02 2.720152139663696289e-01 2.400083541870117188e-01 1.394870132207870483e-01 -2.712357342243194580e-01 2.004046440124511719e-01 -2.000229507684707642e-01 3.378495946526527405e-02 2.229491434991359711e-02 3.111643902957439423e-02 -4.093890637159347534e-02 2.782241813838481903e-02 2.939818613231182098e-02 -1.367855221033096313e-01 -1.463935822248458862e-01 -7.358575612306594849e-02 -6.285202503204345703e-02 -3.896085917949676514e-01 -1.399762183427810669e-01 1.236662939190864563e-01 5.021414533257484436e-02 8.277892321348190308e-02
-2.441876977682113647e-01 1.824050545692443848e-01 -2.496847361326217651e-01 6.613647192716598511e-02 -2.165930718183517456e-01 5.497632548213005066e-02 -2.378940815106034279e-03 2.752462923526763916e-01 1.981628835201263428e-01 -9.958864748477935791e-02 2.007723897695541382e-01 -1.318379491567611694e-01 6.304575502872467041e-02 -3.960343077778816223e-02 -1.847918480634689331e-01 -5.691088363528251648e-02 -1.695057153701782227e-01 2.126588374376296997e-01 2.023651748895645142e-01 5.314409732818603516e-02 1.511497348546981812e-01 1.190386041998863220e-01 1.107341125607490540e-01 -3.722018003463745117e-01 -8.052811771631240845e-02 1.125414576381444931e-02 3.286318853497505188e-02 -1.121920347213745117e-01 2.508212327957153320e-01 1.868493556976318359e-01 -3.669309020042419434e-01 8.118244260549545288e-02
-3.536759018898010254e-01 -1.536029949784278870e-02 -2.636927068233489990e-01 -4.541016742587089539e-02 -1.067103147506713867e-01 1.239189654588699341e-01 2.115665376186370850e-01 -1.688901484012603760e-01 4.038952291011810303e-01 1.259946357458829880e-02 -2.416316978633403778e-02 -4.326194524765014648e-02 -3.189225867390632629e-02 1.121759265661239624e-01 -2.113874070346355438e-03 -9.602606296539306641e-02 -4.980384558439254761e-02 1.082463040947914124e-01 7.537476718425750732e-02 -9.389401227235794067e-02 3.802096247673034668e-01 -7.686586678028106689e-02 1.944602131843566895e-01 -1.129361987113952637e-01 4.059705138206481934e-02 5.976077914237976074e-02 2.285730987787246704e-01 -3.417961895465850830e-01 -3.575040027499198914e-02 1.168003976345062256e-01 2.362885028123855591e-01 1.992682665586471558e-01
-4.520229697227478027e-01 -6.940930336713790894e-02 -2.645220756530761719e-01 1.993091590702533722e-02 -7.826680690050125122e-02 9.402497112751007080e-02 -1.329794377088546753e-01 7.728770375251770020e-02 -8.816815167665481567e-02 -1.343823075294494629e-01 -9.572355076670646667e-03 -1.023039221763610840e-01 -1.748307049274444580e-01 1.821524649858474731e-02 -1.705430895090103149e-01 2.075120247900485992e-02 -6.462416052818298340e-02 1.972876340150833130e-01 -1.564993858337402344e-01 -1.486154086887836456e-02 2.654760703444480896e-02 1.648532003164291382e-01 3.631729781627655029e-01 1.363680791109800339e-02 4.825338721275329590e-02 -2.999498695135116577e-02 -1.441924571990966797e-01 -3.824768364429473877e-01 -1.289607882499694824e-01 2.942192554473876953e-01 1.135988458991050720e-01 2.662325799465179443e-01
4.549053963273763657e-03 1.436938047409057617e-01 -2.649398148059844971e-01 1.903540045022964478e-01 3.312470763921737671e-02 -9.826122969388961792e-02 -3.540099365636706352e-03 2.434704303741455078e-01 2.029198110103607178e-01 -2.258524596691131592e-01 1.305143069475889206e-02 -4.981781914830207825e-02 -2.566924095153808594e-01 -9.723620861768722534e-02 2.012640237808227539e-01 1.594590954482555389e-02 2.263189852237701416e-01 2.041458934545516968e-01 -4.440932348370552063e-02 -4.837109148502349854e-02 -7.619603723287582397e-02 6.840343028306961060e-02 -1.098632812500000000e-01 -1.999067813158035278e-01 5.513820424675941467e-02 2.200197428464889526e-01 2.806164091452956200e-03 -1.745032262988388538e-03 4.445451498031616211e-02 5.104107856750488281e-01 2.764190174639225006e-02 3.427404165267944336e-01
-1.155560389161109924e-01 1.990701109170913696e-01 -5.516622588038444519e-02 2.771111130714416504e-01 -3.739486215636134148e-03 -4.844355955719947815e-02 -1.996481120586395264e-01 3.868707716464996338e-01 1.807326376438140869e-01 1.258378177881240845e-01 1.796847283840179443e-01 2.100956887006759644e-01 -1.015444658696651459e-02 -8.698701113462448120e-02 5.408196523785591125e-02 2.346119098365306854e-02 1.350276768207550049e-01 1.171320900321006775e-01 -9.655003249645233154e-02 -1.300064027309417725e-01 1.031360104680061340e-01 8.496561646461486816e-02 1.318203359842300415e-01 -2.632918357849121094e-01 -8.859091997146606445e-02 -2.910122871398925781e-01 1.216331683099269867e-02 -4.238884449005126953e-01 1.859820336103439331e-01 2.292611598968505859e-01 -1.300508528947830200e-01 7.941830903291702271e-03
2.009738832712173462e-01 2.630112171173095703e-01 -2.779475748538970947e-01 -2.174892835319042206e-02 -2.532579898834228516e-01 2.316969186067581177e-01 -1.407895237207412720e-01 -3.085727803409099579e-02 2.633990049362182617e-01 -3.330119550228118896e-01 6.164095178246498108e-02 -6.756023317575454712e-02 -4.395061731338500977e-02 -1.345684677362442017e-01 -1.968655437231063843e-01 2.628719508647918701e-01 7.318722456693649292e-02 -3.156680986285209656e-02 -2.557290345430374146e-02 1.383152455091476440e-01 2.245575189590454102e-01 -2.701648771762847900e-01 -1.311304867267608643e-01 -1.110856309533119202e-01 1.614610403776168823e-01 1.201180666685104370e-01 -1.264145523309707642e-01 1.023173555731773376e-01 1.932971179485321045e-01 2.109757959842681885e-01 1.006444916129112244e-01 1.397579759359359741e-01
-2.677306830883026123e-01 5.779087077826261520e-03 -2.474788725376129150e-01 3.860274255275726318e-01 -1.409388780593872070e-01 2.360571771860122681e-01 -3.242671024054288864e-03 -2.280540764331817627e-02 7.777394354343414307e-02 -1.539858728647232056e-01 -2.345052510499954224e-01 -1.145758572965860367e-02 3.312206566333770752e-01 -1.252362579107284546e-01 -5.116026848554611206e-02 1.224002242088317871e-01 6.597714871168136597e-02 -4.564728215336799622e-02 -3.381061255931854248e-01 -1.819400936365127563e-01 2.377145588397979736e-01 -2.194916605949401855e-01 1.838150769472122192e-01 -6.316069513559341431e-02 -7.511393725872039795e-02 1.393714398145675659e-01 -1.690599620342254639e-01 -2.417752593755722046e-01 6.123934686183929443e-02 3.786169458180665970e-03 3.109210543334484100e-02 2.967813611030578613e-02
-3.308198750019073486e-01 -3.621017187833786011e-02 -1.892656534910202026e-01 7.573332171887159348e-03 -1.266104727983474731e-01 1.824547797441482544e-01 -1.947530508041381836e-01 -1.392956227064132690e-01 1.483931392431259155e-01 -7.502781599760055542e-02 6.225645169615745544e-02 1.673742085695266724e-01 1.833488345146179199e-01 2.060897648334503174e-02 3.256403654813766479e-02 -1.085069552063941956e-01 -2.557546496391296387e-01 4.390558004379272461e-01 6.736566871404647827e-02 -4.654840007424354553e-02 1.498630046844482422e-01 -8.386387676000595093e-02 -4.095001146197319031e-03 -2.518335878849029541e-01 2.465830370783805847e-02 -4.260165095329284668e-01 -7.309850770980119705e-03 3.115587309002876282e-02 7.274348288774490356e-02 2.591655552387237549e-01 1.413658559322357178e-01 8.319643139839172363e-02
-1.758794188499450684e-01 3.492664098739624023e-01 -2.718369662761688232e-01 3.187799751758575439e-01 -2.362192571163177490e-01 1.803725957870483398e-02 -7.489750534296035767e-02 1.240408886224031448e-02 7.474973797798156738e-02 -7.761303335428237915e-02 5.437966901808977127e-03 -2.225672751665115356e-01 -1.109514199197292328e-02 -4.909365996718406677e-02 -5.690170079469680786e-02 -4.369162023067474365e-02 4.200134575366973877e-01 2.660826742649078369e-01 -2.950256690382957458e-02 1.180029958486557007e-01 3.110671937465667725e-01 1.610144414007663727e-02 -2.202880755066871643e-02 -1.239591762423515320e-01 -1.354501843452453613e-01 2.078725993633270264e-01 3.594384714961051941e-02 7.680856436491012573e-02 -2.758848965167999268e-01 6.110136583447456360e-02 9.395859390497207642e-02 9.227632731199264526e-02
-2.999801635742187500e-01 5.548309534788131714e-02 -3.591532409191131592e-01 1.917056292295455933e-01 -5.971827358007431030e-02 3.114057183265686035e-01 4.953018724918365479e-01 -3.454930335283279419e-02 1.973328888416290283e-01 -1.386434584856033325e-01 9.506046026945114136e-02 7.770846039056777954e-02 6.158939376473426819e-02 2.356893271207809448e-01 -4.045187681913375854e-02 -8.188064396381378174e-02 -5.833054333925247192e-02 2.942254841327667236e-01 1.859682500362396240e-01 2.068112418055534363e-02 1.382747143507003784e-01 -6.137215346097946167e-02 -8.869017474353313446e-03 -1.309499293565750122e-01 -1.934415698051452637e-01 1.017619743943214417e-01 8.020038157701492310e-02 -1.441632807254791260e-01 -3.672135248780250549e-02 9.719555824995040894e-02 3.430174663662910461e-02 3.398063033819198608e-02
-4.678682610392570496e-02 1.205377355217933655e-01 -2.281859964132308960e-01 7.941345870494842529e-02 -1.819465011358261108e-01 9.594354033470153809e-02 3.060107231140136719e-01 -1.843999028205871582e-01 4.878782331943511963e-01 -1.293682903051376343e-01 -1.067583784461021423e-01 -4.187861457467079163e-02 -1.383948028087615967e-01 -7.861328870058059692e-02 8.590915054082870483e-02 3.289056569337844849e-02 1.143204867839813232e-01 2.737866640090942383e-01 2.899107709527015686e-02 1.136929076164960861e-02 9.307496249675750732e-02 -1.394645869731903076e-01 -5.783707648515701294e-02 -2.042155414819717407e-01 1.293580532073974609e-01 -2.712636888027191162e-01 -5.510211922228336334e-03 -1.690627187490463257e-01 -1.154875233769416809e-01 3.577681183815002441e-01 4.661267250776290894e-02 -1.692455708980560303e-01
-4.268635809421539307e-02 1.150270402431488037e-01 -2.078756988048553467e-01 4.949976503849029541e-01 -3.272478282451629639e-01 -1.372882872819900513e-01 -3.907902538776397705e-01 1.969397813081741333e-02 1.317295432090759277e-01 -5.797893553972244263e-02 5.636821314692497253e-02 -7.252134382724761963e-02 -8.427754789590835571e-02 1.044794321060180664e-01 1.628949195146560669e-01 -5.952827632427215576e-02 1.096037402749061584e-01 4.170827940106391907e-02 -1.861297339200973511e-01 -1.758176386356353760e-01 -7.075576484203338623e-02 -2.460408210754394531e-01 -6.904383748769760132e-02 -3.872396945953369141e-01 5.482386797666549683e-02 -8.887138962745666504e-02 5.563375726342201233e-02 -3.353778272867202759e-02 4.937170818448066711e-02 9.462282806634902954e-02 9.449412673711776733e-02 -7.350396364927291870e-02
2.224829280748963356e-03 3.937467932701110840e-01 -2.750664651393890381e-01 1.952016502618789673e-01 -1.967709511518478394e-01 2.133060991764068604e-01 1.292134076356887817e-01 -4.890095815062522888e-02 2.451456785202026367e-01 -1.478126049041748047e-01 1.658772677183151245e-02 2.111994326114654541e-01 7.834340631961822510e-02 -1.713169217109680176e-01 -2.685620784759521484e-01 1.802957151085138321e-03 1.122536510229110718e-01 -4.099072888493537903e-03 -1.961916983127593994e-01 -3.917754068970680237e-02 -2.319709509611129761e-01 -1.402559224516153336e-03 -2.224812060594558716e-01 -3.157365024089813232e-01 1.181816458702087402e-01 -1.781220883131027222e-01 -2.912143245339393616e-02 -1.190637499094009399e-01 2.276595383882522583e-01 -7.608693558722734451e-03 1.503734476864337921e-02 1.580221503973007202e-01
-2.523103654384613037e-01 2.765344381332397461e-01 -1.788444966077804565e-01 3.750319182872772217e-01 -1.715193241834640503e-01 1.905956119298934937e-01 -5.711950734257698059e-02 1.519339233636856079e-01 -1.578826159238815308e-01 -1.543186306953430176e-01 -2.065743952989578247e-01 -1.167926117777824402e-01 2.638370394706726074e-01 2.154789306223392487e-02 4.392943158745765686e-02 6.765024363994598389e-02 2.343360036611557007e-01 5.884319171309471130e-02 -3.476251065731048584e-01 8.087375760078430176e-02 6.838511675596237183e-02 -6.588692218065261841e-02 1.687947101891040802e-02 -1.423253864049911499e-01 1.427828222513198853e-01 4.988975077867507935e-02 -2.575566470623016357e-01 -2.317090928554534912e-01 8.952707797288894653e-02 1.044576689600944519e-01 1.823195517063140869e-01 -5.585973709821701050e-02
-2.008741647005081177e-01 6.093809008598327637e-02 -3.563185036182403564e-01 -6.887003034353256226e-02 -1.391608417034149170e-01 2.405938655138015747e-01 -1.089842543005943298e-01 1.349076032638549805e-01 -1.732015609741210938e-01 1.343021243810653687e-01 1.526778638362884521e-01 -2.365049570798873901e-01 -2.158816903829574585e-01 4.451112076640129089e-02 2.607011422514915466e-02 1.844419911503791809e-02 -3.731357306241989136e-02 2.896224260330200195e-01 -1.151639819145202637e-01 -8.595072478055953979e-02 6.990280002355575562e-02 1.299025490880012512e-02 9.150443226099014282e-02 -1.708472520112991333e-01 1.466812342405319214e-01 3.648516163229942322e-02 -1.376568526029586792e-01 -2.175077199935913086e-01 8.388986438512802124e-02 1.872252821922302246e-01 1.090626642107963562e-01 4.983801245689392090e-01
-2.467523068189620972e-01 8.848610520362854004e-02 5.621767416596412659e-02 2.707563936710357666e-01 1.910942643880844116e-01 3.062887191772460938e-01 -1.944240927696228027e-01 5.286975577473640442e-02 1.359525471925735474e-01 -1.238559335470199585e-01 -1.458077877759933472e-01 -1.427054852247238159e-01 -1.070193648338317871e-01 -9.839651733636856079e-02 -8.211568742990493774e-02 -4.555505141615867615e-02 -1.784895956516265869e-01 1.565577685832977295e-01 -1.289562731981277466e-01 5.924010276794433594e-02 5.864987894892692566e-02 -1.897692382335662842e-01 1.384881585836410522e-01 -2.652470469474792480e-01 2.333544939756393433e-01 9.559574723243713379e-02 -1.644378900527954102e-01 -4.762709438800811768e-01 1.030397415161132812e-02 9.403899312019348145e-02 4.995762929320335388e-02 2.099519073963165283e-01
-2.410649061203002930e-01 2.319130599498748779e-01 -7.204362750053405762e-02 5.899576842784881592e-02 -1.444444805383682251e-01 2.818458080291748047e-01 -1.649410724639892578e-01 5.405624583363533020e-02 1.884223371744155884e-01 -1.114703938364982605e-01 -8.825856447219848633e-02 -9.779267013072967529e-02 9.070092439651489258e-02 -1.483811717480421066e-02 1.776042208075523376e-02 -2.433408796787261963e-01 4.539641737937927246e-02 2.195389270782470703e-01 -1.304498501121997833e-02 3.368637561798095703e-01 1.143723502755165100e-01 5.045223236083984375e-02 -7.173000276088714600e-02 6.135810981504619122e-04 2.158709615468978882e-02 2.968446165323257446e-02 -4.102522134780883789e-01 -2.539902031421661377e-01 2.899581938982009888e-02 1.982113718986511230e-01 3.717820942401885986e-01 -1.362073272466659546e-01
1.470629964023828506e-02 1.504976302385330200e-01 -2.541111707687377930e-01 -1.091645359992980957e-01 -2.372115999460220337e-01 2.029709964990615845e-01 3.756161779165267944e-02 4.166391119360923767e-02 4.585196077823638916e-01 -1.980124600231647491e-02 -2.162779122591018677e-02 2.622974216938018799e-01 -1.766246259212493896e-01 -1.287701129913330078e-01 -2.251479774713516235e-01 3.689297661185264587e-02 1.923540681600570679e-01 -1.803783327341079712e-02 7.064194232225418091e-02 -1.288505941629409790e-01 3.338616490364074707e-01 -2.460965067148208618e-01 1.134066507220268250e-01 -8.345109969377517700e-02 -2.534313797950744629e-01 -1.302655041217803955e-01 7.925015687942504883e-02 3.293742239475250244e-02 7.164888828992843628e-02 1.591891348361968994e-01 1.953758150339126587e-01 1.110034212470054626e-01
6.785425543785095215e-02 1.884234398603439331e-01 -2.238336652517318726e-01 2.668866515159606934e-01 8.561116456985473633e-02 3.769148886203765869e-01 -6.682084500789642334e-02 -3.560262173414230347e-02 3.057265877723693848e-01 -5.210003256797790527e-02 -8.599104732275009155e-02 -1.123930960893630981e-01 1.051140502095222473e-01 1.530601233243942261e-01 -1.167283877730369568e-01 1.231842562556266785e-01 4.212180674076080322e-01 1.673585176467895508e-01 -5.805633217096328735e-02 1.676768958568572998e-01 2.468740753829479218e-02 1.384551674127578735e-01 8.913979679346084595e-02 2.875330299139022827e-02 -1.300727128982543945e-01 1.488356292247772217e-02 1.009305864572525024e-01 -1.521733999252319336e-01 1.639357656240463257e-01 3.005907237529754639e-01 -2.492905966937541962e-02 2.648444771766662598e-01
-1.542756557464599609e-01 -2.086188495159149170e-01 -1.127964705228805542e-01 -1.035772636532783508e-01 -1.676050871610641479e-01 2.956101894378662109e-01 5.032986518926918507e-05 5.268984660506248474e-02 2.777971923351287842e-01 -2.089202702045440674e-01 -5.577946454286575317e-02 1.696182340383529663e-01 1.390099227428436279e-01 1.650135405361652374e-02 -2.640941739082336426e-01 -5.597228184342384338e-02 1.003713458776473999e-01 8.809545636177062988e-02 -3.443061113357543945e-01 -1.693189144134521484e-01 3.719048574566841125e-02 1.389322876930236816e-01 1.322183012962341309e-01 -2.214920073747634888e-01 -6.332332640886306763e-02 -1.348871886730194092e-01 -1.817629188299179077e-01 -2.372982203960418701e-01 -3.117525018751621246e-02 2.863394320011138916e-01 2.992776930332183838e-01 -9.715537726879119873e-02
-1.103027984499931335e-01 5.625363811850547791e-02 -8.516307175159454346e-02 -2.439569309353828430e-02 -3.837875127792358398e-01 -2.308280766010284424e-02 -3.341000378131866455e-01 1.751049757003784180e-01 9.872541576623916626e-02 1.012804508209228516e-01 1.089242249727249146e-01 1.511330902576446533e-01 -2.442422322928905487e-02 -1.329476684331893921e-01 1.275890767574310303e-01 -8.432578295469284058e-02 1.721187084913253784e-01 1.689298748970031738e-01 -1.515785753726959229e-01 -1.488878726959228516e-01 6.673885136842727661e-02 2.544382028281688690e-02 -3.293224573135375977e-01 -3.318552672863006592e-01 -1.739967763423919678e-01 9.733636677265167236e-02 -7.277921587228775024e-02 -3.765008151531219482e-01 1.485539078712463379e-01 2.179331332445144653e-01 4.891172051429748535e-02 6.779610365629196167e-02
-2.574900984764099121e-01 -1.398741453886032104e-01 -1.021253913640975952e-01 1.099401414394378662e-01 -8.965110778808593750e-02 1.122732982039451599e-01 -1.463668644428253174e-01 9.264374524354934692e-02 1.323201656341552734e-01 1.243300037458539009e-03 -9.751522541046142578e-02 -3.727844916284084320e-03 3.126875758171081543e-01 2.063721269369125366e-01 -2.013681083917617798e-01 1.147225946187973022e-01 3.404125869274139404e-01 2.199600189924240112e-01 1.481633633375167847e-01 -1.846737042069435120e-02 4.024511575698852539e-02 -3.834992647171020508e-01 -1.210508495569229126e-01 -4.985030367970466614e-02 1.310826539993286133e-01 2.455304376780986786e-02 -5.993830412626266479e-02 -2.257048487663269043e-01 -1.306658536195755005e-01 3.918581902980804443e-01 6.220180913805961609e-02 1.437351852655410767e-01
-1.305145472288131714e-01 1.261000633239746094e-01 -2.533073127269744873e-01 4.023890495300292969e-01 -1.981626302003860474e-01 9.452927857637405396e-03 1.688878387212753296e-01 2.876275777816772461e-02 5.928327143192291260e-02 -5.083223432302474976e-02 1.738788485527038574e-01 8.804576843976974487e-02 3.582039773464202881e-01 -1.038581281900405884e-01 -1.874661296606063843e-01 -2.525456994771957397e-02 3.055891096591949463e-01 3.140639066696166992e-01 4.939160123467445374e-02 -2.844743616878986359e-02 2.676234543323516846e-01 -1.225019022822380066e-01 3.867990896105766296e-02 -5.516936071217060089e-03 1.481593847274780273e-01 4.235602915287017822e-02 1.287390887737274170e-01 -3.887425735592842102e-02 -2.020298242568969727e-01 2.692525088787078857e-01 1.553041953593492508e-02 1.204284280538558960e-01
-1.339975446462631226e-01 -1.960977446287870407e-03 -3.502445518970489502e-01 2.056797295808792114e-01 -1.371989548206329346e-01 2.820068001747131348e-01 -3.865618109703063965e-01 1.415850073099136353e-01 2.297603040933609009e-01 -5.890304595232009888e-02 1.103495731949806213e-01 6.360474973917007446e-02 -3.386165797710418701e-01 -1.719815135002136230e-01 2.590142749249935150e-02 -1.615270227193832397e-02 7.280474156141281128e-02 1.956708282232284546e-01 -5.178796499967575073e-02 -1.688824594020843506e-02 -9.919660538434982300e-02 -1.164135932922363281e-01 -3.335196971893310547e-01 2.235926501452922821e-02 -1.940461993217468262e-01 1.811254955828189850e-02 -5.371769890189170837e-03 -7.608904689550399780e-02 2.455344498157501221e-01 1.918767988681793213e-01 8.513464033603668213e-02 -4.184231907129287720e-02
-2.102220356464385986e-01 1.279812306165695190e-01 -3.426949679851531982e-01 1.487223058938980103e-01 -5.873956251889467239e-03 3.484498262405395508e-01 2.805980145931243896e-01 -6.199446320533752441e-02 2.997690737247467041e-01 -1.719402223825454712e-01 -3.076234459877014160e-02 9.027916193008422852e-02 5.511546041816473007e-03 2.556730210781097412e-01 -2.423856705427169800e-01 -1.736567169427871704e-01 -4.402817785739898682e-02 2.329753190279006958e-01 -2.830517105758190155e-02 1.558490563184022903e-02 4.040742814540863037e-01 7.028608117252588272e-03 -1.457996219396591187e-01 -1.716204583644866943e-01 -3.308659791946411133e-02 -2.508385851979255676e-02 4.787309840321540833e-02 -7.844017818570137024e-03 5.788409337401390076e-02 -2.878537960350513458e-02 1.590077280998229980e-01 9.041236340999603271e-02
-1.475397050380706787e-01 6.336215883493423462e-02 -1.802768409252166748e-01 2.444329410791397095e-01 -2.612633407115936279e-01 3.380083665251731873e-02 3.230560570955276489e-02 2.078008800745010376e-01 1.317451894283294678e-01 -8.148934692144393921e-02 -2.117833495140075684e-01 1.041761115193367004e-01 -1.125611960887908936e-01 4.417953640222549438e-02 -7.271681725978851318e-02 -2.145864218473434448e-01 -1.984225120395421982e-03 9.018661826848983765e-02 -2.893230319023132324e-02 -3.369975369423627853e-03 1.477542072534561157e-01 1.966489553451538086e-01 2.245573550462722778e-01 1.376699507236480713e-01 8.567091077566146851e-02 -1.403826922178268433e-01 -7.685065269470214844e-02 -2.577803432941436768e-01 -1.448325961828231812e-01 4.062794446945190430e-01 3.283242881298065186e-01 3.009622395038604736e-01
-4.202631767839193344e-03 -3.301154077053070068e-02 -1.077414751052856445e-01 2.845540083944797516e-02 -1.898751705884933472e-01 1.236751377582550049e-01 7.257517427206039429e-02 1.185258105397224426e-01 2.913820743560791016e-01 -3.675071001052856445e-01 -1.489071734249591827e-02 2.034381963312625885e-02 9.033230692148208618e-02 1.388317197561264038e-01 -2.848666533827781677e-02 -5.819967389106750488e-02 5.048495158553123474e-02 4.502099156379699707e-01 9.890998713672161102e-03 1.153177395462989807e-01 5.442137271165847778e-02 -1.619205027818679810e-01 -2.308481335639953613e-01 -1.078938469290733337e-01 2.362866252660751343e-01 1.392114758491516113e-01 -4.468062892556190491e-02 -1.732598245143890381e-01 2.279632538557052612e-02 2.410292923450469971e-01 3.733170926570892334e-01 -2.136002033948898315e-01
-8.278752118349075317e-02 1.304844170808792114e-01 -1.301090866327285767e-01 3.742524981498718262e-01 -3.388119339942932129e-01 2.165969461202621460e-01 -2.439202368259429932e-01 1.568881869316101074e-01 4.398318380117416382e-02 2.976308576762676239e-02 5.667255073785781860e-02 -1.748820990324020386e-01 -5.927249044179916382e-02 1.295430958271026611e-01 4.803785681724548340e-02 1.732531040906906128e-01 -9.855623543262481689e-02 1.288153976202011108e-01 -1.921529024839401245e-01 6.296269595623016357e-02 -1.633294373750686646e-01 -9.249002486467361450e-02 5.858973786234855652e-02 -1.892983466386795044e-01 -1.142025273293256760e-02 2.194574773311614990e-01 1.473789960145950317e-01 -4.618168473243713379e-01 -9.637480229139328003e-02 -3.449063375592231750e-02 2.198850065469741821e-01 -1.635440438985824585e-02
3.163610398769378662e-02 -4.006061330437660217e-02 -2.953976094722747803e-01 2.251245975494384766e-01 -4.338212013244628906e-01 1.453914642333984375e-01 3.455511177890002728e-04 1.328483670949935913e-01 8.988685905933380127e-02 -1.337897032499313354e-01 2.040205895900726318e-01 2.764560878276824951e-01 1.605307161808013916e-01 2.334284409880638123e-02 -9.091867506504058838e-02 -7.390751689672470093e-02 -1.690759658813476562e-01 -4.449718073010444641e-02 1.140417680144309998e-01 -1.100721880793571472e-01 1.048953086137771606e-01 -1.217740923166275024e-01 -9.162300080060958862e-02 -3.521426916122436523e-01 -1.126792877912521362e-01 9.494774043560028076e-02 1.666253805160522461e-02 -1.255505383014678955e-01 2.846409380435943604e-01 3.114678263664245605e-01 -1.289064139127731323e-01 4.548418894410133362e-02
4.821971431374549866e-02 -1.504343003034591675e-01 -1.773743927478790283e-01 -5.599830672144889832e-02 -2.294729053974151611e-01 5.021953210234642029e-02 -7.038896530866622925e-02 6.347477436065673828e-02 1.809787452220916748e-01 -3.405098915100097656e-01 -3.459250926971435547e-01 -4.990452527999877930e-02 7.038224488496780396e-02 -1.210965067148208618e-01 3.353852406144142151e-02 1.967610418796539307e-02 2.195238918066024780e-01 1.499377340078353882e-01 6.836666911840438843e-02 -7.494767010211944580e-02 3.557275831699371338e-01 -1.933175772428512573e-01 1.385739296674728394e-01 -2.420654296875000000e-01 1.065188348293304443e-01 -4.766390658915042877e-03 4.460262879729270935e-02 -2.403306365013122559e-01 1.100862100720405579e-01 4.090454280376434326e-01 7.366672903299331665e-02 -7.511354237794876099e-02
-2.540457844734191895e-01 2.252750545740127563e-01 -1.585299521684646606e-01 1.151171848177909851e-01 -3.014628887176513672e-01 2.158732095267623663e-04 2.920329198241233826e-02 2.291869819164276123e-01 1.141243055462837219e-01 3.589160367846488953e-02 1.704293191432952881e-01 -1.844970881938934326e-01 -2.157122269272804260e-02 2.998914010822772980e-02 -5.170660465955734253e-02 2.350666671991348267e-01 1.451688408851623535e-01 3.347646817564964294e-02 -4.338979721069335938e-02 -2.016222625970840454e-01 -1.512308120727539062e-01 -3.305348753929138184e-01 -1.034896597266197205e-01 -1.683917343616485596e-01 -3.603221774101257324e-01 -2.568196691572666168e-02 3.176840841770172119e-01 -1.219023838639259338e-01 5.373870581388473511e-02 2.762772738933563232e-01 5.826316401362419128e-02 2.389316074550151825e-02
-1.952542215585708618e-01 3.076122403144836426e-01 -1.694799363613128662e-01 1.711029559373855591e-01 1.656060069799423218e-01 1.670232415199279785e-01 -2.808333933353424072e-01 -1.795005351305007935e-01 3.743496239185333252e-01 -1.376558244228363037e-01 2.132596075534820557e-01 9.856074303388595581e-02 -4.181398078799247742e-02 4.240156412124633789e-01 4.303513560444116592e-03 8.080577105283737183e-02 -6.112751737236976624e-02 -2.967526391148567200e-02 9.223703294992446899e-03 8.402970433235168457e-02 3.185440599918365479e-02 -7.814033329486846924e-02 -3.618578612804412842e-02 -4.370832443237304688e-02 -1.702246665954589844e-01 7.635039836168289185e-02 1.256249845027923584e-01 -1.765210479497909546e-01 1.231965795159339905e-01 3.217912912368774414e-01 6.720031052827835083e-02 -1.156751513481140137e-01
-8.349192887544631958e-02 5.567160900682210922e-03 -3.543863296508789062e-01 3.326981663703918457e-01 -8.580964803695678711e-02 1.208987459540367126e-01 2.245320975780487061e-01 -7.135700434446334839e-02 4.861048609018325806e-02 -6.529078632593154907e-02 -2.152234911918640137e-01 2.841666042804718018e-01 2.617785334587097168e-01 8.629607409238815308e-02 -2.523877620697021484e-01 -1.747356355190277100e-02 -4.026923328638076782e-02 2.985086441040039062e-01 -1.597207188606262207e-01 -1.111488640308380127e-01 -6.063292548060417175e-02 -2.078615874052047729e-01 8.242966979742050171e-02 -1.320121735334396362e-01 1.590717881917953491e-01 -1.342726647853851318e-01 1.172576174139976501e-01 -3.461811691522598267e-02 1.659694612026214600e-01 2.719830572605133057e-01 1.769529432058334351e-01 1.214260682463645935e-01
1.221191957592964172e-01 7.672309130430221558e-02 -2.792824804782867432e-01 1.375082135200500488e-01 -5.395608544349670410e-01 1.726916134357452393e-01 3.585256263613700867e-02 1.457477509975433350e-01 1.228911057114601135e-01 -5.420723184943199158e-02 9.417707473039627075e-02 5.043433979153633118e-03 2.593066990375518799e-01 1.857481300830841064e-01 -5.584314838051795959e-02 -2.026440203189849854e-02 1.444889307022094727e-01 1.042608320713043213e-01 2.125618457794189453e-01 5.322189256548881531e-02 -6.377812474966049194e-02 -1.991603337228298187e-02 -1.685662567615509033e-01 -3.608869612216949463e-01 9.017983078956604004e-02 6.334373354911804199e-02 -2.888654358685016632e-02 -2.150299251079559326e-01 2.617482841014862061e-01 1.093818098306655884e-01 -1.437234282493591309e-01 -5.813326686620712280e-02
-3.146162331104278564e-01 3.871788829565048218e-02 -1.718744337558746338e-01 3.388642966747283936e-01 -3.287687599658966064e-01 6.381475925445556641e-02 1.326555609703063965e-01 1.659654229879379272e-01 3.220869600772857666e-01 -3.143468797206878662e-01 1.206738054752349854e-01 -3.239579871296882629e-02 8.338430523872375488e-02 1.257538944482803345e-01 -6.554532796144485474e-02 2.566591799259185791e-01 5.653616413474082947e-02 1.758717373013496399e-02 -1.053389757871627808e-01 8.376203477382659912e-02 2.333299964666366577e-01 5.068016424775123596e-02 2.835082821547985077e-02 -1.262670196592807770e-02 -2.106888592243194580e-01 -5.529375374317169189e-02 -2.586349546909332275e-01 -2.148933708667755127e-01 -6.837145239114761353e-02 6.123317405581474304e-02 -1.534444838762283325e-01 1.210845559835433960e-01
-7.457485049962997437e-02 1.256453804671764374e-02 -1.700101345777511597e-01 1.974867582321166992e-01 -3.213635087013244629e-01 2.443465590476989746e-01 -1.492713093757629395e-01 2.467854321002960205e-01 8.830863982439041138e-02 -1.430995911359786987e-01 3.035907447338104248e-01 2.154929339885711670e-01 8.749939501285552979e-02 2.946872711181640625e-01 -9.873884171247482300e-02 1.835394352674484253e-01 5.011924356222152710e-02 -6.151896342635154724e-02 -3.939637541770935059e-02 1.410809457302093506e-01 1.472441256046295166e-01 -1.453935950994491577e-01 2.422421611845493317e-02 -1.790440529584884644e-01 -2.883690893650054932e-01 -9.879332035779953003e-02 7.560962438583374023e-02 -3.564069271087646484e-01 1.836656033992767334e-01 -3.397584334015846252e-02 -9.702181071043014526e-02 4.713832959532737732e-02
-9.825059026479721069e-02 6.589204818010330200e-02 3.490334376692771912e-03 2.246176004409790039e-01 -8.472867310047149658e-02 2.838721126317977905e-02 -2.401691973209381104e-01 3.560753762722015381e-01 1.970575600862503052e-01 2.194830924272537231e-01 1.466661840677261353e-01 1.761468946933746338e-01 -4.763593152165412903e-02 -1.055638790130615234e-01 -8.901128917932510376e-02 3.174182027578353882e-02 2.468771487474441528e-01 3.930263593792915344e-02 -7.042752206325531006e-02 1.441199984401464462e-02 2.219514548778533936e-02 6.254272162914276123e-02 -1.521015539765357971e-03 -4.547820985317230225e-01 -1.457656640559434891e-02 -2.381410002708435059e-01 -5.634384602308273315e-02 -3.254418373107910156e-01 2.600885629653930664e-01 2.437701523303985596e-01 -9.519038349390029907e-02 1.270974241197109222e-02
4.587107524275779724e-02 2.991246283054351807e-01 -1.013245210051536560e-01 1.841269135475158691e-01 -1.453199088573455811e-01 -1.132025420665740967e-01 -9.496772289276123047e-02 2.101784497499465942e-01 2.604499757289886475e-01 -3.302896860986948013e-03 1.108700260519981384e-01 -6.210573762655258179e-02 2.054399996995925903e-01 2.938380092382431030e-02 -2.605380304157733917e-02 8.986131101846694946e-02 1.609203405678272247e-02 -2.373193353414535522e-01 6.769498344510793686e-03 8.710348606109619141e-02 4.473349824547767639e-02 -2.729845046997070312e-01 1.762442439794540405e-01 -3.228001296520233154e-01 4.224235936999320984e-02 7.771069183945655823e-03 2.699107229709625244e-01 -8.683110773563385010e-02 -2.942683547735214233e-02 3.251963257789611816e-01 -1.902894377708435059e-01 3.744949400424957275e-01
-1.706858426332473755e-01 1.125052869319915771e-01 -7.815859466791152954e-02 -8.872479945421218872e-02 -1.986436247825622559e-01 2.834355831146240234e-01 -2.822272479534149170e-02 -3.481693193316459656e-02 3.260035514831542969e-01 1.159745231270790100e-01 -1.307870354503393173e-02 2.000266611576080322e-01 1.980286538600921631e-01 1.121413335204124451e-01 -2.185408025979995728e-02 4.898746609687805176e-01 4.649400711059570312e-03 1.864884793758392334e-01 -1.338696032762527466e-01 -8.969792164862155914e-03 1.493741720914840698e-01 -3.339111506938934326e-01 1.198043078184127808e-01 -1.262254267930984497e-01 -2.389654517173767090e-02 3.880320349708199501e-03 -1.930199712514877319e-01 -1.462370008230209351e-01 -2.746414951980113983e-02 2.721613943576812744e-01 1.002174094319343567e-01 9.630239009857177734e-02
1.568573117256164551e-01 2.024906277656555176e-01 -2.234850376844406128e-01 1.903568804264068604e-01 -1.553387939929962158e-01 2.167223244905471802e-01 1.911422312259674072e-01 3.237045183777809143e-02 2.953265905380249023e-01 1.849472895264625549e-02 -4.486589878797531128e-02 -2.384947240352630615e-01 -9.611377120018005371e-02 1.725748926401138306e-01 -2.229578346014022827e-01 -1.616384647786617279e-02 2.582215070724487305e-01 9.393493086099624634e-02 8.762515150010585785e-03 8.701249212026596069e-02 2.033013552427291870e-01 -1.667605489492416382e-01 3.098415136337280273e-01 -2.811236381530761719e-01 -3.170569613575935364e-02 6.879427284002304077e-02 1.346854027360677719e-03 2.271866612136363983e-02 -9.188741445541381836e-02 3.246522843837738037e-01 -1.499008685350418091e-01 1.849186271429061890e-01
1.954513415694236755e-02 3.777431249618530273e-01 -4.032788276672363281e-01 1.819349974393844604e-01 2.769447118043899536e-02 1.336159259080886841e-01 1.829224824905395508e-01 4.695280268788337708e-02 1.164996549487113953e-01 -6.935139745473861694e-02 -1.087559685111045837e-01 -2.178955227136611938e-01 -1.561732888221740723e-01 1.281749606132507324e-01 -8.580014854669570923e-02 1.847412288188934326e-01 2.490529865026473999e-01 1.420911997556686401e-01 3.236236423254013062e-02 7.808772474527359009e-02 7.987149059772491455e-02 -2.661784552037715912e-02 2.002221941947937012e-01 -3.293841779232025146e-01 1.168672181665897369e-02 1.270181983709335327e-01 4.521790426224470139e-03 2.456999570131301880e-02 -1.582942605018615723e-01 2.795548141002655029e-01 -2.761851809918880463e-02 2.846270501613616943e-01
-4.357362985610961914e-01 5.323803797364234924e-02 1.205823663622140884e-02 2.396011203527450562e-01 -2.481399923563003540e-01 3.858811035752296448e-02 -1.440437138080596924e-01 -1.784285157918930054e-01 1.104293763637542725e-02 -9.635037928819656372e-02 -3.691612556576728821e-02 -9.157427586615085602e-03 1.559130400419235229e-01 -1.686506271362304688e-01 -6.469004601240158081e-02 -2.966111339628696442e-02 1.717059016227722168e-01 3.746084868907928467e-01 -3.059289753437042236e-01 -2.078641392290592194e-02 2.147975116968154907e-01 1.567724943161010742e-01 2.015556693077087402e-01 -1.010217331349849701e-02 1.380188465118408203e-01 1.144302040338516235e-01 -1.280796597711741924e-03 -2.141183614730834961e-01 -1.549191656522452831e-04 1.340097784996032715e-01 2.045560926198959351e-01 2.288103550672531128e-01
-1.768732219934463501e-01 4.970265626907348633e-01 8.195768296718597412e-02 2.256316505372524261e-02 -2.766980528831481934e-01 2.332242578268051147e-01 -2.193893045186996460e-01 -2.651199139654636383e-02 2.314774692058563232e-01 -3.817549049854278564e-01 1.501521375030279160e-02 7.322615478187799454e-03 4.416924715042114258e-02 9.944892674684524536e-02 -7.012836635112762451e-02 2.643546834588050842e-02 -5.112205818295478821e-02 -3.070679493248462677e-02 -4.978346172720193863e-03 -6.462826579809188843e-02 -6.593939661979675293e-02 -1.534461230039596558e-01 -2.438501715660095215e-01 -7.962607592344284058e-02 1.237379983067512512e-01 5.557337775826454163e-02 -1.382544934749603271e-01 1.552054733037948608e-01 1.561754345893859863e-01 2.254058569669723511e-01 2.794834077358245850e-01 3.524195402860641479e-02
-3.039466440677642822e-01 2.038308829069137573e-01 -3.447387814521789551e-01 5.833367630839347839e-02 -4.260157793760299683e-02 5.148521624505519867e-03 -4.236406087875366211e-02 7.563092559576034546e-02 4.894384741783142090e-02 -1.912236660718917847e-01 -1.282964348793029785e-01 1.191166490316390991e-01 -5.126352608203887939e-02 -7.819046825170516968e-02 -2.361865341663360596e-01 7.820603996515274048e-02 -3.709327196702361107e-03 1.563166826963424683e-01 -8.302254229784011841e-02 8.777352422475814819e-02 -1.905161440372467041e-01 1.441279947757720947e-01 -1.932262256741523743e-02 -3.740580677986145020e-01 -3.310092687606811523e-01 -5.420300737023353577e-02 -2.709516510367393494e-02 -1.882147490978240967e-01 3.307476043701171875e-01 8.783601224422454834e-02 1.708430936560034752e-04 3.033679723739624023e-01
-2.921057343482971191e-01 1.261737942695617676e-01 -1.669389754533767700e-01 3.937154412269592285e-01 -3.721995651721954346e-02 -3.664858266711235046e-02 -2.545194625854492188e-01 -1.195051297545433044e-01 3.210352659225463867e-01 1.722835153341293335e-01 9.048967063426971436e-02 -1.576529256999492645e-02 1.169893667101860046e-01 3.937843069434165955e-02 -1.744059175252914429e-01 2.174442410469055176e-01 1.032115239650011063e-02 1.399106532335281372e-01 2.526876628398895264e-01 -2.609505653381347656e-01 7.927960157394409180e-02 -3.420775830745697021e-01 1.583097875118255615e-01 -8.216287009418010712e-03 1.094766333699226379e-01 8.345548808574676514e-02 1.074316352605819702e-01 -1.894772425293922424e-02 1.279955655336380005e-01 1.536761969327926636e-01 -1.556554138660430908e-01 -6.947724521160125732e-02
2.233269996941089630e-02 3.657334148883819580e-01 -9.969269158318638802e-04 5.376582592725753784e-02 -1.847839057445526123e-01 8.865951001644134521e-02 -2.387768775224685669e-01 5.439389124512672424e-02 8.991610258817672729e-02 -3.292550146579742432e-01 -8.714228123426437378e-02 9.573393315076828003e-02 6.063623726367950439e-02 -3.237274661660194397e-02 -2.277012318372726440e-01 -3.085752017796039581e-03 6.597042083740234375e-02 1.062179803848266602e-01 3.702943027019500732e-02 -1.989941596984863281e-01 4.796462878584861755e-02 -8.217468112707138062e-02 -1.423154771327972412e-01 -3.383776247501373291e-01 1.288597136735916138e-01 -5.613658949732780457e-02 1.671539694070816040e-01 2.423690631985664368e-02 -3.262234479188919067e-02 6.614328920841217041e-02 1.637967079877853394e-01 5.385833382606506348e-01
-1.988397836685180664e-01 2.744265198707580566e-01 -2.977432608604431152e-01 1.094012930989265442e-01 -9.786221385002136230e-02 3.460080176591873169e-02 -1.256267260760068893e-02 1.768801957368850708e-01 3.051790893077850342e-01 -8.211858570575714111e-02 -2.133684009313583374e-01 3.215180933475494385e-01 1.360511332750320435e-01 -1.381949335336685181e-01 -4.850906878709793091e-02 -3.035661280155181885e-01 6.415944546461105347e-02 -1.034348309040069580e-01 4.501528292894363403e-02 -1.450245529413223267e-01 -6.250564008951187134e-02 -2.686202228069305420e-01 -5.759901925921440125e-02 -2.938777804374694824e-01 -1.744428090751171112e-02 -7.017370313405990601e-02 -2.980895042419433594e-01 5.576787982136011124e-03 -9.360429644584655762e-02 1.366036534309387207e-01 6.671635061502456665e-02 1.783642768859863281e-01
-2.648965120315551758e-01 4.598588217049837112e-03 -2.370826005935668945e-01 1.392043977975845337e-01 -2.031873017549514771e-01 -6.602478027343750000e-02 -1.520199179649353027e-01 -6.801341474056243896e-02 1.863417476415634155e-01 -2.075054049491882324e-01 2.303265482187271118e-01 -3.185278922319412231e-02 1.976568847894668579e-01 -1.743409186601638794e-01 -3.488676846027374268e-01 -5.239040777087211609e-02 -2.507151961326599121e-01 -1.472319476306438446e-02 8.559415489435195923e-02 8.724904060363769531e-02 8.807858824729919434e-02 8.779574185609817505e-02 -2.134871184825897217e-01 -3.701188564300537109e-01 6.701647490262985229e-02 -1.555944532155990601e-01 -1.356886476278305054e-01 -1.363283246755599976e-01 1.096425354480743408e-01 2.584038972854614258e-01 7.696606963872909546e-02 1.691733747720718384e-01
-2.528648674488067627e-01 4.387013614177703857e-02 -2.954853475093841553e-01 1.756972223520278931e-01 -3.642088174819946289e-01 -3.110699728131294250e-02 5.892368406057357788e-02 1.434889137744903564e-01 -9.994333982467651367e-02 -1.678455770015716553e-01 1.202476769685745239e-01 4.086588695645332336e-02 -1.795685738325119019e-01 -1.214499697089195251e-01 -3.900037333369255066e-02 3.629187867045402527e-02 1.304745376110076904e-01 3.254467844963073730e-01 2.286120206117630005e-01 3.961352258920669556e-02 -8.716952800750732422e-02 1.553237140178680420e-01 -1.438780575990676880e-01 -9.368292056024074554e-03 -6.311570107936859131e-02 1.109739989042282104e-01 -1.566677354276180267e-03 -1.861881762742996216e-01 2.050288170576095581e-01 4.235305786132812500e-01 -1.293204277753829956e-01 1.891104578971862793e-01
-3.379135206341743469e-02 1.763123720884323120e-01 -3.784133493900299072e-01 3.092770576477050781e-01 2.709191478788852692e-02 4.220853149890899658e-01 -1.503721922636032104e-01 7.718601077795028687e-02 1.803103238344192505e-01 -6.356917321681976318e-02 2.265907078981399536e-02 8.286914229393005371e-02 -2.098167240619659424e-01 2.123306691646575928e-01 -1.343258917331695557e-01 1.276546120643615723e-01 -1.617601662874221802e-01 -7.069329172372817993e-02 -1.741416603326797485e-01 -8.956735581159591675e-02 3.556393086910247803e-02 -2.612960934638977051e-01 -2.679334767162799835e-02 -8.672891184687614441e-03 -2.117289006710052490e-01 1.029673814773559570e-01 -1.534084975719451904e-01 7.672108244150876999e-03 3.548565804958343506e-01 3.279649093747138977e-02 -9.005734324455261230e-02 1.025213673710823059e-02
-2.658087909221649170e-01 1.817012578248977661e-01 -3.601533770561218262e-01 2.878182530403137207e-01 -4.937760159373283386e-02 5.934629961848258972e-02 -1.732276231050491333e-01 -9.531782567501068115e-02 7.268168032169342041e-02 -4.630611464381217957e-02 3.908534348011016846e-01 -2.233329787850379944e-02 -8.588713407516479492e-02 1.604642570018768311e-01 -1.950316131114959717e-01 1.250527352094650269e-01 1.178850308060646057e-01 4.913224373012781143e-03 3.561387062072753906e-01 5.525276996195316315e-03 1.740280091762542725e-01 -2.027422636747360229e-01 -9.906990826129913330e-02 4.239765927195549011e-02 -9.578752517700195312e-02 2.479770779609680176e-02 -6.603115051984786987e-02 -3.195480704307556152e-01 2.164560705423355103e-01 5.873383209109306335e-02 1.830533519387245178e-02 2.336961589753627777e-02
-2.472456842660903931e-01 2.236698195338249207e-02 -3.562160134315490723e-01 1.458111703395843506e-01 -1.765500903129577637e-01 -8.751070499420166016e-02 1.110183671116828918e-01 2.845986485481262207e-01 1.330534219741821289e-01 -2.665576338768005371e-01 1.581552028656005859e-01 -9.229186922311782837e-02 1.323762983083724976e-01 -2.102841585874557495e-01 -6.782984733581542969e-02 -1.218279153108596802e-01 -1.100790947675704956e-01 4.278715252876281738e-01 1.356139779090881348e-01 -5.037751421332359314e-02 -3.143931925296783447e-02 2.517610602080821991e-02 -1.146957799792289734e-01 -1.576628535985946655e-01 5.070516839623451233e-02 6.731326878070831299e-02 1.011407747864723206e-01 -1.067521348595619202e-01 3.119407594203948975e-01 2.664196789264678955e-01 -2.827812358736991882e-02 3.204663470387458801e-02
-2.891586422920227051e-01 -7.856422662734985352e-02 6.328744441270828247e-02 2.819453179836273193e-01 -2.972183525562286377e-01 2.171274274587631226e-01 -2.163060940802097321e-02 -1.518228836357593536e-02 2.915406525135040283e-01 -1.058056354522705078e-01 4.976811632513999939e-02 1.570559665560722351e-02 1.735622584819793701e-01 -1.571595221757888794e-01 1.029571369290351868e-01 -5.062066018581390381e-02 1.769544929265975952e-01 3.354919254779815674e-01 -2.205102443695068359e-01 -1.321980953216552734e-01 1.103658899664878845e-01 1.293824911117553711e-01 2.253277301788330078e-01 6.750344485044479370e-02 9.408868849277496338e-03 2.351580411195755005e-01 1.509931236505508423e-01 -2.586488425731658936e-01 9.939957410097122192e-02 -1.002827193588018417e-02 2.580294013023376465e-01 8.814995735883712769e-02
-1.579749882221221924e-01 3.427403792738914490e-02 -1.901246160268783569e-01 4.012965559959411621e-01 6.039023399353027344e-03 1.116167232394218445e-01 -9.736458212137222290e-02 -4.808101803064346313e-02 2.588010430335998535e-01 1.484957933425903320e-01 -1.937444210052490234e-01 -1.973640769720077515e-01 -2.449558079242706299e-01 8.217222988605499268e-02 -9.814945608377456665e-02 5.925414711236953735e-02 3.800889551639556885e-01 1.097423657774925232e-01 -2.464153915643692017e-01 8.981909602880477905e-02 2.276271432638168335e-01 -9.710144251585006714e-02 7.027160376310348511e-02 -2.128939181566238403e-01 -1.697455197572708130e-01 1.871671676635742188e-01 2.780803292989730835e-02 2.478837408125400543e-02 -2.492568343877792358e-01 1.412340998649597168e-01 -4.825958050787448883e-03 1.511358767747879028e-01
-1.695958226919174194e-01 6.172215566039085388e-02 -3.911342322826385498e-01 1.757824122905731201e-01 -2.699054479598999023e-01 2.524454146623611450e-02 -4.704384505748748779e-02 2.334354221820831299e-01 1.113657727837562561e-01 -2.802147567272186279e-01 3.878438472747802734e-02 -1.562619209289550781e-02 -2.448552846908569336e-01 -7.311457395553588867e-02 -1.382246334105730057e-02 -1.614391803741455078e-01 3.382456898689270020e-01 2.023861855268478394e-01 1.396691054105758667e-01 -7.695640623569488525e-02 -9.721972793340682983e-02 2.246628701686859131e-01 -5.827771499752998352e-02 -2.145968191325664520e-02 -1.335384547710418701e-01 2.110082656145095825e-01 -1.125829890370368958e-01 -7.093397527933120728e-02 1.601352840662002563e-01 3.189935684204101562e-01 -7.735593616962432861e-02 1.053397953510284424e-01
-2.888251543045043945e-01 1.080460622906684875e-01 -3.514511883258819580e-01 2.780675422400236130e-04 -2.054734230041503906e-01 -8.259703963994979858e-02 -7.491891086101531982e-02 3.265282511711120605e-01 9.606302529573440552e-02 9.080153889954090118e-03 1.798135489225387573e-01 -1.349321007728576660e-01 1.652733385562896729e-01 -2.459457889199256897e-02 -1.222011670470237732e-01 -1.105510368943214417e-01 2.381543070077896118e-02 1.084642037749290466e-01 2.277786582708358765e-01 -7.926370948553085327e-02 1.168268993496894836e-01 7.187505811452865601e-02 8.102398365736007690e-02 -3.522931635379791260e-01 -1.983206570148468018e-01 1.182166486978530884e-01 -1.251484006643295288e-01 -2.297265231609344482e-01 1.394677311182022095e-01 2.258913218975067139e-01 -2.905735075473785400e-01 9.244932979345321655e-02
-9.232850372791290283e-02 -1.223770901560783386e-02 -4.359908699989318848e-01 1.598833799362182617e-01 -2.474950253963470459e-01 -1.013860255479812622e-01 -2.927052676677703857e-01 1.490517556667327881e-01 2.287050783634185791e-01 6.997602432966232300e-02 2.677536942064762115e-02 -1.230357363820075989e-01 1.748372018337249756e-01 1.511198878288269043e-01 1.048698350787162781e-01 1.277601841138675809e-04 2.204657997936010361e-03 6.997919082641601562e-02 -4.042142033576965332e-01 -1.762581616640090942e-01 -1.141560301184654236e-01 -1.111408397555351257e-01 7.816527783870697021e-02 -1.948846429586410522e-01 -1.681042164564132690e-01 -8.305211365222930908e-02 1.189167350530624390e-01 -3.358401358127593994e-02 1.504402011632919312e-01 2.962805330753326416e-01 1.572765707969665527e-01 -6.618939340114593506e-02
-4.270877316594123840e-02 1.454649865627288818e-01 -1.518479585647583008e-01 8.075430244207382202e-02 -8.293466269969940186e-02 1.017178818583488464e-01 -2.438497990369796753e-01 1.203730106353759766e-01 3.395533189177513123e-02 -2.998742461204528809e-02 8.323405683040618896e-02 9.543339908123016357e-02 -2.000525593757629395e-01 -1.904093772172927856e-01 -1.150762587785720825e-01 1.142805814743041992e-01 7.529205083847045898e-02 1.927985809743404388e-02 -4.823943600058555603e-03 -5.790577083826065063e-02 8.811009675264358521e-02 8.044343441724777222e-02 2.128226161003112793e-01 -3.990176916122436523e-01 -1.537878215312957764e-01 -3.147583901882171631e-01 7.275435328483581543e-02 -3.855136334896087646e-01 3.837071359157562256e-01 1.716929525136947632e-01 -8.979911357164382935e-02 2.145263105630874634e-01
-2.337440252304077148e-01 1.236255541443824768e-01 -1.355379372835159302e-01 5.896500870585441589e-02 -4.501700103282928467e-01 -6.212303042411804199e-02 -3.068148493766784668e-01 2.460901439189910889e-01 1.251396536827087402e-01 -9.004817344248294830e-03 2.190042287111282349e-02 -2.040953040122985840e-01 6.479981541633605957e-02 1.462154537439346313e-01 6.388641893863677979e-02 6.334140151739120483e-02 1.452233046293258667e-01 -1.885478384792804718e-02 -2.618631124496459961e-01 -5.433308333158493042e-02 -5.341028422117233276e-02 -8.612813055515289307e-02 -2.342583425343036652e-02 -3.303759098052978516e-01 1.357141416519880295e-03 -1.190054193139076233e-01 2.313066720962524414e-01 -1.253662854433059692e-01 -1.698936149477958679e-02 3.726912438869476318e-01 6.141316518187522888e-02 -1.272708624601364136e-01
-1.461572349071502686e-01 2.148295566439628601e-02 -2.144208252429962158e-01 3.217040896415710449e-01 -4.573012590408325195e-01 2.000923827290534973e-02 -1.748360395431518555e-01 1.371137350797653198e-01 8.749087899923324585e-02 2.174696624279022217e-01 -2.244742214679718018e-02 9.528668224811553955e-02 1.166195273399353027e-01 1.973494738340377808e-01 1.383155584335327148e-01 -5.831048637628555298e-02 -2.038514763116836548e-01 -2.687688544392585754e-02 -2.535199224948883057e-01 -5.257401987910270691e-02 -1.520568281412124634e-01 -1.445718854665756226e-01 2.599100209772586823e-02 -2.226122170686721802e-01 -1.889484226703643799e-01 1.304884403944015503e-01 1.491487324237823486e-01 -1.930557340383529663e-01 1.243110969662666321e-01 3.030403554439544678e-01 -7.554578129202127457e-03 -8.395346999168395996e-02
-1.310272663831710815e-01 6.438235752284526825e-03 -2.179720699787139893e-01 2.709156870841979980e-01 -9.261237084865570068e-02 2.581278383731842041e-01 -1.824342608451843262e-01 7.168126851320266724e-02 -2.179230898618698120e-01 -1.085457578301429749e-01 2.297775298357009888e-01 -8.574911952018737793e-02 -8.806657046079635620e-02 5.598895996809005737e-02 3.698566928505897522e-02 8.393900841474533081e-02 -2.187935411930084229e-01 1.209729611873626709e-01 1.338236629962921143e-01 -3.934496641159057617e-01 -7.181750237941741943e-02 -6.018986925482749939e-02 1.325817555189132690e-01 -2.655293643474578857e-01 1.038546189665794373e-01 1.093783080577850342e-01 4.053006321191787720e-02 -2.086571007966995239e-01 1.085353791713714600e-01 1.155664026737213135e-01 3.217727541923522949e-01 2.843313813209533691e-01
-2.712528407573699951e-01 1.680755168199539185e-01 -1.656232178211212158e-01 1.558455973863601685e-01 2.279185922816395760e-03 -8.960220962762832642e-02 2.435198286548256874e-03 2.836103439331054688e-01 1.589864641427993774e-01 -2.339712232351303101e-01 7.652074098587036133e-02 -2.377320677042007446e-01 5.968316271901130676e-02 -5.109689757227897644e-02 -2.562520802021026611e-01 -1.407458037137985229e-01 -1.744277626276016235e-01 -9.195781499147415161e-02 6.880175322294235229e-02 7.253460586071014404e-02 2.198556624352931976e-02 8.407790958881378174e-02 -4.033172503113746643e-02 -4.249819815158843994e-01 2.247723639011383057e-01 1.146277412772178650e-01 -1.391968317329883575e-02 -1.937676072120666504e-01 2.819481492042541504e-01 3.104626834392547607e-01 7.534800097346305847e-03 8.907870203256607056e-02
1.451915204524993896e-01 1.564612835645675659e-01 -4.919806420803070068e-01 7.063993811607360840e-02 -3.083671033382415771e-01 1.484232842922210693e-01 1.304537355899810791e-01 -5.052013788372278214e-03 -2.618804946541786194e-02 5.570951849222183228e-02 -1.539302319288253784e-01 2.336004525423049927e-01 -1.696289330720901489e-01 -6.959705054759979248e-02 -2.638400159776210785e-02 -5.642602220177650452e-02 -7.777259498834609985e-02 4.134182631969451904e-02 -5.039249733090400696e-02 -1.160125881433486938e-01 1.346746832132339478e-01 -5.552536249160766602e-02 3.113161958754062653e-02 -1.713431477546691895e-01 -2.777894735336303711e-01 -2.733834087848663330e-01 -4.837872833013534546e-02 -2.178004682064056396e-01 6.537375599145889282e-02 3.247043788433074951e-01 -8.422277122735977173e-02 2.447502762079238892e-01
-1.979506909847259521e-01 1.294910758733749390e-01 -3.117419779300689697e-01 3.054688274860382080e-01 -3.251211345195770264e-01 -1.428355872631072998e-01 -1.296855956315994263e-01 2.971293628215789795e-01 2.443715184926986694e-02 1.202583461999893188e-01 -4.887881875038146973e-02 2.048096507787704468e-01 9.988540783524513245e-03 1.660164743661880493e-01 1.165825873613357544e-01 7.441665977239608765e-02 -2.940794220194220543e-03 -2.531354129314422607e-01 -1.457087099552154541e-01 8.475277572870254517e-03 -1.229346543550491333e-01 -2.730476260185241699e-01 3.585875406861305237e-02 -2.822047472000122070e-01 -9.426259994506835938e-02 -7.109655439853668213e-02 1.823840290307998657e-01 -9.774204343557357788e-02 1.376602947711944580e-01 2.837011218070983887e-01 3.744560107588768005e-02 -5.077831447124481201e-02
1.960990391671657562e-02 -3.155178576707839966e-02 -3.309089839458465576e-01 1.390596628189086914e-01 -4.709612429141998291e-01 4.924152046442031860e-02 -3.791829943656921387e-02 2.088754922151565552e-01 1.530362963676452637e-01 1.151549369096755981e-01 1.217074915766716003e-01 4.802383854985237122e-02 2.377119511365890503e-01 1.391146481037139893e-01 -5.214254930615425110e-02 -1.528794765472412109e-01 3.419575095176696777e-02 1.587837189435958862e-02 2.690207660198211670e-01 -8.762653917074203491e-02 8.751876652240753174e-02 -1.284595020115375519e-02 -1.113144904375076294e-01 -2.193080931901931763e-01 6.217577308416366577e-02 3.051787801086902618e-02 -3.240338712930679321e-02 -2.641002833843231201e-01 2.544109225273132324e-01 3.714044988155364990e-01 -1.265192478895187378e-01 2.611795067787170410e-02
-3.044376671314239502e-01 7.365885376930236816e-02 -2.161882668733596802e-01 3.664023801684379578e-02 -2.687672376632690430e-01 1.755124628543853760e-01 3.395593166351318359e-02 1.269024908542633057e-01 2.774816192686557770e-02 -1.900697648525238037e-01 -3.792409086599946022e-03 9.336511045694351196e-02 9.681485593318939209e-03 9.123000781983137131e-04 1.462437212467193604e-01 1.541334092617034912e-01 4.146147370338439941e-01 -3.689502552151679993e-02 6.650589406490325928e-02 1.892766952514648438e-01 4.405562281608581543e-01 -6.765237450599670410e-02 -4.031637683510780334e-03 -2.505349516868591309e-01 1.560938209295272827e-01 2.240286022424697876e-01 1.564726233482360840e-01 -9.711249172687530518e-02 -3.066715039312839508e-02 1.843108236789703369e-01 1.429959088563919067e-01 6.208252534270286560e-02
1.229036506265401840e-02 2.016056329011917114e-01 -2.759937569499015808e-02 1.408762931823730469e-01 -1.811307221651077271e-01 2.596129775047302246e-01 -8.371690660715103149e-02 1.154497638344764709e-01 3.583810925483703613e-01 -1.792806833982467651e-01 1.224178597331047058e-01 -4.642488900572061539e-03 1.093178167939186096e-01 -7.095051114447414875e-04 3.085572272539138794e-02 -2.277875505387783051e-02 -2.879875302314758301e-01 1.369404792785644531e-01 1.022893637418746948e-01 -2.142967581748962402e-01 1.853240281343460083e-01 -6.561410427093505859e-02 1.640551686286926270e-01 5.015023984014987946e-03 1.630480438470840454e-01 3.642106652259826660e-01 -6.823614239692687988e-02 -3.152603209018707275e-01 -1.553441882133483887e-01 3.090286552906036377e-01 1.313599944114685059e-01 -7.220359146595001221e-02
-1.788462102413177490e-01 2.399912327527999878e-01 1.058189868927001953e-01 3.646214008331298828e-01 -2.814595401287078857e-01 -1.809314042329788208e-01 -1.560074985027313232e-01 4.791426286101341248e-02 -2.948630228638648987e-02 -7.669795304536819458e-02 3.696696460247039795e-02 2.282244563102722168e-01 1.120406985282897949e-01 3.019950389862060547e-01 -2.965568006038665771e-01 9.688454121351242065e-02 5.585021153092384338e-02 3.154580891132354736e-01 2.280357759445905685e-03 5.860770121216773987e-02 3.908875957131385803e-02 -1.571352630853652954e-01 1.736498787067830563e-03 -2.872035205364227295e-01 -3.962789196521043777e-04 1.368619650602340698e-01 1.879195421934127808e-01 -1.096776202321052551e-01 1.808921694755554199e-01 2.017007023096084595e-01 -8.239544928073883057e-02 -7.307843118906021118e-02
-1.753458976745605469e-01 1.446181982755661011e-01 -2.845045924186706543e-01 -2.087812572717666626e-01 -1.813298910856246948e-01 1.215845271944999695e-01 2.070268988609313965e-01 -1.863746345043182373e-01 4.226982295513153076e-01 -1.441732048988342285e-03 -1.247590407729148865e-02 -3.227094188332557678e-02 2.208086103200912476e-01 5.630166828632354736e-02 -2.307529747486114502e-01 -1.056935563683509827e-01 4.862355068325996399e-02 8.923453837633132935e-02 -2.265695855021476746e-02 1.026656329631805420e-01 2.540516257286071777e-01 -2.246932387351989746e-01 1.099910810589790344e-01 -9.542837738990783691e-02 9.693273901939392090e-02 5.289855971932411194e-02 -1.401207968592643738e-02 -2.682411670684814453e-01 -8.007137477397918701e-02 2.155279964208602905e-01 2.830524146556854248e-01 1.654984503984451294e-01
-4.187211692333221436e-01 -1.760814338922500610e-01 2.246737293899059296e-02 1.975907683372497559e-01 -2.586810290813446045e-01 1.335979253053665161e-01 -1.165714785456657410e-01 1.220485195517539978e-02 -6.582407653331756592e-02 -5.346298962831497192e-02 -1.067830398678779602e-01 2.406471781432628632e-02 1.708767712116241455e-01 -2.190703302621841431e-01 -3.812232241034507751e-02 -8.426713943481445312e-02 1.791654378175735474e-01 1.734739542007446289e-01 -2.139359116554260254e-01 -9.843963384628295898e-02 3.827074170112609863e-02 -6.774391978979110718e-02 8.554272353649139404e-02 -2.371729165315628052e-02 -4.430553317070007324e-02 -3.776599094271659851e-02 -2.693309187889099121e-01 -3.432767391204833984e-01 1.614568680524826050e-01 1.911580860614776611e-01 1.022469922900199890e-01 3.902347385883331299e-01
-4.731798544526100159e-02 3.612655997276306152e-01 -2.181536108255386353e-01 3.468532264232635498e-01 -3.019348680973052979e-01 -2.414415590465068817e-02 9.143917262554168701e-02 -1.617591679096221924e-01 1.677294671535491943e-01 5.198908224701881409e-02 -3.513459488749504089e-02 2.317865043878555298e-01 -1.358386278152465820e-01 -3.232500702142715454e-02 -1.682343035936355591e-01 -1.293691713362932205e-02 2.029955536127090454e-01 1.858538389205932617e-01 2.397684752941131592e-01 -1.778715848922729492e-01 9.353601187467575073e-02 -1.535160746425390244e-02 1.261253952980041504e-01 -1.866804361343383789e-01 -1.180748343467712402e-01 -1.637385487556457520e-01 -2.099852114915847778e-01 -2.715719640254974365e-01 -1.565568149089813232e-01 -2.558805048465728760e-02 1.039528846740722656e-02 1.755701750516891479e-01
-3.384194374084472656e-01 1.282028257846832275e-01 -2.300071120262145996e-01 6.311140209436416626e-02 -5.860735662281513214e-03 6.917741894721984863e-02 6.162848696112632751e-02 7.840711623430252075e-02 1.617330610752105713e-01 -3.396587371826171875e-01 2.246386259794235229e-01 1.626253873109817505e-01 -1.663643419742584229e-01 2.278751581907272339e-01 -1.697070002555847168e-01 1.305892616510391235e-01 -1.224383115768432617e-01 8.034901320934295654e-02 -2.480082809925079346e-01 -6.585408002138137817e-03 2.045005410909652710e-01 -8.223258703947067261e-02 -1.262326538562774658e-01 -1.072324588894844055e-01 -2.616658508777618408e-01 2.446370422840118408e-01 1.170202642679214478e-01 -4.395471140742301941e-02 2.806260585784912109e-01 1.033130735158920288e-01 2.252349257469177246e-01 1.018769294023513794e-01
-2.501338124275207520e-01 2.356049418449401855e-01 -3.106012642383575439e-01 1.919590681791305542e-01 -2.377051860094070435e-01 2.616815268993377686e-01 -1.648690849542617798e-01 9.542874991893768311e-02 2.713489904999732971e-02 -1.696575433015823364e-01 -1.342205554246902466e-01 6.178803741931915283e-02 1.693191379308700562e-01 1.167330220341682434e-01 1.289151459932327271e-01 6.043957173824310303e-02 -1.164003610610961914e-01 -2.201249450445175171e-01 -1.369520425796508789e-01 1.509711444377899170e-01 1.890110373497009277e-01 -1.505964100360870361e-01 -1.393607705831527710e-01 -3.281085193157196045e-02 -1.873995643109083176e-03 1.148775103501975536e-03 -3.213782310485839844e-01 -4.266518354415893555e-01 1.815200038254261017e-02 4.846834018826484680e-02 5.438912287354469299e-02 -2.029683309956453741e-05
-6.839481741189956665e-02 2.583514153957366943e-02 -2.745402455329895020e-01 1.942498087882995605e-01 -4.807615876197814941e-01 3.181467205286026001e-02 -2.108887583017349243e-01 2.214448004961013794e-01 1.630593836307525635e-01 -1.886489093303680420e-01 1.143252700567245483e-01 3.256700187921524048e-02 2.618625164031982422e-01 3.462161123752593994e-02 -2.309198677539825439e-01 -1.890047825872898102e-02 8.700960874557495117e-02 -4.203030839562416077e-02 1.744783520698547363e-01 2.518555335700511932e-02 7.789228111505508423e-02 -7.269895076751708984e-02 -1.321734637022018433e-01 -1.547123640775680542e-01 -4.097931459546089172e-02 -1.055859029293060303e-01 4.968062415719032288e-02 -3.007113337516784668e-01 3.108576536178588867e-01 1.234705373644828796e-01 -1.967885196208953857e-01 8.145846426486968994e-02
2.778056450188159943e-02 8.071794360876083374e-02 2.559692226350307465e-02 2.157951444387435913e-01 -3.516868054866790771e-01 4.239405095577239990e-01 -2.397026419639587402e-01 -1.097079962491989136e-01 2.343521267175674438e-01 -4.296511709690093994e-01 -3.898219205439090729e-03 1.796065866947174072e-01 -2.395813912153244019e-01 1.205194592475891113e-01 7.260027807205915451e-03 3.745766356587409973e-02 -3.619116917252540588e-02 1.698544472455978394e-01 -3.583832085132598877e-02 9.103056043386459351e-02 -2.700114622712135315e-02 -4.167518112808465958e-03 -8.699323982000350952e-02 -2.235771715641021729e-02 -2.539929151535034180e-01 1.541182249784469604e-01 1.127910427749156952e-02 -5.372650921344757080e-02 2.630802392959594727e-01 7.528080791234970093e-02 3.793876245617866516e-02 1.061663851141929626e-01
-3.376865684986114502e-01 1.213568523526191711e-01 -9.356180578470230103e-02 1.899629980325698853e-01 -4.415054321289062500e-01 1.065793856978416443e-01 -9.624253027141094208e-03 3.106281161308288574e-01 9.429255127906799316e-02 2.266374975442886353e-02 1.348405051976442337e-02 1.011646091938018799e-01 8.901722729206085205e-02 -6.332386285066604614e-02 -7.051284424960613251e-03 2.232066541910171509e-01 -6.159133091568946838e-02 1.385205239057540894e-01 -2.049072384834289551e-01 -2.290455847978591919e-01 -1.054998263716697693e-01 -4.166316986083984375e-02 -1.174383908510208130e-01 -2.315883040428161621e-01 -1.082148551940917969e-01 4.416266828775405884e-02 3.900243937969207764e-01 5.971295759081840515e-02 4.783491790294647217e-02 2.559226155281066895e-01 8.385337889194488525e-02 -4.858143627643585205e-03
-1.623631417751312256e-01 5.268447101116180420e-03 -4.902154505252838135e-01 2.759433686733245850e-01 -2.643460631370544434e-01 4.286580532789230347e-02 -1.225428208708763123e-01 2.328964024782180786e-01 5.794070288538932800e-02 -5.232450366020202637e-02 7.024203985929489136e-02 7.551370561122894287e-02 -1.040318831801414490e-01 -6.312368810176849365e-02 -5.719477683305740356e-02 -1.985612511634826660e-01 1.051145195960998535e-01 2.206164896488189697e-01 6.038954481482505798e-02 3.351858630776405334e-02 -5.881141871213912964e-02 2.230527102947235107e-01 -8.050245046615600586e-02 -9.124039113521575928e-02 -3.327976763248443604e-01 1.073859855532646179e-01 -8.774167299270629883e-02 -1.644775420427322388e-01 3.086784482002258301e-01 1.813764721155166626e-01 -1.296005994081497192e-01 8.615735918283462524e-02
-4.081348702311515808e-02 2.414309829473495483e-01 -1.339074075222015381e-01 3.236256241798400879e-01 9.693548083305358887e-03 1.647702157497406006e-01 -7.942277193069458008e-02 9.729257225990295410e-02 4.761108383536338806e-02 -1.638232767581939697e-01 8.979741483926773071e-02 -3.744602948427200317e-02 3.732261434197425842e-02 -2.193937599658966064e-01 -2.136610597372055054e-01 6.274249404668807983e-02 4.761279001832008362e-02 7.620595395565032959e-02 3.468080759048461914e-01 -1.927098482847213745e-01 8.701308071613311768e-02 -1.563463360071182251e-02 3.769101947546005249e-02 -3.189013600349426270e-01 -1.722520887851715088e-01 7.576920092105865479e-02 2.349833101034164429e-01 -1.097121685743331909e-01 2.867082692682743073e-02 6.527753919363021851e-02 4.461524188518524170e-01 2.312060296535491943e-01
-1.393462270498275757e-01 2.935817241668701172e-01 -1.637336909770965576e-01 -2.602815814316272736e-02 -2.901923060417175293e-01 1.189686134457588196e-01 -2.245314270257949829e-01 3.456334173679351807e-01 -3.704671561717987061e-02 1.403756439685821533e-01 1.643030941486358643e-01 -4.878528043627738953e-02 -1.225308999419212341e-01 1.952362991869449615e-02 -3.081935942173004150e-01 -9.742239490151405334e-03 1.927247643470764160e-01 -1.117279231548309326e-01 5.749783292412757874e-02 6.423726677894592285e-02 1.180666089057922363e-01 -3.951082825660705566e-01 -3.368328884243965149e-02 -2.266441881656646729e-01 -2.622225582599639893e-01 5.473135039210319519e-02 2.312070224434137344e-03 -2.287078201770782471e-01 1.395020782947540283e-01 6.329464167356491089e-02 -5.013256147503852844e-02 -8.987658470869064331e-02
-1.325678974390029907e-01 -4.571878165006637573e-02 -1.218359917402267456e-01 3.474808298051357269e-03 -3.989391326904296875e-01 -1.319496706128120422e-02 -1.972350180149078369e-01 5.769566074013710022e-02 -9.352883696556091309e-02 -2.093629725277423859e-02 -1.646259985864162445e-02 -2.868166565895080566e-01 -1.991879791021347046e-01 -5.195906385779380798e-02 -1.361562013626098633e-01 1.701591312885284424e-01 7.556360214948654175e-02 6.181953102350234985e-02 -5.007326230406761169e-02 -2.427821159362792969e-01 3.706564009189605713e-02 -1.300481613725423813e-02 2.211997956037521362e-01 -3.412687182426452637e-01 1.366138830780982971e-02 -1.305102705955505371e-01 -1.740033775568008423e-01 -2.045459300279617310e-01 3.375009596347808838e-01 1.322179585695266724e-01 2.432541549205780029e-02 3.508543670177459717e-01
-9.445677697658538818e-02 2.351358532905578613e-01 -2.344805896282196045e-01 8.844323456287384033e-03 -3.327803015708923340e-01 3.266933560371398926e-01 5.132301896810531616e-02 -6.405345350503921509e-02 1.203942596912384033e-01 2.058134227991104126e-02 1.084192916750907898e-01 3.052333295345306396e-01 -1.795032806694507599e-02 2.559073865413665771e-01 1.114516183733940125e-01 2.352231442928314209e-01 -5.785303562879562378e-02 -1.075722835958003998e-02 -3.176713287830352783e-01 9.531061351299285889e-02 -2.496668137609958649e-02 -9.490623138844966888e-03 3.231682777404785156e-01 -1.598242372274398804e-01 -9.559787064790725708e-02 3.488325700163841248e-02 -2.593625485897064209e-01 -3.678909270092844963e-03 -2.449133666232228279e-03 2.728776633739471436e-01 8.276463299989700317e-02 2.324834233149886131e-03
-1.838864088058471680e-01 6.453537940979003906e-02 -1.865165382623672485e-01 3.201157599687576294e-02 -3.109103441238403320e-01 3.168321251869201660e-01 5.420520901679992676e-02 1.197391599416732788e-01 1.951562315225601196e-01 7.782464846968650818e-03 -1.425397768616676331e-02 4.026223346590995789e-02 2.862586975097656250e-01 1.204306483268737793e-01 5.455218628048896790e-02 4.091404378414154053e-01 -5.666486918926239014e-02 2.414645440876483917e-02 -1.303872168064117432e-01 8.059873431921005249e-02 2.145873457193374634e-01 -2.637466192245483398e-01 2.790515422821044922e-01 -2.381662726402282715e-01 4.762370884418487549e-02 1.396712660789489746e-01 -1.180810332298278809e-01 -1.702488064765930176e-01 2.794011682271957397e-02 5.412339046597480774e-02 2.426477074623107910e-01 -1.756756566464900970e-02
-2.576241791248321533e-01 2.300887703895568848e-01 -1.730603128671646118e-01 3.589863777160644531e-01 -7.290571928024291992e-02 2.088905274868011475e-01 2.910721674561500549e-02 3.114663995802402496e-02 1.573652625083923340e-01 -2.271314412355422974e-01 -2.044727504253387451e-01 4.687651991844177246e-02 3.770580291748046875e-01 -5.513453111052513123e-02 6.981967948377132416e-03 3.308219835162162781e-02 2.556010186672210693e-01 -4.625955224037170410e-02 -3.581793308258056641e-01 -1.757242158055305481e-02 1.522569209337234497e-01 -1.035398170351982117e-01 9.590075910091400146e-02 -5.588854476809501648e-02 1.496845930814743042e-01 7.406942546367645264e-02 -1.030545011162757874e-01 -2.398212552070617676e-01 5.908782035112380981e-02 4.919877275824546814e-02 2.413613796234130859e-01 -4.353958368301391602e-02
-4.063492417335510254e-01 4.079409874975681305e-03 -2.494029104709625244e-01 1.509549766778945923e-01 -1.850170791149139404e-01 -3.623135387897491455e-02 7.396882772445678711e-02 3.327210843563079834e-01 1.082339212298393250e-01 -2.401076555252075195e-01 -8.515379577875137329e-02 -1.213456317782402039e-01 1.165536716580390930e-01 -1.681176871061325073e-01 -1.695168316364288330e-01 1.120707020163536072e-01 -1.218317225575447083e-01 3.216390907764434814e-01 2.379163652658462524e-01 -1.052199527621269226e-01 -2.116331085562705994e-02 1.187607198953628540e-01 -6.411485373973846436e-02 -1.292076855897903442e-01 8.351157605648040771e-02 8.819921314716339111e-02 5.281718075275421143e-02 -1.188222020864486694e-01 3.431377410888671875e-01 1.945077031850814819e-01 -2.669758722186088562e-02 1.199620813131332397e-01
-2.996104657649993896e-01 8.576629310846328735e-02 -8.948335796594619751e-02 2.143598794937133789e-01 -3.823414146900177002e-01 -1.125882659107446671e-02 -1.450762301683425903e-01 3.072363138198852539e-01 1.736948639154434204e-01 -3.281871601939201355e-02 2.936800420284271240e-01 5.811420455574989319e-02 1.384942233562469482e-01 -1.593283377587795258e-02 2.877908758819103241e-02 6.169364228844642639e-02 1.860442161560058594e-01 3.623208776116371155e-02 -2.195156216621398926e-01 1.048849448561668396e-01 -2.686770856380462646e-01 -1.816891729831695557e-01 1.917104870080947876e-01 -2.785175740718841553e-01 7.760650943964719772e-03 -5.686152353882789612e-02 9.502635151147842407e-02 9.541229903697967529e-02 9.787441790103912354e-02 2.582966387271881104e-01 -1.727542728185653687e-01 -4.734120797365903854e-03
-2.729369997978210449e-01 2.957111299037933350e-01 -8.774088323116302490e-02 -1.660781726241111755e-02 -3.181038200855255127e-01 1.614403426647186279e-01 4.395300988107919693e-03 1.870670169591903687e-01 1.890659779310226440e-01 -1.026929393410682678e-01 5.996521562337875366e-02 -2.642293274402618408e-02 9.148524701595306396e-02 1.747400611639022827e-01 1.813872009515762329e-01 1.021831780672073364e-01 4.589169919490814209e-01 6.484910845756530762e-02 1.502527296543121338e-01 1.194460690021514893e-01 3.387299180030822754e-01 -1.142451316118240356e-01 7.310982793569564819e-02 -1.005065962672233582e-01 2.059783637523651123e-01 1.146967336535453796e-01 1.064502820372581482e-01 -1.786659806966781616e-01 -8.227276615798473358e-03 8.824861049652099609e-02 9.378458559513092041e-02 1.568789929151535034e-01
-2.923007011413574219e-01 1.318352371454238892e-01 -6.194736063480377197e-02 1.026561781764030457e-01 -2.078746855258941650e-01 3.430142626166343689e-02 -2.954472601413726807e-01 -5.195039510726928711e-02 1.315136253833770752e-01 -1.677408516407012939e-01 2.242526505142450333e-03 6.055910885334014893e-02 1.780633330345153809e-01 -1.319063305854797363e-01 -5.437755957245826721e-02 -3.349374281242489815e-03 -1.788794547319412231e-01 4.015499949455261230e-01 1.654946827329695225e-04 -2.064076811075210571e-02 1.079759374260902405e-01 -7.558143883943557739e-02 -1.260059624910354614e-01 -2.921501100063323975e-01 2.000320106744766235e-01 -3.790655434131622314e-01 -2.889733994379639626e-03 -7.892613112926483154e-02 2.046098699793219566e-03 1.472236067056655884e-01 -1.207242906093597412e-01 3.298289775848388672e-01
-1.419979780912399292e-01 1.805040240287780762e-02 -1.849280297756195068e-01 1.859315782785415649e-01 -5.716790556907653809e-01 -3.158751130104064941e-02 -1.290431059896945953e-02 2.343549132347106934e-01 9.836436063051223755e-02 1.923724263906478882e-01 2.680938243865966797e-01 1.413883119821548462e-01 4.447592794895172119e-02 1.397070139646530151e-01 -1.418184340000152588e-01 -3.554243221879005432e-02 1.590876281261444092e-02 7.889714092016220093e-02 -4.044491425156593323e-02 6.342623382806777954e-02 -1.540182679891586304e-01 -4.155451431870460510e-02 4.339957237243652344e-02 -3.436701297760009766e-01 4.647747054696083069e-02 -6.817652285099029541e-02 1.116046383976936340e-01 -9.818941354751586914e-02 1.163794547319412231e-01 2.165725380182266235e-01 3.102293312549591064e-01 5.697413533926010132e-02
-2.197090387344360352e-01 -1.880748420953750610e-01 -5.829997733235359192e-02 1.374057382345199585e-01 -3.109856545925140381e-01 2.811987102031707764e-01 -9.372509270906448364e-02 -1.280726194381713867e-01 4.260979890823364258e-01 -2.807172536849975586e-01 6.784743070602416992e-02 9.199055284261703491e-02 1.955927908420562744e-01 -4.724851809442043304e-03 1.615408621728420258e-02 2.243192493915557861e-01 8.015739917755126953e-02 3.195942938327789307e-02 -3.752384707331657410e-02 -8.784364908933639526e-02 1.605759859085083008e-01 -4.273972287774085999e-02 7.926815003156661987e-02 2.027177065610885620e-02 -1.433199793100357056e-01 -1.555449366569519043e-01 -1.654896140098571777e-01 -1.629022508859634399e-01 4.764469340443611145e-02 1.527118086814880371e-01 2.431168258190155029e-01 3.107832968235015869e-01
6.637225300073623657e-02 3.757827877998352051e-01 -8.692941814661026001e-02 3.435966372489929199e-01 -2.118787914514541626e-01 3.019400537014007568e-01 -1.901291459798812866e-01 1.989232301712036133e-01 1.099541857838630676e-01 1.229638457298278809e-01 -9.037479013204574585e-02 -4.551096260547637939e-02 -6.624623201787471771e-03 -8.010131306946277618e-03 -1.352770626544952393e-01 -1.453228890895843506e-01 2.656668983399868011e-02 -1.339018717408180237e-02 2.042216658592224121e-01 -2.596368491649627686e-01 7.209246605634689331e-02 1.243991032242774963e-02 -1.909560412168502808e-01 -6.708474457263946533e-02 -1.851546019315719604e-01 3.908181935548782349e-02 5.753176286816596985e-02 -2.953208088874816895e-01 -5.076384171843528748e-02 9.585957229137420654e-02 3.607474565505981445e-01 1.243102252483367920e-01
-4.243336617946624756e-01 7.663713395595550537e-02 -9.057077020406723022e-02 1.357821375131607056e-01 -1.892994642257690430e-01 -2.301838435232639313e-02 2.509756945073604584e-03 4.479221627116203308e-02 6.520248204469680786e-02 -2.108221873641014099e-02 3.871029615402221680e-02 -3.851653262972831726e-02 2.044320292770862579e-02 7.571571320295333862e-02 1.637144237756729126e-01 3.574537634849548340e-01 2.700447738170623779e-01 -9.463276714086532593e-03 -3.387689962983131409e-02 2.486035078763961792e-01 3.821384608745574951e-01 -1.065544784069061279e-01 1.024381145834922791e-01 -1.952368170022964478e-01 1.422076523303985596e-01 2.167420983314514160e-01 7.953786849975585938e-02 -3.112367987632751465e-01 1.859181225299835205e-01 8.213920891284942627e-02 1.474802941083908081e-01 7.231698185205459595e-02
-2.901117801666259766e-01 1.316675692796707153e-01 -1.725070029497146606e-01 1.123237237334251404e-01 -2.360059022903442383e-01 8.058722317218780518e-02 1.647320389747619629e-02 1.439602673053741455e-01 5.458225309848785400e-02 -9.395835921168327332e-03 1.640330702066421509e-01 -5.205231532454490662e-02 1.859333217144012451e-01 -4.467168077826499939e-02 -1.054388806223869324e-01 1.917221769690513611e-02 7.541153579950332642e-02 -8.042160421609878540e-02 -2.436950057744979858e-01 1.422121524810791016e-01 4.926406778395175934e-03 1.230691894888877869e-01 2.275822460651397705e-01 -1.412955224514007568e-01 2.736457099672406912e-04 -1.736450642347335815e-01 -6.268512457609176636e-02 -4.294719919562339783e-02 -1.862313598394393921e-01 5.565279126167297363e-01 9.784984588623046875e-02 3.515649735927581787e-01
-3.507117927074432373e-01 5.173788592219352722e-02 -1.998864412307739258e-01 8.157534897327423096e-02 -1.229366660118103027e-01 -4.460477828979492188e-02 -3.307218253612518311e-01 -1.438189148902893066e-01 1.034271717071533203e-02 -1.160994246602058411e-01 2.957070171833038330e-01 -5.744640901684761047e-02 -2.201757626608014107e-03 2.144035696983337402e-01 -1.364955753087997437e-01 1.462459564208984375e-01 1.175148561596870422e-01 1.108474936336278915e-02 1.269272267818450928e-01 4.832774773240089417e-02 6.894194334745407104e-02 -2.372998744249343872e-01 8.260298520326614380e-03 -1.300858613103628159e-02 -2.668895423412322998e-01 7.624916732311248779e-02 -1.351311616599559784e-02 -4.855472445487976074e-01 2.239768356084823608e-01 6.724897772073745728e-02 1.682633757591247559e-01 -2.379942685365676880e-02
5.915553122758865356e-02 3.927616477012634277e-01 -8.339067548513412476e-02 -6.358542293310165405e-02 -1.742512732744216919e-01 2.713181674480438232e-01 5.116639658808708191e-02 -1.040834039449691772e-01 3.255046308040618896e-01 -1.193208321928977966e-01 -2.474977821111679077e-01 -1.418049186468124390e-01 1.518806517124176025e-01 -5.640403926372528076e-02 8.589715696871280670e-03 1.413445770740509033e-01 -4.684908688068389893e-02 2.528787851333618164e-01 1.055699586868286133e-01 2.094730883836746216e-01 3.424968123435974121e-01 -2.688889801502227783e-01 1.117760688066482544e-02 -1.107836589217185974e-01 8.340706676244735718e-02 7.577009499073028564e-02 4.571924358606338501e-02 -2.249146252870559692e-01 9.892834722995758057e-02 1.833218336105346680e-01 6.720124185085296631e-02 1.717654168605804443e-01
7.020177692174911499e-02 9.056940325535833836e-04 -3.856968879699707031e-01 1.715069860219955444e-01 -3.407413363456726074e-01 4.501276090741157532e-02 -1.620740741491317749e-01 2.722246646881103516e-01 1.744170784950256348e-01 -1.060401424765586853e-01 1.485707163810729980e-01 9.066206961870193481e-02 1.755914986133575439e-01 1.264343708753585815e-01 2.006822824478149414e-02 1.542312353849411011e-01 2.526620961725711823e-02 1.024551242589950562e-01 1.596331447362899780e-01 -8.285274356603622437e-02 1.609347611665725708e-01 6.107661128044128418e-02 -1.025941073894500732e-01 -1.287806630134582520e-01 1.051210146397352219e-02 6.009718030691146851e-02 1.283664852380752563e-01 -3.026356101036071777e-01 3.875658512115478516e-01 2.188410311937332153e-01 -1.969893425703048706e-01 8.066889643669128418e-02
-2.415933459997177124e-02 2.495049685239791870e-01 -1.748239398002624512e-01 4.072556495666503906e-01 7.064744830131530762e-02 -1.802985183894634247e-02 1.821316778659820557e-01 7.433129101991653442e-02 2.956198528409004211e-02 -2.952159643173217773e-01 -1.129521727561950684e-01 6.353946030139923096e-02 1.644142158329486847e-02 -1.221453398466110229e-01 -1.996343433856964111e-01 -6.990359723567962646e-02 -1.319110840559005737e-01 2.403994053602218628e-01 1.107020601630210876e-01 -1.914130598306655884e-01 4.534309357404708862e-02 -2.608722150325775146e-01 5.470129474997520447e-02 -2.424947917461395264e-01 1.598396897315979004e-01 1.333950906991958618e-01 -1.945569813251495361e-01 -2.302601635456085205e-01 1.448470056056976318e-01 1.155093088746070862e-01 1.923899650573730469e-01 2.653921246528625488e-01
-2.294546812772750854e-01 8.629905432462692261e-02 2.550715208053588867e-02 3.759172186255455017e-02 -2.783830463886260986e-01 1.204777285456657410e-01 -1.650781929492950439e-01 6.623982638120651245e-02 3.865495920181274414e-01 -8.608955144882202148e-02 -3.148053959012031555e-02 -2.286353409290313721e-01 -2.766966260969638824e-02 7.721503823995590210e-02 1.702858507633209229e-01 1.020486466586589813e-03 1.629763990640640259e-01 4.119234085083007812e-01 -6.185760349035263062e-02 2.596200704574584961e-01 3.969508409500122070e-02 2.235492765903472900e-01 1.780596375465393066e-01 -2.424331754446029663e-01 1.126305758953094482e-01 3.494709357619285583e-02 -2.624643146991729736e-01 -1.511877868324518204e-02 -5.835735052824020386e-02 2.474227994680404663e-01 1.033539921045303345e-01 2.316137589514255524e-02
-7.314946502447128296e-02 -8.400858193635940552e-02 -2.198221087455749512e-01 -3.448973596096038818e-02 -2.988928556442260742e-01 1.285784989595413208e-01 -1.139131411910057068e-01 -1.398481428623199463e-01 1.223854199051856995e-01 -1.731632351875305176e-01 -2.143932431936264038e-01 -1.090132072567939758e-01 1.260867714881896973e-01 -6.789714097976684570e-02 -4.622935876250267029e-02 1.908970475196838379e-01 5.769645050168037415e-02 3.525930941104888916e-01 2.362395823001861572e-01 -1.801194436848163605e-02 2.407381385564804077e-01 -4.318001121282577515e-02 1.209936067461967468e-01 -1.484757810831069946e-01 8.366010338068008423e-02 2.569523826241493225e-02 -9.235067665576934814e-02 -2.513097524642944336e-01 8.716727048158645630e-02 3.863083422183990479e-01 2.627055943012237549e-01 -2.286903858184814453e-01
-1.842754036188125610e-01 1.004966571927070618e-01 -1.130379438400268555e-01 1.839942187070846558e-01 -2.139026522636413574e-01 2.935307621955871582e-01 -3.550967276096343994e-01 7.648400962352752686e-02 -5.377416312694549561e-02 2.710022032260894775e-02 2.991761565208435059e-01 -2.021681331098079681e-02 -2.654046118259429932e-01 -1.914339661598205566e-01 3.790614381432533264e-02 -2.192368656396865845e-01 -3.156517073512077332e-02 1.272248774766921997e-01 -1.912798732519149780e-01 -7.931052148342132568e-02 -6.319411844015121460e-02 -9.125425666570663452e-02 -1.800131946802139282e-01 -1.266866624355316162e-01 -1.329376548528671265e-01 4.877438768744468689e-02 2.995676733553409576e-02 -1.429612934589385986e-01 4.486763384193181992e-03 1.902695596218109131e-01 1.273298114538192749e-01 4.250483214855194092e-01
-7.741360366344451904e-02 3.592865169048309326e-01 -4.069795012474060059e-01 5.208288133144378662e-02 -2.029929608106613159e-01 3.230015560984611511e-02 -1.590521633625030518e-01 1.762305349111557007e-01 5.425253137946128845e-02 -3.494057431817054749e-02 2.891832590103149414e-02 -6.304039806127548218e-02 1.762891262769699097e-01 5.176445096731185913e-02 -8.223467320203781128e-02 -1.784254312515258789e-01 -8.845886588096618652e-02 1.449729651212692261e-01 1.120881065726280212e-01 1.655303388833999634e-01 -5.104133486747741699e-02 4.215358942747116089e-02 1.025599315762519836e-01 3.490579128265380859e-02 -2.049291282892227173e-01 1.565113663673400879e-01 2.985024154186248779e-01 -5.678166076540946960e-02 -1.792454123497009277e-01 3.400352299213409424e-01 6.075845286250114441e-02 3.484992980957031250e-01
9.125564247369766235e-02 1.126641556620597839e-01 -3.754745423793792725e-01 1.060001701116561890e-01 -1.054052636027336121e-01 7.276698201894760132e-02 -2.604068219661712646e-01 -2.415223568677902222e-01 3.808161243796348572e-02 -2.351952642202377319e-01 3.792891204357147217e-01 1.021015495061874390e-01 5.778427422046661377e-02 7.481960207223892212e-02 -1.753758639097213745e-01 6.599611788988113403e-02 1.396694779396057129e-01 2.364943176507949829e-01 9.417600184679031372e-02 1.402836591005325317e-01 2.416685819625854492e-01 -2.024542689323425293e-01 7.586006075143814087e-02 3.374906256794929504e-03 2.224439829587936401e-01 1.086674034595489502e-01 -2.084452807903289795e-01 -1.103705242276191711e-01 -1.221712678670883179e-01 1.993208676576614380e-01 1.378752738237380981e-01 1.714126318693161011e-01
-9.415113367140293121e-03 2.575802505016326904e-01 1.603490300476551056e-02 3.208875358104705811e-01 -3.266724944114685059e-01 -1.014767065644264221e-01 1.956378668546676636e-02 1.223918274044990540e-01 2.200730144977569580e-02 1.032174900174140930e-01 2.506852447986602783e-01 1.696904003620147705e-01 3.370155394077301025e-01 5.872124433517456055e-02 -2.132353484630584717e-01 1.858845539391040802e-02 1.052771974354982376e-02 1.347894221544265747e-01 -1.663549095392227173e-01 4.512656480073928833e-02 1.294566839933395386e-01 -5.136834830045700073e-02 -1.094707325100898743e-01 -4.975795149803161621e-01 -8.908075839281082153e-02 1.212876588106155396e-01 -9.334152191877365112e-02 -2.398028224706649780e-01 3.617212921380996704e-02 1.044012010097503662e-01 -2.493715286254882812e-02 6.077769771218299866e-02
-3.389501273632049561e-01 -1.332557201385498047e-02 -3.298991620540618896e-01 3.022593557834625244e-01 1.730586439371109009e-01 1.230499744415283203e-01 -8.060353994369506836e-02 -1.933195292949676514e-01 1.152118742465972900e-01 -1.357625573873519897e-01 1.455689221620559692e-01 5.057953763753175735e-03 1.190386116504669189e-01 -1.074042990803718567e-01 -2.159339934587478638e-01 2.202704846858978271e-01 -1.215143874287605286e-01 -7.166768610477447510e-02 1.150524094700813293e-01 1.077332869172096252e-01 4.014111310243606567e-02 -1.535477787256240845e-01 -1.257509440183639526e-01 -1.283223330974578857e-01 2.009628713130950928e-01 5.298140272498130798e-02 4.782165214419364929e-02 -3.102495968341827393e-01 2.989183366298675537e-01 1.847620755434036255e-01 1.439213603734970093e-01 -1.840013712644577026e-01
-2.871698141098022461e-01 -3.374051069840788841e-03 -1.886364221572875977e-01 1.217088401317596436e-01 -3.543825149536132812e-01 -1.033096536993980408e-01 -2.073213756084442139e-01 3.763580918312072754e-01 2.602245099842548370e-02 -2.796790562570095062e-02 3.226231336593627930e-01 2.911312580108642578e-01 9.136565029621124268e-02 1.488593779504299164e-02 -2.580841779708862305e-01 -6.755109131336212158e-02 -5.699956789612770081e-02 1.109072566032409668e-02 -1.026505827903747559e-01 8.414462208747863770e-02 -1.486460212618112564e-02 1.373660471290349960e-02 1.382536739110946655e-01 -1.588149815797805786e-01 1.390123665332794189e-01 -1.641236012801527977e-03 4.785384610295295715e-02 -1.844855844974517822e-01 3.036330221220850945e-03 2.919024825096130371e-01 1.068511828780174255e-01 2.411942034959793091e-01
-1.287926584482192993e-01 7.866606116294860840e-02 -1.815537959337234497e-01 2.784594595432281494e-01 -4.711148440837860107e-01 -1.252114772796630859e-01 3.747281804680824280e-02 2.362130433320999146e-01 6.697957962751388550e-02 2.576565444469451904e-01 2.173808217048645020e-01 1.598198264837265015e-01 1.892040669918060303e-01 1.419944465160369873e-01 -1.348009258508682251e-01 1.656513810157775879e-01 -2.110001817345619202e-02 -9.435172541998326778e-04 3.667206317186355591e-02 8.220919221639633179e-02 6.353092193603515625e-02 -2.980336733162403107e-02 -1.074407249689102173e-01 -3.085156381130218506e-01 7.789991796016693115e-02 -1.188173592090606689e-01 -3.818636760115623474e-02 -2.009727656841278076e-01 1.508801579475402832e-01 2.321612983942031860e-01 1.867558360099792480e-01 1.813216358423233032e-01
-1.029275730252265930e-01 5.067724268883466721e-03 -6.854693591594696045e-02 1.748197376728057861e-01 -3.999343216419219971e-01 4.316755533218383789e-01 -5.394626408815383911e-03 -8.248219639062881470e-02 1.534339636564254761e-01 -1.213263534009456635e-02 -1.071171909570693970e-01 1.119945794343948364e-01 4.877071082592010498e-02 5.285350978374481201e-02 -4.701334238052368164e-02 5.277850031852722168e-01 6.095390394330024719e-02 6.544183939695358276e-02 -1.768611669540405273e-01 3.664252907037734985e-02 2.767282724380493164e-01 -1.280162930488586426e-01 1.621937900781631470e-01 -6.862896680831909180e-02 3.547180444002151489e-02 8.193963207304477692e-03 -5.050450563430786133e-02 -2.214391678571701050e-01 1.900589279830455780e-02 7.039012014865875244e-02 1.528486460447311401e-01 1.454521566629409790e-01
-1.330305337905883789e-01 2.081926614046096802e-01 -3.320197761058807373e-02 1.655166298151016235e-01 -9.958054125308990479e-02 -4.613924026489257812e-02 -1.716099828481674194e-01 3.247943818569183350e-01 1.728420406579971313e-01 1.596829146146774292e-01 2.153726667165756226e-01 1.152179315686225891e-01 -9.756786376237869263e-02 -1.391262561082839966e-01 6.238104775547981262e-03 -6.760184466838836670e-02 1.644905358552932739e-01 1.043034791946411133e-01 -1.537857204675674438e-01 6.250242888927459717e-02 1.166588813066482544e-01 5.938824638724327087e-02 -8.335615857504308224e-04 -3.958410024642944336e-01 -1.667652577161788940e-01 -2.848222255706787109e-01 1.178552880883216858e-01 -2.514703273773193359e-01 2.555268108844757080e-01 2.945676743984222412e-01 -5.381388589739799500e-02 -1.860498934984207153e-01
5.749058350920677185e-02 -1.931137032806873322e-02 -1.952944397926330566e-01 3.618396520614624023e-01 -5.197522044181823730e-01 6.481473892927169800e-02 -1.248633116483688354e-01 1.418935954570770264e-01 1.772002279758453369e-01 -6.767840683460235596e-02 9.897047281265258789e-02 2.350873500108718872e-02 2.658803462982177734e-01 1.746798902750015259e-01 -4.080646112561225891e-02 1.615568697452545166e-01 3.051911853253841400e-02 6.433033943176269531e-02 7.558272033929824829e-02 1.861767843365669250e-02 -5.619128793478012085e-02 7.371465209871530533e-03 -9.878642112016677856e-02 -1.560023427009582520e-01 -1.278687268495559692e-01 5.476377159357070923e-02 7.863526791334152222e-02 -2.860031425952911377e-01 3.297863006591796875e-01 2.481025457382202148e-01 -1.141576394438743591e-01 -5.266472324728965759e-02
-1.262645125389099121e-01 2.051786705851554871e-02 -2.457071244716644287e-01 2.458894848823547363e-01 -5.126979351043701172e-01 -1.381431706249713898e-02 -5.783572793006896973e-02 2.312671989202499390e-01 9.587700478732585907e-03 3.301477730274200439e-01 1.866080313920974731e-01 2.085533291101455688e-01 7.301715761423110962e-02 1.252618879079818726e-01 -1.025143042206764221e-01 -9.531232714653015137e-02 2.570329979062080383e-02 9.808156639337539673e-02 5.252994224429130554e-02 5.126760527491569519e-02 8.528036065399646759e-03 7.589920610189437866e-02 -4.354472458362579346e-02 -2.952760159969329834e-01 8.955146372318267822e-02 -1.542212516069412231e-01 5.494019761681556702e-02 -1.474104672670364380e-01 1.263709813356399536e-01 2.136256992816925049e-01 2.918358743190765381e-01 3.145638108253479004e-02
-1.473365873098373413e-01 1.838675290346145630e-01 -2.070107460021972656e-01 -1.836138963699340820e-02 -2.956462800502777100e-01 1.742843538522720337e-01 -2.200724184513092041e-01 -1.100130379199981689e-01 3.346414864063262939e-01 2.590911835432052612e-02 -1.684150248765945435e-01 -6.166556105017662048e-02 1.030136793851852417e-01 2.214246243238449097e-01 8.436531573534011841e-02 5.542927980422973633e-01 1.168104633688926697e-02 -7.132510095834732056e-02 -1.045416742563247681e-01 3.406540304422378540e-02 2.325719147920608521e-01 -1.723494976758956909e-01 3.511139750480651855e-02 -5.131955444812774658e-02 4.781032912433147430e-03 -1.717924512922763824e-02 -1.477937102317810059e-01 -5.937377735972404480e-02 -8.629018440842628479e-03 2.499097138643264771e-01 9.807031601667404175e-02 -3.673254698514938354e-02
-3.267539143562316895e-01 2.308258116245269775e-01 -1.555471271276473999e-01 1.006234511733055115e-01 -3.135620355606079102e-01 6.082689389586448669e-02 1.606149673461914062e-01 -2.755080163478851318e-02 1.083255708217620850e-01 -1.339097172021865845e-01 -1.149789150804281235e-02 -1.520141959190368652e-01 1.611646264791488647e-01 -3.977413848042488098e-02 1.863742470741271973e-01 3.067658655345439911e-02 2.608997225761413574e-01 2.902134358882904053e-01 -1.068796738982200623e-01 1.556962132453918457e-01 3.378666341304779053e-01 2.339482866227626801e-02 7.285213470458984375e-02 -2.216383814811706543e-01 -1.117177307605743408e-01 3.169485628604888916e-01 7.890263199806213379e-02 1.318445056676864624e-01 4.976894333958625793e-02 1.994882524013519287e-01 1.032792925834655762e-01 1.197528690099716187e-01
-1.553372740745544434e-01 1.314159333705902100e-01 -2.447290867567062378e-01 6.892830878496170044e-02 -1.935379356145858765e-01 1.294287145137786865e-01 -3.294374346733093262e-01 8.392033167183399200e-03 1.227359026670455933e-01 -9.724791161715984344e-04 5.122405942529439926e-03 -1.453942060470581055e-01 -1.454875767230987549e-01 2.421411499381065369e-02 2.301799207925796509e-01 -1.744467914104461670e-01 -8.901888877153396606e-02 2.538176998496055603e-02 -2.505835294723510742e-01 -2.710897102952003479e-02 2.902425825595855713e-01 -1.513179577887058258e-02 2.039572149515151978e-01 -9.817900136113166809e-03 7.617256045341491699e-02 2.349757552146911621e-01 -1.816391795873641968e-01 -2.077011913061141968e-01 -1.287083774805068970e-01 3.326696455478668213e-01 -7.568617910146713257e-02 3.483941853046417236e-01
-1.669477224349975586e-01 2.091537564992904663e-01 -5.129889026284217834e-02 8.961814641952514648e-02 -3.685434162616729736e-01 1.229336112737655640e-01 5.648598819971084595e-02 -3.068671002984046936e-02 2.783192098140716553e-01 -3.700171597301959991e-03 -2.793616652488708496e-01 2.940083444118499756e-01 1.458557397127151489e-01 1.100095659494400024e-01 -3.002298176288604736e-01 -1.899278908967971802e-01 -4.212071374058723450e-02 5.510118603706359863e-02 -1.247219145298004150e-01 2.169250277802348137e-03 -1.290963031351566315e-02 -1.244438290596008301e-01 1.175008043646812439e-01 -2.369532883167266846e-01 -1.855224668979644775e-01 -1.004584729671478271e-01 -1.899623721837997437e-01 7.563325762748718262e-02 5.254067480564117432e-02 2.847824096679687500e-01 -1.520256604999303818e-02 2.910654842853546143e-01
-4.499280154705047607e-01 5.690221488475799561e-02 -4.079641103744506836e-01 4.246823955327272415e-03 -9.679647535085678101e-02 1.800973564386367798e-01 1.835782527923583984e-01 -2.375452779233455658e-02 3.654858171939849854e-01 2.346038632094860077e-02 -5.927754566073417664e-02 -8.166609704494476318e-02 -5.126599594950675964e-02 2.177738398313522339e-01 -2.763779163360595703e-01 3.984310664236545563e-03 9.043987095355987549e-02 7.927719503641128540e-03 -3.550114110112190247e-02 9.739806503057479858e-02 4.801907390356063843e-02 -1.892585009336471558e-01 -1.659177988767623901e-01 -2.554263770580291748e-01 3.529391810297966003e-02 6.627672165632247925e-02 2.690750658512115479e-01 -1.765914112329483032e-01 -3.487871494144201279e-03 -7.530879974365234375e-02 -4.845855385065078735e-02 1.178803592920303345e-01
-2.992283701896667480e-01 3.512596711516380310e-02 -2.908444106578826904e-01 4.447278380393981934e-02 -3.286626338958740234e-01 -1.072460934519767761e-01 2.318918555974960327e-01 1.794727891683578491e-01 1.629636585712432861e-01 2.316166460514068604e-01 2.143416404724121094e-01 3.173033893108367920e-02 -1.168269962072372437e-01 1.137740835547447205e-01 6.171841174364089966e-03 7.061327993869781494e-02 -3.448241949081420898e-02 1.747692227363586426e-01 2.394027560949325562e-01 -8.203822374343872070e-02 -1.310202479362487793e-01 -7.616342604160308838e-02 -9.021058212965726852e-04 -3.992665112018585205e-01 -1.868613511323928833e-01 3.983674943447113037e-02 7.547305524349212646e-02 -2.393083572387695312e-01 -6.483452022075653076e-02 2.241999208927154541e-01 -1.292840391397476196e-01 -9.784578531980514526e-02
-1.580979526042938232e-01 1.668094843626022339e-01 -3.525191545486450195e-01 6.478393822908401489e-02 1.189587712287902832e-01 9.628349542617797852e-02 -1.099264919757843018e-01 -2.099397778511047363e-02 1.876839995384216309e-01 -8.449607342481613159e-02 -9.933198988437652588e-02 1.684832870960235596e-01 1.051986366510391235e-01 2.111648470163345337e-01 -1.928309798240661621e-01 1.513340324163436890e-01 8.088251948356628418e-02 3.660985529422760010e-01 2.601520419120788574e-01 3.498621052131056786e-03 2.944172024726867676e-01 -1.682739108800888062e-01 1.894468367099761963e-01 -1.039644926786422729e-01 -7.575137913227081299e-02 5.433780699968338013e-02 5.235593393445014954e-02 -2.414615005254745483e-01 2.437475770711898804e-01 1.113529428839683533e-01 -1.223915815353393555e-02 -2.734034657478332520e-01
-2.676484286785125732e-01 8.399535715579986572e-02 -1.729417741298675537e-01 2.484159618616104126e-01 -1.005857363343238831e-01 1.872159726917743683e-02 -1.838392168283462524e-01 -3.262754157185554504e-02 6.358183175325393677e-02 2.297895029187202454e-02 1.163239553570747375e-01 -1.588516123592853546e-02 2.934221029281616211e-01 2.401923835277557373e-01 -1.597622036933898926e-01 2.560938596725463867e-01 2.631737589836120605e-01 1.294247955083847046e-01 -3.990707173943519592e-02 -8.294185250997543335e-02 -4.467651247978210449e-02 -2.231011539697647095e-01 -3.417151272296905518e-01 1.300334185361862183e-01 1.369727700948715210e-01 1.479082554578781128e-01 -1.170491203665733337e-01 -2.180770039558410645e-01 -1.295035928487777710e-01 3.510517477989196777e-01 7.782968133687973022e-02 5.670609325170516968e-02
-1.484840661287307739e-01 -1.146951504051685333e-02 -2.261299192905426025e-01 1.644807904958724976e-01 -2.932606935501098633e-01 2.274184077978134155e-01 -1.735452711582183838e-01 6.815400719642639160e-02 -6.436865776777267456e-02 -5.154265463352203369e-02 1.842197626829147339e-01 -1.004917472600936890e-01 -3.698221221566200256e-02 1.122077777981758118e-01 1.148502007126808167e-01 1.311823166906833649e-02 -1.562631875276565552e-01 1.313756555318832397e-01 1.993544995784759521e-01 -2.521858811378479004e-01 -4.055687692016363144e-03 -4.008129239082336426e-02 3.478296399116516113e-01 -1.945333480834960938e-01 2.500332295894622803e-01 1.055619716644287109e-01 -4.942085966467857361e-02 -1.894030272960662842e-01 2.554718255996704102e-01 6.860189139842987061e-02 2.942092344164848328e-02 4.008853137493133545e-01
-2.897731363773345947e-01 6.881816685199737549e-02 -2.124996632337570190e-01 1.480537354946136475e-01 -7.881303876638412476e-02 1.884477585554122925e-01 -3.161637783050537109e-01 2.395109534263610840e-01 8.777933567762374878e-02 -2.960090935230255127e-01 1.563103944063186646e-01 1.827173382043838501e-01 -6.688059866428375244e-02 -1.141802594065666199e-01 3.362499549984931946e-02 1.399600207805633545e-01 7.912921905517578125e-02 2.495034970343112946e-02 1.044037640094757080e-01 3.026278018951416016e-01 3.897409513592720032e-02 -1.978952884674072266e-01 2.362601272761821747e-02 -1.075053289532661438e-01 3.420701250433921814e-02 1.799447685480117798e-01 -1.695615947246551514e-01 -4.475416243076324463e-01 -1.216674074530601501e-01 -4.115667194128036499e-02 1.079511791467666626e-01 2.976467274129390717e-02
-1.962379515171051025e-01 2.110121846199035645e-01 -1.943341791629791260e-01 2.128074169158935547e-01 -3.531704246997833252e-01 2.439134120941162109e-01 1.234248355031013489e-01 1.267376244068145752e-01 2.311638370156288147e-02 -1.541940271854400635e-01 -1.965908259153366089e-01 1.242812946438789368e-01 2.101887315511703491e-01 8.807219564914703369e-02 1.453586220741271973e-01 1.860897094011306763e-01 1.661154478788375854e-01 3.936868160963058472e-03 -2.659678272902965546e-02 1.555667668581008911e-01 8.723597973585128784e-02 -9.249532967805862427e-02 3.401966691017150879e-01 -1.213675737380981445e-01 1.499312520027160645e-01 2.593632936477661133e-01 -5.467796698212623596e-02 -9.391743689775466919e-02 8.437900245189666748e-02 9.204471111297607422e-02 3.405774831771850586e-01 -1.665064482949674129e-03
-1.159799024462699890e-01 2.552102506160736084e-01 -6.645101308822631836e-02 2.823023796081542969e-01 -1.062417402863502502e-01 -9.499872475862503052e-02 -9.655155986547470093e-02 2.355259843170642853e-02 3.209456205368041992e-01 2.207921259105205536e-02 1.782698780298233032e-01 -1.464862097054719925e-02 2.575945556163787842e-01 -3.776616975665092468e-02 -2.408279776573181152e-01 4.040038287639617920e-01 1.716037988662719727e-01 2.357120662927627563e-01 1.921418756246566772e-01 -2.048618942499160767e-01 9.876715391874313354e-02 -2.912032306194305420e-01 1.302265673875808716e-01 -9.020218998193740845e-02 8.312273025512695312e-02 1.197870969772338867e-01 5.646408349275588989e-02 -9.773781150579452515e-02 1.614377945661544800e-01 5.490319803357124329e-03 1.068367436528205872e-01 -1.660724580287933350e-01
1.472593192011117935e-02 2.543208897113800049e-01 -1.413209289312362671e-01 -1.654783636331558228e-02 -2.998440861701965332e-01 -8.525522798299789429e-02 -1.788171827793121338e-01 3.720971047878265381e-01 2.948453724384307861e-01 5.517665762454271317e-03 -1.243055537343025208e-01 2.484519779682159424e-02 2.372711449861526489e-01 1.623148098587989807e-02 1.165243424475193024e-02 -2.571548819541931152e-01 -9.264029562473297119e-02 1.633872836828231812e-01 -1.564141176640987396e-02 5.357345566153526306e-02 4.111503809690475464e-02 4.804922640323638916e-02 1.198635995388031006e-01 -1.426924616098403931e-01 -1.542248874902725220e-01 9.497165679931640625e-02 3.285213112831115723e-01 -6.255633197724819183e-03 -9.956077672541141510e-03 3.851089179515838623e-01 6.535321474075317383e-02 2.254408746957778931e-01
-1.101043224334716797e-01 2.254854440689086914e-01 -3.374999761581420898e-01 2.235134392976760864e-01 -2.870959639549255371e-01 2.705653905868530273e-01 -3.672237694263458252e-01 5.783899873495101929e-02 1.167019531130790710e-01 1.129852980375289917e-01 -1.266901344060897827e-01 -1.068340390920639038e-01 -1.048878487199544907e-02 -7.239015400409698486e-02 1.222193613648414612e-01 6.603889167308807373e-02 -1.825205385684967041e-01 6.569296866655349731e-02 -1.990660578012466431e-01 -1.605275459587574005e-02 -2.742332816123962402e-01 -8.324117958545684814e-02 6.473197788000106812e-02 -1.580142676830291748e-01 5.310600623488426208e-02 1.415354758501052856e-01 1.053084433078765869e-01 -2.789403498172760010e-01 -1.015179604291915894e-01 2.783636450767517090e-01 -7.052720338106155396e-02 -8.671741932630538940e-02
-5.587002635002136230e-02 2.674274444580078125e-01 -9.456185507588088512e-04 1.564907878637313843e-01 -1.410414725542068481e-01 2.844845950603485107e-01 -9.323738515377044678e-02 -1.368045527487993240e-02 2.820869982242584229e-01 -1.718846410512924194e-01 -1.604103744029998779e-01 -7.804986089468002319e-02 5.614053085446357727e-02 1.372025609016418457e-01 -1.365939527750015259e-01 1.635742932558059692e-01 -1.556960642337799072e-01 -1.199136301875114441e-01 -2.191516458988189697e-01 -2.602757513523101807e-01 6.613626331090927124e-02 -2.120744436979293823e-01 -5.388441309332847595e-02 -9.502215683460235596e-02 1.162148341536521912e-01 2.791031301021575928e-01 -1.459887921810150146e-01 7.326392084360122681e-02 2.323127686977386475e-01 3.197534382343292236e-01 3.037185370922088623e-01 -2.489953860640525818e-02
-2.540634870529174805e-01 6.260509602725505829e-03 -1.593932509422302246e-01 1.179758384823799133e-01 1.050438135862350464e-01 1.785093247890472412e-01 -2.606630623340606689e-01 1.576267927885055542e-01 1.283693611621856689e-01 -4.562516883015632629e-02 -2.046685665845870972e-01 -1.658235043287277222e-01 6.584870815277099609e-02 1.007175296545028687e-01 1.437853574752807617e-01 -1.316930800676345825e-01 -2.590799033641815186e-01 3.675013780593872070e-01 -4.765796661376953125e-02 -1.865348592400550842e-02 -5.071092396974563599e-02 -1.052763611078262329e-01 3.571020811796188354e-02 1.989594195038080215e-03 7.225026935338973999e-02 2.872405052185058594e-01 -2.439800649881362915e-01 -3.010005354881286621e-01 6.535329669713973999e-02 1.683718413114547729e-01 1.906421482563018799e-01 3.056142926216125488e-01
-8.913021534681320190e-03 5.351560562849044800e-02 -3.509700000286102295e-01 3.129862844944000244e-01 -3.172349333763122559e-01 1.271361410617828369e-01 6.898087263107299805e-02 1.487560421228408813e-01 3.029849939048290253e-02 -2.444348931312561035e-01 1.096208915114402771e-01 8.546033501625061035e-02 9.964145720005035400e-02 -1.397123839706182480e-02 -1.342386305332183838e-01 -8.891767263412475586e-02 1.320591568946838379e-01 3.724764287471771240e-01 -1.517150402069091797e-01 1.945184618234634399e-01 7.392411679029464722e-02 3.162867128849029541e-01 1.127695739269256592e-01 -2.360814809799194336e-01 -1.641093343496322632e-01 9.233070909976959229e-02 -1.293438225984573364e-01 5.632162094116210938e-02 3.383387252688407898e-02 7.145510613918304443e-02 3.995311260223388672e-02 2.489961981773376465e-01
-8.937846124172210693e-02 4.753725603222846985e-02 -2.445138990879058838e-01 -4.880504310131072998e-02 -3.089907467365264893e-01 1.603696942329406738e-01 -2.774253785610198975e-01 5.966718867421150208e-02 -4.049170762300491333e-02 1.331648416817188263e-02 2.388518303632736206e-01 1.468853205442428589e-01 -2.444142550230026245e-01 -3.754616975784301758e-01 -5.493416264653205872e-02 -2.219891920685768127e-02 1.222494989633560181e-01 -5.204158276319503784e-02 -1.257145255804061890e-01 -2.131025493144989014e-01 7.609706372022628784e-02 -8.556383848190307617e-02 -1.337866932153701782e-01 -1.955018341541290283e-01 -1.976277232170104980e-01 -1.043698415160179138e-01 4.980146512389183044e-02 -1.012985855340957642e-01 6.736678630113601685e-02 3.172099590301513672e-01 2.923504114151000977e-01 1.994464397430419922e-01
-1.372222751379013062e-01 -8.355505764484405518e-02 -3.188497126102447510e-01 3.649127483367919922e-01 -1.676686257123947144e-01 2.766800113022327423e-02 3.622107207775115967e-01 6.031186133623123169e-02 2.268794775009155273e-01 -3.275848031044006348e-01 1.103933826088905334e-01 -1.161671802401542664e-01 -1.480127424001693726e-01 -1.377814728766679764e-02 -1.586376875638961792e-01 9.632461518049240112e-02 -1.543872654438018799e-01 8.459631353616714478e-03 -6.378401070833206177e-02 -9.697454422712326050e-02 1.980142854154109955e-02 -2.217544317245483398e-01 2.243286967277526855e-01 -1.507024616003036499e-01 -2.062118798494338989e-02 -2.270777225494384766e-01 -9.963807463645935059e-02 -2.450948208570480347e-01 -1.427406370639801025e-01 1.581558957695960999e-02 9.342315793037414551e-02 1.526997983455657959e-01
-3.765935003757476807e-01 2.647528946399688721e-01 -2.018941342830657959e-01 7.254925370216369629e-02 -1.354814320802688599e-01 2.168248780071735382e-02 -8.435528725385665894e-02 4.958135634660720825e-02 4.935504868626594543e-02 3.900227695703506470e-02 1.212505344301462173e-02 4.878386482596397400e-02 -1.567965298891067505e-01 1.628170609474182129e-01 -2.375690788030624390e-01 2.755060978233814240e-02 4.993970319628715515e-02 -2.428879588842391968e-01 -3.264361619949340820e-02 3.023817837238311768e-01 2.230215370655059814e-01 -3.193376660346984863e-01 1.705691516399383545e-01 -8.838263899087905884e-02 -2.628198824822902679e-02 8.652577549219131470e-02 2.374709397554397583e-01 -3.042746782302856445e-01 6.490318477153778076e-02 2.780802845954895020e-01 3.714403882622718811e-02 1.272771954536437988e-01
-9.265030920505523682e-02 3.888007998466491699e-02 -1.730793565511703491e-01 -1.011397019028663635e-01 -1.253024637699127197e-01 1.926452517509460449e-01 -1.320816576480865479e-02 9.210333228111267090e-02 2.391757965087890625e-01 -2.133721411228179932e-01 -2.063369601964950562e-01 -2.219611108303070068e-01 9.453650563955307007e-03 1.116493530571460724e-02 9.222719073295593262e-02 -8.800739049911499023e-02 -1.203958764672279358e-01 3.891854584217071533e-01 9.303088299930095673e-03 -9.126397222280502319e-02 1.827539503574371338e-01 2.940282225608825684e-03 2.143249511718750000e-01 -1.266423165798187256e-01 5.743939429521560669e-02 -3.249962255358695984e-02 -1.961694806814193726e-01 -2.177000939846038818e-01 1.263787150382995605e-01 4.344861507415771484e-01 2.945483624935150146e-01 -1.603482365608215332e-01
-1.977581679821014404e-01 1.412237733602523804e-01 -1.520610451698303223e-01 3.397214710712432861e-01 -2.736243307590484619e-01 1.040231361985206604e-01 8.910933509469032288e-03 6.323286890983581543e-02 -6.343848258256912231e-02 -4.265324398875236511e-02 -2.074010074138641357e-01 4.170529916882514954e-02 2.004429847002029419e-01 1.690106838941574097e-01 1.201862692832946777e-01 2.535517700016498566e-02 2.942614555358886719e-01 -4.470003768801689148e-03 -1.333858817815780640e-01 2.160631120204925537e-01 2.045634537935256958e-01 -1.172766983509063721e-01 2.644222080707550049e-01 5.146631039679050446e-03 5.861678719520568848e-02 -2.560661919414997101e-02 -1.510396450757980347e-01 -1.295747607946395874e-01 2.782827019691467285e-01 1.080176979303359985e-01 4.078593254089355469e-01 4.933988302946090698e-02
-3.321367874741554260e-02 1.412603706121444702e-01 -4.510182142257690430e-02 2.115296125411987305e-01 -4.030273258686065674e-01 -1.226230291649699211e-03 -1.102134361863136292e-01 -3.479250147938728333e-02 3.196258544921875000e-01 5.776561424136161804e-02 9.836323559284210205e-02 6.205079704523086548e-02 5.131428316235542297e-02 -2.686364948749542236e-01 -5.790599435567855835e-02 2.782139182090759277e-01 -9.200618602335453033e-03 2.205071151256561279e-01 1.123528368771076202e-02 1.003754418343305588e-02 9.956676512956619263e-03 -4.528968334197998047e-01 1.428170688450336456e-02 1.538835614919662476e-01 5.010669305920600891e-02 -3.497645258903503418e-02 8.718442171812057495e-02 -5.824514850974082947e-02 2.796765863895416260e-01 3.280850946903228760e-01 5.108890682458877563e-02 2.377236075699329376e-02
-2.138247340917587280e-01 -2.795468829572200775e-02 5.922625958919525146e-02 5.038778111338615417e-02 -1.515873223543167114e-01 3.884110152721405029e-01 -9.529849141836166382e-02 9.727071970701217651e-02 2.380023449659347534e-01 -1.030731797218322754e-01 -1.413877122104167938e-02 -1.484682112932205200e-01 3.475911319255828857e-01 1.727206557989120483e-01 -2.888754308223724365e-01 -4.074071347713470459e-02 -4.830462858080863953e-02 2.679433822631835938e-01 1.248010024428367615e-01 9.832658618688583374e-02 1.149441227316856384e-01 -2.128755748271942139e-01 2.433301955461502075e-01 -1.549708247184753418e-01 2.241843342781066895e-01 -3.038053214550018311e-02 -4.916615039110183716e-02 -1.618578583002090454e-01 -3.724911063909530640e-02 2.916902303695678711e-01 1.490113139152526855e-01 -1.403425913304090500e-02
-1.329693496227264404e-01 9.083535522222518921e-02 -3.429448306560516357e-01 1.594426929950714111e-01 5.389429628849029541e-03 1.616915762424468994e-01 9.678408503532409668e-02 1.347213834524154663e-01 4.571807086467742920e-01 -1.177139356732368469e-01 -2.762234024703502655e-02 -2.771648764610290527e-01 -1.981711834669113159e-01 9.782529622316360474e-02 -3.814862072467803955e-01 1.568140983581542969e-01 2.077917009592056274e-01 1.265325234271585941e-03 -1.287737339735031128e-01 3.899486362934112549e-02 -4.843825101852416992e-02 2.438836693763732910e-01 -8.804331719875335693e-02 -6.645631790161132812e-02 2.554372511804103851e-02 1.505912560969591141e-02 7.360934466123580933e-02 -1.523923128843307495e-01 2.562189102172851562e-01 9.283432364463806152e-02 1.373031139373779297e-01 -3.397684311494231224e-03
-7.146164774894714355e-03 -7.393904775381088257e-02 -1.569676995277404785e-01 2.659207582473754883e-02 -3.340578824281692505e-02 1.731593012809753418e-01 -2.744010388851165771e-01 2.265255600214004517e-01 2.949633598327636719e-01 -1.155770719051361084e-01 -4.401227459311485291e-02 1.938635557889938354e-01 7.441072165966033936e-02 2.518298029899597168e-01 -2.878956496715545654e-01 -1.108191981911659241e-01 1.790445446968078613e-01 9.151643514633178711e-02 -7.742813229560852051e-02 1.485018879175186157e-01 1.315761357545852661e-01 -2.062986493110656738e-01 -9.724757634103298187e-03 1.393022388219833374e-01 7.789056003093719482e-02 1.226489245891571045e-01 -1.112678050994873047e-01 -5.186578035354614258e-01 -9.113252907991409302e-02 8.616040647029876709e-02 1.668433696031570435e-01 1.162397786974906921e-01
4.882214590907096863e-02 7.675225287675857544e-02 -2.437908947467803955e-01 9.211365878582000732e-02 -4.185951650142669678e-01 9.333227574825286865e-02 4.966403916478157043e-02 1.297832876443862915e-01 2.105102092027664185e-01 -1.331217586994171143e-01 -4.574272781610488892e-02 1.304410099983215332e-01 1.187981218099594116e-01 2.434252388775348663e-02 -1.479126960039138794e-01 -2.252237498760223389e-02 8.603914827108383179e-02 -1.371955871582031250e-01 8.683576434850692749e-02 -4.361821711063385010e-02 6.495983898639678955e-02 -2.171959541738033295e-02 -1.140226945281028748e-01 -3.760358095169067383e-01 1.749105900526046753e-01 -6.845786422491073608e-02 1.467751264572143555e-01 -3.212031126022338867e-01 2.122652977705001831e-01 2.754319012165069580e-01 -3.453813791275024414e-01 -8.580951392650604248e-02
-5.556937679648399353e-02 1.261535584926605225e-01 -1.912333220243453979e-01 -1.426251046359539032e-02 -3.372527360916137695e-01 2.863056063652038574e-01 -2.216072380542755127e-01 -9.951084852218627930e-02 7.099670358002185822e-03 -2.829484641551971436e-01 -2.985419146716594696e-02 1.881998032331466675e-01 3.507494402583688498e-04 -1.969430409371852875e-02 -2.659044563770294189e-01 9.041734784841537476e-02 1.794308125972747803e-01 8.281878381967544556e-02 1.632233858108520508e-01 -2.985375225543975830e-01 2.690925896167755127e-01 -6.933991611003875732e-02 1.251187026500701904e-01 -1.831777840852737427e-01 -2.616380713880062103e-02 1.897398382425308228e-01 2.172108553349971771e-02 -2.098304480314254761e-01 1.334493756294250488e-01 1.794946193695068359e-01 7.922860234975814819e-02 -2.739945352077484131e-01
1.774477073922753334e-03 8.623287081718444824e-03 5.482580885291099548e-02 -3.938974440097808838e-02 -3.191379904747009277e-01 2.572137117385864258e-01 -3.432523012161254883e-01 5.603843554854393005e-02 3.599569499492645264e-01 -2.635228633880615234e-01 1.519989520311355591e-01 1.633895784616470337e-01 8.233653008937835693e-02 1.519748270511627197e-01 -1.545507162809371948e-01 1.359178572893142700e-01 -8.329156786203384399e-02 -2.611930854618549347e-02 -2.053567618131637573e-01 1.477459967136383057e-01 2.087663412094116211e-01 -5.203776434063911438e-02 -1.232271939516067505e-01 9.256561286747455597e-03 3.263298794627189636e-02 9.026757627725601196e-02 1.910766400396823883e-02 -4.122737944126129150e-01 -7.393969595432281494e-02 1.439402252435684204e-01 -1.248133629560470581e-01 1.756482422351837158e-01
-1.351631432771682739e-01 3.674358874559402466e-02 -2.893409132957458496e-01 3.036478161811828613e-01 -2.292802631855010986e-01 1.303154379129409790e-01 -2.783467173576354980e-01 2.063502967357635498e-01 1.351131945848464966e-01 9.132317267358303070e-03 3.753181546926498413e-02 -2.502611577510833740e-01 2.586761675775051117e-02 1.460331082344055176e-01 9.692485630512237549e-02 -4.253095015883445740e-02 -3.296319395303726196e-02 8.112036436796188354e-02 -3.006059229373931885e-01 -1.587214022874832153e-01 -1.795047521591186523e-01 -2.419142425060272217e-01 -3.763393498957157135e-03 -3.746539950370788574e-01 -3.182163834571838379e-02 1.528540849685668945e-01 9.164874255657196045e-02 -1.974443346261978149e-01 1.456138789653778076e-01 8.815897256135940552e-02 1.258464306592941284e-01 -1.683875918388366699e-01
-1.549921184778213501e-01 -1.348039600998163223e-02 -1.870792917907238007e-02 -2.228648960590362549e-02 -2.312370538711547852e-01 2.305997759103775024e-01 2.804403007030487061e-02 -2.676240503787994385e-01 2.560066580772399902e-01 1.636782847344875336e-02 -2.406678050756454468e-01 2.511716485023498535e-01 1.887485980987548828e-01 6.027034670114517212e-02 -3.423613011837005615e-01 -1.850365102291107178e-02 -5.014940723776817322e-02 1.060967221856117249e-01 -1.147710308432579041e-01 2.515137009322643280e-02 2.253655642271041870e-01 -8.432439714670181274e-02 -1.425409168004989624e-01 -1.191224604845046997e-01 -1.893020272254943848e-01 6.398936733603477478e-03 -1.385712772607803345e-01 -1.154739484190940857e-01 -4.104131087660789490e-02 4.242867529392242432e-01 1.588856875896453857e-01 2.385787218809127808e-01
-3.160302042961120605e-01 1.187227591872215271e-01 -2.323654294013977051e-01 1.489112824201583862e-01 -2.015907466411590576e-01 1.734189242124557495e-01 -9.695551544427871704e-02 7.869674265384674072e-02 1.949189305305480957e-01 6.186043471097946167e-02 2.355941012501716614e-02 -1.324195507913827896e-02 9.407667070627212524e-02 -1.949165165424346924e-01 -1.844237446784973145e-01 -4.343942180275917053e-02 -5.913248285651206970e-02 2.347971647977828979e-01 -1.505274921655654907e-01 1.104047074913978577e-01 1.924066692590713501e-01 -6.535812467336654663e-02 2.369387820363044739e-02 1.804815046489238739e-02 -1.666951030492782593e-01 2.443173229694366455e-01 -4.778205454349517822e-01 6.510274857282638550e-02 -1.366518437862396240e-01 3.424865007400512695e-01 7.744656503200531006e-02 2.473352663218975067e-02
-3.422004580497741699e-01 3.196638822555541992e-01 -2.000853568315505981e-01 -8.187071233987808228e-02 -1.742019653320312500e-01 1.755415461957454681e-02 -1.243072561919689178e-02 2.209236472845077515e-01 7.686562091112136841e-02 -1.044418737292289734e-01 1.122549921274185181e-01 2.832898497581481934e-02 -1.733833402395248413e-01 2.268168888986110687e-02 -2.507413625717163086e-01 1.130622774362564087e-01 -1.348892152309417725e-01 8.334476500749588013e-02 -9.610450267791748047e-02 -3.042887747287750244e-01 -2.905913628637790680e-02 -2.197065353393554688e-01 -1.193784996867179871e-01 -1.707725673913955688e-01 -3.991726636886596680e-01 1.414744555950164795e-01 1.946135759353637695e-01 -2.201832234859466553e-01 1.247097104787826538e-01 1.117596998810768127e-01 6.824994087219238281e-02 -1.068080426193773746e-03
-1.723542511463165283e-01 -8.016745559871196747e-03 -2.655752301216125488e-01 3.565382063388824463e-01 -3.374474644660949707e-01 2.921597287058830261e-02 -1.483494602143764496e-02 2.971121966838836670e-01 4.658064246177673340e-02 -3.259254619479179382e-02 3.176967799663543701e-01 -1.052463129162788391e-01 1.734699904918670654e-01 1.551797688007354736e-01 -1.162325069308280945e-01 2.125520259141921997e-01 9.519818425178527832e-02 -2.032945305109024048e-01 -7.921987026929855347e-02 1.859250217676162720e-01 -1.260213702917098999e-01 -3.843536972999572754e-02 5.058477446436882019e-02 -2.277113497257232666e-01 -2.204665243625640869e-01 5.360204959288239479e-04 1.288946866989135742e-01 -2.046531885862350464e-01 2.111640572547912598e-01 1.501717120409011841e-01 4.549241811037063599e-02 4.404418170452117920e-02
-1.860517412424087524e-01 -2.504007518291473389e-01 -5.056758224964141846e-02 3.091311454772949219e-01 -2.266793102025985718e-01 1.140454337000846863e-01 2.768927067518234253e-02 -1.784140467643737793e-01 2.877866327762603760e-01 -4.064309000968933105e-01 9.771976619958877563e-02 2.813530899584293365e-02 1.158911809325218201e-01 -1.984623074531555176e-02 1.994892954826354980e-02 1.438165605068206787e-01 1.955258995294570923e-01 -2.421118877828121185e-02 -7.490768283605575562e-02 3.663957491517066956e-02 2.407222986221313477e-01 -7.570607122033834457e-03 1.546348780393600464e-01 -1.263910681009292603e-01 -5.174013972282409668e-02 1.393621414899826050e-02 -2.022737264633178711e-01 9.476510807871818542e-03 1.976309120655059814e-01 3.550070226192474365e-01 9.965161979198455811e-02 2.275252193212509155e-01
-2.290388345718383789e-01 3.075541257858276367e-01 -8.015395700931549072e-02 2.670769989490509033e-01 1.212183013558387756e-01 7.962612807750701904e-02 3.003138490021228790e-02 -9.242454916238784790e-02 1.542288213968276978e-01 5.150706321001052856e-02 1.047530546784400940e-01 -4.453031346201896667e-02 -5.272501707077026367e-02 4.178324639797210693e-01 -2.449140651151537895e-03 1.471513211727142334e-01 -1.436081379652023315e-01 1.280230134725570679e-01 -2.001795470714569092e-01 6.754603981971740723e-02 2.271457342430949211e-03 -2.179718762636184692e-01 -7.598985731601715088e-02 -1.238884776830673218e-01 -1.336915884166955948e-02 -1.039767563343048096e-01 1.116824056953191757e-02 -4.628124535083770752e-01 2.593729197978973389e-01 2.097330540418624878e-01 -1.369346529245376587e-01 -2.624369971454143524e-02
3.188610970973968506e-01 2.257536202669143677e-01 -2.075115591287612915e-01 2.642698287963867188e-01 -2.696943283081054688e-01 6.394463032484054565e-02 -1.023316085338592529e-01 2.686191499233245850e-01 2.167728245258331299e-01 1.222724243998527527e-01 2.179222702980041504e-01 -4.589937161654233932e-03 1.661111861467361450e-01 8.915410190820693970e-02 -5.818605050444602966e-02 9.579973667860031128e-02 1.948684006929397583e-01 -5.404610186815261841e-02 1.794704645872116089e-01 4.328507930040359497e-02 6.102217733860015869e-02 -2.304245382547378540e-01 1.593649685382843018e-01 -3.399927318096160889e-01 5.654907226562500000e-02 1.730902940034866333e-01 -1.105778428609482944e-04 -4.965971410274505615e-02 -5.044761300086975098e-02 2.258658856153488159e-01 -1.074054762721061707e-01 2.096303999423980713e-01
-2.300930917263031006e-01 2.428533583879470825e-01 -2.469294816255569458e-01 2.299964725971221924e-01 -1.256603449583053589e-01 -8.089594542980194092e-02 1.689755469560623169e-01 1.515372693538665771e-01 1.072617173194885254e-01 -1.361183524131774902e-01 9.744332171976566315e-03 5.167039576917886734e-03 -5.445178970694541931e-02 -2.934498898684978485e-02 -2.667616009712219238e-01 4.821205139160156250e-02 -2.420683577656745911e-02 8.261708170175552368e-02 -8.083927631378173828e-02 1.867576837539672852e-01 8.233185857534408569e-03 1.320104598999023438e-01 3.225219249725341797e-02 -4.085691869258880615e-01 -2.094287574291229248e-01 4.510016739368438721e-02 -8.592025935649871826e-02 -1.489718705415725708e-01 4.275638759136199951e-01 9.961509704589843750e-02 -1.554702371358871460e-01 2.573436796665191650e-01
-2.759929597377777100e-01 -1.301843207329511642e-02 6.082699447870254517e-02 7.729531079530715942e-02 -2.560671865940093994e-01 2.205033600330352783e-01 7.165689021348953247e-02 -1.813330203294754028e-01 1.314618438482284546e-01 -9.101931005716323853e-02 -3.326170844957232475e-03 2.703946232795715332e-01 8.495246618986129761e-02 1.007367577403783798e-02 -4.642221033573150635e-01 -1.416359841823577881e-01 -1.952001303434371948e-01 1.715678125619888306e-01 -2.059174925088882446e-01 5.986694619059562683e-02 9.950996935367584229e-02 -1.040038391947746277e-01 -7.554806768894195557e-02 -2.019402682781219482e-01 -5.007994920015335083e-02 -5.872229486703872681e-02 -1.009780541062355042e-01 -4.194434359669685364e-02 1.275855153799057007e-01 4.153857827186584473e-01 -1.072047650814056396e-01 1.457509547472000122e-01
-4.368228316307067871e-01 1.885083615779876709e-01 -1.124600321054458618e-01 -1.409121155738830566e-01 -1.913574934005737305e-01 9.856871515512466431e-02 -2.057657539844512939e-01 2.847599051892757416e-02 1.622585803270339966e-01 3.961645811796188354e-02 -6.620264053344726562e-02 1.282363086938858032e-01 -3.705294430255889893e-02 7.581268996000289917e-02 -1.329610347747802734e-01 -1.400271505117416382e-01 -1.326747685670852661e-01 -2.500359714031219482e-01 -6.448583304882049561e-02 1.296141743659973145e-01 7.860007137060165405e-02 -1.561412513256072998e-01 1.845237761735916138e-01 -5.270555987954139709e-02 -1.783610433340072632e-01 1.262830197811126709e-01 2.633229196071624756e-01 -3.970164656639099121e-01 1.359406858682632446e-01 1.392549872398376465e-01 2.609737515449523926e-01 9.678649902343750000e-02
-1.101775676943361759e-03 3.260222077369689941e-01 -2.931058704853057861e-01 4.706981778144836426e-02 -2.510235607624053955e-01 4.550599455833435059e-01 -2.035448700189590454e-01 2.197139412164688110e-01 -1.612079143524169922e-02 5.054059624671936035e-02 -1.274529844522476196e-01 -8.422912657260894775e-02 -1.503375470638275146e-01 -3.388761579990386963e-01 -1.830326579511165619e-02 2.803844027221202850e-02 -1.585808098316192627e-01 1.768121719360351562e-01 -2.725555747747421265e-02 -1.642397022806107998e-03 2.407268062233924866e-02 -5.890513956546783447e-02 1.435491144657135010e-01 -2.725714445114135742e-01 5.810050293803215027e-03 1.133215874433517456e-01 1.151516661047935486e-01 -2.881708145141601562e-01 -3.864026442170143127e-02 1.865327917039394379e-02 1.142531558871269226e-01 2.987430989742279053e-02
-1.443406343460083008e-01 1.089929193258285522e-01 -4.287218749523162842e-01 1.764755845069885254e-01 -1.083998456597328186e-01 2.607193589210510254e-01 3.267455995082855225e-01 -1.898489296436309814e-01 2.078112959861755371e-01 -1.583910733461380005e-01 2.261639758944511414e-02 1.263765990734100342e-02 -1.271711438894271851e-01 1.246328949928283691e-01 -1.722121424973011017e-02 -9.236329048871994019e-02 1.320829093456268311e-01 4.743576794862747192e-02 1.712060868740081787e-01 1.931578516960144043e-01 2.734712362289428711e-01 3.050451166927814484e-02 1.548766791820526123e-01 -1.343676000833511353e-01 9.005040861666202545e-03 8.098606020212173462e-02 2.923443615436553955e-01 -3.269972205162048340e-01 -8.326673507690429688e-02 6.046070903539657593e-02 -9.706282056868076324e-03 8.087354153394699097e-02
-1.275146752595901489e-01 2.076824605464935303e-01 -1.332404762506484985e-01 1.223572269082069397e-01 -3.063751198351383209e-02 1.680102944374084473e-01 -1.546257883310317993e-01 7.945466786623001099e-02 6.880451738834381104e-02 -4.353436455130577087e-02 2.769778668880462646e-01 1.826079785823822021e-01 -1.049931496381759644e-01 -2.861120998859405518e-01 -2.614663243293762207e-01 -6.059157662093639374e-03 -5.060282349586486816e-02 1.747303158044815063e-01 2.303200364112854004e-01 -2.717020809650421143e-01 9.003297984600067139e-02 -5.258345510810613632e-03 1.809123605489730835e-01 -2.132374197244644165e-01 -2.315175682306289673e-01 2.152770012617111206e-02 1.534601449966430664e-01 -2.562758624553680420e-01 2.959997355937957764e-01 1.193748563528060913e-01 2.759487628936767578e-01 5.403589084744453430e-02
-5.786291509866714478e-02 7.789891958236694336e-02 -2.629765868186950684e-01 3.007489144802093506e-01 -4.166487604379653931e-02 1.860789209604263306e-01 4.153991490602493286e-02 6.149091944098472595e-02 5.148798227310180664e-01 -2.426482290029525757e-01 -4.864661023020744324e-02 -2.867128849029541016e-01 -9.696950018405914307e-02 9.143210202455520630e-02 -3.450183570384979248e-01 4.531600698828697205e-02 6.811583042144775391e-02 -6.230316311120986938e-02 -3.145748004317283630e-02 -2.758177183568477631e-02 -1.491019576787948608e-01 2.703581750392913818e-01 -6.514335400424897671e-04 1.219007093459367752e-02 7.108879508450627327e-04 5.413684621453285217e-02 1.378637403249740601e-01 -1.074579209089279175e-01 2.278010249137878418e-01 1.848722547292709351e-01 1.195117682218551636e-01 4.604355990886688232e-02
-1.184760630130767822e-01 1.953142583370208740e-01 -5.708684027194976807e-02 1.462376117706298828e-01 -8.886050432920455933e-02 1.632859110832214355e-01 6.414607912302017212e-02 -1.513822972774505615e-01 4.444948136806488037e-01 -1.705132722854614258e-01 -1.087024360895156860e-01 -1.345523148775100708e-01 1.621769666671752930e-01 -2.834048308432102203e-02 -1.420602649450302124e-01 2.451096326112747192e-01 -1.279630810022354126e-01 1.288891732692718506e-01 -1.656655967235565186e-01 8.055151998996734619e-02 3.915852606296539307e-01 -1.609394699335098267e-01 5.466235429048538208e-02 -6.858830899000167847e-02 -3.593957424163818359e-02 2.117451578378677368e-01 6.161198765039443970e-02 -1.377581655979156494e-01 -5.446080584079027176e-03 2.292930036783218384e-01 3.493518829345703125e-01 1.549155265092849731e-02
-1.633757501840591431e-01 2.917189896106719971e-01 -1.658702790737152100e-01 1.230672821402549744e-01 7.479473948478698730e-02 5.158956348896026611e-02 -1.329469531774520874e-01 -2.700371742248535156e-01 1.498032063245773315e-01 -5.861759558320045471e-02 -9.141201525926589966e-02 1.109201163053512573e-01 -9.250851720571517944e-02 -2.321316748857498169e-01 -6.787641346454620361e-02 8.489301800727844238e-02 -3.155767172574996948e-02 3.379094302654266357e-01 5.799541994929313660e-02 1.691971556283533573e-03 -1.941500045359134674e-02 4.944339394569396973e-02 -9.722342342138290405e-02 -1.640568524599075317e-01 1.751868054270744324e-02 -3.420871496200561523e-01 -1.093316450715065002e-01 -1.944913864135742188e-01 -1.749889254570007324e-01 4.858964681625366211e-01 1.822622418403625488e-01 3.354434669017791748e-02
-1.320185959339141846e-01 2.952235341072082520e-01 -1.114293485879898071e-01 2.230364382266998291e-01 -2.941444516181945801e-01 1.205965355038642883e-01 -1.634103804826736450e-01 -2.857440523803234100e-02 1.509357839822769165e-01 -2.602947950363159180e-01 3.280378878116607666e-02 5.841308087110519409e-02 -7.741535454988479614e-02 -3.934989571571350098e-01 -1.132504492998123169e-01 1.236877068877220154e-01 -7.381965219974517822e-02 2.209753245115280151e-01 4.403235390782356262e-02 6.937260925769805908e-02 3.399890381842851639e-03 -1.357523202896118164e-01 -1.796683073043823242e-01 1.182501018047332764e-01 -2.886273860931396484e-01 -2.195008397102355957e-01 -5.781664699316024780e-02 -5.917905643582344055e-02 1.224115118384361267e-01 2.989894151687622070e-01 -1.195287182927131653e-01 1.948176324367523193e-01
-4.039907082915306091e-02 2.764861881732940674e-01 -2.446565330028533936e-01 3.809564113616943359e-01 -3.560027778148651123e-01 -1.610754989087581635e-02 -1.863928288221359253e-01 1.077411845326423645e-01 -4.106840118765830994e-02 7.724775373935699463e-02 2.477094233036041260e-01 3.042006194591522217e-01 1.907234042882919312e-01 -2.310633473098278046e-02 -6.514643132686614990e-02 -1.321913003921508789e-01 1.684319078922271729e-01 9.039848297834396362e-02 2.311679534614086151e-02 2.083752602338790894e-01 1.836769878864288330e-01 -2.085053175687789917e-02 -7.722021639347076416e-02 -2.643683552742004395e-01 -1.896123737096786499e-01 1.688268631696701050e-01 1.809880882501602173e-01 -1.688883900642395020e-01 -3.447818383574485779e-02 5.836644023656845093e-02 -2.485083974897861481e-02 4.406197369098663330e-02
-3.420270979404449463e-01 1.789077222347259521e-01 -6.575271487236022949e-02 3.312893509864807129e-01 -2.949988236650824547e-03 -4.420327767729759216e-02 6.987872719764709473e-02 -4.836683347821235657e-02 3.089125752449035645e-01 -1.632958799600601196e-01 -4.437619075179100037e-02 -1.460521817207336426e-01 9.060812741518020630e-02 1.135218888521194458e-01 -1.850478947162628174e-01 1.472901701927185059e-01 1.388131231069564819e-01 1.122893467545509338e-01 3.273739814758300781e-01 7.145148701965808868e-03 2.396712601184844971e-01 4.686968028545379639e-02 -2.888765633106231689e-01 -5.423637107014656067e-02 1.119905486702919006e-01 -5.159435793757438660e-02 2.189652174711227417e-01 -3.312065005302429199e-01 1.650995612144470215e-01 2.961792796850204468e-02 -1.949545182287693024e-02 1.372063755989074707e-01
-3.867132961750030518e-01 1.982208937406539917e-01 3.254013508558273315e-02 2.833430171012878418e-01 -3.330186307430267334e-01 -1.019731089472770691e-01 -1.779388040304183960e-01 -5.497302860021591187e-03 2.820664346218109131e-01 -1.659110635519027710e-01 -1.152685731649398804e-01 -1.435144394636154175e-01 -1.402689665555953979e-01 3.039680793881416321e-02 3.797742351889610291e-02 1.002170592546463013e-01 1.129083409905433655e-01 1.664385497570037842e-01 2.783100679516792297e-02 1.698096394538879395e-01 8.181342482566833496e-02 2.334953993558883667e-01 2.124597132205963135e-01 -2.102723568677902222e-01 -7.442601770162582397e-02 -6.002408638596534729e-02 1.740559637546539307e-01 1.438141986727714539e-02 -2.074002176523208618e-01 1.431157737970352173e-01 1.954179555177688599e-01 2.044842839241027832e-01
-1.949515640735626221e-01 3.534659743309020996e-01 -5.187041312456130981e-02 8.980227261781692505e-02 5.203616339713335037e-03 2.896337769925594330e-02 8.501779288053512573e-02 1.232273653149604797e-01 -8.881376124918460846e-03 -5.524702742695808411e-02 2.447241544723510742e-01 1.931917667388916016e-01 -1.805630885064601898e-02 -9.920793818309903145e-04 -4.369599372148513794e-02 -1.182224228978157043e-01 3.597873449325561523e-02 2.093821763992309570e-02 -7.174864411354064941e-02 2.676498293876647949e-01 1.204440891742706299e-01 3.063946031033992767e-02 -2.022269815206527710e-01 -4.846900999546051025e-01 -5.560845136642456055e-02 1.551759541034698486e-01 2.464201860129833221e-02 -2.689820528030395508e-01 8.202061057090759277e-02 3.689417541027069092e-01 -5.422435700893402100e-02 2.660181224346160889e-01
-4.422800242900848389e-01 -6.515968590974807739e-02 -9.469071775674819946e-02 1.373720169067382812e-01 -2.145576477050781250e-01 1.008612364530563354e-01 -7.972384244203567505e-02 -1.088345199823379517e-01 -5.636853165924549103e-03 -1.721030622720718384e-01 -1.618238836526870728e-01 1.626425385475158691e-01 1.989292502403259277e-01 -3.352462649345397949e-01 -7.649330049753189087e-02 -9.181184694170951843e-03 1.574809104204177856e-01 2.663570642471313477e-01 -2.626695930957794189e-01 8.454373478889465332e-02 4.614444822072982788e-02 -5.603486672043800354e-02 1.122678592801094055e-01 -5.213519558310508728e-02 -4.023978486657142639e-02 -1.255863755941390991e-01 -2.660188078880310059e-01 -2.619740962982177734e-01 7.764646410942077637e-02 3.142891526222229004e-01 -2.475635148584842682e-02 5.494837462902069092e-02
-1.189891323447227478e-01 1.843490153551101685e-01 -2.920944094657897949e-01 3.537379503250122070e-01 -1.022966876626014709e-01 -8.574971556663513184e-02 -1.670188754796981812e-01 -7.999069243669509888e-02 4.230364859104156494e-01 3.596869111061096191e-02 7.909667491912841797e-02 1.846700012683868408e-01 -6.947800517082214355e-02 -4.582447931170463562e-03 -3.293240070343017578e-01 3.806249424815177917e-02 -7.976679503917694092e-02 1.112790871411561966e-02 2.411517947912216187e-01 1.138958521187305450e-02 6.985393166542053223e-02 -2.019418589770793915e-02 -1.314645558595657349e-01 -1.843911409378051758e-01 -1.538135111331939697e-01 3.500788705423474312e-03 -5.537768825888633728e-02 -3.414315879344940186e-01 9.139189124107360840e-02 -1.176715567708015442e-01 1.796569377183914185e-01 1.865529865026473999e-01
-3.095685839653015137e-01 8.022072724997997284e-03 2.334453351795673370e-02 4.395881295204162598e-01 -2.796565890312194824e-01 5.080113932490348816e-02 -4.906229302287101746e-02 -1.515075117349624634e-01 2.589620947837829590e-01 5.711324512958526611e-02 6.871530413627624512e-02 -7.017869502305984497e-02 -1.093754097819328308e-01 -1.308915554545819759e-03 -4.289185162633657455e-04 -1.536540985107421875e-01 1.602576375007629395e-01 -5.565322935581207275e-02 1.678260043263435364e-02 1.638038307428359985e-01 3.301646411418914795e-01 -1.244434490799903870e-01 1.777850240468978882e-01 -1.403536498546600342e-01 -2.440310865640640259e-01 -1.206169128417968750e-01 4.396180808544158936e-02 7.532571256160736084e-02 -6.247781589627265930e-02 1.542458683252334595e-01 4.003364592790603638e-02 3.820036053657531738e-01
-6.014661490917205811e-02 5.177782177925109863e-01 -1.586680114269256592e-01 -5.724432319402694702e-02 -2.355729043483734131e-01 1.223830804228782654e-01 -1.544952243566513062e-01 -1.723771356046199799e-02 2.078615725040435791e-01 6.012275069952011108e-02 -2.577329576015472412e-01 -2.588888704776763916e-01 -1.796540319919586182e-01 1.901452690362930298e-01 -5.392212420701980591e-03 -1.704385131597518921e-02 5.824169889092445374e-02 -1.672655493021011353e-01 7.971760630607604980e-02 -2.232871949672698975e-01 9.601965546607971191e-02 -2.533659525215625763e-02 -7.914548367261886597e-02 3.164158388972282410e-02 -6.395612657070159912e-02 8.604132384061813354e-02 -8.197579532861709595e-02 -2.627863883972167969e-01 1.128356531262397766e-01 3.185756206512451172e-01 2.112081348896026611e-01 7.325458526611328125e-02
-1.395207792520523071e-01 -1.917166262865066528e-02 -2.421464622020721436e-01 9.712232649326324463e-02 -2.513358592987060547e-01 2.026943266391754150e-01 -2.190314680337905884e-01 6.546679139137268066e-02 2.471467480063438416e-02 -9.936404414474964142e-03 2.097916901111602783e-01 -2.434781640768051147e-01 -1.160194054245948792e-01 -7.041554898023605347e-03 4.490213841199874878e-02 6.735811382532119751e-02 -1.960449367761611938e-01 3.217166066169738770e-01 1.368298530578613281e-01 -3.010805249214172363e-01 1.699215732514858246e-02 1.087703481316566467e-01 -2.458758838474750519e-02 -7.719779759645462036e-02 1.662307977676391602e-01 2.366465330123901367e-01 -2.294604331254959106e-01 -1.340776532888412476e-01 6.282652914524078369e-02 2.877808213233947754e-01 2.198860794305801392e-01 2.686029672622680664e-01
1.388935595750808716e-01 -5.708150565624237061e-02 -1.803938150405883789e-01 3.084999322891235352e-01 -2.804317474365234375e-01 -3.442874550819396973e-02 -2.049975991249084473e-01 1.136840134859085083e-01 1.949209719896316528e-01 -3.229797258973121643e-02 1.235703304409980774e-01 2.143819481134414673e-01 2.195941060781478882e-01 1.133530959486961365e-01 -2.206028252840042114e-01 2.118707001209259033e-01 2.291183620691299438e-01 2.869429811835289001e-02 -2.262925729155540466e-02 2.789050042629241943e-01 -7.282679527997970581e-02 1.981614083051681519e-01 7.436317950487136841e-02 -2.600709795951843262e-01 -1.325270384550094604e-01 1.881917417049407959e-01 1.815897375345230103e-01 -1.828839629888534546e-01 -8.461561799049377441e-02 2.385136485099792480e-01 1.114691197872161865e-01 1.218064501881599426e-01
-1.090209707617759705e-01 3.251349031925201416e-01 -1.442191451787948608e-01 3.433900177478790283e-01 -1.579777896404266357e-01 3.476876914501190186e-01 -1.990169137716293335e-01 3.273046612739562988e-01 9.336211532354354858e-02 -1.754257013089954853e-03 2.720073759555816650e-01 3.788908943533897400e-02 -8.868432044982910156e-02 -7.419959641993045807e-03 -3.610147535800933838e-02 3.099419362843036652e-02 -8.248696476221084595e-02 2.141498029232025146e-01 1.463083773851394653e-01 -1.260849982500076294e-01 -8.926514536142349243e-02 -1.071784049272537231e-01 5.471704527735710144e-02 -1.381279528141021729e-01 -1.678677052259445190e-01 1.633770912885665894e-01 2.293231040239334106e-01 -3.334189532324671745e-03 1.128243505954742432e-01 -1.099953893572092056e-03 3.109585344791412354e-01 9.156888723373413086e-02
-2.518014907836914062e-01 9.001204743981361389e-03 -2.233357876539230347e-01 1.071042269468307495e-01 -1.941180229187011719e-01 5.130946636199951172e-02 -1.816782727837562561e-02 1.052093133330345154e-01 2.791755795478820801e-01 -3.609214127063751221e-01 2.630835175514221191e-01 1.981871277093887329e-01 -2.760699950158596039e-02 -9.260441362857818604e-02 -1.666785031557083130e-01 4.905564710497856140e-02 2.123848646879196167e-01 -2.910502068698406219e-02 -2.678495943546295166e-01 6.628335267305374146e-02 3.029092028737068176e-02 1.621291637420654297e-01 1.854435652494430542e-01 -2.878372371196746826e-01 -1.722969412803649902e-01 -1.028247177600860596e-01 -1.624376028776168823e-01 1.839177608489990234e-01 -1.118019297719001770e-01 2.234145998954772949e-01 1.944491863250732422e-01 -1.325103454291820526e-03
-1.459515988826751709e-01 2.635762095451354980e-01 -6.921014934778213501e-02 1.726765632629394531e-01 -2.099814713001251221e-01 2.742459774017333984e-01 -5.236917734146118164e-02 -5.539559200406074524e-02 1.659866571426391602e-01 -1.099627744406461716e-02 -9.097588062286376953e-02 -1.992281824350357056e-01 1.718527972698211670e-01 -1.071697920560836792e-01 -1.957289129495620728e-01 6.084558367729187012e-02 -1.090631037950515747e-01 1.621196866035461426e-01 -4.222968816757202148e-01 -3.588372468948364258e-02 2.874576747417449951e-01 -6.504317373037338257e-02 -1.208461225032806396e-01 -1.422809660434722900e-01 -8.219343423843383789e-02 4.340948164463043213e-02 -2.685336768627166748e-01 -1.765925809741020203e-02 -2.027365565299987793e-01 3.425338566303253174e-01 1.045852974057197571e-01 -2.984303422272205353e-02
-2.364939302206039429e-01 6.297245621681213379e-02 1.456592977046966553e-02 2.759827077388763428e-01 -2.289037406444549561e-01 3.050048649311065674e-01 9.958969056606292725e-02 2.448853291571140289e-02 1.930968314409255981e-01 -1.001487821340560913e-01 -1.810214370489120483e-01 3.165627643465995789e-02 3.153823018074035645e-01 1.292988210916519165e-01 7.222770154476165771e-02 -1.215887023136019707e-03 1.017669364809989929e-01 -6.102728843688964844e-02 -8.075731992721557617e-02 4.583464190363883972e-02 2.480937838554382324e-01 -2.175601124763488770e-01 4.109449982643127441e-01 -1.560183465480804443e-01 1.597368568181991577e-01 1.612432897090911865e-01 -4.041650518774986267e-02 -2.609997987747192383e-01 8.221063762903213501e-03 1.642307937145233154e-01 1.656018793582916260e-01 6.897402554750442505e-02
-4.488073885440826416e-01 1.845096796751022339e-01 -6.476083397865295410e-02 2.137687653303146362e-01 -1.967445760965347290e-01 -2.560260333120822906e-02 -1.502418797463178635e-02 -5.527481064200401306e-02 1.459062397480010986e-01 -2.822684049606323242e-01 2.748443186283111572e-01 2.704869508743286133e-01 -1.727472990751266479e-01 3.786059021949768066e-01 -9.782025218009948730e-02 8.954953402280807495e-02 -1.587268710136413574e-01 -2.615113556385040283e-02 -6.883043330162763596e-03 -8.029573410749435425e-02 2.122484743595123291e-01 -2.432913705706596375e-02 5.706056952476501465e-02 -9.936490654945373535e-02 -7.633329927921295166e-02 8.341929316520690918e-02 2.916635386645793915e-02 -1.820031702518463135e-01 2.821305990219116211e-01 -1.975748874247074127e-02 1.154781952500343323e-01 -1.803367771208286285e-02
-1.195423305034637451e-01 9.664136916399002075e-02 -2.920689582824707031e-01 -7.524271495640277863e-04 -2.136095762252807617e-01 3.166036009788513184e-01 -2.671728469431400299e-02 -5.820066109299659729e-02 2.329956293106079102e-01 -3.281324729323387146e-02 -1.537386924028396606e-01 2.716668844223022461e-01 1.235717162489891052e-01 2.799873352050781250e-01 2.393827885389328003e-01 3.939532637596130371e-01 -1.187267154455184937e-02 -4.820555448532104492e-02 -7.729905843734741211e-02 3.719535842537879944e-02 2.124984562397003174e-02 -1.274340599775314331e-01 1.339381933212280273e-01 -5.917334556579589844e-02 7.821004837751388550e-02 1.155447661876678467e-01 -1.809045821428298950e-01 -2.374605685472488403e-01 -4.846765100955963135e-02 3.207751214504241943e-01 1.048338115215301514e-01 9.672747552394866943e-02
-8.111568749882280827e-04 -3.309301659464836121e-02 -6.961570680141448975e-02 1.626657396554946899e-01 -1.015782132744789124e-01 2.108059972524642944e-01 1.790360808372497559e-01 8.252976834774017334e-02 2.600131630897521973e-01 -6.621935870498418808e-03 -1.675156205892562866e-01 5.803529545664787292e-02 1.043688505887985229e-01 -4.159285686910152435e-03 -4.003343731164932251e-02 2.238427102565765381e-02 3.048803508281707764e-01 3.858897387981414795e-01 -1.408935487270355225e-01 9.722041338682174683e-02 -1.254666149616241455e-01 -5.374401435256004333e-02 -5.178740248084068298e-02 -2.049837857484817505e-01 4.247021377086639404e-01 -3.168512508273124695e-02 5.328451283276081085e-03 -1.973923295736312866e-01 1.620453149080276489e-01 3.608466684818267822e-01 1.242427378892898560e-01 -1.873809397220611572e-01
-2.395060211420059204e-01 -1.162488982081413269e-01 -1.139459386467933655e-01 2.831661403179168701e-01 -3.258842825889587402e-01 3.496247828006744385e-01 2.368464171886444092e-01 1.491241455078125000e-01 2.750505208969116211e-01 -5.046995729207992554e-02 3.581884317100048065e-03 2.304852753877639771e-02 1.218881830573081970e-01 1.065967157483100891e-01 -1.119495108723640442e-01 2.768010497093200684e-01 -2.784615382552146912e-02 -1.366613656282424927e-01 -8.467938750982284546e-02 1.488886177539825439e-01 1.833908259868621826e-01 -1.473646163940429688e-01 3.023474514484405518e-01 -1.536741852760314941e-01 -1.890937089920043945e-01 8.548311889171600342e-02 8.848851430229842663e-04 -2.548428177833557129e-01 -2.919280156493186951e-02 -4.027846734970808029e-03 2.528804820030927658e-03 -8.376272767782211304e-02
-5.825257301330566406e-02 3.024726510047912598e-01 -3.324010670185089111e-01 8.984131366014480591e-02 -1.569170206785202026e-01 3.056581616401672363e-01 -8.077988773584365845e-02 -3.846504166722297668e-02 -3.915709257125854492e-02 -5.175093188881874084e-02 8.393317111767828465e-04 -2.184658497571945190e-01 1.275069080293178558e-02 -6.653747707605361938e-02 1.993728429079055786e-02 -1.728898286819458008e-01 2.046468853950500488e-01 1.176889091730117798e-01 1.669255197048187256e-01 -2.563259601593017578e-01 1.315890550613403320e-01 2.194346487522125244e-01 -2.261435538530349731e-01 -4.091032966971397400e-02 -2.325095683336257935e-01 -1.962208561599254608e-02 -2.091310769319534302e-01 -5.306461453437805176e-02 6.096363440155982971e-02 2.580594122409820557e-01 1.538619846105575562e-01 3.333473801612854004e-01
-1.744639128446578979e-01 -1.430043578147888184e-01 -1.660333126783370972e-01 3.255575895309448242e-01 -2.479089051485061646e-01 1.437246948480606079e-01 5.858120694756507874e-02 2.242934331297874451e-02 4.279084205627441406e-01 -2.442787885665893555e-01 -6.911338865756988525e-02 2.072433233261108398e-01 6.942380964756011963e-02 -5.323957279324531555e-02 -1.478929625591263175e-04 3.137405514717102051e-01 4.227121546864509583e-02 6.047117710113525391e-02 -8.539626747369766235e-02 -7.857020944356918335e-02 7.466764003038406372e-02 -1.648000180721282959e-01 -9.552050381898880005e-02 -3.558021783828735352e-02 -2.412950098514556885e-01 -2.512279152870178223e-01 -1.229179576039314270e-01 -1.106078699231147766e-01 -1.660610139369964600e-01 3.003739938139915466e-02 1.344058364629745483e-01 2.750571668148040771e-01
-2.745493352413177490e-01 9.231274574995040894e-02 -2.976760268211364746e-01 1.219461932778358459e-01 -4.232065081596374512e-01 -2.659892663359642029e-02 -2.950522899627685547e-01 1.839590370655059814e-01 1.910199522972106934e-01 4.182577598839998245e-03 2.504896931350231171e-02 -1.244228184223175049e-01 4.935419932007789612e-02 -5.071725463494658470e-04 5.776230990886688232e-02 7.844272255897521973e-02 1.635543107986450195e-01 -2.458314038813114166e-02 -2.043728232383728027e-01 -1.617650985717773438e-01 -1.340062618255615234e-01 -1.594213210046291351e-02 -1.204619035124778748e-01 -2.404685914516448975e-01 -1.443849951028823853e-01 2.998340642079710960e-03 3.693991899490356445e-01 -1.345358639955520630e-01 -1.076043024659156799e-01 2.110532224178314209e-01 6.223696842789649963e-02 -1.616313457489013672e-01
-3.291186690330505371e-01 1.739552319049835205e-01 -1.719331741333007812e-01 1.573812067508697510e-01 5.780052393674850464e-02 2.830813527107238770e-01 5.363134294748306274e-02 -9.825955331325531006e-02 2.726758420467376709e-01 4.437416046857833862e-02 -1.084412187337875366e-01 3.084112517535686493e-02 2.774287015199661255e-02 4.707459360361099243e-02 -3.173692524433135986e-01 4.517794772982597351e-02 1.968155801296234131e-01 4.590497165918350220e-02 1.110370755195617676e-01 -9.984506666660308838e-02 -2.948479168117046356e-02 -1.257596015930175781e-01 -1.579058170318603516e-01 -1.323102116584777832e-01 1.412848979234695435e-01 2.308734804391860962e-01 3.523820340633392334e-01 -2.308526933193206787e-01 4.816907458007335663e-03 -5.852663889527320862e-02 1.819815933704376221e-01 3.267086446285247803e-01
-1.864575147628784180e-01 1.375588327646255493e-01 2.022771239280700684e-01 3.953507840633392334e-01 -3.838249742984771729e-01 -7.611893862485885620e-02 -1.903634667396545410e-01 9.975975379347801208e-03 -1.813768036663532257e-02 -7.181946188211441040e-02 -9.014905244112014771e-02 9.559372067451477051e-02 5.846295878291130066e-02 2.294349968433380127e-01 -1.952280402183532715e-01 2.637727744877338409e-02 5.795196071267127991e-02 1.899417787790298462e-01 -5.252439901232719421e-02 5.128456279635429382e-03 5.131984874606132507e-02 -2.339789122343063354e-01 3.202489763498306274e-02 -3.003782629966735840e-01 -5.033426359295845032e-02 1.804861426353454590e-01 1.795264929533004761e-01 -5.138327926397323608e-02 2.688876092433929443e-01 2.532958984375000000e-01 -1.951686441898345947e-01 -8.146344870328903198e-02
-6.273981649428606033e-03 1.485693920403718948e-02 1.518058218061923981e-02 3.267580568790435791e-01 -1.437841653823852539e-01 1.552980244159698486e-01 1.217750012874603271e-01 -3.177371323108673096e-01 2.182341068983078003e-01 3.054469265043735504e-02 -2.900008857250213623e-01 -8.474235236644744873e-02 -1.126818284392356873e-01 -2.037947475910186768e-01 -4.945409670472145081e-02 6.494288332760334015e-03 2.034548372030258179e-01 1.081801056861877441e-01 1.228808611631393433e-01 -2.285100147128105164e-02 -1.376216858625411987e-02 -5.285605788230895996e-02 4.165680333971977234e-02 -5.225188732147216797e-01 7.150721549987792969e-02 4.279023502022027969e-03 -1.362940110266208649e-02 -3.479793667793273926e-01 5.391151085495948792e-02 7.979878783226013184e-02 2.252631634473800659e-01 5.210663378238677979e-02
-2.747517824172973633e-01 -1.443626731634140015e-02 -6.412760913372039795e-02 1.991128176450729370e-01 -1.815569400787353516e-01 1.414349526166915894e-01 -3.038312122225761414e-02 -1.354794353246688843e-01 -5.009879916906356812e-02 -3.834483921527862549e-01 1.251944601535797119e-01 -1.419888529926538467e-02 3.093484975397586823e-02 4.793774709105491638e-02 -4.114970192313194275e-02 -1.618284136056900024e-01 1.960951387882232666e-01 1.446984857320785522e-01 7.986281067132949829e-02 1.299003809690475464e-01 9.891594946384429932e-02 -4.195357859134674072e-01 -1.534760743379592896e-01 -1.995586603879928589e-01 2.365728914737701416e-01 -1.448835730552673340e-01 2.207340002059936523e-01 -3.334216773509979248e-01 9.236574918031692505e-02 1.347183138132095337e-01 -1.694215461611747742e-02 -1.269264817237854004e-01
-3.631089627742767334e-01 2.083878666162490845e-01 -2.564624249935150146e-01 1.176790595054626465e-01 7.261765003204345703e-02 1.897532343864440918e-01 -3.668334186077117920e-01 -1.809487491846084595e-01 -2.219421230256557465e-02 -1.663835197687149048e-01 -1.156971752643585205e-01 8.399252593517303467e-02 4.754173383116722107e-02 1.991257667541503906e-01 -2.668037116527557373e-01 -5.381371080875396729e-02 6.067785248160362244e-02 9.568247944116592407e-02 1.669861078262329102e-01 -2.034072205424308777e-02 2.253454923629760742e-01 -1.119615882635116577e-01 3.581772744655609131e-02 -2.306052148342132568e-01 -1.402411013841629028e-01 2.130449861288070679e-01 -5.976888909935951233e-02 -1.366168260574340820e-01 2.190740257501602173e-01 1.727090477943420410e-01 9.048437350429594517e-04 -2.188165634870529175e-01
-3.896197974681854248e-01 1.172905862331390381e-01 -3.005671799182891846e-01 5.950865522027015686e-02 -2.224497944116592407e-01 5.510560050606727600e-02 1.804225496016442776e-03 3.464488312602043152e-02 1.824313402175903320e-01 -5.691705644130706787e-02 7.901963591575622559e-02 -2.067357115447521210e-02 1.409500241279602051e-01 9.431460499763488770e-02 2.150384038686752319e-01 5.544682219624519348e-02 3.472281396389007568e-01 -9.435339272022247314e-02 -8.300761133432388306e-02 5.193190649151802063e-02 4.159328937530517578e-01 5.256741121411323547e-02 2.247928082942962646e-01 -1.986799091100692749e-01 1.398435682058334351e-01 1.840248852968215942e-01 -1.737411879003047943e-02 -2.168486714363098145e-01 5.328559875488281250e-02 1.946945860981941223e-02 1.982663720846176147e-01 1.321452558040618896e-01
-3.024463653564453125e-01 1.175162717700004578e-01 -2.380533069372177124e-01 1.380302608013153076e-01 -3.489605188369750977e-01 8.738987892866134644e-02 3.106809221208095551e-02 3.459367752075195312e-01 1.188331320881843567e-01 8.932911604642868042e-02 -2.091445587575435638e-02 -3.192769736051559448e-02 3.094383701682090759e-02 -8.913093060255050659e-02 1.661552637815475464e-01 2.297339439392089844e-01 -2.557085081934928894e-02 2.078596353530883789e-01 -4.679461568593978882e-02 1.749408803880214691e-02 -5.433990806341171265e-02 -1.597031056880950928e-01 -1.383560597896575928e-01 -2.369718104600906372e-01 -3.557483553886413574e-01 -1.375881284475326538e-01 3.129767775535583496e-01 -4.886951670050621033e-02 -1.247894689440727234e-01 1.407174915075302124e-01 1.565586030483245850e-01 1.662010513246059418e-02
-2.869836986064910889e-01 1.193443685770034790e-01 -1.001595854759216309e-01 -5.563700944185256958e-02 -3.491383194923400879e-01 3.822909668087959290e-02 3.616615897044539452e-03 1.858390718698501587e-01 2.285952717065811157e-01 1.381249981932342052e-03 2.167865931987762451e-01 -8.752003312110900879e-02 -2.406321167945861816e-01 5.800540372729301453e-02 -8.462418615818023682e-02 1.133483871817588806e-01 -1.250925101339817047e-02 1.309943050146102905e-01 3.686406416818499565e-03 -3.542485237121582031e-01 1.962820813059806824e-02 -3.204702436923980713e-01 8.935209363698959351e-03 -6.393199414014816284e-02 -3.529639542102813721e-01 -9.077253751456737518e-03 2.908511161804199219e-01 -1.587620824575424194e-01 -6.290269643068313599e-02 2.262923866510391235e-01 6.681294739246368408e-02 -4.725326143670827150e-04
-4.130526483058929443e-01 1.029757112264633179e-01 -1.667579412460327148e-01 1.759207248687744141e-01 -4.240519404411315918e-01 2.391331046819686890e-01 -2.896567434072494507e-02 9.311971813440322876e-02 6.384487450122833252e-02 -1.200883463025093079e-01 -3.076306581497192383e-01 1.105781868100166321e-01 7.898680865764617920e-02 1.063454225659370422e-01 1.920805275440216064e-01 5.592768266797065735e-02 1.126167476177215576e-01 -4.254970327019691467e-02 -1.170842573046684265e-01 1.469966769218444824e-02 9.484916925430297852e-02 -1.888754963874816895e-01 2.894944846630096436e-01 3.122142516076564789e-02 2.147301882505416870e-01 3.739612922072410583e-02 -5.129399523138999939e-02 -3.128549158573150635e-01 -8.439325541257858276e-02 8.823195844888687134e-02 9.846447408199310303e-02 -9.512825869023799896e-03
-4.058302342891693115e-01 8.068851381540298462e-02 -8.347996324300765991e-02 2.139759957790374756e-01 -7.970656454563140869e-02 -5.894872173666954041e-02 -1.997598260641098022e-01 -1.257251799106597900e-01 -1.171047836542129517e-01 -2.682146131992340088e-01 2.147148102521896362e-01 -1.331629455089569092e-01 -8.515617996454238892e-02 3.657895922660827637e-01 -5.831190943717956543e-02 1.786344498395919800e-01 -1.155630573630332947e-01 -1.761451177299022675e-02 8.374208956956863403e-02 1.077998951077461243e-01 1.524292975664138794e-01 -1.859992295503616333e-01 6.329355388879776001e-02 -1.038718149065971375e-01 -2.740055918693542480e-01 -2.359395660459995270e-02 -1.704454235732555389e-02 -2.747685611248016357e-01 2.014860212802886963e-01 2.911644876003265381e-01 2.383353374898433685e-02 4.854132607579231262e-02
-1.359725743532180786e-01 -7.916653156280517578e-02 -2.212848514318466187e-01 -1.224365979433059692e-01 -2.474716901779174805e-01 1.000365093350410461e-01 -1.308201551437377930e-01 5.402928218245506287e-03 1.079024076461791992e-01 -2.837276756763458252e-01 -2.954911589622497559e-01 -3.809285908937454224e-02 1.391374766826629639e-01 -1.302254968322813511e-03 7.216259092092514038e-02 2.305624634027481079e-01 -1.265503093600273132e-02 3.226765990257263184e-01 2.050018757581710815e-01 2.465408295392990112e-02 1.905360221862792969e-01 -8.833443373441696167e-02 -2.218562364578247070e-02 -2.534905374050140381e-01 5.738158524036407471e-02 -1.850464940071105957e-02 5.888823047280311584e-02 -2.463838905096054077e-01 -4.527516663074493408e-02 3.295662105083465576e-01 3.476694226264953613e-01 -9.560229629278182983e-02
-1.377222836017608643e-01 1.464095860719680786e-01 -7.463791221380233765e-02 3.798445463180541992e-01 -1.643063426017761230e-01 1.915670000016689301e-02 -6.065002642571926117e-03 -1.759149506688117981e-02 2.972689867019653320e-01 -5.057448055595159531e-03 -9.149852395057678223e-02 -4.021033942699432373e-01 -2.744028344750404358e-02 9.778445959091186523e-02 -5.718994513154029846e-02 8.636456727981567383e-02 3.036490976810455322e-01 2.517981231212615967e-01 -1.670630723237991333e-01 9.912342764437198639e-03 2.621964514255523682e-01 -1.499998569488525391e-01 -3.575950395315885544e-03 -2.348866164684295654e-01 -7.393996231257915497e-03 2.930383980274200439e-01 1.820021076127886772e-03 7.819265127182006836e-02 -1.341158151626586914e-01 1.287852972745895386e-01 -5.869418848305940628e-03 2.141051739454269409e-01
-4.252841472625732422e-01 1.991171687841415405e-01 -3.616088330745697021e-01 7.008077949285507202e-02 3.402538225054740906e-02 7.228357344865798950e-02 1.749870479106903076e-01 -2.336509376764297485e-01 3.690426945686340332e-01 -1.050784140825271606e-01 3.889471292495727539e-02 1.497967243194580078e-01 -2.921037673950195312e-01 2.038344889879226685e-01 -5.835812911391258240e-02 1.108664125204086304e-01 -1.517211496829986572e-01 8.144839107990264893e-02 -5.562106892466545105e-02 -1.073670238256454468e-01 1.104139089584350586e-01 5.291235819458961487e-02 2.429178804159164429e-01 -1.628794819116592407e-01 7.311572134494781494e-02 1.088323667645454407e-01 3.913357853889465332e-02 -2.209216654300689697e-01 1.517467051744461060e-01 5.333325266838073730e-02 -7.965576834976673126e-03 -1.393584813922643661e-02
-8.965066075325012207e-02 1.036990582942962646e-01 -9.042180329561233521e-02 4.069890975952148438e-01 -1.587481945753097534e-01 1.784883588552474976e-01 -1.740322709083557129e-01 1.938526146113872528e-02 1.456740200519561768e-01 -2.926458418369293213e-01 -1.077304128557443619e-02 -5.427820980548858643e-02 -2.178370058536529541e-01 -1.705086380243301392e-01 -1.321445871144533157e-02 1.159532740712165833e-01 2.612345516681671143e-01 3.478615880012512207e-01 -2.259973995387554169e-02 1.583399027585983276e-01 3.315637111663818359e-01 -1.970482468605041504e-01 3.712230594828724861e-03 -6.557668000459671021e-02 -1.615919470787048340e-01 -4.484231397509574890e-02 5.823279172182083130e-02 1.467656642198562622e-01 -1.211835220456123352e-01 2.639211118221282959e-01 -1.075707674026489258e-01 5.220014601945877075e-02
-1.183436363935470581e-01 1.850471496582031250e-01 -3.157899528741836548e-02 3.109564632177352905e-02 -2.553889453411102295e-01 2.474101036787033081e-01 9.748472832143306732e-03 6.775284651666879654e-03 7.226854562759399414e-02 -1.906489431858062744e-01 -2.783962700050324202e-04 -1.076790317893028259e-01 6.190474145114421844e-03 -1.362888067960739136e-01 -1.505223363637924194e-01 1.992240250110626221e-01 -2.509864270687103271e-01 3.772102594375610352e-01 -2.112426608800888062e-01 1.025941129773855209e-02 2.155601978302001953e-01 -8.205403387546539307e-02 1.186582222580909729e-01 -2.071662843227386475e-01 3.607641160488128662e-02 7.659804821014404297e-02 -4.157801866531372070e-01 -6.937235593795776367e-02 -1.008928865194320679e-01 2.803716659545898438e-01 2.309267669916152954e-01 4.371180012822151184e-02
-1.200770139694213867e-01 -4.485175386071205139e-02 5.680050700902938843e-02 -4.278963804244995117e-02 -1.394977271556854248e-01 2.706946432590484619e-01 2.880504727363586426e-02 3.636876642704010010e-01 4.050561785697937012e-01 -1.691311746835708618e-01 -1.417166646569967270e-02 2.254228293895721436e-01 6.010732427239418030e-02 1.028133332729339600e-01 1.422431170940399170e-01 -6.113648414611816406e-02 3.076420351862907410e-02 2.525383234024047852e-01 7.940346747636795044e-02 1.422100961208343506e-01 1.116659641265869141e-01 -1.612213999032974243e-01 1.855719089508056641e-01 6.010129116475582123e-03 2.332547456026077271e-01 -2.330483868718147278e-03 -1.113699153065681458e-01 -3.130683600902557373e-01 1.656695455312728882e-01 2.994824349880218506e-01 1.524729430675506592e-01 -3.787890076637268066e-02
-1.526618152856826782e-01 1.060441285371780396e-01 -3.682321906089782715e-01 4.141310974955558777e-02 -2.069764137268066406e-01 -5.791674554347991943e-02 -3.483381569385528564e-01 1.109804511070251465e-01 1.776856780052185059e-01 6.670406460762023926e-02 5.291255936026573181e-02 -2.325314879417419434e-01 2.414540350437164307e-01 2.106068432331085205e-01 1.618425697088241577e-01 -4.894652962684631348e-02 2.021846026182174683e-01 9.101099520921707153e-02 -1.860893964767456055e-01 -1.508327722549438477e-01 -1.733254343271255493e-01 -3.376544639468193054e-02 9.404024481773376465e-02 -3.214647173881530762e-01 -6.781645864248275757e-02 5.359209701418876648e-02 1.561104506254196167e-01 -6.396110355854034424e-02 1.189917773008346558e-01 3.347281813621520996e-01 1.063123792409896851e-01 -2.845433540642261505e-02
-3.287197947502136230e-01 2.052993923425674438e-01 -1.241221576929092407e-01 4.870450496673583984e-02 -5.954625084996223450e-02 1.086647287011146545e-01 1.254151612520217896e-01 -4.215516895055770874e-02 3.092938661575317383e-01 -3.409408330917358398e-01 -1.052607130259275436e-02 3.159238398075103760e-01 4.768777266144752502e-02 7.019994407892227173e-02 -1.350627094507217407e-01 1.010668464004993439e-02 3.331800550222396851e-02 2.231126576662063599e-01 -1.445106565952301025e-01 -1.390890032052993774e-01 9.220051579177379608e-03 -8.429460227489471436e-02 2.291626110672950745e-02 -2.784502506256103516e-01 -1.557920575141906738e-01 -2.729128599166870117e-01 -1.845613420009613037e-01 -1.331672966480255127e-01 -4.116925876587629318e-03 2.282531857490539551e-01 -2.569150030612945557e-01 1.294191330671310425e-01
-1.601147502660751343e-01 3.405554965138435364e-02 -5.148757249116897583e-02 2.478688210248947144e-01 -1.129689887166023254e-01 1.296378225088119507e-01 1.162155494093894958e-01 -2.934218645095825195e-01 3.544071018695831299e-01 -5.744085833430290222e-02 -7.369936257600784302e-02 -6.592892855405807495e-02 6.903825700283050537e-02 3.323732875287532806e-03 -1.308206170797348022e-01 5.641361325979232788e-02 2.736614048480987549e-01 1.265375614166259766e-01 2.855508625507354736e-01 -1.463344395160675049e-01 6.667602062225341797e-02 -1.038801521062850952e-01 -5.653098970651626587e-02 -3.191957175731658936e-01 3.706591129302978516e-01 5.066218227148056030e-02 -7.539966702461242676e-02 -2.154649943113327026e-01 8.983232825994491577e-02 1.286499202251434326e-01 2.355162054300308228e-01 -1.728000640869140625e-01
-2.130930423736572266e-01 2.263198792934417725e-01 -3.151683807373046875e-01 -1.139958053827285767e-01 9.301500022411346436e-02 1.435749232769012451e-01 -1.173347979784011841e-02 -8.779294788837432861e-02 -2.067566812038421631e-01 -1.807820051908493042e-01 -7.013336289674043655e-04 7.869113981723785400e-02 -1.180680235847830772e-03 1.239889953285455704e-02 -2.092844247817993164e-01 -8.157758042216300964e-03 1.093016713857650757e-01 1.773058176040649414e-01 -9.134862571954727173e-02 -4.487844109535217285e-01 1.460228115320205688e-01 -2.214162051677703857e-01 1.506401784718036652e-02 -1.251878142356872559e-01 -1.477665305137634277e-01 -2.638647332787513733e-02 -4.449784010648727417e-02 -3.731394112110137939e-01 1.190898492932319641e-01 3.118237853050231934e-01 1.086779832839965820e-01 -4.397878423333168030e-02
-3.560062646865844727e-01 6.265990436077117920e-02 -1.756227910518646240e-01 2.409998476505279541e-01 -2.675884775817394257e-02 9.847022593021392822e-02 4.673885926604270935e-02 -3.107318468391895294e-02 2.309882314875721931e-03 -8.428028225898742676e-02 2.861410379409790039e-01 9.944665431976318359e-02 2.291631549596786499e-01 2.810614705085754395e-01 -8.948290348052978516e-02 2.672891616821289062e-01 1.721827685832977295e-01 1.812870055437088013e-01 1.124121248722076416e-01 4.868637397885322571e-02 -1.357179880142211914e-01 -2.065895050764083862e-01 -2.021947354078292847e-01 5.857683345675468445e-02 1.282160580158233643e-01 8.641251176595687866e-02 -2.134333178400993347e-02 -2.426988631486892700e-01 -1.913677453994750977e-01 3.405255079269409180e-01 8.754903823137283325e-02 1.748415976762771606e-01
-2.206397652626037598e-01 -1.309401988983154297e-01 -2.760877311229705811e-01 1.917426884174346924e-01 -2.464891225099563599e-02 8.775247633457183838e-02 -2.935299277305603027e-01 1.307440847158432007e-01 1.198543086647987366e-01 -9.864961355924606323e-02 1.334859579801559448e-01 -4.954713955521583557e-02 -1.967823803424835205e-01 1.662726253271102905e-01 -7.283040881156921387e-02 7.740042358636856079e-02 -7.734681665897369385e-02 1.392793357372283936e-01 -1.540011912584304810e-01 -2.440711408853530884e-01 -1.629845052957534790e-02 -9.870887547731399536e-02 3.065673112869262695e-01 -3.616067022085189819e-02 1.340018212795257568e-01 1.133686974644660950e-01 -9.490866214036941528e-02 -1.974706351757049561e-01 8.085608482360839844e-02 8.833051472902297974e-02 2.664116919040679932e-01 4.577018916606903076e-01
-8.094463497400283813e-03 1.518645733594894409e-01 -2.634918093681335449e-01 -5.396722629666328430e-02 -1.899143308401107788e-01 1.186846494674682617e-01 1.105345599353313446e-02 1.971802562475204468e-01 1.616928279399871826e-01 -2.564420402050018311e-01 7.740792632102966309e-02 6.419795751571655273e-02 -2.266067713499069214e-01 1.027720514684915543e-02 6.465338170528411865e-02 1.344192177057266235e-01 1.432908028364181519e-01 3.032351434230804443e-01 -2.451844327151775360e-02 -1.177231520414352417e-01 -2.612220346927642822e-01 2.036793231964111328e-01 -1.105374619364738464e-01 -2.622770518064498901e-02 1.279820948839187622e-01 3.373659253120422363e-01 -1.768306456506252289e-02 -1.444371491670608521e-01 1.203145012259483337e-01 4.303610324859619141e-01 3.215587511658668518e-02 1.949041932821273804e-01
-3.039351999759674072e-01 2.060443013906478882e-01 -1.097065359354019165e-01 3.202773034572601318e-01 -7.120472937822341919e-02 2.994995713233947754e-01 2.326036989688873291e-02 -8.766955882310867310e-02 9.255917742848396301e-03 5.491181463003158569e-02 -2.202811390161514282e-01 -8.535964041948318481e-02 3.200838267803192139e-01 -1.433073133230209351e-01 9.596467763185501099e-02 1.226770132780075073e-01 9.226405620574951172e-02 1.683425456285476685e-01 -1.873799562454223633e-01 5.972886458039283752e-02 2.791863679885864258e-02 2.466225437819957733e-02 2.248321920633316040e-01 -8.541081100702285767e-02 9.085272252559661865e-02 2.502588331699371338e-01 -1.407724916934967041e-01 -3.734107911586761475e-01 1.658038198947906494e-01 1.383620053529739380e-01 1.105584055185317993e-01 1.328204572200775146e-01
-3.612833321094512939e-01 -6.823654286563396454e-03 -1.301401704549789429e-01 2.781055867671966553e-01 -3.125545978546142578e-01 1.561329811811447144e-01 1.340446770191192627e-01 1.116816177964210510e-01 2.524656057357788086e-01 -3.458475470542907715e-01 2.375215440988540649e-01 3.564263507723808289e-02 1.754392832517623901e-01 -3.246256709098815918e-02 -1.441740989685058594e-01 2.720397412776947021e-01 4.388983920216560364e-02 -4.672493413090705872e-02 -6.077698990702629089e-02 -1.859064996242523193e-01 2.016220092773437500e-01 -8.554409444332122803e-02 -2.018056623637676239e-02 -9.206271171569824219e-02 -1.338412165641784668e-01 -3.905896097421646118e-02 -1.754202246665954590e-01 -2.625688612461090088e-01 -1.670977324247360229e-01 -2.196145802736282349e-02 -6.589318066835403442e-02 6.215209513902664185e-02
-1.672596037387847900e-01 3.258511126041412354e-01 -1.138695478439331055e-01 1.600017696619033813e-01 -1.485714465379714966e-01 -1.448927726596593857e-02 2.261115796864032745e-02 -4.630829021334648132e-02 -7.842242717742919922e-02 -1.308297663927078247e-01 2.872122228145599365e-01 2.325181961059570312e-01 -2.998170815408229828e-02 -4.471654072403907776e-02 -9.163345396518707275e-02 -9.189334511756896973e-02 8.848325163125991821e-02 -7.499156892299652100e-02 -8.075006306171417236e-02 2.517561912536621094e-01 6.218570843338966370e-02 8.622485399246215820e-02 -3.891203925013542175e-02 -4.751154482364654541e-01 -5.198295414447784424e-02 2.236279696226119995e-01 -1.562554389238357544e-02 -2.020213752985000610e-01 1.987988948822021484e-01 2.719199657440185547e-01 -3.831635043025016785e-02 3.036022484302520752e-01
3.517875447869300842e-02 2.503818273544311523e-01 -2.875577099621295929e-02 -5.594038590788841248e-02 1.618152670562267303e-02 8.809798397123813629e-03 -1.361917704343795776e-02 6.995639950037002563e-02 1.521289497613906860e-01 -1.965693384408950806e-01 1.390109211206436157e-01 2.526683509349822998e-01 -2.821941375732421875e-01 2.047640979290008545e-01 -1.271177828311920166e-01 1.803267449140548706e-01 2.582645043730735779e-02 1.589011251926422119e-01 1.205592006444931030e-01 3.408097103238105774e-02 2.406016737222671509e-02 -3.058273717761039734e-02 -9.073781967163085938e-02 -4.339092075824737549e-01 9.299595654010772705e-02 1.375380903482437134e-01 4.976770654320716858e-02 -1.028080657124519348e-01 -2.866769582033157349e-02 4.676186144351959229e-01 2.218032479286193848e-01 2.501513361930847168e-01
-1.037808060646057129e-01 3.428460285067558289e-02 -7.964583486318588257e-02 9.376703947782516479e-02 -1.537468880414962769e-01 4.031259119510650635e-01 -3.097760081291198730e-01 -1.052900180220603943e-01 4.197163283824920654e-01 -3.267005383968353271e-01 2.572925761342048645e-02 8.542879670858383179e-02 -1.945499628782272339e-01 -5.069730430841445923e-02 5.143522843718528748e-02 4.176698625087738037e-02 -2.377594634890556335e-02 -2.127830684185028076e-02 -2.318827360868453979e-01 1.361822709441184998e-02 1.662507504224777222e-01 -1.649271547794342041e-01 -2.308887243270874023e-01 -2.374229729175567627e-01 -1.858749985694885254e-01 1.526023149490356445e-01 -1.047513633966445923e-01 3.865324705839157104e-02 3.002483770251274109e-02 1.274754405021667480e-01 -1.866883337497711182e-01 4.750873520970344543e-02
-3.020745329558849335e-02 8.514949679374694824e-02 -6.312686204910278320e-02 1.962375938892364502e-01 -2.662274241447448730e-01 3.147340714931488037e-01 5.427430942654609680e-02 1.368163377046585083e-01 7.354905456304550171e-02 1.214601173996925354e-01 9.924314171075820923e-02 1.454244554042816162e-01 -1.933910846710205078e-01 -9.712768346071243286e-02 -1.911089569330215454e-01 1.813138253055512905e-03 -2.922248542308807373e-01 8.483775891363620758e-03 -2.082086503505706787e-01 -1.817328482866287231e-01 1.191384047269821167e-01 -1.385684758424758911e-01 2.039415687322616577e-01 -3.177447319030761719e-01 -2.786686085164546967e-02 2.405784130096435547e-01 2.899167835712432861e-01 -2.585476934909820557e-01 4.321026150137186050e-03 1.156979277729988098e-01 2.370616793632507324e-01 -7.921031117439270020e-02
-3.900283277034759521e-01 -1.586649939417839050e-02 -3.578409850597381592e-01 1.442420575767755508e-02 1.296488940715789795e-02 2.123349905014038086e-01 1.733585149049758911e-01 -6.697909906506538391e-03 2.978176772594451904e-01 8.511109650135040283e-02 -1.378658562898635864e-01 -3.846234455704689026e-02 9.187918901443481445e-02 2.753034830093383789e-01 -2.917163372039794922e-01 -3.174511715769767761e-02 9.227957576513290405e-02 1.251862943172454834e-01 -2.610339410603046417e-02 1.162256076931953430e-01 -1.172547191381454468e-01 -2.150393128395080566e-01 -5.672578513622283936e-02 -1.754076629877090454e-01 2.632313035428524017e-02 7.681130617856979370e-02 2.267618775367736816e-01 -2.827532887458801270e-01 -1.123327538371086121e-01 -5.340760108083486557e-03 1.016192138195037842e-01 2.529031038284301758e-01
5.816300213336944580e-02 8.946621417999267578e-02 -1.526579707860946655e-01 5.022850632667541504e-01 -3.357410728931427002e-01 1.069036964327096939e-02 -4.175499081611633301e-01 1.184512898325920105e-01 1.463241130113601685e-01 -1.390327811241149902e-01 2.488151788711547852e-01 5.063601955771446228e-02 8.206673711538314819e-02 -7.441503554582595825e-02 1.048357561230659485e-01 -4.575571045279502869e-02 1.749485433101654053e-01 -2.052781172096729279e-02 -1.047475612722337246e-03 7.666322588920593262e-02 8.039722591638565063e-02 -1.469671875238418579e-01 -2.135085314512252808e-01 -2.501752376556396484e-01 1.089699566364288330e-01 -1.511888802051544189e-01 1.344939023256301880e-01 -4.887668415904045105e-02 7.092966139316558838e-02 1.297192573547363281e-01 1.756765246391296387e-01 1.260755304247140884e-02
-7.699310779571533203e-02 1.327032744884490967e-01 -4.044218659400939941e-01 3.849592059850692749e-02 -1.078795120120048523e-01 5.167689174413681030e-02 -3.070261180400848389e-01 1.350574195384979248e-01 1.729993820190429688e-01 3.385231643915176392e-02 2.842980623245239258e-01 1.164554879069328308e-01 1.160525828599929810e-01 9.268888831138610840e-02 7.033225148916244507e-02 -8.401273190975189209e-02 1.438307911157608032e-01 -9.041783958673477173e-02 -1.585589796304702759e-01 3.071181662380695343e-02 3.150126934051513672e-01 -1.220311000943183899e-01 3.424113094806671143e-01 1.014422625303268433e-01 -4.552142694592475891e-02 -1.336041688919067383e-01 -1.460097879171371460e-01 -1.624684184789657593e-01 1.037613674998283386e-01 3.639532625675201416e-01 1.104409322142601013e-01 -7.356987148523330688e-02
4.427537694573402405e-02 3.164888545870780945e-02 -1.674313992261886597e-01 2.985519468784332275e-01 -2.705280780792236328e-01 -2.839745208621025085e-02 -8.615130931138992310e-02 3.666411936283111572e-01 1.419351398944854736e-01 1.362572703510522842e-02 2.817864120006561279e-01 1.259022802114486694e-01 1.037319451570510864e-01 1.425550878047943115e-01 -1.083459481596946716e-01 3.577753528952598572e-02 6.048508360981941223e-02 -1.809992492198944092e-01 -1.694798320531845093e-01 1.056325510144233704e-01 3.078967100009322166e-03 -3.121065795421600342e-01 -1.323145329952239990e-01 -3.308518528938293457e-01 -8.549192547798156738e-02 -5.796383693814277649e-02 4.336353391408920288e-02 -1.958396583795547485e-01 1.850115954875946045e-01 3.215711712837219238e-01 8.571798354387283325e-02 -8.812741935253143311e-02
5.113935098052024841e-02 8.235317468643188477e-02 -7.844301313161849976e-02 3.114163875579833984e-01 -3.563387691974639893e-01 -9.785834699869155884e-02 -1.033856794238090515e-01 5.703985318541526794e-02 1.192382946610450745e-01 7.098688185214996338e-02 1.849649399518966675e-01 1.018714085221290588e-01 3.122639954090118408e-01 6.306512653827667236e-02 -1.528802514076232910e-01 1.286300867795944214e-01 -6.011951714754104614e-02 -7.203420996665954590e-02 2.754537155851721764e-03 -1.389556974172592163e-01 4.428708925843238831e-02 2.879540808498859406e-02 -1.345705538988113403e-01 -4.053093791007995605e-01 -8.839756250381469727e-03 -2.024264447391033173e-02 -1.060306876897811890e-01 -2.785057425498962402e-01 1.846801936626434326e-01 3.704002201557159424e-01 -1.394349485635757446e-01 1.959252804517745972e-01
-2.373091876506805420e-01 1.472655534744262695e-01 -1.502220332622528076e-01 -4.838285222649574280e-02 -3.740678131580352783e-01 1.978646963834762573e-01 1.892182230949401855e-02 -1.344713270664215088e-01 3.132549226284027100e-01 -1.658685058355331421e-01 6.284818053245544434e-02 -2.088834717869758606e-02 5.293690413236618042e-02 -2.577912993729114532e-02 -5.469067394733428955e-02 1.114354804158210754e-01 1.289000362157821655e-01 4.364437609910964966e-02 -1.828375756740570068e-01 -2.482420057058334351e-01 -1.523398607969284058e-01 1.690478026866912842e-01 2.582896053791046143e-01 -1.640213578939437866e-01 -2.583368718624114990e-01 -1.707068234682083130e-01 -1.763899326324462891e-01 -2.719062864780426025e-01 -2.422618120908737183e-01 8.886524289846420288e-02 3.734977915883064270e-02 1.509505808353424072e-01
-3.827509656548500061e-02 1.716762036085128784e-01 -2.300737649202346802e-01 1.560512036085128784e-01 -1.320075094699859619e-01 -2.320146746933460236e-02 -7.376447319984436035e-02 -3.468031883239746094e-01 1.695048362016677856e-01 1.273596584796905518e-01 -7.797396392561495304e-04 1.231234967708587646e-01 -1.076143532991409302e-01 -4.041467234492301941e-02 1.128450110554695129e-01 -1.414873749017715454e-01 2.115219533443450928e-01 2.423691898584365845e-01 1.317971348762512207e-01 -7.756846491247415543e-03 4.808457568287849426e-02 -4.285525158047676086e-02 9.150929003953933716e-02 -2.871142923831939697e-01 -2.456141635775566101e-02 -3.518005460500717163e-02 -1.492710262537002563e-01 -5.119351744651794434e-01 4.356893897056579590e-02 -1.246988889761269093e-03 5.422889068722724915e-02 3.675676584243774414e-01
-3.667247667908668518e-02 1.690369248390197754e-01 -1.016756892204284668e-01 3.140265047550201416e-01 -3.238127231597900391e-01 1.091569885611534119e-01 1.257132925093173981e-02 1.423978656530380249e-01 1.444065477699041367e-02 1.142886802554130554e-01 2.314142286777496338e-01 3.429659903049468994e-01 3.076876103878021240e-01 1.574931442737579346e-01 -1.654936559498310089e-02 -1.628799587488174438e-01 1.327227205038070679e-01 9.206156432628631592e-02 -2.153531834483146667e-02 9.733706712722778320e-02 -2.832661755383014679e-02 7.533046603202819824e-02 -1.467951089143753052e-01 -3.506305217742919922e-01 3.301219642162322998e-02 1.176648810505867004e-01 -5.947851762175559998e-02 -2.889167368412017822e-01 1.901315897703170776e-01 1.523416638374328613e-01 1.726323664188385010e-01 1.228650957345962524e-01
-2.172037512063980103e-01 8.588007092475891113e-02 -3.296776115894317627e-01 2.301041632890701294e-01 -1.657173037528991699e-01 2.630982734262943268e-02 5.838903039693832397e-02 2.595741748809814453e-01 1.512579247355461121e-02 -8.444692939519882202e-02 6.172336265444755554e-02 -2.200444787740707397e-02 3.527911007404327393e-02 -3.781303018331527710e-02 -1.262763440608978271e-01 1.451653894037008286e-02 -1.804440319538116455e-01 1.406943947076797485e-01 2.582073509693145752e-01 -2.633932419121265411e-02 7.736546546220779419e-02 1.826100349426269531e-01 -7.441426813602447510e-02 -4.360623657703399658e-01 -8.184809237718582153e-02 -8.210726827383041382e-02 -7.693020999431610107e-02 -2.625358402729034424e-01 2.344993501901626587e-01 3.293472230434417725e-01 -2.024914622306823730e-01 8.305829763412475586e-02
[truncated: 3,270,894 more chars]
