# Supplementary material for: The Language of Innovation
Source: PLoS One. 2020 Apr 30;15(4):e0230107. doi: 10.1371/journal.pone.0230107 (PMC7194493; doi:10.1371/journal.pone.0230107)
Supplement: S13 File — (GZ) [file pone.0230107.s013.tar.gz › 1991-1995/V2Run_15_VS_4500_embeddings1991-1995ED32.txt]

1.029768735170364380e-01 1.794351637363433838e-01 -1.176122054457664490e-01 -2.428776472806930542e-01 3.189277350902557373e-01 2.250974774360656738e-01 2.303990274667739868e-01 2.296718955039978027e-01 1.817030012607574463e-01 1.392631977796554565e-01 -5.867133662104606628e-02 1.408251225948333740e-01 4.405908286571502686e-02 -1.195821240544319153e-01 1.558421999216079712e-01 -4.740606993436813354e-02 9.607505798339843750e-02 2.943004071712493896e-01 1.208166405558586121e-01 -1.323694586753845215e-01 -3.961317986249923706e-02 -1.152708381414413452e-01 1.312153041362762451e-01 1.106302812695503235e-01 1.571792960166931152e-01 7.152578979730606079e-02 2.803858816623687744e-01 -1.777912229299545288e-01 9.830469638109207153e-02 2.656396627426147461e-01 -3.148019611835479736e-01 1.266894787549972534e-01
-1.238667294383049011e-01 -4.386528860777616501e-03 -2.339065223932266235e-01 -2.006636857986450195e-01 2.187810391187667847e-01 3.061010837554931641e-01 2.485807985067367554e-01 8.114131540060043335e-02 1.211608797311782837e-01 -1.589250415563583374e-01 -1.999940723180770874e-01 1.504269093275070190e-01 2.651357352733612061e-01 -2.648543715476989746e-01 4.202682524919509888e-02 -2.357280552387237549e-01 5.907443165779113770e-02 1.980936527252197266e-02 1.349755674600601196e-01 -3.600911051034927368e-02 -1.351183187216520309e-02 -1.945135593414306641e-01 -2.065860033035278320e-01 -7.254577428102493286e-02 2.288073003292083740e-01 -1.940007805824279785e-01 5.183601751923561096e-02 -3.678035736083984375e-01 1.468809396028518677e-01 -1.048559509217739105e-02 -1.420991569757461548e-01 1.381698157638311386e-02
-3.259242475032806396e-01 4.942482709884643555e-02 -2.172519862651824951e-01 -9.594912827014923096e-02 2.400995939970016479e-01 -2.067989259958267212e-01 7.079721242189407349e-02 2.475635893642902374e-02 3.891389816999435425e-02 -6.499283481389284134e-03 -2.107259631156921387e-01 1.852599680423736572e-01 2.581107430160045624e-02 1.127973943948745728e-01 1.429327875375747681e-01 -2.593078017234802246e-01 -6.804450601339340210e-02 2.133171260356903076e-02 3.196885287761688232e-01 -7.852265238761901855e-02 -1.234127953648567200e-02 -5.397937074303627014e-02 9.985513240098953247e-02 -1.188186835497617722e-02 2.061397284269332886e-01 -6.579970568418502808e-02 2.199495583772659302e-01 -1.780533194541931152e-01 3.472418487071990967e-01 2.866345643997192383e-01 -1.959092468023300171e-01 2.299858629703521729e-01
-4.299893081188201904e-01 -9.043851494789123535e-02 -3.504984825849533081e-02 4.395071789622306824e-02 2.799770236015319824e-01 2.250595949590206146e-02 8.945563435554504395e-02 1.317229270935058594e-01 -1.331226900219917297e-02 -1.210332363843917847e-01 3.616300970315933228e-02 2.830053865909576416e-01 1.756358444690704346e-01 -4.990727826952934265e-02 7.120444625616073608e-02 -3.960025906562805176e-01 1.889992803335189819e-01 1.539692431688308716e-01 5.941832438111305237e-02 -2.457780241966247559e-01 -2.288124263286590576e-01 -1.838509440422058105e-01 1.402577161788940430e-01 9.576356410980224609e-02 6.335683912038803101e-02 -4.719523712992668152e-02 -8.326618373394012451e-02 8.165427483618259430e-03 4.601144790649414062e-02 2.572575211524963379e-01 -1.684644520282745361e-01 2.445121109485626221e-01
-1.860419660806655884e-01 -4.917844384908676147e-02 3.439185395836830139e-02 8.596304059028625488e-02 3.685962557792663574e-01 2.171863615512847900e-01 2.021654248237609863e-01 -7.626298815011978149e-02 -1.839701235294342041e-01 -1.007289737462997437e-01 -7.059620320796966553e-02 9.359914064407348633e-02 -2.194705158472061157e-01 -1.329597085714340210e-01 9.302024543285369873e-02 -4.028377532958984375e-01 -1.506321132183074951e-01 1.118622049689292908e-01 -9.256649762392044067e-02 -3.060143291950225830e-01 -5.213101208209991455e-02 -8.325086534023284912e-02 1.092251464724540710e-01 1.666145324707031250e-01 9.349151700735092163e-02 1.483418792486190796e-01 -2.092079631984233856e-02 -2.528299987316131592e-01 -1.671609096229076385e-02 3.511151969432830811e-01 -1.178465858101844788e-01 1.041809320449829102e-01
-2.977585494518280029e-01 2.628502547740936279e-01 -3.257723525166511536e-02 -7.630460709333419800e-02 1.760432124137878418e-01 7.299056649208068848e-02 -8.136501535773277283e-03 1.351811438798904419e-01 1.185378804802894592e-01 -4.746264591813087463e-02 3.063428401947021484e-01 -2.319950312376022339e-01 -6.310699135065078735e-02 -2.502592802047729492e-01 1.348085701465606689e-01 -2.799251675605773926e-01 7.003214955329895020e-02 1.076527610421180725e-01 8.498033881187438965e-02 4.617910832166671753e-02 -2.204532921314239502e-02 -1.406136453151702881e-01 1.708914190530776978e-01 3.967487718909978867e-03 3.323535025119781494e-01 4.178636968135833740e-01 1.886704713106155396e-01 -1.670051366090774536e-01 8.024995028972625732e-02 1.004334315657615662e-01 -3.243533894419670105e-02 1.101420223712921143e-01
-2.515490055084228516e-01 2.233114391565322876e-01 -1.394571270793676376e-02 -1.138443499803543091e-01 9.514910727739334106e-02 1.284416764974594116e-01 1.184087619185447693e-01 3.981364369392395020e-01 1.219978556036949158e-01 -2.073358595371246338e-01 1.404265873134136200e-02 2.696993649005889893e-01 -2.004906535148620605e-01 -1.656477749347686768e-01 7.280261814594268799e-02 -1.384698748588562012e-01 3.432042896747589111e-02 -1.421703398227691650e-01 5.423929542303085327e-03 2.218967303633689880e-02 7.294195145368576050e-02 -1.096195280551910400e-01 7.154048234224319458e-02 -8.215611428022384644e-02 2.199897766113281250e-01 -2.384894490242004395e-01 -1.795863360166549683e-01 -1.147208511829376221e-01 3.757342994213104248e-01 1.191923841834068298e-01 -1.122605279088020325e-01 2.879456281661987305e-01
-1.906623840332031250e-01 1.487829815596342087e-02 1.908569037914276123e-02 3.224425390362739563e-02 3.143677115440368652e-01 3.330823779106140137e-02 1.958735473453998566e-02 -2.753449045121669769e-02 8.622191846370697021e-02 1.033458784222602844e-01 -5.673304945230484009e-02 1.183153688907623291e-02 8.714952506124973297e-03 4.200624302029609680e-02 4.399179667234420776e-02 -8.833055943250656128e-02 1.354929506778717041e-01 8.996181190013885498e-02 3.637786507606506348e-01 -2.764553725719451904e-01 -1.791304498910903931e-01 -3.598604798316955566e-01 -1.511990558356046677e-02 2.014840990304946899e-01 2.515313327312469482e-01 5.931543558835983276e-02 -2.817809954285621643e-02 -2.465155422687530518e-01 2.124153226613998413e-01 3.567936420440673828e-01 6.485803425312042236e-02 2.920421063899993896e-01
-8.249322324991226196e-02 1.380645185708999634e-01 -4.670069366693496704e-02 -7.134125381708145142e-02 2.127530872821807861e-01 2.865254506468772888e-02 1.967035979032516479e-01 1.999051421880722046e-01 2.353797703981399536e-01 -3.740395605564117432e-01 -1.716854274272918701e-01 8.805618435144424438e-02 -1.022056490182876587e-01 -1.099829524755477905e-01 -3.675355762243270874e-02 -1.554399579763412476e-01 -3.881905227899551392e-02 -5.074044689536094666e-02 4.922915622591972351e-02 -3.169704079627990723e-01 8.768016099929809570e-02 -1.775925010442733765e-01 3.494310379028320312e-02 1.186643168330192566e-01 4.720141887664794922e-01 -1.409154981374740601e-01 1.239717975258827209e-01 -2.669338881969451904e-01 1.701400876045227051e-01 8.173197507858276367e-02 1.514873951673507690e-01 1.103263050317764282e-01
2.243482917547225952e-01 3.400282934308052063e-02 -2.148373723030090332e-01 6.898826360702514648e-02 1.900531500577926636e-01 3.438865244388580322e-01 2.307498902082443237e-01 3.675146773457527161e-02 3.330968320369720459e-02 -1.172950416803359985e-01 1.035146787762641907e-01 6.981304287910461426e-02 2.789034321904182434e-02 -3.674865886569023132e-02 1.032603755593299866e-01 -3.206759095191955566e-01 -1.476259827613830566e-01 8.144071698188781738e-02 5.151960067451000214e-03 -6.781300902366638184e-02 -2.546583116054534912e-01 -6.169042363762855530e-02 1.105758827179670334e-02 -2.429352700710296631e-02 1.056285053491592407e-01 -3.077503144741058350e-01 1.973833292722702026e-01 -3.335027098655700684e-01 2.666577696800231934e-01 1.646392792463302612e-01 8.971007913351058960e-02 2.789434492588043213e-01
2.791230380535125732e-02 2.005202174186706543e-01 -1.251644939184188843e-01 3.296935558319091797e-02 9.022007882595062256e-02 8.688622713088989258e-02 3.144279122352600098e-01 3.034763634204864502e-01 -7.904610782861709595e-02 -3.673719763755798340e-01 1.825812738388776779e-03 -6.662744283676147461e-02 1.468593329191207886e-01 -6.892520189285278320e-02 2.038722485303878784e-01 -1.751983463764190674e-01 1.688518561422824860e-02 9.200637228786945343e-03 3.652738034725189209e-02 -3.179161250591278076e-02 1.036455705761909485e-01 -1.551867127418518066e-01 1.819007843732833862e-01 1.254955381155014038e-01 1.588610000908374786e-02 -4.049899280071258545e-01 1.966453529894351959e-02 -4.044190049171447754e-01 1.317422837018966675e-01 1.988307833671569824e-01 8.832371234893798828e-02 1.099981591105461121e-01
-1.489249467849731445e-01 1.718529462814331055e-01 -2.105059325695037842e-01 -7.460639812052249908e-03 2.079554796218872070e-01 6.776209175586700439e-02 1.871058791875839233e-01 2.027832865715026855e-01 3.079122006893157959e-01 -3.133570253849029541e-01 -6.227325648069381714e-02 -1.664101630449295044e-01 8.052289485931396484e-02 -5.555171146988868713e-02 2.502130270004272461e-01 3.023813478648662567e-02 2.097892165184020996e-01 -1.655048280954360962e-01 2.080347090959548950e-01 -3.427108526229858398e-01 -1.093041971325874329e-01 -3.690233826637268066e-02 -4.912404343485832214e-02 -1.352709904313087463e-02 2.988381683826446533e-01 -1.311637461185455322e-01 7.622324675321578979e-02 -8.891106396913528442e-02 1.961381137371063232e-01 2.359849512577056885e-01 9.962415695190429688e-02 9.971822798252105713e-02
3.194384276866912842e-03 3.888656944036483765e-02 -4.808329790830612183e-02 1.670831069350242615e-02 1.439421325922012329e-01 -1.184144690632820129e-01 -4.309312254190444946e-02 2.826225757598876953e-01 1.116003021597862244e-01 3.970648720860481262e-02 -2.114056944847106934e-01 -8.899962902069091797e-02 8.040258288383483887e-02 -8.232863247394561768e-02 1.343528274446725845e-02 -2.322505861520767212e-01 2.675448954105377197e-01 -4.698525369167327881e-02 6.407681107521057129e-02 -2.027255594730377197e-01 -1.091876067221164703e-02 -3.341876566410064697e-01 5.814874917268753052e-02 6.085755676031112671e-02 1.205110028386116028e-01 -1.495811790227890015e-01 -8.913537114858627319e-02 -3.038822114467620850e-01 3.752527758479118347e-02 4.631613492965698242e-01 -5.007888004183769226e-02 3.897516131401062012e-01
-1.217038631439208984e-01 -9.643512777984142303e-03 4.359688609838485718e-03 -1.396037936210632324e-01 5.550517141819000244e-02 -8.792766928672790527e-02 -1.502154320478439331e-01 2.905706465244293213e-01 3.126902580261230469e-01 -1.318808495998382568e-01 -1.316062211990356445e-01 2.053010165691375732e-01 1.304419636726379395e-01 1.049480289220809937e-01 -2.009427733719348907e-02 -3.645451366901397705e-01 -2.857946455478668213e-01 1.853256374597549438e-01 9.403692185878753662e-02 -6.683097779750823975e-02 -7.185398042201995850e-02 -2.007996737957000732e-01 1.814450770616531372e-01 7.717711478471755981e-02 2.821485400199890137e-01 8.941182494163513184e-02 4.589093104004859924e-02 -1.313985139131546021e-01 1.617692112922668457e-01 3.126536011695861816e-01 -8.323115110397338867e-02 2.455565631389617920e-01
-9.027653932571411133e-02 9.869366139173507690e-02 1.278347219340503216e-03 8.619273453950881958e-02 3.186911642551422119e-01 1.122013255953788757e-01 5.371056124567985535e-02 2.663598060607910156e-01 4.474842175841331482e-02 8.667305111885070801e-02 -1.531573086977005005e-01 2.097289711236953735e-01 -3.928703069686889648e-02 -1.175919249653816223e-01 3.435136675834655762e-01 -3.183993697166442871e-01 1.375214755535125732e-01 -3.865770995616912842e-02 2.253876030445098877e-01 -2.812518775463104248e-01 -1.734630763530731201e-01 -1.035564467310905457e-01 -1.078861430287361145e-01 -1.995464563369750977e-01 2.551530301570892334e-02 -5.119026079773902893e-02 3.354371991008520126e-03 -1.768334656953811646e-01 8.709044754505157471e-02 4.216066896915435791e-01 -3.746502846479415894e-02 -1.054060161113739014e-01
-8.890619128942489624e-02 -2.428987175226211548e-01 -8.937168866395950317e-02 1.154556199908256531e-01 1.071684807538986206e-01 5.379515141248703003e-02 1.092631891369819641e-01 1.664964258670806885e-01 6.958640366792678833e-02 2.420543134212493896e-01 1.352169513702392578e-01 -1.711233705282211304e-02 1.083487421274185181e-01 2.384966425597667694e-02 2.411755174398422241e-01 -1.802435517311096191e-01 7.029362022876739502e-02 -1.974774524569511414e-02 1.137559637427330017e-01 2.873302102088928223e-01 -1.376743316650390625e-01 -1.577044576406478882e-01 1.856888681650161743e-01 3.949236497282981873e-02 4.566375613212585449e-01 1.465717852115631104e-01 1.177902519702911377e-01 -4.014323651790618896e-01 8.337537944316864014e-02 2.757731676101684570e-01 -6.343389302492141724e-02 -4.959255922585725784e-03
-1.134369894862174988e-01 -3.287303447723388672e-02 5.979628115892410278e-02 1.641443520784378052e-01 2.344358116388320923e-01 -1.697503924369812012e-01 -1.094788238406181335e-01 4.312523007392883301e-01 1.689167469739913940e-01 -1.007672101259231567e-01 -5.471352115273475647e-02 1.264289021492004395e-01 -4.276683554053306580e-03 -2.191928774118423462e-01 -1.452213712036609650e-02 -1.319658905267715454e-01 -1.740136183798313141e-02 7.510447502136230469e-02 1.471900641918182373e-01 -6.970988214015960693e-02 -4.661429673433303833e-02 -2.190339267253875732e-01 -4.122401401400566101e-02 -2.561130374670028687e-02 1.061583161354064941e-01 -2.342685125768184662e-02 1.639535874128341675e-01 -4.375446140766143799e-01 1.611038893461227417e-01 2.729265391826629639e-01 -1.028553545475006104e-01 3.525610268115997314e-01
5.229760706424713135e-02 1.849141865968704224e-01 -1.500248163938522339e-01 -3.285290673375129700e-02 1.651952713727951050e-01 1.584676057100296021e-01 2.541470229625701904e-01 -2.785838581621646881e-02 1.324308943003416061e-02 -1.032207719981670380e-02 -1.307161301374435425e-01 1.167605221271514893e-01 -1.249944604933261871e-02 6.958927214145660400e-02 3.306867182254791260e-01 3.324218094348907471e-02 -9.597590193152427673e-03 2.524255402386188507e-02 2.343698404729366302e-02 -2.342225760221481323e-01 1.118629723787307739e-01 -3.076120615005493164e-01 6.028797477483749390e-02 4.488297179341316223e-02 -2.395120076835155487e-02 -2.074851393699645996e-01 3.207276016473770142e-02 -4.710611402988433838e-01 2.567175030708312988e-01 3.439904451370239258e-01 -6.229084730148315430e-02 2.273024767637252808e-01
-1.744009256362915039e-01 2.794861420989036560e-02 3.541340678930282593e-02 1.429232209920883179e-01 3.163431882858276367e-01 2.087834030389785767e-01 5.039166659116744995e-02 1.469025015830993652e-01 -3.202123641967773438e-01 -1.623578220605850220e-01 -1.804375201463699341e-01 1.608452051877975464e-01 -5.794832855463027954e-02 -1.849856525659561157e-01 1.540361493825912476e-01 -3.666368722915649414e-01 1.013683304190635681e-01 1.531162112951278687e-01 -2.223911881446838379e-02 -8.593817055225372314e-02 -2.044954802840948105e-03 -1.258323043584823608e-01 8.234955370426177979e-02 7.937469333410263062e-02 2.451444268226623535e-01 5.203805863857269287e-02 -7.506870198994874954e-03 9.925472736358642578e-02 -2.923553250730037689e-02 4.622350633144378662e-01 -1.315454691648483276e-01 1.457218825817108154e-01
-2.612615525722503662e-01 2.471182644367218018e-01 -5.710893869400024414e-02 1.578735373914241791e-02 1.525751650333404541e-01 2.424993366003036499e-02 3.015802055597305298e-02 -3.724163107108324766e-04 1.519199609756469727e-01 1.466338187456130981e-01 -3.236321806907653809e-01 -1.207746006548404694e-02 1.974192410707473755e-01 -1.259517520666122437e-01 -5.189835652709007263e-02 -3.922790884971618652e-01 7.759872823953628540e-02 8.627140522003173828e-02 1.128369420766830444e-01 -3.005651235580444336e-01 -1.586462929844856262e-02 -8.306564390659332275e-02 -8.537293225526809692e-02 9.607269614934921265e-02 2.188344150781631470e-01 -7.254260033369064331e-02 -1.585356891155242920e-01 -1.490230560302734375e-01 1.880255937576293945e-01 2.668971121311187744e-01 1.250745821744203568e-02 3.661498725414276123e-01
-1.171754896640777588e-01 2.727480232715606689e-01 -4.385450482368469238e-02 9.142830036580562592e-03 5.277374386787414551e-02 -1.108032390475273132e-01 4.239323139190673828e-01 -1.893566362559795380e-02 -2.922424674034118652e-01 -5.906949192285537720e-02 3.928135614842176437e-03 2.684451825916767120e-02 -9.369018487632274628e-03 2.216171287000179291e-02 2.971963286399841309e-01 -1.842169910669326782e-01 2.032048255205154419e-01 9.129711240530014038e-02 -3.567334637045860291e-02 -5.404889583587646484e-02 -3.283235430717468262e-02 -1.888417005538940430e-01 3.333889879286289215e-03 -3.146460950374603271e-01 2.767654359340667725e-01 -7.140281051397323608e-02 -7.240747660398483276e-02 -6.714622676372528076e-02 2.302902936935424805e-01 1.076965630054473877e-01 -1.420845240354537964e-01 3.693477511405944824e-01
-2.562198936939239502e-01 5.721255391836166382e-02 3.992053121328353882e-02 -3.242705250158905983e-03 3.042182624340057373e-01 -6.793727725744247437e-02 1.305435299873352051e-01 1.110661029815673828e-01 7.203981280326843262e-02 -1.397421490401029587e-02 -9.569441899657249451e-03 2.047191606834530830e-03 1.625000089406967163e-01 -2.208583503961563110e-01 7.928886450827121735e-03 -3.063531517982482910e-01 1.966630220413208008e-01 9.985824674367904663e-02 6.257954984903335571e-02 -1.231366675347089767e-02 7.829691469669342041e-02 -1.976033449172973633e-01 6.702490895986557007e-02 2.809682488441467285e-01 1.525432914495468140e-01 -8.786500245332717896e-02 -4.767343029379844666e-02 -3.434936404228210449e-01 1.731938496232032776e-02 4.325311481952667236e-01 1.529399156570434570e-01 2.915460169315338135e-01
2.216939181089401245e-01 2.939686775207519531e-01 1.276696659624576569e-02 9.744176268577575684e-02 1.758242696523666382e-01 6.636446714401245117e-02 1.677838116884231567e-01 -2.465415932238101959e-02 3.529262840747833252e-01 -1.045525223016738892e-01 1.381003856658935547e-01 -1.247725784778594971e-01 -1.492935121059417725e-01 -5.394918099045753479e-02 2.114586085081100464e-01 -1.127462983131408691e-01 -1.458573341369628906e-01 -1.423676498234272003e-02 -1.388329714536666870e-01 -2.507938146591186523e-01 5.934593826532363892e-02 1.839055307209491730e-02 4.071754962205886841e-02 -2.240353524684906006e-01 3.651862144470214844e-01 2.176846563816070557e-01 8.704596012830734253e-02 -2.614752948284149170e-01 -2.269414812326431274e-01 2.138557285070419312e-01 9.314924478530883789e-02 1.264060139656066895e-01
-5.112052895128726959e-03 3.274393975734710693e-01 -9.543111175298690796e-02 -5.885928124189376831e-02 7.165419310331344604e-02 3.687293827533721924e-01 1.690360903739929199e-01 1.192413866519927979e-01 -1.686469912528991699e-01 5.453877523541450500e-02 4.135913401842117310e-02 2.324127592146396637e-03 -5.629361420869827271e-02 -1.769140064716339111e-01 4.209993183612823486e-01 4.959164932370185852e-02 2.484176009893417358e-01 4.328258708119392395e-02 1.686787605285644531e-01 -1.296291947364807129e-01 7.784073054790496826e-02 3.442785143852233887e-02 2.739628255367279053e-01 -8.173225075006484985e-02 2.615130245685577393e-01 6.721922196447849274e-03 4.578874260187149048e-02 -1.629635840654373169e-01 2.132284790277481079e-01 -4.500510543584823608e-02 -9.611062705516815186e-03 3.263519704341888428e-01
3.556004911661148071e-02 3.324445188045501709e-01 7.606517523527145386e-02 -1.049346402287483215e-01 1.208510473370552063e-01 1.607414931058883667e-01 3.327451944351196289e-01 2.188028246164321899e-01 -1.648090034723281860e-01 4.307860136032104492e-02 -1.360825747251510620e-01 2.430997490882873535e-01 4.101665914058685303e-01 1.746954768896102905e-01 3.881093289237469435e-04 -2.539980113506317139e-01 2.157015353441238403e-02 1.409463882446289062e-01 -1.705041974782943726e-01 -1.002900227904319763e-01 1.666231267154216766e-02 -2.836371064186096191e-01 -1.223784238100051880e-01 -1.553430259227752686e-01 1.292259395122528076e-01 1.294471174478530884e-01 2.567095458507537842e-01 9.669153951108455658e-03 8.633636683225631714e-02 5.660255998373031616e-02 -5.002950876951217651e-02 1.028179749846458435e-01
-2.925322204828262329e-02 -2.271403372287750244e-02 1.618903130292892456e-02 -2.379044592380523682e-01 -6.708892434835433960e-02 1.554424464702606201e-01 2.194916456937789917e-01 2.529346644878387451e-01 7.882475620135664940e-05 -1.899363100528717041e-02 -1.419141888618469238e-01 3.004954457283020020e-01 -1.979718543589115143e-02 4.657923802733421326e-02 3.042291104793548584e-01 -5.099222436547279358e-02 -7.240834832191467285e-02 3.856645822525024414e-01 2.210775613784790039e-01 -4.027103260159492493e-02 2.022645622491836548e-01 -9.900567680597305298e-02 -1.280469000339508057e-01 9.432404488325119019e-02 3.188802599906921387e-01 -2.671277523040771484e-01 4.225295782089233398e-02 -2.602534294128417969e-01 -1.046101935207843781e-02 2.471561431884765625e-01 7.486981898546218872e-02 5.092479661107063293e-02
6.298329681158065796e-02 2.379504218697547913e-02 -1.988760828971862793e-01 -9.010764956474304199e-02 3.431730866432189941e-01 2.136426419019699097e-01 -3.623450919985771179e-02 2.836013138294219971e-01 5.437388271093368530e-02 -2.321048453450202942e-02 -7.082585990428924561e-02 2.232462614774703979e-01 9.355083107948303223e-02 1.357160359621047974e-01 3.123646378517150879e-01 -6.844796240329742432e-02 -6.088782846927642822e-02 -2.776606380939483643e-01 2.009379565715789795e-01 -1.259825378656387329e-01 1.522213369607925415e-01 4.333413392305374146e-02 1.359949856996536255e-01 -6.958841532468795776e-02 2.938311994075775146e-01 6.248438730835914612e-02 -7.138640433549880981e-02 -2.809725701808929443e-01 3.093006610870361328e-01 1.874144226312637329e-01 -1.511489897966384888e-01 3.882992267608642578e-02
-2.616256177425384521e-01 1.536898910999298096e-01 2.715363539755344391e-02 1.899600960314273834e-02 3.406062126159667969e-01 1.294122487306594849e-01 6.669006496667861938e-02 1.611956506967544556e-01 2.456250637769699097e-01 1.612777709960937500e-01 -1.344292014837265015e-01 -3.671232238411903381e-02 1.148444861173629761e-01 -2.402116507291793823e-01 -6.832343339920043945e-02 -4.690652713179588318e-02 2.955044209957122803e-01 2.078801244497299194e-01 1.075602695345878601e-01 -6.942572444677352905e-02 3.540764003992080688e-02 -1.382032185792922974e-01 -3.473803028464317322e-02 1.141858249902725220e-01 1.335062384605407715e-01 1.428797375410795212e-02 -2.449227720499038696e-01 -2.845358252525329590e-01 5.753164738416671753e-02 2.162731289863586426e-01 2.024378255009651184e-02 4.112500250339508057e-01
-1.759651303291320801e-01 3.539312183856964111e-01 -2.648437917232513428e-01 -3.003276139497756958e-02 -2.714979052543640137e-01 2.162386476993560791e-01 1.012122631072998047e-01 3.150655031204223633e-01 5.761055648326873779e-02 -6.954534351825714111e-02 2.766378223896026611e-01 -7.825887948274612427e-02 -7.075432687997817993e-02 -5.511206015944480896e-02 2.913428843021392822e-01 -1.206561028957366943e-01 2.019264250993728638e-01 2.308749258518218994e-01 1.261775046586990356e-01 1.841977052390575409e-02 -7.850632071495056152e-02 -1.581601500511169434e-01 9.236522018909454346e-02 -6.669562309980392456e-03 1.095826923847198486e-01 1.459187120199203491e-01 -6.266836076974868774e-02 -3.160369098186492920e-01 -2.165806591510772705e-01 4.152283817529678345e-02 1.863685622811317444e-02 9.097666293382644653e-02
-2.604158967733383179e-02 6.753779202699661255e-02 -1.725347638130187988e-01 9.519001469016075134e-03 1.274877786636352539e-01 -5.005994066596031189e-02 1.460484862327575684e-01 1.572758704423904419e-01 -5.731406062841415405e-02 -3.564294576644897461e-01 2.856172323226928711e-01 9.369247406721115112e-02 -2.430246174335479736e-01 -2.276184856891632080e-01 2.906987257301807404e-02 -3.152700066566467285e-01 1.010528728365898132e-01 -7.004073262214660645e-02 8.620905131101608276e-02 -1.851362586021423340e-01 3.767438977956771851e-02 8.080903440713882446e-02 -1.158825010061264038e-01 -3.919495269656181335e-02 2.593216598033905029e-01 -6.475154310464859009e-02 -1.418976765125989914e-02 -4.043594002723693848e-01 2.153212726116180420e-01 2.455236464738845825e-01 -1.943273097276687622e-01 9.480033814907073975e-02
6.495204567909240723e-02 6.158737093210220337e-02 -1.144976839423179626e-01 -8.798995055258274078e-03 2.581168711185455322e-01 1.642877906560897827e-01 1.954363882541656494e-01 3.615645170211791992e-01 1.796251982450485229e-01 2.307895123958587646e-01 1.173899248242378235e-01 -9.361130744218826294e-02 7.710553705692291260e-02 -9.735019877552986145e-03 2.676756680011749268e-01 -1.714508980512619019e-01 -3.857578709721565247e-02 2.366860657930374146e-01 6.468705087900161743e-02 3.053836822509765625e-01 3.154714033007621765e-02 -3.544427827000617981e-02 3.122517168521881104e-01 -5.439253151416778564e-02 3.004253506660461426e-01 1.354490965604782104e-01 5.940577387809753418e-02 -2.199810445308685303e-01 -6.574794650077819824e-02 1.996814608573913574e-01 5.783015489578247070e-02 1.880908757448196411e-01
-2.709648907184600830e-01 1.627938635647296906e-02 -1.167048811912536621e-01 2.646248936653137207e-01 2.628473639488220215e-01 8.374877274036407471e-02 2.481086254119873047e-01 -7.236595451831817627e-02 2.734890282154083252e-01 8.549490012228488922e-03 -1.665908396244049072e-01 -2.218723595142364502e-01 4.140652343630790710e-02 -1.421798467636108398e-01 7.956311106681823730e-03 -1.395440399646759033e-01 -5.683084204792976379e-02 -1.691096872091293335e-01 1.795755475759506226e-01 -7.820858806371688843e-02 -9.083766490221023560e-02 -2.634056210517883301e-01 2.726808190345764160e-01 1.978698074817657471e-01 2.551098465919494629e-01 -1.766185909509658813e-01 -1.086517702788114548e-02 -2.187797874212265015e-01 2.232644259929656982e-01 1.073479577898979187e-01 -4.773150756955146790e-02 1.929122656583786011e-01
-2.402248084545135498e-01 2.157604396343231201e-01 -1.380698531866073608e-01 -1.082886010408401489e-01 2.339102178812026978e-01 1.338791698217391968e-01 -1.221074610948562622e-01 1.111320704221725464e-01 1.555314064025878906e-01 1.118865460157394409e-01 -1.787248253822326660e-01 1.178311705589294434e-01 2.805663347244262695e-01 -6.281565874814987183e-02 8.961806446313858032e-02 -3.273446857929229736e-02 -1.739615201950073242e-01 -3.652557358145713806e-02 1.008621826767921448e-01 -2.262454181909561157e-01 6.685564666986465454e-02 -4.350765608251094818e-03 9.445594996213912964e-02 2.403852492570877075e-01 2.396196871995925903e-01 1.192477568984031677e-01 -2.196101248264312744e-01 -1.113431155681610107e-01 -5.093607585877180099e-03 2.888739407062530518e-01 -3.522250428795814514e-02 4.578418731689453125e-01
-4.219165444374084473e-02 -1.244490072131156921e-01 -1.688874959945678711e-01 1.986956149339675903e-01 2.403117120265960693e-01 1.948531121015548706e-01 -1.999495029449462891e-01 1.546259224414825439e-01 1.307796388864517212e-01 4.923270642757415771e-02 1.958878189325332642e-01 1.898242831230163574e-01 1.147731766104698181e-01 -1.118909567594528198e-01 2.423641970381140709e-03 -8.081506937742233276e-02 1.881317943334579468e-01 4.886684939265251160e-02 -2.058429270982742310e-02 -5.154059082269668579e-02 1.505549997091293335e-01 -1.064585968852043152e-01 1.528934389352798462e-01 -2.276851385831832886e-01 2.316077500581741333e-01 -1.376523077487945557e-01 2.447162419557571411e-01 -3.127072751522064209e-01 4.981170222163200378e-02 4.544291794300079346e-01 -1.858677417039871216e-01 7.131835073232650757e-02
-4.942566901445388794e-02 5.935217812657356262e-02 -2.066704779863357544e-01 -2.330621778964996338e-01 1.883583813905715942e-01 7.496399432420730591e-02 1.667134910821914673e-01 3.520998060703277588e-01 7.027450948953628540e-02 -8.526549790985882282e-04 1.928128302097320557e-01 -3.289746046066284180e-01 1.353120654821395874e-01 -2.971190512180328369e-01 1.522658020257949829e-01 -2.302729636430740356e-01 1.968486756086349487e-01 6.323343515396118164e-02 3.942062333226203918e-02 1.655571013689041138e-01 -3.126600384712219238e-02 -1.988585144281387329e-01 1.732832491397857666e-01 1.288710813969373703e-02 1.820955723524093628e-01 2.466031610965728760e-01 1.029234156012535095e-01 -1.715093702077865601e-01 6.981026381254196167e-02 1.658355295658111572e-01 -2.097263485193252563e-01 1.350212246179580688e-01
-1.495174169540405273e-01 2.489462792873382568e-01 1.838194765150547028e-02 -2.304409444332122803e-01 3.876549005508422852e-01 -5.178331211209297180e-02 1.108707487583160400e-01 5.785221606492996216e-02 -5.447424203157424927e-02 -2.027288638055324554e-02 -2.582967579364776611e-01 6.370066106319427490e-02 1.806156933307647705e-01 -1.926118582487106323e-01 -4.200097545981407166e-02 -1.371835917234420776e-01 5.900491029024124146e-02 1.891453415155410767e-01 1.006474420428276062e-01 -1.800258159637451172e-01 -9.431391209363937378e-02 -1.137134805321693420e-01 1.899111084640026093e-02 2.827507257461547852e-01 3.126185834407806396e-01 -1.601472645998001099e-01 -7.203809171915054321e-02 -1.582608073949813843e-01 1.311316341161727905e-01 2.807037532329559326e-01 2.202837169170379639e-02 3.084703683853149414e-01
-1.235733255743980408e-01 2.243147231638431549e-03 -1.809496134519577026e-01 -2.032806724309921265e-01 2.459719479084014893e-01 2.723851501941680908e-01 1.020177602767944336e-01 2.690382599830627441e-01 7.707040011882781982e-02 1.323084682226181030e-01 1.299746036529541016e-01 6.872332189232110977e-03 5.813829135149717331e-03 -9.953893721103668213e-02 2.466869652271270752e-01 -1.574094891548156738e-01 4.392340406775474548e-02 2.884069085121154785e-01 -5.082312971353530884e-03 2.385229021310806274e-01 1.245590075850486755e-01 -1.393033415079116821e-01 3.898424655199050903e-02 7.468692213296890259e-02 2.712175548076629639e-01 3.320036828517913818e-01 2.969934605062007904e-02 -1.717114150524139404e-01 -6.198639795184135437e-02 3.240988552570343018e-01 -1.981149613857269287e-01 1.043289825320243835e-01
1.338961720466613770e-01 4.076434671878814697e-02 -2.761303782463073730e-01 6.492855492979288101e-03 2.643832266330718994e-01 -6.934731733053922653e-03 2.653748989105224609e-01 4.408343136310577393e-02 -3.744637668132781982e-01 -2.315089292824268341e-02 1.677616685628890991e-02 -2.070191651582717896e-01 -3.106635622680187225e-02 4.018263146281242371e-02 4.073677584528923035e-02 2.821065019816160202e-03 -1.132634878158569336e-01 1.631828397512435913e-01 1.174459531903266907e-01 -3.019302189350128174e-01 2.091171890497207642e-01 1.682723127305507660e-02 1.112303584814071655e-01 3.171506151556968689e-02 4.373095333576202393e-01 -1.865345239639282227e-01 4.407355561852455139e-02 -1.337051093578338623e-01 8.949594944715499878e-02 2.330236732959747314e-01 -1.769081801176071167e-01 1.799924522638320923e-01
-2.945297360420227051e-01 1.127603873610496521e-01 6.319011747837066650e-02 -2.068208605051040649e-01 1.138844192028045654e-01 6.955799460411071777e-02 1.649948507547378540e-01 2.076930403709411621e-01 -7.960139960050582886e-02 1.258255541324615479e-01 -6.661441177129745483e-02 8.641886711120605469e-02 -1.173858568072319031e-01 1.099815294146537781e-01 2.220432311296463013e-01 -2.592079639434814453e-01 1.138378828763961792e-01 8.684142678976058960e-02 1.512650251388549805e-01 8.796083740890026093e-03 1.184551417827606201e-01 -1.388013362884521484e-01 -2.151437252759933472e-01 2.745130844414234161e-02 4.739698469638824463e-01 -2.995473444461822510e-01 -1.882166415452957153e-01 -2.368588447570800781e-01 5.301582440733909607e-02 1.555144935846328735e-01 -1.652035266160964966e-01 -7.191814482212066650e-02
1.990771889686584473e-01 1.015191450715065002e-01 1.546683162450790405e-01 8.293777704238891602e-02 -1.693941466510295868e-02 -8.278571814298629761e-02 3.936530947685241699e-01 1.069722026586532593e-01 2.040501087903976440e-01 -1.610589623451232910e-01 -1.569259911775588989e-02 8.169120550155639648e-02 1.677320301532745361e-01 -2.302717417478561401e-01 2.399677485227584839e-01 1.262038797140121460e-01 2.556395828723907471e-01 -6.948029249906539917e-02 -1.803524345159530640e-01 -1.108731254935264587e-01 4.540712386369705200e-02 -3.219070658087730408e-02 2.333881407976150513e-01 5.474536493420600891e-02 2.106807529926300049e-01 1.922921836376190186e-01 -9.809753298759460449e-02 -1.913462132215499878e-01 -1.319002509117126465e-01 4.109485745429992676e-01 6.118872389197349548e-02 1.528527885675430298e-01
3.738263994455337524e-02 1.645877659320831299e-01 -1.346977502107620239e-01 8.517921715974807739e-02 1.491369158029556274e-01 1.323605328798294067e-01 -9.324587881565093994e-02 -1.614290289580821991e-02 2.016841620206832886e-01 -1.629958301782608032e-02 -2.768470048904418945e-01 2.722728066146373749e-02 2.067603915929794312e-01 -2.039072811603546143e-01 1.372115761041641235e-01 -1.734606772661209106e-01 1.117310225963592529e-01 2.087378799915313721e-01 1.383072435855865479e-01 -1.210546195507049561e-01 4.104338120669126511e-03 -4.677173867821693420e-02 1.481596007943153381e-02 2.091433107852935791e-01 2.801454663276672363e-01 -1.695856600999832153e-01 -1.946732699871063232e-01 -2.338569909334182739e-01 1.517105996608734131e-01 3.795145153999328613e-01 7.807083427906036377e-02 3.699366450309753418e-01
-1.835736185312271118e-01 3.279434740543365479e-01 -7.649191468954086304e-02 -2.583051472902297974e-02 7.299219816923141479e-02 1.805636733770370483e-01 2.201515287160873413e-01 1.696681976318359375e-02 -3.692075908184051514e-01 -7.755576167255640030e-03 -2.623794227838516235e-02 9.443381428718566895e-02 1.044702306389808655e-01 4.114614054560661316e-02 6.742935627698898315e-02 3.895462676882743835e-02 -4.626118764281272888e-02 3.776470199227333069e-02 1.117537915706634521e-01 -1.712963283061981201e-01 1.269707679748535156e-01 -3.093888226430863142e-04 -7.528935093432664871e-03 -6.654687225818634033e-02 1.920977234840393066e-01 -1.676986925303936005e-02 -1.267559826374053955e-02 -1.611051410436630249e-01 -3.552008420228958130e-02 2.169666439294815063e-01 -4.489469230175018311e-01 4.708564579486846924e-01
-7.745020836591720581e-02 -1.456766277551651001e-01 -1.477036774158477783e-01 1.723352074623107910e-01 2.447959035634994507e-01 -2.736371383070945740e-02 -9.869303903542459011e-05 2.279304116964340210e-01 2.410399764776229858e-01 -1.281127631664276123e-01 4.731848835945129395e-02 1.615183949470520020e-01 1.924050785601139069e-02 -4.397193714976310730e-02 -8.950253576040267944e-02 -3.930668905377388000e-02 1.819409057497978210e-02 2.091308385133743286e-01 -3.476544469594955444e-02 -9.941370785236358643e-02 -7.031060010194778442e-02 -1.284021288156509399e-01 2.578402161598205566e-01 4.813157767057418823e-02 2.577664852142333984e-01 -2.265790104866027832e-01 8.278333581984043121e-03 -2.311685532331466675e-01 8.068021386861801147e-02 8.203826099634170532e-02 -5.134620070457458496e-01 3.168264627456665039e-01
-2.225727140903472900e-01 2.897692024707794189e-01 -1.087766587734222412e-01 -1.211245656013488770e-01 1.150278970599174500e-01 -3.206517398357391357e-01 8.006011694669723511e-02 2.397482544183731079e-01 1.804005354642868042e-01 4.264280200004577637e-02 -1.158528327941894531e-01 -2.025425061583518982e-02 5.390692502260208130e-02 1.261858046054840088e-01 3.094431757926940918e-01 -2.359090745449066162e-01 -2.053843289613723755e-01 -7.384391874074935913e-02 4.032550752162933350e-02 -3.225688636302947998e-01 2.878863923251628876e-02 -2.604760229587554932e-01 1.567447781562805176e-01 2.473960220813751221e-01 3.663658350706100464e-02 -5.295012146234512329e-02 -1.052603870630264282e-02 -8.251455426216125488e-02 4.439624771475791931e-02 2.661394178867340088e-01 -3.907449543476104736e-02 2.201494872570037842e-01
-1.138403862714767456e-01 1.511454135179519653e-01 -1.497953534126281738e-01 -3.254151344299316406e-02 3.491788357496261597e-02 1.028858050704002380e-01 4.011970460414886475e-01 1.475358009338378906e-01 -1.320742629468441010e-02 -1.142211556434631348e-01 1.845696270465850830e-01 -1.254450827836990356e-01 -5.800306051969528198e-02 1.469513326883316040e-01 1.832326799631118774e-01 -2.498324364423751831e-01 -1.373102664947509766e-01 1.871802508831024170e-01 -3.449479117989540100e-02 -1.929980353452265263e-03 -2.785723209381103516e-01 -7.138459384441375732e-02 4.372450411319732666e-01 -6.402841955423355103e-02 2.331047058105468750e-01 1.007217466831207275e-01 1.905711740255355835e-01 -1.316515654325485229e-01 -2.909438610076904297e-01 5.348247289657592773e-02 -7.058706134557723999e-02 -1.360358595848083496e-01
-6.310515105724334717e-02 2.465647310018539429e-01 9.102547913789749146e-02 -1.841143071651458740e-01 1.469378024339675903e-01 1.659842729568481445e-01 9.805628098547458649e-03 3.892982900142669678e-01 1.468155533075332642e-01 8.589045703411102295e-02 2.237199842929840088e-01 -1.798090934753417969e-01 -7.981454953551292419e-03 -1.563047617673873901e-02 2.421540170907974243e-01 -1.125910207629203796e-01 3.187961131334304810e-02 2.007938325405120850e-01 4.805051162838935852e-02 2.101352959871292114e-01 -3.854992985725402832e-02 4.601578786969184875e-02 1.983894109725952148e-01 -6.880255043506622314e-02 1.458144038915634155e-01 1.140999644994735718e-01 -3.891086904332041740e-03 -2.613217234611511230e-01 -2.554946951568126678e-02 4.266637861728668213e-01 -2.900223433971405029e-01 6.650827080011367798e-02
-9.954901039600372314e-02 6.385647505521774292e-02 -1.696728020906448364e-01 -3.329088091850280762e-01 8.311071991920471191e-02 -2.807872593402862549e-01 1.065055802464485168e-01 2.090514600276947021e-01 2.253224253654479980e-01 8.452859520912170410e-02 -7.452201098203659058e-02 2.775822877883911133e-01 5.143054947257041931e-02 -2.531436979770660400e-01 1.201056763529777527e-01 -3.247678577899932861e-01 1.117093041539192200e-01 2.293442040681838989e-01 2.340939790010452271e-01 -1.914959847927093506e-01 1.244356408715248108e-01 -1.549692600965499878e-01 4.206379130482673645e-02 1.488535106182098389e-01 1.665229052305221558e-01 -1.753646433353424072e-01 -4.112529009580612183e-02 -1.381077915430068970e-01 -3.576056286692619324e-02 1.685675680637359619e-01 -1.329711079597473145e-01 1.784808784723281860e-01
7.889853417873382568e-02 2.195141166448593140e-01 -3.599798381328582764e-01 -1.511010676622390747e-01 -1.133017241954803467e-01 1.522949337959289551e-01 2.481194436550140381e-01 1.978184729814529419e-01 7.502200454473495483e-02 1.552205383777618408e-01 6.651167571544647217e-02 1.000916063785552979e-01 8.810400217771530151e-02 -9.834678471088409424e-02 2.126460820436477661e-01 9.711358696222305298e-02 2.450756542384624481e-02 -2.089329957962036133e-01 1.569920927286148071e-01 -4.351494908332824707e-01 8.174615353345870972e-02 -1.435334980487823486e-01 1.625866889953613281e-01 -1.834315806627273560e-01 2.468594759702682495e-01 -1.041661202907562256e-01 3.104212880134582520e-01 -3.020602464675903320e-02 -1.102199926972389221e-01 1.122035458683967590e-01 1.506384462118148804e-02 -2.339431084692478180e-02
-2.003507465124130249e-01 4.022939205169677734e-01 4.952929541468620300e-02 3.551305830478668213e-02 1.512161046266555786e-01 -4.183058068156242371e-02 -6.790523976087570190e-02 1.910373866558074951e-01 3.484246730804443359e-01 1.224223896861076355e-01 -3.308653458952903748e-02 1.492253541946411133e-01 1.993367522954940796e-01 -1.225912794470787048e-01 2.041815221309661865e-01 -3.849215507507324219e-01 -1.846750974655151367e-01 -2.133114263415336609e-02 -7.394103799015283585e-03 -1.539822965860366821e-01 1.253236234188079834e-01 -8.168434724211692810e-03 8.274697512388229370e-02 2.222151309251785278e-01 -3.032385185360908508e-02 -2.657692239154130220e-04 2.114394903182983398e-01 -1.185501068830490112e-01 8.908378332853317261e-02 1.000178530812263489e-01 2.184428507462143898e-03 3.409760892391204834e-01
3.751062974333763123e-02 3.191722631454467773e-01 -1.695955246686935425e-01 -7.296797633171081543e-02 -1.241464912891387939e-02 1.723719984292984009e-01 7.454355806112289429e-02 9.059951454401016235e-02 -2.599146962165832520e-01 -6.366491317749023438e-02 1.628872752189636230e-01 1.060335487127304077e-01 1.130230128765106201e-01 -1.446090489625930786e-01 4.241177737712860107e-01 1.003231182694435120e-01 1.293100863695144653e-01 2.202307991683483124e-02 -5.102682858705520630e-02 -2.981284558773040771e-01 1.658932678401470184e-02 -1.353923827409744263e-01 -2.245632745325565338e-02 9.685249999165534973e-03 4.215444326400756836e-01 3.789792209863662720e-02 5.069481674581766129e-03 -2.912216186523437500e-01 1.922285854816436768e-01 6.842894852161407471e-02 5.226543173193931580e-02 2.230703383684158325e-01
-3.885968923568725586e-01 4.804565384984016418e-02 -1.879112869501113892e-01 -2.035073935985565186e-01 1.955919861793518066e-01 1.507716327905654907e-01 -7.246242463588714600e-02 2.822764217853546143e-01 1.243849843740463257e-01 3.261470049619674683e-02 -7.848571985960006714e-02 6.494387239217758179e-02 -4.177843779325485229e-02 -5.659327283501625061e-02 -4.825229570269584656e-02 -2.199405878782272339e-01 1.588961854577064514e-02 2.157332599163055420e-01 3.360532224178314209e-02 -2.312345802783966064e-01 -1.256016492843627930e-01 -1.745112389326095581e-01 -2.364291697740554810e-01 1.474264115095138550e-01 9.821380674839019775e-02 -9.592472924850881100e-04 9.619180113077163696e-02 -3.244025707244873047e-01 1.491906940937042236e-01 3.805746436119079590e-01 4.110783338546752930e-02 1.526388972997665405e-01
-2.753831744194030762e-01 2.270800322294235229e-01 -2.975019514560699463e-01 -3.260922729969024658e-01 -5.601312592625617981e-02 5.950286611914634705e-02 1.609778404235839844e-01 1.412390917539596558e-01 -3.703064750880002975e-03 -4.654147103428840637e-02 7.696882635354995728e-02 -7.361449301242828369e-02 -4.085408523678779602e-02 -8.916587382555007935e-02 1.009692698717117310e-01 -6.876828521490097046e-02 -1.723548211157321930e-02 1.073582172393798828e-01 1.723023355007171631e-01 1.111373379826545715e-01 1.190481111407279968e-01 -1.357169151306152344e-01 1.149381473660469055e-01 -1.847717016935348511e-01 2.660727798938751221e-01 2.546071708202362061e-01 3.341436386108398438e-01 -3.468621075153350830e-01 -2.085308730602264404e-01 1.387251615524291992e-01 -9.866572171449661255e-02 1.152974888682365417e-01
-2.130456417798995972e-01 1.930170059204101562e-01 -8.687904477119445801e-02 5.141810327768325806e-02 2.346301376819610596e-01 -3.954805433750152588e-02 2.557640075683593750e-01 1.501685231924057007e-01 9.138616919517517090e-02 9.538916498422622681e-02 -3.540632128715515137e-01 1.213529035449028015e-01 -8.002502727322280407e-04 -1.002350896596908569e-01 -4.120325297117233276e-02 -1.760824024677276611e-01 -1.152667775750160217e-01 1.415222417563199997e-02 2.143032252788543701e-01 -2.140985131263732910e-01 -1.076986342668533325e-01 -1.168654859066009521e-01 2.591540515422821045e-01 1.879888623952865601e-01 1.506132185459136963e-01 -1.358403712511062622e-01 -1.902324855327606201e-01 -1.714192926883697510e-01 2.058731466531753540e-01 2.192693203687667847e-01 2.039667814970016479e-01 3.008517324924468994e-01
-1.077008470892906189e-01 1.947278231382369995e-01 -1.117528975009918213e-01 -1.279226541519165039e-01 1.239204928278923035e-01 1.445200741291046143e-01 1.966076642274856567e-01 1.140746194869279861e-02 -2.814469933509826660e-01 -7.166410237550735474e-02 1.382763534784317017e-01 -1.925195753574371338e-02 9.954682737588882446e-02 3.810777515172958374e-02 4.357835650444030762e-01 4.323472455143928528e-02 -5.112868919968605042e-02 2.869448997080326080e-02 -7.542593032121658325e-02 -1.830950975418090820e-01 -6.666298955678939819e-02 -1.086854189634323120e-01 2.460913658142089844e-01 -1.481617689132690430e-01 3.638936877250671387e-01 -3.062959760427474976e-03 -2.670447155833244324e-02 -2.218296825885772705e-01 1.828548610210418701e-01 1.016262918710708618e-01 -1.019270792603492737e-01 4.021219909191131592e-01
1.093638315796852112e-02 2.074641883373260498e-01 7.565025240182876587e-02 3.152679279446601868e-02 1.083182618021965027e-01 1.329091638326644897e-01 9.765204787254333496e-02 1.345479786396026611e-01 1.938137114048004150e-01 -1.303988099098205566e-01 -5.974577367305755615e-02 -2.522617578506469727e-02 1.616990268230438232e-01 -1.271060854196548462e-01 -2.885521650314331055e-01 -1.134316325187683105e-01 -4.886085540056228638e-02 4.563313722610473633e-02 4.063791334629058838e-01 -2.168876081705093384e-01 2.236421257257461548e-01 -9.080119431018829346e-02 -5.516479164361953735e-02 1.608613431453704834e-01 1.064896360039710999e-01 -9.720239788293838501e-02 -1.164303794503211975e-01 -3.758462965488433838e-01 -2.251001633703708649e-02 2.812045812606811523e-01 -1.752808392047882080e-01 3.257841169834136963e-01
9.786908328533172607e-02 2.234662473201751709e-01 4.468003660440444946e-02 3.491623327136039734e-02 7.189801335334777832e-02 7.951583713293075562e-02 1.340024173259735107e-01 2.602166868746280670e-02 -1.622095890343189240e-02 2.200880646705627441e-02 -1.094497293233871460e-01 2.047053724527359009e-01 1.030086949467658997e-01 -2.565787136554718018e-01 -3.331889510154724121e-01 -1.497465372085571289e-01 1.416238099336624146e-01 2.797411754727363586e-02 1.167117804288864136e-01 -4.219022765755653381e-02 1.032881960272789001e-01 -1.969077587127685547e-01 3.598843812942504883e-01 -1.295674145221710205e-01 4.636928439140319824e-02 -9.033414721488952637e-02 3.634811937808990479e-01 -3.527224957942962646e-01 -6.309968978166580200e-02 1.581120640039443970e-01 -3.087078928947448730e-01 1.397108733654022217e-01
-1.300518661737442017e-01 1.793512701988220215e-01 -2.205350399017333984e-01 2.097160518169403076e-01 1.613620221614837646e-01 2.997461855411529541e-01 1.644389182329177856e-01 2.270829081535339355e-01 8.749540150165557861e-02 1.437185108661651611e-01 -3.524374216794967651e-02 -1.050637383013963699e-02 3.452713415026664734e-02 9.093628823757171631e-02 1.300325393676757812e-01 -1.434811651706695557e-01 -2.063683271408081055e-01 2.423863112926483154e-01 1.372963283210992813e-02 -1.352234780788421631e-01 2.516431510448455811e-01 -4.258171916007995605e-01 2.554351985454559326e-01 4.076125100255012512e-02 1.131694689393043518e-01 -1.228663846850395203e-01 -1.594936251640319824e-01 -1.688144207000732422e-01 1.424495130777359009e-01 6.897223740816116333e-02 8.274409919977188110e-02 2.051565647125244141e-01
6.340579595416784286e-03 3.477164804935455322e-01 -5.590661987662315369e-02 -7.666773349046707153e-02 -1.281732767820358276e-01 8.659438043832778931e-02 9.445954859256744385e-02 1.746648997068405151e-01 -6.163989380002021790e-02 2.474106103181838989e-02 3.001930415630340576e-01 3.373622596263885498e-01 -5.898360535502433777e-02 -2.237460613250732422e-01 2.596257328987121582e-01 -1.240085512399673462e-01 1.376368254423141479e-01 1.707974076271057129e-01 -6.622375454753637314e-03 -7.898093760013580322e-02 2.224539965391159058e-01 -2.658126354217529297e-01 1.838863790035247803e-01 -1.346424520015716553e-01 1.380959153175354004e-01 -2.425037771463394165e-01 2.229692786931991577e-01 -1.246855333447456360e-01 9.414172917604446411e-02 2.118028141558170319e-02 -3.037630114704370499e-03 2.882416546344757080e-01
-1.109493896365165710e-01 -2.113300561904907227e-02 4.808558151125907898e-02 -4.832466691732406616e-02 1.475126743316650391e-01 3.021678924560546875e-01 7.923888415098190308e-02 3.140058219432830811e-01 9.206113964319229126e-02 -2.255335599184036255e-01 -6.882139295339584351e-02 2.728245854377746582e-01 -9.728296846151351929e-02 2.579540312290191650e-01 2.399255782365798950e-01 -2.056658267974853516e-01 2.887077927589416504e-01 8.930407464504241943e-02 1.309625208377838135e-01 -1.245553418993949890e-01 1.940158158540725708e-01 6.325113773345947266e-02 1.505461484193801880e-01 -3.752538561820983887e-02 2.074384987354278564e-01 -6.759249418973922729e-02 4.537402465939521790e-02 -2.297157943248748779e-01 2.187112122774124146e-01 1.067130789160728455e-01 -1.574748158454895020e-01 2.722484767436981201e-01
-9.404522925615310669e-02 2.372338622808456421e-01 -1.468875557184219360e-01 -7.826835662126541138e-02 3.395442068576812744e-01 -4.797095805406570435e-02 -1.535216718912124634e-02 -1.145169660449028015e-01 1.703283041715621948e-01 1.005971729755401611e-01 1.129925847053527832e-01 3.671960905194282532e-02 6.069785729050636292e-02 5.023265257477760315e-02 1.011385861784219742e-02 -3.223938941955566406e-01 -2.540318965911865234e-01 3.136580437421798706e-02 1.339704543352127075e-01 -3.169710338115692139e-01 1.734113506972789764e-02 -2.235019505023956299e-01 4.412680864334106445e-02 5.407887697219848633e-02 3.016118705272674561e-01 5.234193056821823120e-02 1.160738393664360046e-01 7.877178490161895752e-02 5.304696783423423767e-02 2.109148353338241577e-01 1.009616702795028687e-01 4.503301978111267090e-01
-2.085347324609756470e-01 2.079586982727050781e-01 -1.541625559329986572e-01 1.425088942050933838e-01 3.364619016647338867e-01 1.217688024044036865e-01 9.561831504106521606e-02 2.080411165952682495e-01 -1.036260202527046204e-01 1.045585051178932190e-01 5.505519360303878784e-02 2.333312332630157471e-01 -1.058507338166236877e-01 -2.488156706094741821e-01 -2.134250849485397339e-02 -3.134415745735168457e-01 5.929313600063323975e-03 1.854285001754760742e-01 3.209878876805305481e-02 -3.575145602226257324e-01 -8.609844744205474854e-02 -1.643176823854446411e-01 -1.569707244634628296e-01 4.481656849384307861e-02 1.312514394521713257e-01 3.182887332513928413e-03 -1.868159770965576172e-01 -1.317362487316131592e-01 6.782270967960357666e-02 3.374762833118438721e-01 9.894325584173202515e-02 1.251961737871170044e-01
-4.251910448074340820e-01 1.753223091363906860e-01 -8.855511434376239777e-03 2.657428570091724396e-02 2.564382255077362061e-01 -2.028604969382286072e-02 1.675083301961421967e-02 1.508283168077468872e-01 5.957501009106636047e-02 6.286004185676574707e-02 1.717836707830429077e-01 -9.771842509508132935e-03 1.900531202554702759e-01 -9.171783179044723511e-02 7.343970239162445068e-02 -3.335677981376647949e-01 -7.888814806938171387e-02 -5.004588048905134201e-03 2.087118625640869141e-01 -2.022455036640167236e-01 2.269728630781173706e-01 4.324433952569961548e-02 5.242843925952911377e-02 1.171957924962043762e-01 1.439820826053619385e-01 -1.978038623929023743e-02 -1.539309136569499969e-02 -3.424143791198730469e-02 -4.442420974373817444e-02 2.574269771575927734e-01 5.539603531360626221e-02 4.957462549209594727e-01
-3.404059708118438721e-01 2.143676877021789551e-01 -4.754833877086639404e-02 5.800996348261833191e-02 2.076064944267272949e-01 -2.946217730641365051e-02 -1.470609605312347412e-01 2.497362494468688965e-01 2.597000896930694580e-01 2.827602028846740723e-01 -7.528664916753768921e-02 1.705501675605773926e-01 1.480659842491149902e-01 -5.277847126126289368e-02 1.258986741304397583e-01 -2.682636082172393799e-01 -1.717385649681091309e-01 -6.200926750898361206e-02 2.235936820507049561e-01 -1.978907883167266846e-01 8.097436279058456421e-02 -7.306140661239624023e-02 7.894499599933624268e-02 -3.583884611725807190e-02 1.381676346063613892e-01 2.026628702878952026e-01 -2.599085681140422821e-02 -1.532941609621047974e-01 -1.111780628561973572e-01 2.655315101146697998e-01 6.855315715074539185e-02 3.099883794784545898e-01
1.914481073617935181e-02 -1.238206997513771057e-01 -2.375606745481491089e-01 -7.726884633302688599e-02 -1.614720821380615234e-01 -1.116792205721139908e-02 3.938531279563903809e-01 7.764261215925216675e-02 -3.375900164246559143e-02 -3.033782541751861572e-01 -3.691038861870765686e-02 1.186703890562057495e-01 1.756118051707744598e-02 7.036248687654733658e-03 2.302355766296386719e-01 -9.558020532131195068e-02 9.105446189641952515e-02 -1.133997812867164612e-01 1.951175630092620850e-01 -2.598932385444641113e-01 -1.038673669099807739e-01 -2.471358627080917358e-01 1.265143752098083496e-01 2.281454391777515411e-03 5.165877342224121094e-01 -1.422383785247802734e-01 9.622350335121154785e-02 -9.705729782581329346e-02 7.241632789373397827e-02 1.573819220066070557e-01 -8.548516780138015747e-02 7.542490214109420776e-02
-6.575526297092437744e-02 1.703827828168869019e-01 -2.089145630598068237e-01 -4.721249267458915710e-02 -4.676909744739532471e-02 2.883968949317932129e-01 2.815982401371002197e-01 -6.806417554616928101e-02 -3.171324133872985840e-01 -8.515328913927078247e-02 -4.722912237048149109e-02 1.444175988435745239e-01 1.001764461398124695e-01 -5.944576114416122437e-02 1.410012990236282349e-01 -4.038987308740615845e-02 2.250449806451797485e-01 1.472647935152053833e-01 -4.207838326692581177e-02 3.778012096881866455e-02 1.472930908203125000e-01 -1.457156520336866379e-02 1.007821485400199890e-01 7.954262197017669678e-02 3.677765130996704102e-01 2.085800617933273315e-01 8.884857594966888428e-02 -2.402089387178421021e-01 2.511759102344512939e-01 5.812668427824974060e-02 6.831223517656326294e-02 3.950599730014801025e-01
-1.765987128019332886e-01 3.082808554172515869e-01 1.696112602949142456e-01 -1.002973541617393494e-01 -2.399050071835517883e-02 1.001257598400115967e-01 2.371688932180404663e-01 1.729690848151221871e-04 1.852441877126693726e-01 -1.567143946886062622e-01 1.663765013217926025e-01 -1.558879762887954712e-01 -9.312715381383895874e-02 -2.834861576557159424e-01 1.816266924142837524e-01 -1.366023719310760498e-01 1.209377199411392212e-01 -1.125965490937232971e-01 -5.238571390509605408e-02 6.659894436597824097e-02 -2.792966365814208984e-01 -1.551452130079269409e-01 1.170854419469833374e-01 3.001189231872558594e-01 3.088494837284088135e-01 3.187510371208190918e-02 -6.287386640906333923e-03 -1.597235053777694702e-01 2.029152959585189819e-01 2.922310233116149902e-01 -6.609827280044555664e-02 1.527012735605239868e-01
2.285088151693344116e-01 2.260477244853973389e-01 -1.427476406097412109e-01 -4.687506332993507385e-02 4.515688866376876831e-02 -1.616621315479278564e-01 3.464677333831787109e-01 -2.696729451417922974e-02 6.296678632497787476e-02 -8.723853528499603271e-02 -1.137202903628349304e-01 8.724538981914520264e-02 -1.698828339576721191e-01 1.046340465545654297e-01 -9.340476989746093750e-02 4.181936010718345642e-02 2.001769095659255981e-01 2.757084667682647705e-01 9.164401888847351074e-02 -5.030300468206405640e-02 7.006225734949111938e-02 -2.976502478122711182e-01 4.102477431297302246e-01 -1.284467875957489014e-01 2.456011176109313965e-01 3.015965968370437622e-02 -2.755009941756725311e-02 -3.572601675987243652e-01 1.337614804506301880e-01 1.231257468461990356e-01 -9.851422905921936035e-02 7.119236141443252563e-02
-2.216373682022094727e-01 -8.576174080371856689e-02 -2.271533459424972534e-01 8.148115128278732300e-02 2.059252858161926270e-01 6.754905730485916138e-02 -4.300833866000175476e-02 3.834654092788696289e-01 1.740858145058155060e-02 -9.969757497310638428e-02 -1.400578767061233521e-01 -1.765395328402519226e-02 1.418891251087188721e-01 2.050427347421646118e-01 -2.718848548829555511e-02 -5.471414420753717422e-03 -7.762302644550800323e-03 5.965365841984748840e-02 3.355421125888824463e-02 1.155864819884300232e-01 -1.332716494798660278e-01 -3.658270835876464844e-01 2.305683679878711700e-02 1.714555919170379639e-01 3.812568187713623047e-01 1.963408291339874268e-01 1.595992445945739746e-01 -1.625470817089080811e-01 -1.942812204360961914e-01 1.639781743288040161e-01 3.718701377511024475e-02 3.080009520053863525e-01
-3.751567006111145020e-01 -7.045309990644454956e-02 9.171851910650730133e-03 -2.911460101604461670e-01 2.369251288473606110e-02 1.143338233232498169e-01 5.636688321828842163e-02 2.209798842668533325e-01 1.554575115442276001e-01 1.213368177413940430e-01 -2.594989240169525146e-01 1.813247203826904297e-01 -3.920168802142143250e-02 1.355096101760864258e-01 1.594843864440917969e-01 -1.186418086290359497e-01 4.416152834892272949e-02 1.501889154314994812e-02 1.733946353197097778e-01 -2.408046126365661621e-01 -8.713921904563903809e-02 -3.330893516540527344e-01 4.364237561821937561e-02 -4.829481244087219238e-03 1.519227027893066406e-01 2.057179249823093414e-02 1.046605631709098816e-01 -1.288764029741287231e-01 2.984902858734130859e-01 2.751134037971496582e-01 -2.079094946384429932e-01 1.884333491325378418e-01
-7.619588077068328857e-02 2.577547132968902588e-01 8.716677874326705933e-02 3.840306773781776428e-02 3.020664751529693604e-01 -1.005841940641403198e-01 -1.722425073385238647e-01 8.089029043912887573e-02 2.528509497642517090e-01 1.932780444622039795e-01 3.420162713155150414e-03 -5.757776089012622833e-04 3.354468345642089844e-01 -1.843848824501037598e-01 -7.323479652404785156e-02 -8.150955289602279663e-02 2.596459388732910156e-01 7.371889799833297729e-02 3.061656951904296875e-01 -1.311258524656295776e-01 -1.422196030616760254e-01 -2.404658943414688110e-01 1.843813359737396240e-01 -1.560385972261428833e-01 1.826782673597335815e-01 -1.521142423152923584e-01 -1.336148660629987717e-02 -2.603496313095092773e-01 5.936100333929061890e-02 2.344553768634796143e-01 -2.238501235842704773e-02 1.328110396862030029e-01
-1.035357192158699036e-01 2.867161035537719727e-01 -1.222447231411933899e-01 -2.840158641338348389e-01 1.703980565071105957e-02 2.260335683822631836e-01 1.002118811011314392e-01 2.921265959739685059e-01 1.627387106418609619e-01 -5.781890079379081726e-02 9.661169350147247314e-02 -1.620015054941177368e-01 -7.280918210744857788e-02 -1.557080596685409546e-01 1.490682959556579590e-01 -2.621467411518096924e-01 7.835852354764938354e-02 3.770454600453376770e-02 2.727757990360260010e-01 1.561304926872253418e-01 -5.694528669118881226e-02 -1.974696666002273560e-01 1.723020225763320923e-01 -4.822784662246704102e-02 3.001497983932495117e-01 3.690273463726043701e-01 1.227652505040168762e-01 -4.034956917166709900e-03 7.623064517974853516e-02 7.926858961582183838e-02 -5.951225385069847107e-02 2.030243128538131714e-01
-2.180434167385101318e-01 1.042987108230590820e-01 -4.769284278154373169e-02 7.048676908016204834e-02 -3.379407525062561035e-01 1.339755803346633911e-01 2.259684652090072632e-01 1.887033432722091675e-01 -1.998254358768463135e-01 -9.868147224187850952e-02 1.699350029230117798e-01 8.669348061084747314e-02 1.866677850484848022e-01 -2.074112445116043091e-01 1.986937224864959717e-01 -2.393774837255477905e-01 -2.025606334209442139e-01 -6.584829837083816528e-02 8.161053061485290527e-02 -4.216513931751251221e-01 4.389448836445808411e-02 -2.195490896701812744e-01 8.284761756658554077e-02 9.203050285577774048e-02 1.475566476583480835e-01 -2.074290253221988678e-02 2.460274398326873779e-01 2.006677165627479553e-02 -2.474041096866130829e-02 1.696060895919799805e-01 -2.161793857812881470e-01 1.669344492256641388e-02
6.363079696893692017e-02 8.890889585018157959e-03 1.591840684413909912e-01 -5.574361607432365417e-02 1.902962625026702881e-01 1.062948778271675110e-01 1.874606013298034668e-01 2.929797172546386719e-01 -1.052561309188604355e-02 7.490278035402297974e-02 5.941026657819747925e-02 3.229154646396636963e-01 -3.745046257972717285e-01 2.265236712992191315e-02 3.210362493991851807e-01 -2.027008682489395142e-01 1.954113990068435669e-01 1.014183834195137024e-01 4.242094233632087708e-02 -7.006312906742095947e-02 -1.420439034700393677e-01 -3.100802302360534668e-01 1.350551396608352661e-01 3.009614720940589905e-02 1.885944902896881104e-01 -4.696832969784736633e-02 -5.829417333006858826e-02 -1.904084086418151855e-01 -3.894092515110969543e-02 4.601911455392837524e-02 -6.662126630544662476e-02 3.526184558868408203e-01
-1.486071497201919556e-01 2.380639314651489258e-01 -5.182513594627380371e-02 7.602211833000183105e-02 -7.272439450025558472e-02 2.189118564128875732e-01 3.145430982112884521e-02 1.131435036659240723e-01 1.508052367717027664e-02 -1.481183618307113647e-02 -2.294529080390930176e-01 -1.366646289825439453e-01 -5.553467944264411926e-02 -2.594364881515502930e-01 1.771433651447296143e-01 1.621005088090896606e-01 6.559903174638748169e-02 2.770273387432098389e-01 -1.212763786315917969e-02 -1.368718743324279785e-01 1.355242729187011719e-01 -2.190094739198684692e-01 -1.360082924365997314e-01 2.469376921653747559e-01 2.631159722805023193e-01 5.824736505746841431e-02 4.046459123492240906e-02 -2.475860714912414551e-01 1.302611175924539566e-02 4.817662537097930908e-01 -5.175796151161193848e-02 -1.723679453134536743e-01
-9.647262841463088989e-02 2.456419616937637329e-01 -2.488316893577575684e-01 1.940743774175643921e-01 7.763050962239503860e-03 5.185664817690849304e-02 3.585919439792633057e-01 -1.308749616146087646e-02 -2.966780066490173340e-01 5.524051934480667114e-02 5.655658990144729614e-02 -1.833877116441726685e-01 -7.556775957345962524e-02 1.601012200117111206e-01 -1.255527976900339127e-02 -3.544041514396667480e-02 -4.991584643721580505e-02 -3.793385252356529236e-02 2.605247795581817627e-01 -3.572950661182403564e-01 -8.477308601140975952e-02 -2.032702788710594177e-02 -1.073006168007850647e-01 -1.229231711477041245e-02 2.914937436580657959e-01 -8.700904250144958496e-02 2.676047943532466888e-02 -1.160623058676719666e-01 1.447214633226394653e-01 9.019269049167633057e-02 -1.644046604633331299e-01 3.962891399860382080e-01
-2.961000800132751465e-01 2.173370420932769775e-01 -1.500651389360427856e-01 -1.282751411199569702e-01 2.088255584239959717e-01 2.012056559324264526e-01 1.686532497406005859e-01 7.596161961555480957e-02 3.222621977329254150e-01 -1.096137017011642456e-01 -2.365461289882659912e-01 2.329572290182113647e-01 -1.166897043585777283e-01 9.569247066974639893e-02 -4.599691182374954224e-02 -2.123968601226806641e-01 2.948813438415527344e-01 -3.649092465639114380e-02 1.004643663763999939e-01 -1.553893685340881348e-01 -8.237728476524353027e-02 -5.956277251243591309e-02 1.189576312899589539e-01 1.522075980901718140e-01 4.055968672037124634e-02 -5.077475681900978088e-02 1.970172524452209473e-01 -1.554636061191558838e-01 2.019311040639877319e-01 3.654457628726959229e-01 -1.111678779125213623e-03 -1.787931774742901325e-03
-1.054963767528533936e-01 2.601593732833862305e-01 -3.970670700073242188e-01 1.519681811332702637e-01 2.235911637544631958e-01 1.465510278940200806e-01 2.550301253795623779e-01 1.619003526866436005e-02 1.302375942468643188e-01 -6.623706966638565063e-02 -1.670601963996887207e-02 1.054817661643028259e-01 1.472565233707427979e-01 6.690457463264465332e-02 1.755151897668838501e-02 -2.241642177104949951e-01 -1.475991308689117432e-01 2.025883495807647705e-01 -1.830678246915340424e-02 -4.682000875473022461e-01 6.912588328123092651e-02 -3.066204488277435303e-01 3.712230175733566284e-02 4.150391370058059692e-02 3.805762156844139099e-02 -1.108539700508117676e-01 -1.341951489448547363e-01 -1.674941629171371460e-01 1.450564116239547729e-01 3.527762601152062416e-04 9.310676157474517822e-02 1.428504735231399536e-01
5.414799321442842484e-03 2.082609683275222778e-01 6.627587974071502686e-02 -2.048925161361694336e-01 1.384343206882476807e-01 -2.304068766534328461e-02 2.453572489321231842e-02 3.473838269710540771e-01 1.640864163637161255e-01 1.735333949327468872e-01 3.157241940498352051e-01 -5.185908824205398560e-02 2.009725272655487061e-01 -1.221553832292556763e-01 2.443554699420928955e-01 -1.635008901357650757e-01 -4.758683964610099792e-02 2.405795753002166748e-01 2.498495392501354218e-02 1.683897525072097778e-01 -9.296324849128723145e-02 -1.458107531070709229e-01 1.184797361493110657e-01 -1.554964333772659302e-01 3.463269174098968506e-01 2.039120048284530640e-01 -3.720896318554878235e-02 -1.954896748065948486e-01 -2.857034839689731598e-02 3.155093491077423096e-01 -9.054464101791381836e-02 -3.410084918141365051e-02
-2.357645481824874878e-01 -4.724036529660224915e-02 7.289953064173460007e-03 6.576471030712127686e-03 1.472621560096740723e-01 -8.440065197646617889e-03 8.871740661561489105e-03 1.258859038352966309e-01 2.198171168565750122e-01 9.751256555318832397e-02 1.820320263504981995e-02 6.239923462271690369e-02 3.415989279747009277e-01 -8.176549524068832397e-02 1.334970444440841675e-01 -4.844859540462493896e-01 -1.048980727791786194e-01 -8.690724521875381470e-02 1.532083898782730103e-01 -3.116061687469482422e-01 5.377858877182006836e-02 1.521005062386393547e-03 1.934152543544769287e-01 4.832359775900840759e-02 2.565427422523498535e-01 1.446705311536788940e-01 -1.083092093467712402e-01 -6.027361378073692322e-02 1.888587474822998047e-01 1.733242869377136230e-01 1.443787366151809692e-01 3.098360300064086914e-01
-4.973487183451652527e-02 -1.032999809831380844e-02 -1.634194999933242798e-01 1.640342362225055695e-02 6.610016524791717529e-02 8.780576288700103760e-02 2.377476543188095093e-01 7.426621019840240479e-02 -3.509252965450286865e-01 2.254167199134826660e-02 1.178831905126571655e-01 -2.851179540157318115e-01 1.886861473321914673e-01 -2.189165912568569183e-02 9.593769907951354980e-02 -2.388542592525482178e-01 1.916197128593921661e-02 1.413652598857879639e-01 3.757149875164031982e-01 -5.675287917256355286e-02 3.217025101184844971e-02 1.252317577600479126e-01 -1.886222660541534424e-01 -1.172994747757911682e-01 3.284156620502471924e-01 -1.108508855104446411e-01 2.652999572455883026e-02 -2.526111304759979248e-01 1.564982384443283081e-01 1.256633102893829346e-01 -1.335198581218719482e-01 3.187202513217926025e-01
-1.813531965017318726e-01 -9.801168739795684814e-02 -1.047144178301095963e-02 1.108519285917282104e-01 1.428988277912139893e-01 -1.078297942876815796e-02 9.647838771343231201e-02 4.007597565650939941e-01 1.921719312667846680e-01 -2.471662312746047974e-01 9.959999471902847290e-02 2.731370329856872559e-01 -1.203370466828346252e-01 1.356693059206008911e-01 5.055397748947143555e-02 -2.068818807601928711e-01 -4.856187477707862854e-02 1.809168606996536255e-01 3.636223971843719482e-01 -3.213401436805725098e-01 9.913076460361480713e-02 -1.128326803445816040e-01 7.878430932760238647e-02 4.830365255475044250e-02 2.256106734275817871e-01 9.998916089534759521e-02 5.008060485124588013e-02 -8.643724769353866577e-02 1.807731688022613525e-01 -2.971386536955833435e-02 -2.071376293897628784e-01 2.117835581302642822e-01
4.474491998553276062e-02 -4.644589498639106750e-02 -1.922376453876495361e-01 3.502944111824035645e-01 3.294309675693511963e-01 1.351825743913650513e-01 9.139585494995117188e-02 2.476378232240676880e-01 1.567533463239669800e-01 2.954597584903240204e-03 6.928040832281112671e-02 1.297786384820938110e-01 3.864033520221710205e-02 -2.628090381622314453e-01 2.501223683357238770e-01 -5.963708739727735519e-03 1.520657092332839966e-01 -7.512675225734710693e-02 -1.011338457465171814e-01 2.145503759384155273e-01 5.485450476408004761e-02 -8.816090226173400879e-02 6.800393015146255493e-02 -1.544828619807958603e-02 2.473666369915008545e-01 -2.797576785087585449e-02 3.374624550342559814e-01 -6.177093833684921265e-02 1.485084444284439087e-01 3.463293313980102539e-01 -1.051998138427734375e-01 1.640538722276687622e-01
-4.390193894505500793e-02 7.024384289979934692e-02 -1.109041348099708557e-01 -1.029406860470771790e-01 2.941256761550903320e-01 7.676732540130615234e-02 5.938782915472984314e-02 5.195749998092651367e-01 2.216127067804336548e-01 -2.755910754203796387e-01 2.728518843650817871e-02 2.795667052268981934e-01 -1.238303557038307190e-01 2.103464752435684204e-01 1.279121339321136475e-01 -1.601659059524536133e-01 1.403404623270034790e-01 1.240771040320396423e-01 1.429993808269500732e-01 -1.532413214445114136e-01 3.708889707922935486e-02 1.274668332189321518e-02 1.194967404007911682e-01 -4.597472026944160461e-03 4.511547833681106567e-02 -1.054470892995595932e-02 2.806292148306965828e-03 -1.679973602294921875e-01 1.743967980146408081e-01 2.282514870166778564e-01 -2.175886631011962891e-01 2.090419381856918335e-01
-2.064312696456909180e-01 -4.455864429473876953e-02 6.733090430498123169e-02 1.226620525121688843e-01 1.424746662378311157e-01 -7.969277352094650269e-02 -4.270917177200317383e-02 2.718216776847839355e-01 2.026266008615493774e-01 8.969612419605255127e-03 -4.009901359677314758e-02 1.969614923000335693e-01 1.664264500141143799e-01 1.650143414735794067e-02 -4.355990141630172729e-02 -3.364435583353042603e-02 -1.653712093830108643e-01 1.126243472099304199e-01 -1.280079316347837448e-02 -1.982816159725189209e-01 -1.334448158740997314e-01 -1.262384951114654541e-01 5.069970339536666870e-02 -9.382236748933792114e-02 2.049654871225357056e-01 -2.252505272626876831e-01 1.577746868133544922e-01 -4.694910347461700439e-01 1.054956670850515366e-02 3.277037143707275391e-01 -2.001941204071044922e-01 3.326421082019805908e-01
-2.165893316268920898e-01 4.042981266975402832e-01 -1.710410863161087036e-01 7.006666064262390137e-02 -5.162206292152404785e-02 1.270700693130493164e-01 1.549166738986968994e-01 -8.531067520380020142e-02 1.003728359937667847e-01 2.814139723777770996e-01 -1.631138473749160767e-01 2.391715794801712036e-01 1.942500621080398560e-01 -2.638393342494964600e-01 1.019520610570907593e-01 -9.868565946817398071e-02 9.643442928791046143e-02 -1.832273900508880615e-01 -1.555510461330413818e-01 6.031358987092971802e-02 8.769550174474716187e-02 -3.892883062362670898e-01 3.009115904569625854e-02 1.871202141046524048e-01 2.381572425365447998e-01 -8.229167014360427856e-02 1.788112819194793701e-01 -3.916237503290176392e-02 5.247088894248008728e-02 3.082036599516868591e-02 -1.086685061454772949e-01 1.626438051462173462e-01
-1.396576315164566040e-01 -1.318385154008865356e-01 -1.465914994478225708e-01 -2.500163316726684570e-01 1.119076162576675415e-01 -1.152650117874145508e-01 1.841130107641220093e-01 3.987493515014648438e-01 -4.724693298339843750e-02 4.124669730663299561e-02 -1.942857801914215088e-01 -1.428393423557281494e-01 1.364214718341827393e-01 6.796120107173919678e-02 6.537599954754114151e-03 -1.970533281564712524e-02 1.814780980348587036e-01 2.515875734388828278e-02 5.226324498653411865e-02 -1.705895215272903442e-01 3.810135880485177040e-03 -3.118028640747070312e-01 1.786056458950042725e-01 -1.346047967672348022e-01 4.241389930248260498e-01 1.588875055313110352e-01 1.046526581048965454e-01 9.363935887813568115e-02 -1.622383892536163330e-01 1.375832557678222656e-01 -2.222654819488525391e-01 2.061540633440017700e-01
-9.221964329481124878e-02 2.356670349836349487e-01 1.954839192330837250e-02 2.551031112670898438e-02 3.818600475788116455e-01 -4.921774193644523621e-02 -6.768514961004257202e-02 5.970695987343788147e-02 1.451801955699920654e-01 1.254234910011291504e-01 -1.716923415660858154e-01 4.699597880244255066e-02 1.743677854537963867e-01 -2.061922103166580200e-01 1.732064038515090942e-01 -2.484907656908035278e-01 -7.700830698013305664e-02 1.393433362245559692e-01 1.766762286424636841e-01 -1.596863418817520142e-01 1.415300518274307251e-01 -3.970167413353919983e-02 2.076086550951004028e-01 1.886265575885772705e-01 1.679235547780990601e-01 8.845932036638259888e-02 -1.205330267548561096e-01 7.383175194263458252e-03 1.762638241052627563e-01 2.876573503017425537e-01 -3.018719144165515900e-02 4.446270763874053955e-01
-9.125065803527832031e-02 3.919241577386856079e-02 -4.840122535824775696e-02 7.156269997358322144e-02 6.916502118110656738e-02 1.359428316354751587e-01 1.288855671882629395e-01 2.881654798984527588e-01 3.791148662567138672e-01 -5.232440307736396790e-02 1.171985045075416565e-01 -9.780423343181610107e-02 4.591478034853935242e-02 -3.793134540319442749e-02 3.290252089500427246e-01 -2.036983519792556763e-01 4.601046442985534668e-02 1.838973462581634521e-01 4.247549176216125488e-02 3.834676444530487061e-01 -1.065244451165199280e-01 -1.603769212961196899e-01 -1.275075972080230713e-02 -7.139616459608078003e-02 4.009163677692413330e-01 4.029423370957374573e-02 1.422511786222457886e-01 -2.395431399345397949e-01 -5.621393024921417236e-02 1.871456056833267212e-01 -1.469392925500869751e-01 9.914698451757431030e-02
-1.432587802410125732e-01 7.571946829557418823e-02 2.596180420368909836e-03 -1.156121417880058289e-01 2.235312908887863159e-01 -4.889043793082237244e-02 -9.748112410306930542e-02 3.386278152465820312e-01 4.340874776244163513e-02 8.581010252237319946e-02 2.767279371619224548e-02 1.589580178260803223e-01 3.625274449586868286e-02 -2.725391089916229248e-01 -1.361965388059616089e-01 -1.361622959375381470e-01 7.578918337821960449e-02 8.420664072036743164e-02 6.692539155483245850e-02 -1.480270028114318848e-01 -3.022316098213195801e-01 -1.293435841798782349e-01 -9.437803179025650024e-02 5.970713123679161072e-02 2.696924209594726562e-01 -1.256555467844009399e-01 9.941004961729049683e-02 -1.185159608721733093e-01 1.599600315093994141e-01 4.970338642597198486e-01 -2.516268752515316010e-02 3.006555736064910889e-01
1.152739077806472778e-01 2.195897996425628662e-01 1.826669834554195404e-02 -2.523197829723358154e-01 -7.937116920948028564e-02 1.402366906404495239e-01 3.520644605159759521e-01 1.448409110307693481e-01 -8.555131405591964722e-02 3.212463110685348511e-02 2.319146543741226196e-01 -1.047663390636444092e-03 -6.551343481987714767e-03 1.167855039238929749e-02 3.064607977867126465e-01 -4.120325297117233276e-02 1.578254699707031250e-01 -3.845268487930297852e-02 8.566234260797500610e-02 -1.522586643695831299e-01 1.992784673348069191e-03 -9.913618862628936768e-02 -4.831728339195251465e-02 -1.734745651483535767e-01 3.282514810562133789e-01 2.192913740873336792e-01 -3.076327405869960785e-02 -2.440564334392547607e-01 4.480338394641876221e-01 2.031824178993701935e-02 -1.395764499902725220e-01 9.758447110652923584e-02
-3.083050809800624847e-02 8.753465861082077026e-02 -1.321256458759307861e-01 -1.463065892457962036e-01 1.140035018324851990e-01 2.847799956798553467e-01 3.290244936943054199e-02 2.265328615903854370e-01 2.170179784297943115e-01 1.268181055784225464e-01 1.754830777645111084e-01 -1.680000871419906616e-01 2.410053908824920654e-01 -1.133272945880889893e-01 3.017229437828063965e-01 -1.898666024208068848e-01 -5.811374261975288391e-02 2.291999161243438721e-01 -5.127387866377830505e-02 2.109924107789993286e-01 -6.763426214456558228e-02 -2.129385173320770264e-01 1.839511543512344360e-01 3.739963285624980927e-03 2.422546148300170898e-01 3.200882375240325928e-01 1.088668331503868103e-01 -1.722869575023651123e-01 5.273993685841560364e-02 2.359243631362915039e-01 -1.131729111075401306e-01 1.583140045404434204e-01
-2.154416441917419434e-01 2.472058385610580444e-01 -8.434347808361053467e-02 -2.313725650310516357e-01 1.338386628776788712e-02 2.579912543296813965e-01 8.540842682123184204e-02 1.661556661128997803e-01 -6.240529567003250122e-02 2.236237376928329468e-01 4.406643658876419067e-02 -2.414962202310562134e-01 -1.378653850406408310e-02 -5.952635407447814941e-02 3.363646566867828369e-01 -1.053864732384681702e-01 1.773358434438705444e-01 -8.843044936656951904e-02 4.811378195881843567e-02 6.751797348260879517e-02 5.539508908987045288e-02 -2.879738509654998779e-01 1.593107879161834717e-01 -2.910783328115940094e-02 3.781989812850952148e-01 2.269199490547180176e-01 2.353296726942062378e-01 -1.515622884035110474e-01 -1.191971898078918457e-01 9.065525233745574951e-02 -1.782144755125045776e-01 5.108368024230003357e-02
6.446077954024076462e-03 2.382828146219253540e-01 -1.913590282201766968e-01 -1.509494483470916748e-01 9.213174134492874146e-02 1.768590807914733887e-01 1.586888581514358521e-01 6.443330645561218262e-02 -2.260339856147766113e-01 -1.815697876736521721e-03 9.716141968965530396e-02 5.912899971008300781e-02 -1.406491082161664963e-02 -1.321963816881179810e-01 4.627356231212615967e-01 -7.814679294824600220e-02 1.520095765590667725e-01 8.647627383470535278e-02 -1.451932936906814575e-01 -1.493697315454483032e-01 -9.639881551265716553e-02 1.019358262419700623e-02 1.986919939517974854e-01 -8.293057978153228760e-02 4.371958971023559570e-01 -2.904188004322350025e-04 2.750982940196990967e-01 -1.616603881120681763e-01 2.156777977943420410e-01 4.887098819017410278e-02 -3.334938734769821167e-02 2.000933885574340820e-01
-1.561741232872009277e-01 1.034387871623039246e-01 -5.849731713533401489e-02 -2.152309268712997437e-01 1.018265448510646820e-02 -1.591289043426513672e-01 1.357459127902984619e-01 6.124979630112648010e-02 1.819514930248260498e-01 1.269489973783493042e-01 5.825774371623992920e-02 2.902012467384338379e-01 -6.127697229385375977e-02 2.613276056945323944e-02 -6.705859303474426270e-02 -1.836004406213760376e-01 3.611074760556221008e-02 3.188885748386383057e-01 2.862956523895263672e-01 -1.543772965669631958e-01 4.727355670183897018e-03 -5.875304341316223145e-02 -2.163578197360038757e-02 2.897487580776214600e-01 2.794845402240753174e-01 -1.924588382244110107e-01 1.983314938843250275e-02 -2.369842231273651123e-01 2.907942980527877808e-02 2.881968319416046143e-01 -1.415320634841918945e-01 3.402251303195953369e-01
6.513731181621551514e-02 2.603542618453502655e-02 -1.318098753690719604e-01 -1.776220090687274933e-02 -1.282898932695388794e-01 2.111493200063705444e-01 3.761612474918365479e-01 1.354266703128814697e-01 7.326707243919372559e-02 -2.520682513713836670e-01 -6.147422641515731812e-02 1.493527889251708984e-01 7.582476735115051270e-02 -6.489537656307220459e-02 1.491309702396392822e-01 6.648287642747163773e-03 3.813371360301971436e-01 -1.680089384317398071e-01 1.267780661582946777e-01 -1.683559417724609375e-01 -5.933447275310754776e-03 -2.848493754863739014e-01 1.538956761360168457e-01 8.164213597774505615e-02 4.463572204113006592e-01 -1.580743938684463501e-01 1.937117055058479309e-02 -8.435978740453720093e-02 6.983599066734313965e-02 1.816125363111495972e-01 -1.718643456697463989e-01 2.400644309818744659e-02
3.788770735263824463e-02 3.665679991245269775e-01 -9.342949092388153076e-02 -1.845547258853912354e-01 -1.506370902061462402e-01 5.736512318253517151e-02 1.631511300802230835e-01 1.001874506473541260e-01 1.794890761375427246e-01 -3.822873905301094055e-02 2.501211762428283691e-01 1.826937794685363770e-01 1.700861565768718719e-02 -4.104571640491485596e-01 1.022167038172483444e-02 -6.615632772445678711e-02 -1.726231165230274200e-02 -1.224673390388488770e-01 -2.027483433485031128e-01 -8.570181578397750854e-02 -2.410370707511901855e-01 -1.849832087755203247e-01 -5.857447162270545959e-03 2.376889586448669434e-01 3.252206146717071533e-01 3.300114348530769348e-02 7.101508975028991699e-02 1.411648467183113098e-03 1.936239898204803467e-01 2.822709381580352783e-01 -1.618448272347450256e-02 1.182212606072425842e-01
-3.187071904540061951e-02 1.251022070646286011e-01 -1.238574013113975525e-01 -1.473409980535507202e-01 -3.213935345411300659e-02 2.181672304868698120e-01 3.848258778452873230e-02 2.587610483169555664e-01 6.383692473173141479e-02 4.964024201035499573e-02 2.523278295993804932e-01 -4.579938203096389771e-02 8.818991482257843018e-02 -1.428636759519577026e-01 1.810997277498245239e-01 -1.198339685797691345e-01 -1.544866263866424561e-01 3.591865003108978271e-01 -3.634366020560264587e-02 2.431813031435012817e-01 -2.124886363744735718e-01 -3.965689986944198608e-02 2.293414920568466187e-01 -3.760891780257225037e-02 2.765921354293823242e-01 1.883246749639511108e-01 8.222110569477081299e-02 -2.978483438491821289e-01 1.891828924417495728e-01 3.497419059276580811e-01 -4.400650411844253540e-02 -5.135782994329929352e-04
-3.520282208919525146e-01 1.820407509803771973e-01 -3.471678495407104492e-02 8.040229231119155884e-02 -2.312045171856880188e-02 9.348879754543304443e-02 2.343664020299911499e-01 -7.024745643138885498e-02 1.922261901199817657e-02 -1.720932722091674805e-01 -2.113215625286102295e-01 1.033661141991615295e-02 1.787781864404678345e-01 -8.115697652101516724e-02 6.752792000770568848e-02 -7.734535634517669678e-02 -1.498329490423202515e-01 -5.785982310771942139e-02 4.039675742387771606e-02 -2.875173985958099365e-01 3.634905219078063965e-01 -2.622454762458801270e-01 3.496842682361602783e-01 6.089741364121437073e-02 2.998806536197662354e-01 -1.543315220624208450e-02 1.019214987754821777e-01 -8.728251606225967407e-02 -4.987354576587677002e-02 2.794124782085418701e-01 8.005522191524505615e-02 1.008412241935729980e-01
-4.645687341690063477e-02 2.537640631198883057e-01 -2.384125739336013794e-01 5.330397933721542358e-02 1.136093214154243469e-01 1.854687556624412537e-02 4.820708036422729492e-01 1.689764484763145447e-02 -1.466030627489089966e-01 1.599726974964141846e-01 9.219779632985591888e-03 6.323630362749099731e-02 1.249934583902359009e-01 1.113656535744667053e-01 1.667784154415130615e-01 6.456610560417175293e-02 1.035373136401176453e-01 1.020656749606132507e-01 -2.665114402770996094e-01 -2.844787836074829102e-01 -4.069062694907188416e-02 -1.278363168239593506e-01 -1.379581075161695480e-02 -1.550907343626022339e-01 2.869274318218231201e-01 -3.388968855142593384e-02 -5.450852587819099426e-02 -6.638082116842269897e-02 9.350578486919403076e-02 3.314909711480140686e-02 -2.230822443962097168e-01 3.884086012840270996e-01
4.137389361858367920e-02 2.851059436798095703e-01 -2.990580499172210693e-01 5.862398445606231689e-02 1.087013334035873413e-01 -6.667232513427734375e-02 3.088073730468750000e-01 4.739359393715858459e-02 -2.110610157251358032e-01 -2.258586287498474121e-01 -2.470647171139717102e-02 2.197354733943939209e-01 -8.069367706775665283e-02 3.807916492223739624e-02 6.165955215692520142e-02 -9.485482424497604370e-02 3.184106573462486267e-02 2.259309142827987671e-01 -4.375365003943443298e-02 -1.466836594045162201e-02 -5.102838948369026184e-02 -2.434584200382232666e-01 2.991712987422943115e-01 -2.540742754936218262e-01 2.931249141693115234e-01 2.134724408388137817e-01 1.287446357309818268e-02 -2.264474332332611084e-01 -2.366918325424194336e-02 2.923827767372131348e-01 -7.467392832040786743e-02 -1.909989863634109497e-02
9.615374729037284851e-03 2.065422832965850830e-01 -2.204033285379409790e-01 2.024314999580383301e-01 -1.054976508021354675e-01 1.467682719230651855e-01 3.336326777935028076e-01 1.310788393020629883e-01 -1.111600846052169800e-01 -1.414896696805953979e-01 6.376296281814575195e-02 -5.485451221466064453e-02 1.960008740425109863e-01 1.295282691717147827e-01 3.815663456916809082e-01 -1.284021288156509399e-01 5.502812936902046204e-02 2.131729722023010254e-01 -1.853104084730148315e-01 -2.914277017116546631e-01 1.455793250352144241e-02 -2.461878806352615356e-01 7.241483777761459351e-02 -2.164230197668075562e-01 2.029075324535369873e-01 -1.607278734445571899e-01 -8.602159470319747925e-02 -1.542328298091888428e-01 4.530556872487068176e-02 -6.186352297663688660e-02 -1.693475544452667236e-01 1.908121705055236816e-01
-3.102099299430847168e-01 3.206502199172973633e-01 2.056371569633483887e-01 -6.473061442375183105e-02 2.895766198635101318e-01 4.539585858583450317e-02 -1.406667679548263550e-01 2.906753718852996826e-01 9.244347363710403442e-02 9.108915179967880249e-02 1.371052116155624390e-01 -1.624354422092437744e-01 7.701541483402252197e-02 1.773615777492523193e-01 -1.074364930391311646e-01 -1.065880209207534790e-01 3.737603779882192612e-03 1.865148544311523438e-01 -9.885510057210922241e-02 -9.579490125179290771e-02 6.108926981687545776e-02 -2.002432495355606079e-01 6.641485542058944702e-02 2.899065911769866943e-01 2.768965363502502441e-01 -1.069959700107574463e-01 9.486397355794906616e-02 -1.068207472562789917e-01 2.192344963550567627e-01 2.336481511592864990e-01 -1.695605367422103882e-01 1.264563202857971191e-01
-1.347326785326004028e-01 -5.685021728277206421e-02 5.965980887413024902e-02 -3.585708886384963989e-02 5.652692634612321854e-03 -1.129380166530609131e-01 2.177674323320388794e-01 3.082595467567443848e-01 -7.104414701461791992e-02 1.621635109186172485e-01 -7.513754814863204956e-02 1.137379631400108337e-01 -3.346760943531990051e-02 1.599208079278469086e-02 1.070727631449699402e-01 -2.985546290874481201e-01 1.565484553575515747e-01 2.920671701431274414e-01 4.340195655822753906e-01 -1.013379022479057312e-01 3.098580539226531982e-01 -2.236197441816329956e-01 1.306712627410888672e-01 2.643963396549224854e-01 1.804644316434860229e-01 -1.443511694669723511e-01 4.774472862482070923e-02 -1.215355470776557922e-01 6.884939223527908325e-02 1.492371857166290283e-01 1.151494029909372330e-02 1.660854369401931763e-01
-1.387957185506820679e-01 1.037842407822608948e-01 -2.041488653048872948e-03 8.177921921014785767e-02 2.772128880023956299e-01 4.217030480504035950e-02 2.504552304744720459e-01 1.881631761789321899e-01 2.318958491086959839e-01 -1.530844271183013916e-01 -1.158925518393516541e-01 3.475881218910217285e-01 1.896786093711853027e-01 -3.478813171386718750e-02 1.408988982439041138e-01 -9.315898269414901733e-02 8.062771707773208618e-02 -1.720646470785140991e-01 1.195888966321945190e-02 -3.175912499427795410e-01 1.593394279479980469e-01 2.227476984262466431e-02 9.571061283349990845e-02 -2.444961816072463989e-01 3.365474045276641846e-01 -2.204827070236206055e-01 1.275029182434082031e-01 -1.312343925237655640e-01 1.583507061004638672e-01 1.589159816503524780e-01 9.631949663162231445e-02 1.497804224491119385e-01
-1.483166217803955078e-01 -5.459165573120117188e-02 -1.500937789678573608e-01 -8.581793867051601410e-03 7.222504913806915283e-02 -2.424176633358001709e-01 1.899897903203964233e-01 1.407678425312042236e-01 1.228658035397529602e-01 -2.104751169681549072e-01 -2.394331395626068115e-01 7.872535288333892822e-02 1.087119057774543762e-01 -3.408894836902618408e-01 7.634857296943664551e-02 -1.510236561298370361e-01 2.771665453910827637e-01 3.456731140613555908e-02 -4.307946562767028809e-02 -1.223911792039871216e-01 5.737820267677307129e-02 -1.807159930467605591e-01 2.082019150257110596e-01 7.873647660017013550e-02 2.649852931499481201e-01 -1.199009343981742859e-01 1.079917978495359421e-02 -1.944596171379089355e-01 2.727153897285461426e-01 2.389044165611267090e-01 1.505199372768402100e-01 3.097794950008392334e-01
-4.045513868331909180e-01 -2.972991019487380981e-02 6.604179739952087402e-02 1.715142838656902313e-02 9.357758611440658569e-02 -2.538668513298034668e-01 1.796494126319885254e-01 3.979361057281494141e-02 1.989408731460571289e-01 -7.297636568546295166e-02 1.222782805562019348e-01 3.301347494125366211e-01 1.424358040094375610e-02 -1.494217477738857269e-02 1.524682436138391495e-02 -1.286919564008712769e-01 6.275521963834762573e-02 2.730619907379150391e-01 3.054383695125579834e-01 -1.703752279281616211e-01 -2.982432954013347626e-02 -2.405302673578262329e-01 1.490820944309234619e-01 -1.760727614164352417e-01 1.973395496606826782e-01 1.066095978021621704e-01 -5.253206007182598114e-03 -2.478217482566833496e-01 2.799041867256164551e-01 9.590408205986022949e-02 -1.561398506164550781e-01 3.469524532556533813e-02
-6.405213475227355957e-02 1.773903071880340576e-01 -5.324058979749679565e-02 1.592342257499694824e-01 -5.278121307492256165e-02 2.352427095174789429e-01 1.815193891525268555e-01 3.758756443858146667e-02 -2.647904157638549805e-01 1.220898423343896866e-02 -2.727814204990863800e-02 1.186054944992065430e-01 1.080124005675315857e-01 7.007635384798049927e-02 1.021649837493896484e-01 -2.059160964563488960e-03 -2.086486518383026123e-01 4.883148148655891418e-02 1.574905589222908020e-02 -6.133343651890754700e-02 4.243168234825134277e-02 3.841587156057357788e-02 9.216018766164779663e-02 -1.424287110567092896e-01 4.739371538162231445e-01 -7.958515733480453491e-02 6.357958912849426270e-02 -2.666617333889007568e-01 7.857991755008697510e-02 -2.006966061890125275e-02 -2.473817616701126099e-01 5.251653790473937988e-01
-1.889656484127044678e-01 1.763607114553451538e-01 -1.758219152688980103e-01 -1.402860283851623535e-01 1.384731475263834000e-02 1.678288429975509644e-01 -1.601301250047981739e-03 3.778218328952789307e-01 1.848767250776290894e-01 7.463420182466506958e-02 8.071578294038772583e-02 -1.935684084892272949e-01 1.560547351837158203e-01 -2.267452329397201538e-01 2.732654809951782227e-01 -9.632673114538192749e-02 1.198677439242601395e-02 9.513953700661659241e-03 2.323934137821197510e-01 1.561628431081771851e-01 -1.094336807727813721e-01 -7.638707756996154785e-02 2.605547606945037842e-01 -9.721841663122177124e-02 4.340915381908416748e-01 2.789627611637115479e-01 1.785753667354583740e-02 -5.439923703670501709e-02 5.135248601436614990e-02 1.052430793642997742e-01 -1.036658510565757751e-01 1.612277887761592865e-02
-3.177263736724853516e-01 3.085006475448608398e-01 -1.981684267520904541e-01 3.752821311354637146e-02 1.249445751309394836e-01 1.635002195835113525e-01 1.523226350545883179e-01 1.249311268329620361e-01 2.293094843626022339e-01 -9.550777822732925415e-02 -2.861863374710083008e-02 2.847921550273895264e-01 -1.058250665664672852e-01 1.605837345123291016e-01 -1.858389750123023987e-02 -3.123942911624908447e-01 2.437584251165390015e-01 -4.780527949333190918e-02 8.759641647338867188e-02 -2.138804197311401367e-01 -1.467054802924394608e-02 -1.927029341459274292e-02 -8.649275638163089752e-03 4.771922528743743896e-02 -1.320549659430980682e-02 -1.265161931514739990e-01 7.398301362991333008e-02 -3.627564907073974609e-01 2.925724983215332031e-01 1.914575397968292236e-01 6.387301534414291382e-02 7.649944722652435303e-02
1.759378472343087196e-03 3.347441256046295166e-01 -1.507616937160491943e-01 -4.898813739418983459e-02 1.374906003475189209e-01 1.459237784147262573e-01 3.147379457950592041e-01 5.715109035372734070e-02 -1.338395774364471436e-01 -1.221457123756408691e-01 -7.571461051702499390e-02 1.443658471107482910e-01 -1.150664910674095154e-01 2.648846209049224854e-01 3.126928508281707764e-01 -1.222065612673759460e-01 9.778065979480743408e-02 1.952352821826934814e-01 -1.521969586610794067e-01 -2.365761846303939819e-01 6.464906502515077591e-03 -2.746934592723846436e-01 2.825186774134635925e-02 -2.509650588035583496e-01 2.401129454374313354e-01 5.258079036138951778e-04 -6.340682506561279297e-02 -1.548641473054885864e-01 1.262257844209671021e-01 1.140599921345710754e-01 -9.003365039825439453e-02 2.756301462650299072e-01
-1.908950209617614746e-01 2.525275647640228271e-01 1.775510311126708984e-01 1.424778997898101807e-01 1.131675466895103455e-01 2.560046017169952393e-01 9.830342978239059448e-02 -1.596314273774623871e-02 3.717665746808052063e-02 -6.604177504777908325e-02 2.983209490776062012e-01 1.223692297935485840e-01 -3.350309655070304871e-02 -7.883219420909881592e-02 3.027200102806091309e-01 -2.442654594779014587e-02 1.968426555395126343e-01 -9.628590941429138184e-02 5.023524165153503418e-03 -4.440515860915184021e-02 1.366332471370697021e-01 6.624982506036758423e-02 -3.531300276517868042e-02 -5.513058230280876160e-02 3.332530558109283447e-01 5.629319325089454651e-02 1.674002110958099365e-01 -3.753621280193328857e-01 1.480993479490280151e-01 -1.110478211194276810e-02 -1.897934377193450928e-01 3.630855679512023926e-01
-1.334036737680435181e-01 2.801997363567352295e-01 -1.126519143581390381e-01 6.254296749830245972e-02 1.799753904342651367e-01 5.258334800601005554e-02 -2.185283042490482330e-02 7.939826697111129761e-02 5.474387407302856445e-01 1.351392865180969238e-01 -4.888802021741867065e-02 1.794282495975494385e-01 1.772768795490264893e-01 6.973426043987274170e-02 -7.069137692451477051e-02 -1.120195090770721436e-01 -1.338395327329635620e-01 1.949839293956756592e-01 2.590598165988922119e-01 -3.227334320545196533e-01 6.342855095863342285e-02 -2.218565717339515686e-02 1.324644237756729126e-01 1.345164030790328979e-01 1.919241100549697876e-01 1.792424172163009644e-02 -1.418300569057464600e-01 -1.549831125885248184e-02 5.061975866556167603e-02 3.289216756820678711e-01 1.524865161627531052e-02 5.409206822514533997e-02
-1.006003543734550476e-01 -6.175939738750457764e-02 1.697425246238708496e-01 -1.568380892276763916e-01 3.279916197061538696e-02 -1.270210444927215576e-01 2.410857379436492920e-01 2.106878161430358887e-01 5.756312981247901917e-02 -2.031690329313278198e-01 -2.032859809696674347e-02 1.901118755340576172e-01 -1.787564754486083984e-01 -2.412483154330402613e-04 4.305779635906219482e-01 -5.915864557027816772e-02 3.487499058246612549e-02 1.668175309896469116e-01 1.965509355068206787e-01 -1.200809553265571594e-01 -2.276774644851684570e-01 -3.274458274245262146e-02 7.072264701128005981e-02 -1.471985131502151489e-01 3.522270917892456055e-01 1.883067004382610321e-02 -5.864955857396125793e-02 -3.952590227127075195e-01 -6.167881935834884644e-02 8.829821646213531494e-02 -1.309448629617691040e-01 1.908535510301589966e-01
7.249004393815994263e-02 1.211183369159698486e-01 4.281404614448547363e-02 1.937675923109054565e-01 1.237151399254798889e-01 9.816572070121765137e-02 4.259479045867919922e-01 1.385127007961273193e-01 -1.707554678432643414e-03 -1.238811947405338287e-02 -2.780843377113342285e-01 1.772852241992950439e-01 -8.656308054924011230e-02 -8.344841748476028442e-02 7.385273277759552002e-02 -9.812156856060028076e-02 1.564037650823593140e-01 2.246790379285812378e-01 -2.940234355628490448e-02 -2.408265620470046997e-01 -5.724297091364860535e-02 -3.061750717461109161e-02 -6.035572662949562073e-02 1.617317199707031250e-01 1.813399195671081543e-01 1.987869152799248695e-03 9.552560746669769287e-02 2.153014391660690308e-01 4.374237060546875000e-01 5.872581619769334793e-03 -3.114713132381439209e-01 1.791808903217315674e-01
-4.385975003242492676e-02 3.208517134189605713e-01 -3.392576575279235840e-01 -3.918888047337532043e-02 -2.769588828086853027e-01 -7.652365602552890778e-03 2.213746458292007446e-01 2.876577079296112061e-01 1.167326886206865311e-02 7.839510589838027954e-02 2.251385748386383057e-01 -9.549508243799209595e-02 -1.085059642791748047e-01 -1.227083802223205566e-01 1.901609152555465698e-01 -2.090514749288558960e-01 1.442685276269912720e-01 1.215914860367774963e-01 1.711529791355133057e-01 1.125335402321070433e-04 -9.563270211219787598e-02 -1.046839132905006409e-01 9.222511202096939087e-02 9.949735552072525024e-02 1.620381325483322144e-01 3.338341712951660156e-01 2.383139729499816895e-01 -2.831464707851409912e-01 -6.532832048833370209e-03 -6.555335968732833862e-02 -1.171947494149208069e-01 3.247493878006935120e-02
-2.530940473079681396e-01 2.387762665748596191e-01 -9.919638931751251221e-02 -7.998649030923843384e-02 6.008470430970191956e-02 1.882608234882354736e-01 2.388084083795547485e-01 1.364596188068389893e-01 -1.317293047904968262e-01 2.326105982065200806e-01 1.474242210388183594e-01 1.318372637033462524e-01 -1.461319625377655029e-01 -2.974210977554321289e-01 2.092693299055099487e-01 -1.126463860273361206e-01 2.480236347764730453e-03 4.530090838670730591e-02 -5.242034792900085449e-02 6.866148859262466431e-02 1.304063796997070312e-01 3.141358867287635803e-02 -3.249876201152801514e-02 -2.668586075305938721e-01 2.463268190622329712e-01 -9.084542095661163330e-02 2.308774292469024658e-01 -4.421796277165412903e-02 3.055257201194763184e-01 -3.341113775968551636e-02 -2.740558683872222900e-01 2.785238623619079590e-01
-6.891418993473052979e-02 2.360916584730148315e-01 8.268629014492034912e-02 2.166651487350463867e-01 -1.666987314820289612e-02 1.065650507807731628e-01 9.588428586721420288e-02 2.557956874370574951e-01 2.039289027452468872e-01 2.298276685178279877e-02 -2.380561530590057373e-01 -1.314489245414733887e-01 -6.893563270568847656e-02 -3.183465003967285156e-01 6.603338569402694702e-02 -6.158385798335075378e-02 -9.899316355586051941e-03 8.445145189762115479e-02 6.809242814779281616e-02 -9.034626185894012451e-02 1.091529056429862976e-02 -6.727306544780731201e-02 1.016031857579946518e-02 4.152626097202301025e-01 3.929680287837982178e-01 2.678020484745502472e-02 6.142798438668251038e-02 -1.003702953457832336e-01 1.331310123205184937e-01 4.085607528686523438e-01 8.398881182074546814e-03 -1.350265890359878540e-01
-3.068079352378845215e-01 1.612343788146972656e-01 -1.847596466541290283e-01 -4.598857462406158447e-02 3.369244933128356934e-01 5.917327478528022766e-02 1.202515810728073120e-01 2.466520965099334717e-01 2.151604443788528442e-01 -2.061546295881271362e-01 -1.298667192459106445e-01 1.015293672680854797e-01 2.465127855539321899e-01 1.374072581529617310e-01 1.120598390698432922e-01 -3.992517888545989990e-01 -5.531556904315948486e-03 -9.301359951496124268e-02 1.349806189537048340e-01 -1.217032074928283691e-01 2.270763367414474487e-01 8.188083767890930176e-02 2.745258212089538574e-01 1.546702682971954346e-01 1.451541185379028320e-01 -4.201211035251617432e-02 -5.193407461047172546e-02 -8.539979159832000732e-02 3.602643730118870735e-03 -3.762041777372360229e-02 -1.712957620620727539e-01 1.444419771432876587e-01
-1.561476290225982666e-01 2.246933579444885254e-01 1.080484911799430847e-01 5.201519280672073364e-02 7.926244288682937622e-02 -3.858195617794990540e-02 -4.355071112513542175e-02 -1.239395067095756531e-01 -8.376694470643997192e-02 1.362663209438323975e-01 5.172989517450332642e-02 1.902137696743011475e-01 -4.466534778475761414e-02 1.019745841622352600e-01 1.343467831611633301e-01 -2.808129191398620605e-01 1.656817048788070679e-01 2.675839066505432129e-01 7.106200605630874634e-02 -3.029162585735321045e-01 -8.575204759836196899e-02 -1.937476247549057007e-01 1.325470358133316040e-01 -6.829622387886047363e-02 2.424582093954086304e-01 -2.075372189283370972e-01 3.282682225108146667e-02 -4.866602718830108643e-01 5.476401746273040771e-02 8.212523162364959717e-02 1.122142076492309570e-01 2.947663962841033936e-01
1.384243518114089966e-01 1.060886383056640625e-01 -1.852687448263168335e-01 1.666384786367416382e-01 1.755114644765853882e-01 9.619759768247604370e-02 3.482737839221954346e-01 1.122450157999992371e-01 -2.954000532627105713e-01 -8.799254894256591797e-02 -1.516764163970947266e-01 1.247020624577999115e-02 -2.822621259838342667e-03 5.014286190271377563e-02 -1.466443296521902084e-03 -1.379507631063461304e-01 5.892427638173103333e-02 9.141805022954940796e-02 1.266730129718780518e-01 -1.448455154895782471e-01 2.387990988790988922e-02 -1.943638771772384644e-01 1.004924066364765167e-02 -6.379562616348266602e-02 1.756184399127960205e-01 1.380808502435684204e-01 -7.814068347215652466e-02 -2.883378863334655762e-01 1.044571921229362488e-01 -4.361174255609512329e-02 -3.630034327507019043e-01 4.676617383956909180e-01
-2.917595803737640381e-01 -4.505425319075584412e-02 -1.224243417382240295e-01 1.686994880437850952e-01 2.621022164821624756e-01 -2.241688966751098633e-02 2.262038737535476685e-01 1.703158766031265259e-01 1.896545290946960449e-01 -1.896113902330398560e-01 -1.177640706300735474e-01 -7.806455343961715698e-02 1.454901993274688721e-01 -8.992779254913330078e-02 6.168073788285255432e-02 -1.636147797107696533e-01 3.944073244929313660e-02 5.139959510415792465e-03 1.197191625833511353e-01 -2.812327742576599121e-01 1.514097899198532104e-01 -2.341823577880859375e-01 4.501126334071159363e-02 1.490580141544342041e-01 3.380689918994903564e-01 -9.322181344032287598e-02 1.386803984642028809e-01 3.638380020856857300e-02 3.491600453853607178e-01 1.671716868877410889e-01 1.725810021162033081e-01 2.193482816219329834e-01
5.114478059113025665e-03 -4.008346423506736755e-02 -1.525472551584243774e-01 -1.032521203160285950e-01 3.230495452880859375e-01 6.200156360864639282e-02 2.106103897094726562e-01 3.035236001014709473e-01 9.348558634519577026e-02 -2.013469785451889038e-01 -6.150129064917564392e-02 3.416158854961395264e-01 4.742392897605895996e-02 -1.017189547419548035e-01 6.063495576381683350e-02 -2.613222599029541016e-01 1.032172441482543945e-01 -1.449475437402725220e-01 -3.207207098603248596e-02 -3.991544246673583984e-01 4.568499699234962463e-02 1.706347614526748657e-01 1.802494972944259644e-01 1.396206766366958618e-01 3.207982182502746582e-01 -1.163613647222518921e-01 4.338052123785018921e-02 -4.268116131424903870e-02 1.909512281417846680e-01 1.357975751161575317e-01 -4.526805505156517029e-02 1.144998893141746521e-01
7.950732111930847168e-02 3.639610707759857178e-01 -1.542473584413528442e-01 2.957184910774230957e-01 1.225024908781051636e-01 2.125580459833145142e-01 3.565364181995391846e-01 -1.526726037263870239e-02 2.409215867519378662e-01 6.111603975296020508e-02 -2.131044864654541016e-01 -1.801872402429580688e-01 -6.512223929166793823e-02 3.734508901834487915e-02 -7.389274425804615021e-03 -1.007530018687248230e-01 1.205962970852851868e-01 8.915546536445617676e-02 1.193828433752059937e-01 -2.680672332644462585e-02 1.124766170978546143e-01 -1.156584247946739197e-01 3.022002987563610077e-02 2.054038047790527344e-01 3.923774510622024536e-02 6.781522929668426514e-02 1.886174529790878296e-01 5.754396691918373108e-02 -2.360906302928924561e-01 2.922714352607727051e-01 -3.217005133628845215e-01 1.032264903187751770e-01
-1.262142956256866455e-01 2.419022470712661743e-01 -1.606309562921524048e-01 1.060415357351303101e-01 1.635693758726119995e-01 -6.711439043283462524e-02 -1.551146358251571655e-01 9.886252880096435547e-02 1.579819433391094208e-02 2.221633493900299072e-02 3.120289184153079987e-02 -4.298182949423789978e-02 -1.564969774335622787e-03 -3.454934060573577881e-02 2.259514033794403076e-01 -2.953171730041503906e-01 5.551950633525848389e-02 2.734744846820831299e-01 9.461969137191772461e-02 -3.190608918666839600e-01 7.562566548585891724e-02 -2.479413300752639771e-01 6.000830326229333878e-03 -6.581775378435850143e-03 3.955694735050201416e-01 -3.172336518764495850e-01 -6.441233307123184204e-02 -2.734840810298919678e-01 2.784751914441585541e-02 7.144810259342193604e-02 1.746093034744262695e-01 2.281785458326339722e-01
-1.001351252198219299e-01 4.882439598441123962e-02 -4.893321916460990906e-02 -1.465708315372467041e-01 7.144066691398620605e-02 1.072797477245330811e-01 1.550134420394897461e-01 3.746657371520996094e-01 3.972178325057029724e-02 -3.658778220415115356e-02 6.788656115531921387e-02 -1.441758722066879272e-01 1.289970427751541138e-01 -1.776340901851654053e-01 2.588242590427398682e-01 -3.032126426696777344e-01 -2.654284611344337463e-02 1.278348714113235474e-01 -9.701611101627349854e-02 2.902562022209167480e-01 -5.201096646487712860e-03 -1.798540651798248291e-01 1.375695019960403442e-01 4.068339243531227112e-02 3.165784776210784912e-01 2.335399538278579712e-01 1.150729656219482422e-01 -2.210636436939239502e-01 -1.374107748270034790e-01 3.119699060916900635e-01 -5.947186797857284546e-02 2.167528271675109863e-01
1.375038474798202515e-01 2.885263860225677490e-01 1.106843501329421997e-01 6.919734179973602295e-02 4.028680548071861267e-02 2.011333592236042023e-02 3.919867575168609619e-01 8.897023648023605347e-02 1.183010265231132507e-02 -2.010072208940982819e-02 -1.017226800322532654e-01 1.213163882493972778e-01 4.230204224586486816e-01 4.081052243709564209e-01 1.665668040513992310e-01 -3.198791444301605225e-01 -1.232618582434952259e-03 4.481529444456100464e-02 1.426173448562622070e-01 -2.805867791175842285e-02 1.110678538680076599e-02 -4.162230342626571655e-02 1.597582846879959106e-01 -1.942155510187149048e-02 1.250062882900238037e-01 8.838214725255966187e-02 1.507908552885055542e-01 -2.083255052566528320e-01 1.254279911518096924e-02 3.906939644366502762e-03 5.195686593651771545e-03 2.745343446731567383e-01
-6.583617068827152252e-03 2.056270539760589600e-01 -1.897682100534439087e-01 -2.685188353061676025e-01 1.782324165105819702e-02 3.184204399585723877e-01 1.097215935587882996e-01 4.996182397007942200e-03 2.212734892964363098e-02 1.091265957802534103e-02 1.902296990156173706e-01 -1.745859347283840179e-02 -7.101379334926605225e-02 -1.738249510526657104e-01 9.546138346195220947e-02 -1.341326385736465454e-01 1.213797777891159058e-01 9.498745203018188477e-02 -1.385527998208999634e-01 -2.228562980890274048e-01 4.088132455945014954e-02 -5.811668559908866882e-02 -5.606675520539283752e-02 6.307667493820190430e-02 1.979275494813919067e-01 -8.881794288754463196e-03 1.752910614013671875e-01 -3.395459651947021484e-01 4.228743612766265869e-01 -7.906575500965118408e-02 -1.075908020138740540e-01 3.867978453636169434e-01
-2.540592849254608154e-01 2.202980071306228638e-01 2.715667895972728729e-02 5.268355831503868103e-02 2.837416827678680420e-01 8.430074900388717651e-02 -1.354214549064636230e-01 2.064588665962219238e-01 9.823900461196899414e-02 1.428489536046981812e-01 -2.298545790836215019e-03 -2.131110429763793945e-02 1.469411253929138184e-01 -1.653868407011032104e-01 -1.855927854776382446e-01 -1.751862168312072754e-01 2.194444090127944946e-01 -1.256923191249370575e-02 2.918249964714050293e-01 -2.101480215787887573e-02 -4.737463220953941345e-02 -1.995582133531570435e-01 -5.185936763882637024e-02 7.615759223699569702e-02 2.037776708602905273e-01 -1.266265362501144409e-01 1.938342601060867310e-01 -3.908533453941345215e-01 -7.033745944499969482e-02 2.609081268310546875e-01 6.304446607828140259e-03 2.912070751190185547e-01
-1.303477436304092407e-01 2.410214543342590332e-01 -1.624072492122650146e-01 -2.505448162555694580e-01 9.872052818536758423e-02 2.379001677036285400e-01 1.187249198555946350e-01 3.412779867649078369e-01 6.982664018869400024e-02 3.718711063265800476e-02 2.006992101669311523e-01 -1.890257745981216431e-01 -3.355312347412109375e-02 -3.161426782608032227e-01 4.392480105161666870e-02 -1.595026254653930664e-01 4.533615708351135254e-02 -3.219665214419364929e-02 2.502372860908508301e-01 3.171073645353317261e-02 -9.967616945505142212e-02 -6.278248131275177002e-02 2.473261207342147827e-01 1.705094724893569946e-01 3.901022672653198242e-01 2.834947407245635986e-01 7.371316850185394287e-02 -1.219742838293313980e-02 5.439489334821701050e-02 2.149656182155013084e-03 -2.296389266848564148e-02 1.252583712339401245e-01
3.068175017833709717e-01 1.255704462528228760e-01 1.519619859755039215e-02 4.076061397790908813e-02 2.667128108441829681e-02 -5.894288793206214905e-02 1.963066309690475464e-01 2.179271727800369263e-01 -1.579136103391647339e-01 8.175478875637054443e-02 -3.400882482528686523e-01 3.192571550607681274e-02 3.207281827926635742e-01 9.160000085830688477e-02 -1.849617213010787964e-01 -2.370642274618148804e-01 3.561721369624137878e-02 -5.099334195256233215e-02 -6.437424570322036743e-02 -1.925071030855178833e-01 -2.376420609652996063e-02 1.390294134616851807e-01 3.282045125961303711e-01 1.364092230796813965e-01 3.973958492279052734e-01 2.261167019605636597e-02 7.399497181177139282e-02 -8.463867753744125366e-02 7.731288671493530273e-02 9.502768516540527344e-02 -7.991541922092437744e-02 2.534994781017303467e-01
-2.371809780597686768e-01 8.287769556045532227e-02 -1.287754625082015991e-01 -7.279206067323684692e-02 -1.483259052038192749e-01 -1.869792789220809937e-01 1.135680153965950012e-01 2.618909776210784912e-01 -2.553639002144336700e-02 8.626727759838104248e-02 -1.331458836793899536e-01 1.663982570171356201e-01 1.396658718585968018e-01 6.031766161322593689e-02 -8.859352022409439087e-02 -1.725093871355056763e-01 1.028573736548423767e-01 2.939151823520660400e-01 4.096197187900543213e-01 -1.077146083116531372e-01 1.707589179277420044e-01 -3.906416594982147217e-01 6.902823597192764282e-02 6.102751567959785461e-02 2.207224518060684204e-01 -1.837658584117889404e-01 7.142832875251770020e-02 2.989305555820465088e-02 1.464274376630783081e-01 1.872287243604660034e-01 -1.099278181791305542e-01 1.965097188949584961e-01
1.084134206175804138e-01 1.605536490678787231e-01 -2.273215949535369873e-01 -1.348611549474298954e-03 3.041082918643951416e-01 1.399179846048355103e-01 1.506287306547164917e-01 1.623181253671646118e-01 -7.810369879007339478e-02 -3.035512287169694901e-03 1.227997764945030212e-01 1.998331099748611450e-01 1.166536211967468262e-01 -1.289082467555999756e-01 -2.253610789775848389e-01 -2.248227894306182861e-01 -2.762255072593688965e-01 -2.708992734551429749e-02 1.679893136024475098e-01 -5.872697755694389343e-02 -3.036596067249774933e-02 -2.967283427715301514e-01 1.726078391075134277e-01 -1.257451921701431274e-01 1.959533989429473877e-01 -2.924161255359649658e-01 8.369953185319900513e-02 -2.989665269851684570e-01 1.497293859720230103e-01 1.788070946931838989e-01 -1.962689459323883057e-01 2.309903129935264587e-02
2.153425514698028564e-01 7.689551264047622681e-02 -1.442464292049407959e-01 4.847209155559539795e-02 -3.320644795894622803e-02 1.303367614746093750e-01 3.903471529483795166e-01 1.031629443168640137e-01 -2.492753788828849792e-02 -8.869570493698120117e-02 1.280840486288070679e-01 2.435687631368637085e-01 -5.197348818182945251e-02 -7.564520090818405151e-02 3.999213576316833496e-01 -2.765754461288452148e-01 -6.642628461122512817e-03 2.852360606193542480e-01 4.613869264721870422e-02 -1.391449868679046631e-01 1.238301545381546021e-01 5.998289957642555237e-02 -1.819663494825363159e-02 -3.367255032062530518e-01 1.335284262895584106e-01 -5.606274306774139404e-02 1.695009469985961914e-01 -1.261782199144363403e-01 3.162614628672599792e-02 7.791969925165176392e-02 -1.313339769840240479e-01 2.981521189212799072e-01
-2.586778104305267334e-01 1.813020408153533936e-01 1.208898052573204041e-01 6.186861917376518250e-02 2.371476739645004272e-01 7.683305442333221436e-02 6.488314270973205566e-02 8.991086483001708984e-02 2.108490280807018280e-02 -2.803655564785003662e-01 -1.346031129360198975e-01 2.120016366243362427e-01 -1.904331296682357788e-01 -2.499523106962442398e-03 1.426213886588811874e-02 -1.425330936908721924e-01 2.129807919263839722e-01 4.245446249842643738e-02 2.042005509138107300e-01 -4.601438939571380615e-01 -6.058890372514724731e-02 -1.291723400354385376e-01 9.560033679008483887e-02 -1.248538121581077576e-01 1.510138213634490967e-01 -2.348268218338489532e-02 9.068749845027923584e-02 -1.998714059591293335e-01 -8.790627866983413696e-02 2.428414374589920044e-01 -3.219608962535858154e-01 1.444622874259948730e-01
-8.311250805854797363e-02 1.957929693162441254e-02 8.266272395849227905e-02 2.263291627168655396e-01 -2.892315387725830078e-01 6.557813286781311035e-02 2.682538330554962158e-01 2.365726232528686523e-01 -6.430413573980331421e-02 -2.801126539707183838e-01 -3.929363563656806946e-02 8.530872315168380737e-02 2.314379960298538208e-01 -2.147444486618041992e-01 2.403747737407684326e-01 -3.052369058132171631e-01 -1.211371943354606628e-01 7.758031785488128662e-02 1.284009665250778198e-01 -3.188405036926269531e-01 -1.124502867460250854e-01 -7.498044986277818680e-03 -1.200159192085266113e-01 9.854897856712341309e-02 1.384138613939285278e-01 4.819628968834877014e-02 1.571819931268692017e-01 -3.233271837234497070e-01 -1.144419759511947632e-01 1.855405420064926147e-01 -2.118390053510665894e-02 4.863858222961425781e-02
-2.793532311916351318e-01 1.901338398456573486e-01 -4.939676448702812195e-02 4.442280158400535583e-02 2.384816557168960571e-01 -9.251022338867187500e-02 5.092277005314826965e-02 1.947986483573913574e-01 1.825891733169555664e-01 2.442261278629302979e-01 -6.282347440719604492e-02 -3.294048085808753967e-02 -3.091262420639395714e-03 9.711786359548568726e-02 1.522107869386672974e-01 -3.313149511814117432e-01 -1.094167307019233704e-01 -2.220769820269197226e-04 -3.364019095897674561e-02 -1.692542135715484619e-01 -7.432753592729568481e-02 -1.548728644847869873e-01 3.238543570041656494e-01 2.074338346719741821e-01 2.716503739356994629e-01 -4.290394857525825500e-02 -1.766795292496681213e-02 7.462990283966064453e-02 5.388440564274787903e-02 2.201921939849853516e-01 7.906650006771087646e-02 4.203599393367767334e-01
-1.630322188138961792e-01 -1.349790245294570923e-01 -2.144441567361354828e-02 4.771887883543968201e-02 2.001472860574722290e-01 2.151750326156616211e-01 3.824776113033294678e-01 1.360074579715728760e-01 3.521911799907684326e-02 -1.142549067735671997e-01 1.317539811134338379e-01 -2.078816760331392288e-03 -3.446851670742034912e-02 -1.429428011178970337e-01 -4.720643907785415649e-02 -1.791676878929138184e-01 2.645012736320495605e-01 -4.566375166177749634e-02 6.743237376213073730e-02 1.566893234848976135e-02 2.447706609964370728e-01 -7.508651912212371826e-02 -1.008716747164726257e-01 1.110023707151412964e-01 3.391420245170593262e-01 -2.330326437950134277e-01 3.634489774703979492e-01 -7.330518960952758789e-02 -1.690157875418663025e-02 2.677099704742431641e-01 -2.394104152917861938e-01 1.129675507545471191e-01
1.103638019412755966e-02 1.200927980244159698e-02 -5.396758764982223511e-02 -1.800792813301086426e-01 8.387356251478195190e-02 5.846232175827026367e-02 1.613130122423171997e-01 3.266418278217315674e-01 5.871547758579254150e-02 1.323696672916412354e-01 2.256809361279010773e-02 -9.432353824377059937e-02 1.300292760133743286e-01 -1.509888172149658203e-01 1.915033310651779175e-01 -2.061659544706344604e-01 1.874655038118362427e-01 4.247999489307403564e-01 7.140450924634933472e-02 3.549966812133789062e-01 7.627547252923250198e-03 -1.623836755752563477e-01 3.561057150363922119e-02 -9.404952079057693481e-02 3.474151492118835449e-01 1.094859167933464050e-01 2.260206192731857300e-01 -7.862132787704467773e-02 -1.053672507405281067e-01 2.273065894842147827e-01 -1.337128132581710815e-01 1.345538347959518433e-01
6.913163512945175171e-02 -1.363942865282297134e-02 -3.571483865380287170e-02 3.494229614734649658e-01 7.899811863899230957e-02 1.723283976316452026e-01 1.193308532238006592e-01 2.470018863677978516e-01 2.095136046409606934e-01 -9.134219586849212646e-02 7.677645981311798096e-02 -1.797085069119930267e-02 7.284938544034957886e-02 -2.602493204176425934e-02 -6.405968684703111649e-03 5.618944019079208374e-02 1.398056596517562866e-01 -3.346704691648483276e-02 6.864970549941062927e-03 1.997340470552444458e-01 -7.968159765005111694e-02 -2.111379355192184448e-01 -3.708460601046681404e-03 -9.954609721899032593e-02 4.266000390052795410e-01 4.877828061580657959e-02 6.012640520930290222e-02 -2.871696650981903076e-01 -1.423854827880859375e-01 4.349413216114044189e-01 -2.106152176856994629e-01 2.170780450105667114e-01
-4.119247943162918091e-02 2.654901742935180664e-01 -2.978222966194152832e-01 -1.842761039733886719e-01 -1.276615709066390991e-01 4.438164457678794861e-02 4.504070058465003967e-02 7.950135320425033569e-02 -3.390960991382598877e-01 -9.302273392677307129e-02 2.524495311081409454e-02 1.204738393425941467e-01 1.745645143091678619e-02 -1.187026053667068481e-01 2.611678838729858398e-01 -1.449405401945114136e-01 2.999661304056644440e-02 1.418953239917755127e-01 -7.884093374013900757e-02 -1.838541328907012939e-01 -4.767690971493721008e-02 1.190578266978263855e-01 2.004363238811492920e-01 -7.434198260307312012e-02 4.167225956916809082e-01 -8.592002093791961670e-02 1.678591519594192505e-01 -2.167432457208633423e-01 1.790052354335784912e-01 5.679081380367279053e-02 -4.941539093852043152e-02 3.450187742710113525e-01
-6.642332673072814941e-02 7.269829511642456055e-02 -1.823209822177886963e-01 1.247127875685691833e-01 2.067559063434600830e-01 -2.693943977355957031e-01 6.556416302919387817e-02 3.183359503746032715e-01 -2.594543434679508209e-02 6.238199397921562195e-02 1.088979095220565796e-01 -8.083706721663475037e-03 1.245740652084350586e-01 -4.515255615115165710e-02 -4.071073234081268311e-02 2.346611768007278442e-01 -1.170338392257690430e-01 1.881826967000961304e-01 -1.460025012493133545e-01 -2.420303970575332642e-01 1.196245402097702026e-01 -1.751255802810192108e-02 5.657590460032224655e-03 -1.206566952168941498e-02 8.789729326963424683e-02 2.412484027445316315e-02 1.350374221801757812e-01 -3.294747471809387207e-01 4.138526022434234619e-01 3.372842073440551758e-01 -5.564478039741516113e-02 2.505083978176116943e-01
-2.709082067012786865e-01 1.875850558280944824e-01 -9.877543151378631592e-02 -1.390514820814132690e-01 3.036530874669551849e-02 1.770857870578765869e-01 6.354717910289764404e-02 3.934092819690704346e-01 7.639202475547790527e-02 3.359739482402801514e-02 1.603323072195053101e-01 -1.125869303941726685e-01 9.649772942066192627e-02 -1.312550455331802368e-01 1.420844793319702148e-01 -6.447008252143859863e-02 5.849750246852636337e-03 3.597428277134895325e-02 1.571442186832427979e-01 2.722499668598175049e-01 -1.434154063463211060e-01 -1.934997588396072388e-01 1.852507889270782471e-01 1.834787875413894653e-01 4.097161591053009033e-01 3.048620522022247314e-01 1.739110611379146576e-02 -1.560760885477066040e-01 6.950981169939041138e-02 2.212628722190856934e-02 -1.334926187992095947e-01 2.006490826606750488e-01
-2.879177220165729523e-02 1.648529469966888428e-01 1.392136961221694946e-01 5.337643250823020935e-02 7.103493064641952515e-02 2.619962096214294434e-01 3.110750317573547363e-01 -1.448543369770050049e-01 -1.716233976185321808e-02 2.228670716285705566e-01 -1.001074314117431641e-01 8.726388961076736450e-02 1.230209693312644958e-01 -1.516336500644683838e-01 4.669581353664398193e-01 -1.018687188625335693e-01 -1.608805060386657715e-01 -1.504658907651901245e-01 1.739791408181190491e-02 2.538363821804523468e-02 -1.617121398448944092e-01 -2.473438084125518799e-01 2.420693933963775635e-01 1.341171655803918839e-02 3.454769551753997803e-01 -1.287695467472076416e-01 2.146752178668975830e-01 -5.426658689975738525e-02 -5.239453166723251343e-02 1.551422178745269775e-01 -5.116444081068038940e-03 1.295697242021560669e-01
-2.034208774566650391e-01 1.869822144508361816e-01 -2.172738760709762573e-01 -2.715485990047454834e-01 1.750667206943035126e-02 2.348091155290603638e-01 5.260484665632247925e-02 2.563211321830749512e-01 1.128980666399002075e-01 -1.435038167983293533e-02 2.004282474517822266e-01 -2.710912823677062988e-01 5.452722683548927307e-02 -2.221312820911407471e-01 4.995270073413848877e-02 -1.286621987819671631e-01 8.828764408826828003e-02 8.127047121524810791e-02 1.975055783987045288e-01 6.360460817813873291e-02 -1.608694046735763550e-01 -1.555511057376861572e-01 2.152339965105056763e-01 4.516361281275749207e-02 4.538126885890960693e-01 2.201578021049499512e-01 -2.670900337398052216e-02 -8.186590671539306641e-02 1.329733431339263916e-02 8.671236783266067505e-02 8.416064828634262085e-02 2.198157012462615967e-01
5.890906788408756256e-03 1.445972770452499390e-01 -7.874573022127151489e-02 7.085022330284118652e-02 2.084681838750839233e-01 7.749585062265396118e-02 2.425930351018905640e-01 1.622832566499710083e-01 2.097057998180389404e-01 -8.244255930185317993e-02 1.750484667718410492e-02 1.949948519468307495e-01 4.191106557846069336e-01 -2.863029576838016510e-02 -4.222112149000167847e-02 1.468347012996673584e-02 2.991357631981372833e-02 1.632261127233505249e-01 2.558447606861591339e-02 -1.254049539566040039e-01 -2.581629902124404907e-03 -2.651289105415344238e-01 -1.359207183122634888e-01 -5.279709398746490479e-02 2.975697815418243408e-01 2.901293635368347168e-01 -2.947461009025573730e-01 1.890554577112197876e-01 1.818956285715103149e-01 1.055508479475975037e-01 -1.379085034132003784e-01 2.674764692783355713e-01
6.067851558327674866e-02 9.646029025316238403e-02 -2.853846549987792969e-01 2.063650786876678467e-01 3.108983337879180908e-01 2.960303425788879395e-01 2.886757254600524902e-01 1.411102712154388428e-01 -8.072314411401748657e-02 -4.102421551942825317e-02 2.136060595512390137e-01 1.113875061273574829e-01 2.237222045660018921e-01 4.055059514939785004e-03 1.182060167193412781e-01 1.173261031508445740e-01 3.002959787845611572e-01 1.206345334649085999e-01 9.104056656360626221e-02 -3.010626733303070068e-01 8.770647644996643066e-02 -1.708320677280426025e-01 -2.857286855578422546e-02 -1.059773713350296021e-01 3.499555960297584534e-02 4.049934446811676025e-03 1.781098693609237671e-01 2.743599563837051392e-02 -1.239945217967033386e-01 3.387256264686584473e-01 1.111477613449096680e-01 5.141451954841613770e-02
-2.209722697734832764e-01 -1.660650521516799927e-01 -1.943699643015861511e-02 5.990021303296089172e-02 3.265435695648193359e-01 2.135266661643981934e-01 1.078884303569793701e-01 3.429554104804992676e-01 6.350106000900268555e-02 -9.815470129251480103e-02 8.171332627534866333e-02 9.867709130048751831e-02 -1.420062035322189331e-01 9.249956160783767700e-02 1.445302218198776245e-01 -2.696337401866912842e-01 1.370772253721952438e-02 1.875349432229995728e-01 1.032643169164657593e-01 -4.224231541156768799e-01 1.797391176223754883e-01 -1.288893669843673706e-01 -2.516918815672397614e-02 -1.325914263725280762e-01 3.013484776020050049e-01 -2.476005814969539642e-02 2.828679978847503662e-02 1.092205569148063660e-01 9.800650179386138916e-02 1.528503298759460449e-01 -1.650196462869644165e-01 1.726355254650115967e-01
1.798032671213150024e-01 1.389607787132263184e-01 -4.053436219692230225e-02 -1.529686432331800461e-02 -8.714406937360763550e-02 -3.103449381887912750e-02 3.708713948726654053e-01 2.671363949775695801e-01 -7.658509165048599243e-02 1.114532202482223511e-01 -6.651901453733444214e-02 2.742858529090881348e-01 2.630112469196319580e-01 1.481895148754119873e-01 9.433072060346603394e-02 -3.542780578136444092e-01 -1.428631413727998734e-02 4.567488282918930054e-02 -1.699286401271820068e-01 -1.297600716352462769e-01 -3.870545700192451477e-02 -6.826874800026416779e-03 5.970967188477516174e-02 -2.794698774814605713e-01 2.074576914310455322e-01 -3.450559079647064209e-02 1.159528866410255432e-01 -3.538383543491363525e-02 2.097246795892715454e-01 2.223137319087982178e-01 5.023667216300964355e-02 3.456200659275054932e-01
5.058511719107627869e-02 2.179715335369110107e-01 -3.342060446739196777e-01 2.764003872871398926e-01 6.213538348674774170e-02 2.908885180950164795e-01 8.655736595392227173e-02 1.670872867107391357e-01 3.170624375343322754e-02 1.295663118362426758e-01 5.147169344127178192e-03 1.481308415532112122e-02 -1.859936304390430450e-02 1.142149567604064941e-01 2.025716155767440796e-01 -1.581404805183410645e-01 -2.367406636476516724e-01 -6.904047727584838867e-02 2.084611952304840088e-01 -2.386079132556915283e-01 4.829940944910049438e-02 -3.621748089790344238e-01 3.356466889381408691e-01 -3.933903947472572327e-02 5.143922939896583557e-02 -1.084905466996133327e-03 8.032986521720886230e-02 -1.873430162668228149e-01 2.157904803752899170e-01 1.771326661109924316e-01 2.625419944524765015e-02 9.347515553236007690e-02
-1.063174903392791748e-01 3.161895275115966797e-01 -1.386910676956176758e-01 3.820216357707977295e-01 2.079147249460220337e-01 1.587273925542831421e-02 1.019396632909774780e-01 9.463325142860412598e-02 1.305353641510009766e-01 1.186836510896682739e-01 -1.724232137203216553e-01 -1.268592476844787598e-01 7.985693961381912231e-02 -6.611047685146331787e-02 2.257146127521991730e-02 -1.726712472736835480e-02 -1.542027592658996582e-01 6.175830587744712830e-02 1.358781158924102783e-01 -1.012309864163398743e-01 2.537380456924438477e-01 -1.052126288414001465e-01 5.159239843487739563e-02 1.095713973045349121e-01 2.023507608100771904e-03 -1.034514745697379112e-03 4.615404456853866577e-02 -1.328440606594085693e-01 4.598900973796844482e-01 1.642407923936843872e-01 -4.895025119185447693e-02 4.063706398010253906e-01
1.147271469235420227e-01 3.078774809837341309e-01 -3.986831754446029663e-03 8.766723424196243286e-02 -6.953609734773635864e-02 9.348692744970321655e-02 1.409883499145507812e-01 1.017610728740692139e-01 2.999537289142608643e-01 -8.796912431716918945e-02 -1.802500933408737183e-01 7.966657727956771851e-02 1.181121245026588440e-01 -2.611739635467529297e-01 2.083241790533065796e-01 1.012195050716400146e-01 -2.496023429557681084e-03 -9.655365347862243652e-02 -1.971574276685714722e-01 -2.994067370891571045e-01 -1.785043440759181976e-02 -1.774464100599288940e-01 3.539129346609115601e-02 -1.473338436335325241e-02 -3.684316575527191162e-02 2.543005645275115967e-01 7.054622471332550049e-02 -6.587553024291992188e-02 1.710866987705230713e-01 5.147754549980163574e-01 -1.655671298503875732e-01 -6.781581323593854904e-03
-1.796438843011856079e-01 2.482487112283706665e-01 7.218547165393829346e-02 1.322116106748580933e-01 -1.391127556562423706e-01 -9.649329632520675659e-02 2.784909307956695557e-01 1.710466742515563965e-01 2.185012847185134888e-01 -1.303776204586029053e-01 -7.365822792053222656e-02 -1.221910864114761353e-01 -5.973215773701667786e-02 -1.688626408576965332e-01 -1.244542151689529419e-01 8.927667140960693359e-02 1.190178096294403076e-01 4.166995286941528320e-01 2.015302479267120361e-01 -4.147174209356307983e-02 1.557367146015167236e-01 -4.377870634198188782e-02 3.063470423221588135e-01 1.602371782064437866e-01 -4.251678474247455597e-03 1.428737342357635498e-01 3.904444165527820587e-03 -1.240059062838554382e-01 1.687828302383422852e-01 3.417969048023223877e-01 -1.142611429095268250e-01 1.930499672889709473e-01
-5.003894492983818054e-02 -1.668785465881228447e-03 -2.077902108430862427e-01 -5.393086373805999756e-02 5.741444230079650879e-02 2.704799473285675049e-01 6.629578024148941040e-02 4.112462997436523438e-01 1.258449852466583252e-01 1.369098126888275146e-01 2.497173994779586792e-01 1.011766120791435242e-02 8.439646661281585693e-02 -1.876800954341888428e-01 2.000124007463455200e-01 -2.425948530435562134e-01 -9.094551950693130493e-02 1.277206838130950928e-01 9.461568295955657959e-02 3.045314848423004150e-01 -2.967850305140018463e-02 -8.786830306053161621e-02 1.062941849231719971e-01 -5.603044852614402771e-02 2.998934090137481689e-01 2.376632392406463623e-01 1.561069339513778687e-01 -5.628280341625213623e-02 4.643557965755462646e-02 2.047677487134933472e-01 -1.233410015702247620e-01 2.839306294918060303e-01
-2.883857190608978271e-01 -7.507718354463577271e-02 -3.327718749642372131e-02 -1.573346853256225586e-01 2.491645067930221558e-01 -8.052811771631240845e-02 -1.190570369362831116e-01 1.785017848014831543e-01 1.336443126201629639e-01 1.287089288234710693e-02 -9.991905838251113892e-02 4.272906482219696045e-02 2.064641714096069336e-01 -1.069633141160011292e-01 1.679761409759521484e-01 -9.360358119010925293e-02 -9.640613198280334473e-02 4.017765223979949951e-01 1.746615767478942871e-01 -2.480078935623168945e-01 -8.295200765132904053e-02 -2.275265008211135864e-01 -7.318620383739471436e-02 -6.059179082512855530e-02 1.852276921272277832e-01 1.198820695281028748e-01 1.501012146472930908e-01 -7.266076654195785522e-02 1.812282353639602661e-01 3.135078847408294678e-01 -1.349063366651535034e-01 3.059686720371246338e-01
4.342309385538101196e-02 3.732601702213287354e-01 -3.302484750747680664e-01 -1.847608573734760284e-02 -8.992250263690948486e-02 3.702845796942710876e-02 1.790857017040252686e-01 1.196156740188598633e-01 2.765267193317413330e-01 1.898615509271621704e-01 1.693635284900665283e-01 -1.523128151893615723e-01 -1.972912400960922241e-01 -1.141196712851524353e-01 2.958163619041442871e-01 -1.934600174427032471e-01 1.661010831594467163e-01 1.113901194185018539e-02 2.863213047385215759e-02 -4.071807116270065308e-02 -1.833933889865875244e-01 -1.011205762624740601e-01 -9.292036294937133789e-02 -2.248826026916503906e-01 2.276187986135482788e-01 7.333923131227493286e-02 2.346638590097427368e-02 -3.263468742370605469e-01 2.122521549463272095e-01 7.396535575389862061e-02 -7.565276231616735458e-03 -6.475304067134857178e-02
-3.419617414474487305e-01 -3.431696072220802307e-02 -6.284718215465545654e-02 -1.844128370285034180e-01 1.136002540588378906e-01 -1.438068002462387085e-01 -1.969191618263721466e-02 1.906801164150238037e-01 1.910621076822280884e-01 1.124122664332389832e-01 -2.386582046747207642e-01 1.557172834873199463e-01 3.246964514255523682e-02 -2.096793651580810547e-01 8.716239780187606812e-02 -1.726396381855010986e-01 -1.505130529403686523e-01 2.264569848775863647e-01 3.980667516589164734e-02 -1.425610333681106567e-01 -7.327806204557418823e-02 -9.682102501392364502e-02 -8.493610471487045288e-02 1.430742591619491577e-01 2.531521022319793701e-01 2.544593811035156250e-02 1.402013599872589111e-01 -1.061476245522499084e-01 -1.713768765330314636e-02 1.268511116504669189e-01 -2.452705204486846924e-01 5.003529191017150879e-01
-1.290046721696853638e-01 3.529111742973327637e-01 3.921011462807655334e-02 2.536592185497283936e-01 1.487721204757690430e-01 5.739979073405265808e-02 6.669680774211883545e-02 9.497284889221191406e-02 -1.403302885591983795e-02 1.563442200422286987e-01 -2.399555593729019165e-01 2.442939877510070801e-01 1.164311096072196960e-01 -1.388840824365615845e-01 7.374357432126998901e-02 -1.909061707556247711e-02 -1.153989508748054504e-02 -7.321763038635253906e-02 -1.158310770988464355e-01 -2.613390386104583740e-01 9.505852311849594116e-02 -2.765477895736694336e-01 2.697495520114898682e-01 2.641878724098205566e-01 3.751631379127502441e-01 -1.327063143253326416e-01 6.420142948627471924e-02 1.859144270420074463e-01 1.293300539255142212e-01 1.939598917961120605e-01 6.799694150686264038e-02 4.680123925209045410e-02
-1.815555542707443237e-01 -1.927796304225921631e-01 -3.902317211031913757e-02 -1.044934391975402832e-01 2.967601120471954346e-01 2.654571831226348877e-01 2.079612761735916138e-01 3.112094998359680176e-01 3.140343427658081055e-01 -2.285428196191787720e-01 1.720359921455383301e-01 6.779876351356506348e-02 3.865445777773857117e-02 2.355035766959190369e-02 2.222342938184738159e-01 -1.537111103534698486e-01 1.378985587507486343e-02 -1.748768985271453857e-01 8.967913687229156494e-02 -3.177447021007537842e-01 6.353308260440826416e-02 5.983827635645866394e-02 2.167907804250717163e-01 -3.277784213423728943e-02 3.110523223876953125e-01 -2.532241679728031158e-02 -7.083167880773544312e-02 -8.096240460872650146e-02 9.667905420064926147e-02 1.430036723613739014e-01 -1.261749416589736938e-01 9.242577850818634033e-02
7.434210856445133686e-04 2.408597320318222046e-01 -2.735172398388385773e-02 -1.602124273777008057e-01 -1.273057758808135986e-01 2.034389525651931763e-01 3.835016489028930664e-01 1.784509122371673584e-01 -4.594716057181358337e-02 -2.015843614935874939e-02 7.114549726247787476e-02 2.646248973906040192e-02 2.349585145711898804e-01 1.347084641456604004e-01 -2.800790593028068542e-02 -3.743952885270118713e-02 4.331849515438079834e-02 1.107412576675415039e-01 -7.508380711078643799e-02 -5.135121755301952362e-03 -1.041343063116073608e-01 2.473068684339523315e-01 -1.074153557419776917e-01 -3.343494608998298645e-02 3.476289510726928711e-01 -7.660086732357740402e-03 1.424599587917327881e-01 -2.097804695367813110e-01 -3.182681202888488770e-01 4.412965178489685059e-01 9.014705568552017212e-02 3.747199475765228271e-02
-1.936697028577327728e-02 9.413219243288040161e-02 -1.336044520139694214e-01 1.229867711663246155e-02 1.036923527717590332e-01 -2.741685509681701660e-01 3.171198368072509766e-01 -5.450678616762161255e-02 4.569936543703079224e-02 4.606110230088233948e-02 2.401794679462909698e-02 3.902375698089599609e-01 5.573073402047157288e-02 1.229197755455970764e-01 -2.127430588006973267e-02 -2.155854105949401855e-01 -5.720613524317741394e-02 2.863215208053588867e-01 2.762897312641143799e-01 -1.410168707370758057e-01 4.246018454432487488e-02 -2.472746074199676514e-01 9.990447759628295898e-02 9.569444507360458374e-02 3.387190699577331543e-01 -1.405220031738281250e-01 7.281327270902693272e-04 -1.357820332050323486e-01 2.949746251106262207e-01 2.147543877363204956e-01 1.047362387180328369e-01 2.269946597516536713e-02
-1.856133714318275452e-02 4.683261737227439880e-02 -2.432628720998764038e-02 -7.071852684020996094e-02 -1.047339569777250290e-02 -6.869968026876449585e-02 1.798020601272583008e-01 1.861802786588668823e-01 -4.800789058208465576e-02 9.103155136108398438e-02 -4.004327952861785889e-02 1.592252552509307861e-01 -1.609104312956333160e-02 -3.571715578436851501e-02 3.940505557693541050e-04 -3.676076531410217285e-01 1.022496148943901062e-01 1.631349772214889526e-01 4.112153649330139160e-01 -3.414736315608024597e-02 2.386150807142257690e-01 -2.212120741605758667e-01 -3.497417084872722626e-03 2.654214799404144287e-01 3.701429069042205811e-01 -2.826260626316070557e-01 1.507302373647689819e-01 -5.100106075406074524e-02 5.740854516625404358e-02 9.623766690492630005e-02 -3.009744286537170410e-01 1.296859979629516602e-01
-1.604646295309066772e-01 2.089352309703826904e-01 9.099200367927551270e-02 -2.203365415334701538e-01 2.440934767946600914e-03 1.223271563649177551e-01 9.771281480789184570e-02 3.230077326297760010e-01 1.955763548612594604e-01 1.583096534013748169e-01 -4.305057600140571594e-02 9.697066992521286011e-02 -2.282619476318359375e-03 -3.047332167625427246e-01 2.548417747020721436e-01 -2.123139202594757080e-01 4.918174073100090027e-02 7.243788242340087891e-02 -2.324658446013927460e-02 -6.275758892297744751e-02 -5.078657343983650208e-02 -1.103681996464729309e-01 1.604832708835601807e-01 -1.336894184350967407e-01 4.321990907192230225e-01 2.876042425632476807e-01 -4.526460543274879456e-03 -1.453502327203750610e-01 2.488864511251449585e-01 -1.137730553746223450e-01 1.662443578243255615e-01 -6.116535142064094543e-02
-2.057441920042037964e-01 2.451173961162567139e-01 7.404515147209167480e-02 1.666696369647979736e-01 2.639006972312927246e-01 2.414520531892776489e-01 1.327976733446121216e-01 1.609614789485931396e-01 -1.068956181406974792e-01 1.227148249745368958e-01 -8.367951214313507080e-02 1.996835470199584961e-01 -1.631170958280563354e-01 -9.147728234529495239e-02 -1.111824363470077515e-01 -3.173297345638275146e-01 1.628767251968383789e-01 2.956244647502899170e-01 1.448745578527450562e-01 -3.753727376461029053e-01 -2.512671053409576416e-01 -1.407057493925094604e-01 -5.232685059309005737e-02 8.095704764127731323e-02 3.546487074345350266e-03 9.290388226509094238e-02 1.561674922704696655e-01 -6.398409605026245117e-02 -1.942577213048934937e-02 2.285310328006744385e-01 -7.889044284820556641e-02 8.629976212978363037e-02
-1.313537508249282837e-01 1.144986674189567566e-01 -4.836052656173706055e-02 6.525518745183944702e-02 1.156106516718864441e-01 3.071201741695404053e-01 1.557012945413589478e-01 -7.271717768162488937e-03 -1.573288887739181519e-01 1.846755668520927429e-02 -1.086733117699623108e-01 2.257001101970672607e-01 -1.466136276721954346e-01 -4.199856221675872803e-01 -1.918164193630218506e-01 -2.544028460979461670e-01 1.964272186160087585e-02 1.653161197900772095e-01 3.456689715385437012e-01 -3.211977481842041016e-01 -4.954876378178596497e-02 -5.459329858422279358e-02 1.351581662893295288e-01 -1.517167538404464722e-01 1.307804137468338013e-01 -3.499316424131393433e-02 1.618295460939407349e-01 -1.592502593994140625e-01 -5.937177315354347229e-02 1.382765322923660278e-01 -7.856446504592895508e-02 2.191492468118667603e-01
-1.377994716167449951e-01 3.557495176792144775e-01 -1.164077445864677429e-01 -1.706962883472442627e-01 6.048041395843029022e-03 1.048171147704124451e-01 1.109531731344759464e-04 1.099125072360038757e-01 2.448213100433349609e-01 1.318719331175088882e-02 2.355248630046844482e-01 4.173553735017776489e-02 -1.763988435268402100e-01 -6.073552370071411133e-02 3.511779904365539551e-01 -1.392766274511814117e-02 2.399912178516387939e-01 -4.432225599884986877e-02 1.946291476488113403e-01 -4.980871826410293579e-02 -2.314154505729675293e-01 5.716548487544059753e-02 2.808375656604766846e-01 1.979335993528366089e-01 2.585244476795196533e-01 4.336288571357727051e-02 -5.270866677165031433e-03 -3.031263053417205811e-01 1.028714329004287720e-01 2.378833442926406860e-01 -9.150993078947067261e-02 4.524675011634826660e-02
-1.465836465358734131e-01 -6.534940749406814575e-02 -3.570883274078369141e-01 4.804281890392303467e-02 -1.701533980667591095e-02 -2.465177513659000397e-02 -3.302189707756042480e-02 2.445580512285232544e-01 1.823802143335342407e-01 1.663130670785903931e-01 -1.836564093828201294e-01 -1.055757980793714523e-02 -1.876494735479354858e-01 -1.094647720456123352e-01 8.893503993749618530e-02 -9.908226132392883301e-02 1.187188085168600082e-02 -4.058309271931648254e-02 -4.235517978668212891e-02 -3.064802475273609161e-02 -1.761632710695266724e-01 -3.691637217998504639e-01 8.322903513908386230e-02 2.168385870754718781e-02 4.421631693840026855e-01 -2.072906047105789185e-01 3.718897402286529541e-01 -1.189750805497169495e-02 3.275397419929504395e-02 1.124755591154098511e-01 -2.141301482915878296e-01 8.491420000791549683e-02
2.628829330205917358e-02 -1.573456525802612305e-01 -1.379275415092706680e-02 8.110118098556995392e-03 2.019257098436355591e-01 1.563190072774887085e-01 1.441676169633865356e-01 2.971908748149871826e-01 7.577771693468093872e-02 -1.836533546447753906e-01 5.767519026994705200e-02 1.146211177110671997e-01 1.221039742231369019e-01 -1.419170200824737549e-01 4.038185998797416687e-02 -4.968725144863128662e-02 4.640195891261100769e-02 -6.211872398853302002e-02 -1.032529585063457489e-02 -5.759432315826416016e-01 8.513292670249938965e-02 -1.083916500210762024e-01 5.460110306739807129e-02 -1.554544568061828613e-01 2.526018619537353516e-01 -6.930693984031677246e-02 -1.785401441156864166e-02 -1.093738079071044922e-01 1.496598571538925171e-01 1.081604585051536560e-01 -3.935258090496063232e-01 2.259857654571533203e-01
-1.027489528059959412e-01 1.586355865001678467e-01 4.040299728512763977e-02 4.083022102713584900e-02 4.490506947040557861e-01 2.466681003570556641e-01 1.335501074790954590e-01 3.797749578952789307e-01 4.342757537961006165e-02 -1.309764534235000610e-01 6.894294917583465576e-02 4.643044248223304749e-02 -5.577769502997398376e-02 -8.880246430635452271e-02 4.525511339306831360e-02 -5.639932304620742798e-02 1.772754192352294922e-01 -1.848654747009277344e-01 6.490825861692428589e-02 -2.781628668308258057e-01 1.695756465196609497e-01 -2.263481318950653076e-01 4.356123507022857666e-02 -6.977893412113189697e-02 3.295292556285858154e-01 -3.557164967060089111e-02 -4.725217074155807495e-02 -2.359178476035594940e-02 3.440154492855072021e-01 3.714434057474136353e-02 1.338489949703216553e-01 1.000716686248779297e-01
-1.802573204040527344e-01 2.838897705078125000e-01 1.032010186463594437e-02 9.872670471668243408e-02 -5.912048369646072388e-02 2.560423314571380615e-01 3.221562504768371582e-01 1.061819568276405334e-01 1.807820796966552734e-02 -1.251543611288070679e-01 -8.903360366821289062e-02 1.474488675594329834e-01 4.670365452766418457e-01 1.881866604089736938e-01 4.968648403882980347e-02 -1.309694945812225342e-01 -5.203697830438613892e-02 1.334007531404495239e-01 5.474897846579551697e-02 -2.190907113254070282e-02 -3.043684065341949463e-01 1.223392486572265625e-01 7.379242032766342163e-02 -2.620339691638946533e-01 1.176325231790542603e-01 -5.179729312658309937e-02 4.249282553791999817e-02 -8.026828616857528687e-02 1.991603523492813110e-01 2.135881632566452026e-01 7.042267918586730957e-02 2.311325669288635254e-01
-3.046690225601196289e-01 1.212546899914741516e-01 -1.055202186107635498e-01 1.303148716688156128e-01 1.164848357439041138e-01 3.042125999927520752e-01 2.079929858446121216e-01 1.615443527698516846e-01 -4.445185884833335876e-02 7.527758181095123291e-02 -1.833227723836898804e-01 1.113268435001373291e-01 -2.109902501106262207e-01 -1.598622798919677734e-01 -1.331881135702133179e-01 -3.424057364463806152e-01 -1.275471225380897522e-02 1.484601199626922607e-01 3.147022426128387451e-01 -1.992709040641784668e-01 -7.413180917501449585e-02 -1.342430710792541504e-01 1.022757738828659058e-01 -2.505288422107696533e-01 5.191313475370407104e-02 -3.154234727844595909e-03 1.801249086856842041e-01 -1.445845812559127808e-01 -2.113438099622726440e-01 2.192902266979217529e-01 -8.201985061168670654e-02 1.302343308925628662e-01
-2.613515555858612061e-01 1.491546630859375000e-01 -4.190686345100402832e-02 -1.713519841432571411e-01 2.210373133420944214e-01 -2.407184988260269165e-02 -3.695236891508102417e-02 1.289646327495574951e-01 1.856746524572372437e-01 1.148798391222953796e-01 -2.320049703121185303e-01 8.689998090267181396e-02 2.441352009773254395e-01 -9.509545750916004181e-03 2.676079869270324707e-01 -3.227220475673675537e-01 1.238903105258941650e-01 2.504340559244155884e-02 -7.986842095851898193e-02 -2.078548073768615723e-01 2.125980705022811890e-01 -3.094134107232093811e-02 1.154438704252243042e-01 2.161820083856582642e-01 2.512318491935729980e-01 1.813279241323471069e-01 1.309656444936990738e-02 6.692364066839218140e-02 6.120232865214347839e-02 3.141815364360809326e-01 -3.400307893753051758e-02 3.005904555320739746e-01
-5.638216156512498856e-03 3.536822497844696045e-01 1.317311171442270279e-02 7.023200858384370804e-03 -2.201825007796287537e-02 8.874285966157913208e-02 2.052263170480728149e-01 2.390279322862625122e-01 -1.513365563005208969e-02 3.232905864715576172e-01 2.248223721981048584e-01 5.212340131402015686e-02 3.206217288970947266e-01 1.231534034013748169e-01 1.391972154378890991e-01 -3.205544129014015198e-02 2.178313881158828735e-01 -1.565341055393218994e-01 -1.356291174888610840e-01 -1.793323606252670288e-01 2.137296646833419800e-01 -1.916464231908321381e-02 3.901318088173866272e-02 -7.085411250591278076e-02 3.333623111248016357e-01 -1.040636003017425537e-01 2.911357283592224121e-01 -9.682878851890563965e-02 -6.254721432924270630e-03 1.816554665565490723e-01 -3.647793456912040710e-02 2.123747020959854126e-01
-2.252474874258041382e-01 7.114015519618988037e-03 2.920510806143283844e-02 6.210999190807342529e-02 4.139412045478820801e-01 1.281259581446647644e-02 -8.113524317741394043e-02 2.443190068006515503e-01 1.774407625198364258e-01 5.433665588498115540e-02 1.357796136289834976e-02 1.057012975215911865e-01 2.949617803096771240e-02 -9.870608150959014893e-02 -1.478709187358617783e-02 -2.907397150993347168e-01 3.202296420931816101e-02 3.482529520988464355e-01 9.545341879129409790e-02 -3.892569988965988159e-02 -1.062210649251937866e-01 -2.048159204423427582e-02 -2.460355870425701141e-02 -8.744581788778305054e-02 2.417096644639968872e-01 -1.697703003883361816e-01 2.064632624387741089e-01 -3.217880129814147949e-01 -1.216595619916915894e-02 3.361450433731079102e-01 1.207926198840141296e-01 2.269826829433441162e-01
-1.774528324604034424e-01 -2.078482061624526978e-01 -1.715327352285385132e-01 2.388776838779449463e-01 1.949698477983474731e-01 5.394946201704442501e-04 5.374036356806755066e-02 4.243284463882446289e-01 2.440794743597507477e-02 -1.706092432141304016e-02 -9.393068403005599976e-02 2.027534879744052887e-02 6.103748083114624023e-02 -1.239249706268310547e-01 1.623947322368621826e-01 -6.945197284221649170e-02 -1.003078967332839966e-01 2.129345834255218506e-01 2.997492253780364990e-01 -1.326629817485809326e-01 1.015334129333496094e-01 9.575010091066360474e-02 1.592335999011993408e-01 2.500689923763275146e-01 3.813464641571044922e-01 -1.953926831483840942e-01 1.621157675981521606e-01 -2.574966661632061005e-02 1.404245495796203613e-01 1.914597600698471069e-01 -1.423492580652236938e-01 -7.870590314269065857e-03
-4.226198419928550720e-02 -6.616889685392379761e-02 -1.888851970434188843e-01 1.665228307247161865e-01 3.718954324722290039e-02 1.748691871762275696e-02 2.173029631376266479e-01 -1.583614349365234375e-01 2.479868941009044647e-03 1.244347617030143738e-01 1.498522311449050903e-01 2.413211390376091003e-02 1.139587238430976868e-01 -2.512134611606597900e-02 1.687721610069274902e-01 -2.121024876832962036e-01 -6.409574300050735474e-02 2.901054918766021729e-01 1.390076875686645508e-01 -2.362490296363830566e-01 1.608491390943527222e-01 -2.798732817173004150e-01 7.340829074382781982e-02 2.981636822223663330e-01 2.304714471101760864e-01 1.024746447801589966e-01 -2.958373352885246277e-02 -7.055094838142395020e-02 3.186462819576263428e-01 2.215427756309509277e-01 -3.746094405651092529e-01 9.222405403852462769e-02
-1.357116699218750000e-01 2.433948963880538940e-01 -1.629337668418884277e-01 9.859512560069561005e-03 -4.915425553917884827e-02 7.010965794324874878e-02 4.951905831694602966e-02 3.468504846096038818e-01 6.050485372543334961e-02 4.785341024398803711e-02 1.374695450067520142e-01 7.305860519409179688e-02 2.043924480676651001e-01 2.165963798761367798e-01 3.969809412956237793e-02 -2.643706500530242920e-01 2.057112157344818115e-01 -2.477455697953701019e-02 6.862863153219223022e-02 -2.417186796665191650e-01 7.548874616622924805e-02 -1.631046831607818604e-01 2.559992969036102295e-01 -8.234901726245880127e-02 8.148526400327682495e-02 1.422879397869110107e-01 -1.958293914794921875e-01 -7.584966719150543213e-02 4.880776703357696533e-01 2.252617776393890381e-01 -5.119745060801506042e-02 -4.476731643080711365e-02
5.693982355296611786e-03 4.123191833496093750e-01 -2.190933078527450562e-01 -2.083516120910644531e-02 -2.330459654331207275e-01 6.788283586502075195e-02 4.958656802773475647e-02 1.437920331954956055e-01 -3.695910796523094177e-02 1.894961148500442505e-01 1.562620103359222412e-01 -1.508972235023975372e-02 -2.285032719373703003e-01 -2.014685571193695068e-01 3.558891713619232178e-01 -2.687270641326904297e-01 -9.826054796576499939e-03 7.650280743837356567e-02 2.320991605520248413e-01 -5.239300057291984558e-02 -1.400149054825305939e-02 -9.322959184646606445e-02 1.527022868394851685e-01 3.519372269511222839e-02 6.687591969966888428e-02 2.650957405567169189e-01 1.321689039468765259e-01 -3.268586397171020508e-01 -9.924002736806869507e-02 1.090692952275276184e-01 -8.963993191719055176e-02 1.450312286615371704e-01
-1.905884444713592529e-01 -8.080712705850601196e-02 -1.874135807156562805e-02 7.026991248130798340e-02 -3.188922405242919922e-01 1.599590033292770386e-01 1.558867096900939941e-01 3.551974892616271973e-02 -8.521214127540588379e-02 9.065882861614227295e-02 1.094621121883392334e-01 -3.211626037955284119e-02 -2.794115338474512100e-03 4.906368255615234375e-02 3.350162506103515625e-01 -1.127556338906288147e-01 -4.732215031981468201e-02 1.470393389463424683e-01 -6.340618431568145752e-02 -1.745733320713043213e-01 -2.826910093426704407e-02 -1.913440227508544922e-01 3.394670039415359497e-02 1.683880090713500977e-01 1.847753822803497314e-01 -2.297548055648803711e-01 4.393191039562225342e-01 -2.322327196598052979e-01 -6.287980824708938599e-02 3.292072415351867676e-01 -2.835419028997421265e-02 2.662421166896820068e-01
-9.563151001930236816e-02 -5.533102434128522873e-03 -1.132381632924079895e-01 -1.476467400789260864e-02 4.179802834987640381e-01 -2.218428254127502441e-01 4.822062700986862183e-02 2.597264647483825684e-01 2.483381181955337524e-01 -1.958942785859107971e-02 -9.651434607803821564e-03 -5.784950405359268188e-02 1.562845893204212189e-02 -3.054119832813739777e-02 8.907071501016616821e-02 -1.529151797294616699e-01 -1.104504987597465515e-01 4.442376643419265747e-02 -2.080156058073043823e-01 -3.312516212463378906e-01 1.964275725185871124e-02 -2.233129590749740601e-01 8.435484021902084351e-03 2.030109912157058716e-01 3.331612050533294678e-01 5.353251844644546509e-02 2.803949117660522461e-01 -1.150451228022575378e-01 2.305215895175933838e-01 7.962504029273986816e-02 -2.132099270820617676e-01 1.293122470378875732e-01
1.042680144309997559e-01 5.668876320123672485e-02 -2.464130818843841553e-01 -3.616369888186454773e-02 1.655929349362850189e-02 8.208497613668441772e-02 4.739733040332794189e-01 2.298562228679656982e-01 -8.387867361307144165e-03 1.056047305464744568e-01 1.808453351259231567e-01 1.431833654642105103e-01 2.156118750572204590e-01 1.567249186336994171e-02 2.794796824455261230e-01 -8.955854922533035278e-02 2.259463071823120117e-01 -2.204764485359191895e-01 5.085707455873489380e-02 -2.786626815795898438e-01 6.744847167283296585e-03 -2.227759510278701782e-01 1.024330407381057739e-02 -2.049139142036437988e-01 1.709170490503311157e-01 -1.594687551259994507e-01 2.717801034450531006e-01 -2.562798187136650085e-02 9.575988352298736572e-02 1.041998863220214844e-01 -2.892288751900196075e-02 1.428259313106536865e-01
1.119055822491645813e-01 3.048077821731567383e-01 -1.864918917417526245e-01 2.882664203643798828e-01 -3.782562911510467529e-02 5.861187726259231567e-02 1.773689985275268555e-01 2.290930449962615967e-01 -4.888674989342689514e-02 1.025530323386192322e-01 1.450497657060623169e-01 1.837289035320281982e-01 1.362606137990951538e-01 4.604514688253402710e-02 -1.403529345989227295e-01 -2.180182933807373047e-01 -2.531706392765045166e-01 -5.170443654060363770e-02 -3.700802847743034363e-02 -9.830696880817413330e-02 6.634385790675878525e-03 -3.322662711143493652e-01 8.147770166397094727e-02 3.170417249202728271e-02 2.109635174274444580e-01 7.583623379468917847e-02 -2.329702079296112061e-01 -1.061520278453826904e-01 2.338826209306716919e-01 1.348222047090530396e-01 1.836268454790115356e-01 3.376002609729766846e-01
2.470600791275501251e-02 1.830060631036758423e-01 1.353597939014434814e-01 1.452528685331344604e-01 -2.164376713335514069e-02 3.422689437866210938e-02 3.733878731727600098e-01 1.290820538997650146e-01 3.065657913684844971e-01 2.443974651396274567e-02 2.398706674575805664e-01 3.505342826247215271e-02 1.210534274578094482e-01 2.990390919148921967e-02 1.664763689041137695e-01 -7.415892928838729858e-02 -1.586381494998931885e-01 1.578476130962371826e-01 -1.210917681455612183e-01 6.465565413236618042e-02 -8.372949063777923584e-02 1.830914169549942017e-01 -1.223312392830848694e-01 -1.886179298162460327e-01 4.460339844226837158e-01 3.540028035640716553e-01 1.016392782330513000e-01 -1.256562024354934692e-01 -4.156657308340072632e-02 1.744337230920791626e-01 -1.283062100410461426e-01 8.744441717863082886e-02
-4.096013680100440979e-02 8.893918991088867188e-02 -2.104463726282119751e-01 -2.493153512477874756e-02 -3.115387074649333954e-02 2.213685810565948486e-01 2.589247822761535645e-01 5.633793398737907410e-02 -1.520518809556961060e-01 -4.709920659661293030e-02 1.330716311931610107e-01 1.777268648147583008e-01 -1.898827403783798218e-01 2.871371060609817505e-02 3.640204071998596191e-01 -5.667997896671295166e-02 1.285841912031173706e-01 1.445340216159820557e-01 1.673624292016029358e-02 -9.301499277353286743e-02 1.304073482751846313e-01 -9.284769743680953979e-02 6.247371435165405273e-02 -2.560803890228271484e-01 4.042058289051055908e-01 -5.383540317416191101e-02 -4.599861800670623779e-02 -1.979242712259292603e-01 1.537785381078720093e-01 1.688131242990493774e-01 -1.712855696678161621e-01 3.841330409049987793e-01
1.290382742881774902e-01 1.100011765956878662e-01 8.639226108789443970e-02 -3.138362243771553040e-02 1.970935426652431488e-02 6.852547824382781982e-02 9.738394059240818024e-03 1.979818791151046753e-01 8.203355222940444946e-02 -8.801162242889404297e-02 -1.469726413488388062e-01 -2.858678698539733887e-01 6.707558780908584595e-02 -2.477849125862121582e-01 2.177345901727676392e-01 -1.965552121400833130e-01 8.442089706659317017e-02 2.217031121253967285e-01 1.425487399101257324e-01 -1.982626914978027344e-01 -6.491476204246282578e-03 -1.142955943942070007e-01 -4.905530065298080444e-02 1.321879774332046509e-01 3.348812162876129150e-01 1.388435512781143188e-01 8.041846752166748047e-02 1.633615642786026001e-01 3.288782238960266113e-01 4.751299321651458740e-01 2.598819322884082794e-02 -2.517715096473693848e-02
-4.087934643030166626e-02 1.301998049020767212e-01 -2.253971993923187256e-01 2.071762457489967346e-03 3.500106558203697205e-02 1.858676373958587646e-01 3.108694553375244141e-01 1.297614276409149170e-01 -2.728945314884185791e-01 5.027573183178901672e-02 -1.413987427949905396e-01 -1.862056404352188110e-01 1.617123335599899292e-01 1.965843886137008667e-01 2.573428153991699219e-01 -1.376249641180038452e-02 -6.701177358627319336e-02 2.562340907752513885e-02 -4.021452739834785461e-02 -2.305143624544143677e-01 -9.094980359077453613e-02 2.245392091572284698e-02 -7.938936352729797363e-02 -1.123861148953437805e-01 2.274666428565979004e-01 9.790845960378646851e-02 1.223067473620176315e-02 -1.737706661224365234e-01 1.291031986474990845e-01 1.829998344182968140e-01 -3.988266885280609131e-01 3.604717552661895752e-01
-1.259778290987014771e-01 -1.122466176748275757e-01 -3.677523136138916016e-01 2.896389961242675781e-01 5.493461713194847107e-02 1.515376269817352295e-01 5.763453245162963867e-02 3.725954294204711914e-01 2.636776268482208252e-01 -7.492980360984802246e-02 -1.147353649139404297e-01 -4.417509585618972778e-02 -7.960689812898635864e-02 -1.972227357327938080e-02 3.795951977372169495e-02 -5.223019421100616455e-02 -1.782357133924961090e-02 2.220585346221923828e-01 2.126598358154296875e-01 -1.340800970792770386e-01 -1.119172200560569763e-02 3.845113143324851990e-02 7.899893075227737427e-02 2.210436463356018066e-01 2.214984595775604248e-01 -1.720980107784271240e-01 2.289313226938247681e-01 -1.901578158140182495e-01 -6.169349327683448792e-02 1.370699107646942139e-01 -3.240278661251068115e-01 1.369117200374603271e-01
-2.328605800867080688e-01 6.462913937866687775e-03 1.011580005288124084e-01 1.283964794129133224e-02 -1.983778625726699829e-01 8.747087419033050537e-02 2.511931061744689941e-01 2.437163591384887695e-01 9.269009530544281006e-02 -1.395854800939559937e-01 -8.336768299341201782e-02 -5.015575140714645386e-02 1.784517318010330200e-01 -1.634510159492492676e-01 2.514278292655944824e-01 -1.951912939548492432e-01 -4.624914377927780151e-02 1.172135472297668457e-01 -6.044797971844673157e-02 -4.987960159778594971e-01 1.830766722559928894e-02 -2.632361054420471191e-01 -1.458521485328674316e-01 -2.668614126741886139e-02 7.643888145685195923e-02 1.726738363504409790e-01 1.891879141330718994e-01 -2.545265555381774902e-01 -1.799505352973937988e-01 -4.033152014017105103e-02 -1.817301660776138306e-01 7.214597612619400024e-02
-1.210509017109870911e-01 1.177207380533218384e-01 -3.572780787944793701e-01 1.658149994909763336e-02 -9.286112338304519653e-02 8.271627873182296753e-02 2.966899275779724121e-01 1.019165441393852234e-01 5.470730364322662354e-02 1.004864871501922607e-01 -1.217505633831024170e-01 -3.474130854010581970e-02 -1.127032265067100525e-01 -1.203065216541290283e-01 2.388811409473419189e-01 -2.433646321296691895e-01 -4.219248890876770020e-01 -3.267322853207588196e-02 4.132929898332804441e-04 -3.294148743152618408e-01 1.761368513107299805e-01 -1.066273897886276245e-01 1.524032056331634521e-01 8.545679599046707153e-02 2.119626700878143311e-01 -1.340470314025878906e-01 8.642009645700454712e-02 -2.584267258644104004e-01 5.728967022150754929e-03 2.188466042280197144e-01 5.914421379566192627e-02 8.945526182651519775e-02
-3.871080875396728516e-01 1.107600852847099304e-01 -5.639066919684410095e-02 -3.642127290368080139e-02 4.980129003524780273e-02 1.232626941055059433e-02 3.040581941604614258e-01 1.089682430028915405e-01 1.857634186744689941e-01 -4.279330372810363770e-02 -1.820481866598129272e-01 -3.806506842374801636e-02 9.889935143291950226e-03 -1.958627253770828247e-01 -1.655532605946063995e-02 -7.337816059589385986e-02 -8.354546874761581421e-02 -6.790634244680404663e-02 -4.665961116552352905e-02 -4.205024540424346924e-01 3.663524240255355835e-02 -3.697665631771087646e-01 2.025182545185089111e-01 -1.066744700074195862e-01 1.936265975236892700e-01 -1.561684459447860718e-01 9.381210803985595703e-02 1.460621654987335205e-01 1.384154856204986572e-01 2.997032105922698975e-01 1.093322709202766418e-01 1.317763775587081909e-01
-3.641339717432856560e-03 -1.453295117244124413e-03 -6.606359034776687622e-02 1.598134785890579224e-01 -1.690506935119628906e-01 4.103743433952331543e-01 2.988058030605316162e-01 4.283748269081115723e-01 -5.414231866598129272e-02 6.401907652616500854e-02 -1.174265220761299133e-01 2.504060864448547363e-01 1.099591627717018127e-01 -8.612422645092010498e-02 9.555985033512115479e-02 7.295750081539154053e-03 -2.233262732625007629e-02 -1.119665428996086121e-01 1.901203691959381104e-01 2.110492438077926636e-02 4.993148893117904663e-02 -2.423423826694488525e-01 -1.418344210833311081e-02 -1.978466361761093140e-01 1.072255596518516541e-01 4.102906957268714905e-02 -2.261875011026859283e-02 -3.426208496093750000e-01 1.901324540376663208e-01 8.117118477821350098e-02 1.349195092916488647e-01 2.141771167516708374e-01
-9.975126385688781738e-02 3.474131524562835693e-01 -8.674880117177963257e-02 1.170198768377304077e-01 3.287823125720024109e-02 2.867726609110832214e-02 3.457987308502197266e-01 -2.234244253486394882e-03 2.591119110584259033e-01 -7.235416769981384277e-02 2.312286943197250366e-01 -5.426922813057899475e-02 4.232735633850097656e-01 5.473886057734489441e-02 -4.805156029760837555e-03 -2.634713053703308105e-01 6.401649117469787598e-02 1.018964797258377075e-01 -1.644251868128776550e-02 -4.029657691717147827e-02 2.160669118165969849e-02 -3.310911655426025391e-01 -2.051974534988403320e-01 -7.951196283102035522e-02 1.697230935096740723e-01 7.580099999904632568e-02 -2.923054993152618408e-01 -8.863623440265655518e-02 7.431242614984512329e-02 1.804015040397644043e-01 -4.199379310011863708e-02 6.077772378921508789e-02
-2.384241819381713867e-01 7.702466845512390137e-02 -3.033519685268402100e-01 -6.836418062448501587e-02 6.734921038150787354e-02 3.527235612273216248e-02 8.181343972682952881e-02 4.980912804603576660e-01 -1.499028354883193970e-01 1.548914313316345215e-01 1.229351907968521118e-01 -1.619129627943038940e-01 4.595923423767089844e-02 3.983541205525398254e-02 6.435707211494445801e-02 -8.884503692388534546e-02 2.077410519123077393e-01 -1.968235075473785400e-01 1.014490276575088501e-01 -1.026018932461738586e-01 8.653763681650161743e-03 -3.926544636487960815e-02 -1.278692781925201416e-01 -2.762756049633026123e-01 3.400454819202423096e-01 1.124334111809730530e-01 2.247166037559509277e-01 7.287261635065078735e-02 5.993847176432609558e-02 2.061385810375213623e-01 -1.858354657888412476e-01 1.213263869285583496e-01
-9.492427110671997070e-02 2.618273198604583740e-01 -1.810098588466644287e-01 5.792655050754547119e-02 1.193975936621427536e-02 1.526783853769302368e-01 3.087573349475860596e-01 5.959150195121765137e-02 -3.364435434341430664e-01 -4.902068525552749634e-02 -4.026853665709495544e-02 -2.541542053222656250e-02 7.703983783721923828e-02 1.752482801675796509e-01 1.606769561767578125e-01 -1.148585528135299683e-01 -1.231381222605705261e-01 1.320267021656036377e-01 6.877303868532180786e-02 -2.462557703256607056e-01 -2.941877581179141998e-02 -9.466075152158737183e-02 -1.417935937643051147e-01 -1.948526203632354736e-01 3.102330863475799561e-01 -3.961608279496431351e-03 -2.051276564598083496e-01 -1.890693753957748413e-01 1.669477904215455055e-03 1.874425262212753296e-01 -1.863883733749389648e-01 4.007882475852966309e-01
-1.349054127931594849e-01 1.095023974776268005e-01 -2.306917458772659302e-01 -1.763283461332321167e-02 2.601396143436431885e-01 -9.035849571228027344e-02 2.942135334014892578e-01 1.780224144458770752e-01 2.726858556270599365e-01 -2.138860523700714111e-01 -2.742488980293273926e-01 -5.926386639475822449e-02 1.085828319191932678e-01 -3.094190359115600586e-01 1.249355971813201904e-01 -9.251739829778671265e-02 2.494577690958976746e-02 1.146594658493995667e-01 1.390411704778671265e-01 -8.949200063943862915e-02 1.404377967119216919e-01 4.228552803397178650e-02 1.179754808545112610e-01 2.648235857486724854e-02 1.913599818944931030e-01 -1.795328408479690552e-01 7.066379487514495850e-02 -1.344335079193115234e-01 7.086716592311859131e-02 2.266097962856292725e-01 2.170331776142120361e-01 3.450019955635070801e-01
-3.226253986358642578e-01 1.254321187734603882e-01 2.747972123324871063e-02 -1.814655363559722900e-01 1.055532991886138916e-01 -4.841125383973121643e-02 1.268814951181411743e-01 -9.764620661735534668e-02 2.887154519557952881e-01 -4.015441238880157471e-02 -1.627385616302490234e-01 -4.947488382458686829e-02 1.817929893732070923e-01 -1.192649919539690018e-02 3.117082715034484863e-01 -1.804924309253692627e-01 -1.833844347856938839e-03 1.921534836292266846e-01 -1.098600961267948151e-02 -3.060203194618225098e-01 1.184226945042610168e-01 4.771497473120689392e-02 2.082979828119277954e-01 2.029594779014587402e-01 1.978210508823394775e-01 -2.571828663349151611e-02 -5.864809826016426086e-02 -4.607909545302391052e-02 5.531617626547813416e-02 3.515950441360473633e-01 6.689377129077911377e-03 3.562119305133819580e-01
2.151347696781158447e-01 8.212700486183166504e-02 -7.396034151315689087e-02 -1.133001893758773804e-01 8.153117448091506958e-02 1.196035519242286682e-01 4.188563525676727295e-01 1.106764003634452820e-01 8.360429108142852783e-02 -2.109184563159942627e-01 3.391319215297698975e-01 2.281403541564941406e-01 8.702827990055084229e-02 -1.717504858970642090e-01 6.994742155075073242e-02 1.191066578030586243e-02 9.054988622665405273e-02 -7.865674793720245361e-02 4.587922245264053345e-02 6.476411968469619751e-02 1.221723258495330811e-01 -6.896577030420303345e-02 2.474596910178661346e-02 8.998210728168487549e-02 4.044164121150970459e-01 -1.050843149423599243e-01 6.930453330278396606e-02 -2.777364850044250488e-01 -4.849978536367416382e-02 3.647699952125549316e-01 -1.141019463539123535e-01 7.307513803243637085e-02
-2.560704946517944336e-02 -2.952514961361885071e-02 -9.450781345367431641e-02 -1.834402531385421753e-01 9.921135008335113525e-02 5.675433203577995300e-02 2.050170153379440308e-01 2.512424290180206299e-01 5.763754993677139282e-02 1.027902215719223022e-01 1.169790104031562805e-01 1.140803322196006775e-01 -4.895064979791641235e-02 6.345950812101364136e-02 2.502979338169097900e-01 -2.830575108528137207e-01 1.944171488285064697e-01 1.857902556657791138e-01 3.187259435653686523e-01 4.668491706252098083e-02 1.751105934381484985e-01 -2.961601614952087402e-01 -7.004709541797637939e-02 1.218396425247192383e-01 3.738577961921691895e-01 -3.145819604396820068e-01 -5.930439755320549011e-02 -7.858510315418243408e-02 1.099816784262657166e-01 1.558135300874710083e-01 -1.532374769449234009e-01 1.593869030475616455e-01
-4.874953627586364746e-02 2.559143006801605225e-01 -6.783794611692428589e-02 -8.312416821718215942e-02 -4.859877377748489380e-02 2.121419161558151245e-01 2.452111095190048218e-01 3.581883311271667480e-01 2.065172791481018066e-01 -2.157413661479949951e-01 4.197404161095619202e-02 2.166448980569839478e-01 1.110815927386283875e-01 -6.656934320926666260e-02 1.049363762140274048e-01 -2.441116608679294586e-02 2.106736227869987488e-02 -2.737605273723602295e-01 2.609849870204925537e-01 -1.844301521778106689e-01 -5.325680598616600037e-02 -4.072248935699462891e-02 1.042793393135070801e-01 -8.352249115705490112e-02 4.490192234516143799e-01 -2.657594084739685059e-01 1.662760674953460693e-01 -7.456738501787185669e-02 4.702583327889442444e-02 3.275582939386367798e-02 9.748937934637069702e-02 2.129920385777950287e-02
-4.772694036364555359e-02 2.407067418098449707e-01 -3.434012830257415771e-01 -3.181537240743637085e-02 -5.547074601054191589e-02 1.490686982870101929e-01 2.162442058324813843e-01 1.226406097412109375e-01 -2.074314951896667480e-01 -1.424024850130081177e-01 8.679666370153427124e-02 1.932598836719989777e-02 -1.260789483785629272e-01 -1.914452612400054932e-01 3.562777638435363770e-01 -6.842291355133056641e-02 3.351807296276092529e-01 3.299752250313758850e-02 3.783899173140525818e-02 -1.714080572128295898e-01 -2.329939417541027069e-02 -2.261353433132171631e-01 1.317189335823059082e-01 -7.904267311096191406e-02 1.616847366094589233e-01 1.595274657011032104e-01 2.689902186393737793e-01 -1.924100369215011597e-01 2.729511260986328125e-01 6.558232125826179981e-04 -1.505803763866424561e-01 2.642518281936645508e-02
-2.109256833791732788e-01 3.830747604370117188e-01 2.606138586997985840e-02 -1.260476261377334595e-01 3.423476824536919594e-03 -3.061227127909660339e-02 2.705214321613311768e-01 1.056350767612457275e-01 1.593308746814727783e-01 -3.737238422036170959e-02 3.173680305480957031e-01 2.245012670755386353e-01 1.357475481927394867e-02 -2.939876019954681396e-01 1.530503034591674805e-01 -4.571168497204780579e-02 5.938302725553512573e-02 -9.630152583122253418e-02 8.628276176750659943e-03 1.598300039768218994e-01 -3.154012858867645264e-01 -6.925100088119506836e-02 9.655449539422988892e-02 2.127788811922073364e-01 2.557222545146942139e-01 1.056743934750556946e-01 6.437292695045471191e-02 -1.248648241162300110e-01 2.116690129041671753e-01 1.296015977859497070e-01 -1.055409014225006104e-02 2.481423765420913696e-01
1.579799354076385498e-01 1.600257754325866699e-01 1.129925847053527832e-01 9.427253156900405884e-02 -1.642535477876663208e-01 2.924987077713012695e-01 2.269532084465026855e-01 1.638481020927429199e-02 1.064894869923591614e-01 6.575651466846466064e-02 3.910546656697988510e-03 -7.526959478855133057e-02 -3.152253106236457825e-02 -2.750270664691925049e-01 8.133355528116226196e-02 1.184246782213449478e-02 9.301643818616867065e-02 1.160072088241577148e-01 5.732428655028343201e-02 -3.203551173210144043e-01 7.060296088457107544e-02 -1.472267955541610718e-01 6.955334544181823730e-02 2.301136702299118042e-01 2.602862715721130371e-01 2.373766899108886719e-01 6.840468198060989380e-02 -8.688027411699295044e-02 2.160010486841201782e-01 5.033056139945983887e-01 7.977220416069030762e-02 -6.000408157706260681e-02
-3.540696809068322182e-03 2.657701075077056885e-01 -3.086707293987274170e-01 -2.625187858939170837e-02 2.169637382030487061e-01 2.220232337713241577e-01 1.807876676321029663e-01 3.159251064062118530e-02 -1.296337693929672241e-01 -2.560339309275150299e-02 1.412576138973236084e-01 1.256850063800811768e-01 1.023562625050544739e-01 -1.696130633354187012e-01 2.989528477191925049e-01 -4.205919057130813599e-02 8.680647611618041992e-02 9.353469312191009521e-02 -1.378347724676132202e-01 -3.044382035732269287e-01 -3.982391580939292908e-02 7.281599193811416626e-02 1.472882330417633057e-01 1.711435914039611816e-01 8.939354121685028076e-02 -8.140522986650466919e-02 2.093721926212310791e-01 -3.082144260406494141e-01 3.127149045467376709e-01 -1.419465988874435425e-01 -2.198655903339385986e-01 1.190403997898101807e-01
-1.205540224909782410e-01 2.160077840089797974e-01 -1.488290429115295410e-01 -1.962057501077651978e-01 -2.390087209641933441e-02 2.137238532304763794e-01 3.551540523767471313e-02 2.365047484636306763e-01 1.556753367185592651e-01 6.883758306503295898e-02 2.255033403635025024e-01 -2.682950198650360107e-01 3.710606694221496582e-02 -1.759335249662399292e-01 3.901167958974838257e-02 -1.746637076139450073e-01 4.171506687998771667e-02 1.623025238513946533e-01 2.417962104082107544e-01 2.107125073671340942e-01 -8.326455950736999512e-02 -1.062383726239204407e-01 1.540180444717407227e-01 8.951065689325332642e-02 4.161630570888519287e-01 3.059943020343780518e-01 5.712516978383064270e-02 -1.495122164487838745e-01 1.293411403894424438e-01 9.211161732673645020e-02 -1.351328343152999878e-01 2.042858600616455078e-01
-1.347548663616180420e-01 1.646044254302978516e-01 -6.505957245826721191e-02 -1.963015645742416382e-01 1.151717007160186768e-01 1.584060192108154297e-01 8.982433378696441650e-02 2.325359880924224854e-01 1.640469729900360107e-01 6.285036355257034302e-02 1.440970152616500854e-01 -2.599586546421051025e-01 1.777587532997131348e-01 1.581521332263946533e-02 2.170605212450027466e-01 -4.276022687554359436e-02 4.393070936203002930e-02 1.121506541967391968e-01 5.263802409172058105e-02 1.054073721170425415e-01 -2.887583896517753601e-02 -2.765955924987792969e-01 1.111660897731781006e-01 -2.159475088119506836e-01 2.377930283546447754e-01 4.885342717170715332e-01 1.566775292158126831e-01 -1.725152730941772461e-01 -8.370497077703475952e-02 1.990235149860382080e-01 -1.660436391830444336e-01 1.518475562334060669e-01
-1.786157372407615185e-03 -9.376880526542663574e-02 1.805876940488815308e-01 9.846276789903640747e-02 -1.055859401822090149e-01 1.269060000777244568e-02 3.655576407909393311e-01 9.725921601057052612e-02 -7.203299552202224731e-02 5.334831308573484421e-03 -1.481413096189498901e-01 -1.301210671663284302e-01 7.502844184637069702e-02 8.118466287851333618e-02 3.767499923706054688e-01 8.327236771583557129e-02 1.374235451221466064e-01 2.150615453720092773e-01 2.790992856025695801e-01 -2.622215449810028076e-01 1.326077431440353394e-02 -3.944211304187774658e-01 3.211876004934310913e-02 5.289207026362419128e-02 1.954014003276824951e-01 4.422781988978385925e-02 6.580041348934173584e-02 -1.874451935291290283e-01 1.918607503175735474e-01 1.655653268098831177e-01 -2.707391381263732910e-01 2.854398824274539948e-02
3.365017473697662354e-02 3.234235942363739014e-01 -9.415245801210403442e-02 -1.389173567295074463e-01 1.694456040859222412e-01 1.232414618134498596e-01 3.808296024799346924e-01 2.960084006190299988e-02 1.866794079542160034e-01 2.504961788654327393e-01 2.625599205493927002e-01 4.086477309465408325e-02 -2.845851518213748932e-02 -1.020575612783432007e-01 1.402207016944885254e-01 1.415956467390060425e-01 2.520401477813720703e-01 -1.620330661535263062e-01 -1.822350025177001953e-01 -5.438558757305145264e-02 1.072402596473693848e-01 -1.914999634027481079e-01 -5.319442972540855408e-02 -6.566093862056732178e-02 3.200934827327728271e-01 1.896590739488601685e-01 6.387478113174438477e-02 -1.882202327251434326e-01 -1.981797822736552916e-06 2.836539447307586670e-01 -8.483421057462692261e-02 1.014829725027084351e-01
-2.431551069021224976e-01 4.138008952140808105e-01 -2.466164827346801758e-01 2.872965335845947266e-01 1.489153206348419189e-01 5.624552443623542786e-02 1.099234521389007568e-01 -1.855572164058685303e-01 -4.131302610039710999e-02 2.478072792291641235e-01 -3.046750091016292572e-02 9.094544500112533569e-02 2.127276919782161713e-02 -8.610180579125881195e-03 2.699484825134277344e-01 -1.689392811385914683e-04 -1.245337352156639099e-01 -1.157248616218566895e-01 -8.859984576702117920e-03 -1.969316452741622925e-01 -1.206022202968597412e-01 -2.416300624608993530e-01 3.162238746881484985e-02 1.143149957060813904e-01 3.450695574283599854e-01 -1.863935589790344238e-01 -3.215457126498222351e-02 8.268482051789760590e-03 1.298763155937194824e-01 1.179472357034683228e-01 -9.025637805461883545e-02 2.451846152544021606e-01
-4.505882784724235535e-02 1.861597001552581787e-01 2.956836670637130737e-02 6.532759964466094971e-02 -1.185624860227108002e-02 -1.192342117428779602e-01 1.674605160951614380e-01 -9.354527108371257782e-03 8.660596609115600586e-02 -4.076373577117919922e-02 -2.764357440173625946e-02 -3.025547228753566742e-02 2.030602097511291504e-01 -7.704484462738037109e-02 -4.651632606983184814e-01 -3.139073252677917480e-01 -1.130355596542358398e-01 1.847836971282958984e-01 1.089884638786315918e-01 -2.278534024953842163e-01 -6.319505628198385239e-03 -9.074336290359497070e-02 4.051472246646881104e-01 -3.594423457980155945e-02 2.688516378402709961e-01 -1.376533508300781250e-01 -6.311952322721481323e-02 -3.527959287166595459e-01 2.321419306099414825e-02 8.303186297416687012e-02 1.460483111441135406e-02 1.760824918746948242e-01
2.091001421213150024e-01 9.410753101110458374e-02 -1.808190047740936279e-01 2.321862578392028809e-01 -2.260452602058649063e-03 2.290190011262893677e-01 2.086998224258422852e-01 -3.027631528675556183e-02 5.194673687219619751e-02 4.765957966446876526e-02 2.701071202754974365e-01 3.066478073596954346e-01 -5.355193465948104858e-02 -7.168633490800857544e-02 2.708712220191955566e-01 -1.977021843194961548e-01 2.141330689191818237e-01 1.369844228029251099e-01 1.625587344169616699e-01 -1.405889242887496948e-01 4.966975003480911255e-02 3.442301228642463684e-02 6.308243423700332642e-02 -2.623451054096221924e-01 2.308318912982940674e-01 -1.332070976495742798e-01 4.058035090565681458e-02 -1.710563749074935913e-01 4.119535163044929504e-02 1.792648732662200928e-01 -3.077051937580108643e-01 2.318370342254638672e-01
7.118397857993841171e-03 1.523981392383575439e-01 -1.753048151731491089e-01 2.250436544418334961e-01 1.867775805294513702e-02 2.236668467521667480e-01 4.536587595939636230e-01 2.319950312376022339e-01 -4.287274181842803955e-02 5.546038970351219177e-02 1.392886340618133545e-01 4.152035340666770935e-03 6.041893362998962402e-02 -1.362193841487169266e-02 3.508951663970947266e-01 9.339846670627593994e-02 -8.145014196634292603e-02 1.297667026519775391e-01 2.965392768383026123e-01 -7.777669280767440796e-02 1.708297282457351685e-01 5.546258017420768738e-02 5.479838699102401733e-02 -2.532332763075828552e-02 2.160865440964698792e-02 1.547897309064865112e-01 4.256815090775489807e-02 1.036538779735565186e-01 2.486020326614379883e-01 1.908396333456039429e-01 -3.692652881145477295e-01 2.002765052020549774e-02
-1.142380982637405396e-01 1.546142399311065674e-01 7.272756844758987427e-02 -5.144746974110603333e-02 1.999635249376296997e-01 -1.056217849254608154e-01 -5.990674346685409546e-02 2.445846945047378540e-01 2.404065281152725220e-01 1.553090810775756836e-01 7.730464637279510498e-02 -1.827470064163208008e-01 -6.110584217822179198e-05 -2.049942687153816223e-02 -3.117182478308677673e-02 -1.810829788446426392e-01 -2.090308368206024170e-01 2.134686857461929321e-01 -8.311622776091098785e-03 -2.975732982158660889e-01 -2.374856919050216675e-01 4.731634631752967834e-02 1.556319594383239746e-01 2.503515779972076416e-01 1.850780844688415527e-01 -1.640529036521911621e-01 1.274084895849227905e-01 -2.932038009166717529e-01 3.303664624691009521e-01 2.588514387607574463e-01 -6.296224892139434814e-02 1.348640024662017822e-01
-1.444980204105377197e-01 2.062901407480239868e-01 1.080530062317848206e-01 9.719949960708618164e-02 1.336648911237716675e-01 5.300334305502474308e-04 2.820338606834411621e-01 8.240404725074768066e-02 1.503832340240478516e-01 -7.796341180801391602e-02 2.038597911596298218e-01 1.401071399450302124e-01 -1.248361691832542419e-01 -1.184995546936988831e-01 2.262714356184005737e-01 1.185211241245269775e-01 2.562369406223297119e-01 4.265381395816802979e-02 -1.160670071840286255e-01 -2.138712257146835327e-02 -1.984207034111022949e-01 1.118180751800537109e-01 1.941763609647750854e-01 1.146584525704383850e-01 3.178678750991821289e-01 4.399490728974342346e-02 1.671860963106155396e-01 -4.011756181716918945e-02 1.452215015888214111e-01 -1.243747547268867493e-01 -1.035554483532905579e-01 5.123846530914306641e-01
-2.193206995725631714e-01 3.892424330115318298e-02 -9.994031488895416260e-02 1.141782011836767197e-02 -2.877442538738250732e-01 2.055736929178237915e-01 2.779716849327087402e-01 2.713370919227600098e-01 -1.703293435275554657e-02 2.224108427762985229e-01 -2.371570467948913574e-02 1.393771916627883911e-01 -7.055088877677917480e-02 -3.933257609605789185e-02 1.508705019950866699e-01 -2.396234720945358276e-01 -1.746735721826553345e-01 5.708204954862594604e-02 3.730605915188789368e-02 -1.143515668809413910e-02 1.434649676084518433e-01 -3.212035894393920898e-01 -2.409008704125881195e-02 2.958670072257518768e-02 1.309096813201904297e-01 -3.916295170783996582e-01 2.458792328834533691e-01 -2.352022230625152588e-01 1.865206286311149597e-03 1.249801591038703918e-01 -1.686685532331466675e-01 1.303958296775817871e-01
1.834271103143692017e-02 3.950714468955993652e-01 -7.380659133195877075e-02 -9.056340157985687256e-02 1.509753912687301636e-01 9.340914338827133179e-02 4.314602315425872803e-01 1.544732898473739624e-01 -2.877920567989349365e-01 -6.954033672809600830e-02 2.832178771495819092e-01 -8.162511885166168213e-02 -4.398350045084953308e-02 -1.744157075881958008e-01 2.382539957761764526e-01 1.322720944881439209e-01 4.514645785093307495e-02 3.705264627933502197e-02 -6.972788274288177490e-02 -1.568909287452697754e-01 5.970059335231781006e-02 5.695174913853406906e-03 1.076632514595985413e-01 -1.552113592624664307e-01 2.413051277399063110e-01 1.433404386043548584e-01 7.154383510351181030e-02 -6.740979850292205811e-02 -1.721734926104545593e-02 4.844278842210769653e-02 -2.139839716255664825e-02 3.788644671440124512e-01
-8.922217786312103271e-02 -1.716925650835037231e-01 -2.752388119697570801e-01 2.914171218872070312e-01 3.469323739409446716e-02 1.818242222070693970e-01 -4.596091806888580322e-02 3.124858438968658447e-01 2.574593424797058105e-01 2.762407250702381134e-02 3.990970551967620850e-02 4.400605335831642151e-02 1.969235576689243317e-02 -1.373542696237564087e-01 -1.247951611876487732e-01 -1.420724838972091675e-01 -9.356485307216644287e-02 1.514929831027984619e-01 2.426086068153381348e-01 -1.460016220808029175e-01 -7.336376607418060303e-02 1.388642042875289917e-01 1.860848627984523773e-03 1.279732137918472290e-01 3.636954724788665771e-01 -1.726214438676834106e-01 1.663310974836349487e-01 -1.591807305812835693e-01 3.388934209942817688e-02 1.219442412257194519e-01 -3.488036394119262695e-01 1.912614107131958008e-01
-3.347312808036804199e-01 1.965689063072204590e-01 -1.288491636514663696e-01 -9.376472979784011841e-02 1.000390946865081787e-01 -2.234184592962265015e-01 1.124402284622192383e-01 1.634200215339660645e-01 -3.214748203754425049e-01 2.237026989459991455e-01 7.907049357891082764e-02 7.862364500761032104e-02 2.146135717630386353e-01 -1.830912828445434570e-01 3.846497535705566406e-01 1.720855012536048889e-02 7.272583246231079102e-02 -2.415215782821178436e-02 -8.351521193981170654e-02 -7.197601348161697388e-02 -4.554593563079833984e-02 2.974281832575798035e-02 1.437684297561645508e-01 -1.418933421373367310e-01 1.417345851659774780e-01 6.246774643659591675e-02 1.867085322737693787e-02 -2.976065576076507568e-01 3.085499256849288940e-02 2.762352526187896729e-01 6.288313865661621094e-02 2.740110754966735840e-01
1.926065683364868164e-01 -1.572635620832443237e-01 7.799607515335083008e-02 1.407737731933593750e-01 3.331426531076431274e-02 1.504631340503692627e-01 2.253821194171905518e-01 2.457162439823150635e-01 1.053646579384803772e-01 -1.274123787879943848e-01 -1.233590692281723022e-01 1.018448546528816223e-01 3.649591505527496338e-01 -2.057596147060394287e-01 1.269720401614904404e-02 -1.452364772558212280e-01 -3.099458813667297363e-01 -1.650233939290046692e-02 7.172693312168121338e-02 -4.243935048580169678e-01 6.836102902889251709e-02 5.178052932024002075e-02 1.448451131582260132e-01 -2.171205729246139526e-02 2.460306882858276367e-01 4.513588920235633850e-02 4.701924324035644531e-02 -1.443616300821304321e-01 1.396334022283554077e-01 1.236466988921165466e-01 -1.062166541814804077e-01 2.924863994121551514e-01
5.989433452486991882e-02 2.964577823877334595e-02 -1.945954114198684692e-01 2.125588357448577881e-01 -9.480560570955276489e-02 -3.099631890654563904e-02 2.753574252128601074e-01 -6.906284391880035400e-02 2.183921933174133301e-01 -2.050612308084964752e-02 2.818023264408111572e-01 -9.372095018625259399e-02 9.979216754436492920e-02 -6.271227449178695679e-02 -1.184148713946342468e-01 -3.184162676334381104e-01 2.137746065855026245e-01 -6.206045672297477722e-02 1.587582230567932129e-01 -2.623484134674072266e-01 -9.644427150487899780e-02 6.245203316211700439e-02 3.181880712509155273e-02 -1.932915747165679932e-01 3.464598655700683594e-01 -4.677842557430267334e-02 -5.880601331591606140e-02 -3.784510791301727295e-01 1.034630164504051208e-01 1.675706803798675537e-01 -2.307377010583877563e-01 1.556682214140892029e-02
-6.144399568438529968e-02 2.307029515504837036e-01 -3.599599003791809082e-02 1.961200870573520660e-02 8.539086580276489258e-02 2.331099808216094971e-01 2.357525080442428589e-01 4.799665883183479309e-02 -2.990576922893524170e-01 -1.955842226743698120e-02 2.223422676324844360e-01 -1.590384170413017273e-02 3.872057888656854630e-03 -1.492461860179901123e-01 4.657459259033203125e-01 4.220284521579742432e-02 9.817378222942352295e-02 3.969952091574668884e-02 1.369700301438570023e-02 -8.800567686557769775e-02 -2.935081254690885544e-03 -2.668460831046104431e-03 8.916208893060684204e-02 -1.049662977457046509e-01 4.388930499553680420e-01 1.067092716693878174e-01 1.558027863502502441e-01 -2.860874235630035400e-01 5.165582150220870972e-02 4.175711423158645630e-02 -1.766280978918075562e-01 2.396550029516220093e-01
-1.510919630527496338e-01 -7.561854273080825806e-02 1.432018447667360306e-02 -2.979064173996448517e-02 3.271222710609436035e-01 -1.155446544289588928e-01 1.653973478823900223e-03 3.414120972156524658e-01 5.815234780311584473e-02 -1.608923226594924927e-01 -5.951744318008422852e-02 1.116478443145751953e-01 -1.018620841205120087e-02 -2.371231466531753540e-02 1.864461787045001984e-02 -9.182517975568771362e-02 -2.577808313071727753e-02 1.968338638544082642e-01 2.363323420286178589e-02 -2.163246572017669678e-01 -2.072251439094543457e-01 -1.926300078630447388e-01 -5.531470105051994324e-02 1.039014849811792374e-02 2.570462226867675781e-01 7.634660578332841396e-04 1.784174740314483643e-01 -1.381054520606994629e-01 1.313375383615493774e-01 4.449034333229064941e-01 -1.525069028139114380e-01 3.915474414825439453e-01
-1.793536823242902756e-03 2.938541173934936523e-01 -2.978982329368591309e-01 2.023021429777145386e-01 2.127264887094497681e-01 -2.916292659938335419e-02 2.450464218854904175e-01 1.032806932926177979e-02 1.734945476055145264e-01 5.967191234230995178e-02 -1.877956241369247437e-01 2.862566709518432617e-01 3.173100948333740234e-02 1.332383751869201660e-01 1.013467535376548767e-01 -6.606502830982208252e-02 -1.340931653976440430e-01 2.163950502872467041e-01 1.073567941784858704e-01 -3.222845196723937988e-01 -1.047073975205421448e-01 -3.318642973899841309e-01 1.504660397768020630e-01 2.770059276372194290e-03 2.219612337648868561e-02 -1.435003876686096191e-01 -2.210658043622970581e-02 -6.587114930152893066e-02 1.991817355155944824e-01 2.419017553329467773e-01 9.135308116674423218e-02 1.925088316202163696e-01
-3.303801119327545166e-01 3.647809848189353943e-02 -7.244225591421127319e-02 3.118015266954898834e-02 2.246444374322891235e-01 6.565900146961212158e-02 1.137275174260139465e-01 2.625903487205505371e-02 3.595342040061950684e-01 1.090613156557083130e-01 -5.552980303764343262e-02 9.060983359813690186e-02 1.097524091601371765e-01 -1.235397830605506897e-01 5.665109492838382721e-03 -4.310304820537567139e-01 -2.154038846492767334e-02 1.693935366347432137e-03 8.580718189477920532e-02 -1.736840009689331055e-01 1.698829233646392822e-01 1.795821934938430786e-01 2.008707821369171143e-01 1.598473191261291504e-01 1.568904668092727661e-01 1.541879177093505859e-01 -4.839695990085601807e-02 -6.000808998942375183e-02 1.091961413621902466e-01 1.162245124578475952e-01 -1.194393560290336609e-01 4.362147450447082520e-01
-2.221357226371765137e-01 -1.715583950281143188e-01 -2.568096220493316650e-01 -4.808279126882553101e-02 1.306062340736389160e-01 -9.302545338869094849e-02 5.885563418269157410e-02 4.544584155082702637e-01 2.535130679607391357e-01 4.600219801068305969e-02 -3.766061365604400635e-02 1.690731197595596313e-01 7.666511833667755127e-02 4.763981327414512634e-02 4.313739761710166931e-02 -1.631324887275695801e-01 1.827241629362106323e-01 2.363537624478340149e-02 1.048991382122039795e-01 -1.754701137542724609e-01 6.869317591190338135e-02 -6.176449730992317200e-02 -7.396926730871200562e-02 -3.199392259120941162e-01 3.120099008083343506e-01 2.536177039146423340e-01 1.618815511465072632e-01 -2.923147939145565033e-02 1.209020838141441345e-01 1.875619590282440186e-01 -2.211096463724970818e-03 2.315223067998886108e-01
-1.477647423744201660e-01 5.737170949578285217e-02 -1.716204583644866943e-01 -1.241746619343757629e-01 -1.299139708280563354e-01 3.934499621391296387e-01 7.181798666715621948e-02 1.032962277531623840e-01 1.987354829907417297e-03 -1.228866353631019592e-01 -1.878647308330982924e-04 2.101882696151733398e-01 3.953230381011962891e-02 4.132440313696861267e-02 -6.582715362310409546e-02 -3.191212415695190430e-01 1.909250319004058838e-01 -1.315297335386276245e-01 3.475408256053924561e-02 -1.684624105691909790e-01 4.539819061756134033e-02 -2.151153385639190674e-01 -1.586680114269256592e-01 3.415916860103607178e-02 9.396330267190933228e-02 -5.754728242754936218e-02 3.336190283298492432e-01 -2.237523645162582397e-01 1.551577001810073853e-01 4.004478454589843750e-01 -2.093452662229537964e-01 1.182498186826705933e-01
-1.012730374932289124e-01 2.677784264087677002e-01 -1.362683176994323730e-01 -2.997570931911468506e-01 7.979716360569000244e-02 1.914912164211273193e-01 6.465734541416168213e-02 2.467934042215347290e-01 7.891561836004257202e-03 -4.288119822740554810e-02 2.121557295322418213e-01 -2.653203606605529785e-01 7.195917423814535141e-03 -7.602342963218688965e-02 9.884613007307052612e-02 -1.872910708189010620e-01 -4.808461666107177734e-02 1.242111474275588989e-01 1.651666909456253052e-01 1.106997355818748474e-01 -1.919084638357162476e-01 -2.471879273653030396e-01 2.486947327852249146e-01 6.740113347768783569e-02 4.111219942569732666e-01 2.861422002315521240e-01 6.373098492622375488e-02 -8.319901674985885620e-02 6.127368658781051636e-02 1.746811419725418091e-01 -2.859498187899589539e-02 1.222272142767906189e-01
1.427554246038198471e-02 3.095179498195648193e-01 -9.850826859474182129e-02 -1.190975233912467957e-01 7.006682455539703369e-02 1.543599069118499756e-01 1.210131347179412842e-01 1.508839707821607590e-02 -1.022517606616020203e-01 -9.254207252524793148e-04 5.640743672847747803e-02 1.053744032979011536e-01 -6.327358633279800415e-02 -3.575044497847557068e-02 4.142150878906250000e-01 -1.121900044381618500e-02 3.408185839653015137e-01 2.126507274806499481e-02 7.739129010587930679e-03 -2.903450727462768555e-01 1.940030306577682495e-01 1.950002624653279781e-03 1.276245415210723877e-01 -5.299210548400878906e-02 3.598251938819885254e-01 1.616403758525848389e-01 1.760230362415313721e-01 -2.446676939725875854e-01 1.624772697687149048e-01 -1.181272268295288086e-01 -1.983121931552886963e-01 2.256973832845687866e-01
-2.349710613489151001e-01 5.232977867126464844e-01 -5.583155527710914612e-02 1.039052978157997131e-01 2.509976178407669067e-02 -1.818114817142486572e-01 -3.584541991585865617e-05 3.491258621215820312e-02 -1.029755324125289917e-01 -6.018330529332160950e-02 9.012292325496673584e-02 1.554038971662521362e-01 3.018614649772644043e-01 6.333786994218826294e-02 -2.978182956576347351e-02 4.131853580474853516e-02 -1.619571894407272339e-01 2.941170036792755127e-01 1.250900328159332275e-01 -2.467263042926788330e-01 -1.418848186731338501e-01 -2.343097887933254242e-02 2.085956782102584839e-01 -1.986595802009105682e-02 1.084692478179931641e-01 -3.584538400173187256e-02 5.243869498372077942e-02 9.131798520684242249e-03 7.798039168119430542e-02 4.114063978195190430e-01 3.711808100342750549e-02 1.773818582296371460e-01
-2.812068164348602295e-02 1.397630423307418823e-01 -1.463921517133712769e-01 -9.564787149429321289e-02 1.481754928827285767e-01 -1.158985570073127747e-01 2.120326012372970581e-01 5.967517569661140442e-02 -3.000042736530303955e-01 1.718375086784362793e-01 -1.089054420590400696e-01 4.138839542865753174e-01 3.955373167991638184e-02 9.316129237413406372e-02 4.609603807330131531e-02 -2.258796095848083496e-01 1.037487201392650604e-02 1.801067292690277100e-01 3.944154083728790283e-01 -3.903243690729141235e-02 1.309661846607923508e-02 -6.018607318401336670e-02 7.645249366760253906e-02 9.762603044509887695e-02 4.168172776699066162e-01 -2.037036120891571045e-01 3.852706030011177063e-02 -2.330180704593658447e-01 4.464447125792503357e-02 1.261186897754669189e-01 -2.061574021354317665e-03 3.726067766547203064e-02
-2.054112851619720459e-01 1.999628245830535889e-01 -3.384622186422348022e-02 1.250288635492324829e-01 1.155015006661415100e-01 9.891384840011596680e-02 1.470216363668441772e-01 3.402232229709625244e-01 -9.913118928670883179e-02 9.815511852502822876e-02 -1.549750715494155884e-01 1.564566940069198608e-01 -2.319592535495758057e-01 -3.889635503292083740e-01 -1.300030201673507690e-01 -3.828999400138854980e-01 3.890228644013404846e-02 3.081526421010494232e-02 1.070147603750228882e-01 -2.102372646331787109e-01 -1.840225160121917725e-01 -1.340258121490478516e-01 7.185497134923934937e-02 -2.506805956363677979e-01 3.383700037375092506e-03 -4.045022651553153992e-02 1.053513735532760620e-01 -1.078394055366516113e-01 -1.462165117263793945e-01 1.307158619165420532e-01 -1.486476361751556396e-01 2.027300298213958740e-01
-3.034214675426483154e-02 3.820005655288696289e-01 4.790040664374828339e-03 -1.665755510330200195e-01 1.377809140831232071e-02 1.410171687602996826e-01 8.876392245292663574e-02 1.970429867506027222e-01 1.135123893618583679e-01 -2.496708184480667114e-02 1.390601396560668945e-01 -2.365124225616455078e-01 -2.358412183821201324e-02 1.538177719339728355e-03 1.096177771687507629e-01 -1.375069171190261841e-01 1.271694600582122803e-01 2.106419950723648071e-01 1.304867416620254517e-01 3.370638936758041382e-02 -7.007084041833877563e-02 -2.516767978668212891e-01 1.583793461322784424e-01 -2.627047477290034294e-03 4.233892261981964111e-02 4.317796826362609863e-01 2.917554378509521484e-01 -3.672494590282440186e-01 -1.696772724390029907e-01 1.360834389925003052e-01 -1.034738961607217789e-02 1.032180413603782654e-01
-3.523318469524383545e-02 3.842280507087707520e-01 -3.933577835559844971e-01 8.429314941167831421e-02 6.038812175393104553e-02 -4.027350246906280518e-02 1.707665920257568359e-01 1.029894500970840454e-01 -2.435470931231975555e-02 -1.004135422408580780e-02 -1.016890928149223328e-01 3.206236064434051514e-01 -4.212180525064468384e-02 3.115755878388881683e-02 -8.763075806200504303e-03 -9.517662227153778076e-02 1.952517330646514893e-01 3.377349376678466797e-01 1.847659200429916382e-01 -2.341933175921440125e-02 -1.014401987195014954e-01 -3.035198524594306946e-02 3.556492328643798828e-01 -1.434285342693328857e-01 2.355187833309173584e-01 5.829888209700584412e-02 -1.344252526760101318e-01 -2.468612343072891235e-01 -4.134517163038253784e-02 -1.015168577432632446e-01 -1.210996508598327637e-01 9.400556236505508423e-02
-6.901437044143676758e-02 2.335448265075683594e-01 1.916580647230148315e-01 5.669016763567924500e-02 3.273319602012634277e-01 6.462574005126953125e-02 -6.617310643196105957e-02 3.167377114295959473e-01 1.973124444484710693e-01 1.889344304800033569e-01 -1.060485169291496277e-01 -4.012957587838172913e-02 2.235105931758880615e-01 -6.949950754642486572e-02 -1.280237287282943726e-01 -2.002061307430267334e-01 1.849521696567535400e-01 1.715898364782333374e-01 2.846018671989440918e-01 -6.666532903909683228e-02 -9.049186110496520996e-02 -2.204475700855255127e-01 1.360764950513839722e-01 4.738058149814605713e-02 2.043251097202301025e-01 -9.158144146203994751e-02 -1.162531897425651550e-01 -2.132549285888671875e-01 -9.721776470541954041e-03 2.741278409957885742e-01 1.161724552512168884e-01 2.479368746280670166e-01
-4.926108289510011673e-03 1.350370943546295166e-01 -7.855622470378875732e-02 -1.320324540138244629e-01 7.093680649995803833e-02 1.532331109046936035e-01 2.944959402084350586e-01 8.883371949195861816e-02 -2.784196138381958008e-01 7.421708106994628906e-02 -6.722947955131530762e-02 -1.505094021558761597e-01 4.656609892845153809e-02 1.009134128689765930e-01 1.186795830726623535e-01 -1.318910717964172363e-02 -8.954756706953048706e-02 1.472268700599670410e-01 4.131331294775009155e-02 -3.328203260898590088e-01 6.464488059282302856e-02 -5.762868002057075500e-02 -7.394935190677642822e-02 -1.378339529037475586e-01 3.629872500896453857e-01 -1.360337287187576294e-01 -3.927483782172203064e-02 -2.511437237262725830e-01 6.260609626770019531e-02 8.708913624286651611e-02 -3.137973845005035400e-01 4.463241398334503174e-01
-5.114627629518508911e-02 3.556654453277587891e-01 -2.605362534523010254e-01 1.637342572212219238e-01 1.893372088670730591e-02 8.608115464448928833e-02 4.872006550431251526e-02 2.244111597537994385e-01 -1.888995021581649780e-01 7.894890755414962769e-02 1.112134009599685669e-01 4.613129794597625732e-02 3.566764295101165771e-02 1.700216233730316162e-01 -2.542486228048801422e-02 -6.025109812617301941e-02 -5.133371800184249878e-02 2.946125268936157227e-01 -5.237496271729469299e-02 -1.642501652240753174e-01 -5.552421882748603821e-02 -3.178728371858596802e-02 -2.557899653911590576e-01 -2.587091624736785889e-01 1.441373080015182495e-01 -3.019212931394577026e-02 2.014566063880920410e-01 2.137129381299018860e-02 3.923406004905700684e-01 2.371822446584701538e-01 -6.115796789526939392e-02 3.042469918727874756e-01
-7.634395360946655273e-02 8.559001237154006958e-02 -1.684681884944438934e-02 -8.422290557064116001e-04 2.396264374256134033e-01 5.989933013916015625e-02 6.338620185852050781e-02 2.836708724498748779e-01 -3.799001127481460571e-02 9.138058871030807495e-02 -2.122126072645187378e-01 2.046029120683670044e-01 -7.301844656467437744e-02 -6.371950358152389526e-02 -2.170044928789138794e-02 -2.113118320703506470e-01 2.188863903284072876e-01 1.522717177867889404e-01 1.149926334619522095e-01 -2.909240126609802246e-01 -3.896766901016235352e-01 1.930834911763668060e-02 -4.039515741169452667e-03 2.213140726089477539e-01 1.652848571538925171e-01 5.293627735227346420e-03 3.285373002290725708e-02 -2.010121047496795654e-01 1.387553848326206207e-02 3.873095214366912842e-01 2.181788384914398193e-01 2.303248494863510132e-01
-4.878628253936767578e-02 1.124735251069068909e-01 1.499074548482894897e-01 8.753105252981185913e-02 5.868757516145706177e-02 1.860834509134292603e-01 2.555894255638122559e-01 -9.885151684284210205e-02 1.086217164993286133e-01 1.536392569541931152e-01 5.789035186171531677e-02 -3.091388568282127380e-02 3.300868570804595947e-01 -4.763114824891090393e-02 2.441763281822204590e-01 -4.731859639286994934e-02 1.250182241201400757e-01 1.242127940058708191e-01 1.505078226327896118e-01 -2.502494156360626221e-01 1.820744723081588745e-01 -2.509836256504058838e-01 -1.285710036754608154e-01 9.877957403659820557e-02 2.072748690843582153e-01 3.595934808254241943e-01 -2.372112572193145752e-01 -6.886313110589981079e-02 6.158293038606643677e-02 7.436486333608627319e-02 -3.792951703071594238e-01 6.026975810527801514e-02
-4.299879372119903564e-01 1.319678127765655518e-01 -2.177748456597328186e-02 1.503602266311645508e-01 1.325107961893081665e-01 4.173647984862327576e-02 2.237959653139114380e-01 -6.008558720350265503e-02 9.276421368122100830e-02 -1.556922048330307007e-01 -1.834471076726913452e-01 2.213954739272594452e-02 1.610473096370697021e-01 -2.626325190067291260e-01 1.528580039739608765e-01 -1.678548008203506470e-01 -8.207394182682037354e-02 -5.710960179567337036e-02 1.193633154034614563e-01 -1.986931264400482178e-01 1.898419857025146484e-01 -3.196264207363128662e-01 7.160463184118270874e-02 3.252002643421292305e-03 3.084130287170410156e-01 -1.381537467241287231e-01 1.419725716114044189e-01 2.003090456128120422e-02 8.451277762651443481e-02 3.504606783390045166e-01 5.208448693156242371e-02 1.169273704290390015e-01
-3.159139156341552734e-01 2.108785063028335571e-01 -5.506733804941177368e-02 -1.724142581224441528e-01 1.826135963201522827e-01 1.085361018776893616e-01 -5.128417164087295532e-02 2.392777800559997559e-02 3.352311849594116211e-01 1.306042373180389404e-01 -2.713547945022583008e-01 -9.051539003849029541e-02 1.169039160013198853e-01 1.444379240274429321e-02 1.711102873086929321e-01 -2.475468516349792480e-01 -8.695276826620101929e-02 2.011792212724685669e-01 7.772041112184524536e-02 -2.494318783283233643e-01 2.143765240907669067e-01 -1.354208290576934814e-01 1.534772664308547974e-01 1.527578532695770264e-01 2.557553052902221680e-01 9.008072316646575928e-02 -9.248237311840057373e-02 -1.069690734148025513e-01 -4.058305174112319946e-02 1.796897500753402710e-01 -4.688505828380584717e-02 3.190779089927673340e-01
-1.549964845180511475e-01 4.314677417278289795e-02 2.767454273998737335e-02 -3.226028382778167725e-01 1.043939143419265747e-01 2.222176790237426758e-01 1.910301893949508667e-01 3.750244975090026855e-01 1.472557038068771362e-01 9.910410642623901367e-02 1.467190831899642944e-01 -8.831867575645446777e-02 -1.894876360893249512e-01 -3.930764198303222656e-01 4.232669994235038757e-02 -8.293293416500091553e-02 1.388781610876321793e-02 1.104666218161582947e-01 2.353927642107009888e-01 -1.295153796672821045e-01 -7.438217103481292725e-02 -5.387437343597412109e-02 1.705867648124694824e-01 5.784695968031883240e-03 2.836833000183105469e-01 2.120569050312042236e-01 1.742588728666305542e-01 -2.265306860208511353e-01 1.133542358875274658e-01 7.675202190876007080e-02 4.647885262966156006e-02 1.475449353456497192e-01
-5.140385404229164124e-02 2.861734852194786072e-02 -1.975199580192565918e-01 1.375241130590438843e-01 1.964106857776641846e-01 -2.650021314620971680e-01 3.987247645854949951e-01 1.744970232248306274e-01 2.297870218753814697e-01 1.234938502311706543e-01 -7.476366311311721802e-02 6.579874455928802490e-02 2.894513010978698730e-01 1.429184377193450928e-01 1.513548940420150757e-01 -9.515814483165740967e-02 1.784688681364059448e-01 3.516504541039466858e-02 -1.033966019749641418e-01 -3.533397912979125977e-01 3.782216925173997879e-03 3.088561631739139557e-02 -2.005764245986938477e-01 6.931002438068389893e-02 5.187078565359115601e-02 -1.482629869133234024e-02 4.657064005732536316e-02 3.071393258869647980e-02 1.832981109619140625e-01 2.812938392162322998e-01 -2.218834459781646729e-01 2.088658213615417480e-01
-2.293508350849151611e-01 3.339477777481079102e-01 -2.666795253753662109e-01 2.076367847621440887e-02 1.517186015844345093e-01 1.708658784627914429e-01 1.130101010203361511e-01 1.463889032602310181e-01 -1.808254122734069824e-01 2.102921605110168457e-01 -2.429597452282905579e-02 -1.392877995967864990e-01 -1.207403317093849182e-01 1.028624624013900757e-01 1.063579991459846497e-01 7.437541149556636810e-03 3.773332238197326660e-01 -8.413720875978469849e-02 -1.191346570849418640e-01 -2.101460695266723633e-01 -1.771078854799270630e-01 -3.154411166906356812e-02 -5.178796127438545227e-02 -1.750398576259613037e-01 3.129853904247283936e-01 1.994244605302810669e-01 5.829289555549621582e-02 -2.551425397396087646e-01 -1.325009316205978394e-01 1.614454835653305054e-01 -3.654200956225395203e-02 1.406969279050827026e-01
-9.105249494314193726e-02 2.579886615276336670e-01 -6.279207766056060791e-02 -1.289001945406198502e-02 3.176806867122650146e-01 1.051216199994087219e-01 6.786086410284042358e-02 4.353847503662109375e-01 2.235282212495803833e-01 2.188699990510940552e-01 -9.267275780439376831e-02 1.089201569557189941e-01 1.404555588960647583e-01 6.902419030666351318e-02 2.279218584299087524e-01 -2.328660935163497925e-01 -1.825281679630279541e-01 6.070395186543464661e-02 -2.035751640796661377e-01 -2.826172411441802979e-01 3.788369894027709961e-02 -2.146149724721908569e-01 1.472446620464324951e-01 -1.246846169233322144e-01 3.104168176651000977e-02 -5.640561506152153015e-02 2.774838805198669434e-01 6.027610227465629578e-02 1.242211908102035522e-01 1.033543515950441360e-02 2.585858292877674103e-02 1.479757577180862427e-01
3.621080145239830017e-02 7.215676456689834595e-02 -2.093226611614227295e-01 2.649066448211669922e-01 4.951074346899986267e-02 1.708340346813201904e-01 4.582349359989166260e-01 2.344517409801483154e-01 1.575031280517578125e-01 1.367756575345993042e-01 -8.700888603925704956e-02 1.581859588623046875e-01 1.314640939235687256e-01 6.959693133831024170e-02 -2.485629916191101074e-02 -3.028531670570373535e-01 -6.432999670505523682e-02 1.227823570370674133e-01 7.085202634334564209e-02 -1.775708198547363281e-01 -6.399406492710113525e-02 1.390144079923629761e-01 -1.519434899091720581e-01 -1.520255953073501587e-01 3.384795784950256348e-01 3.020076751708984375e-01 -3.848559409379959106e-02 1.142638027667999268e-01 -2.020573765039443970e-01 3.436262905597686768e-02 3.914543986320495605e-02 5.564854294061660767e-02
8.173079788684844971e-02 4.201881289482116699e-01 1.662427821429446340e-04 -1.169518157839775085e-01 -9.791922569274902344e-02 1.856831014156341553e-01 4.402389228343963623e-01 1.356652826070785522e-01 -7.758847624063491821e-02 6.783683598041534424e-02 -2.275688499212265015e-01 1.553269624710083008e-01 3.273984491825103760e-01 1.482906341552734375e-01 8.682180196046829224e-02 -2.138635218143463135e-01 9.626398235559463501e-02 -3.849695622920989990e-02 -1.077396348118782043e-01 -2.552046179771423340e-01 -5.653240531682968140e-02 -4.231040179729461670e-02 5.539467185735702515e-02 -2.130145728588104248e-01 1.054400876164436340e-01 -1.256743911653757095e-03 1.138709578663110733e-02 2.005552873015403748e-02 8.619609475135803223e-02 1.856017559766769409e-01 -3.478349372744560242e-02 2.866300344467163086e-01
8.246362209320068359e-02 3.432043790817260742e-01 -1.230818480253219604e-01 1.144986152648925781e-01 2.305086404085159302e-01 1.626570373773574829e-01 2.729388177394866943e-01 1.868367493152618408e-01 -2.962132450193166733e-03 -2.552931569516658783e-02 5.201738700270652771e-02 4.883934184908866882e-02 -2.740791440010070801e-01 2.838186454027891159e-03 2.176888138055801392e-01 -6.811187416315078735e-02 2.596480250358581543e-01 1.784717142581939697e-01 -1.837780475616455078e-01 -1.514665335416793823e-01 7.514594495296478271e-02 -1.460365802049636841e-01 -4.471573978662490845e-02 -2.424179166555404663e-01 1.677311211824417114e-01 -6.579214707016944885e-03 3.220940753817558289e-02 -3.843564689159393311e-01 1.596391052007675171e-01 -1.454872917383909225e-02 7.163622882217168808e-03 2.807710766792297363e-01
-1.409912705421447754e-01 2.423048019409179688e-01 -9.925705194473266602e-02 -2.101174145936965942e-01 2.156344428658485413e-02 2.301322519779205322e-01 3.246628865599632263e-02 3.209991157054901123e-01 1.081345602869987488e-01 -1.933075301349163055e-02 1.539448946714401245e-01 -1.115608438849449158e-01 1.246437081135809422e-03 -3.323597013950347900e-01 1.788829863071441650e-01 -3.186745643615722656e-01 3.489895164966583252e-02 -9.961178293451666832e-04 1.971915811300277710e-01 1.320008635520935059e-01 -1.366629898548126221e-01 -7.180856168270111084e-02 2.714743316173553467e-01 -1.586490496993064880e-02 3.067221343517303467e-01 3.271149992942810059e-01 1.412792354822158813e-01 -9.792154282331466675e-02 -7.061184942722320557e-02 5.790591984987258911e-02 -1.150643154978752136e-01 1.006907820701599121e-01
-1.246506813913583755e-03 6.563444435596466064e-02 6.614285707473754883e-02 1.290028989315032959e-01 2.488065659999847412e-01 5.281439796090126038e-02 9.793574362993240356e-02 1.086081191897392273e-01 1.150207445025444031e-01 -2.815259695053100586e-01 -1.387743512168526649e-03 8.385503292083740234e-02 -7.198157161474227905e-02 -2.313428185880184174e-02 5.245609208941459656e-02 -2.584052979946136475e-01 5.437567085027694702e-02 -9.741224348545074463e-02 1.441903114318847656e-01 -1.849220991134643555e-01 -2.683603763580322266e-01 -3.280373523011803627e-03 -9.786006063222885132e-02 -1.181359812617301941e-01 3.232156336307525635e-01 -2.213535457849502563e-01 7.851939648389816284e-02 -3.894648253917694092e-01 1.540424078702926636e-01 2.777309715747833252e-01 -1.845215708017349243e-01 3.234376907348632812e-01
-1.623419076204299927e-01 2.780708968639373779e-01 9.523092955350875854e-02 2.325402200222015381e-01 -2.687740027904510498e-01 -1.956762969493865967e-01 1.370571404695510864e-01 2.020454220473766327e-02 -4.425207525491714478e-02 -1.268590092658996582e-01 1.239692047238349915e-02 -2.382962107658386230e-01 6.313500925898551941e-03 -3.263024613261222839e-02 1.246770843863487244e-03 -1.940573751926422119e-01 1.361097861081361771e-02 2.794764041900634766e-01 2.166993916034698486e-02 -2.569437623023986816e-01 1.550695113837718964e-02 -6.959314644336700439e-02 1.958092153072357178e-01 2.058060914278030396e-01 2.166506797075271606e-01 1.224662736058235168e-01 1.115006059408187866e-01 1.638589613139629364e-02 3.381623327732086182e-01 1.907579153776168823e-01 -3.495342731475830078e-01 1.076374351978302002e-01
8.299490809440612793e-02 3.711776733398437500e-01 -3.066887855529785156e-01 1.630906462669372559e-01 1.155004128813743591e-01 -1.474170237779617310e-01 2.122608721256256104e-01 -9.098416566848754883e-02 -9.888145327568054199e-02 -1.383061334490776062e-02 -6.464947015047073364e-02 2.724876403808593750e-01 -7.848469167947769165e-02 -5.942741781473159790e-02 -9.573841840028762817e-02 -5.264880135655403137e-02 4.364937543869018555e-02 3.105779886245727539e-01 1.418826729059219360e-01 -2.578730694949626923e-03 -1.001517102122306824e-01 -1.434158086776733398e-01 2.904737293720245361e-01 -1.789342463016510010e-01 3.993670344352722168e-01 2.147603966295719147e-02 2.668949775397777557e-02 -1.834004670381546021e-01 -1.485287956893444061e-02 1.063819155097007751e-01 -1.335074752569198608e-01 2.170088738203048706e-01
1.631746292114257812e-01 1.789955198764801025e-01 8.294375240802764893e-02 9.213481843471527100e-02 1.558981239795684814e-01 -2.317577414214611053e-02 2.764204144477844238e-01 7.867683470249176025e-02 2.183400988578796387e-01 7.604276388883590698e-02 -2.071019262075424194e-01 2.023401111364364624e-01 3.180809915065765381e-01 1.826892197132110596e-01 -1.369629353284835815e-01 -2.417037636041641235e-01 5.105441808700561523e-02 4.002408683300018311e-02 -4.178662225604057312e-02 -1.394300162792205811e-01 -1.332594919949769974e-02 2.551892586052417755e-02 4.050673916935920715e-02 -9.921386092901229858e-02 3.196900784969329834e-01 3.025989830493927002e-01 7.560158520936965942e-02 -3.400695044547319412e-03 7.847709208726882935e-02 1.515711843967437744e-01 1.448051631450653076e-01 4.268536567687988281e-01
-2.695898711681365967e-01 -1.733794808387756348e-02 -8.184596151113510132e-02 2.899937629699707031e-01 2.361406236886978149e-01 3.694590926170349121e-02 -7.151161134243011475e-02 2.659628093242645264e-01 2.735342979431152344e-01 -2.905009984970092773e-01 7.199095934629440308e-02 3.343248665332794189e-01 2.118586897850036621e-01 7.263311743736267090e-02 2.135903537273406982e-01 -1.034675315022468567e-01 3.234831988811492920e-02 9.342730976641178131e-03 -5.461768247187137604e-03 -1.106051653623580933e-01 1.509226765483617783e-02 -2.310894578695297241e-01 1.261366456747055054e-01 -1.078412458300590515e-01 3.140076100826263428e-01 -6.121577695012092590e-02 1.059790104627609253e-01 -1.407116204500198364e-01 2.100893706083297729e-01 2.002540081739425659e-01 -5.739020556211471558e-02 7.151673734188079834e-02
8.627086877822875977e-02 1.265252083539962769e-01 -1.347299516201019287e-01 -9.439827501773834229e-02 1.308424025774002075e-01 1.258245110511779785e-01 4.024172127246856689e-01 2.136208266019821167e-01 2.120975777506828308e-02 1.740143820643424988e-02 -7.285570260137319565e-03 1.815096847712993622e-02 4.169018194079399109e-02 -1.307348348200321198e-02 4.369658827781677246e-01 2.262128740549087524e-01 -1.870785802602767944e-01 -2.578449621796607971e-02 1.399318277835845947e-01 -1.950539648532867432e-02 1.223233789205551147e-01 -1.440333575010299683e-01 5.598171055316925049e-02 -4.332946985960006714e-02 1.958643645048141479e-01 -5.624226108193397522e-02 1.258433014154434204e-01 -2.764292359352111816e-01 3.694510161876678467e-01 2.714987844228744507e-02 1.297131031751632690e-01 2.821837365627288818e-01
-2.033515721559524536e-01 3.865658491849899292e-02 -1.290543675422668457e-01 1.645041704177856445e-01 2.597348988056182861e-01 -7.615605741739273071e-02 3.182357847690582275e-01 6.796162924729287624e-04 1.252173334360122681e-01 -2.054527848958969116e-01 6.672192364931106567e-02 -1.542539894580841064e-01 5.701779723167419434e-01 -1.045083329081535339e-01 -4.708128422498703003e-02 -1.579501032829284668e-01 6.797673646360635757e-03 3.069982491433620453e-02 -2.051420509815216064e-02 -4.190340172499418259e-03 1.767927408218383789e-01 -2.208959311246871948e-01 1.523671448230743408e-01 1.167806833982467651e-01 2.021165937185287476e-01 1.178231611847877502e-01 -6.022360548377037048e-02 -3.473049402236938477e-02 2.695593796670436859e-02 2.667605280876159668e-01 -1.445747911930084229e-01 1.374312192201614380e-01
-1.186610087752342224e-01 2.191005349159240723e-01 1.358171999454498291e-01 6.138493493199348450e-02 1.576539427042007446e-01 8.607576042413711548e-02 -2.524630725383758545e-02 7.674421370029449463e-02 1.169434338808059692e-01 2.006522566080093384e-01 -2.066116780042648315e-01 -1.777550131082534790e-01 2.815870940685272217e-01 2.976726042106747627e-03 -1.739506274461746216e-01 -1.048448309302330017e-01 6.705202907323837280e-02 1.278026401996612549e-01 3.383264541625976562e-01 -1.681202650070190430e-01 -8.086931705474853516e-02 -1.427684128284454346e-01 3.053351640701293945e-01 -7.130679488182067871e-02 1.582289934158325195e-01 -1.943642795085906982e-01 -1.754433847963809967e-02 -4.028666317462921143e-01 1.262934319674968719e-02 2.900204062461853027e-01 -3.061823546886444092e-02 1.694341599941253662e-01
-1.239209696650505066e-01 1.428935080766677856e-01 -5.333342589437961578e-03 -1.780408769845962524e-01 -1.639240086078643799e-01 2.942929565906524658e-01 -3.048773482441902161e-02 6.369321048259735107e-02 1.326722931116819382e-02 -3.677401840686798096e-01 9.202841669321060181e-03 3.036819994449615479e-01 4.368747398257255554e-02 9.252579510211944580e-02 1.442451775074005127e-01 -2.224559783935546875e-01 -6.717194616794586182e-02 8.403912186622619629e-02 1.497908830642700195e-01 -9.141042828559875488e-02 1.322695165872573853e-01 -2.754606902599334717e-01 -5.677100643515586853e-02 7.350364327430725098e-02 1.067929565906524658e-01 -9.712582454085350037e-03 3.230707049369812012e-01 -2.230493724346160889e-01 1.657085716724395752e-01 3.567668199539184570e-01 -6.066811457276344299e-02 1.927128881216049194e-01
9.392920881509780884e-02 1.081720441579818726e-01 -7.257478684186935425e-02 2.029736787080764771e-01 1.516064554452896118e-01 5.644946172833442688e-02 2.593403160572052002e-01 1.078124716877937317e-02 2.141340076923370361e-01 1.329606771469116211e-01 1.403335034847259521e-01 -6.570927798748016357e-02 3.909825384616851807e-01 -2.889162898063659668e-01 5.273062735795974731e-02 1.410367637872695923e-01 2.793077230453491211e-01 5.207490175962448120e-02 -2.004742026329040527e-01 -2.604078352451324463e-01 8.848810195922851562e-02 -4.337123781442642212e-02 -3.181185945868492126e-02 -2.225209027528762817e-01 1.641086041927337646e-01 1.583805233240127563e-01 -5.446268245577812195e-02 -8.450505882501602173e-02 3.545867279171943665e-02 3.734950125217437744e-01 -1.803324371576309204e-01 9.244764596223831177e-02
-5.624468997120857239e-02 2.482903748750686646e-01 2.225651219487190247e-02 1.213700547814369202e-01 1.507818996906280518e-01 1.051156129688024521e-02 -1.364862024784088135e-01 1.006503254175186157e-01 1.676288433372974396e-02 6.007112935185432434e-02 -9.398170746862888336e-03 5.296702310442924500e-02 -1.716319657862186432e-02 -6.795573979616165161e-02 6.855298578739166260e-02 -3.053500652313232422e-01 8.452176302671432495e-02 3.001406490802764893e-01 1.438196897506713867e-01 -2.685737311840057373e-01 2.503518387675285339e-02 -3.597641289234161377e-01 2.489594370126724243e-01 2.050692886114120483e-01 2.759200632572174072e-01 -2.792780101299285889e-01 3.190650045871734619e-02 -2.257733643054962158e-01 -1.835714466869831085e-02 1.984181404113769531e-01 2.045436203479766846e-01 2.166181355714797974e-01
-2.168734967708587646e-01 4.701710343360900879e-01 -9.909756481647491455e-02 3.079800009727478027e-01 6.250724196434020996e-02 1.052020341157913208e-01 2.200238555669784546e-01 2.341519743204116821e-01 -6.706023216247558594e-02 -1.274530030786991119e-02 8.579028397798538208e-02 -3.663930669426918030e-02 1.947919875383377075e-01 2.471663504838943481e-01 6.642133742570877075e-02 8.807676285505294800e-02 -2.164236009120941162e-01 2.348557561635971069e-01 9.673298150300979614e-02 3.276477754116058350e-02 -1.017350107431411743e-01 1.703842431306838989e-01 8.607806637883186340e-03 -1.750809326767921448e-02 1.150988787412643433e-01 -2.068766802549362183e-01 1.553344130516052246e-01 -3.130524232983589172e-02 1.815485060214996338e-01 2.278608828783035278e-01 -1.225273311138153076e-01 2.263137996196746826e-01
-2.196679115295410156e-01 2.895503863692283630e-02 4.080734774470329285e-02 -1.344066858291625977e-01 2.276934236288070679e-01 -6.053448840975761414e-02 -5.628457292914390564e-02 3.648642003536224365e-01 6.050864607095718384e-02 -9.235896915197372437e-02 -7.371564954519271851e-02 8.476626873016357422e-02 -3.823772445321083069e-02 -7.749973982572555542e-02 -3.024573065340518951e-02 -1.575809568166732788e-01 1.760044880211353302e-02 1.680772602558135986e-01 1.069856509566307068e-01 -2.371032685041427612e-01 -2.601222395896911621e-01 -2.258402556180953979e-01 -4.675752297043800354e-02 6.716571748256683350e-02 1.388549953699111938e-01 -3.705910220742225647e-02 1.107821688055992126e-01 -1.551217585802078247e-01 1.496850699186325073e-01 4.654990434646606445e-01 -2.137825936079025269e-01 3.434720635414123535e-01
-1.515446752309799194e-01 5.495056509971618652e-02 -1.939614415168762207e-01 1.120584309101104736e-01 -5.791756510734558105e-02 -1.244165971875190735e-01 4.173563718795776367e-01 1.871142685413360596e-01 6.660755723714828491e-02 4.855586588382720947e-02 -1.070217266678810120e-01 -2.073494046926498413e-01 1.038646921515464783e-01 5.794167518615722656e-03 -2.708423435688018799e-01 -2.025521248579025269e-01 -1.972711086273193359e-01 1.827007383108139038e-01 -1.376741081476211548e-01 -1.002650260925292969e-01 -1.080664172768592834e-01 1.291499435901641846e-01 -7.570403069257736206e-02 3.102936744689941406e-01 1.779780536890029907e-01 1.559718698263168335e-01 6.450794637203216553e-02 -1.859078854322433472e-01 3.170153796672821045e-01 2.039282917976379395e-01 -1.809726357460021973e-01 9.011896699666976929e-02
-2.035875916481018066e-01 3.074319958686828613e-01 -2.415844947099685669e-01 3.703523278236389160e-01 1.573540419340133667e-01 4.410722851753234863e-02 2.694417834281921387e-01 6.420342624187469482e-02 2.029728293418884277e-01 -1.477715224027633667e-01 2.234164625406265259e-01 -2.324065119028091431e-01 3.700483441352844238e-01 -3.922750428318977356e-02 3.258318826556205750e-02 -1.762817264534533024e-03 -2.545614168047904968e-02 3.248329758644104004e-01 3.058044239878654480e-02 -1.959103941917419434e-01 1.070607751607894897e-01 -6.112371757626533508e-02 -1.012293323874473572e-01 7.691363990306854248e-02 4.220848158001899719e-02 2.998797409236431122e-02 -1.312259882688522339e-01 -7.934551686048507690e-02 1.973353177309036255e-01 1.033436805009841919e-01 -5.809367820620536804e-02 5.050947889685630798e-02
1.299116164445877075e-01 2.496685646474361420e-02 -3.171729743480682373e-01 1.922725290060043335e-01 3.093615733087062836e-02 2.911894917488098145e-01 1.026364341378211975e-01 2.319376766681671143e-01 -1.210942566394805908e-01 -6.505913287401199341e-02 1.230647265911102295e-01 1.261111497879028320e-01 4.992971569299697876e-02 -5.815407261252403259e-02 -2.618678659200668335e-02 -1.730370223522186279e-01 -2.540034353733062744e-01 3.297859570011496544e-03 1.612279415130615234e-01 -1.000525280833244324e-01 9.385032206773757935e-02 -4.368144273757934570e-01 2.306261062622070312e-01 1.731475740671157837e-01 1.003214940428733826e-01 1.143165957182645798e-02 8.286314457654953003e-02 -2.863761484622955322e-01 2.531900703907012939e-01 9.076683968305587769e-02 -1.062560677528381348e-01 2.058709114789962769e-01
-9.155738353729248047e-02 1.494076997041702271e-01 -2.322056442499160767e-01 -1.513203792273998260e-02 6.630701944231987000e-03 2.867800295352935791e-01 3.883642852306365967e-01 1.087359189987182617e-01 -9.035728871822357178e-03 1.099604293704032898e-01 -1.734119206666946411e-01 5.350332707166671753e-02 7.342127710580825806e-02 6.634731590747833252e-02 1.879632025957107544e-01 -5.471756681799888611e-02 3.910180181264877319e-02 -1.708860099315643311e-01 1.939764060080051422e-02 -2.085103541612625122e-01 6.280229985713958740e-02 -1.323068886995315552e-01 1.142523884773254395e-01 1.347477883100509644e-01 -5.091806501150131226e-02 -2.314421236515045166e-01 3.638028800487518311e-01 -4.258698225021362305e-01 1.457198522984981537e-03 1.241120547056198120e-01 6.064653396606445312e-02 2.465396970510482788e-01
-8.353717625141143799e-02 3.089365549385547638e-02 -1.638290882110595703e-01 -9.949827939271926880e-02 1.766226589679718018e-01 -2.483627349138259888e-01 2.420155107975006104e-01 2.219310551881790161e-01 3.122942447662353516e-01 -8.729645609855651855e-02 -1.158223301172256470e-01 9.229649603366851807e-02 8.019018173217773438e-02 -2.254331707954406738e-01 1.797452121973037720e-01 -2.590448558330535889e-01 -1.916325837373733521e-01 -1.436928808689117432e-01 1.023961454629898071e-01 -1.968932151794433594e-01 9.380915760993957520e-02 -1.330302059650421143e-01 1.337680518627166748e-01 1.672147959470748901e-01 2.988277077674865723e-01 -1.248969957232475281e-01 2.308974117040634155e-01 1.142137125134468079e-02 2.806139290332794189e-01 1.002683565020561218e-01 2.364705502986907959e-02 2.102498859167098999e-01
-6.660271435976028442e-02 2.100699394941329956e-01 5.068093538284301758e-03 3.748925030231475830e-02 5.975068360567092896e-02 1.527510583400726318e-01 1.793593317270278931e-01 -1.758223176002502441e-01 9.224270284175872803e-02 4.665261507034301758e-02 2.880874872207641602e-01 -9.569901041686534882e-03 -8.750670403242111206e-02 -1.004823669791221619e-02 3.809169828891754150e-01 7.391987740993499756e-02 2.312267571687698364e-01 1.361953765153884888e-01 1.182138994336128235e-01 3.786328062415122986e-02 5.971466004848480225e-02 1.495555937290191650e-01 6.910955905914306641e-02 -2.548115327954292297e-02 3.598105609416961670e-01 6.111819669604301453e-02 1.836865544319152832e-01 -3.715972602367401123e-01 1.486270725727081299e-01 9.198895096778869629e-02 -1.868348196148872375e-02 3.914321660995483398e-01
1.726354956626892090e-01 7.026672363281250000e-02 -1.091164350509643555e-02 1.343384981155395508e-01 1.858529150485992432e-01 -3.461954882368445396e-03 4.529769718647003174e-01 4.042951017618179321e-02 1.397165507078170776e-01 4.575752466917037964e-02 4.305583983659744263e-02 -1.689798086881637573e-01 8.936622738838195801e-02 -2.059667557477951050e-01 6.133653223514556885e-02 -7.171596400439739227e-03 -3.456995263695716858e-02 1.602321118116378784e-01 2.048324197530746460e-01 -1.785673797130584717e-01 1.257983595132827759e-01 -2.072798646986484528e-02 -1.381573826074600220e-01 -3.427278995513916016e-01 2.515122890472412109e-01 3.952911496162414551e-01 1.773127764463424683e-01 -1.330264061689376831e-01 -7.669575512409210205e-03 2.594949305057525635e-01 -8.173681795597076416e-02 5.683077499270439148e-02
-8.546468615531921387e-02 2.374788522720336914e-01 -1.576043516397476196e-01 -3.055556118488311768e-02 -3.375371098518371582e-01 1.438762843608856201e-01 1.065045669674873352e-01 -4.363099485635757446e-02 1.939695924520492554e-01 1.635314077138900757e-01 3.887356445193290710e-02 1.621418865397572517e-03 7.252398878335952759e-02 -1.706526130437850952e-01 2.767502367496490479e-01 -3.577646017074584961e-01 2.099706530570983887e-01 5.010298267006874084e-02 -1.752994395792484283e-02 3.725105524063110352e-02 -2.162110209465026855e-01 -1.623706668615341187e-01 2.260227352380752563e-01 -1.605118513107299805e-01 1.574494242668151855e-01 1.416904032230377197e-01 4.113716632127761841e-02 -4.042069017887115479e-01 1.574660092592239380e-01 3.345952928066253662e-02 -1.415663957595825195e-01 6.038738414645195007e-02
-1.490851957350969315e-02 -3.374309465289115906e-02 -3.829421475529670715e-03 2.480618804693222046e-01 -1.304411888122558594e-01 -9.464283287525177002e-02 2.624717652797698975e-01 1.778737306594848633e-01 2.698507718741893768e-02 2.184907793998718262e-01 -4.490879178047180176e-02 3.545329207554459572e-03 3.299287557601928711e-01 -2.662917785346508026e-02 3.065156936645507812e-01 -5.828887969255447388e-02 -6.690595299005508423e-02 -1.070607006549835205e-01 1.693694889545440674e-01 -3.551586568355560303e-01 -2.544541656970977783e-01 -8.894249796867370605e-02 -5.554056540131568909e-02 1.442131400108337402e-01 2.249034941196441650e-01 -9.546259045600891113e-02 1.774291694164276123e-01 -4.043080210685729980e-01 -5.855293944478034973e-02 1.474042981863021851e-01 -4.983787983655929565e-02 -5.997421219944953918e-02
-1.551336348056793213e-01 4.344143271446228027e-01 -2.568120695650577545e-02 3.675965666770935059e-01 1.290327124297618866e-02 -5.529507994651794434e-02 2.908040583133697510e-01 2.772730290889739990e-01 -3.405772522091865540e-02 1.170213520526885986e-01 9.431231021881103516e-02 -3.654187172651290894e-02 1.919121891260147095e-01 9.059317409992218018e-03 6.598909199237823486e-02 1.412831097841262817e-01 -1.822957843542098999e-01 2.353812605142593384e-01 -4.907896369695663452e-02 -6.914722919464111328e-02 -1.794626265764236450e-01 -8.020238578319549561e-02 -3.896062821149826050e-02 -6.159722805023193359e-02 2.572233229875564575e-02 -3.789471089839935303e-02 1.478136703372001648e-02 -6.786365807056427002e-02 4.348036646842956543e-01 3.624498099088668823e-02 -1.791212707757949829e-01 1.769074648618698120e-01
-2.060038037598133087e-02 1.951479464769363403e-01 -2.964597940444946289e-01 2.692148387432098389e-01 -3.864916041493415833e-02 6.527457851916551590e-03 3.232545256614685059e-01 9.888252615928649902e-02 1.559031158685684204e-01 1.869118586182594299e-02 -2.399855405092239380e-01 2.389382272958755493e-01 4.686425253748893738e-02 1.697552353143692017e-01 3.043971061706542969e-01 -2.523280084133148193e-01 -3.168973699212074280e-02 -6.939759105443954468e-02 4.247387405484914780e-03 -1.951786130666732788e-01 5.172156170010566711e-02 -2.868338525295257568e-01 2.939886040985584259e-02 -8.694662712514400482e-03 -7.058828137814998627e-03 -1.430743187665939331e-01 1.591961532831192017e-01 -2.243433594703674316e-01 1.612706035375595093e-01 9.896375238895416260e-02 9.817253053188323975e-02 2.952717542648315430e-01
-1.606757342815399170e-01 8.522631973028182983e-02 2.385743409395217896e-01 1.665952354669570923e-01 1.477797180414199829e-01 -1.064054146409034729e-01 -9.748640470206737518e-03 2.411776781082153320e-01 2.770995497703552246e-01 2.827538549900054932e-01 -8.169965445995330811e-02 -1.641904264688491821e-01 1.165674030780792236e-01 -8.861423283815383911e-02 -1.723824888467788696e-01 -8.544762432575225830e-02 -2.752939052879810333e-02 2.592844963073730469e-01 -1.315857470035552979e-01 -1.715510189533233643e-01 1.738077700138092041e-01 -6.574333459138870239e-02 1.528757959604263306e-01 -8.181151002645492554e-02 2.507801949977874756e-01 -1.961188614368438721e-01 1.136851832270622253e-01 -2.029499113559722900e-01 2.676984667778015137e-01 1.388933211565017700e-01 -2.902659177780151367e-01 1.788855344057083130e-01
-1.423811465501785278e-01 1.565629690885543823e-01 1.062652021646499634e-01 1.285313963890075684e-01 2.892303168773651123e-01 -5.884366109967231750e-02 -1.060528904199600220e-01 1.568169742822647095e-01 1.722732745110988617e-02 1.333224922418594360e-01 -7.220466434955596924e-02 2.366731017827987671e-01 3.216625005006790161e-02 3.838348016142845154e-02 1.408425420522689819e-01 -2.884789109230041504e-01 -8.293406106531620026e-03 1.146187186241149902e-01 1.617977172136306763e-01 -1.956006884574890137e-01 5.336062982678413391e-02 -2.249655127525329590e-01 3.054776191711425781e-01 6.998725235462188721e-02 2.490664124488830566e-01 -3.519988059997558594e-01 -1.457114517688751221e-02 -3.605542480945587158e-01 -5.879566073417663574e-02 2.227864563465118408e-01 -4.132693633437156677e-02 1.389963626861572266e-01
-1.428588479757308960e-01 2.301238626241683960e-01 -1.564842909574508667e-01 -3.255324661731719971e-01 -2.920323796570301056e-02 2.467176020145416260e-01 5.650531500577926636e-02 2.501499056816101074e-01 1.333442777395248413e-01 -3.483299538493156433e-02 1.810271888971328735e-01 -2.569470107555389404e-01 6.590081751346588135e-02 -1.502507477998733521e-01 4.207727685570716858e-02 -2.033536136150360107e-01 4.700588528066873550e-03 8.911810815334320068e-02 1.343934684991836548e-01 1.915032416582107544e-02 -1.311928182840347290e-01 -6.133636459708213806e-02 2.054891437292098999e-01 6.134950742125511169e-02 4.380480051040649414e-01 3.604907691478729248e-01 1.289959400892257690e-01 -1.052450463175773621e-01 6.752790510654449463e-02 -3.261309349909424782e-03 -1.508903801441192627e-01 1.029893457889556885e-01
-1.834799945354461670e-01 2.300011366605758667e-01 -2.628605365753173828e-01 -1.823014914989471436e-01 5.305847898125648499e-02 2.098166048526763916e-01 4.788873344659805298e-02 1.011153683066368103e-01 -2.303640544414520264e-01 8.961854130029678345e-02 2.231359183788299561e-01 1.876729279756546021e-01 -7.030416280031204224e-02 -1.164536103606224060e-01 3.477236330509185791e-01 -6.564170122146606445e-02 1.783180087804794312e-01 1.600276976823806763e-01 -6.902092695236206055e-02 1.023310497403144836e-01 -2.559010498225688934e-02 8.611909300088882446e-02 9.683191031217575073e-02 4.312754794955253601e-02 3.939008414745330811e-01 -1.495358347892761230e-01 -3.060521185398101807e-02 -2.151204049587249756e-01 1.060677915811538696e-01 1.738473325967788696e-01 -2.380031347274780273e-01 2.170578241348266602e-01
-8.911098539829254150e-02 1.371894627809524536e-01 -1.819496899843215942e-01 2.242490202188491821e-01 3.315834701061248779e-02 2.247727215290069580e-01 8.192235976457595825e-02 2.164565920829772949e-01 -2.034752964973449707e-01 8.621022105216979980e-02 4.764170944690704346e-02 3.054838180541992188e-01 -3.941634669899940491e-03 -3.289130330085754395e-02 1.715684831142425537e-01 4.219747707247734070e-02 -2.598906457424163818e-01 -1.625261083245277405e-02 -3.976210579276084900e-02 -1.366655975580215454e-01 3.471985757350921631e-01 -1.424739062786102295e-01 2.189621776342391968e-01 -8.523668348789215088e-02 1.886152625083923340e-01 7.319524884223937988e-02 1.994583755731582642e-01 -3.048860430717468262e-01 2.626138627529144287e-01 5.530125275254249573e-02 9.749241918325424194e-02 2.619106173515319824e-01
-9.342136234045028687e-02 1.713160723447799683e-01 -5.319993197917938232e-02 -2.070140093564987183e-02 -1.982966065406799316e-02 2.472903952002525330e-02 2.658950388431549072e-01 2.130129784345626831e-01 -4.211975634098052979e-01 -6.932194530963897705e-02 -7.836589962244033813e-02 1.448955535888671875e-01 -5.510782450437545776e-02 9.103440679609775543e-03 2.526301741600036621e-01 -9.522858262062072754e-02 -9.778740257024765015e-02 -2.908151596784591675e-02 9.288743883371353149e-02 -7.388845831155776978e-02 -1.023131906986236572e-01 7.140474021434783936e-02 1.089651659131050110e-01 -1.038328930735588074e-01 3.822583258152008057e-01 3.782787825912237167e-04 -2.397242635488510132e-01 -2.561457753181457520e-01 1.567707657814025879e-01 2.527763843536376953e-01 -1.836242377758026123e-01 3.195596337318420410e-01
1.760437712073326111e-02 -9.840408712625503540e-02 2.816278673708438873e-02 -4.222522675991058350e-02 1.540676951408386230e-01 1.724021434783935547e-01 1.419453769922256470e-01 1.539763063192367554e-01 2.517069280147552490e-01 8.062441647052764893e-02 -1.169943809509277344e-01 -2.109724730253219604e-01 2.295334488153457642e-01 -5.243476480245590210e-02 -2.593141198158264160e-01 -9.194128960371017456e-02 -4.008718207478523254e-02 2.159518003463745117e-01 2.026923745870590210e-01 -3.163548111915588379e-01 2.510316967964172363e-01 -1.548877209424972534e-01 1.697949320077896118e-01 -2.150723636150360107e-01 2.775980830192565918e-01 -4.020700231194496155e-02 -3.015291504561901093e-02 -2.094202488660812378e-01 3.845296800136566162e-02 1.559567898511886597e-01 -3.108363151550292969e-01 1.832058578729629517e-01
-2.641174197196960449e-01 1.728486269712448120e-02 -2.518486380577087402e-01 -1.471605300903320312e-01 4.153185337781906128e-02 -1.019753590226173401e-01 -1.097246706485748291e-01 2.630254030227661133e-01 2.612484246492385864e-02 -1.702713221311569214e-01 4.562035575509071350e-02 2.610372900962829590e-01 2.457889169454574585e-01 1.860516220331192017e-01 -5.589352548122406006e-02 -2.203586697578430176e-01 8.608376979827880859e-02 5.558046698570251465e-02 3.203110769391059875e-02 -2.022688984870910645e-01 1.768445670604705811e-01 -4.133421182632446289e-02 -1.025884971022605896e-01 1.490821875631809235e-02 3.317385911941528320e-01 2.149677872657775879e-01 4.821584001183509827e-02 -2.649359107017517090e-01 1.090056523680686951e-01 1.020938232541084290e-01 -3.882588744163513184e-01 8.314113318920135498e-02
1.786614954471588135e-02 2.397812902927398682e-01 -2.588767409324645996e-01 2.565683424472808838e-01 -6.566316634416580200e-02 -6.529905647039413452e-02 1.047448068857192993e-01 4.064165800809860229e-02 1.890206709504127502e-02 1.871752366423606873e-02 -1.888130456209182739e-01 1.415558904409408569e-01 -1.789784580469131470e-01 -2.759334743022918701e-01 1.727743446826934814e-02 -2.010575532913208008e-01 5.091356486082077026e-02 2.818966507911682129e-01 1.319870799779891968e-01 -9.559413045644760132e-02 -1.860446929931640625e-01 -2.932302355766296387e-01 5.711179971694946289e-02 -3.182045519351959229e-01 4.272724688053131104e-01 1.884962618350982666e-01 -3.177480027079582214e-02 -8.265776932239532471e-02 -9.649418294429779053e-02 1.677145995199680328e-02 -3.879145160317420959e-02 1.099545061588287354e-01
-2.320104390382766724e-01 3.074023127555847168e-02 -1.890521496534347534e-01 -1.566606014966964722e-01 5.793254449963569641e-02 -2.969736466184258461e-03 3.943100571632385254e-01 1.150138825178146362e-01 -1.179694011807441711e-01 4.051812589168548584e-01 -1.002666447311639786e-02 4.061960428953170776e-02 5.657042562961578369e-02 -4.624190926551818848e-02 4.362012743949890137e-01 -4.651012271642684937e-02 2.170544117689132690e-01 1.221941970288753510e-02 1.166270859539508820e-02 -1.105553209781646729e-01 -1.124274060130119324e-01 -8.785071969032287598e-02 1.732760369777679443e-01 -1.999384760856628418e-01 3.188127279281616211e-02 1.274455487728118896e-01 4.311225935816764832e-02 -2.699469029903411865e-01 1.550423651933670044e-01 2.143182456493377686e-01 -3.741063922643661499e-02 1.480536311864852905e-01
-5.022875964641571045e-02 1.573822200298309326e-01 -8.642807602882385254e-02 3.286576271057128906e-01 4.530536234378814697e-01 1.642655879259109497e-01 3.713286221027374268e-01 1.798465698957443237e-01 1.737322211265563965e-01 -1.520799249410629272e-01 -2.256590407341718674e-03 3.098402358591556549e-02 1.193162798881530762e-01 -1.800200194120407104e-01 1.079235151410102844e-01 1.618962734937667847e-01 1.364005059003829956e-01 9.252915531396865845e-02 1.526428610086441040e-01 -1.667938530445098877e-01 8.170040696859359741e-02 -2.475372254848480225e-01 -1.400053617544472218e-03 -5.721902102231979370e-02 -9.323153644800186157e-03 2.450717985630035400e-02 -5.749224126338958740e-02 -8.054960519075393677e-03 -2.545259296894073486e-01 2.976967096328735352e-01 1.016421942040324211e-03 9.484743326902389526e-02
-1.859339028596878052e-01 1.656273007392883301e-01 -4.749030619859695435e-02 6.854374706745147705e-02 3.030136972665786743e-02 6.035187095403671265e-02 5.589145421981811523e-02 1.130929961800575256e-01 4.732860028743743896e-01 2.256470769643783569e-01 -2.529628574848175049e-01 9.478323161602020264e-02 1.708223074674606323e-01 9.376213699579238892e-02 1.664046198129653931e-01 -3.137118518352508545e-01 -7.470697164535522461e-02 -1.030378565192222595e-01 1.239568963646888733e-01 -2.065112441778182983e-01 2.223189026117324829e-01 -2.034350037574768066e-01 -9.373854100704193115e-02 5.282685160636901855e-03 1.567525863647460938e-01 4.488847032189369202e-02 2.897568047046661377e-02 1.746791880577802658e-03 1.080797165632247925e-01 2.290541827678680420e-01 -1.333778798580169678e-01 3.397035598754882812e-01
-3.157849907875061035e-01 8.917869627475738525e-02 -1.090113595128059387e-01 2.392985224723815918e-01 1.932419091463088989e-01 -7.899901270866394043e-02 2.649902999401092529e-01 6.461030244827270508e-02 -3.069342672824859619e-02 1.246035695075988770e-01 1.206207126379013062e-01 -2.484758198261260986e-01 1.599944382905960083e-01 2.507763504981994629e-01 -6.157813966274261475e-02 1.607279479503631592e-01 -1.764705181121826172e-01 3.076329529285430908e-01 2.605444937944412231e-02 -2.687382996082305908e-01 -8.278330415487289429e-02 -2.045896798372268677e-01 1.615695357322692871e-01 -5.921195819973945618e-02 1.304712742567062378e-01 1.892551481723785400e-01 1.473648250102996826e-01 3.429850935935974121e-02 9.916388988494873047e-02 2.031818479299545288e-01 -1.860318630933761597e-01 2.363793104887008667e-01
-2.619654238224029541e-01 2.843629717826843262e-01 6.586657464504241943e-02 1.043793782591819763e-01 1.056718155741691589e-01 -1.505868695676326752e-02 -1.698388159275054932e-01 9.143742918968200684e-02 -8.643221110105514526e-02 7.403688877820968628e-02 -1.417620331048965454e-01 2.517591416835784912e-01 1.532247662544250488e-01 -1.027774885296821594e-01 3.809472080320119858e-03 -2.390251606702804565e-01 1.735700517892837524e-01 2.983040511608123779e-01 8.845354616641998291e-02 -1.452856063842773438e-01 -1.149864196777343750e-01 -1.411571800708770752e-01 2.874918878078460693e-01 1.777476221323013306e-01 3.990223705768585205e-01 -2.328432202339172363e-01 9.941672533750534058e-02 -1.303915679454803467e-01 -1.451022773981094360e-01 3.875987976789474487e-02 1.020698770880699158e-01 1.741456240415573120e-01
1.843835115432739258e-01 3.161552920937538147e-02 1.409977972507476807e-01 2.163905948400497437e-01 3.685103729367256165e-02 1.183810904622077942e-01 4.248182773590087891e-01 3.144786059856414795e-01 1.543088257312774658e-02 -4.993257578462362289e-03 -1.396412700414657593e-01 5.615876615047454834e-02 9.485452622175216675e-02 -5.743990465998649597e-02 -1.997011601924896240e-01 -1.598230004310607910e-01 -7.926050573587417603e-02 1.502066999673843384e-01 3.385630846023559570e-01 1.336634159088134766e-01 3.204308450222015381e-02 -2.439981848001480103e-01 1.883199363946914673e-01 -5.664138495922088623e-02 8.697330951690673828e-03 -7.654892653226852417e-02 1.252436637878417969e-01 -2.118138819932937622e-01 1.314125806093215942e-01 1.163542792201042175e-01 -2.385597229003906250e-01 2.968954741954803467e-01
-2.075798958539962769e-01 3.194125592708587646e-01 -1.014335453510284424e-01 2.718412876129150391e-01 1.218980923295021057e-01 -6.462398171424865723e-02 3.675743043422698975e-01 1.260247826576232910e-01 -1.110602915287017822e-01 1.718779355287551880e-01 -1.800914108753204346e-01 -1.503664553165435791e-01 2.764074206352233887e-01 -7.246296852827072144e-02 -3.212918639183044434e-01 -1.121980398893356323e-01 7.200232893228530884e-02 1.033674180507659912e-01 7.954004406929016113e-02 -1.994435787200927734e-01 9.229624271392822266e-02 -2.995112165808677673e-02 1.155852079391479492e-01 1.069856137037277222e-01 3.043665550649166107e-02 5.771986022591590881e-02 2.346719652414321899e-01 -2.723241150379180908e-01 2.056831717491149902e-01 -3.637234121561050415e-02 -1.715006530284881592e-01 -5.964603275060653687e-02
-1.094792187213897705e-01 3.276404738426208496e-01 -2.067046910524368286e-01 -1.897491365671157837e-01 -1.013202071189880371e-01 1.325454562902450562e-01 3.820913657546043396e-02 1.998242139816284180e-01 1.320318281650543213e-01 -4.512241110205650330e-02 4.458946734666824341e-02 -2.551547586917877197e-01 -1.589548140764236450e-01 -2.182374894618988037e-01 2.872809469699859619e-01 -1.608140766620635986e-01 9.399534761905670166e-02 1.932660341262817383e-01 1.581990569829940796e-01 7.621076889336109161e-03 -6.148133799433708191e-02 -2.189709991216659546e-01 2.237340211868286133e-01 -4.256251733750104904e-03 2.248772084712982178e-01 3.126011490821838379e-01 1.313531100749969482e-01 -1.796898096799850464e-01 -1.063128337264060974e-01 1.910295709967613220e-02 -1.956631690263748169e-01 2.097765356302261353e-01
2.357374429702758789e-01 1.899998784065246582e-01 -1.312946379184722900e-01 -1.551357060670852661e-01 1.913856714963912964e-01 2.074454724788665771e-01 4.982244074344635010e-01 4.044891521334648132e-02 -5.900233983993530273e-02 1.353508979082107544e-01 -1.614582538604736328e-01 3.917999565601348877e-02 2.281549721956253052e-01 1.892603784799575806e-01 1.322606354951858521e-01 -3.139075338840484619e-01 7.144143432378768921e-02 2.238044887781143188e-01 -8.833388984203338623e-02 -2.189478427171707153e-01 9.333813935518264771e-02 -6.421963125467300415e-02 -5.796567723155021667e-02 -9.455625712871551514e-02 8.226616308093070984e-03 2.143335789442062378e-01 1.239549815654754639e-01 -5.160798132419586182e-02 9.470865130424499512e-02 1.324929445981979370e-01 9.081457555294036865e-02 2.220587581396102905e-01
-1.883270889520645142e-01 2.209911346435546875e-01 -1.685747206211090088e-01 -2.122110575437545776e-01 1.914341747760772705e-01 -6.345172971487045288e-02 1.494820788502693176e-02 1.467263698577880859e-01 3.412057459354400635e-01 -3.813537210226058960e-02 -2.685916423797607422e-01 3.540990129113197327e-02 8.809015154838562012e-02 -4.524899646639823914e-02 3.271817862987518311e-01 -2.695959210395812988e-01 -5.305574461817741394e-02 1.391988098621368408e-01 1.080107912421226501e-01 -2.976085841655731201e-01 1.303518265485763550e-01 -3.963340818881988525e-02 1.056419685482978821e-01 2.644705772399902344e-01 1.765433996915817261e-01 -8.944954606704413891e-04 1.227373853325843811e-01 5.558001622557640076e-02 -3.660171106457710266e-02 1.738950014114379883e-01 -1.616996228694915771e-01 2.643250823020935059e-01
-4.747378081083297729e-02 3.221468254923820496e-02 -2.230991572141647339e-01 -4.776822030544281006e-02 1.130765601992607117e-01 -1.659258753061294556e-01 1.772880554199218750e-01 4.432942271232604980e-01 -1.219248306006193161e-02 -5.572451651096343994e-02 -1.263539344072341919e-01 9.322984516620635986e-02 -7.254984229803085327e-04 1.504480689764022827e-01 -1.643898189067840576e-01 -3.958432003855705261e-02 3.457483649253845215e-01 8.966200053691864014e-03 8.197004348039627075e-02 3.877870971336960793e-03 7.530830800533294678e-02 -1.326915174722671509e-01 -2.216887474060058594e-02 -2.743294537067413330e-01 4.080920815467834473e-01 2.708440423011779785e-01 8.622634410858154297e-02 -2.066447287797927856e-01 -1.038200873881578445e-02 2.219915837049484253e-01 -5.043487064540386200e-03 1.800794154405593872e-01
8.990754187107086182e-02 -1.710776090621948242e-01 -2.221855670213699341e-01 -3.034174256026744843e-02 2.346570491790771484e-01 -1.578125506639480591e-01 1.263398230075836182e-01 3.010715544223785400e-01 2.504712641239166260e-01 3.220908343791961670e-02 6.009680777788162231e-02 -8.479752391576766968e-02 2.846074998378753662e-01 1.193726733326911926e-01 2.951729297637939453e-02 3.807464987039566040e-02 -7.268488872796297073e-03 1.428744047880172729e-01 3.644235059618949890e-02 -2.060184627771377563e-01 -1.622654646635055542e-01 -3.017586469650268555e-01 -1.606124825775623322e-02 6.471529603004455566e-02 4.259585440158843994e-01 -4.823932051658630371e-02 2.673159837722778320e-01 -1.593884527683258057e-01 -3.312420472502708435e-02 1.461942046880722046e-01 -2.513257265090942383e-01 3.609615564346313477e-02
-1.010634470731019974e-02 2.146664112806320190e-01 1.490769088268280029e-01 3.058034554123878479e-02 4.318488836288452148e-01 -7.741826772689819336e-02 1.983923278748989105e-02 2.268952280282974243e-01 2.413722574710845947e-01 -1.811900921165943146e-02 -7.154103368520736694e-02 -1.350965648889541626e-01 1.720436103641986847e-02 1.746217310428619385e-01 1.354970484972000122e-01 -5.306099727749824524e-02 -1.340956892818212509e-03 2.298460453748703003e-01 -1.074243634939193726e-01 -1.144456714391708374e-01 8.086763322353363037e-02 -1.957085877656936646e-01 2.423584312200546265e-01 1.944777667522430420e-01 2.124434262514114380e-01 -1.000497192144393921e-01 4.075111746788024902e-01 -2.123211920261383057e-01 9.409780800342559814e-02 2.297049760818481445e-01 -1.535949576646089554e-02 7.322180271148681641e-02
1.957133859395980835e-01 2.518732547760009766e-01 -4.291364178061485291e-02 2.138344347476959229e-01 7.881115376949310303e-02 -7.097367197275161743e-02 2.730447947978973389e-01 -9.771118639037013054e-04 2.471590638160705566e-01 -1.410293858498334885e-03 1.564395055174827576e-02 6.834322214126586914e-02 3.908114433288574219e-01 4.332046210765838623e-02 -3.850673884153366089e-02 -4.799262806773185730e-02 2.104474753141403198e-01 -2.190197585150599480e-03 4.423135519027709961e-02 -2.097305059432983398e-01 -1.270919889211654663e-01 -2.781495153903961182e-01 1.014617737382650375e-02 -1.450083404779434204e-01 3.667174875736236572e-01 -4.051124304533004761e-02 -2.436005026102066040e-01 4.950241651386022568e-03 1.367686390876770020e-01 3.328792154788970947e-01 9.776346385478973389e-02 3.222503885626792908e-02
-2.039703577756881714e-01 6.154283508658409119e-02 -9.538418054580688477e-02 2.450999766588211060e-01 2.473519742488861084e-01 3.114141523838043213e-01 -4.128580167889595032e-02 2.410645037889480591e-01 -1.139058843255043030e-01 1.854324191808700562e-01 -1.818566583096981049e-02 1.108776405453681946e-01 -9.901404380798339844e-02 -4.608040302991867065e-02 2.496328949928283691e-02 -3.030877113342285156e-01 4.936295375227928162e-02 1.820469647645950317e-01 1.131563857197761536e-01 -4.383940100669860840e-01 -4.048611223697662354e-01 -3.117043338716030121e-02 9.630087763071060181e-02 -2.392966998741030693e-04 2.161574065685272217e-01 1.299846321344375610e-01 -2.819156460464000702e-02 -8.775427192449569702e-02 2.818580344319343567e-02 1.044078767299652100e-01 3.145270748063921928e-03 6.716150790452957153e-02
-1.816326230764389038e-01 4.327291250228881836e-01 -1.600604504346847534e-01 2.452403157949447632e-01 1.794942617416381836e-01 -5.019931122660636902e-02 -3.635664656758308411e-02 3.185108900070190430e-01 -2.859560586512088776e-02 1.041274750605225563e-03 1.172619909048080444e-01 3.831611946225166321e-02 3.669211640954017639e-02 1.459158807992935181e-01 -1.118801087141036987e-01 -1.035023629665374756e-01 1.708565205335617065e-01 -8.368628099560737610e-03 7.243446260690689087e-02 -2.519776523113250732e-01 2.938069999217987061e-01 -5.490881949663162231e-02 3.184724971652030945e-02 -1.291195675730705261e-02 1.821862459182739258e-01 -3.316164389252662659e-02 1.476741433143615723e-01 3.855787217617034912e-02 4.425499439239501953e-01 1.991567760705947876e-01 -9.351246058940887451e-02 6.491958349943161011e-02
-8.530709147453308105e-02 2.817531228065490723e-01 -7.225719839334487915e-02 9.811819531023502350e-03 -1.658197492361068726e-01 7.745386660099029541e-02 2.177941352128982544e-01 4.402886331081390381e-01 8.097101002931594849e-02 1.272101849317550659e-01 5.260939709842205048e-03 6.926173716783523560e-02 -1.170562729239463806e-01 -1.395596265792846680e-01 2.214604020118713379e-01 -9.474187972955405712e-04 2.756310701370239258e-01 1.384029537439346313e-01 -1.608304679393768311e-01 1.603157259523868561e-02 1.027975827455520630e-01 -2.882494404911994934e-02 2.471452951431274414e-01 -2.314621210098266602e-01 3.147290945053100586e-01 2.922224402427673340e-01 -9.828307665884494781e-03 -2.541050016880035400e-01 1.709339022636413574e-02 5.433296784758567810e-02 1.528821736574172974e-01 -2.029912546277046204e-02
-2.647282779216766357e-01 7.606142759323120117e-02 2.205963060259819031e-02 2.049825787544250488e-01 -6.835906207561492920e-02 8.098869770765304565e-02 2.887008786201477051e-01 -1.547599881887435913e-01 1.026306375861167908e-01 2.864589989185333252e-01 -1.561769470572471619e-02 3.482691571116447449e-02 1.102308928966522217e-01 -5.046729370951652527e-02 3.257191926240921021e-02 -1.008501127362251282e-01 1.086470335721969604e-01 2.500868737697601318e-01 3.237211704254150391e-01 -3.429467380046844482e-01 1.918803751468658447e-01 -1.072769835591316223e-01 8.020297437906265259e-02 1.393211185932159424e-01 2.112510800361633301e-01 5.368234217166900635e-02 -5.939458310604095459e-02 8.111535757780075073e-02 2.983579933643341064e-01 1.943883895874023438e-01 -2.706250548362731934e-01 1.205690503120422363e-01
-5.142754316329956055e-02 1.226192191243171692e-01 -1.553071588277816772e-01 -5.055321380496025085e-02 5.980999767780303955e-02 -1.233859732747077942e-01 2.196971774101257324e-01 1.401695162057876587e-01 -2.736640162765979767e-02 3.649818301200866699e-01 -9.971582889556884766e-02 3.009391427040100098e-01 -4.553931299597024918e-03 8.204779773950576782e-02 -6.767220050096511841e-02 -2.886185050010681152e-01 2.407940626144409180e-01 2.220783829689025879e-01 2.591651976108551025e-01 -9.160152822732925415e-02 1.409111171960830688e-01 -2.333670854568481445e-01 1.143946424126625061e-01 1.820221394300460815e-01 2.841233909130096436e-01 -2.048773169517517090e-01 2.780582569539546967e-02 -1.881034970283508301e-01 -1.356983650475740433e-02 1.840975284576416016e-01 -1.898672878742218018e-01 -8.632589131593704224e-02
5.808581411838531494e-02 3.559867739677429199e-01 -1.120567321777343750e-01 -1.418760418891906738e-01 1.021438464522361755e-01 1.178670227527618408e-01 3.817816674709320068e-01 2.008251249790191650e-01 6.346560269594192505e-02 -2.626466155052185059e-01 2.471833974123001099e-01 7.381888478994369507e-02 -1.262079924345016479e-03 7.873150706291198730e-02 4.354535788297653198e-02 -1.071389988064765930e-01 2.646508216857910156e-01 2.425412088632583618e-01 -3.945989906787872314e-02 5.288255214691162109e-02 9.874956309795379639e-02 -2.099039107561111450e-01 2.733875513076782227e-01 -1.523637175559997559e-01 2.567432522773742676e-01 1.985567212104797363e-01 -1.656984351575374603e-02 -2.228656858205795288e-01 -1.216289922595024109e-01 9.821084141731262207e-02 -9.863574523478746414e-04 -5.433928593993186951e-02
7.621382176876068115e-02 1.327068358659744263e-01 1.440288275480270386e-01 1.709662079811096191e-01 1.832625269889831543e-01 1.498070657253265381e-01 3.123097717761993408e-01 2.427837699651718140e-01 1.028409004211425781e-01 -2.619863860309123993e-02 -1.101264879107475281e-01 4.647009074687957764e-02 2.492647022008895874e-01 -6.881508231163024902e-02 -1.692537367343902588e-01 -8.940790593624114990e-02 -5.940909311175346375e-02 2.744686007499694824e-01 2.401152104139328003e-01 -6.811098754405975342e-02 1.988486945629119873e-02 -1.102069243788719177e-01 2.010650187730789185e-01 -1.310485750436782837e-01 -1.187187433242797852e-01 -1.839066445827484131e-01 1.680440455675125122e-02 -3.539926111698150635e-01 2.109332829713821411e-01 7.869359105825424194e-02 -2.308155000209808350e-01 3.102740347385406494e-01
-2.794823348522186279e-01 -3.898756206035614014e-02 3.816390782594680786e-02 4.499101266264915466e-02 8.959598094224929810e-02 -2.585138976573944092e-01 1.787038445472717285e-01 2.868561148643493652e-01 2.803703844547271729e-01 -2.359993010759353638e-01 1.953469067811965942e-01 3.984800353646278381e-02 -2.555798506364226341e-03 1.781802475452423096e-01 1.457510292530059814e-01 -2.092225104570388794e-01 -2.395633049309253693e-02 2.961324751377105713e-01 1.702078282833099365e-01 -1.990351676940917969e-01 2.077242434024810791e-01 -6.473664939403533936e-02 3.662155196070671082e-02 -1.479194611310958862e-01 1.380863785743713379e-01 1.243293583393096924e-01 -7.257511466741561890e-02 -3.107446134090423584e-01 9.200032800436019897e-02 2.257460802793502808e-01 -1.767449676990509033e-01 5.052093788981437683e-02
-4.050967469811439514e-02 1.291420310735702515e-01 -6.393194943666458130e-02 1.601477116346359253e-01 1.981889083981513977e-02 -1.918096095323562622e-01 2.970027327537536621e-01 4.160467386245727539e-01 9.935874491930007935e-02 1.281140446662902832e-01 -2.015374749898910522e-01 3.446624800562858582e-02 -6.780745089054107666e-02 -6.948327273130416870e-02 1.190882250666618347e-01 2.294703423976898193e-01 -7.853473722934722900e-02 1.773987859487533569e-01 -6.007624790072441101e-02 -1.629436612129211426e-01 7.266545295715332031e-02 -2.340876907110214233e-01 2.304341942071914673e-01 3.861245810985565186e-01 1.145012304186820984e-01 1.105508282780647278e-01 -2.166359499096870422e-02 -8.882180601358413696e-02 1.417627483606338501e-01 2.953757643699645996e-01 -1.935635209083557129e-01 -2.311119996011257172e-02
3.573602437973022461e-02 -1.232956256717443466e-02 -7.197646051645278931e-02 -1.245944276452064514e-01 1.135687828063964844e-01 9.098053723573684692e-02 1.639133840799331665e-01 2.014904171228408813e-01 1.076953187584877014e-01 7.653155922889709473e-02 3.448704779148101807e-01 -1.042549535632133484e-01 -2.198837697505950928e-02 -1.939114779233932495e-01 2.937823235988616943e-01 -1.883195787668228149e-01 -7.796886563301086426e-02 -1.575789786875247955e-02 5.815540999174118042e-02 2.410142272710800171e-01 1.976297236979007721e-02 -2.300973236560821533e-01 2.562210559844970703e-01 5.006270110607147217e-02 3.773325085639953613e-01 1.055818125605583191e-01 1.350387185811996460e-01 -1.117900535464286804e-01 -1.859911531209945679e-02 3.416541814804077148e-01 -2.088014632463455200e-01 2.188335359096527100e-01
-1.375775337219238281e-01 1.823261827230453491e-01 -1.817883849143981934e-01 1.225123852491378784e-01 -9.333283454179763794e-02 1.238304302096366882e-01 1.988404393196105957e-01 6.588613241910934448e-02 -3.899544477462768555e-01 -1.987574547529220581e-01 8.961710333824157715e-02 1.998139768838882446e-01 4.100858047604560852e-02 -2.504713535308837891e-01 2.052102833986282349e-01 -1.265788078308105469e-01 7.745703309774398804e-02 7.340744137763977051e-02 -6.320582330226898193e-02 -1.035932749509811401e-01 6.677751988172531128e-02 6.947052478790283203e-02 1.115105971693992615e-01 -5.910584703087806702e-02 3.716090023517608643e-01 1.501043438911437988e-01 2.133963257074356079e-01 -1.513895392417907715e-01 2.257236987352371216e-01 8.158027194440364838e-03 3.454903885722160339e-02 3.703401982784271240e-01
-4.310876727104187012e-01 2.436101287603378296e-01 -7.663942128419876099e-02 2.190823107957839966e-01 3.657285124063491821e-02 1.071847677230834961e-01 1.913429647684097290e-01 1.715616136789321899e-01 9.230611473321914673e-02 -2.033287882804870605e-01 -7.355336565524339676e-03 -1.614118963479995728e-01 -1.424581408500671387e-01 -1.040725857019424438e-01 6.751278415322303772e-03 -4.179706424474716187e-02 7.316906936466693878e-03 3.047420978546142578e-01 -4.737141355872154236e-02 1.219583861529827118e-02 6.622818857431411743e-02 -1.581126898527145386e-01 1.788338571786880493e-01 3.134801685810089111e-01 7.911504805088043213e-02 2.079035192728042603e-01 1.291478723287582397e-01 5.769803002476692200e-02 2.991724610328674316e-01 2.823193371295928955e-01 -8.616368472576141357e-02 1.100507527589797974e-01
-1.340498179197311401e-01 4.017052054405212402e-01 -4.599016904830932617e-02 -2.427629232406616211e-01 -3.897960111498832703e-02 3.891607746481895447e-02 2.572185099124908447e-01 -3.452690318226814270e-02 2.444276958703994751e-01 -1.413547396659851074e-01 1.667723655700683594e-01 1.427510678768157959e-01 -1.268174033612012863e-02 -3.484656810760498047e-01 1.031172722578048706e-01 -1.663416391238570213e-03 8.839955925941467285e-02 4.425512254238128662e-02 -1.620001494884490967e-01 6.272133439779281616e-02 -2.895149588584899902e-01 -1.198207736015319824e-01 1.468976438045501709e-01 2.406062930822372437e-01 2.385783046483993530e-01 -3.926642984151840210e-02 1.051828935742378235e-01 -1.266344040632247925e-01 7.596321403980255127e-02 3.089551925659179688e-01 -8.321331441402435303e-02 1.333363652229309082e-01
-2.055854499340057373e-01 2.630415558815002441e-02 -5.797642096877098083e-02 1.654279828071594238e-01 -2.075107246637344360e-01 3.083823919296264648e-01 2.503586709499359131e-01 1.863541007041931152e-01 4.800640419125556946e-02 -1.101667210459709167e-01 8.584379404783248901e-02 -8.352620154619216919e-02 3.114372491836547852e-01 -2.205612659454345703e-01 1.873542815446853638e-01 -1.475677490234375000e-01 4.124731943011283875e-02 -1.569505333900451660e-01 2.335952818393707275e-01 -3.549205660820007324e-01 7.900943607091903687e-02 -1.604151353240013123e-02 -7.124011963605880737e-02 4.886456578969955444e-02 -2.644041925668716431e-02 7.636997103691101074e-02 1.300576925277709961e-01 -3.182061314582824707e-01 -2.422581017017364502e-01 2.041453123092651367e-01 -7.786201685667037964e-02 8.649186044931411743e-02
6.655198335647583008e-02 1.691908538341522217e-01 4.915989562869071960e-02 2.492156773805618286e-01 1.129121407866477966e-01 -8.041786029934883118e-03 4.403680860996246338e-01 1.561121940612792969e-01 1.864341646432876587e-01 -2.008435577154159546e-01 -9.196077287197113037e-02 1.406525820493698120e-01 -1.066198945045471191e-01 1.538532823324203491e-01 1.582403331995010376e-01 -1.555563509464263916e-02 -1.573831886053085327e-01 2.470954954624176025e-01 2.512691617012023926e-01 -1.804608404636383057e-01 -2.029232680797576904e-01 5.007515102624893188e-02 -9.284575469791889191e-03 2.135726809501647949e-01 1.296447217464447021e-01 1.824928820133209229e-01 1.656045950949192047e-02 -7.717541605234146118e-02 3.253783583641052246e-01 -7.880960404872894287e-02 -2.521060705184936523e-01 6.899832189083099365e-02
-1.321795880794525146e-01 4.344174563884735107e-01 -1.963273622095584869e-02 1.730905100703239441e-02 5.976530537009239197e-02 2.177446931600570679e-01 1.047680377960205078e-01 -4.033107310533523560e-02 -2.539489567279815674e-01 -1.279762983322143555e-01 -7.045473903417587280e-02 5.369795486330986023e-02 -2.735971286892890930e-02 -4.386119171977043152e-02 3.727584481239318848e-01 -1.036433037370443344e-02 1.717961728572845459e-01 1.740797013044357300e-01 3.745349869132041931e-02 -2.407722920179367065e-01 7.777869701385498047e-02 -5.360095575451850891e-02 5.426350980997085571e-02 1.359950155019760132e-01 3.690075874328613281e-01 1.485087424516677856e-01 1.655927002429962158e-01 -2.329032719135284424e-01 9.914157539606094360e-02 -8.387498557567596436e-02 1.413014065474271774e-02 3.042857944965362549e-01
-2.363347448408603668e-02 2.076412886381149292e-01 -3.061450719833374023e-01 1.896944642066955566e-01 2.048197686672210693e-01 4.460649937391281128e-02 1.631344109773635864e-01 2.369138896465301514e-01 3.247698023915290833e-02 2.543936856091022491e-02 7.239648699760437012e-02 -9.217279963195323944e-03 -3.596930578351020813e-02 -6.570952385663986206e-02 1.829311996698379517e-01 -2.371082901954650879e-01 -1.391519308090209961e-01 1.655625253915786743e-01 1.157971397042274475e-01 -2.150734215974807739e-01 7.803718745708465576e-02 -4.647434651851654053e-01 2.494253665208816528e-01 8.513782918453216553e-02 -2.454331517219543457e-02 -1.216177046298980713e-01 -6.934028863906860352e-02 -2.871773540973663330e-01 2.276722937822341919e-01 5.902035534381866455e-02 1.271286457777023315e-01 1.596328765153884888e-01
-1.489125043153762817e-01 1.264420002698898315e-01 -7.908856123685836792e-02 9.529015421867370605e-02 1.106087267398834229e-01 3.586702644824981689e-01 3.042867183685302734e-01 1.053492128849029541e-01 -6.885352730751037598e-02 1.338081061840057373e-01 2.165550589561462402e-01 4.789184033870697021e-02 -3.325220569968223572e-02 -5.161964148283004761e-02 3.942764699459075928e-01 1.257741544395685196e-02 3.904885961674153805e-04 -1.418693661689758301e-01 1.270110253244638443e-02 -2.100418508052825928e-01 -7.477968931198120117e-02 -2.962325215339660645e-01 2.032918035984039307e-01 -8.831834793090820312e-02 2.337040305137634277e-01 -1.609242856502532959e-01 2.161720544099807739e-01 -1.545276790857315063e-01 2.985752224922180176e-01 3.533693775534629822e-02 1.054931730031967163e-01 1.057817637920379639e-01
-2.602069973945617676e-01 2.106037735939025879e-01 -2.121218591928482056e-01 -4.785061255097389221e-02 -8.556271344423294067e-02 -3.014798462390899658e-02 3.282957077026367188e-01 1.701292693614959717e-01 -1.103340759873390198e-01 3.339401185512542725e-01 2.060360312461853027e-01 1.082689091563224792e-01 -8.039019256830215454e-02 1.121850125491619110e-02 3.572565317153930664e-01 9.967027232050895691e-03 2.093765288591384888e-01 1.211906075477600098e-01 -1.310081481933593750e-01 -1.096476018428802490e-01 -6.592907756567001343e-02 -6.241934001445770264e-02 1.204997971653938293e-01 -1.624734252691268921e-01 -3.051655553281307220e-02 1.528564691543579102e-01 1.645856164395809174e-02 -3.524079620838165283e-01 9.823017567396163940e-02 1.911949217319488525e-01 -9.340934455394744873e-02 2.072628438472747803e-01
-1.518041193485260010e-01 3.975032642483711243e-02 -1.618544608354568481e-01 -5.171204358339309692e-02 5.980026349425315857e-02 2.101583778858184814e-01 2.520273439586162567e-02 1.240203157067298889e-01 9.691414982080459595e-02 -1.904470026493072510e-01 5.415462329983711243e-02 1.560208648443222046e-01 -2.303888946771621704e-01 -5.444236993789672852e-01 2.533985674381256104e-01 -3.088397681713104248e-01 2.954879216849803925e-02 3.535450622439384460e-02 9.733374416828155518e-02 -2.128134369850158691e-01 -5.922618135809898376e-02 8.128716051578521729e-02 -7.155390083789825439e-02 -1.973991245031356812e-01 1.843524873256683350e-01 -7.216203957796096802e-02 1.326108425855636597e-01 -1.341130137443542480e-01 -9.804958850145339966e-02 1.534881293773651123e-01 1.689703948795795441e-02 2.853556573390960693e-01
-3.876775205135345459e-01 1.231348365545272827e-01 -2.838967926800251007e-02 2.157573699951171875e-01 1.183985248208045959e-01 2.931582331657409668e-01 2.606219649314880371e-01 -1.676737330853939056e-02 1.479838937520980835e-01 1.430555153638124466e-02 -1.055938675999641418e-01 1.224282160401344299e-01 2.212026864290237427e-01 -1.669165790081024170e-01 -1.003930643200874329e-01 7.062637805938720703e-02 -1.647746413946151733e-01 5.124054849147796631e-02 1.454228311777114868e-01 -1.041906699538230896e-01 2.114371806383132935e-01 -2.065958380699157715e-01 2.431741058826446533e-01 1.477409154176712036e-01 2.266449630260467529e-01 -8.684192597866058350e-02 1.546516418457031250e-01 8.330135792493820190e-02 5.831088870763778687e-02 2.996281087398529053e-01 5.198169872164726257e-02 2.512910664081573486e-01
-1.312314569950103760e-01 6.913834810256958008e-02 4.539767280220985413e-02 3.678261637687683105e-01 1.827351599931716919e-01 1.301008164882659912e-01 9.060513973236083984e-02 2.057648152112960815e-01 3.057531081140041351e-02 -5.774011462926864624e-02 -7.604087144136428833e-02 2.043790370225906372e-01 -1.468528062105178833e-01 -2.496757805347442627e-01 -1.250696629285812378e-01 -2.830442488193511963e-01 2.670709043741226196e-02 2.519869804382324219e-01 3.037049770355224609e-01 -2.977446913719177246e-01 -2.363677024841308594e-01 -1.622154563665390015e-01 7.090910524129867554e-02 -4.966299235820770264e-02 6.614924222230911255e-02 1.518553122878074646e-03 1.651632487773895264e-01 -1.804281175136566162e-01 -1.283018887042999268e-01 2.372436076402664185e-01 -1.162007525563240051e-01 1.518394798040390015e-01
-9.325999766588211060e-02 2.028298377990722656e-01 -5.522326380014419556e-02 2.136373966932296753e-01 3.039835095405578613e-01 1.254256069660186768e-01 1.652875691652297974e-01 1.871916800737380981e-01 3.633984550833702087e-02 -1.069159153848886490e-02 -2.824866399168968201e-02 2.336568534374237061e-01 -2.066396623849868774e-01 -3.867191672325134277e-01 -1.856833547353744507e-01 -3.268701136112213135e-01 -1.138350274413824081e-02 1.900890767574310303e-01 3.069435656070709229e-01 -1.501312702894210815e-01 -1.779236644506454468e-01 -1.101663932204246521e-01 1.624041795730590820e-01 -2.131037265062332153e-01 8.083678036928176880e-02 2.524933405220508575e-02 1.790239363908767700e-01 -6.324814748950302601e-04 -4.359465464949607849e-02 1.437467485666275024e-01 -4.397330433130264282e-02 9.084662050008773804e-02
1.861160434782505035e-02 1.490776985883712769e-01 -1.578587144613265991e-01 -7.178282737731933594e-02 1.637622416019439697e-01 -3.438884317874908447e-01 9.229507297277450562e-02 7.622840255498886108e-02 2.612070143222808838e-01 6.304140388965606689e-02 -1.255222596228122711e-03 1.754019856452941895e-01 2.287356257438659668e-01 1.830512583255767822e-01 1.476923353038728237e-03 -2.832169830799102783e-01 2.055762261152267456e-01 1.351846009492874146e-01 2.366376370191574097e-01 -5.932272225618362427e-02 -8.901055902242660522e-02 -2.349303364753723145e-01 -9.211067110300064087e-02 2.672280073165893555e-01 2.895178198814392090e-01 6.240638438612222672e-03 4.558902978897094727e-02 -1.272264029830694199e-02 1.459573954343795776e-01 2.643112838268280029e-01 -3.830078244209289551e-02 2.777489721775054932e-01
7.333400100469589233e-02 2.457489520311355591e-01 -3.313236534595489502e-01 -3.823304921388626099e-02 3.542755246162414551e-01 -1.214996352791786194e-02 3.462075889110565186e-01 -4.829719662666320801e-03 4.898910596966743469e-02 -3.384422510862350464e-02 1.352675110101699829e-01 -3.950438462197780609e-03 4.185035228729248047e-01 -2.336682379245758057e-01 -4.921385645866394043e-02 -6.543555855751037598e-02 -4.568751156330108643e-02 -6.477231532335281372e-02 2.199484109878540039e-01 -1.986484676599502563e-01 1.079339236021041870e-01 1.321320533752441406e-01 8.608802407979965210e-02 1.471686828881502151e-02 -5.010577663779258728e-02 2.063841223716735840e-01 1.432789415121078491e-01 -8.333072811365127563e-02 -7.181943953037261963e-02 3.184926211833953857e-01 6.543665379285812378e-02 6.949605047702789307e-02
8.754291385412216187e-02 3.018893599510192871e-01 -4.047115892171859741e-02 6.377419084310531616e-02 8.489195257425308228e-03 -5.705745518207550049e-02 4.542733728885650635e-01 1.091566309332847595e-01 -8.223167061805725098e-02 -4.320301488041877747e-02 -3.515026764944195747e-03 1.359681487083435059e-01 8.085414767265319824e-02 1.227928698062896729e-01 9.852837771177291870e-02 -3.427656739950180054e-02 1.969720609486103058e-02 2.022855430841445923e-01 -2.810688912868499756e-01 -2.512889504432678223e-01 -1.533372104167938232e-01 -1.938144862651824951e-01 -1.250926032662391663e-02 -1.450970023870468140e-01 2.466121166944503784e-01 -7.540447264909744263e-02 -1.067560613155364990e-01 -9.218434989452362061e-02 4.386372491717338562e-02 7.935630530118942261e-02 -3.058869540691375732e-01 4.004184007644653320e-01
-4.965708404779434204e-02 3.066698610782623291e-01 2.795516252517700195e-01 5.298646166920661926e-02 1.178359845653176308e-03 2.428225576877593994e-01 3.387148678302764893e-01 2.225009053945541382e-01 2.875804901123046875e-01 -4.093024879693984985e-02 -1.468318104743957520e-01 -2.105416655540466309e-01 2.224770747125148773e-02 -1.311997622251510620e-01 3.353981077671051025e-01 2.066263463348150253e-03 6.992301344871520996e-02 1.513281315565109253e-01 1.929343938827514648e-01 -2.149978131055831909e-01 1.871348172426223755e-01 -7.728072814643383026e-03 -1.519377529621124268e-01 -4.593314602971076965e-02 2.723817825317382812e-01 5.535535514354705811e-03 -1.910130381584167480e-01 6.786322221159934998e-03 1.841812278144061565e-03 -2.165423147380352020e-02 -1.813380718231201172e-01 5.693098902702331543e-02
1.646031439304351807e-01 5.052287504076957703e-02 -2.929303348064422607e-01 2.315795868635177612e-01 1.808650046586990356e-01 -7.643690705299377441e-02 3.826917707920074463e-01 2.811662666499614716e-02 1.007471457123756409e-01 -1.030502095818519592e-01 1.082372739911079407e-01 6.142933666706085205e-02 1.461728513240814209e-01 5.313169211149215698e-03 -1.231437623500823975e-01 -2.562830150127410889e-01 3.553650155663490295e-02 1.536589562892913818e-01 1.542767602950334549e-02 -3.745209425687789917e-02 -1.419895291328430176e-01 3.070612251758575439e-01 3.436714410781860352e-02 -1.321475207805633545e-01 1.092435196042060852e-01 3.255983293056488037e-01 1.529992967844009399e-01 -5.690709501504898071e-02 5.466532707214355469e-02 3.281812071800231934e-01 8.965059369802474976e-02 2.892903387546539307e-01
1.313437968492507935e-01 2.933967411518096924e-01 5.199743062257766724e-02 3.555658832192420959e-02 1.391201019287109375e-01 2.348888851702213287e-02 1.847793161869049072e-01 9.034084528684616089e-02 6.821074336767196655e-02 -1.056389957666397095e-01 -2.392841130495071411e-01 1.413989067077636719e-01 4.486199021339416504e-01 1.566133350133895874e-01 2.308883666992187500e-01 -1.715545505285263062e-01 -1.136709675192832947e-01 1.155069693922996521e-01 -6.546883285045623779e-02 -1.628141850233078003e-01 3.439911827445030212e-02 -2.361189126968383789e-01 1.409155428409576416e-01 -2.143538743257522583e-01 4.321584999561309814e-01 7.417449355125427246e-02 4.284176602959632874e-02 1.372345238924026489e-01 1.640955954790115356e-01 -3.802639618515968323e-02 -6.936690956354141235e-02 5.461566895246505737e-02
-9.841573238372802734e-02 1.751893758773803711e-01 -7.864854484796524048e-02 -3.095912188291549683e-02 2.412687987089157104e-01 2.552811503410339355e-01 3.396736979484558105e-01 1.621923148632049561e-01 -2.382580637931823730e-01 4.432593414094299078e-04 9.726031124591827393e-02 -2.128483802080154419e-01 -3.335081785917282104e-02 2.933193445205688477e-01 6.347782909870147705e-02 -4.023937135934829712e-02 -7.432417571544647217e-02 1.810244172811508179e-01 9.335099160671234131e-02 -2.432466447353363037e-01 1.592588424682617188e-01 8.205083012580871582e-02 -1.195265911519527435e-02 -6.310814619064331055e-02 2.893722951412200928e-01 -8.108339458703994751e-02 7.535950094461441040e-02 -6.391235440969467163e-02 3.121692128479480743e-02 1.523183938115835190e-02 -2.949994802474975586e-01 3.903624415397644043e-01
1.961373910307884216e-02 2.942215204238891602e-01 -4.574995934963226318e-01 -2.843618951737880707e-02 -2.803435781970620155e-03 1.612996011972427368e-01 1.896905153989791870e-01 -1.067080497741699219e-01 -2.021185159683227539e-01 -1.127713546156883240e-01 -1.041126474738121033e-01 2.172464728355407715e-01 2.485097758471965790e-02 1.516382675617933273e-02 4.180414602160453796e-02 -6.784692406654357910e-03 2.601812593638896942e-02 3.884011507034301758e-01 1.296267807483673096e-01 5.937151610851287842e-02 -1.865619607269763947e-02 -1.648265495896339417e-02 1.872877329587936401e-01 -1.075272634625434875e-01 4.358499646186828613e-01 1.644097827374935150e-02 1.119446475058794022e-02 -1.492013782262802124e-01 -6.987592577934265137e-02 1.587394028902053833e-01 -1.622106879949569702e-01 1.648031622171401978e-01
-2.018219977617263794e-01 9.675380587577819824e-02 -2.010018527507781982e-01 5.247438326478004456e-02 1.686126291751861572e-01 2.705613672733306885e-01 2.905009388923645020e-01 2.807948924601078033e-02 -1.307314187288284302e-01 -6.768894195556640625e-02 1.829156428575515747e-01 9.552973508834838867e-02 2.604522407054901123e-01 -3.548370674252510071e-03 1.444746404886245728e-01 -5.297053232789039612e-02 -1.387823522090911865e-01 1.526576187461614609e-02 2.442546039819717407e-01 -3.780957460403442383e-01 -1.889973878860473633e-02 -2.716019451618194580e-01 1.296740770339965820e-01 -6.664602458477020264e-02 2.622936666011810303e-01 -1.112444028258323669e-01 3.278410062193870544e-02 8.440402895212173462e-02 -3.116319477558135986e-01 1.955459117889404297e-01 -4.754159227013587952e-02 -1.402782201766967773e-01
-6.099751964211463928e-02 7.113420963287353516e-02 -6.862684339284896851e-02 -3.127910569310188293e-02 -3.267183899879455566e-01 1.975452303886413574e-01 2.603952586650848389e-01 1.382772326469421387e-01 -4.497126117348670959e-02 1.003443673253059387e-01 3.121694549918174744e-02 -2.064273208379745483e-01 2.069966048002243042e-01 -1.231022253632545471e-01 4.958290234208106995e-02 -2.416864596307277679e-02 -2.178916782140731812e-01 -7.434108853340148926e-02 -6.642996519804000854e-02 -2.848882377147674561e-01 -4.955803602933883667e-02 -2.946794033050537109e-01 -2.155131846666336060e-01 -3.863202035427093506e-02 4.457896649837493896e-01 -9.670651704072952271e-02 2.234453409910202026e-01 -1.915974617004394531e-01 1.481140591204166412e-02 1.862794309854507446e-01 -5.702251568436622620e-02 1.655792444944381714e-01
1.087703183293342590e-01 3.425895571708679199e-01 -2.597929537296295166e-01 -7.656610570847988129e-03 3.691276907920837402e-02 6.421510875225067139e-02 1.537032127380371094e-01 -2.311470732092857361e-02 -3.206694722175598145e-01 4.078492522239685059e-02 -1.249264627695083618e-01 -1.693932339549064636e-02 -3.146538510918617249e-02 -1.080002542585134506e-02 3.203772753477096558e-02 1.236956119537353516e-01 -1.721590757369995117e-02 1.604638099670410156e-01 2.275862544775009155e-01 1.099431067705154419e-01 -7.769651245325803757e-03 -5.533831566572189331e-02 -1.525416970252990723e-02 -1.282549928873777390e-02 4.576706290245056152e-01 -3.977075219154357910e-02 5.711728706955909729e-02 -2.508771121501922607e-01 6.003266572952270508e-02 1.528799533843994141e-01 -3.006778657436370850e-01 3.843288719654083252e-01
-3.009711392223834991e-02 1.312746107578277588e-01 -2.404350489377975464e-01 -7.221389561891555786e-02 6.295658648014068604e-02 -3.702933788299560547e-01 2.144625633955001831e-01 2.620262205600738525e-01 3.068925440311431885e-01 -7.128156139515340328e-04 -1.250522304326295853e-02 5.525160953402519226e-02 -1.981570012867450714e-02 8.690907619893550873e-03 9.626180678606033325e-02 -1.954507231712341309e-01 9.242379665374755859e-02 2.079939693212509155e-01 2.825309038162231445e-01 -7.881881296634674072e-02 -2.018306553363800049e-01 -8.835460245609283447e-02 -1.355097144842147827e-01 3.411501348018646240e-01 2.210187315940856934e-01 -8.527517318725585938e-03 2.415318507701158524e-03 -1.573985368013381958e-01 6.116794049739837646e-02 1.499340385198593140e-01 1.663431078195571899e-01 2.627818882465362549e-01
-3.196443915367126465e-01 2.057939022779464722e-01 6.841848045587539673e-02 2.911269366741180420e-01 3.460974693298339844e-01 -4.875143989920616150e-02 3.692045062780380249e-02 1.792811453342437744e-01 -1.550728976726531982e-01 7.330163568258285522e-02 -5.784011632204055786e-02 -1.269223242998123169e-01 3.738274052739143372e-02 -3.257191553711891174e-02 -2.871675416827201843e-02 -3.309262394905090332e-01 1.377395838499069214e-01 8.952300250530242920e-02 2.909062504768371582e-01 -3.642421960830688477e-02 -2.207609266042709351e-01 -1.215318962931632996e-01 3.856760263442993164e-01 7.946701347827911377e-02 1.509505212306976318e-01 -7.096324581652879715e-03 1.226708516478538513e-01 -1.939782947301864624e-01 -1.029944121837615967e-01 6.457842886447906494e-02 5.218444392085075378e-02 1.555151045322418213e-01
8.978338539600372314e-02 2.627852857112884521e-01 -2.991723716259002686e-01 9.223879128694534302e-02 2.047071233391761780e-02 -1.457695662975311279e-01 3.429211676120758057e-01 -1.436552964150905609e-02 -2.092870920896530151e-01 -7.058577984571456909e-02 -5.482165887951850891e-02 1.441390514373779297e-01 -7.655577361583709717e-02 1.839405670762062073e-02 -5.460183601826429367e-03 9.181086905300617218e-03 1.247697621583938599e-01 3.168576061725616455e-01 9.947229921817779541e-02 -8.733911812305450439e-02 -2.334701120853424072e-01 -2.183439284563064575e-01 2.463897764682769775e-01 -6.567275524139404297e-02 3.822368979454040527e-01 2.146760076284408569e-01 -3.946071490645408630e-03 -3.010582327842712402e-01 -1.230044383555650711e-02 1.211304888129234314e-01 -8.631108701229095459e-02 2.674640901386737823e-02
-1.421243399381637573e-01 1.316381096839904785e-01 -8.881127834320068359e-02 -1.018417701125144958e-01 -1.535532325506210327e-01 5.245272815227508545e-02 9.239569306373596191e-02 7.172388583421707153e-02 -2.636179924011230469e-01 -1.260796282440423965e-02 -1.699051111936569214e-01 1.330530494451522827e-01 2.014114055782556534e-03 2.853376604616641998e-02 1.783435493707656860e-01 -1.922370679676532745e-02 1.907814852893352509e-02 6.856292486190795898e-02 -6.995617598295211792e-02 -2.125704139471054077e-01 -2.812348830047994852e-04 -1.778050884604454041e-02 1.593741327524185181e-01 -9.948336333036422729e-02 5.125477910041809082e-01 1.882831938564777374e-02 -1.959664374589920044e-01 -3.309099972248077393e-01 1.544889211654663086e-01 -3.656471672002226114e-04 -2.052894830703735352e-01 4.327244162559509277e-01
-2.850592434406280518e-01 6.738863140344619751e-02 8.541841804981231689e-02 -2.099720686674118042e-01 1.416556239128112793e-01 3.331595063209533691e-01 1.602301895618438721e-01 1.813053935766220093e-01 2.042419165372848511e-01 -2.543182484805583954e-02 -1.328560803085565567e-02 -4.332667589187622070e-02 -2.094350159168243408e-01 -2.309531420469284058e-01 5.771403387188911438e-02 -6.369949877262115479e-02 9.627760946750640869e-02 1.891581118106842041e-01 1.996068507432937622e-01 5.942009389400482178e-02 -8.317695558071136475e-02 -5.577412620186805725e-02 3.029125332832336426e-01 1.408540010452270508e-01 3.140306174755096436e-01 2.114237397909164429e-01 1.968394070863723755e-01 -2.925152778625488281e-01 1.666198074817657471e-01 -7.297234982252120972e-02 4.298082552850246429e-03 1.158533245325088501e-01
-1.800436675548553467e-01 2.028977721929550171e-01 -1.032653748989105225e-01 -4.293700680136680603e-03 1.717206388711929321e-01 -2.673696354031562805e-02 2.757006287574768066e-01 1.174913570284843445e-01 -4.720420017838478088e-02 3.377876579761505127e-01 2.033928781747817993e-02 -6.083351094275712967e-03 1.040403023362159729e-01 -8.798492699861526489e-02 2.978055179119110107e-01 1.193146780133247375e-01 1.384696215391159058e-01 -1.188607979565858841e-02 -2.216463983058929443e-01 -3.053525686264038086e-01 -1.234282478690147400e-01 -1.298280954360961914e-01 2.805987559258937836e-02 -3.085400760173797607e-01 1.921632289886474609e-01 1.046096310019493103e-01 -1.303393691778182983e-01 -1.481180042028427124e-01 4.649757873266935349e-03 2.212746441364288330e-02 -2.082017362117767334e-01 3.701816499233245850e-01
-2.513024210929870605e-01 9.260130673646926880e-02 -1.845798827707767487e-02 -2.462424486875534058e-01 -2.301727980375289917e-02 3.418872058391571045e-01 1.113555133342742920e-01 2.723126113414764404e-01 2.221988737583160400e-01 3.266485407948493958e-02 9.691586345434188843e-02 -2.305013686418533325e-02 -2.218217849731445312e-01 -2.676867246627807617e-01 1.150879859924316406e-01 -1.125739291310310364e-01 7.890859991312026978e-02 -2.428867621347308159e-03 4.313722252845764160e-02 1.334960106760263443e-02 -2.605038285255432129e-01 -5.510369315743446350e-02 2.976161539554595947e-01 -8.686437271535396576e-03 2.554578781127929688e-01 1.605734378099441528e-01 1.631495803594589233e-01 -2.452128827571868896e-01 2.184532433748245239e-01 1.982714533805847168e-01 -8.276385068893432617e-02 1.291846781969070435e-01
-6.376740336418151855e-02 1.893966645002365112e-01 3.222430497407913208e-02 -1.925600916147232056e-01 4.895684495568275452e-02 2.758221626281738281e-01 2.191894948482513428e-01 1.455351412296295166e-01 6.900260597467422485e-02 1.060537025332450867e-01 1.400676667690277100e-01 -6.650236900895833969e-03 -7.579523324966430664e-02 -1.398597359657287598e-01 3.332925438880920410e-01 -9.979928284883499146e-02 1.804781258106231689e-01 -3.667461499571800232e-02 2.545355260372161865e-01 2.018310129642486572e-01 -1.540016978979110718e-01 -8.490290492773056030e-02 2.109056711196899414e-01 7.890689373016357422e-02 3.780274093151092529e-01 1.428880542516708374e-01 2.568235099315643311e-01 -3.138683736324310303e-01 1.034674569964408875e-01 7.045271992683410645e-02 1.094438508152961731e-01 1.253395974636077881e-01
-1.308728754520416260e-01 -7.174769043922424316e-02 -2.377568632364273071e-01 6.596092134714126587e-02 7.845480740070343018e-02 -1.364573687314987183e-01 2.267805635929107666e-01 1.840507686138153076e-01 1.162993535399436951e-01 4.357453808188438416e-02 -6.477695889770984650e-03 -1.507657468318939209e-01 -5.054659396409988403e-02 -6.364212837070226669e-03 9.506376832723617554e-02 5.981544964015483856e-03 2.036560773849487305e-01 -1.660256832838058472e-01 -3.633321449160575867e-02 4.572642222046852112e-02 3.819636628031730652e-02 7.920506596565246582e-02 1.973208189010620117e-01 -1.070325523614883423e-01 5.030102133750915527e-01 3.313852548599243164e-01 1.067295297980308533e-01 1.859527453780174255e-02 -6.366645544767379761e-02 3.331093490123748779e-01 -2.716589272022247314e-01 2.508767247200012207e-01
-5.318506807088851929e-02 -3.136163949966430664e-02 -1.508014500141143799e-01 1.424964237958192825e-02 1.429426372051239014e-01 2.332807034254074097e-01 2.010045498609542847e-01 -3.581295534968376160e-02 -2.942756116390228271e-01 -6.770200282335281372e-02 1.241497546434402466e-01 -9.467408061027526855e-02 8.526019006967544556e-02 1.444696336984634399e-01 1.296100467443466187e-01 -1.783690899610519409e-01 -1.051379591226577759e-01 -8.777125179767608643e-02 1.614040881395339966e-01 -2.858880162239074707e-01 -1.998816430568695068e-02 6.889839470386505127e-02 -2.548325434327125549e-02 -1.053749844431877136e-01 3.908095359802246094e-01 1.050095260143280029e-01 4.000992700457572937e-02 -2.781361043453216553e-01 7.510070223361253738e-03 2.190860658884048462e-01 -3.660206198692321777e-01 3.101713955402374268e-01
2.473408728837966919e-02 3.968370556831359863e-01 9.223467670381069183e-03 1.509872674942016602e-01 1.015499979257583618e-01 2.336168438196182251e-01 8.864646404981613159e-02 8.833606727421283722e-03 3.435089066624641418e-02 1.766777932643890381e-01 -1.569279134273529053e-01 3.956507518887519836e-02 2.744606137275695801e-01 -3.732781112194061279e-02 1.802708655595779419e-01 -1.474783867597579956e-01 8.250408619642257690e-02 2.857834100723266602e-01 -1.904613077640533447e-01 1.309926658868789673e-01 -9.858997073024511337e-04 -4.134858027100563049e-02 3.596701025962829590e-01 -3.995230197906494141e-01 2.286684960126876831e-01 -3.019665740430355072e-02 -7.353774458169937134e-02 -6.099506095051765442e-02 1.931269913911819458e-01 -7.038653828203678131e-03 -1.288131624460220337e-01 8.814391493797302246e-02
-1.411274671554565430e-01 1.123051121830940247e-01 -5.942567810416221619e-02 -8.628987520933151245e-02 6.212403997778892517e-02 1.799690723419189453e-01 3.762281537055969238e-01 1.446194052696228027e-01 1.923963278532028198e-01 -1.335812080651521683e-02 1.530802994966506958e-01 1.263390779495239258e-01 -1.054693162441253662e-01 -2.807431817054748535e-01 3.201196193695068359e-01 1.576484739780426025e-02 1.320302486419677734e-01 -1.269333511590957642e-01 2.065201550722122192e-01 8.523305505514144897e-02 -2.257786542177200317e-01 5.209391191601753235e-02 1.681501567363739014e-01 5.531017854809761047e-02 2.748302519321441650e-01 1.808681935071945190e-01 1.671881824731826782e-01 -3.592525720596313477e-01 1.964217573404312134e-01 -6.147150322794914246e-02 -2.123179845511913300e-03 1.114466786384582520e-01
-1.658722609281539917e-01 3.483583033084869385e-01 -5.848812311887741089e-02 -6.856251507997512817e-02 4.661671072244644165e-02 2.808186709880828857e-01 7.296004891395568848e-02 -1.292629167437553406e-02 -2.061498165130615234e-01 -1.890117228031158447e-01 -7.686167955398559570e-02 1.051002964377403259e-01 5.790606513619422913e-02 -1.756349354982376099e-01 3.651663959026336670e-01 -1.242663338780403137e-02 1.255277693271636963e-01 1.342820078134536743e-01 5.144484713673591614e-02 -2.068384289741516113e-01 1.335925608873367310e-01 1.110717579722404480e-01 1.166038066148757935e-01 -3.022466413676738739e-02 3.955120742321014404e-01 1.496359854936599731e-01 1.606706082820892334e-01 -1.338986009359359741e-01 1.804866194725036621e-01 -6.963155418634414673e-02 -7.336103357374668121e-03 3.311437368392944336e-01
-1.306506842374801636e-01 1.615567952394485474e-01 -1.104147732257843018e-01 1.539516746997833252e-01 1.771276742219924927e-01 -2.103759795427322388e-01 9.900735318660736084e-02 1.170737594366073608e-01 -5.505833774805068970e-02 -6.057256460189819336e-02 -4.063410460948944092e-01 3.444486111402511597e-02 1.457732766866683960e-01 -2.686142921447753906e-01 3.568118438124656677e-02 -9.681081771850585938e-02 2.226050347089767456e-01 -2.385431341826915741e-02 1.338456273078918457e-01 -2.034123837947845459e-01 8.861367404460906982e-02 -2.052804455161094666e-02 1.120132505893707275e-01 6.108709052205085754e-02 3.653715848922729492e-01 -6.542824953794479370e-02 8.860782533884048462e-02 -3.185242712497711182e-01 3.093525171279907227e-01 8.911794424057006836e-02 1.431722790002822876e-01 1.988877058029174805e-01
-3.429517894983291626e-02 3.374500572681427002e-02 -3.337935507297515869e-01 3.491883277893066406e-01 9.555156528949737549e-02 -3.004442751407623291e-01 7.839891314506530762e-02 2.141906321048736572e-01 2.383760958909988403e-01 -9.940816089510917664e-03 -2.108997665345668793e-02 -7.538698613643646240e-02 2.029494047164916992e-01 -2.712912857532501221e-01 2.778483033180236816e-01 -6.211439147591590881e-02 -7.558792713098227978e-04 -2.885860763490200043e-02 -1.899637095630168915e-02 -4.144534096121788025e-02 1.410163938999176025e-01 4.196755215525627136e-02 -1.243024226278066635e-02 6.316929310560226440e-02 2.662757039070129395e-01 3.251229226589202881e-02 1.040999740362167358e-01 -3.671882748603820801e-01 -1.084901988506317139e-01 2.529527842998504639e-01 -1.781168133020401001e-01 1.448892429471015930e-02
-1.062109172344207764e-01 2.110894322395324707e-01 -1.161921545863151550e-01 -1.247537210583686829e-01 -2.956096231937408447e-01 -6.859295815229415894e-02 2.447411119937896729e-01 -7.392658293247222900e-02 2.197339199483394623e-02 -5.714618414640426636e-02 2.199609428644180298e-01 -9.210041165351867676e-02 2.382550537586212158e-01 -1.369175165891647339e-01 4.419611096382141113e-01 -1.947650760412216187e-01 1.932938545942306519e-01 1.790340542793273926e-01 3.024560213088989258e-01 -1.766020953655242920e-01 -3.523581475019454956e-02 3.457394242286682129e-02 5.723291542381048203e-03 8.949826657772064209e-02 2.085373848676681519e-01 -1.081189215183258057e-01 1.317132711410522461e-01 -1.539210528135299683e-01 2.376251071691513062e-01 1.737779974937438965e-01 3.955651074647903442e-02 3.527265414595603943e-02
-1.187771558761596680e-01 -7.555650919675827026e-02 2.582974173128604889e-02 7.232803851366043091e-02 3.231366276741027832e-01 1.285205930471420288e-01 2.529917955398559570e-01 1.767211407423019409e-01 2.286822348833084106e-01 9.657575935125350952e-02 -8.554693311452865601e-02 -2.869308553636074066e-02 9.647965431213378906e-02 -6.422504037618637085e-02 -1.919374763965606689e-01 4.034430906176567078e-02 1.678992211818695068e-01 2.085168510675430298e-01 2.909117341041564941e-01 -3.582398295402526855e-01 2.914885878562927246e-01 4.296134226024150848e-03 -1.971864886581897736e-02 -1.260871998965740204e-03 2.057489603757858276e-01 -1.106631383299827576e-01 4.220897331833839417e-02 -2.036958932876586914e-01 6.408246606588363647e-02 2.437649816274642944e-01 -2.664594948291778564e-01 1.845514029264450073e-01
-2.467153817415237427e-01 7.316166907548904419e-02 -2.533828616142272949e-01 -1.420923173427581787e-01 1.838696300983428955e-01 -1.099053695797920227e-01 3.939430117607116699e-01 3.355101048946380615e-01 2.023887187242507935e-01 2.752009034156799316e-01 1.047964915633201599e-01 2.252630591392517090e-01 1.826781332492828369e-01 2.863924503326416016e-01 -1.207464933395385742e-02 -1.327492892742156982e-01 -2.984499000012874603e-02 9.151634573936462402e-02 1.866493187844753265e-02 -2.371443212032318115e-01 -4.505011439323425293e-02 -2.160413116216659546e-01 -8.859565854072570801e-02 -3.152301302179694176e-03 3.631211072206497192e-02 -2.261154120787978172e-03 1.201552450656890869e-01 4.412604495882987976e-02 2.982990629971027374e-02 2.086352109909057617e-01 -2.817352768033742905e-03 1.990202218294143677e-01
1.446121037006378174e-01 5.699943304061889648e-01 -2.379400655627250671e-03 1.537841092795133591e-02 1.655129157006740570e-02 -3.429692005738615990e-03 1.140383556485176086e-01 2.064396291971206665e-01 -4.463075473904609680e-02 1.555842012166976929e-01 -7.216740399599075317e-02 2.750055491924285889e-02 2.028151154518127441e-01 7.308172434568405151e-02 -1.478381338529288769e-03 -4.471658468246459961e-01 -1.040279418230056763e-01 -5.428642034530639648e-02 -1.563298851251602173e-01 -9.972821176052093506e-02 -8.888158202171325684e-02 -7.761730998754501343e-02 -1.844304651021957397e-01 -5.126828793436288834e-03 4.502178430557250977e-01 1.590418070554733276e-02 2.644953690469264984e-02 3.656549751758575439e-02 3.298090770840644836e-02 1.116799786686897278e-01 2.025634795427322388e-02 6.611914932727813721e-02
1.535437852144241333e-01 -3.431276232004165649e-02 -2.302182465791702271e-01 1.529596447944641113e-01 -2.369536086916923523e-02 1.651902943849563599e-01 3.994254767894744873e-01 1.545001417398452759e-01 1.639521121978759766e-01 -1.463483870029449463e-01 2.102335989475250244e-01 -3.523330017924308777e-02 2.546411454677581787e-01 -3.037237524986267090e-01 1.360941976308822632e-01 -1.294059455394744873e-01 -1.331993788480758667e-01 -4.049523547291755676e-02 -2.420879714190959930e-02 -2.440571933984756470e-01 -1.075378712266683578e-02 -1.722506582736968994e-01 5.712800100445747375e-02 -3.173335641622543335e-02 -7.105261087417602539e-02 1.928191632032394409e-02 -3.276747837662696838e-02 -4.089243710041046143e-01 2.393400073051452637e-01 1.107726544141769409e-01 -1.779729723930358887e-01 1.138597950339317322e-01
-1.324875503778457642e-01 4.603849723935127258e-02 -2.618231475353240967e-01 -2.144954949617385864e-01 2.805696427822113037e-01 1.339850872755050659e-01 2.596387565135955811e-01 2.530380487442016602e-01 1.651675403118133545e-01 3.540123626589775085e-02 -1.537761092185974121e-01 -7.670544832944869995e-02 6.342098861932754517e-02 4.384975880384445190e-02 1.969271749258041382e-01 -1.875810474157333374e-01 -1.302501559257507324e-01 -6.422502547502517700e-02 -7.184717059135437012e-02 -1.812208145856857300e-01 2.019778341054916382e-01 -3.555542528629302979e-01 1.469623446464538574e-01 7.835250347852706909e-02 1.309750974178314209e-01 -6.332697719335556030e-02 3.628659844398498535e-01 -1.309799104928970337e-01 1.290053129196166992e-01 -2.973878011107444763e-02 -5.646944791078567505e-02 2.343673557043075562e-01
-9.703143686056137085e-02 3.132952749729156494e-01 -1.997628211975097656e-01 -1.017533093690872192e-01 -3.283772151917219162e-03 3.067757189273834229e-01 1.890491992235183716e-01 7.115744799375534058e-02 -3.678773641586303711e-01 3.460477665066719055e-02 -7.682865113019943237e-02 6.197352707386016846e-02 1.760590970516204834e-01 -1.614099442958831787e-01 3.693425655364990234e-01 4.703021049499511719e-02 2.380700260400772095e-01 -3.372303908690810204e-03 -9.678139351308345795e-03 -1.810968816280364990e-01 -2.960739098489284515e-02 -4.987143352627754211e-02 1.506596058607101440e-01 6.213287636637687683e-02 3.104777038097381592e-01 -4.399767890572547913e-02 1.091243699193000793e-01 -1.971052139997482300e-01 2.226782143115997314e-01 9.084066748619079590e-02 -7.668891549110412598e-02 1.816208660602569580e-01
-2.307835035026073456e-02 2.562399208545684814e-01 -3.001804351806640625e-01 2.432661950588226318e-01 1.235210150480270386e-01 1.364433020353317261e-01 2.488390654325485229e-01 -9.376695752143859863e-02 -6.111762952059507370e-03 -1.220672726631164551e-01 3.050613701343536377e-01 1.449605077505111694e-01 9.964753687381744385e-02 -1.731146359816193581e-03 4.660038277506828308e-02 -7.946345210075378418e-02 4.896241798996925354e-02 3.492736071348190308e-02 3.208308517932891846e-01 -1.991851180791854858e-01 -3.243224322795867920e-02 -3.161527216434478760e-01 2.368853837251663208e-01 -1.381419301033020020e-01 1.692554354667663574e-01 2.742197215557098389e-01 2.522595040500164032e-02 -1.203018203377723694e-01 -6.058064103126525879e-02 2.288905978202819824e-01 -9.664746932685375214e-03 -1.869984120130538940e-01
-5.652502179145812988e-02 4.262249469757080078e-01 1.403755396604537964e-01 -3.463344573974609375e-01 -2.107078209519386292e-02 6.014604866504669189e-02 3.058806955814361572e-01 9.009794145822525024e-02 1.025382280349731445e-01 -1.731050461530685425e-01 7.423193007707595825e-02 1.145755052566528320e-01 -4.245881736278533936e-02 -2.251388579607009888e-01 2.488873749971389771e-01 -2.576788067817687988e-01 1.442943215370178223e-01 2.440671809017658234e-02 2.638865448534488678e-02 1.110742017626762390e-01 -2.516018748283386230e-01 -5.089125409722328186e-02 1.995848268270492554e-01 2.125266641378402710e-01 2.595312297344207764e-01 1.518520414829254150e-01 2.681089937686920166e-02 -1.259128898382186890e-01 6.346935033798217773e-02 1.342727690935134888e-01 -5.668924003839492798e-02 1.103918999433517456e-01
5.758267268538475037e-02 3.842740654945373535e-01 -1.202722191810607910e-01 -9.462079405784606934e-02 3.246090933680534363e-02 1.274760961532592773e-01 3.620614409446716309e-01 9.278650581836700439e-02 -2.232399731874465942e-01 3.664211556315422058e-02 -8.171434700489044189e-02 1.792123168706893921e-01 -3.576530888676643372e-02 1.627855598926544189e-01 1.966790556907653809e-01 2.434334345161914825e-02 1.485003530979156494e-01 2.729429602622985840e-01 4.845329746603965759e-02 -1.912795752286911011e-02 -8.602953702211380005e-02 -1.913068741559982300e-01 3.095259070396423340e-01 -2.363130897283554077e-01 3.060292005538940430e-01 1.078802198171615601e-01 -9.985197335481643677e-02 -2.685125470161437988e-01 -9.883183985948562622e-03 9.081611409783363342e-03 -1.293238848447799683e-01 1.113168895244598389e-01
9.052558243274688721e-02 1.281497627496719360e-01 6.280644237995147705e-02 1.984859704971313477e-01 -1.816597580909729004e-02 -1.878526248037815094e-02 3.226935565471649170e-01 5.480381101369857788e-02 -3.434963524341583252e-02 5.086911097168922424e-02 7.678849250078201294e-02 -1.103039458394050598e-01 1.209959238767623901e-01 -2.701143920421600342e-01 8.619395084679126740e-03 2.331194840371608734e-02 -1.636480093002319336e-01 1.489215940237045288e-01 1.468323916196823120e-02 -1.747334748506546021e-01 -1.508282870054244995e-01 2.346613444387912750e-02 -1.420249193906784058e-01 -3.429741561412811279e-01 3.282717168331146240e-01 3.524225056171417236e-01 1.375189721584320068e-01 -1.707258671522140503e-01 -8.291204273700714111e-02 3.893529176712036133e-01 -6.804826110601425171e-02 1.739023029804229736e-01
-4.518246650695800781e-02 4.410166293382644653e-02 -1.845092140138149261e-02 -1.225043311715126038e-01 9.896527975797653198e-02 1.424017399549484253e-01 4.879423081874847412e-01 -3.806979209184646606e-02 2.017366886138916016e-01 1.841032207012176514e-01 1.019203439354896545e-01 9.573502838611602783e-02 1.624306142330169678e-01 -1.198177635669708252e-01 2.325216680765151978e-01 2.757491767406463623e-01 1.519506573677062988e-01 -1.227289289236068726e-01 -5.580395832657814026e-02 -1.427439600229263306e-01 -1.133129522204399109e-01 -1.414295434951782227e-01 8.330029994249343872e-02 7.715696003288030624e-03 5.314525961875915527e-01 -1.475113779306411743e-01 1.193958893418312073e-01 -4.816590994596481323e-02 4.382212460041046143e-02 9.811699390411376953e-02 -9.363222867250442505e-02 -5.911697447299957275e-02
-5.317922309041023254e-02 1.904695183038711548e-01 -3.146873712539672852e-01 -5.442501232028007507e-02 -1.146833971142768860e-02 -6.720407307147979736e-02 5.782203003764152527e-02 2.803541421890258789e-01 4.438200965523719788e-02 5.626418814063072205e-02 -1.271894723176956177e-01 1.737774163484573364e-02 -1.599655896425247192e-01 4.957320913672447205e-02 -1.071027368307113647e-01 1.012144759297370911e-01 1.961362659931182861e-01 6.539252400398254395e-02 -2.425588667392730713e-01 -2.254680395126342773e-01 -2.580274082720279694e-02 -8.802531659603118896e-02 -2.739600837230682373e-02 -1.168582588434219360e-01 2.456247061491012573e-01 3.624946177005767822e-01 1.715922951698303223e-01 -2.187269926071166992e-01 -7.940293289721012115e-03 1.745897978544235229e-01 2.245793491601943970e-02 4.750072658061981201e-01
-4.498897492885589600e-01 -3.341515734791755676e-02 1.383195165544748306e-02 5.288698896765708923e-02 1.052157953381538391e-01 2.100162208080291748e-01 1.904634088277816772e-01 1.741649806499481201e-01 3.962924703955650330e-02 5.341197922825813293e-02 4.823292046785354614e-02 -2.155727520585060120e-02 3.619478642940521240e-02 2.034142427146434784e-02 1.209266558289527893e-01 -3.976493179798126221e-01 -5.390067771077156067e-02 3.016644343733787537e-02 1.118195727467536926e-01 -1.317251622676849365e-01 1.490180343389511108e-01 -1.339538693428039551e-01 3.160005211830139160e-01 -9.401736408472061157e-02 1.013040021061897278e-01 -6.986723840236663818e-02 1.688830107450485229e-01 1.032557263970375061e-01 3.148702085018157959e-01 3.648251891136169434e-01 8.475963771343231201e-02 -1.172737106680870056e-01
-1.475447863340377808e-01 6.423751823604106903e-03 -1.233864948153495789e-01 2.259922474622726440e-01 2.088290005922317505e-01 1.605654358863830566e-01 1.569162011146545410e-01 1.086309924721717834e-01 2.647782266139984131e-01 -3.183439141139388084e-03 -3.767750561237335205e-01 5.742326006293296814e-02 -1.099919993430376053e-02 -1.667939871549606323e-01 8.449952304363250732e-02 -1.029271036386489868e-01 -9.459426254034042358e-02 -1.332030147314071655e-01 1.222372353076934814e-01 -1.868471689522266388e-02 9.008240699768066406e-02 -2.509449124336242676e-01 3.230050504207611084e-01 1.350294798612594604e-01 3.430478274822235107e-01 -7.658694684505462646e-02 1.744336038827896118e-01 4.686703160405158997e-02 1.529828757047653198e-01 3.086289167404174805e-01 5.420785862952470779e-03 1.858406811952590942e-01
-2.005665302276611328e-01 8.128215372562408447e-02 -1.476131826639175415e-01 -6.038254871964454651e-02 5.912671983242034912e-02 -7.947487384080886841e-02 -8.943084394559264183e-04 1.605153381824493408e-01 3.135746717453002930e-01 -2.097421139478683472e-02 -3.230084478855133057e-01 -5.941943824291229248e-02 2.094260603189468384e-01 1.354283466935157776e-02 3.209869563579559326e-01 -3.036034107208251953e-01 -5.649411305785179138e-02 8.555947244167327881e-02 9.000458568334579468e-02 -2.697885334491729736e-01 1.455870866775512695e-01 -9.010319411754608154e-02 2.479914762079715729e-02 2.895764112472534180e-01 2.917127907276153564e-01 -1.033818069845438004e-02 -5.092832446098327637e-02 -3.812929242849349976e-02 9.254165738821029663e-02 2.480688989162445068e-01 -5.947596579790115356e-02 2.796338200569152832e-01
-8.582830429077148438e-02 3.621640503406524658e-01 -3.123603463172912598e-01 1.583240777254104614e-01 -5.771882086992263794e-02 1.386133730411529541e-01 7.033465802669525146e-02 1.061375811696052551e-02 -3.596915304660797119e-01 -1.661379821598529816e-02 -1.541113853454589844e-02 -7.964007556438446045e-02 2.753171883523464203e-02 1.350011825561523438e-01 9.543312340974807739e-02 -1.071398239582777023e-02 3.834895044565200806e-02 2.007288336753845215e-01 2.327300161123275757e-01 1.431256625801324844e-02 -1.551763117313385010e-01 8.492857962846755981e-02 4.661789536476135254e-02 -2.320357598364353180e-02 3.507095277309417725e-01 -5.606072023510932922e-02 -8.817834407091140747e-02 -2.119573652744293213e-01 -1.902501285076141357e-02 2.802460789680480957e-01 -2.968085706233978271e-01 2.661190330982208252e-01
-1.860724836587905884e-01 4.015796482563018799e-01 -1.196482926607131958e-01 -2.438069880008697510e-01 2.627407610416412354e-01 2.000267058610916138e-01 2.425481975078582764e-01 1.111860573291778564e-01 2.122100591659545898e-01 -1.323488056659698486e-01 -3.950081020593643188e-02 -1.355488877743482590e-02 -2.717230021953582764e-01 -4.358250647783279419e-02 3.259120881557464600e-01 -2.200796455144882202e-01 9.250087291002273560e-02 6.086903810501098633e-02 3.854766488075256348e-02 -2.666994743049144745e-02 -1.376143395900726318e-01 3.257244080305099487e-02 1.907106041908264160e-01 -3.822880331426858902e-03 2.330515831708908081e-01 -2.238534158095717430e-03 -1.087872460484504700e-01 -6.596213579177856445e-02 3.245160281658172607e-01 -7.490261644124984741e-02 -5.143287032842636108e-02 2.292335778474807739e-02
-3.033981919288635254e-01 8.695071190595626831e-02 -5.961803346872329712e-02 1.673908382654190063e-01 -3.725950792431831360e-02 -1.136735677719116211e-01 1.517322659492492676e-01 2.747538089752197266e-01 3.562931343913078308e-02 -2.372873276472091675e-01 -2.722611427307128906e-01 -4.947383329272270203e-02 9.228067100048065186e-02 -3.178367316722869873e-01 4.268975183367729187e-02 -7.351651042699813843e-02 8.940095454454421997e-02 6.114973127841949463e-02 -6.648759543895721436e-02 -2.269847840070724487e-01 -8.089472353458404541e-02 -1.305955648422241211e-01 1.797825694084167480e-01 1.219114437699317932e-01 2.861937880516052246e-01 -1.923083215951919556e-01 -4.452542215585708618e-02 -2.905565500259399414e-01 1.241317689418792725e-01 7.316201925277709961e-02 2.042357325553894043e-01 3.144118189811706543e-01
-2.397400885820388794e-01 6.131185591220855713e-02 -1.252662688493728638e-01 1.739110201597213745e-01 2.283968776464462280e-01 -1.109134778380393982e-01 3.674277067184448242e-01 4.881218448281288147e-02 -8.692982792854309082e-02 -5.673410743474960327e-02 9.218048304319381714e-02 -1.115991622209548950e-01 1.912077814340591431e-01 2.840299606323242188e-01 8.130523376166820526e-03 1.196828633546829224e-01 -1.479518264532089233e-01 2.428632527589797974e-01 6.702431291341781616e-02 -3.048812150955200195e-01 9.857691824436187744e-02 4.870715737342834473e-02 1.155632138252258301e-01 8.238554000854492188e-02 1.273144185543060303e-01 2.032260894775390625e-01 1.155919358134269714e-01 -2.150214314460754395e-01 -1.726106107234954834e-01 7.441560178995132446e-02 -9.107279032468795776e-02 3.954041898250579834e-01
-1.852668970823287964e-01 2.822906970977783203e-01 -3.239428251981735229e-02 -1.094297096133232117e-01 6.190410931594669819e-04 1.245619207620620728e-01 1.895059347152709961e-01 1.084394305944442749e-01 1.729052513837814331e-01 1.363522745668888092e-02 1.989369988441467285e-01 2.727196924388408661e-02 -2.251635342836380005e-01 4.547030851244926453e-02 2.489532828330993652e-01 -2.234207540750503540e-01 1.692820191383361816e-01 5.144760478287935257e-03 -6.205184757709503174e-02 -7.507029920816421509e-02 4.434024170041084290e-02 1.199878379702568054e-01 1.461822539567947388e-01 -1.678452081978321075e-02 3.272991180419921875e-01 3.352425759658217430e-03 2.715013921260833740e-01 -3.045085072517395020e-01 7.868544012308120728e-02 -1.541900485754013062e-01 -2.008705139160156250e-01 3.932448327541351318e-01
-1.961003243923187256e-01 1.588972955942153931e-01 -4.186123609542846680e-01 9.661290049552917480e-02 9.031121432781219482e-02 2.202063947916030884e-01 1.588781923055648804e-01 5.917612463235855103e-02 1.452147662639617920e-01 1.124587282538414001e-01 2.933043614029884338e-02 -2.048928849399089813e-02 6.052546203136444092e-02 1.266397535800933838e-01 -1.703529953956604004e-01 -4.856437072157859802e-02 -4.334956407546997070e-02 1.980064362287521362e-01 1.875565350055694580e-01 -2.217511385679244995e-01 9.428806602954864502e-02 -1.690092235803604126e-01 1.436714380979537964e-01 6.096878647804260254e-02 1.958334892988204956e-01 2.815367840230464935e-02 1.442572623491287231e-01 3.378133475780487061e-02 1.752861440181732178e-01 3.954515159130096436e-01 3.333458304405212402e-01 1.834933459758758545e-01
2.814090810716152191e-02 1.783686429262161255e-01 7.974295318126678467e-02 -2.329006046056747437e-01 -1.867728680372238159e-02 -2.764841541647911072e-02 3.083158433437347412e-01 9.795949608087539673e-02 1.746053248643875122e-01 5.597762763500213623e-02 1.653092205524444580e-01 7.088430970907211304e-02 1.731923371553421021e-01 -1.164367515593767166e-02 -4.281352832913398743e-02 -9.746480733156204224e-02 -9.392654150724411011e-02 1.563436836004257202e-01 -1.070125326514244080e-01 -1.881439983844757080e-01 1.321247071027755737e-01 1.721299737691879272e-01 -6.909753382205963135e-02 -2.260202467441558838e-01 3.949006199836730957e-01 1.759952902793884277e-01 2.692603766918182373e-01 -2.185586243867874146e-01 -2.420019209384918213e-01 3.421822190284729004e-01 -1.615587174892425537e-01 3.977542370557785034e-02
-2.004815638065338135e-01 2.790539264678955078e-01 -2.568992674350738525e-01 3.947738092392683029e-03 5.075551569461822510e-02 4.834188614040613174e-03 8.073039352893829346e-02 1.461072266101837158e-01 5.819882452487945557e-02 -1.387073099613189697e-01 -4.331234097480773926e-01 -1.777000427246093750e-01 6.835678964853286743e-02 -2.364306002855300903e-01 2.019152417778968811e-02 -1.562525480985641479e-01 1.993842571973800659e-01 -1.584422774612903595e-02 1.113054156303405762e-01 -6.664142012596130371e-02 1.407822817564010620e-01 -1.412930488586425781e-01 4.890627786517143250e-02 5.923638492822647095e-02 3.585642576217651367e-01 -1.917960494756698608e-01 -3.108320944011211395e-02 -1.605698019266128540e-01 2.532312273979187012e-02 1.205795034766197205e-01 9.832415729761123657e-02 3.725506365299224854e-01
-2.356000542640686035e-01 1.746024936437606812e-01 -4.714665934443473816e-02 -1.988913565874099731e-01 1.657856553792953491e-01 1.353392601013183594e-01 1.568409353494644165e-01 1.630549430847167969e-01 2.494400143623352051e-01 -2.000157237052917480e-01 -7.042188197374343872e-02 3.322248458862304688e-01 -1.240575164556503296e-01 2.075605094432830811e-01 -4.760663211345672607e-02 -4.004060626029968262e-01 2.696073949337005615e-01 2.188249677419662476e-01 1.092313900589942932e-01 -2.448070794343948364e-01 4.487340152263641357e-02 -9.201576560735702515e-02 2.888769470155239105e-02 -1.018179059028625488e-01 6.407661736011505127e-02 4.703371599316596985e-02 -9.043085156008601189e-04 -1.255185604095458984e-01 2.014397829771041870e-01 1.806928813457489014e-01 -1.056846305727958679e-01 1.266055405139923096e-01
1.201240997761487961e-02 1.437549293041229248e-01 6.688368320465087891e-02 7.729081064462661743e-02 -1.678994745016098022e-01 2.934866845607757568e-01 2.596113979816436768e-01 2.051800489425659180e-01 2.901100739836692810e-02 1.516531556844711304e-01 1.472623050212860107e-01 -1.608168482780456543e-01 1.351250410079956055e-01 -2.079059183597564697e-01 2.140388041734695435e-01 -8.961100131273269653e-03 -4.870539158582687378e-02 -2.626166213303804398e-03 6.571006774902343750e-02 -2.714062929153442383e-01 -2.491673827171325684e-02 -3.755327761173248291e-01 -7.045812159776687622e-02 5.833827704191207886e-02 4.175117313861846924e-01 -1.620924323797225952e-01 3.316570222377777100e-01 6.838157773017883301e-03 2.314064279198646545e-02 -5.118065699934959412e-02 2.602029033005237579e-02 1.460114717483520508e-01
-7.789654657244682312e-03 8.999428153038024902e-02 2.463584840297698975e-01 2.282335162162780762e-01 2.061511427164077759e-01 1.577655225992202759e-02 1.551778614521026611e-01 2.245184481143951416e-01 1.886373907327651978e-01 -2.305229008197784424e-02 -9.520754218101501465e-02 -4.160824790596961975e-02 2.480992525815963745e-01 -2.166405618190765381e-01 -1.564829945564270020e-01 -7.013247162103652954e-02 9.173157066106796265e-02 1.959186047315597534e-01 1.362819671630859375e-01 -2.276052981615066528e-01 2.201084494590759277e-01 -1.679189950227737427e-01 -2.153034210205078125e-01 8.621352910995483398e-02 2.455381900072097778e-01 -8.703476190567016602e-02 1.288580242544412613e-03 -1.263650804758071899e-01 -1.119403019547462463e-01 4.080246388912200928e-01 -1.157440692186355591e-01 2.305740714073181152e-01
-1.673832386732101440e-01 3.518332839012145996e-01 -3.078166842460632324e-01 -1.111266463994979858e-01 6.244602426886558533e-02 2.444341182708740234e-01 1.242415830492973328e-01 -6.111950054764747620e-02 -3.684378862380981445e-01 -1.056578010320663452e-01 -1.026739273220300674e-02 9.396534413099288940e-03 1.714237481355667114e-01 -1.461263298988342285e-01 2.996312975883483887e-01 5.167515203356742859e-02 3.879526630043983459e-02 1.728374660015106201e-01 5.155806615948677063e-02 -1.086068600416183472e-01 -9.796482324600219727e-02 -1.916745305061340332e-02 2.127966135740280151e-01 -5.750098079442977905e-02 2.223457992076873779e-01 2.706244401633739471e-02 1.863035559654235840e-01 -1.486689448356628418e-01 2.220203727483749390e-01 6.731040030717849731e-02 1.466430630534887314e-02 3.202807903289794922e-01
1.024681329727172852e-01 1.997995674610137939e-01 -2.231961935758590698e-01 4.206105470657348633e-01 4.216808453202247620e-02 1.393998116254806519e-01 2.297965586185455322e-01 2.102898359298706055e-01 1.596994847059249878e-01 6.749506294727325439e-02 8.143205195665359497e-02 -1.050552204251289368e-01 2.046775072813034058e-02 5.088476836681365967e-02 -7.951413840055465698e-02 -1.786659806966781616e-01 -1.372722685337066650e-01 -1.966247148811817169e-02 6.117207929491996765e-02 -1.803857386112213135e-01 4.446445032954216003e-02 -1.651755720376968384e-02 -2.245405167341232300e-01 7.287424057722091675e-03 3.019754588603973389e-01 2.359563261270523071e-01 -1.286104917526245117e-01 5.022785812616348267e-02 2.182887680828571320e-02 1.822989434003829956e-01 -3.852273225784301758e-01 2.436431944370269775e-01
-7.250148802995681763e-02 1.811768412590026855e-01 1.982732713222503662e-01 7.757345587015151978e-02 1.339638233184814453e-01 -1.322006690315902233e-03 -4.940339550375938416e-02 1.658556908369064331e-01 1.806783825159072876e-01 2.028566747903823853e-01 -8.465462177991867065e-02 -6.277976185083389282e-02 -3.558004647493362427e-02 2.132349163293838501e-01 8.257417008280754089e-03 -1.189263910055160522e-01 1.678199321031570435e-01 1.405120790004730225e-01 -5.644597113132476807e-02 -1.167132332921028137e-01 -2.693018615245819092e-01 8.127643167972564697e-02 1.255115866661071777e-01 2.452561408281326294e-01 1.487773656845092773e-01 -1.121972650289535522e-01 2.185284197330474854e-01 -3.440270423889160156e-01 2.759454846382141113e-01 3.410882055759429932e-01 -1.448075659573078156e-02 3.310052454471588135e-01
-1.712353527545928955e-01 4.463371932506561279e-01 4.232411831617355347e-02 3.233571350574493408e-01 -8.123474568128585815e-02 6.801404803991317749e-02 -4.381257295608520508e-02 2.326184660196304321e-01 1.970738768577575684e-01 1.185842417180538177e-02 -1.871021538972854614e-01 -1.769273281097412109e-01 7.378871086984872818e-03 -2.233320325613021851e-01 -3.962662536650896072e-03 3.601734712719917297e-02 1.065018028020858765e-01 1.850647628307342529e-01 -7.640520110726356506e-03 -2.483958601951599121e-01 2.108426243066787720e-01 -9.026701003313064575e-02 1.413133442401885986e-01 2.706289291381835938e-01 1.308268904685974121e-01 6.813111156225204468e-02 2.141214758157730103e-01 -1.194080263376235962e-01 1.695224940776824951e-01 2.275315225124359131e-01 -1.544744521379470825e-01 4.385527595877647400e-02
-1.431338042020797729e-01 -7.213986944407224655e-03 -3.628185987472534180e-01 -8.811620622873306274e-02 -4.783113673329353333e-02 4.916990920901298523e-02 3.360226154327392578e-01 1.026006564497947693e-01 2.270745933055877686e-01 9.140631556510925293e-02 1.221397072076797485e-01 9.920220077037811279e-02 7.586842775344848633e-02 -6.740185897797346115e-03 -8.873035199940204620e-03 -1.228267028927803040e-01 2.385048866271972656e-01 1.270537450909614563e-02 -5.238804966211318970e-02 2.476488985121250153e-02 1.454325765371322632e-01 -1.302090734243392944e-01 2.691514492034912109e-01 -2.894398868083953857e-01 3.830879330635070801e-01 3.327907621860504150e-01 3.883497044444084167e-02 -2.595871388912200928e-01 -8.321124315261840820e-02 1.260009407997131348e-01 3.363467380404472351e-02 -3.483612090349197388e-02
-1.590783298015594482e-01 4.725043661892414093e-03 2.417850047349929810e-01 -1.715524643659591675e-01 5.915596336126327515e-02 -4.394862428307533264e-02 2.330139726400375366e-01 -6.019938737154006958e-02 6.387497484683990479e-02 -1.993025243282318115e-01 1.840041726827621460e-01 2.846275568008422852e-01 -1.613258421421051025e-01 -4.461854323744773865e-02 -5.908855237066745758e-04 -2.390910685062408447e-01 1.076894104480743408e-01 1.314201653003692627e-01 1.418879181146621704e-01 -1.081139594316482544e-01 -1.253284662961959839e-01 -8.730073273181915283e-02 -2.205324918031692505e-02 -1.184924021363258362e-01 4.786614775657653809e-01 1.164464578032493591e-01 -2.817250974476337433e-02 -1.854448765516281128e-01 -5.180079862475395203e-02 3.181932270526885986e-01 -1.961901634931564331e-01 2.464794814586639404e-01
-7.479691505432128906e-02 -6.398816406726837158e-02 -3.274932205677032471e-01 1.596896797418594360e-01 -4.070449247956275940e-02 -3.500466933473944664e-03 2.928291261196136475e-01 1.278591454029083252e-01 -4.581123962998390198e-02 8.764789998531341553e-02 -1.593839824199676514e-01 1.249853223562240601e-01 -2.629963755607604980e-01 -1.203054711222648621e-01 -2.348638884723186493e-02 -1.179949194192886353e-01 9.963282942771911621e-02 1.644935458898544312e-01 1.847624778747558594e-01 -2.849824428558349609e-01 2.388408482074737549e-01 -1.824114769697189331e-01 -1.083165854215621948e-01 8.621782809495925903e-02 2.143139690160751343e-01 4.030484415125101805e-04 4.378572702407836914e-01 -3.142549097537994385e-02 -1.390114426612854004e-01 1.997094005346298218e-01 -9.621500968933105469e-03 2.123967409133911133e-01
-1.629623025655746460e-01 3.417387008666992188e-01 -1.046969816088676453e-01 -2.112786322832107544e-01 -3.438230603933334351e-02 3.040081821382045746e-02 1.099251881241798401e-01 2.482669204473495483e-01 -1.421122550964355469e-01 1.223755255341529846e-01 3.452693223953247070e-01 2.898810803890228271e-01 1.650115288794040680e-02 -1.593545824289321899e-01 2.249502092599868774e-01 -1.780851632356643677e-01 3.622438013553619385e-02 1.966561079025268555e-01 1.307788640260696411e-01 -1.838815361261367798e-01 2.062945812940597534e-01 -3.665446490049362183e-02 -3.187913820147514343e-02 -2.591809630393981934e-01 1.611019372940063477e-01 -1.083461865782737732e-01 1.742325872182846069e-01 -7.705264538526535034e-02 2.003096044063568115e-01 -9.157552570104598999e-02 -3.878077864646911621e-02 2.276852428913116455e-01
2.438075654208660126e-02 2.376975566148757935e-01 -8.141224086284637451e-02 -1.424410101026296616e-02 -4.738534335047006607e-03 2.486735880374908447e-01 1.149917468428611755e-01 2.068333327770233154e-01 -1.550878137350082397e-01 2.036041319370269775e-01 -2.029438912868499756e-01 -2.006985247135162354e-01 2.084487527608871460e-01 7.239621877670288086e-02 2.285390198230743408e-01 -5.466386675834655762e-02 -1.437005996704101562e-01 1.235400512814521790e-01 4.047368168830871582e-01 -1.473339498043060303e-01 -1.094657406210899353e-01 -2.025495916604995728e-01 -2.325283437967300415e-01 3.951447084546089172e-02 2.616437375545501709e-01 -1.240790039300918579e-01 8.277062326669692993e-02 -2.579293847084045410e-01 -3.825497999787330627e-02 1.105955392122268677e-01 -2.244380712509155273e-01 -1.263219118118286133e-01
-2.928007543087005615e-01 1.108126714825630188e-01 -1.625872701406478882e-01 -2.440010458230972290e-01 -4.540775436908006668e-03 1.257766187191009521e-01 3.221251964569091797e-01 3.399957716464996338e-01 3.543488681316375732e-03 -2.002588361501693726e-01 1.795279532670974731e-01 1.158265247941017151e-01 -9.263313561677932739e-02 1.093100160360336304e-01 2.703000307083129883e-01 -2.098213285207748413e-01 1.925374716520309448e-01 -4.843607917428016663e-02 9.697797149419784546e-02 -1.665972918272018433e-01 1.304023861885070801e-01 4.701455682516098022e-02 -9.813501685857772827e-02 -1.598624587059020996e-01 2.856230139732360840e-01 -5.828674137592315674e-02 -1.276656147092580795e-02 -1.213196143507957458e-01 2.135328054428100586e-01 -6.916610896587371826e-02 -2.264751344919204712e-01 1.578855514526367188e-01
-1.940471231937408447e-01 3.727104067802429199e-01 -4.041668772697448730e-02 -6.097444891929626465e-02 1.767576932907104492e-01 1.242307722568511963e-01 1.149424389004707336e-01 1.376362144947052002e-01 -3.975454717874526978e-02 4.491520300507545471e-02 3.323765099048614502e-01 1.375381499528884888e-01 -1.282396912574768066e-01 -1.627155393362045288e-02 2.394005954265594482e-01 -9.752069413661956787e-02 1.477883458137512207e-01 -1.039937734603881836e-01 1.048088520765304565e-01 -1.376791000366210938e-01 8.008235692977905273e-02 3.313396498560905457e-02 7.106070965528488159e-02 -4.387981444597244263e-02 1.955996155738830566e-01 -3.502556681632995605e-02 2.445218414068222046e-01 -3.561965227127075195e-01 1.793440729379653931e-01 -1.905852258205413818e-01 -2.926215529441833496e-01 2.556902468204498291e-01
-3.372367620468139648e-01 1.845156103372573853e-01 -8.383157104253768921e-02 2.339456528425216675e-01 1.162676736712455750e-01 2.832585275173187256e-01 1.461464166641235352e-01 9.558570384979248047e-02 2.464986294507980347e-01 1.388901025056838989e-01 -1.459289789199829102e-01 2.002991968765854836e-03 3.234771639108657837e-02 -2.140462994575500488e-01 8.294001966714859009e-02 -1.242257133126258850e-01 -4.297456890344619751e-02 -1.592586189508438110e-02 8.059980720281600952e-02 -9.716490656137466431e-02 2.386717796325683594e-01 -3.074457943439483643e-01 1.238044500350952148e-01 -6.597822904586791992e-02 2.938646078109741211e-01 -1.341072171926498413e-01 1.011706963181495667e-01 7.406209409236907959e-02 2.994361706078052521e-02 3.351889252662658691e-01 2.361951470375061035e-01 1.318697482347488403e-01
-3.537496924400329590e-01 2.576802968978881836e-01 -3.059763312339782715e-01 -1.092931628227233887e-01 -1.723420321941375732e-01 6.105264276266098022e-02 3.086924552917480469e-01 7.900492846965789795e-02 -5.961095169186592102e-02 2.789051532745361328e-01 1.302284598350524902e-01 1.335166841745376587e-01 8.204950951039791107e-03 -1.205518022179603577e-01 3.385942578315734863e-01 -9.587800502777099609e-02 1.685983687639236450e-01 1.066594719886779785e-01 -1.040198653936386108e-01 -1.764826327562332153e-01 -3.327209502458572388e-02 1.458099391311407089e-02 1.478915661573410034e-01 -1.257028132677078247e-01 -1.887336932122707367e-02 1.967642605304718018e-01 -1.947747357189655304e-02 -2.808630764484405518e-01 1.051354557275772095e-01 2.250484079122543335e-01 -7.251174747943878174e-02 8.551385253667831421e-02
-6.814520061016082764e-02 4.455767273902893066e-01 -2.142232507467269897e-01 -1.497494429349899292e-01 3.508796170353889465e-02 2.405986636877059937e-01 7.524595409631729126e-02 -1.204728931188583374e-01 -3.081776797771453857e-01 6.718088686466217041e-02 1.131075546145439148e-01 2.545325644314289093e-02 3.090818598866462708e-02 -1.760290563106536865e-01 2.943301200866699219e-01 -8.693969249725341797e-02 1.774622350931167603e-01 -2.411994151771068573e-02 1.091859012376517057e-04 -1.792142689228057861e-01 -1.896216161549091339e-02 -1.160729452967643738e-01 1.720656901597976685e-01 1.074686422944068909e-01 2.789157330989837646e-01 8.699654042720794678e-02 2.062877118587493896e-01 -2.216683328151702881e-01 2.085377275943756104e-01 -9.914712607860565186e-02 -1.160979345440864563e-01 2.170642018318176270e-01
-1.936120688915252686e-01 2.996984720230102539e-01 2.791419858112931252e-03 -3.560425341129302979e-02 5.361908674240112305e-02 1.129502728581428528e-01 1.547806262969970703e-01 5.699125304818153381e-02 1.820001006126403809e-01 9.323090314865112305e-02 2.679131627082824707e-01 8.418155461549758911e-02 -2.085169106721878052e-01 1.389363557100296021e-01 2.536945939064025879e-01 -2.975199371576309204e-02 2.757882773876190186e-01 -9.278233163058757782e-03 3.591908141970634460e-02 -1.556756049394607544e-01 8.488699048757553101e-02 1.357837170362472534e-01 2.066391706466674805e-02 -3.630410134792327881e-02 2.959621250629425049e-01 1.777609139680862427e-01 2.372166514396667480e-01 -3.283819556236267090e-01 1.154343560338020325e-01 -9.026467800140380859e-02 -1.851358264684677124e-01 3.343168795108795166e-01
-2.733271420001983643e-01 7.425993680953979492e-02 1.180958524346351624e-01 1.767237633466720581e-01 7.441301643848419189e-02 1.073598191142082214e-01 2.601568996906280518e-01 4.305258393287658691e-02 1.124328449368476868e-01 3.405429050326347351e-02 -1.397617012262344360e-01 -4.291149601340293884e-02 3.298034667968750000e-01 -1.620851904153823853e-01 2.507669292390346527e-02 -1.043665781617164612e-01 -1.300864219665527344e-01 -7.978118956089019775e-02 3.339425101876258850e-02 -1.050624549388885498e-01 -9.088004007935523987e-03 -3.152472376823425293e-01 2.893171906471252441e-01 1.209422200918197632e-01 1.302476674318313599e-01 -1.537171304225921631e-01 1.191631108522415161e-01 7.298462092876434326e-02 8.625761419534683228e-02 5.111160278320312500e-01 6.547126919031143188e-02 1.998513191938400269e-01
-2.019176036119461060e-01 2.228279262781143188e-01 2.248126640915870667e-02 9.727641940116882324e-02 9.726935625076293945e-02 -1.216560453176498413e-01 -7.404188066720962524e-02 -2.162300609052181244e-02 9.960974007844924927e-02 8.516781032085418701e-02 -1.816361397504806519e-01 1.541304495185613632e-02 2.000795751810073853e-01 -9.951205551624298096e-02 7.061500847339630127e-02 -1.241865679621696472e-01 1.016493812203407288e-01 3.065727949142456055e-01 1.364029049873352051e-01 -2.619521617889404297e-01 -6.774684041738510132e-02 -2.319938987493515015e-01 6.424874067306518555e-02 1.068127155303955078e-01 3.708473742008209229e-01 -1.021200865507125854e-01 -1.070733666419982910e-01 -1.957635432481765747e-01 9.266417473554611206e-02 2.574818432331085205e-01 2.220266908407211304e-01 4.015395343303680420e-01
-3.468189835548400879e-01 -1.285267025232315063e-01 1.032069995999336243e-01 -9.800762683153152466e-02 1.244795545935630798e-01 2.671924978494644165e-02 1.032850444316864014e-01 1.616652607917785645e-01 4.397510737180709839e-02 -3.212932124733924866e-02 -1.783536225557327271e-01 6.543176621198654175e-02 1.989950798451900482e-02 1.720227897167205811e-01 -2.133788913488388062e-01 2.656841278076171875e-02 2.296702414751052856e-01 -3.253407776355743408e-02 6.876134127378463745e-02 -8.621624112129211426e-02 -2.102975733578205109e-02 -3.873853683471679688e-01 7.020622491836547852e-02 1.559904310852289200e-02 3.131926357746124268e-01 1.329126656055450439e-01 2.491813600063323975e-01 -1.881075501441955566e-01 -2.930902503430843353e-02 3.774216771125793457e-01 -1.468666195869445801e-01 2.736582159996032715e-01
-1.491779983043670654e-01 3.661825954914093018e-01 -2.818952873349189758e-02 -3.033892437815666199e-02 -5.701025947928428650e-02 1.998459398746490479e-01 1.562409251928329468e-01 4.949010536074638367e-02 1.826546341180801392e-01 -2.556439340114593506e-01 -2.302038967609405518e-01 9.871957451105117798e-02 3.967957794666290283e-01 3.927768766880035400e-01 -7.049809396266937256e-02 -7.909245043992996216e-02 1.031950116157531738e-02 2.212021499872207642e-01 -1.340920850634574890e-02 -1.187204122543334961e-01 -2.023312263190746307e-02 -2.206930145621299744e-02 2.019854038953781128e-01 -1.163974180817604065e-01 9.766314178705215454e-02 -8.841589093208312988e-02 3.212141245603561401e-02 -1.453282237052917480e-01 2.085831314325332642e-01 2.127731889486312866e-01 -1.185142621397972107e-01 1.631051003932952881e-01
1.128926873207092285e-01 2.201986312866210938e-02 -1.452395915985107422e-01 3.459852933883666992e-02 6.784746050834655762e-02 1.866794526576995850e-01 3.335940837860107422e-01 2.349796891212463379e-01 8.341530710458755493e-02 -5.988502502441406250e-02 3.111961670219898224e-02 -2.503426671028137207e-01 7.543093711137771606e-02 -2.230002731084823608e-01 -2.395660281181335449e-01 -2.052171081304550171e-01 1.210982650518417358e-01 9.529092162847518921e-02 3.912664651870727539e-01 -1.969984322786331177e-01 -3.071518242359161377e-02 -1.387935578823089600e-01 1.124222129583358765e-01 -1.484086457639932632e-02 6.154974550008773804e-02 -1.884426027536392212e-01 1.028335392475128174e-01 -8.441482484340667725e-02 1.081405654549598694e-01 9.252510033547878265e-03 -2.320546656847000122e-01 3.975912630558013916e-01
-8.736642450094223022e-02 2.384806722402572632e-01 5.852759629487991333e-02 6.525262445211410522e-02 -5.110140889883041382e-02 1.443754415959119797e-03 4.081549644470214844e-01 1.366082020103931427e-02 -9.953130781650543213e-02 6.872257683426141739e-03 1.043871864676475525e-01 5.233618989586830139e-02 -1.694289743900299072e-01 1.324973851442337036e-01 4.008436203002929688e-02 -5.811030417680740356e-02 2.400922030210494995e-01 -5.605741217732429504e-02 -1.008744351565837860e-02 -6.251628044992685318e-03 -1.987762749195098877e-01 2.049562893807888031e-02 -7.669678330421447754e-02 3.383564651012420654e-01 4.127831459045410156e-01 1.391831934452056885e-01 1.402489691972732544e-01 -2.531241178512573242e-01 9.119105339050292969e-02 1.131416764110326767e-02 1.256446093320846558e-01 4.057392179965972900e-01
6.608197093009948730e-02 -2.079924009740352631e-02 -1.140114814043045044e-01 1.259554475545883179e-01 -2.440177053213119507e-01 2.356704771518707275e-01 1.628606170415878296e-01 3.026354908943176270e-01 -7.887747138738632202e-02 -2.268113791942596436e-01 -1.324440836906433105e-01 -2.034996747970581055e-01 -2.792327851057052612e-02 -2.163621336221694946e-01 3.042363002896308899e-02 -1.619840562343597412e-01 -1.216982305049896240e-02 3.122342824935913086e-01 6.050466746091842651e-02 -2.917383313179016113e-01 -1.333111226558685303e-01 -3.848129138350486755e-02 -1.389551162719726562e-01 1.591546237468719482e-01 2.249528765678405762e-01 1.514104455709457397e-01 2.672643959522247314e-01 -1.889417693018913269e-02 1.184843108057975769e-01 3.497841954231262207e-01 -7.640427350997924805e-02 6.262423098087310791e-02
-1.364359706640243530e-01 -5.864604189991950989e-02 -5.887717753648757935e-02 2.617864012718200684e-01 -4.815763235092163086e-02 7.569845020771026611e-02 3.236680626869201660e-01 -1.192136481404304504e-01 9.118425659835338593e-03 3.409042060375213623e-01 4.735179990530014038e-02 4.118052870035171509e-02 1.886229030787944794e-02 -2.097008228302001953e-01 7.150567322969436646e-02 -1.446724385023117065e-01 9.828551858663558960e-02 2.205949574708938599e-01 7.944581657648086548e-02 -3.070731759071350098e-01 2.041069269180297852e-01 -2.140261679887771606e-01 1.926374994218349457e-02 2.877304553985595703e-01 3.385547697544097900e-01 -1.487442385405302048e-02 2.651641145348548889e-02 -1.358094364404678345e-01 2.104258984327316284e-01 2.559886872768402100e-02 -2.610276043415069580e-01 1.081777438521385193e-01
-2.746114730834960938e-01 4.409991577267646790e-02 -1.650798320770263672e-01 1.386378053575754166e-02 2.838740870356559753e-02 -2.238326817750930786e-01 8.528870344161987305e-02 3.810912072658538818e-01 -1.737744733691215515e-02 -1.136762425303459167e-01 -6.016337871551513672e-02 -1.620340794324874878e-01 7.568059954792261124e-03 8.902036398649215698e-02 2.242569178342819214e-01 -3.963256999850273132e-02 1.797085553407669067e-01 -2.436922043561935425e-01 6.233270838856697083e-02 -1.287299096584320068e-01 -1.431543081998825073e-01 -9.142766892910003662e-02 -5.862690508365631104e-02 -1.232288032770156860e-01 4.250404834747314453e-01 2.228310704231262207e-01 3.167743980884552002e-02 8.035591989755630493e-02 -5.441513657569885254e-02 2.506479918956756592e-01 -2.455895543098449707e-01 2.556565403938293457e-01
-1.483143270015716553e-01 -3.261144459247589111e-02 -1.431458592414855957e-01 5.036019906401634216e-02 -6.470912694931030273e-02 8.906418830156326294e-02 3.792377710342407227e-01 1.734138131141662598e-01 2.206582874059677124e-01 -1.772847212851047516e-02 -1.500253975391387939e-01 1.662155091762542725e-01 1.482173651456832886e-01 -1.999898999929428101e-02 2.461651898920536041e-02 1.753744482994079590e-01 -2.594954147934913635e-02 -2.775882929563522339e-02 1.814158409833908081e-01 -3.642884083092212677e-03 -2.031484246253967285e-02 -5.067663192749023438e-01 -3.335382044315338135e-02 -1.187110319733619690e-01 3.421432673931121826e-01 -5.270229652523994446e-02 2.871595323085784912e-01 -1.689562499523162842e-01 2.235243320465087891e-01 3.625762090086936951e-02 7.679487764835357666e-02 1.421580612659454346e-01
-2.785987257957458496e-01 4.143553599715232849e-02 -6.608320027589797974e-02 1.045881491154432297e-02 1.803311109542846680e-01 -5.491638183593750000e-02 1.943932920694351196e-01 6.374678015708923340e-02 3.887886404991149902e-01 -1.002267003059387207e-01 -2.017201781272888184e-01 1.149510592222213745e-01 3.526473790407180786e-02 -2.807867527008056641e-01 2.951952815055847168e-01 -1.315359771251678467e-01 1.440236866474151611e-01 1.891997009515762329e-01 8.950620144605636597e-02 -9.402656555175781250e-02 2.207072973251342773e-01 -1.072590351104736328e-01 6.626368314027786255e-02 2.401327341794967651e-01 2.226282507181167603e-01 -1.678616255521774292e-01 1.105731427669525146e-01 -9.423828870058059692e-02 1.838473826646804810e-01 2.453619092702865601e-01 3.633942082524299622e-02 2.221144884824752808e-01
-6.554022431373596191e-02 2.492920309305191040e-01 1.694369614124298096e-01 7.610837370157241821e-02 -9.910961985588073730e-02 6.861617416143417358e-02 2.856903374195098877e-01 1.886539906263351440e-01 2.605048418045043945e-01 -1.811368763446807861e-01 3.468383848667144775e-02 -2.382141351699829102e-01 1.608237177133560181e-01 -7.223145663738250732e-02 2.796521484851837158e-01 -2.527961134910583496e-01 3.318395093083381653e-02 8.390887081623077393e-02 2.388227283954620361e-01 -1.716811656951904297e-01 2.500485181808471680e-01 1.314414143562316895e-01 -6.728223711252212524e-02 1.490516960620880127e-01 3.498508334159851074e-01 2.196706272661685944e-02 -9.077782183885574341e-02 6.005954742431640625e-02 2.689343877136707306e-02 4.978942871093750000e-02 -3.102413713932037354e-01 -1.123538147658109665e-02
-1.607370525598526001e-01 7.338585704565048218e-02 2.015695422887802124e-01 -5.706215649843215942e-02 -1.186119616031646729e-01 -5.187886580824851990e-02 1.542578190565109253e-01 1.960637420415878296e-01 9.183022379875183105e-02 -2.167250066995620728e-01 2.419898658990859985e-01 2.724843919277191162e-01 -2.897812426090240479e-01 -1.043856516480445862e-01 1.516935974359512329e-01 -1.189001575112342834e-01 -1.491163820028305054e-01 2.019750326871871948e-01 8.890191465616226196e-02 -1.348543018102645874e-01 -2.224601656198501587e-01 -1.207523271441459656e-01 -2.867519482970237732e-02 -1.249107494950294495e-01 4.474360346794128418e-01 1.973700970411300659e-01 -1.329128146171569824e-01 -1.611126810312271118e-01 2.211461076512932777e-03 3.208623453974723816e-02 -5.922124534845352173e-02 2.621753811836242676e-01
2.152963913977146149e-02 1.587120145559310913e-01 -1.555367857217788696e-01 -1.602690219879150391e-01 2.417443841695785522e-01 1.552467644214630127e-01 1.143510043621063232e-01 2.761468291282653809e-01 1.074584499001502991e-01 2.004997991025447845e-02 7.398420572280883789e-02 -8.932466059923171997e-02 -3.091997001320123672e-03 -1.251018643379211426e-01 1.909891664981842041e-01 -1.720384955406188965e-01 -1.382969506084918976e-02 3.087170422077178955e-02 1.323944330215454102e-01 3.920469284057617188e-01 1.142943743616342545e-02 -5.544715374708175659e-02 4.636787995696067810e-02 7.624067366123199463e-02 4.539159834384918213e-01 5.553749203681945801e-02 2.340469360351562500e-01 -1.908214241266250610e-01 1.601891815662384033e-01 3.611488342285156250e-01 -7.413498312234878540e-02 -4.122180398553609848e-03
-1.782106980681419373e-02 1.079403162002563477e-01 -3.163906633853912354e-01 1.253315508365631104e-01 2.035863995552062988e-01 -4.006793722510337830e-02 7.710515707731246948e-02 1.168838441371917725e-01 2.108395695686340332e-01 -7.960916496813297272e-03 1.037268340587615967e-01 8.141405880451202393e-02 4.140318632125854492e-01 -2.269960343837738037e-01 1.805786341428756714e-01 1.081530936062335968e-02 -2.116271257400512695e-01 2.330068796873092651e-01 3.379054367542266846e-01 -1.508935093879699707e-01 5.230121314525604248e-02 -2.198526076972484589e-02 8.191226422786712646e-02 1.319390237331390381e-01 1.705775558948516846e-01 1.272483915090560913e-01 -1.490377821028232574e-02 -1.246697828173637390e-01 -2.595215141773223877e-01 3.154145181179046631e-01 2.081195265054702759e-02 1.711466722190380096e-02
-1.316832900047302246e-01 -2.178360819816589355e-01 -2.704292237758636475e-01 -1.778141558170318604e-01 2.248485088348388672e-01 -8.209837973117828369e-02 1.121156290173530579e-01 2.886297404766082764e-01 2.125794887542724609e-01 4.550747945904731750e-02 -3.501066938042640686e-02 -2.232208997011184692e-01 2.261600494384765625e-01 8.973653614521026611e-02 -2.546058222651481628e-02 -1.405818611383438110e-01 1.578079164028167725e-01 8.270920813083648682e-02 -1.110057383775711060e-01 -2.004173547029495239e-01 -7.120256870985031128e-02 -2.731399834156036377e-01 -1.620459556579589844e-01 -1.305609662085771561e-02 2.548766136169433594e-01 1.309393942356109619e-01 2.972933053970336914e-01 -2.112971246242523193e-01 2.017188258469104767e-02 2.460741400718688965e-01 -1.788807064294815063e-01 3.038822114467620850e-02
-9.567577391862869263e-02 2.894466221332550049e-01 -1.012252345681190491e-01 2.330645769834518433e-01 1.330728232860565186e-01 1.246628314256668091e-01 3.233401104807853699e-02 1.640955358743667603e-01 -1.884584724903106689e-01 8.698860555887222290e-02 -8.759459853172302246e-02 1.549784243106842041e-01 -1.573265343904495239e-01 2.010296136140823364e-01 2.443905733525753021e-02 -1.879644989967346191e-01 1.145698875188827515e-01 3.421548902988433838e-01 8.369682356715202332e-03 -1.081522405147552490e-01 -7.455670833587646484e-02 -1.081678867340087891e-01 -8.549249731004238129e-03 -1.649243235588073730e-01 3.389048576354980469e-01 -1.623809039592742920e-01 2.030706778168678284e-02 -3.663688004016876221e-01 3.308198228478431702e-02 2.542334794998168945e-01 2.273868322372436523e-01 1.600636094808578491e-01
-4.340824112296104431e-02 2.142325043678283691e-01 -2.488415092229843140e-01 -1.694398075342178345e-01 -1.475459188222885132e-01 8.092571049928665161e-02 2.675018906593322754e-01 -7.013078778982162476e-02 1.700200736522674561e-01 -6.295299530029296875e-02 3.631042689085006714e-02 1.864615827798843384e-01 1.028080955147743225e-01 5.271510034799575806e-02 9.948544204235076904e-02 -4.681403934955596924e-02 2.037176936864852905e-01 1.279892474412918091e-01 -1.988487094640731812e-01 -9.011513739824295044e-02 1.117874532938003540e-01 -2.363984137773513794e-01 9.717062115669250488e-02 -9.327493607997894287e-02 2.303261756896972656e-01 4.434781968593597412e-01 -1.756058186292648315e-01 -2.794365584850311279e-01 5.114358291029930115e-02 2.678684294223785400e-01 1.816629320383071899e-01 6.571067124605178833e-02
3.282260522246360779e-02 7.024133205413818359e-02 -2.409409433603286743e-01 1.878589689731597900e-01 6.161703914403915405e-02 2.759538888931274414e-01 1.263955086469650269e-01 4.354635477066040039e-01 1.153788268566131592e-01 1.103932261466979980e-01 -1.001114249229431152e-01 1.396729052066802979e-01 1.469160337001085281e-02 6.253914535045623779e-02 -1.536983102560043335e-01 -2.078002393245697021e-01 -3.564893901348114014e-01 -1.726869940757751465e-01 3.467416018247604370e-02 -7.024148851633071899e-02 1.588325053453445435e-01 -2.574080601334571838e-02 2.695873379707336426e-01 -4.056976735591888428e-02 2.272211164236068726e-01 1.132727563381195068e-01 -1.204339507967233658e-02 -2.204166948795318604e-01 5.370577052235603333e-02 -5.075114220380783081e-02 -1.816070079803466797e-02 3.269545137882232666e-01
-2.907053753733634949e-02 -1.514719724655151367e-01 -1.793912500143051147e-01 -2.913742512464523315e-02 2.257178165018558502e-02 1.610056161880493164e-01 3.563907146453857422e-01 1.643367856740951538e-01 7.646194845438003540e-02 -3.125784397125244141e-01 1.482662856578826904e-01 -6.518605351448059082e-02 1.948143690824508667e-01 -2.171904295682907104e-01 9.719698131084442139e-02 -1.463757753372192383e-01 2.052359133958816528e-01 -2.686708606779575348e-02 6.939570605754852295e-02 -1.851267814636230469e-01 6.935139745473861694e-02 -1.510459929704666138e-01 -1.164790429174900055e-02 -5.012020841240882874e-02 4.859679043292999268e-01 -2.216797322034835815e-01 1.519616991281509399e-01 -1.130767315626144409e-01 4.750443994998931885e-02 2.366603612899780273e-01 -1.150304004549980164e-01 1.098219826817512512e-01
-1.616186052560806274e-01 1.159345731139183044e-01 -2.268123626708984375e-02 2.042908072471618652e-01 1.835805773735046387e-01 -1.025123000144958496e-01 -4.656593874096870422e-02 3.600054681301116943e-01 1.408900916576385498e-01 -4.105371423065662384e-03 -2.809939906001091003e-02 -7.914661616086959839e-02 -1.753541082143783569e-01 2.677180990576744080e-02 -2.217406034469604492e-01 -1.847939565777778625e-02 7.518420368432998657e-02 3.161744177341461182e-01 -1.670465171337127686e-01 -2.297421842813491821e-01 1.033434867858886719e-01 -5.573599413037300110e-02 1.922890394926071167e-01 1.726053655147552490e-01 2.825372815132141113e-01 4.016575962305068970e-02 4.001756608486175537e-01 -1.959377899765968323e-02 2.059942036867141724e-01 2.534930408000946045e-01 -1.000138446688652039e-01 9.375745803117752075e-02
-2.752920687198638916e-01 1.395815014839172363e-01 -1.475743353366851807e-01 -1.282067149877548218e-01 7.946015149354934692e-02 -3.937233984470367432e-02 9.756286442279815674e-02 5.649492144584655762e-02 2.921592593193054199e-01 -8.333345502614974976e-02 -3.165694773197174072e-01 1.253221482038497925e-01 -3.911841660737991333e-02 -7.309682201594114304e-03 3.374146819114685059e-01 -5.410499870777130127e-04 1.240643784403800964e-01 1.663672626018524170e-01 -6.465304177254438400e-03 -2.524611055850982666e-01 4.707344993948936462e-02 -2.120373994112014771e-01 9.252578020095825195e-02 3.138342797756195068e-01 3.061569929122924805e-01 4.754659719765186310e-03 6.426446884870529175e-02 8.111773431301116943e-02 1.582962572574615479e-01 2.136051803827285767e-01 4.982351511716842651e-02 2.890965342521667480e-01
-9.090821444988250732e-02 3.718714416027069092e-01 5.368871614336967468e-02 -1.309073250740766525e-02 1.123050451278686523e-01 1.207686662673950195e-01 3.269009590148925781e-01 8.730176836252212524e-02 3.180124163627624512e-01 -2.405032217502593994e-01 2.500974237918853760e-01 -2.924277782440185547e-01 2.852602303028106689e-01 -3.015929460525512695e-02 1.201002225279808044e-01 9.573280811309814453e-03 6.654208898544311523e-02 1.506982594728469849e-01 3.330590948462486267e-02 -1.198037862777709961e-01 2.536996304988861084e-01 -7.766734063625335693e-02 8.379334956407546997e-02 2.280553728342056274e-01 2.009937614202499390e-01 -6.077774614095687866e-02 -1.442238092422485352e-01 7.193153351545333862e-02 -5.200478434562683105e-02 1.921613663434982300e-01 -4.461826011538505554e-02 1.454657316207885742e-01
-1.335190087556838989e-01 -5.235669761896133423e-02 -1.095138117671012878e-01 2.126098424196243286e-01 2.162939757108688354e-01 1.213843189179897308e-02 -5.794980376958847046e-02 1.807627826929092407e-01 2.807907760143280029e-01 -4.361022263765335083e-02 -1.147435456514358521e-01 -1.939044706523418427e-02 2.883628942072391510e-02 -6.872895359992980957e-02 1.795710325241088867e-01 1.476023048162460327e-01 -5.747596547007560730e-02 3.536512255668640137e-01 1.372596621513366699e-01 -3.286418616771697998e-01 1.253881454467773438e-01 -1.132217980921268463e-02 1.319587677717208862e-01 2.296126335859298706e-01 3.780903816223144531e-01 -1.060167104005813599e-01 1.302534043788909912e-01 -1.688410937786102295e-01 1.478570848703384399e-01 1.065379530191421509e-01 -3.295942246913909912e-01 5.180066451430320740e-02
-5.550206825137138367e-02 1.642704755067825317e-01 -1.114360317587852478e-01 2.221033908426761627e-02 2.724233828485012054e-02 1.408976912498474121e-01 3.886656090617179871e-02 2.696657478809356689e-01 -6.888399273157119751e-02 1.146816164255142212e-01 1.703784018754959106e-01 -4.355957731604576111e-02 -5.660540238022804260e-02 -5.511657148599624634e-02 -2.400678247213363647e-01 -9.055076539516448975e-02 -3.708646818995475769e-02 1.653537526726722717e-02 5.039658024907112122e-02 -3.951070904731750488e-01 -3.490622341632843018e-01 -2.070362418889999390e-01 3.306189477443695068e-01 -2.956542372703552246e-01 1.854048520326614380e-01 -2.575223892927169800e-02 -1.043275520205497742e-01 -9.293647110462188721e-02 -1.913105323910713196e-02 1.129730418324470520e-01 -3.003602027893066406e-01 2.483344823122024536e-01
-2.126706391572952271e-01 -1.884785294532775879e-01 -1.768359243869781494e-01 4.231262207031250000e-02 2.140141129493713379e-01 6.470637395977973938e-03 5.606457591056823730e-01 2.160606533288955688e-01 6.824289262294769287e-02 2.077061124145984650e-02 -6.099501252174377441e-02 -9.915810078382492065e-03 -1.269709914922714233e-01 2.800340764224529266e-03 6.984227150678634644e-02 3.639972209930419922e-02 1.789045892655849457e-02 -3.387453500181436539e-03 4.322321340441703796e-02 -4.119840860366821289e-01 -1.157541945576667786e-01 -1.062834411859512329e-01 -1.734275221824645996e-01 1.594286262989044189e-01 1.707681566476821899e-01 -1.206657811999320984e-01 3.219470977783203125e-01 -1.262906938791275024e-01 7.549411058425903320e-02 1.034812331199645996e-01 -8.072887361049652100e-02 9.863892942667007446e-02
3.685792908072471619e-02 1.711588799953460693e-01 -7.309123128652572632e-02 9.046732634305953979e-02 5.168937519192695618e-02 3.419770002365112305e-01 1.038458421826362610e-01 5.906391888856887817e-02 -2.605844438076019287e-01 -6.388279050588607788e-02 3.274516761302947998e-02 1.545813083648681641e-01 -3.938781842589378357e-02 -2.578699290752410889e-01 2.143413424491882324e-01 1.668559759855270386e-01 1.506926119327545166e-01 2.537785768508911133e-01 -3.845794498920440674e-02 -1.928599178791046143e-01 -9.828259795904159546e-02 -4.463464487344026566e-03 1.250514537096023560e-01 1.328237261623144150e-02 3.220782279968261719e-01 1.825761049985885620e-01 1.920126974582672119e-01 -2.046085298061370850e-01 3.261798620223999023e-01 1.134931817650794983e-01 2.298216801136732101e-03 3.110978007316589355e-01
1.676103472709655762e-01 2.521513700485229492e-01 1.073489245027303696e-02 1.690184175968170166e-01 1.318511068820953369e-01 2.052423506975173950e-01 3.199623525142669678e-01 2.505885958671569824e-01 3.275277465581893921e-02 -9.320429526269435883e-03 -1.107453703880310059e-01 -6.825243681669235229e-02 -3.712990507483482361e-02 -3.657988309860229492e-01 6.293576210737228394e-02 2.887710742652416229e-02 1.036165631376206875e-03 1.917317658662796021e-01 -1.120736598968505859e-01 -1.071238815784454346e-01 1.477920413017272949e-01 -5.166214331984519958e-02 -5.916403140872716904e-03 2.397013753652572632e-01 1.592619270086288452e-01 3.026110231876373291e-01 5.742013081908226013e-02 -1.362992227077484131e-01 1.714636236429214478e-01 4.238544106483459473e-01 1.417609769850969315e-02 -7.766797393560409546e-02
-1.212584674358367920e-01 -5.586963891983032227e-02 -1.562604457139968872e-01 1.048335283994674683e-01 2.814247310161590576e-01 2.728161513805389404e-01 4.765883684158325195e-01 2.054307460784912109e-01 -2.669945545494556427e-02 2.207101136445999146e-02 -1.754468772560358047e-03 7.280585914850234985e-02 5.255773663520812988e-03 -9.488383308053016663e-03 2.486761659383773804e-01 4.950698465108871460e-02 -6.884942203760147095e-02 -3.290616720914840698e-02 1.235406398773193359e-01 -2.371580302715301514e-01 -5.266982316970825195e-02 -2.213533520698547363e-01 -2.820876054465770721e-02 2.448359131813049316e-01 1.173845753073692322e-01 -2.175031416118144989e-02 2.017178088426589966e-01 -3.392595946788787842e-01 3.975393250584602356e-02 9.469696134328842163e-02 2.802860736846923828e-01 6.245150044560432434e-02
-9.634462743997573853e-02 2.054080218076705933e-01 -1.137107983231544495e-01 -1.741325557231903076e-01 4.590576514601707458e-02 2.689130902290344238e-01 9.593683481216430664e-02 3.198457658290863037e-01 1.208846271038055420e-01 4.847644641995429993e-02 1.662897914648056030e-01 -2.013792097568511963e-01 -8.085583895444869995e-02 -2.050901651382446289e-01 7.503377646207809448e-02 -9.317127615213394165e-02 -5.022544786334037781e-02 4.019840806722640991e-02 1.190273538231849670e-01 2.234387844800949097e-01 -1.232424676418304443e-01 -1.623088717460632324e-01 2.329042106866836548e-01 -3.673521056771278381e-02 4.228950142860412598e-01 3.203274011611938477e-01 -1.625911518931388855e-02 2.004385367035865784e-02 7.943534106016159058e-02 2.091408222913742065e-01 -1.496561616659164429e-01 2.265974730253219604e-01
-3.080711960792541504e-01 3.241853117942810059e-01 7.606350630521774292e-02 9.038355946540832520e-02 -7.386720925569534302e-02 2.230071276426315308e-01 1.705677062273025513e-01 -3.475532680749893188e-02 1.529719829559326172e-01 -4.605881124734878540e-02 -1.169742420315742493e-01 3.558238595724105835e-02 3.609365820884704590e-01 1.896281242370605469e-01 -2.072297632694244385e-01 1.062963753938674927e-01 -5.314838886260986328e-02 3.127373158931732178e-01 1.315442919731140137e-01 -3.197612985968589783e-02 9.955338388681411743e-02 -7.606504857540130615e-02 5.789168924093246460e-02 -8.251985162496566772e-02 2.055898755788803101e-01 -1.290885061025619507e-01 2.319253385066986084e-01 -1.775930449366569519e-02 2.144009023904800415e-01 2.807228267192840576e-01 -7.230638526380062103e-03 2.385971993207931519e-01
-2.928893268108367920e-01 3.198911547660827637e-01 -2.193066477775573730e-01 1.530639827251434326e-01 2.709635794162750244e-01 -1.629919111728668213e-01 -1.492636203765869141e-01 1.118239015340805054e-01 1.699018031358718872e-01 8.058709651231765747e-02 1.094528008252382278e-02 2.622067630290985107e-01 1.354545056819915771e-01 1.244196295738220215e-01 4.533476755023002625e-02 -6.390222162008285522e-02 -1.371833980083465576e-01 1.873897165060043335e-01 -7.041674107313156128e-02 -1.704695075750350952e-01 4.850694164633750916e-02 -1.784579306840896606e-01 1.453288346529006958e-01 -1.608783304691314697e-01 3.173686563968658447e-01 -1.737938821315765381e-01 1.418610364198684692e-01 -2.343274503946304321e-01 3.527651354670524597e-02 2.866830527782440186e-01 4.732504859566688538e-02 2.454208023846149445e-02
-3.351067425683140755e-04 1.264437288045883179e-01 -3.269229084253311157e-02 -4.184583202004432678e-02 -2.222345769405364990e-01 1.212370768189430237e-02 3.890888690948486328e-01 3.291900455951690674e-02 6.308677606284618378e-03 1.098555861972272396e-03 1.377128958702087402e-01 2.076271027326583862e-01 2.395014464855194092e-01 -3.138843178749084473e-01 1.054830253124237061e-01 -1.455071032978594303e-03 1.816574782133102417e-01 -1.640587151050567627e-01 -2.351108640432357788e-01 -1.964584887027740479e-01 -2.377154529094696045e-01 -7.891314476728439331e-02 1.672681421041488647e-01 1.285179257392883301e-01 1.556704193353652954e-01 -1.387193566188216209e-03 -5.222933366894721985e-02 -1.225655004382133484e-01 1.550709009170532227e-01 4.388931691646575928e-01 -1.737903654575347900e-01 -1.315285358577966690e-02
-1.112937554717063904e-01 2.003780305385589600e-01 -2.403798848390579224e-01 -2.919026017189025879e-01 1.591300666332244873e-01 3.405855298042297363e-01 3.065913617610931396e-01 -3.425862640142440796e-02 6.344791501760482788e-03 5.042344704270362854e-02 1.065788269042968750e-01 -5.981075018644332886e-02 -9.996088594198226929e-02 -1.567267477512359619e-01 3.099755048751831055e-01 -2.312435507774353027e-01 1.089466139674186707e-01 -8.559474349021911621e-02 3.817700594663619995e-02 -1.526802480220794678e-01 -5.929013341665267944e-02 -3.673295676708221436e-02 1.399593502283096313e-01 -1.824073493480682373e-01 1.149747669696807861e-01 -6.926867365837097168e-02 1.688281744718551636e-01 -2.949303090572357178e-01 1.494028568267822266e-01 -4.848045937251299620e-04 2.328616380691528320e-02 3.290724754333496094e-01
-2.565381824970245361e-01 1.724535524845123291e-01 -3.944632709026336670e-01 1.533376276493072510e-01 1.096167787909507751e-01 6.227689981460571289e-02 1.951894909143447876e-01 3.587507009506225586e-01 -8.094330877065658569e-02 2.513356506824493408e-01 9.368185885250568390e-03 6.455875933170318604e-02 3.651295602321624756e-02 1.990124769508838654e-02 -9.180393069982528687e-02 -6.224256381392478943e-02 7.639590650796890259e-02 1.174810603260993958e-01 3.123046457767486572e-01 -1.538013666868209839e-01 -8.751173503696918488e-03 -8.150179684162139893e-02 -4.799707978963851929e-02 1.000011414289474487e-01 2.597255632281303406e-02 -1.378215402364730835e-01 2.871025726199150085e-02 -8.719348907470703125e-02 1.953020244836807251e-01 3.365750908851623535e-01 2.977378368377685547e-01 1.631276905536651611e-01
-1.795494370162487030e-02 1.546777188777923584e-01 -6.826779246330261230e-02 1.756474673748016357e-01 -2.517874240875244141e-01 1.259748488664627075e-01 1.757204718887805939e-02 3.779594004154205322e-01 -2.740368619561195374e-02 -1.363842636346817017e-01 -3.960476070642471313e-02 4.294671863317489624e-02 3.663141727447509766e-01 -9.338465332984924316e-02 1.495904475450515747e-01 -2.925384342670440674e-01 8.515162765979766846e-02 -2.977037243545055389e-02 2.611190266907215118e-02 -5.020788908004760742e-01 -1.507678329944610596e-01 -1.989704668521881104e-01 1.069990918040275574e-01 4.868168383836746216e-02 1.147975847125053406e-01 -7.022753357887268066e-02 7.815729081630706787e-02 -1.679683625698089600e-01 -1.629586517810821533e-01 1.638442277908325195e-02 -1.562870591878890991e-01 5.882925540208816528e-02
-1.799077689647674561e-01 2.525707483291625977e-01 -8.021216094493865967e-02 -2.218542993068695068e-02 1.121089309453964233e-01 -1.736687868833541870e-02 1.363473981618881226e-01 2.372813671827316284e-01 -5.579367652535438538e-02 -1.344146132469177246e-01 1.193804368376731873e-01 2.887229919433593750e-01 -2.763293981552124023e-01 -3.071111440658569336e-01 3.055020868778228760e-01 -8.662580698728561401e-02 1.669212877750396729e-01 -4.011799395084381104e-02 -4.941240698099136353e-02 -3.115726113319396973e-01 -8.169652521610260010e-02 8.894174546003341675e-02 1.197440326213836670e-01 -8.158922195434570312e-02 1.161408945918083191e-01 -2.467664889991283417e-02 2.876253724098205566e-01 -1.031889230944216251e-03 -3.264333009719848633e-01 1.243320256471633911e-01 -9.304820746183395386e-02 1.636292338371276855e-01
-3.377336636185646057e-02 2.139220982789993286e-01 -9.008137881755828857e-02 2.647715434432029724e-02 3.442987054586410522e-02 1.220772266387939453e-01 4.278379976749420166e-01 7.445032894611358643e-02 -1.565301716327667236e-01 -4.118605516850948334e-03 -1.220811977982521057e-01 8.370813727378845215e-02 -1.043773889541625977e-01 8.627650141716003418e-02 2.194808572530746460e-01 -1.907841712236404419e-01 -6.849014759063720703e-02 8.769202977418899536e-02 -1.202557533979415894e-01 -2.874916195869445801e-01 -7.939222455024719238e-02 -1.791045218706130981e-01 7.301022112369537354e-02 -3.325140774250030518e-01 1.827523410320281982e-01 -1.219738647341728210e-01 -1.279909014701843262e-01 -1.892334371805191040e-01 4.824881255626678467e-02 1.022361963987350464e-01 -2.424413859844207764e-01 3.930267393589019775e-01
-3.431206345558166504e-01 2.805874645709991455e-01 -1.020825933665037155e-03 2.486383616924285889e-01 -9.551989287137985229e-02 2.957162261009216309e-01 2.287440001964569092e-01 1.622294187545776367e-01 4.726913291960954666e-03 -1.634528338909149170e-01 -6.929665058851242065e-02 5.953877419233322144e-02 2.395607233047485352e-01 2.896597981452941895e-01 3.518260642886161804e-02 1.539678722620010376e-01 -6.654280424118041992e-02 2.515085339546203613e-01 1.515965759754180908e-01 -3.460115939378738403e-02 1.550368368625640869e-01 -5.272573791444301605e-03 -7.562046498060226440e-02 -1.976348012685775757e-01 1.115809082984924316e-01 -1.211698651313781738e-01 1.513670682907104492e-01 -1.651075482368469238e-01 2.001204490661621094e-01 1.156197637319564819e-01 -1.343140751123428345e-01 2.360371351242065430e-01
2.030633855611085892e-03 -2.095730975270271301e-02 -1.795385628938674927e-01 1.055952627211809158e-03 9.248459339141845703e-02 1.774751693010330200e-01 2.530017197132110596e-01 9.604644775390625000e-02 2.049610614776611328e-01 -2.380502969026565552e-01 1.429984928108751774e-03 7.395208626985549927e-02 1.646329909563064575e-01 -2.159903049468994141e-01 2.038293182849884033e-01 -4.385615885257720947e-02 8.763764984905719757e-03 -1.697933226823806763e-01 8.220934122800827026e-02 -1.690994948148727417e-01 5.480551347136497498e-02 5.879100412130355835e-02 1.797449588775634766e-01 -7.783240824937820435e-02 3.306384384632110596e-01 -2.829151451587677002e-01 3.496354222297668457e-01 7.907763868570327759e-02 -1.597482264041900635e-01 3.311575055122375488e-01 -2.432280927896499634e-01 1.066339686512947083e-01
4.182624071836471558e-02 2.482627518475055695e-02 -9.053787216544151306e-03 -6.240812689065933228e-02 2.778096199035644531e-01 5.865256115794181824e-02 9.047390520572662354e-02 1.108954474329948425e-01 2.454925626516342163e-01 -1.844090409576892853e-03 5.875567719340324402e-02 8.196713030338287354e-02 1.796568036079406738e-01 1.492089629173278809e-01 2.028086483478546143e-01 2.056412398815155029e-02 4.780118912458419800e-02 1.873671263456344604e-01 -7.623809576034545898e-02 2.734180986881256104e-01 4.681688267737627029e-03 2.875323407351970673e-02 1.413004249334335327e-01 -1.425285786390304565e-01 5.402930378913879395e-01 1.149343624711036682e-01 9.801198542118072510e-02 -2.180227339267730713e-01 -1.930450089275836945e-02 3.716898560523986816e-01 -2.499433606863021851e-01 6.055200099945068359e-02
2.212271839380264282e-01 7.095844298601150513e-02 -1.366684329695999622e-03 1.094042286276817322e-01 2.264774441719055176e-01 1.646494120359420776e-01 3.081998229026794434e-01 2.564949691295623779e-01 1.010218858718872070e-01 -6.290364544838666916e-03 -1.394954323768615723e-01 -8.386798202991485596e-02 -1.219854652881622314e-01 -1.123121678829193115e-01 -3.607165813446044922e-01 -3.145519196987152100e-01 1.434436589479446411e-01 1.020906493067741394e-01 1.467370986938476562e-01 -1.768523305654525757e-01 1.381526440382003784e-01 -2.368933260440826416e-01 9.809323400259017944e-02 -6.637562811374664307e-02 1.658867299556732178e-01 -1.830821111798286438e-02 1.819643825292587280e-01 -3.559957146644592285e-01 -1.096292326110415161e-04 -1.108982693403959274e-02 -1.962303072214126587e-01 4.707211628556251526e-02
9.949640184640884399e-02 1.218352615833282471e-01 -1.380292922258377075e-01 1.183928847312927246e-01 -1.012090034782886505e-02 -9.720101207494735718e-02 3.648491501808166504e-01 -2.163214422762393951e-02 -6.520412117242813110e-02 1.384449899196624756e-01 2.027321457862854004e-01 -1.100752577185630798e-01 2.524449825286865234e-01 -2.068724781274795532e-01 1.486819237470626831e-01 1.747308671474456787e-01 6.026914343237876892e-02 3.839728981256484985e-02 -1.627561151981353760e-01 -1.603166162967681885e-01 -2.078834734857082367e-02 -1.525571942329406738e-01 -1.505388468503952026e-01 -2.556362152099609375e-01 2.273959070444107056e-01 1.566685140132904053e-01 6.746605783700942993e-02 -2.071952521800994873e-01 6.183700263500213623e-02 4.903489053249359131e-01 -2.708148397505283356e-02 1.597089469432830811e-01
5.141858756542205811e-02 1.895943731069564819e-01 1.148369237780570984e-01 7.631488144397735596e-02 1.319653727114200592e-02 1.441975831985473633e-01 -2.504789456725120544e-02 2.942511439323425293e-01 -7.422868162393569946e-02 9.418077021837234497e-02 5.592396855354309082e-02 9.524352848529815674e-02 -1.647917181253433228e-01 -1.630034670233726501e-02 -1.424538195133209229e-01 1.726575382053852081e-02 2.058212831616401672e-02 -6.746040284633636475e-02 6.826428323984146118e-02 -4.252286851406097412e-01 -1.780749708414077759e-01 -2.714584171772003174e-01 3.424925804138183594e-01 -3.618058264255523682e-01 1.548389047384262085e-01 1.197139620780944824e-01 -3.619743138551712036e-02 -1.012333184480667114e-01 -1.058947015553712845e-02 1.553728431463241577e-01 -2.359995394945144653e-01 2.928414046764373779e-01
-1.700096428394317627e-01 2.236725538969039917e-01 -1.021781340241432190e-01 1.165324300527572632e-01 2.655015587806701660e-01 9.084662795066833496e-02 6.187734752893447876e-02 1.176671683788299561e-01 2.824731171131134033e-01 8.497337996959686279e-02 -1.683471202850341797e-01 -9.894014149904251099e-02 1.549571603536605835e-01 -9.386865794658660889e-02 -1.234313324093818665e-01 6.844446808099746704e-02 1.119756251573562622e-01 3.175897756591439247e-03 2.680221498012542725e-01 -7.878598570823669434e-02 1.465887948870658875e-02 -9.516423195600509644e-02 3.322767838835716248e-02 7.884695380926132202e-02 1.256248354911804199e-01 -1.101386025547981262e-01 -1.773591339588165283e-01 -1.512373387813568115e-01 -4.914334975183010101e-03 6.275466680526733398e-01 -1.836069375276565552e-01 7.595156133174896240e-02
-6.945249438285827637e-02 4.824818968772888184e-01 -1.351813226938247681e-01 2.506613731384277344e-01 8.967516012489795685e-03 -2.853113710880279541e-01 1.879489123821258545e-01 2.185673862695693970e-01 1.215526238083839417e-01 1.620538905262947083e-02 1.145461574196815491e-02 9.117950499057769775e-02 3.269346654415130615e-01 4.527090117335319519e-02 -1.928862184286117554e-01 1.418201718479394913e-03 3.319000825285911560e-02 1.611723154783248901e-01 2.337668836116790771e-02 -2.163719832897186279e-01 2.718847943469882011e-03 1.355793625116348267e-01 1.167075559496879578e-01 -4.863747954368591309e-02 1.939161717891693115e-01 2.272718101739883423e-01 7.281134277582168579e-02 -2.717254161834716797e-01 1.321242749691009521e-01 -1.218245457857847214e-02 -2.263033539056777954e-01 -3.240678831934928894e-02
-2.842031419277191162e-01 5.067896246910095215e-01 -1.405299305915832520e-01 1.258524060249328613e-01 2.111337482929229736e-01 2.761808335781097412e-01 3.739886283874511719e-01 4.984571039676666260e-02 1.712725870311260223e-02 -2.407453358173370361e-01 1.132125109434127808e-01 2.229351997375488281e-01 1.714255064725875854e-01 -5.095602944493293762e-02 -8.255098760128021240e-02 1.136136520653963089e-02 -5.026894062757492065e-02 1.482981890439987183e-01 -2.325543314218521118e-01 6.303349137306213379e-02 9.659131616353988647e-02 1.935350592248141766e-03 8.281942456960678101e-02 -1.423394829034805298e-01 1.497015804052352905e-01 9.267341345548629761e-02 -7.061576098203659058e-02 9.481827728450298309e-03 -6.880959123373031616e-02 2.885001152753829956e-02 -4.585891216993331909e-02 2.028090655803680420e-01
7.397572696208953857e-02 2.300790548324584961e-01 -3.870662674307823181e-02 -1.352611780166625977e-01 -1.894340962171554565e-01 1.364705115556716919e-01 6.024194508790969849e-02 1.086802780628204346e-01 -7.428226619958877563e-02 1.728629469871520996e-01 2.936021685600280762e-01 3.162469863891601562e-01 -7.137917727231979370e-02 -5.430518090724945068e-02 2.168495804071426392e-01 -2.078484743833541870e-01 1.334971338510513306e-01 2.915544807910919189e-01 1.048274934291839600e-01 -1.371782571077346802e-01 6.810793280601501465e-02 -1.616864651441574097e-01 5.344918742775917053e-02 -1.217110306024551392e-01 3.238483667373657227e-01 -1.886132657527923584e-01 3.349044919013977051e-01 -2.290456742048263550e-01 1.212490424513816833e-01 1.142695695161819458e-01 6.538856774568557739e-02 1.173490509390830994e-01
-3.019365668296813965e-02 1.501837670803070068e-01 -1.498258411884307861e-01 -1.344370245933532715e-01 -2.364508360624313354e-01 8.493415266275405884e-02 2.831694781780242920e-01 2.455963939428329468e-01 -1.769311577081680298e-01 6.373514235019683838e-02 -1.251580473035573959e-02 -2.457646280527114868e-01 6.606248021125793457e-02 -8.253414928913116455e-02 -2.487705945968627930e-01 -8.733657002449035645e-02 -1.836679875850677490e-01 1.446926742792129517e-01 4.222671687602996826e-02 -2.620815038681030273e-01 -3.678158298134803772e-02 -2.497285008430480957e-01 -1.038683727383613586e-01 -6.030662730336189270e-02 2.062864452600479126e-01 -2.215855270624160767e-01 -3.744336217641830444e-02 -2.112366259098052979e-01 -8.240231126546859741e-02 3.632257878780364990e-01 -1.723501086235046387e-01 2.153722643852233887e-01
9.726251661777496338e-02 2.125636339187622070e-01 -1.494025588035583496e-01 1.125929802656173706e-01 -8.110345155000686646e-02 -9.032221883535385132e-02 -1.199759691953659058e-01 1.141124069690704346e-01 -1.135632768273353577e-02 -2.785366401076316833e-02 -1.165832132101058960e-01 8.317281305789947510e-02 7.098975777626037598e-02 1.909829117357730865e-02 -2.134087309241294861e-02 -4.274765551090240479e-01 2.296653389930725098e-01 3.489871919155120850e-01 1.248915493488311768e-01 1.046346351504325867e-01 -1.502274870872497559e-01 4.982338100671768188e-02 1.745597571134567261e-01 1.974586993455886841e-01 9.967524558305740356e-02 -9.026894718408584595e-02 3.250556886196136475e-01 -2.287223041057586670e-01 3.912065923213958740e-02 1.821384429931640625e-01 1.486113201826810837e-02 3.893789649009704590e-01
7.289742678403854370e-02 2.884111925959587097e-02 -1.757620424032211304e-01 1.186916157603263855e-01 -5.033655557781457901e-03 1.879596561193466187e-01 3.102083504199981689e-01 -6.259316578507423401e-03 -5.994874984025955200e-02 -5.264064297080039978e-03 2.979487478733062744e-01 3.018397986888885498e-01 1.463945060968399048e-01 -1.132697910070419312e-01 2.521068751811981201e-01 -3.298254311084747314e-01 1.086449325084686279e-01 1.706682145595550537e-01 1.335719674825668335e-01 -1.809953898191452026e-01 6.360187381505966187e-02 4.873333498835563660e-02 -5.597053095698356628e-02 -3.058106601238250732e-01 2.798524796962738037e-01 -8.090963214635848999e-02 2.047309279441833496e-02 -1.147617325186729431e-01 7.792024314403533936e-02 1.253464072942733765e-01 -2.502135932445526123e-01 2.229276299476623535e-01
-1.583501547574996948e-01 3.259513080120086670e-01 -7.013096660375595093e-02 9.607879072427749634e-02 1.199112683534622192e-01 -2.452250719070434570e-01 2.391029745340347290e-01 2.448473423719406128e-01 2.018162757158279419e-01 1.713027954101562500e-01 1.021110266447067261e-01 7.215561717748641968e-02 3.715509176254272461e-02 3.681323826313018799e-01 4.356261715292930603e-02 -1.566326320171356201e-01 -1.433222740888595581e-01 1.709520369768142700e-01 1.408506035804748535e-01 -3.150705099105834961e-01 8.173683285713195801e-02 -2.427010536193847656e-01 -7.364001870155334473e-02 4.714320600032806396e-02 3.304945304989814758e-02 -3.532113879919052124e-02 1.470206528902053833e-01 8.513874560594558716e-02 2.260538786649703979e-01 1.851340532302856445e-01 -7.425190880894660950e-03 2.347725480794906616e-01
1.894132047891616821e-01 3.215809166431427002e-01 -4.358906298875808716e-02 -1.808806806802749634e-01 -1.607029139995574951e-02 7.906512357294559479e-03 3.142436146736145020e-01 1.678237468004226685e-01 -1.445869803428649902e-01 2.707170844078063965e-01 7.267559319734573364e-02 8.315580897033214569e-03 2.884609997272491455e-01 1.531499624252319336e-01 5.467414483428001404e-02 -1.149451583623886108e-01 8.554331213235855103e-02 -2.215097844600677490e-01 8.535759896039962769e-02 -2.494222968816757202e-01 7.796430587768554688e-02 -2.291140556335449219e-01 -1.570423096418380737e-01 -1.477634757757186890e-01 2.628101408481597900e-01 -5.944568663835525513e-02 2.575454413890838623e-01 -1.217522844672203064e-01 5.868698284029960632e-02 1.839727610349655151e-01 -1.046568080782890320e-01 2.085579931735992432e-01
-7.658462971448898315e-02 2.668434679508209229e-01 -4.702356830239295959e-02 2.217178493738174438e-01 1.583610326051712036e-01 9.001750499010086060e-02 1.516890898346900940e-02 -1.027554124593734741e-01 -2.886482886970043182e-02 -6.197868660092353821e-02 -1.033896654844284058e-01 -7.634653896093368530e-02 1.424802988767623901e-01 3.400483354926109314e-02 2.184460172429680824e-03 -3.992794454097747803e-01 1.642104536294937134e-01 3.137860894203186035e-01 1.565021574497222900e-01 -5.448278039693832397e-02 -4.637809842824935913e-02 -1.715688556432723999e-01 2.205016463994979858e-02 3.780262544751167297e-02 1.009329631924629211e-01 -1.930450946092605591e-01 2.984024882316589355e-01 -2.264011353254318237e-01 -1.335335969924926758e-01 9.322821348905563354e-02 2.701269648969173431e-02 4.734054505825042725e-01
-1.051361486315727234e-01 2.746327519416809082e-01 8.430972695350646973e-02 -1.260377764701843262e-01 9.294334799051284790e-03 1.382137835025787354e-01 1.068780198693275452e-01 1.420552432537078857e-01 1.118758097290992737e-01 8.254550397396087646e-02 1.179113760590553284e-01 2.795436680316925049e-01 3.877203166484832764e-01 -1.162106469273567200e-01 4.515397548675537109e-02 1.333377417176961899e-02 -1.202890742570161819e-02 7.673760503530502319e-02 2.280547469854354858e-02 -2.186475098133087158e-01 -1.307458430528640747e-01 1.486976048909127712e-03 -3.386790305376052856e-02 1.614983379840850830e-01 1.442389935255050659e-01 2.837208807468414307e-01 1.818146705627441406e-01 -4.489775747060775757e-02 -3.853746354579925537e-01 3.906255066394805908e-01 -9.083737432956695557e-02 1.337811797857284546e-01
-2.748753726482391357e-01 3.624974936246871948e-02 -2.765550315380096436e-01 7.654344290494918823e-02 7.315852493047714233e-02 -9.483569115400314331e-02 1.333999335765838623e-01 1.730358898639678955e-01 -1.167742628604173660e-02 1.132536455988883972e-01 -3.121651411056518555e-01 -3.984938189387321472e-02 -1.270228810608386993e-02 3.257715702056884766e-02 1.105615776032209396e-02 -7.504083961248397827e-02 8.991727977991104126e-02 -1.373089998960494995e-01 5.320723727345466614e-02 7.901532202959060669e-02 9.302593767642974854e-03 -8.526919037103652954e-02 1.029032021760940552e-01 -2.233346700668334961e-01 5.224908590316772461e-01 3.170600235462188721e-01 1.347813010215759277e-01 2.944829314947128296e-02 -1.211799085140228271e-01 3.415521979331970215e-01 -1.633877307176589966e-01 7.278843224048614502e-02
-8.203720301389694214e-02 1.677864789962768555e-01 1.157413516193628311e-02 -7.734866440296173096e-02 1.698676198720932007e-01 5.800737813115119934e-02 4.029924795031547546e-02 2.498067468404769897e-01 -1.838147081434726715e-02 -4.197588562965393066e-02 3.768885135650634766e-01 7.379180938005447388e-02 -2.496621012687683105e-01 -1.593153327703475952e-01 3.783912062644958496e-01 -1.534166932106018066e-01 2.070751637220382690e-01 1.825891137123107910e-01 -1.434367615729570389e-02 -3.831343352794647217e-01 -2.031622827053070068e-01 -2.333013117313385010e-01 -1.023096963763237000e-01 -3.931848332285881042e-02 1.714884191751480103e-01 -6.162802502512931824e-02 6.304607540369033813e-02 -1.223727837204933167e-01 1.616376787424087524e-01 3.063453175127506256e-02 -4.841860383749008179e-03 2.203523367643356323e-01
3.469789773225784302e-02 1.522643715143203735e-01 -7.864131033420562744e-02 1.996867731213569641e-02 -7.257530838251113892e-02 -4.034984111785888672e-02 2.636573612689971924e-01 -9.679988026618957520e-02 2.901188135147094727e-01 4.270648956298828125e-02 4.078468978404998779e-01 -4.852555319666862488e-02 1.558586210012435913e-02 -7.470405194908380508e-03 7.921003550291061401e-02 -1.477941274642944336e-01 -5.447668954730033875e-02 -5.825534835457801819e-02 -7.574648596346378326e-03 4.629222676157951355e-02 -1.029104366898536682e-01 -8.546056598424911499e-02 9.942330420017242432e-02 -2.121805101633071899e-01 3.247497975826263428e-01 2.006108015775680542e-01 1.833487004041671753e-01 -2.325103580951690674e-01 9.116763621568679810e-02 4.418412744998931885e-01 -1.519598066806793213e-01 2.424288392066955566e-01
-1.953926086425781250e-01 3.466517329216003418e-01 -7.912316918373107910e-02 -1.513491570949554443e-02 1.790084838867187500e-01 1.321031749248504639e-01 1.955751627683639526e-01 2.469984441995620728e-01 -4.192282631993293762e-02 -4.290639236569404602e-02 9.795176982879638672e-02 1.773231923580169678e-01 -5.532851815223693848e-02 3.383440673351287842e-01 -2.709793671965599060e-02 -2.734586596488952637e-01 1.978193074464797974e-01 1.414186879992485046e-02 3.681990131735801697e-02 -1.412301510572433472e-01 6.232979148626327515e-02 1.149081066250801086e-01 1.176096051931381226e-01 2.543830312788486481e-02 1.734949648380279541e-01 -1.011149808764457703e-01 -1.145692989230155945e-01 -1.408342272043228149e-01 3.385841250419616699e-01 3.426159322261810303e-01 1.929312497377395630e-01 1.182732954621315002e-01
-3.256495893001556396e-01 3.091545701026916504e-01 -3.016950488090515137e-01 5.250585079193115234e-02 2.235707193613052368e-01 -1.422909274697303772e-02 -2.210814356803894043e-01 4.846597462892532349e-02 3.172619342803955078e-01 1.213200762867927551e-01 6.388320121914148331e-03 -1.868657954037189484e-02 2.723201513290405273e-01 9.302993863821029663e-02 2.470021881163120270e-02 -1.678440272808074951e-01 -1.936410516500473022e-01 1.611917018890380859e-01 8.362711220979690552e-02 -4.942898452281951904e-02 -4.426160454750061035e-02 -3.539915010333061218e-02 2.282001376152038574e-01 -9.037445485591888428e-02 2.029119431972503662e-01 -6.335607916116714478e-02 1.479392684996128082e-02 -2.470842450857162476e-01 7.178223226219415665e-03 3.475636243820190430e-01 -9.608111530542373657e-02 5.400582775473594666e-02
-2.591629028320312500e-01 -7.673779129981994629e-02 -1.751148849725723267e-01 7.708780467510223389e-02 1.316263973712921143e-01 -9.260234422981739044e-03 1.916685402393341064e-01 2.667614221572875977e-01 4.426808953285217285e-01 -4.434714093804359436e-02 -2.601078450679779053e-01 8.492414653301239014e-02 -2.503320202231407166e-02 -2.191283106803894043e-01 5.431008338928222656e-02 -1.573289036750793457e-01 7.770785596221685410e-03 2.420621365308761597e-01 1.690986007452011108e-01 -1.163506507873535156e-01 1.264118999242782593e-01 -5.097970366477966309e-02 -1.039927918463945389e-02 1.841753721237182617e-01 8.733515441417694092e-02 -1.748998165130615234e-01 1.582746952772140503e-01 -9.033510088920593262e-02 8.049824833869934082e-02 2.321863621473312378e-01 -9.608922898769378662e-02 3.484753668308258057e-01
2.181907445192337036e-01 2.273591002449393272e-03 -6.879457738250494003e-03 1.430779099464416504e-01 -7.927906513214111328e-02 2.453547120094299316e-01 2.468220740556716919e-01 2.470809668302536011e-01 1.878230273723602295e-01 -1.286591961979866028e-02 1.809543818235397339e-01 -5.541596934199333191e-02 1.674772500991821289e-01 -2.222548276185989380e-01 3.354977369308471680e-01 1.529431436210870743e-02 -6.681336462497711182e-02 -4.716000705957412720e-02 -1.256836950778961182e-01 -3.418797254562377930e-01 5.342533811926841736e-02 -2.934609949588775635e-01 2.742713689804077148e-01 2.782233059406280518e-02 1.010373830795288086e-01 -4.893404990434646606e-02 7.130175828933715820e-02 -2.328943163156509399e-01 1.031803786754608154e-01 3.116963431239128113e-02 -2.781304717063903809e-01 1.291436254978179932e-01
-4.488637447357177734e-01 6.638655066490173340e-02 -9.567905962467193604e-02 1.160756647586822510e-01 -3.300924599170684814e-02 7.445415854454040527e-02 2.959645986557006836e-01 3.785717859864234924e-02 6.850729137659072876e-02 -7.878797501325607300e-02 -2.000083774328231812e-01 5.697959288954734802e-02 1.897810548543930054e-01 -1.287117004394531250e-01 1.346225887537002563e-01 -1.722342520952224731e-01 -2.371175289154052734e-01 -1.599484123289585114e-02 1.983861438930034637e-02 -2.693799138069152832e-01 2.100437730550765991e-01 -2.054829895496368408e-01 1.570500880479812622e-01 -4.739761352539062500e-02 3.196986019611358643e-01 -1.116190701723098755e-01 8.206653594970703125e-02 7.056730240583419800e-02 6.804561614990234375e-02 3.785786330699920654e-01 6.146343797445297241e-02 2.235398814082145691e-02
-2.683360576629638672e-01 1.980275213718414307e-01 1.161242723464965820e-01 2.726390957832336426e-01 9.320095181465148926e-02 8.139437437057495117e-02 2.283672094345092773e-01 1.449839174747467041e-01 1.829812079668045044e-01 1.479462087154388428e-01 -2.007770985364913940e-01 1.254686266183853149e-01 1.189080774784088135e-01 3.024932928383350372e-03 3.376972675323486328e-02 5.491850525140762329e-02 -1.448639202862977982e-02 1.709220111370086670e-01 -7.887562364339828491e-02 -2.152065783739089966e-01 -2.067139595746994019e-01 7.613830268383026123e-03 8.727324008941650391e-02 2.773939371109008789e-01 1.909338086843490601e-01 8.013802021741867065e-02 5.029555782675743103e-02 -4.482958838343620300e-02 2.186304777860641479e-01 8.496397733688354492e-02 -4.640668332576751709e-01 -2.358953356742858887e-01
5.649373680353164673e-02 1.355770230293273926e-01 -3.352023959159851074e-01 3.211371004581451416e-01 1.276410818099975586e-01 2.375916987657546997e-01 2.434371970593929291e-02 1.267508119344711304e-01 2.061730772256851196e-01 3.893920686095952988e-03 -2.351966500282287598e-01 -5.107712373137474060e-02 -1.524081826210021973e-01 -6.150414422154426575e-02 1.738384217023849487e-01 -1.579864323139190674e-01 3.584271669387817383e-02 -1.006152108311653137e-01 1.005969643592834473e-01 -8.587961643934249878e-02 8.823121339082717896e-02 -2.824464440345764160e-01 2.180903404951095581e-01 8.188281953334808350e-02 2.778621315956115723e-01 -2.168042957782745361e-01 1.041787266731262207e-01 -1.735722124576568604e-01 2.432064563035964966e-01 2.412852197885513306e-01 -5.394840613007545471e-02 1.862673759460449219e-01
-7.136796414852142334e-02 3.439738154411315918e-01 8.044359087944030762e-02 -7.406964153051376343e-02 6.409918516874313354e-02 -3.642688691616058350e-02 1.753809601068496704e-01 7.568424940109252930e-02 1.468721125274896622e-02 5.659737437963485718e-02 -2.713446617126464844e-01 1.358262151479721069e-01 2.105794548988342285e-01 4.332204163074493408e-02 -7.171218097209930420e-02 1.087395697832107544e-01 -1.299654096364974976e-01 2.098800688982009888e-01 7.246147841215133667e-02 -2.021522969007492065e-01 -7.155102491378784180e-02 -8.386729657649993896e-02 1.432345062494277954e-01 -2.424544245004653931e-01 4.697850644588470459e-01 1.205666437745094299e-01 -1.437598615884780884e-01 -1.662106662988662720e-01 -3.789656758308410645e-01 1.741506904363632202e-01 2.697376534342765808e-02 8.554123342037200928e-02
-1.109787747263908386e-01 2.981448471546173096e-01 -2.499129176139831543e-01 2.715707719326019287e-01 1.806157641112804413e-02 2.300174981355667114e-01 2.293179482221603394e-01 -1.075212359428405762e-01 3.911165148019790649e-02 1.291525959968566895e-01 -7.711505889892578125e-02 5.718379840254783630e-02 1.104712784290313721e-01 1.105379387736320496e-01 2.549889124929904938e-02 -1.927391290664672852e-01 -2.992286682128906250e-01 5.989700183272361755e-02 5.704866349697113037e-02 -2.113676816225051880e-02 -1.076854020357131958e-02 -7.688962668180465698e-02 2.621502578258514404e-01 -3.020814806222915649e-02 1.385235190391540527e-01 7.065326906740665436e-03 -1.192305516451597214e-02 -1.171163767576217651e-01 2.071487903594970703e-01 4.408311545848846436e-01 2.777657210826873779e-01 1.886073946952819824e-01
-1.082149296998977661e-01 2.454488873481750488e-01 5.760143697261810303e-02 -2.599186301231384277e-01 5.074334517121315002e-02 2.341064661741256714e-01 1.717030704021453857e-01 2.377250641584396362e-01 2.132943868637084961e-01 -2.259502559900283813e-02 1.247647106647491455e-01 -3.505687788128852844e-02 -1.962001174688339233e-01 -2.908661663532257080e-01 1.558120995759963989e-01 -1.098559871315956116e-01 2.626619301736354828e-02 6.113998126238584518e-03 7.002744078636169434e-02 -1.676424033939838409e-02 -3.075611889362335205e-01 -1.183062419295310974e-01 2.823878824710845947e-01 7.240543514490127563e-02 3.312643170356750488e-01 1.737793684005737305e-01 6.864956766366958618e-02 -3.311133086681365967e-01 1.259886473417282104e-01 1.079554632306098938e-01 -7.311350107192993164e-02 7.003052532672882080e-02
1.092154905200004578e-01 4.817892983555793762e-02 3.625763952732086182e-02 -1.836029253900051117e-02 -1.055830158293247223e-02 1.614326238632202148e-01 2.655090391635894775e-01 -4.045588150620460510e-02 2.253375202417373657e-01 -9.875819832086563110e-02 1.485202461481094360e-01 -2.955690920352935791e-01 1.932239383459091187e-01 -1.421338170766830444e-01 -2.095745503902435303e-01 -6.637252122163772583e-02 2.488687448203563690e-02 1.134926006197929382e-01 3.742894232273101807e-01 -3.183744847774505615e-01 -2.257989943027496338e-01 -2.928623370826244354e-02 3.039530292153358459e-02 -3.172042071819305420e-01 1.668177992105484009e-01 6.404825299978256226e-02 8.013635128736495972e-02 1.503700390458106995e-02 1.180168688297271729e-01 2.500509321689605713e-01 -2.258150279521942139e-01 1.887252181768417358e-01
-1.243730410933494568e-01 2.621127665042877197e-01 3.934154659509658813e-02 -1.259163469076156616e-01 -2.716943919658660889e-01 -1.026683747768402100e-01 3.166027069091796875e-01 2.524792030453681946e-02 8.204735815525054932e-02 -9.200030565261840820e-02 1.652104109525680542e-01 -7.433156669139862061e-02 1.499579995870590210e-01 -1.345071494579315186e-01 3.993417024612426758e-01 -1.709160506725311279e-01 4.845141246914863586e-02 2.427195757627487183e-01 3.494786918163299561e-01 -2.060637921094894409e-01 2.502422779798507690e-02 1.081993654370307922e-01 1.822464615106582642e-01 5.611199885606765747e-02 1.942669153213500977e-01 -3.489596024155616760e-02 3.112550766672939062e-04 -2.308265268802642822e-01 1.178377270698547363e-01 1.807520538568496704e-01 1.500235199928283691e-01 -7.416948210448026657e-03
-3.797703608870506287e-02 2.415503561496734619e-01 -9.982603043317794800e-02 -4.923481866717338562e-02 -2.726968005299568176e-02 1.305164862424135208e-02 1.320970654487609863e-01 2.780767083168029785e-01 2.750413306057453156e-02 6.411758065223693848e-02 -1.369163841009140015e-01 -2.568459510803222656e-01 1.847805529832839966e-01 -7.357379421591758728e-03 -1.456871628761291504e-01 -3.978303670883178711e-01 -1.245252862572669983e-01 3.489904999732971191e-01 -2.068672627210617065e-01 -6.961740553379058838e-02 1.209099143743515015e-01 -5.144495889544487000e-02 -1.508680880069732666e-01 7.038881629705429077e-02 3.055484294891357422e-01 9.966807812452316284e-02 3.199721276760101318e-01 -1.387227624654769897e-01 -3.336027264595031738e-03 -5.566744133830070496e-02 -2.640714347362518311e-01 -3.420119732618331909e-02
-1.611534953117370605e-01 2.483365833759307861e-01 -2.191266790032386780e-02 -1.389032453298568726e-01 -1.147216260433197021e-01 1.366895344108343124e-02 2.238819152116775513e-01 2.602114975452423096e-01 4.454311449080705643e-03 4.090400412678718567e-02 -9.774918854236602783e-02 -1.748989373445510864e-01 1.329584866762161255e-01 1.139124855399131775e-03 2.040940523147583008e-01 2.630120515823364258e-01 -1.939257681369781494e-01 1.622521579265594482e-01 2.152633219957351685e-01 -3.710812032222747803e-01 7.911098003387451172e-02 -2.314280271530151367e-01 3.696241080760955811e-01 5.903272423893213272e-03 1.581146717071533203e-01 7.291872799396514893e-02 -4.843252152204513550e-02 1.760726980865001678e-02 2.574865221977233887e-01 3.483347967267036438e-02 -2.107829153537750244e-01 -4.116833582520484924e-02
2.524362206459045410e-01 8.430495113134384155e-02 5.496466159820556641e-02 2.845162712037563324e-02 9.690021164715290070e-03 1.667027473449707031e-01 2.381038665771484375e-01 2.372845709323883057e-01 -8.377836644649505615e-02 -8.613191545009613037e-02 -2.198402583599090576e-01 -2.672436833381652832e-01 8.075751364231109619e-02 -4.122641384601593018e-01 2.860690057277679443e-01 -1.735812425613403320e-01 1.749857887625694275e-02 2.055974602699279785e-01 7.327650487422943115e-02 -3.406822681427001953e-01 -8.928585797548294067e-02 -4.617733880877494812e-02 -1.035329550504684448e-01 7.161652296781539917e-02 1.839468181133270264e-01 6.917609274387359619e-02 2.129856199026107788e-01 -1.785388216376304626e-02 1.893367618322372437e-01 2.169247120618820190e-01 -6.791768968105316162e-02 6.111602298915386200e-03
-2.254945784807205200e-01 6.932381540536880493e-02 -1.362518221139907837e-01 -1.047610864043235779e-01 2.199808955192565918e-01 -2.123472988605499268e-01 1.909982860088348389e-01 1.118436083197593689e-01 1.689133942127227783e-01 -8.741372078657150269e-02 -2.516404092311859131e-01 -5.741861835122108459e-02 4.505831748247146606e-02 -2.322652786970138550e-01 5.349816381931304932e-02 -2.238665372133255005e-01 1.130927726626396179e-01 1.746350079774856567e-01 1.836244761943817139e-01 -2.810504138469696045e-01 -2.199919428676366806e-03 -3.814806044101715088e-02 4.878581967204809189e-03 1.139079332351684570e-01 2.720184028148651123e-01 -1.376501917839050293e-01 9.387462586164474487e-02 -2.666100561618804932e-01 1.725112646818161011e-01 7.760188728570938110e-02 1.608067303895950317e-01 3.945333659648895264e-01
-4.113939125090837479e-03 3.635908961296081543e-01 1.780066490173339844e-01 -2.385000139474868774e-01 -5.707269161939620972e-02 1.155452355742454529e-01 1.786794364452362061e-01 7.845817506313323975e-02 1.747744828462600708e-01 1.127014681696891785e-01 2.370749861001968384e-01 1.350073516368865967e-02 -3.541424497961997986e-02 -3.300971910357475281e-02 2.349808514118194580e-01 -2.017025351524353027e-01 2.036118954420089722e-01 -1.036305446177721024e-03 -6.599069386720657349e-02 -4.834946990013122559e-02 -4.476142525672912598e-01 -6.018188595771789551e-02 2.272689342498779297e-01 2.293237596750259399e-01 2.595477998256683350e-01 1.564141549170017242e-02 5.749898403882980347e-02 -1.361003369092941284e-01 -5.902975425124168396e-02 2.434448003768920898e-01 -6.650608032941818237e-02 1.168911606073379517e-01
-1.342959553003311157e-01 3.442713022232055664e-01 -1.340020149946212769e-01 -1.877863556146621704e-01 -5.091167613863945007e-02 -2.813272923231124878e-02 3.021430969238281250e-01 3.223266825079917908e-02 1.181251779198646545e-01 3.458013758063316345e-02 2.088392227888107300e-01 1.210996434092521667e-01 -4.510568454861640930e-02 -2.390532195568084717e-01 -4.934196546673774719e-02 4.126194864511489868e-02 1.374658644199371338e-01 -7.470145076513290405e-02 -3.298908472061157227e-01 -1.576273515820503235e-02 -7.873111218214035034e-02 -1.457206904888153076e-01 6.090204790234565735e-02 2.879365682601928711e-01 1.794873178005218506e-01 2.168578561395406723e-03 6.711222231388092041e-02 -1.662107110023498535e-01 1.588345021009445190e-01 4.464171528816223145e-01 -1.728228032588958740e-01 1.068832799792289734e-01
-1.647170037031173706e-01 3.252033889293670654e-02 7.158827967941761017e-03 -1.918399706482887268e-02 8.285981416702270508e-02 -2.016686201095581055e-01 3.065249919891357422e-01 2.097427248954772949e-01 2.699429988861083984e-01 -1.139869168400764465e-01 -1.949111670255661011e-01 9.730167686939239502e-02 9.272531419992446899e-02 -6.997320055961608887e-02 1.873949617147445679e-01 -1.865713149309158325e-01 -5.088920146226882935e-02 -1.257971376180648804e-01 8.201897144317626953e-02 -8.816135674715042114e-02 2.244316339492797852e-01 -1.217813715338706970e-01 1.845159381628036499e-01 2.022940516471862793e-01 2.047028243541717529e-01 -1.402322202920913696e-01 3.517617881298065186e-01 -8.912300318479537964e-02 1.266253441572189331e-01 1.772094219923019409e-01 4.499620944261550903e-02 3.916283547878265381e-01
-2.199345640838146210e-02 1.764483004808425903e-01 4.147693142294883728e-02 9.416316449642181396e-02 -1.051146388053894043e-01 2.882163524627685547e-01 1.054218262434005737e-01 1.909829378128051758e-01 -3.511321917176246643e-02 -1.622407883405685425e-01 3.019877709448337555e-02 -7.129815220832824707e-02 1.941121965646743774e-01 -2.404193133115768433e-01 3.127463161945343018e-01 -7.226417958736419678e-02 -1.346100121736526489e-01 -1.199494600296020508e-01 1.886562407016754150e-01 -3.145951628684997559e-01 -1.292980462312698364e-01 -4.395482242107391357e-01 5.457853898406028748e-03 9.621005505323410034e-02 2.262248098850250244e-01 -2.852221392095088959e-02 2.242439836263656616e-01 -5.490459874272346497e-02 5.404277890920639038e-02 -1.490515023469924927e-01 -1.982433795928955078e-01 1.673956662416458130e-01
-2.041433453559875488e-01 3.770015239715576172e-01 1.172274649143218994e-01 2.732836306095123291e-01 -1.728615760803222656e-01 2.654022723436355591e-02 3.831085190176963806e-02 3.187824785709381104e-01 1.647687107324600220e-01 -1.175159737467765808e-01 -1.679471880197525024e-01 -4.720643535256385803e-02 -1.088428571820259094e-01 -2.328270375728607178e-01 -4.454289749264717102e-02 1.058100983500480652e-01 -7.879941910505294800e-02 2.781153321266174316e-01 -1.502236537635326385e-02 -1.968911737203598022e-01 1.785431653261184692e-01 -1.056004166603088379e-01 2.384218275547027588e-01 2.370026409626007080e-01 1.482336670160293579e-01 4.771802574396133423e-02 2.094377577304840088e-01 -5.858438089489936829e-02 1.528533846139907837e-01 1.614766120910644531e-01 -1.158847436308860779e-01 1.745187938213348389e-01
-2.848297059535980225e-01 2.448952049016952515e-01 1.624346226453781128e-01 1.689188331365585327e-01 3.190008699893951416e-01 -7.546037435531616211e-02 -2.807211317121982574e-02 2.640453279018402100e-01 -4.828638210892677307e-02 1.011006385087966919e-01 4.123124480247497559e-02 -2.196593396365642548e-02 1.101906076073646545e-01 -6.503282487392425537e-02 -1.150674894452095032e-01 -2.316255271434783936e-01 2.689174711704254150e-01 7.382884621620178223e-02 2.960352599620819092e-01 -7.742723077535629272e-02 -1.683762967586517334e-01 -1.278845071792602539e-01 1.912726610898971558e-01 -5.320346355438232422e-02 2.157741487026214600e-01 -8.399017900228500366e-02 -5.255375802516937256e-02 -1.533480733633041382e-01 -6.364426761865615845e-02 2.179380208253860474e-01 1.868782341480255127e-01 3.257866203784942627e-01
2.537645101547241211e-01 8.913403749465942383e-02 1.149869337677955627e-01 8.476903289556503296e-02 2.155495733022689819e-01 2.289015203714370728e-01 1.651003211736679077e-01 3.827259838581085205e-01 1.504581123590469360e-01 9.549748501740396023e-04 6.860568653792142868e-03 4.891145043075084686e-03 2.359373122453689575e-01 -1.892981231212615967e-01 -2.951540239155292511e-02 -8.624821901321411133e-02 -2.108204066753387451e-01 3.490301966667175293e-02 8.324836939573287964e-02 -4.204832017421722412e-01 -1.625123806297779083e-02 -1.499409079551696777e-01 1.616531312465667725e-01 -1.839795112609863281e-01 1.784768998622894287e-01 -5.516383796930313110e-02 -5.418691411614418030e-02 2.397466218098998070e-03 -8.018914610147476196e-03 -4.438656382262706757e-03 -3.582099080085754395e-01 1.837735027074813843e-01
-1.971314549446105957e-01 4.998162388801574707e-01 2.796475403010845184e-02 1.492689847946166992e-01 3.204334676265716553e-01 7.506367564201354980e-02 2.516909688711166382e-02 1.890036463737487793e-01 1.399665419012308121e-02 -1.091914921998977661e-01 2.948363497853279114e-02 9.926009923219680786e-02 1.429033726453781128e-01 -9.273075312376022339e-02 -8.093933016061782837e-02 -9.508436173200607300e-02 7.121036201715469360e-02 2.759480178356170654e-01 1.859702616930007935e-01 -8.979584090411663055e-03 -6.516905128955841064e-02 -1.051385104656219482e-01 3.935872614383697510e-01 6.705434620380401611e-02 1.145239919424057007e-01 -6.997572630643844604e-02 -3.709659725427627563e-02 -2.601627027615904808e-03 -3.118977546691894531e-01 -1.165234856307506561e-02 -6.759564578533172607e-02 2.533097267150878906e-01
-2.355061620473861694e-01 2.824917733669281006e-01 -2.658210098743438721e-01 3.411169648170471191e-01 2.271987497806549072e-01 -7.613876461982727051e-02 -1.045109853148460388e-01 1.295375227928161621e-01 2.867965102195739746e-01 6.394139677286148071e-02 -8.243370056152343750e-02 2.454091561958193779e-03 1.080069318413734436e-02 2.067546844482421875e-01 -9.798271954059600830e-02 -1.439574062824249268e-01 -6.415644288063049316e-02 6.771737337112426758e-02 -8.932586014270782471e-02 -6.087534874677658081e-02 8.518965542316436768e-02 -2.297916710376739502e-01 1.433894336223602295e-01 9.400526434183120728e-02 3.130701184272766113e-01 6.896968185901641846e-02 2.376744598150253296e-01 -1.341872513294219971e-01 6.306143105030059814e-02 3.227830529212951660e-01 -1.002070531249046326e-01 1.447295844554901123e-01
-2.389277219772338867e-01 1.573203951120376587e-01 -2.434805631637573242e-01 1.421335786581039429e-01 2.179044783115386963e-01 -6.313331425189971924e-03 1.759826838970184326e-01 3.944343328475952148e-01 8.481646329164505005e-02 -1.231519058346748352e-01 -2.088955193758010864e-01 -1.930803209543228149e-01 -1.235767081379890442e-02 1.073329225182533264e-01 5.539790168404579163e-02 9.079114347696304321e-02 -1.118175312876701355e-01 1.460813581943511963e-01 -6.561103463172912598e-02 -1.800561398267745972e-01 4.650261718779802322e-03 3.991078212857246399e-02 -3.708393126726150513e-02 9.535174071788787842e-02 3.876668810844421387e-01 -2.690090239048004150e-01 1.865336745977401733e-01 -2.234476655721664429e-01 2.658057212829589844e-01 9.490647912025451660e-02 -3.782138973474502563e-02 -8.503501117229461670e-02
-2.767285704612731934e-01 3.937833383679389954e-02 -3.672785311937332153e-02 -2.583632469177246094e-01 2.639481425285339355e-02 2.003456354141235352e-01 1.146884486079216003e-01 2.853136360645294189e-01 1.410535573959350586e-01 5.065423995256423950e-02 1.016692593693733215e-01 -1.740753203630447388e-01 -2.038908004760742188e-01 -3.633144199848175049e-01 5.047244206070899963e-02 -8.843964338302612305e-02 -4.728667810559272766e-02 1.251813322305679321e-01 2.245059609413146973e-01 -9.525872766971588135e-02 -1.464208960533142090e-01 -9.018155746161937714e-03 3.124944865703582764e-01 -9.449032694101333618e-02 4.246832430362701416e-01 1.127047911286354065e-01 1.668671071529388428e-01 -8.280958235263824463e-02 6.169972941279411316e-02 1.414231956005096436e-01 2.945865690708160400e-02 1.158385425806045532e-01
1.283977478742599487e-01 2.982595562934875488e-01 2.881041169166564941e-02 4.091122150421142578e-01 7.191465049982070923e-02 -5.820516496896743774e-02 3.692626357078552246e-01 2.165719121694564819e-01 -1.327501833438873291e-01 1.077568158507347107e-02 -5.971745774149894714e-02 4.590213298797607422e-02 1.606901288032531738e-01 2.092536687850952148e-01 4.349023476243019104e-02 -1.651013791561126709e-01 -7.389812171459197998e-02 1.580898016691207886e-01 1.541726440191268921e-01 -1.302547454833984375e-01 1.363434270024299622e-02 -1.456066370010375977e-01 6.569167226552963257e-02 -9.874392300844192505e-02 8.544676005840301514e-03 1.188497804105281830e-02 6.178267672657966614e-02 -8.355353027582168579e-03 3.561894893646240234e-01 2.890669405460357666e-01 1.929111196659505367e-03 3.019719421863555908e-01
-7.545092701911926270e-02 2.340646684169769287e-01 -2.270333319902420044e-01 -1.551351975649595261e-02 -7.996395975351333618e-02 -4.080188646912574768e-02 3.656713664531707764e-01 2.850777208805084229e-01 1.139718964695930481e-01 1.699113398790359497e-01 -2.474358528852462769e-01 -3.210110068321228027e-01 1.278648972511291504e-01 -8.072178810834884644e-02 -2.237044125795364380e-01 -8.258520066738128662e-02 -1.325688418000936508e-02 3.350310027599334717e-01 9.013003110885620117e-02 -4.286324605345726013e-02 1.705890148878097534e-01 -1.569553017616271973e-01 -8.512679487466812134e-02 1.573382019996643066e-01 1.081974804401397705e-01 1.141079887747764587e-01 7.939077168703079224e-02 -1.944360733032226562e-01 5.545659922063350677e-03 6.633956730365753174e-02 -3.025651574134826660e-01 7.679974287748336792e-02
2.207344323396682739e-01 2.484970092773437500e-01 -1.466592699289321899e-01 1.582234054803848267e-01 -2.156915515661239624e-01 8.937113732099533081e-02 2.310481294989585876e-02 2.315616458654403687e-01 8.324703574180603027e-02 -9.331370890140533447e-02 9.509578347206115723e-02 5.573210492730140686e-02 1.696891486644744873e-01 -1.731404662132263184e-01 2.031844481825828552e-02 4.544292390346527100e-02 1.041048318147659302e-01 -3.916473127901554108e-03 -2.640784904360771179e-02 -3.267068862915039062e-01 7.914779335260391235e-02 -9.988088160753250122e-02 -2.674135565757751465e-01 1.873505264520645142e-01 2.816615998744964600e-01 2.821264564990997314e-01 9.905447252094745636e-03 -2.462711557745933533e-02 3.731270730495452881e-01 2.814563810825347900e-01 -1.435955166816711426e-01 7.380656152963638306e-02
3.144573047757148743e-02 -6.079609040170907974e-03 2.186976373195648193e-02 2.329182922840118408e-01 -1.339630335569381714e-01 2.412097156047821045e-01 2.072271257638931274e-01 -1.061336137354373932e-02 -1.049970239400863647e-01 2.480338066816329956e-01 3.697665408253669739e-02 8.997159451246261597e-02 -1.017264723777770996e-01 -6.465560197830200195e-02 1.455008089542388916e-01 -2.524322867393493652e-01 -1.646436005830764771e-01 1.938134729862213135e-01 1.181441769003868103e-01 -3.044837117195129395e-01 2.919195890426635742e-01 -8.382579684257507324e-02 1.448360234498977661e-01 2.918525338172912598e-01 3.259815573692321777e-01 -8.626793324947357178e-02 -3.255486115813255310e-02 -2.188019007444381714e-01 1.301888823509216309e-01 1.021248102188110352e-01 -2.665303647518157959e-01 1.132989451289176941e-01
-2.652322947978973389e-01 -1.050166562199592590e-01 -3.305053710937500000e-01 -8.079565316438674927e-02 2.954187244176864624e-02 -6.374011188745498657e-02 1.142569929361343384e-01 3.934781551361083984e-01 2.146090418100357056e-01 -3.896827623248100281e-02 1.206012070178985596e-01 -1.227980256080627441e-01 1.542254835367202759e-01 2.097650663927197456e-03 -1.228767037391662598e-01 -2.502352595329284668e-01 2.082537412643432617e-01 -2.375009655952453613e-01 -9.940173476934432983e-02 -2.378858923912048340e-01 4.891547560691833496e-02 -9.601251780986785889e-02 -5.550297722220420837e-02 -1.389009654521942139e-01 2.792819142341613770e-01 2.035851180553436279e-01 -2.046127337962388992e-03 -8.665799349546432495e-02 -9.040183387696743011e-03 1.993002146482467651e-01 -1.448116302490234375e-01 2.517476081848144531e-01
1.303496956825256348e-01 2.914415597915649414e-01 -3.500051200389862061e-01 2.716043591499328613e-01 -8.154649287462234497e-02 -1.002514176070690155e-02 2.554316259920597076e-02 -9.081819653511047363e-02 5.882670357823371887e-02 -1.328220069408416748e-01 -1.739362627267837524e-01 5.658007785677909851e-02 -2.022463828325271606e-01 -1.408129334449768066e-01 4.347112029790878296e-02 -3.570706024765968323e-02 9.915862232446670532e-02 3.003614544868469238e-01 7.795614749193191528e-02 -7.214036583900451660e-02 -1.904986202716827393e-01 -7.985635846853256226e-02 1.152062639594078064e-01 -2.368927933275699615e-02 4.390193819999694824e-01 2.157174497842788696e-01 -6.692387163639068604e-02 -1.907702237367630005e-01 -1.536257117986679077e-01 1.626572906970977783e-01 -6.140020862221717834e-02 2.566903829574584961e-01
-2.296871393918991089e-01 5.642379820346832275e-02 -1.422097627073526382e-02 -4.804077744483947754e-02 1.789310574531555176e-01 -2.928117290139198303e-02 1.915614604949951172e-01 2.426525354385375977e-01 4.001503884792327881e-01 2.493589371442794800e-02 -1.674104481935501099e-01 6.566679477691650391e-02 1.878685504198074341e-01 1.327066868543624878e-02 1.919050663709640503e-01 -2.984805405139923096e-01 4.292925819754600525e-03 1.949165016412734985e-01 2.426537722349166870e-01 -1.319008618593215942e-01 -2.847329899668693542e-02 -1.904433220624923706e-02 -2.709688246250152588e-01 1.402174681425094604e-01 1.377168148756027222e-01 -5.165867507457733154e-02 2.779697179794311523e-01 8.790569752454757690e-02 -4.494030028581619263e-02 2.345240712165832520e-01 -1.036370992660522461e-01 2.751216888427734375e-01
-2.482744865119457245e-02 7.813397049903869629e-02 -2.898199260234832764e-01 2.590350806713104248e-01 1.600418984889984131e-01 3.191400766372680664e-01 2.475095093250274658e-01 1.582144200801849365e-01 2.010362595319747925e-01 5.119549110531806946e-02 1.363206803798675537e-01 3.975353389978408813e-02 6.701406557112932205e-03 6.234782282263040543e-03 1.795349568128585815e-01 -2.383995503187179565e-01 -2.401184290647506714e-01 1.043162420392036438e-01 4.197364673018455505e-02 -1.941730380058288574e-01 1.453731805086135864e-01 -3.216460347175598145e-01 1.709663271903991699e-01 9.854047745466232300e-02 -4.183540120720863342e-02 1.179532110691070557e-01 -3.404930233955383301e-02 -1.459802389144897461e-01 2.661390304565429688e-01 1.226814389228820801e-01 1.186554059386253357e-01 2.577805519104003906e-01
2.626821771264076233e-02 1.569401174783706665e-01 -1.092628017067909241e-01 6.131478771567344666e-02 -6.288724392652511597e-02 1.900610029697418213e-01 3.415155410766601562e-01 6.409076601266860962e-02 -1.108602359890937805e-01 6.223580613732337952e-02 1.527334451675415039e-01 4.137672483921051025e-01 1.241517346352338791e-02 -4.684204980731010437e-02 3.404910564422607422e-01 -3.136816322803497314e-01 7.532718032598495483e-02 1.614830791950225830e-01 1.033928468823432922e-01 -2.054294198751449585e-01 9.391406178474426270e-02 3.646680340170860291e-02 1.479645352810621262e-02 -3.444258272647857666e-01 2.089252918958663940e-01 -1.609158366918563843e-01 6.067792698740959167e-02 -6.523324549198150635e-02 8.036963641643524170e-02 1.349724978208541870e-01 -2.076925039291381836e-01 1.088891401886940002e-01
3.027621507644653320e-01 9.660384804010391235e-02 -2.773877680301666260e-01 3.582125306129455566e-01 -6.836887449026107788e-03 4.266422614455223083e-02 9.540452808141708374e-02 1.477644685655832291e-02 2.259690910577774048e-01 8.435767889022827148e-02 7.289766654139384627e-05 5.842536687850952148e-02 2.061164006590843201e-02 -1.633583009243011475e-01 1.536285430192947388e-01 -2.928321659564971924e-01 2.504491508007049561e-01 6.191447377204895020e-02 1.931391358375549316e-01 -2.766327857971191406e-01 4.259187728166580200e-02 -1.601510122418403625e-02 -2.778833173215389252e-02 -2.229783982038497925e-01 2.400445044040679932e-01 1.963443160057067871e-01 2.663694880902767181e-02 -1.697525829076766968e-01 -2.191974818706512451e-01 1.466158777475357056e-01 -1.517775207757949829e-01 1.824106276035308838e-01
-1.080643385648727417e-01 2.276138067245483398e-01 -1.301543135195970535e-02 1.186946779489517212e-01 3.486467301845550537e-01 -4.025004431605339050e-02 3.659420013427734375e-01 -3.420396149158477783e-02 -1.095638275146484375e-01 -4.807667434215545654e-02 1.854745596647262573e-01 4.143598023802042007e-03 1.675267070531845093e-01 9.998705983161926270e-02 1.386613100767135620e-01 -8.823532611131668091e-02 1.015323400497436523e-01 -1.762620657682418823e-01 3.648683130741119385e-01 -1.794409751892089844e-01 -2.817196771502494812e-02 -4.319381415843963623e-01 1.498592197895050049e-01 2.379572018980979919e-02 7.925114035606384277e-02 1.227054521441459656e-01 1.999707426875829697e-03 -4.861647635698318481e-02 -1.536437422037124634e-01 2.498275935649871826e-01 -4.791295155882835388e-03 -1.528002023696899414e-01
1.010017171502113342e-01 -8.098945021629333496e-02 3.735879063606262207e-02 9.268779307603836060e-02 1.139556393027305603e-01 8.281073719263076782e-02 9.982521086931228638e-02 -7.273182272911071777e-03 2.893613278865814209e-01 7.791537791490554810e-02 9.607020765542984009e-02 -2.563017234206199646e-02 -7.055037468671798706e-02 -3.792190551757812500e-02 1.212289631366729736e-01 3.279566764831542969e-02 2.045330405235290527e-02 -2.739815786480903625e-02 -1.269368380308151245e-01 2.033240348100662231e-01 1.646189950406551361e-02 -2.614986300468444824e-01 -1.033884380012750626e-02 9.142047166824340820e-02 6.508433222770690918e-01 1.357904225587844849e-01 1.364440321922302246e-01 -2.899779081344604492e-01 1.637123227119445801e-01 1.751415580511093140e-01 -1.248947530984878540e-01 2.606946229934692383e-01
8.402856439352035522e-02 -7.132831495255231857e-03 1.834620907902717590e-02 7.823102921247482300e-02 3.812355687841773033e-03 2.579271793365478516e-01 2.706943750381469727e-01 8.293413370847702026e-02 2.699689865112304688e-01 -4.325370863080024719e-02 -3.321557119488716125e-02 -2.587884366512298584e-01 -1.923111081123352051e-02 3.192576766014099121e-02 -2.168419361114501953e-01 -1.366904526948928833e-01 -1.190373557619750500e-03 3.019513189792633057e-01 3.967256844043731689e-01 -3.387942016124725342e-01 -1.353176981210708618e-01 -1.162705197930335999e-01 1.167992576956748962e-01 -7.951603829860687256e-02 1.590833514928817749e-01 -4.761509597301483154e-02 1.014894992113113403e-01 -1.400064378976821899e-01 1.658704727888107300e-01 1.379568316042423248e-02 -2.445633709430694580e-01 2.639694511890411377e-01
4.587427526712417603e-02 3.035294115543365479e-01 -1.109666898846626282e-01 -1.607533171772956848e-02 -2.519401609897613525e-01 4.700073599815368652e-02 1.076814457774162292e-01 2.830161452293395996e-01 1.836672797799110413e-02 -3.734448179602622986e-02 2.378548979759216309e-01 1.641991361975669861e-02 -2.214898914098739624e-01 -1.414833366870880127e-01 4.411698579788208008e-01 -8.475680649280548096e-02 1.194367110729217529e-01 6.781833618879318237e-02 2.063131928443908691e-01 -1.090610027313232422e-01 -2.046873047947883606e-02 -1.939197331666946411e-01 1.990762352943420410e-01 -7.160020619630813599e-02 9.442938864231109619e-02 2.757663428783416748e-01 1.606573462486267090e-01 -2.873968183994293213e-01 -8.747902512550354004e-02 1.172039806842803955e-01 -1.011719554662704468e-01 1.588972359895706177e-01
-2.860087156295776367e-01 1.310345530509948730e-01 -1.006435323506593704e-02 -1.855703592300415039e-01 1.041721403598785400e-01 2.762889564037322998e-01 1.774996072053909302e-01 9.567347913980484009e-02 2.864783070981502533e-02 -1.509628742933273315e-01 -1.573116332292556763e-02 3.121284544467926025e-01 -3.518591821193695068e-02 4.228547587990760803e-02 1.026812754571437836e-02 6.621209438890218735e-03 4.684241488575935364e-03 -1.682139933109283447e-01 2.289903461933135986e-01 -8.554680645465850830e-02 1.181999295949935913e-01 -2.639218270778656006e-01 -1.315794587135314941e-01 6.167479977011680603e-02 1.060065850615501404e-01 1.861914396286010742e-01 2.552613019943237305e-01 -2.564724683761596680e-01 2.572374343872070312e-01 3.751746416091918945e-01 -1.572909802198410034e-01 1.134139522910118103e-01
-1.123949699103832245e-02 2.752963006496429443e-01 -1.915526241064071655e-01 -1.238396465778350830e-01 5.709232762455940247e-02 1.859374344348907471e-01 2.857895493507385254e-01 2.177122235298156738e-01 -3.817554190754890442e-02 -3.173099458217620850e-02 2.565664052963256836e-01 6.295296549797058105e-02 -7.096253335475921631e-03 -1.136634349822998047e-01 4.166556894779205322e-01 -4.521850496530532837e-02 4.098727405071258545e-01 -1.931016594171524048e-01 1.739820241928100586e-01 -4.591381549835205078e-02 -1.355878114700317383e-01 -8.351390808820724487e-02 4.400559887290000916e-02 -4.943472146987915039e-02 9.732259809970855713e-02 -4.541293159127235413e-02 1.991378366947174072e-01 -2.405069619417190552e-01 1.741022318601608276e-01 5.692933499813079834e-02 -2.984849922358989716e-02 1.827641725540161133e-01
-1.789326369762420654e-01 3.988401889801025391e-01 -1.523662805557250977e-01 -2.164198756217956543e-01 8.007179200649261475e-02 2.203905582427978516e-01 2.291335761547088623e-01 6.560049951076507568e-02 -3.001103997230529785e-01 9.865149855613708496e-02 1.529817283153533936e-01 1.210752204060554504e-01 -6.698988378047943115e-03 -2.917527258396148682e-01 2.000438719987869263e-01 1.008919533342123032e-02 8.595017343759536743e-02 1.765695512294769287e-01 6.336537003517150879e-02 -2.793269157409667969e-01 1.794192492961883545e-01 -2.493174746632575989e-02 5.547202657908201218e-03 -1.616660356521606445e-01 2.054821848869323730e-01 8.020254969596862793e-02 1.257015764713287354e-01 -5.900977551937103271e-02 1.986235976219177246e-01 -4.387769848108291626e-02 -1.212026998400688171e-01 2.456317394971847534e-01
-4.512319713830947876e-02 2.321367263793945312e-01 -9.794001281261444092e-02 1.433686763048171997e-01 7.909248024225234985e-02 1.405151635408401489e-01 9.948990494012832642e-02 1.705037653446197510e-01 8.436144143342971802e-02 1.735715419054031372e-01 -4.777435585856437683e-02 1.050181966274976730e-02 1.826403588056564331e-01 3.190321326255798340e-01 -3.150679543614387512e-02 -3.688487708568572998e-01 1.336617469787597656e-01 -1.272465917281806469e-03 1.638835370540618896e-01 -1.090231910347938538e-01 2.113614678382873535e-01 -3.212035000324249268e-01 3.440804779529571533e-01 -5.560739710927009583e-02 1.386178135871887207e-01 2.659586071968078613e-01 -1.154009476304054260e-01 1.963313203305006027e-03 2.920821309089660645e-01 8.197616040706634521e-02 3.195014223456382751e-02 1.219801008701324463e-01
1.612035185098648071e-01 2.852890491485595703e-01 1.927393488585948944e-02 1.080728173255920410e-01 1.466839909553527832e-01 1.633216589689254761e-01 9.863173961639404297e-02 3.470132052898406982e-01 -1.769598871469497681e-01 1.485025733709335327e-01 4.650017991662025452e-02 1.786675490438938141e-02 3.142248094081878662e-01 7.396145910024642944e-02 -5.349260289222002029e-03 -4.186398684978485107e-01 -5.228028818964958191e-02 -8.675237745046615601e-02 -2.585604488849639893e-01 -1.406948119401931763e-01 -7.358704507350921631e-02 1.310813874006271362e-01 6.980444490909576416e-02 1.571005731821060181e-01 3.387347757816314697e-01 6.540238112211227417e-02 1.911671608686447144e-01 -2.358751744031906128e-01 3.591844579204916954e-03 -2.431717142462730408e-02 -6.798931211233139038e-02 3.748581185936927795e-02
-1.602505296468734741e-01 1.571373045444488525e-01 -3.553940355777740479e-02 3.745514433830976486e-03 5.690072476863861084e-02 -3.410470858216285706e-02 1.339826285839080811e-01 6.625597178936004639e-02 -4.965502768754959106e-02 -3.418499603867530823e-02 2.675426006317138672e-01 1.665757596492767334e-01 5.271982401609420776e-02 -9.478403627872467041e-02 3.991194367408752441e-01 -1.323560476303100586e-01 1.943215578794479370e-01 2.310173511505126953e-01 1.052130386233329773e-01 -1.689422726631164551e-01 2.986765503883361816e-01 1.380408108234405518e-01 7.497706264257431030e-02 -2.527240216732025146e-01 1.566946357488632202e-01 -8.942597196437418461e-04 3.537453413009643555e-01 -2.690582871437072754e-01 1.574586778879165649e-01 -1.749101281166076660e-02 -1.243869066238403320e-01 2.427373975515365601e-01
-1.000095345079898834e-02 2.528319954872131348e-01 -5.766022577881813049e-02 9.819689206779003143e-03 1.528765410184860229e-01 1.276135593652725220e-01 3.498008549213409424e-01 5.704790353775024414e-02 -2.759840190410614014e-01 2.861380577087402344e-02 -1.459022611379623413e-01 4.325108975172042847e-02 -5.399661511182785034e-02 -1.682233065366744995e-02 1.789761483669281006e-01 8.338123559951782227e-03 -5.886544659733772278e-02 8.320354856550693512e-03 1.262301355600357056e-01 1.152379717677831650e-02 -5.035844817757606506e-02 5.611668154597282410e-02 7.597570121288299561e-02 -1.556679308414459229e-01 4.222235083580017090e-01 1.679735034704208374e-01 -1.352423876523971558e-01 -1.989335715770721436e-01 1.760930866003036499e-01 3.193351998925209045e-02 -1.980942785739898682e-01 4.908409714698791504e-01
-8.120295405387878418e-02 1.247743517160415649e-01 -1.710482239723205566e-01 1.141212955117225647e-01 2.695218920707702637e-01 1.142271086573600769e-01 2.908567190170288086e-01 7.010670751333236694e-02 1.002924591302871704e-01 -6.897983700037002563e-02 -7.693696767091751099e-02 -1.869978569447994232e-02 1.436199545860290527e-01 -9.652882069349288940e-02 1.927284300327301025e-01 -2.677178680896759033e-01 -3.994964808225631714e-02 -5.140413343906402588e-02 8.441370300715789199e-05 -4.627765417098999023e-01 1.452334225177764893e-01 -1.540661901235580444e-01 1.284067332744598389e-01 -1.084816735237836838e-02 1.429218053817749023e-01 -2.441443949937820435e-01 9.452904760837554932e-02 -2.450385987758636475e-01 3.925359249114990234e-01 6.231766939163208008e-02 4.720395803451538086e-02 1.070604994893074036e-01
[truncated: 3,260,081 more chars]
