# Supplementary material for: The Language of Innovation
Source: PLoS One. 2020 Apr 30;15(4):e0230107. doi: 10.1371/journal.pone.0230107 (PMC7194493; doi:10.1371/journal.pone.0230107)
Supplement: S13 File — (GZ) [file pone.0230107.s013.tar.gz › 1991-1995/V2Run_16_VS_4500_embeddings1991-1995ED32.txt]

-7.683804631233215332e-02 2.387302815914154053e-01 -7.830188423395156860e-02 -2.217101454734802246e-01 -2.298444695770740509e-02 2.685438096523284912e-01 -1.135106533765792847e-01 -3.170667886734008789e-01 5.439272150397300720e-02 -6.326276063919067383e-02 -1.579129695892333984e-01 -1.934697479009628296e-01 1.220949813723564148e-01 1.273131836205720901e-02 2.194440811872482300e-01 1.210947241634130478e-02 -3.244901821017265320e-02 2.135037034749984741e-01 -1.799071431159973145e-01 1.479188166558742523e-02 1.977038979530334473e-01 -1.034570038318634033e-01 -2.087519019842147827e-01 -3.192623555660247803e-01 -2.141201943159103394e-01 1.290109902620315552e-01 -3.993841111660003662e-01 -9.509745985269546509e-02 -6.546739605255424976e-04 4.299402609467506409e-02 2.128845006227493286e-01 -1.016292050480842590e-01
-1.070327311754226685e-01 1.724627465009689331e-01 1.770821064710617065e-01 2.705824971199035645e-01 2.170511707663536072e-02 -6.341259181499481201e-02 -1.497606933116912842e-01 -1.088085994124412537e-01 -1.097746714949607849e-01 -6.120935454964637756e-02 3.600830584764480591e-02 -1.899938583374023438e-01 2.369722723960876465e-01 2.147248834371566772e-01 -2.934287786483764648e-01 4.747273400425910950e-02 6.976941972970962524e-02 3.105295300483703613e-01 -1.215736344456672668e-01 4.171546548604965210e-02 -6.257329881191253662e-02 7.349264621734619141e-02 3.033858351409435272e-02 -3.784775137901306152e-01 -1.095577795058488846e-02 3.210262656211853027e-01 5.152066051959991455e-02 1.847944781184196472e-02 3.152694404125213623e-01 1.950630098581314087e-01 2.336224615573883057e-01 -4.650969803333282471e-02
-1.286155432462692261e-01 1.008373685181140900e-02 1.820639818906784058e-01 -3.517818450927734375e-02 -2.240587025880813599e-02 -9.468848817050457001e-03 1.691333949565887451e-01 -1.820059269666671753e-01 -2.418607175350189209e-01 -4.350382983684539795e-01 -2.736809663474559784e-03 -1.722401380538940430e-01 -8.936577476561069489e-03 3.910572528839111328e-01 -2.487025409936904907e-01 -1.844896525144577026e-01 -1.713954061269760132e-01 1.513150148093700409e-02 -2.190702557563781738e-01 -1.107656136155128479e-01 -1.167646646499633789e-01 -1.011986359953880310e-01 -3.072873875498771667e-02 -5.373702198266983032e-02 -1.418611854314804077e-01 1.009425334632396698e-02 -1.399026513099670410e-01 -2.646180093288421631e-01 2.642223536968231201e-01 2.282876372337341309e-01 -2.207714132964611053e-02 -1.025293990969657898e-01
-1.411513090133666992e-01 -6.618326902389526367e-02 3.374388068914413452e-02 2.378742843866348267e-01 1.380374580621719360e-01 2.049932628870010376e-01 1.403825879096984863e-01 -8.258394151926040649e-02 -1.409200578927993774e-01 -2.991921603679656982e-01 -2.098243534564971924e-01 -2.210800163447856903e-02 2.190299779176712036e-01 1.726536303758621216e-01 -2.274928539991378784e-01 -1.011304259300231934e-01 -6.100310757756233215e-02 3.792469799518585205e-01 -1.661566942930221558e-01 -2.051903121173381805e-02 1.573603004217147827e-01 -1.308936625719070435e-01 -2.653124928474426270e-01 4.172423481941223145e-02 -1.565992385149002075e-01 1.360162943601608276e-01 -2.527770698070526123e-01 -7.860410958528518677e-02 1.255231201648712158e-01 3.094653487205505371e-01 1.427463442087173462e-01 4.593764990568161011e-02
-2.752110362052917480e-02 -7.260722666978836060e-02 -6.982985138893127441e-02 1.929331384599208832e-02 2.651680633425712585e-02 1.643485873937606812e-01 2.766487002372741699e-01 -9.832493960857391357e-03 1.402448490262031555e-02 -2.755290865898132324e-01 -6.896239519119262695e-02 -3.488412126898765564e-02 -2.582717128098011017e-02 4.003485143184661865e-01 7.077852636575698853e-02 8.570894598960876465e-03 -5.700591579079627991e-02 4.399844408035278320e-01 -1.626996845006942749e-01 -1.927355974912643433e-01 1.685442924499511719e-01 1.896075010299682617e-01 1.289517283439636230e-01 -2.253528237342834473e-01 -8.223795890808105469e-02 3.020661771297454834e-01 -2.022383064031600952e-01 -2.465769182890653610e-03 1.039721220731735229e-01 2.513450980186462402e-01 1.202621608972549438e-01 1.291403621435165405e-01
-1.852010935544967651e-01 -5.700353533029556274e-03 -9.522782266139984131e-02 1.532940417528152466e-01 5.071941763162612915e-02 7.633672654628753662e-02 3.412205576896667480e-01 -3.325494825839996338e-01 2.171323001384735107e-01 -2.834004908800125122e-02 2.219645529985427856e-01 -2.171544581651687622e-01 1.134237721562385559e-01 2.422915697097778320e-01 -2.655872516334056854e-02 1.727295815944671631e-01 -1.203549727797508240e-01 -1.023429930210113525e-01 -1.511705219745635986e-01 -1.320543140172958374e-01 2.694439888000488281e-01 -1.994700580835342407e-01 -2.274112552404403687e-01 -2.981161177158355713e-01 9.008770436048507690e-02 -2.358617633581161499e-02 -1.277435272932052612e-01 -2.642289996147155762e-01 -1.047198772430419922e-01 1.268940865993499756e-01 3.512255102396011353e-02 -9.928872436285018921e-02
-1.986854821443557739e-01 2.700629830360412598e-01 1.591074466705322266e-01 1.775912195444107056e-01 7.952900975942611694e-02 4.043807461857795715e-02 6.967545300722122192e-02 -4.120050668716430664e-01 -5.971665680408477783e-02 -2.548920512199401855e-01 -8.408521860837936401e-02 -9.081710875034332275e-02 2.845515497028827667e-02 -1.731607131659984589e-02 7.963334769010543823e-02 -6.892975419759750366e-02 6.641677021980285645e-02 3.046516794711351395e-03 -1.881033554673194885e-02 -4.015928506851196289e-02 -1.524854749441146851e-01 5.667764320969581604e-02 -6.123153120279312134e-02 -2.764035463333129883e-01 2.045272290706634521e-02 1.532635986804962158e-01 -1.730799973011016846e-01 -3.207915425300598145e-01 7.377431727945804596e-03 3.118508160114288330e-01 3.797292709350585938e-01 -2.021034210920333862e-01
-4.883617535233497620e-02 1.109144017100334167e-01 -3.752672672271728516e-02 1.770674288272857666e-01 -1.097707310691475868e-03 1.093993410468101501e-01 8.019856177270412445e-03 -1.966060549020767212e-01 -3.287821710109710693e-01 -3.781887590885162354e-01 1.158530861139297485e-01 -3.243673443794250488e-01 2.424583286046981812e-01 9.776465594768524170e-02 -9.114900976419448853e-02 -1.898691803216934204e-01 -1.023042276501655579e-01 1.342864781618118286e-01 -2.025258839130401611e-01 -2.458294779062271118e-01 1.615020036697387695e-01 -2.214061766862869263e-01 1.558905988931655884e-01 -1.636793613433837891e-01 -3.478203341364860535e-02 3.710374236106872559e-02 -2.322215139865875244e-01 -1.131846755743026733e-02 1.297543644905090332e-01 1.891979426145553589e-01 1.864825785160064697e-01 1.385917961597442627e-01
-2.659602761268615723e-01 1.908937394618988037e-01 1.361899524927139282e-01 1.751705445349216461e-02 -4.484483972191810608e-02 1.751121729612350464e-01 -4.845982417464256287e-02 -4.134525954723358154e-01 -2.298367768526077271e-01 -1.576688736677169800e-01 2.027410864830017090e-01 -1.310104131698608398e-01 4.643659293651580811e-02 1.498175859451293945e-01 -2.024020403623580933e-01 -1.609815359115600586e-01 -3.833088651299476624e-02 1.124500408768653870e-01 -2.545662522315979004e-01 -8.679803460836410522e-02 1.749826371669769287e-01 -5.503952875733375549e-02 2.677011676132678986e-02 -2.403485476970672607e-01 7.385332137346267700e-02 1.952872723340988159e-01 9.912832081317901611e-02 -2.299277633428573608e-01 -9.065490216016769409e-03 -4.172416031360626221e-02 2.218867391347885132e-01 -3.234845399856567383e-01
-3.901451826095581055e-01 1.037187427282333374e-01 3.503919243812561035e-01 -7.540657371282577515e-02 -2.226680666208267212e-01 3.594102710485458374e-02 -2.920708619058132172e-02 5.304232984781265259e-02 -1.171418372541666031e-02 -6.273971498012542725e-02 2.008714014664292336e-03 -8.704554289579391479e-02 1.454980522394180298e-01 2.273349165916442871e-01 -1.127598807215690613e-01 1.063528507947921753e-01 7.164342701435089111e-02 2.528544664382934570e-01 -2.190088629722595215e-01 -2.912038266658782959e-01 5.048399046063423157e-02 1.861058324575424194e-01 8.399526029825210571e-02 -3.423358798027038574e-01 8.747370541095733643e-02 -2.571706287562847137e-02 4.702550545334815979e-02 -1.686858832836151123e-01 1.110324710607528687e-01 2.046033293008804321e-01 2.950740456581115723e-01 -4.464997351169586182e-02
-3.377306461334228516e-01 1.932187676429748535e-01 4.668598473072052002e-01 2.729326672852039337e-02 -1.486499309539794922e-01 8.524637669324874878e-02 -1.670768707990646362e-01 -2.735000550746917725e-01 -3.523074463009834290e-02 1.493634581565856934e-01 -4.711118713021278381e-02 -1.556050628423690796e-01 1.207805350422859192e-01 8.984357118606567383e-02 -1.215436384081840515e-01 -3.648025449365377426e-03 -1.504549011588096619e-02 1.993329524993896484e-01 -1.568969190120697021e-01 -7.200324535369873047e-02 9.413835406303405762e-02 1.143133342266082764e-01 9.675437211990356445e-02 -1.571844667196273804e-01 1.706572473049163818e-01 3.481662869453430176e-01 -1.248053014278411865e-01 -2.349890619516372681e-01 -3.607205674052238464e-02 1.792177408933639526e-01 1.725748777389526367e-01 1.704612374305725098e-02
-1.201512217521667480e-01 1.730999797582626343e-01 1.943287551403045654e-01 -1.286835819482803345e-01 -1.903258636593818665e-02 -9.515750408172607422e-02 7.407188881188631058e-03 -1.390268057584762573e-01 -8.063957095146179199e-03 -1.785430759191513062e-01 2.131656110286712646e-01 -2.535456717014312744e-01 1.601600050926208496e-01 3.261982500553131104e-01 -9.139375388622283936e-02 -1.078741773962974548e-01 -2.742941081523895264e-01 1.867084205150604248e-01 -2.350896149873733521e-01 -1.368914544582366943e-01 2.362790405750274658e-01 -8.704090118408203125e-02 -1.074508726596832275e-01 -1.482308804988861084e-01 1.669789701700210571e-01 9.809661656618118286e-02 1.038324926048517227e-02 -1.165020987391471863e-01 -1.768426597118377686e-01 3.063862621784210205e-01 2.584434449672698975e-01 -2.336935102939605713e-01
-1.012936756014823914e-01 2.596035897731781006e-01 1.178903728723526001e-01 1.372143328189849854e-01 -7.961671054363250732e-02 2.886236608028411865e-01 2.721575498580932617e-01 -2.265139371156692505e-01 -5.411302298307418823e-02 -1.270019561052322388e-01 3.903272375464439392e-02 -2.973563373088836670e-01 1.991404592990875244e-01 1.115129590034484863e-01 1.417257450520992279e-02 -3.595878481864929199e-01 -2.746822535991668701e-01 2.560575604438781738e-01 -2.095650881528854370e-01 -6.505584716796875000e-02 1.052783522754907608e-02 -1.029273569583892822e-01 -1.471392661333084106e-01 -8.077178150415420532e-02 -5.628426093608140945e-03 4.895602911710739136e-02 -2.489957213401794434e-01 8.191829919815063477e-02 7.326152175664901733e-02 -9.123834967613220215e-02 2.619710564613342285e-01 -4.997486248612403870e-02
-3.190991580486297607e-01 -4.142073169350624084e-02 9.657283127307891846e-02 1.732866168022155762e-01 4.790236428380012512e-02 9.558753669261932373e-02 3.451216593384742737e-02 -2.863262593746185303e-01 -3.216822817921638489e-02 -2.187322527170181274e-01 -1.947518624365329742e-02 -1.373058836907148361e-02 2.610404416918754578e-02 2.090572118759155273e-01 8.332061697728931904e-04 -1.680974662303924561e-01 -4.058720171451568604e-01 1.489154994487762451e-01 -2.829072177410125732e-01 -1.299460232257843018e-01 -9.914655238389968872e-03 5.510905757546424866e-03 -3.161139413714408875e-02 -2.866850793361663818e-01 -1.682307869195938110e-01 -9.049819409847259521e-02 -3.315769731998443604e-01 -2.884376049041748047e-01 5.326383188366889954e-02 7.068144530057907104e-02 1.135930269956588745e-01 1.513134837150573730e-01
3.937065601348876953e-02 1.057004481554031372e-01 1.938317120075225830e-01 1.255604624748229980e-01 2.177674509584903717e-02 3.561492860317230225e-01 3.153861463069915771e-01 -3.593417257070541382e-02 -4.498750716447830200e-02 -1.579505652189254761e-01 5.589437112212181091e-02 -1.087460517883300781e-01 -4.995462670922279358e-02 1.893993169069290161e-01 -1.340367347002029419e-01 -5.884999409317970276e-02 1.134714260697364807e-01 1.470558643341064453e-01 -1.282228529453277588e-01 -3.381373286247253418e-01 2.585011124610900879e-01 -6.775349844247102737e-03 3.612948581576347351e-02 7.069087587296962738e-03 -6.312333047389984131e-02 1.126290634274482727e-01 -8.068279922008514404e-02 -1.671338230371475220e-01 2.601787447929382324e-01 2.338104695081710815e-01 4.178267419338226318e-01 -1.502998173236846924e-01
-2.775655388832092285e-01 4.255912825465202332e-02 -4.543416947126388550e-02 1.754822582006454468e-01 2.385704591870307922e-02 6.986548751592636108e-02 -6.662110239267349243e-02 3.059500455856323242e-02 1.089046522974967957e-02 7.818657159805297852e-02 2.118283063173294067e-01 -1.908338218927383423e-01 5.202138051390647888e-02 4.434081315994262695e-01 2.150708436965942383e-01 1.192185804247856140e-01 -5.061272531747817993e-02 1.610914021730422974e-01 -3.282905519008636475e-01 -1.346984207630157471e-01 2.042512297630310059e-01 -2.287663221359252930e-01 -1.943143010139465332e-01 -2.512498199939727783e-01 -2.588625252246856689e-01 1.026549115777015686e-01 -7.255692034959793091e-02 -1.104832254350185394e-02 -2.497122623026371002e-02 -1.809537261724472046e-01 2.538633048534393311e-01 -6.378730293363332748e-03
-1.156681999564170837e-01 4.575378820300102234e-02 8.295556902885437012e-02 1.215033978223800659e-01 -1.130801439285278320e-02 2.430208176374435425e-01 1.860609501600265503e-01 -2.343498170375823975e-01 2.522381767630577087e-02 -2.067216783761978149e-01 1.901315301656723022e-01 -2.114420533180236816e-01 6.866504997014999390e-02 1.047378852963447571e-01 -8.271527290344238281e-02 -2.826403975486755371e-01 -2.052180469036102295e-02 3.843544423580169678e-01 -4.266627132892608643e-01 -1.624360829591751099e-01 -8.441447466611862183e-02 -1.760862916707992554e-01 4.099935293197631836e-02 -2.559128105640411377e-01 -2.040378004312515259e-01 -5.137414485216140747e-02 -2.030015438795089722e-01 -1.765697151422500610e-01 7.732567191123962402e-02 -1.969369128346443176e-02 2.681916393339633942e-02 4.350800067186355591e-02
-1.832479387521743774e-01 1.827033907175064087e-01 3.648264706134796143e-01 -4.435777664184570312e-02 -4.078506529331207275e-01 1.721231937408447266e-01 1.265043616294860840e-01 -1.520769000053405762e-01 -2.281261980533599854e-01 -4.818018898367881775e-02 -6.916359066963195801e-02 -2.212098389863967896e-01 1.037997379899024963e-02 8.794123679399490356e-02 -1.855724602937698364e-01 -1.149667948484420776e-01 1.788570359349250793e-02 3.462995588779449463e-02 -2.805396616458892822e-01 -1.141437217593193054e-01 -8.270701766014099121e-02 4.376596584916114807e-02 -1.014367789030075073e-01 -1.999524533748626709e-01 1.007080599665641785e-01 2.620274424552917480e-01 -1.294428203254938126e-02 -2.306465208530426025e-01 1.823428720235824585e-01 2.170353829860687256e-01 1.724918186664581299e-01 6.891173124313354492e-02
-1.849854886531829834e-01 -7.184446603059768677e-02 -1.316249463707208633e-02 9.689993411302566528e-02 1.156031265854835510e-01 3.132871389389038086e-01 1.609015464782714844e-01 -1.635919213294982910e-01 4.252385720610618591e-02 -1.320008039474487305e-01 -1.748107559978961945e-02 6.658571213483810425e-02 1.227782219648361206e-01 5.973170325160026550e-02 1.487863063812255859e-01 1.553802639245986938e-01 -3.515014052391052246e-02 4.759292304515838623e-01 -3.249602317810058594e-01 -1.306702345609664917e-01 1.823331713676452637e-01 7.158982753753662109e-02 4.187048599123954773e-02 3.150163963437080383e-02 -4.940779134631156921e-02 2.255350351333618164e-01 -2.247910052537918091e-01 -2.778450846672058105e-01 2.028684169054031372e-01 2.513364553451538086e-01 1.308214962482452393e-01 6.314109265804290771e-02
-1.952956616878509521e-01 6.367715448141098022e-02 -2.004365473985671997e-01 1.321732401847839355e-01 -1.987017691135406494e-01 2.174027115106582642e-01 6.049723923206329346e-02 -1.636296659708023071e-01 -1.712257415056228638e-01 -1.969748586416244507e-01 1.518815197050571442e-02 -2.527488470077514648e-01 2.980673015117645264e-01 1.954417526721954346e-01 -6.741188466548919678e-02 -6.536517292261123657e-02 -3.397613763809204102e-01 9.051353484392166138e-02 -1.786211282014846802e-01 -1.024651676416397095e-01 -9.244027547538280487e-03 7.914695143699645996e-02 -5.397342890501022339e-02 -4.595411568880081177e-02 -1.827151477336883545e-01 7.447512447834014893e-02 -3.368455767631530762e-01 -1.246910728514194489e-02 3.188688755035400391e-01 1.383961290121078491e-01 2.284431606531143188e-01 -1.091433092951774597e-01
-2.336314022541046143e-01 1.008324548602104187e-01 1.382565032690763474e-02 6.888898555189371109e-03 -3.122999966144561768e-01 7.671517878770828247e-02 -2.624356001615524292e-02 1.421783678233623505e-02 2.035198509693145752e-01 -1.014003604650497437e-01 -1.538016647100448608e-01 -1.946645043790340424e-02 -2.216204702854156494e-01 2.170741260051727295e-01 -5.226794630289077759e-02 1.063071936368942261e-01 -4.145944491028785706e-02 2.505314350128173828e-01 -4.324492216110229492e-01 5.517552420496940613e-02 -4.245652526151388884e-04 -3.956772387027740479e-01 -1.850083023309707642e-01 -2.359123528003692627e-01 4.347211122512817383e-02 2.094305604696273804e-01 -1.714068055152893066e-01 -1.786954700946807861e-02 1.320406198501586914e-01 1.650058627128601074e-01 1.481924951076507568e-01 -4.048126190900802612e-02
-3.124413788318634033e-01 4.399040341377258301e-02 -2.920935116708278656e-02 1.067108660936355591e-01 -6.970550864934921265e-02 2.111766338348388672e-01 1.172053962945938110e-01 -1.791143417358398438e-01 -2.868719100952148438e-01 -1.472296565771102905e-01 1.030536293983459473e-01 -2.935699522495269775e-01 2.421102076768875122e-01 1.801168620586395264e-01 -6.091757491230964661e-02 -6.676089763641357422e-02 -2.971056699752807617e-01 4.154887795448303223e-01 -2.310842871665954590e-01 -1.641744822263717651e-01 1.755400300025939941e-01 -9.722458571195602417e-02 2.338833361864089966e-02 5.804380029439926147e-02 -8.886034041643142700e-02 -1.358446106314659119e-02 -2.120408266782760620e-01 -3.808042034506797791e-02 -1.333337724208831787e-01 1.445858329534530640e-01 3.946958109736442566e-02 -1.129456683993339539e-01
-1.888844519853591919e-01 1.007942557334899902e-01 1.311770528554916382e-01 4.815279692411422729e-02 2.879266738891601562e-01 3.030037283897399902e-01 8.134691044688224792e-03 -2.858603894710540771e-01 -1.932716183364391327e-02 2.478653751313686371e-02 -9.626422822475433350e-02 -5.968993529677391052e-02 -1.913907378911972046e-02 9.138332307338714600e-02 3.187870234251022339e-02 3.070345222949981689e-01 -2.384631428867578506e-03 -8.863654732704162598e-02 -2.521425187587738037e-01 -9.111637622117996216e-02 -3.359183436259627342e-03 -2.728224396705627441e-01 -1.135705262422561646e-01 -7.848184555768966675e-02 -5.897454917430877686e-02 2.520900964736938477e-01 1.900636851787567139e-01 -1.758266687393188477e-01 8.497520536184310913e-02 -6.950873881578445435e-02 -4.748739302158355713e-02 -4.885748922824859619e-01
-5.093762278556823730e-02 2.919286116957664490e-02 -1.773091107606887817e-01 -1.750743389129638672e-01 -1.822538673877716064e-01 -1.417651474475860596e-01 1.363420188426971436e-01 -4.017653167247772217e-01 1.188043132424354553e-01 -7.435166090726852417e-02 -1.842997074127197266e-01 -6.784777343273162842e-02 2.842480689287185669e-02 1.339858621358871460e-01 -1.593684032559394836e-02 1.786289662122726440e-01 1.203176751732826233e-01 1.197263598442077637e-01 -3.405831456184387207e-01 -8.102585375308990479e-02 1.560771763324737549e-01 -2.053765207529067993e-01 -8.745028823614120483e-02 -2.458452731370925903e-01 -1.113634370267391205e-02 1.796874254941940308e-01 -2.963689854368567467e-03 -4.189595282077789307e-01 -1.866322010755538940e-02 2.773953080177307129e-01 1.205400526523590088e-01 -7.897211611270904541e-02
-2.835219502449035645e-01 9.169837832450866699e-02 2.088348567485809326e-01 1.064485013484954834e-01 -2.331773787736892700e-01 4.473577812314033508e-02 -6.222327426075935364e-02 -1.961683779954910278e-01 1.444513946771621704e-01 -1.656906753778457642e-01 -9.968785941600799561e-02 -3.497077822685241699e-01 -2.779229879379272461e-01 2.909282594919204712e-02 -3.181224167346954346e-01 1.809588372707366943e-01 -1.115581914782524109e-01 1.464762091636657715e-01 -1.636642515659332275e-01 8.848454058170318604e-02 1.567100435495376587e-01 -9.959454834461212158e-02 -1.987926363945007324e-01 -1.942282170057296753e-01 -3.389683738350868225e-02 2.428772393614053726e-03 3.183508664369583130e-02 -8.077367395162582397e-02 1.828812956809997559e-01 -6.961356103420257568e-02 -2.453744113445281982e-01 -2.784226834774017334e-01
-1.496677994728088379e-01 2.220701240003108978e-02 2.679965496063232422e-01 3.257262706756591797e-01 -2.248047292232513428e-01 -2.117879241704940796e-01 -1.369968354701995850e-01 -3.334787189960479736e-01 3.656732290983200073e-02 1.265139728784561157e-01 -2.063129991292953491e-01 3.610053658485412598e-02 9.334432333707809448e-02 3.202602267265319824e-01 -3.307832870632410049e-03 -1.797215491533279419e-01 1.045650914311408997e-01 1.164040062576532364e-02 -1.614370793104171753e-01 -3.055283129215240479e-01 1.546915471553802490e-01 3.380814939737319946e-02 6.867063045501708984e-02 -1.351590305566787720e-01 -5.320969969034194946e-02 1.617122441530227661e-01 -2.196351587772369385e-01 -1.828976348042488098e-02 2.021292895078659058e-01 1.125555112957954407e-01 9.078405052423477173e-02 -2.261848896741867065e-01
-1.496277097612619400e-02 4.201427102088928223e-01 2.067896574735641479e-01 4.653199762105941772e-02 8.458773372694849968e-04 -1.186344549059867859e-01 1.106756553053855896e-01 -1.291182637214660645e-01 1.539775282144546509e-01 -9.373337961733341217e-03 1.581828147172927856e-01 -1.380436718463897705e-01 -2.681849896907806396e-02 2.156343758106231689e-01 -2.636704742908477783e-01 4.686347022652626038e-02 2.821072936058044434e-02 2.001237869262695312e-02 -2.387697547674179077e-01 -1.575832664966583252e-01 5.196753144264221191e-02 1.724536865949630737e-01 -1.054924726486206055e-01 -1.959122419357299805e-01 -2.520711719989776611e-01 7.725810259580612183e-02 -1.494013220071792603e-01 -2.651938796043395996e-01 -5.935535207390785217e-02 1.285126805305480957e-01 4.341209828853607178e-01 1.134688109159469604e-01
-1.651931256055831909e-01 -3.652951493859291077e-02 -1.435918807983398438e-01 2.923937141895294189e-01 -5.604144558310508728e-02 2.657549679279327393e-01 6.962467730045318604e-02 -3.280818164348602295e-01 -8.706706762313842773e-02 5.557912960648536682e-02 1.410969533026218414e-02 -4.243273437023162842e-01 2.652869522571563721e-01 -3.330410458147525787e-03 -3.059254214167594910e-02 -2.640270292758941650e-01 -1.419308632612228394e-01 2.206281870603561401e-01 -2.148835510015487671e-01 -5.553978309035301208e-02 1.221829876303672791e-01 -1.290426701307296753e-01 5.037175863981246948e-02 -2.078289911150932312e-02 -1.444951444864273071e-01 1.317451447248458862e-01 -2.507238984107971191e-01 2.313200198113918304e-02 1.001647710800170898e-01 2.149209529161453247e-01 1.575627923011779785e-02 -1.905761212110519409e-01
9.296061843633651733e-02 1.532278805971145630e-01 -5.710097029805183411e-02 7.595808058977127075e-02 -1.766141802072525024e-01 2.509410679340362549e-01 2.765747308731079102e-01 -4.322870969772338867e-01 1.352869090624153614e-03 -5.950453504920005798e-02 6.491351127624511719e-02 -1.735064834356307983e-01 6.069411709904670715e-02 2.219722568988800049e-01 -1.791755259037017822e-01 2.862776517868041992e-01 7.889782637357711792e-02 6.369496136903762817e-02 -9.477840363979339600e-02 1.084275841712951660e-01 1.924237310886383057e-01 -8.858549594879150391e-02 -2.942988872528076172e-01 -6.276768166571855545e-03 1.614437550306320190e-01 1.342378705739974976e-01 -1.505604833364486694e-01 -2.676030099391937256e-01 1.503596156835556030e-01 -2.055490761995315552e-01 1.453606635332107544e-01 -9.770274162292480469e-02
-1.448979824781417847e-01 3.262051343917846680e-01 2.897029817104339600e-01 1.279283314943313599e-01 -5.187472328543663025e-02 2.789960801601409912e-01 2.897360026836395264e-01 -2.237696647644042969e-01 7.983292639255523682e-02 -8.294102735817432404e-03 -6.695874780416488647e-02 -8.351257443428039551e-02 5.507620796561241150e-02 3.849123418331146240e-01 3.898447751998901367e-02 -3.348966315388679504e-02 3.550509363412857056e-02 2.333184331655502319e-01 -2.012229859828948975e-01 4.434570670127868652e-02 -1.119031310081481934e-01 -1.551474630832672119e-01 2.017914056777954102e-01 -1.505703181028366089e-01 5.399339646100997925e-02 1.479998528957366943e-01 4.476568102836608887e-02 -3.097840845584869385e-01 -3.911152109503746033e-02 1.656259298324584961e-01 1.884644478559494019e-01 2.469794638454914093e-02
-5.109675601124763489e-02 8.708558976650238037e-02 -1.264422386884689331e-01 1.170587092638015747e-01 -8.025932312011718750e-02 2.082003355026245117e-01 1.895141229033470154e-02 -1.920993179082870483e-01 4.931153729557991028e-03 1.308705657720565796e-01 2.374988943338394165e-01 -5.844019725918769836e-02 2.176918089389801025e-01 2.299891710281372070e-01 -2.447545528411865234e-01 1.857438981533050537e-01 -1.958892345428466797e-01 8.072631061077117920e-02 -2.927550375461578369e-01 -5.980020388960838318e-02 6.427881121635437012e-02 -3.539189994335174561e-01 -3.144068419933319092e-01 -2.834034562110900879e-01 -1.432484388351440430e-01 -1.207820326089859009e-01 -1.467788964509963989e-01 4.366199299693107605e-02 1.043129786849021912e-01 -6.023627519607543945e-02 2.856077849864959717e-01 6.349147111177444458e-02
-2.088837921619415283e-01 -7.614660263061523438e-02 6.748941540718078613e-02 -2.270243130624294281e-02 -2.409506291151046753e-01 1.387382000684738159e-01 -2.312632650136947632e-01 -2.358152270317077637e-01 -5.118273571133613586e-02 -5.712960287928581238e-02 2.833242416381835938e-01 -2.894188463687896729e-01 2.645107358694076538e-02 1.346464157104492188e-01 2.423311397433280945e-02 -5.854182690382003784e-02 -2.598592340946197510e-01 3.849780261516571045e-01 -1.574746966361999512e-01 1.515360549092292786e-02 -1.954338513314723969e-02 -8.223413676023483276e-02 7.615544646978378296e-02 -6.335457414388656616e-02 -2.471086680889129639e-01 4.372038692235946655e-02 4.292492195963859558e-02 -1.899001002311706543e-01 1.522891819477081299e-01 3.104060888290405273e-01 2.877513468265533447e-01 -7.344898581504821777e-02
-1.661476939916610718e-01 1.225053295493125916e-01 -1.825671046972274780e-01 2.335712462663650513e-01 -7.234258204698562622e-02 3.232257366180419922e-01 -1.178020536899566650e-01 -3.922313749790191650e-01 -9.928757697343826294e-02 -1.067660972476005554e-01 1.536644399166107178e-01 -4.623448848724365234e-02 6.961262226104736328e-02 1.244854107499122620e-01 -2.500990629196166992e-01 -2.310806065797805786e-01 -1.699451208114624023e-01 9.816484153270721436e-02 -1.954751759767532349e-01 -3.400744199752807617e-01 -4.597981274127960205e-02 9.588878601789474487e-02 -1.731357425451278687e-01 -1.424163486808538437e-02 -2.200535386800765991e-01 8.565575629472732544e-02 -1.961758285760879517e-01 -2.838660962879657745e-02 1.126170977950096130e-01 2.569096684455871582e-01 -2.552811056375503540e-02 -2.275287546217441559e-02
-1.000501960515975952e-01 1.642919629812240601e-01 -5.163087323307991028e-02 -7.716783136129379272e-02 5.761364847421646118e-02 2.430940866470336914e-01 -1.468713134527206421e-01 -2.939322590827941895e-02 1.789267361164093018e-01 -5.448313429951667786e-02 5.866840109229087830e-02 -1.503403037786483765e-01 6.695509701967239380e-02 3.080635368824005127e-01 1.007408201694488525e-01 -2.905248701572418213e-01 6.311589386314153671e-03 2.824562191963195801e-01 -2.105983495712280273e-01 2.491331659257411957e-02 -7.898358255624771118e-02 -3.011842668056488037e-01 -3.212861120700836182e-01 -1.330125927925109863e-01 -3.214106559753417969e-01 -7.521182764321565628e-03 -2.464644052088260651e-02 -1.411681622266769409e-01 1.450295150279998779e-01 1.210825368762016296e-01 3.344272971153259277e-01 2.159927412867546082e-02
3.326437994837760925e-02 6.475345045328140259e-02 -1.109025701880455017e-01 6.989155081100761890e-04 2.872622013092041016e-02 1.871856115758419037e-02 2.107169330120086670e-01 -2.341317981481552124e-01 -2.199106290936470032e-02 5.309591442346572876e-02 7.113940268754959106e-02 -2.468796670436859131e-01 4.889362677931785583e-02 3.004660308361053467e-01 -8.897337131202220917e-03 9.648072719573974609e-02 -8.337379992008209229e-02 -1.342002153396606445e-01 -9.768742322921752930e-02 -1.650983989238739014e-01 1.850493103265762329e-01 -3.360417783260345459e-01 -5.534581542015075684e-01 -2.693120539188385010e-01 -1.640942990779876709e-01 2.388597000390291214e-03 -1.852679401636123657e-01 -1.052298098802566528e-01 3.845470026135444641e-02 -1.041619107127189636e-02 1.755635440349578857e-01 1.346143186092376709e-01
-2.259017974138259888e-01 6.639453768730163574e-02 -5.173775553703308105e-02 3.038130402565002441e-01 3.776387497782707214e-02 2.408884018659591675e-01 -5.065210908651351929e-02 -2.118430137634277344e-01 -9.214410930871963501e-02 -2.127248644828796387e-01 -1.003531180322170258e-02 -2.133901566267013550e-01 3.081611394882202148e-01 8.992670476436614990e-02 -4.355385154485702515e-02 2.967192977666854858e-02 -2.852459847927093506e-01 1.653157621622085571e-01 -2.805135548114776611e-01 -2.536364793777465820e-01 2.401679754257202148e-02 -1.259431838989257812e-01 5.029343068599700928e-02 2.833983488380908966e-02 1.408972293138504028e-01 8.244961500167846680e-02 -2.058051079511642456e-01 -1.822011470794677734e-01 1.507168710231781006e-01 1.464609801769256592e-01 2.180019021034240723e-01 -2.685134708881378174e-01
-2.405760884284973145e-01 4.664181545376777649e-02 6.453799083828926086e-03 8.045199513435363770e-02 -4.430420696735382080e-02 9.707579016685485840e-02 1.398244649171829224e-01 -2.635657191276550293e-01 1.474075019359588623e-01 1.134760081768035889e-01 -3.344419226050376892e-02 -1.633213758468627930e-01 2.147008478641510010e-01 3.053863346576690674e-01 2.847547456622123718e-02 1.256232261657714844e-01 -2.441054135560989380e-01 6.051036715507507324e-02 -8.231174945831298828e-02 -6.351602077484130859e-02 1.349155604839324951e-01 -2.788308262825012207e-01 -4.282875657081604004e-01 -2.342980802059173584e-01 -9.599354118108749390e-02 -2.727403640747070312e-01 -9.491097927093505859e-02 -5.749744921922683716e-02 1.878059953451156616e-01 -1.239644363522529602e-01 2.437656819820404053e-01 -1.929918304085731506e-02
-1.744907647371292114e-01 3.733039200305938721e-01 -1.253780871629714966e-01 -1.700796484947204590e-01 -1.924080997705459595e-01 3.762859851121902466e-02 -1.361378282308578491e-01 -2.551012933254241943e-01 1.058615595102310181e-01 -1.705143600702285767e-01 -1.272182911634445190e-01 1.872192509472370148e-02 -5.056018009781837463e-02 8.680893480777740479e-02 1.974564194679260254e-01 -8.861250430345535278e-02 -1.048785913735628128e-02 2.547625005245208740e-01 -3.501159548759460449e-01 -2.332821190357208252e-01 -1.240566298365592957e-01 -1.224900484085083008e-01 -4.012323543429374695e-02 -3.169788718223571777e-01 2.531919777393341064e-01 4.265557602047920227e-02 -1.226458102464675903e-01 -5.896386131644248962e-02 4.701463878154754639e-02 2.901172637939453125e-01 6.300774961709976196e-02 -2.157597988843917847e-02
-4.757082834839820862e-02 1.988124400377273560e-01 8.659093827009201050e-02 3.123024404048919678e-01 -5.823291465640068054e-02 -1.991069316864013672e-01 1.392348408699035645e-01 -4.315024316310882568e-01 -5.393443629145622253e-02 -6.080251932144165039e-02 -8.870495483279228210e-03 -1.397087424993515015e-01 4.926401749253273010e-02 2.232229113578796387e-01 -1.473337709903717041e-01 -6.146185472607612610e-02 2.005523294210433960e-01 2.003284245729446411e-01 -3.154860138893127441e-01 -1.688688546419143677e-01 2.941322140395641327e-02 -1.512964069843292236e-01 2.309935390949249268e-01 7.676485925912857056e-02 -2.450094930827617645e-02 3.294727578759193420e-02 -1.939674466848373413e-01 1.670196466147899628e-02 1.008810568600893021e-02 3.179266154766082764e-01 2.179070562124252319e-01 -1.447864025831222534e-01
-2.837122045457363129e-02 7.445673644542694092e-02 3.492077067494392395e-02 3.739964216947555542e-02 7.320962846279144287e-02 6.427111625671386719e-01 -5.307879671454429626e-02 -1.977258920669555664e-01 -3.346815006807446480e-03 5.351642891764640808e-02 -5.084486678242683411e-02 1.880369335412979126e-02 1.033689305186271667e-01 7.134091574698686600e-03 -7.301326841115951538e-02 1.176470741629600525e-01 -2.059414833784103394e-01 1.338855177164077759e-01 -6.315308809280395508e-02 7.994950562715530396e-02 4.260830581188201904e-02 -2.102303802967071533e-01 -3.358400762081146240e-01 -2.239650785923004150e-01 1.142054200172424316e-01 2.925371229648590088e-01 1.072102636098861694e-01 9.041910618543624878e-02 1.669647172093391418e-02 2.413367033004760742e-01 -6.843849271535873413e-02 -1.838089674711227417e-01
-3.748081326484680176e-01 1.352777183055877686e-01 -8.712854236364364624e-02 2.589082419872283936e-01 -1.192153841257095337e-01 1.507670283317565918e-01 8.364701271057128906e-02 -1.759372502565383911e-01 -1.722091585397720337e-01 -1.624761819839477539e-01 1.982040703296661377e-01 -2.643660306930541992e-01 2.749816775321960449e-01 1.050241589546203613e-01 1.270573437213897705e-01 -1.174048706889152527e-01 -2.030601799488067627e-01 1.339166462421417236e-01 -2.225529849529266357e-01 -2.825894355773925781e-01 -1.220711842179298401e-01 1.446651220321655273e-01 -1.369723826646804810e-01 -7.789590209722518921e-02 1.462718471884727478e-02 1.025094389915466309e-01 -1.133332848548889160e-01 -4.566291347146034241e-02 1.979433149099349976e-01 2.753546833992004395e-01 7.554423529654741287e-03 -1.413369625806808472e-01
-3.728539124131202698e-02 2.899752855300903320e-01 -1.782277598977088928e-02 -7.728174794465303421e-03 -2.409508675336837769e-01 1.955710500478744507e-01 -5.393861979246139526e-02 -1.503149271011352539e-01 -5.292071029543876648e-02 2.899359911680221558e-02 5.499610677361488342e-02 6.207595393061637878e-02 -1.339879930019378662e-01 2.651870623230934143e-02 -1.918137371540069580e-01 2.352790534496307373e-01 2.108769863843917847e-01 2.423882484436035156e-01 -3.557277917861938477e-01 -1.881371587514877319e-01 -1.046295613050460815e-01 -2.018535137176513672e-01 -4.874613136053085327e-02 -3.418921232223510742e-01 1.493542343378067017e-01 8.577048033475875854e-02 -4.863158985972404480e-02 -1.427856832742691040e-01 2.133299857378005981e-01 3.293209373950958252e-01 -1.352231353521347046e-01 1.011560559272766113e-01
-1.671171933412551880e-01 2.846440970897674561e-01 1.906343251466751099e-01 -1.693365909159183502e-02 1.137106716632843018e-01 -1.565653271973133087e-02 9.624379128217697144e-02 -1.690589487552642822e-01 -1.187428683042526245e-01 -1.614038348197937012e-01 -5.345384776592254639e-02 -1.489497572183609009e-01 1.754423677921295166e-01 1.529993563890457153e-01 1.981510221958160400e-01 -1.610870659351348877e-01 -5.460782907903194427e-03 4.460761845111846924e-01 -1.962080597877502441e-01 -2.796984016895294189e-01 -1.494892686605453491e-01 -3.136131763458251953e-01 -1.362795531749725342e-01 -1.498167365789413452e-01 -2.867093086242675781e-01 -9.257332235574722290e-02 6.077097356319427490e-02 -1.462316215038299561e-01 5.132412165403366089e-02 -2.489594509825110435e-03 1.126639693975448608e-01 -1.008161753416061401e-01
-1.000159308314323425e-01 -1.343983113765716553e-01 1.663382500410079956e-01 6.507946550846099854e-02 -2.147106975317001343e-01 -6.133235618472099304e-02 -1.684765070676803589e-01 -2.929801344871520996e-01 -2.434808611869812012e-01 -6.084137037396430969e-02 4.164898768067359924e-02 -1.596221774816513062e-01 4.761868715286254883e-02 1.161177754402160645e-01 -4.975712895393371582e-01 -7.745743542909622192e-02 -2.097316831350326538e-01 9.477491676807403564e-02 -1.380239874124526978e-01 -2.512074112892150879e-01 1.479507684707641602e-01 -7.504683453589677811e-03 -1.752998828887939453e-01 -2.057831138372421265e-01 -1.540985107421875000e-01 -1.141574233770370483e-01 -3.232108354568481445e-01 -1.193656772375106812e-01 3.594221547245979309e-02 1.152098700404167175e-01 8.152028173208236694e-02 -9.782367944717407227e-02
-1.959490627050399780e-01 2.912287414073944092e-02 1.515084952116012573e-01 1.948925256729125977e-01 -7.278319448232650757e-03 1.399850547313690186e-01 7.788453251123428345e-02 -3.135704398155212402e-01 1.772926934063434601e-02 1.337018013000488281e-01 2.057260572910308838e-01 5.887540057301521301e-02 1.950636059045791626e-01 -4.669544473290443420e-02 -1.238431707024574280e-01 3.163513243198394775e-01 1.724787987768650055e-02 -1.897769421339035034e-01 8.830629289150238037e-02 -1.960252076387405396e-01 1.984026581048965454e-01 -1.092948988080024719e-01 -2.283509075641632080e-01 -3.075308501720428467e-01 3.277890384197235107e-02 2.905133366584777832e-01 -2.739237844944000244e-01 7.212476432323455811e-02 2.806924581527709961e-01 -1.212083324790000916e-01 1.196540296077728271e-01 4.561214148998260498e-02
-1.965726315975189209e-01 -8.357223868370056152e-02 -5.630433186888694763e-02 2.890906063839793205e-03 -1.420327275991439819e-01 2.218437641859054565e-01 -3.061192482709884644e-02 -3.492482006549835205e-01 -3.762227296829223633e-02 4.167151451110839844e-02 1.099947541952133179e-01 -7.383207231760025024e-02 2.127823680639266968e-01 2.131767570972442627e-01 -2.089195400476455688e-01 1.567023098468780518e-01 2.007128484547138214e-02 -1.348518431186676025e-01 -4.958594590425491333e-02 -1.737404018640518188e-01 3.340648710727691650e-01 -2.888553440570831299e-01 -2.912580668926239014e-01 -2.844126224517822266e-01 -2.881759405136108398e-01 -1.737274676561355591e-01 6.156371533870697021e-02 -4.908789694309234619e-02 5.379413068294525146e-02 -1.186169534921646118e-01 1.456812024116516113e-01 -9.832231700420379639e-02
-8.382787555456161499e-02 1.698976606130599976e-01 -2.935193665325641632e-02 1.139298453927040100e-01 -2.351737469434738159e-01 -2.994080446660518646e-02 1.275357604026794434e-01 -2.306454628705978394e-01 -9.675341099500656128e-02 -2.317505925893783569e-01 -7.466418296098709106e-02 4.990244656801223755e-02 1.111051887273788452e-01 3.790644705295562744e-01 -2.111588865518569946e-01 -1.747167259454727173e-01 -2.152768224477767944e-01 1.170900166034698486e-01 -2.196596264839172363e-01 -2.512287795543670654e-01 3.217630982398986816e-01 -7.760420441627502441e-02 -6.142209842801094055e-02 -4.248366504907608032e-02 -6.429478526115417480e-02 -2.053369283676147461e-01 -1.804703027009963989e-01 5.150866694748401642e-03 1.419959813356399536e-01 -8.184680342674255371e-02 7.631789147853851318e-02 -3.524007499217987061e-01
-2.921531200408935547e-01 1.533231977373361588e-02 5.424929782748222351e-02 -1.102715432643890381e-01 -1.469228416681289673e-01 1.137809008359909058e-01 -2.039728611707687378e-01 -2.017944157123565674e-01 -4.867950081825256348e-02 -2.100312113761901855e-01 -1.990616619586944580e-01 -1.652788557112216949e-02 -4.826069995760917664e-02 2.710351943969726562e-01 1.321598142385482788e-01 1.064944118261337280e-01 1.906958818435668945e-01 2.468938678503036499e-01 7.653722912073135376e-02 -1.850955486297607422e-01 1.690895259380340576e-01 -5.767552182078361511e-02 -4.487736821174621582e-01 -6.663193553686141968e-02 3.917188569903373718e-02 2.043862193822860718e-01 2.149852216243743896e-01 -1.968964189291000366e-01 1.566266119480133057e-01 1.687253713607788086e-01 5.854624509811401367e-02 -1.776355952024459839e-01
-2.688582837581634521e-01 -8.783518522977828979e-02 1.567160189151763916e-01 9.197352826595306396e-02 -1.234398633241653442e-01 2.863080799579620361e-01 5.873942282050848007e-04 -3.842300176620483398e-01 -1.376312077045440674e-01 -7.645279169082641602e-02 -1.309217363595962524e-01 -1.694904714822769165e-01 8.729821443557739258e-02 -3.388695418834686279e-02 -2.890932559967041016e-01 -3.733322396874427795e-02 -2.081847190856933594e-01 1.342358347028493881e-02 1.113529410213232040e-02 -3.580846786499023438e-01 9.464419633150100708e-02 9.611013531684875488e-02 -2.584815621376037598e-01 4.756751284003257751e-02 -1.474633067846298218e-01 -4.567722603678703308e-02 -2.456410229206085205e-01 -3.101023733615875244e-01 -1.258252095431089401e-02 1.149848289787769318e-02 9.010924398899078369e-02 -1.728028804063796997e-01
4.097415879368782043e-02 -5.216851457953453064e-02 -9.274578094482421875e-02 -1.222886666655540466e-01 -2.677775621414184570e-01 -1.569021120667457581e-02 -8.735194057226181030e-02 -2.898968160152435303e-01 -4.450522363185882568e-03 2.214130479842424393e-03 -2.778534591197967529e-01 2.883475832641124725e-02 6.311833858489990234e-02 2.758135199546813965e-01 -3.118184208869934082e-01 1.723729670047760010e-01 9.926263242959976196e-02 2.900674939155578613e-01 -3.416437506675720215e-01 -2.405310980975627899e-02 1.054369211196899414e-01 -1.758257895708084106e-01 -1.824113726615905762e-01 -1.800819635391235352e-01 8.924000896513462067e-03 2.741113901138305664e-01 -7.851742208003997803e-02 -1.171495020389556885e-01 9.781190007925033569e-02 2.439585179090499878e-01 1.862727552652359009e-01 7.382868230342864990e-02
-1.493627429008483887e-01 -1.050670631229877472e-02 -1.296277791261672974e-01 2.201366871595382690e-01 -1.364129502326250076e-02 2.771121263504028320e-01 1.213827058672904968e-01 -1.500509232282638550e-01 -2.952204644680023193e-01 -3.736044466495513916e-01 -8.289027214050292969e-02 -2.761712074279785156e-01 1.141089498996734619e-01 1.646115183830261230e-01 1.139605715870857239e-01 -1.481399983167648315e-01 9.242523461580276489e-03 1.985108554363250732e-01 -2.780368924140930176e-01 -2.233585156500339508e-02 4.616218432784080505e-02 -7.563747465610504150e-02 7.267192122526466846e-04 -2.070015221834182739e-01 -2.472499012947082520e-01 8.721181191504001617e-03 -2.673899531364440918e-01 -1.696439385414123535e-01 1.795183867216110229e-01 -6.039995327591896057e-02 9.730212390422821045e-02 -1.958019882440567017e-01
-1.183843463659286499e-01 2.018252462148666382e-01 -2.084898948669433594e-02 -1.487508136779069901e-02 1.872181147336959839e-02 6.839198619127273560e-02 1.089387908577919006e-01 -3.286381661891937256e-01 -8.512859046459197998e-02 4.664923995733261108e-02 6.176444515585899353e-02 -5.432254076004028320e-02 -2.500134706497192383e-02 3.433337211608886719e-01 -1.531406491994857788e-01 2.717790901660919189e-01 7.096636295318603516e-02 -1.559461057186126709e-01 -5.033068358898162842e-02 -1.125456243753433228e-01 -1.626031287014484406e-02 -2.153581678867340088e-01 -2.431650608777999878e-01 -3.616372644901275635e-01 2.387733459472656250e-01 -8.882335387170314789e-03 -2.725636065006256104e-01 -1.703932136297225952e-01 1.711330711841583252e-01 -2.179235517978668213e-01 1.915504038333892822e-01 -1.808169633150100708e-01
-2.048961371183395386e-01 1.970514655113220215e-02 3.288719430565834045e-02 9.372386336326599121e-02 -2.593265771865844727e-01 7.060765475034713745e-02 1.147054210305213928e-01 -4.845194518566131592e-02 -1.075505539774894714e-01 -9.204859286546707153e-02 1.356480568647384644e-01 -2.215667665004730225e-01 3.335767192766070366e-03 9.205988049507141113e-02 -1.657947003841400146e-01 -1.081790775060653687e-01 -3.231829702854156494e-01 1.688586920499801636e-01 -3.521582484245300293e-01 -1.863547116518020630e-01 2.004012465476989746e-01 1.186111047863960266e-01 6.754502654075622559e-02 -5.271548777818679810e-02 -8.668076246976852417e-02 9.176657348871231079e-02 -2.071293443441390991e-01 -7.719378173351287842e-02 2.386668026447296143e-01 3.540269732475280762e-01 2.285383790731430054e-01 -2.687311172485351562e-01
-1.959353387355804443e-01 2.648379504680633545e-01 8.494134247303009033e-02 -1.509633753448724747e-02 -2.071652710437774658e-01 -8.380685001611709595e-03 -7.532793283462524414e-02 -1.765814870595932007e-01 1.270755827426910400e-01 4.848419874906539917e-02 -2.026674300432205200e-01 1.579594165086746216e-01 -5.805392563343048096e-02 1.097161844372749329e-01 -1.690950393676757812e-01 3.433973789215087891e-01 5.356079339981079102e-02 1.398216336965560913e-01 -3.011045157909393311e-01 -5.484937131404876709e-02 1.262081265449523926e-01 -3.369721472263336182e-01 -1.008359789848327637e-01 -2.020884454250335693e-01 -5.289080739021301270e-02 1.598780304193496704e-01 -5.294390395283699036e-02 -3.194016218185424805e-01 -1.080144080333411694e-03 2.182649523019790649e-01 2.579742074012756348e-01 1.174290105700492859e-01
-1.169649884104728699e-01 3.674607872962951660e-01 7.670175284147262573e-02 1.322626471519470215e-01 -9.835780598223209381e-03 1.943765431642532349e-01 1.720742881298065186e-01 -2.117731571197509766e-01 -5.938053131103515625e-02 -3.966522961854934692e-02 1.567340344190597534e-01 -2.656604647636413574e-01 3.192540407180786133e-01 -4.543359950184822083e-02 -2.827786505222320557e-01 -4.436461627483367920e-02 -9.865038841962814331e-02 3.871242105960845947e-01 -8.558700978755950928e-02 -2.524822652339935303e-01 4.003662988543510437e-02 1.060643196105957031e-01 1.783983856439590454e-01 -1.497951894998550415e-01 -1.651268154382705688e-01 -1.483225226402282715e-01 2.365368185564875603e-03 9.508106857538223267e-02 6.993664801120758057e-02 1.460330784320831299e-01 8.991461247205734253e-02 -1.975309401750564575e-01
-3.717670440673828125e-01 3.120440542697906494e-01 4.856147989630699158e-02 -9.751161932945251465e-02 -2.104792892932891846e-01 -7.390031218528747559e-02 1.426097005605697632e-01 -2.289167195558547974e-01 2.300991676747798920e-03 -1.430592685937881470e-01 -5.555142462253570557e-02 -1.579446345567703247e-01 2.555599808692932129e-01 1.144164428114891052e-01 3.257002681493759155e-02 -3.696999326348304749e-02 -2.011356875300407410e-02 4.470140635967254639e-01 1.958184242248535156e-01 -1.655282825231552124e-01 -4.208606481552124023e-02 -1.844935715198516846e-01 3.010379523038864136e-02 -1.999142020940780640e-01 -2.917170226573944092e-01 1.302409619092941284e-01 -6.325913220643997192e-02 1.639641970396041870e-01 -6.795344874262809753e-03 -1.305876374244689941e-01 3.475547209382057190e-02 8.251174539327621460e-02
-2.853563427925109863e-01 -1.011018920689821243e-02 1.991435587406158447e-01 -1.163909863680601120e-02 -1.604868471622467041e-01 -2.069802582263946533e-02 6.947229057550430298e-02 -1.544038355350494385e-01 -1.686810702085494995e-01 -1.941707283258438110e-01 9.983703494071960449e-02 -2.139274179935455322e-01 -5.851951241493225098e-02 -1.426060795783996582e-01 6.839619576930999756e-02 1.887689828872680664e-01 -1.998259425163269043e-01 3.903687596321105957e-01 -1.860021650791168213e-01 -2.590025365352630615e-01 1.878006011247634888e-02 -2.983703091740608215e-02 -1.969318091869354248e-01 -2.593408338725566864e-02 1.094663962721824646e-01 1.838311403989791870e-01 -1.116252541542053223e-01 -2.967294156551361084e-01 1.585309058427810669e-01 2.312983721494674683e-01 2.280728816986083984e-01 1.619726717472076416e-01
-5.503613501787185669e-02 1.702634245157241821e-01 -4.542587697505950928e-02 1.182970926165580750e-01 -4.326460659503936768e-01 -4.220330715179443359e-02 3.872883319854736328e-02 -9.986674040555953979e-02 4.192950576543807983e-02 -1.596562191843986511e-02 -2.905078828334808350e-01 -2.535274922847747803e-01 -4.962196946144104004e-02 3.067584931850433350e-01 4.421452805399894714e-02 1.885702311992645264e-01 1.734421700239181519e-01 2.305883914232254028e-01 -2.237296998500823975e-01 9.540744125843048096e-02 1.375892460346221924e-01 -9.301836043596267700e-02 -1.797172613441944122e-02 -6.143815070390701294e-02 -1.063742041587829590e-01 2.563423812389373779e-01 -1.328120529651641846e-01 -1.577161103487014771e-01 9.995324909687042236e-02 -7.523987442255020142e-02 2.177405059337615967e-01 -3.317095339298248291e-01
-8.205306529998779297e-02 3.775548040866851807e-01 4.245628789067268372e-02 4.367018118500709534e-02 1.424444466829299927e-02 -2.062325179576873779e-02 1.068384796380996704e-01 -4.087117686867713928e-02 -9.556003846228122711e-03 -1.397080123424530029e-01 -4.017287120223045349e-02 -2.455346472561359406e-02 -4.642446711659431458e-02 2.796863019466400146e-01 -1.107416823506355286e-01 -1.529826223850250244e-01 9.629334509372711182e-02 1.002176329493522644e-01 -3.611533641815185547e-01 -2.954640612006187439e-02 -2.036427706480026245e-02 -2.174886129796504974e-02 -1.483119428157806396e-01 -3.239623606204986572e-01 -2.617961168289184570e-01 1.742021888494491577e-01 -2.507309913635253906e-01 -2.195065915584564209e-01 -8.029327541589736938e-02 2.848529219627380371e-01 2.732832133769989014e-01 -2.115706801414489746e-01
-2.143228203058242798e-01 5.016573891043663025e-02 2.500498667359352112e-02 -1.283586472272872925e-01 -2.104074805974960327e-01 2.372832000255584717e-01 -1.170952394604682922e-01 -2.057174593210220337e-01 -3.063386976718902588e-01 -1.954395174980163574e-01 1.017133817076683044e-01 2.751794829964637756e-02 -1.094778180122375488e-01 3.138779401779174805e-01 -1.737834513187408447e-01 -1.579376012086868286e-01 -3.064417243003845215e-01 1.002781912684440613e-01 -1.061934083700180054e-01 -3.242321014404296875e-01 4.387555271387100220e-02 3.699889034032821655e-02 -2.132099121809005737e-01 -3.666178882122039795e-02 -2.892117388546466827e-02 5.388071388006210327e-02 -3.559264242649078369e-01 -6.031806394457817078e-02 1.828953474760055542e-01 1.176774576306343079e-01 6.477428972721099854e-02 1.141555383801460266e-01
-8.166026324033737183e-02 7.961814850568771362e-02 3.326669707894325256e-02 2.147297561168670654e-01 -1.624174267053604126e-01 3.321269154548645020e-01 1.530099064111709595e-01 5.291308835148811340e-02 -1.023329794406890869e-01 -2.863328158855438232e-01 -2.750774845480918884e-02 -7.270461320877075195e-02 4.587366431951522827e-02 1.123246401548385620e-01 -1.753945201635360718e-01 3.386677801609039307e-02 -3.287208825349807739e-02 3.750348389148712158e-01 -1.656741201877593994e-01 -1.676838546991348267e-01 3.665824830532073975e-01 6.056704372167587280e-02 4.648818075656890869e-02 -2.112797088921070099e-02 -1.232627704739570618e-01 3.302204906940460205e-01 -3.134933114051818848e-01 -9.736907482147216797e-02 2.400560528039932251e-01 4.999611061066389084e-03 6.109813973307609558e-02 2.014217525720596313e-02
-1.008539199829101562e-01 9.856516122817993164e-02 4.700298234820365906e-02 2.746411040425300598e-02 -9.519091248512268066e-02 3.047540485858917236e-01 1.868612365797162056e-03 -4.118721187114715576e-01 -2.003879249095916748e-01 -2.554099261760711670e-01 1.629819273948669434e-01 -1.425269693136215210e-01 1.429517120122909546e-01 1.598371118307113647e-01 -3.904133141040802002e-01 6.091423705220222473e-02 -1.212314441800117493e-01 1.450999528169631958e-01 -5.025420710444450378e-02 -2.527841925621032715e-01 -2.273584157228469849e-02 1.085645407438278198e-01 -1.619040369987487793e-01 1.505192965269088745e-01 -1.167863607406616211e-01 2.117777802050113678e-02 -2.503409981727600098e-01 7.409542798995971680e-02 2.078601419925689697e-01 -3.148764744400978088e-02 2.443609982728958130e-01 4.101410135626792908e-02
-9.247012436389923096e-02 -1.561015099287033081e-01 -1.088049635291099548e-01 1.614010706543922424e-02 -3.574865311384201050e-02 3.069826364517211914e-01 -1.300073135644197464e-02 -3.473093807697296143e-01 -1.772013008594512939e-01 -3.122080266475677490e-01 1.422003954648971558e-01 -6.138668581843376160e-02 1.695195585489273071e-01 -9.426423348486423492e-03 -1.998677998781204224e-01 -1.541652344167232513e-02 -1.517488956451416016e-01 4.183176904916763306e-02 -2.151112556457519531e-01 -3.238503634929656982e-01 -2.926762402057647705e-02 -9.159946441650390625e-02 -1.031582802534103394e-01 -3.443883731961250305e-02 -3.617049157619476318e-01 1.884024739265441895e-01 -3.525966405868530273e-01 9.859395213425159454e-03 5.805599689483642578e-02 4.167176783084869385e-02 8.688459545373916626e-02 -1.280301362276077271e-01
2.477980218827724457e-02 3.468196094036102295e-01 3.113808929920196533e-01 -7.802527397871017456e-02 -2.302538305521011353e-01 8.075609803199768066e-02 -3.069054782390594482e-01 -3.362394869327545166e-01 1.456760168075561523e-01 -2.394209653139114380e-01 9.173499047756195068e-02 -3.227394819259643555e-02 -7.388834655284881592e-02 3.173686563968658447e-01 1.524923276156187057e-02 -4.580656066536903381e-02 -3.344945609569549561e-02 -5.056329071521759033e-03 -1.774811148643493652e-01 1.395163685083389282e-01 1.824029237031936646e-01 -1.352102160453796387e-01 -1.465528458356857300e-01 -1.210430264472961426e-01 3.563181683421134949e-02 1.836570352315902710e-01 -5.730036646127700806e-02 -3.904861956834793091e-02 1.138065829873085022e-01 1.915562152862548828e-01 2.698493003845214844e-01 -1.034074425697326660e-01
-9.164391458034515381e-02 -6.620274484157562256e-02 5.489364638924598694e-02 1.599510312080383301e-01 -1.384905427694320679e-01 -1.194804832339286804e-01 2.520799338817596436e-01 -3.567672073841094971e-01 1.862380071543157101e-03 -2.387483976781368256e-02 -3.315235972404479980e-01 -4.616846889257431030e-02 -2.305618971586227417e-01 2.163275331258773804e-01 -2.217784225940704346e-01 2.605638504028320312e-01 -4.265122488141059875e-02 1.842138916254043579e-01 -3.000552952289581299e-01 -1.755388677120208740e-01 -4.064353648573160172e-03 -2.187833786010742188e-01 -1.093272492289543152e-01 -1.923675239086151123e-01 7.730808854103088379e-02 2.533766329288482666e-01 7.338423281908035278e-02 -9.957354515790939331e-02 -2.103722095489501953e-02 2.537881433963775635e-01 2.428313344717025757e-02 1.821660064160823822e-02
-9.507583081722259521e-02 -5.770454928278923035e-02 8.163934946060180664e-02 3.938917517662048340e-01 -5.068700015544891357e-02 2.484007477760314941e-01 2.900722436606884003e-02 -4.141552150249481201e-01 1.263784617185592651e-01 -1.317270845174789429e-01 -2.326627075672149658e-02 -3.998613730072975159e-02 1.627991348505020142e-01 2.174554765224456787e-01 -4.075280390679836273e-03 2.879741787910461426e-01 -1.135831996798515320e-01 -4.100593272596597672e-03 6.807450670748949051e-03 -1.280308812856674194e-01 1.826196163892745972e-01 -9.254966676235198975e-02 -1.001794040203094482e-01 -3.491869270801544189e-01 1.187524199485778809e-01 -7.568526268005371094e-02 1.441420167684555054e-01 -2.212269604206085205e-01 -4.743397608399391174e-02 3.002685606479644775e-01 -1.973740942776203156e-02 -1.067169979214668274e-01
-3.691652417182922363e-01 -1.598534733057022095e-02 1.206921711564064026e-01 -2.034132480621337891e-01 -2.028027474880218506e-01 -8.454286493360996246e-03 7.153448462486267090e-02 -3.047259747982025146e-01 3.264792263507843018e-01 -3.024688363075256348e-01 5.171449109911918640e-02 5.629453063011169434e-02 2.952052652835845947e-02 -2.620487101376056671e-02 3.426861017942428589e-02 -5.388714373111724854e-02 -1.472902894020080566e-01 1.502323448657989502e-01 -2.124067991971969604e-01 -1.734302192926406860e-01 -3.272569924592971802e-02 -4.585301280021667480e-01 -1.241613999009132385e-01 -6.239549443125724792e-02 1.034217700362205505e-02 1.003717705607414246e-01 -4.113832116127014160e-02 2.864241134375333786e-03 2.801707088947296143e-01 4.000982269644737244e-02 1.029559746384620667e-01 -7.822425663471221924e-02
-1.832861602306365967e-01 -1.209311708807945251e-01 -2.211694046854972839e-02 -6.800546497106552124e-02 1.482245624065399170e-01 -7.254100590944290161e-02 -6.724193692207336426e-02 -1.834595054388046265e-01 -2.320531010627746582e-01 1.213443428277969360e-01 3.099411539733409882e-02 -2.780886590480804443e-01 -9.937262535095214844e-02 3.703392148017883301e-01 5.343709886074066162e-02 -6.752506643533706665e-02 -4.995005950331687927e-02 2.137691825628280640e-01 -2.670411467552185059e-01 -3.221138417720794678e-01 -8.491041511297225952e-02 -8.760769665241241455e-02 -2.860049344599246979e-02 -2.856729328632354736e-01 4.482809826731681824e-02 -7.569257915019989014e-02 -1.964728236198425293e-01 1.569338515400886536e-02 2.816097438335418701e-01 -1.461004093289375305e-02 3.547170460224151611e-01 -8.629801124334335327e-02
-2.526146471500396729e-01 5.823509395122528076e-02 1.845677793025970459e-01 -1.331226434558629990e-02 1.020199805498123169e-01 -1.265311241149902344e-01 1.490460783243179321e-01 -2.183889597654342651e-01 -2.914183437824249268e-01 -4.680183827877044678e-01 2.549329400062561035e-02 -1.273992806673049927e-01 1.571414172649383545e-01 3.308251202106475830e-01 -1.460289303213357925e-02 -6.194791197776794434e-02 -1.246854756027460098e-02 -1.796474121510982513e-02 -2.568035721778869629e-01 -4.932185262441635132e-02 2.254474461078643799e-01 -1.126328334212303162e-01 -1.533912420272827148e-01 -7.420313358306884766e-02 -1.812072992324829102e-01 -7.251794636249542236e-02 -2.397293895483016968e-01 -1.509252339601516724e-01 1.185508742928504944e-01 1.356994956731796265e-01 1.729542464017868042e-01 -3.252068907022476196e-02
-5.672489404678344727e-01 1.334233433008193970e-01 -4.410633817315101624e-02 1.240718960762023926e-01 8.137956261634826660e-02 4.123717844486236572e-01 -6.258901953697204590e-02 -3.054678738117218018e-01 -1.523594856262207031e-01 -8.070098608732223511e-02 5.629308521747589111e-02 -2.751230001449584961e-01 5.987244471907615662e-02 3.329328820109367371e-02 7.195244729518890381e-02 -2.533815503120422363e-01 -1.033371761441230774e-01 1.400513648986816406e-01 5.893380567431449890e-02 -1.844890564680099487e-01 -1.031864210963249207e-01 -2.245266437530517578e-01 -5.677450448274612427e-02 -6.135830655694007874e-02 1.137501094490289688e-02 -4.740858823060989380e-02 -1.373168528079986572e-01 2.276349626481533051e-02 1.247972548007965088e-01 -2.714656293392181396e-03 -2.368005178868770599e-02 -1.130598038434982300e-01
-1.313115507364273071e-01 5.376761034131050110e-02 -2.050389498472213745e-01 2.365519292652606964e-02 1.521998085081577301e-02 6.285535544157028198e-02 2.229166775941848755e-01 -3.605945408344268799e-01 -6.751459091901779175e-02 -9.066155552864074707e-02 2.716113328933715820e-01 -2.016678601503372192e-01 2.323886454105377197e-01 2.683845460414886475e-01 -5.473544448614120483e-02 2.515204548835754395e-01 1.053413376212120056e-02 5.020948126912117004e-03 -8.541446179151535034e-02 -2.508075162768363953e-02 1.278019547462463379e-01 -3.090632259845733643e-01 -3.031437993049621582e-01 -2.615270316600799561e-01 4.627807065844535828e-03 -1.869362890720367432e-01 -1.428753584623336792e-01 -2.946025431156158447e-01 4.049130529165267944e-02 6.693103164434432983e-02 6.289815902709960938e-02 3.737070411443710327e-02
-7.096809148788452148e-02 1.970254629850387573e-01 1.076327860355377197e-01 4.109605029225349426e-02 -2.281359136104583740e-01 8.800060302019119263e-02 -1.260956674814224243e-01 -1.872911751270294189e-01 -2.262155413627624512e-01 -1.933054774999618530e-01 -1.721149682998657227e-02 -4.815051257610321045e-01 -1.216513514518737793e-01 2.029257863759994507e-01 1.612011194229125977e-01 1.604017764329910278e-01 2.209705859422683716e-01 -3.323638439178466797e-02 -1.542575508356094360e-01 -1.356109678745269775e-01 3.076623380184173584e-01 -7.253498584032058716e-02 -1.272256970405578613e-01 5.096307769417762756e-02 -1.270501613616943359e-01 -2.011774666607379913e-02 1.198991164565086365e-01 2.699048817157745361e-01 1.547447443008422852e-01 2.339532375335693359e-01 6.004170328378677368e-02 -8.277005702257156372e-02
-1.001157462596893311e-01 2.222210764884948730e-01 -1.121968403458595276e-01 2.193079292774200439e-01 -2.921171486377716064e-01 6.988233327865600586e-02 2.330755591392517090e-01 -4.064041376113891602e-02 4.497163370251655579e-02 -1.695455312728881836e-01 -1.385413855314254761e-01 3.967582248151302338e-03 2.703107595443725586e-01 1.865264400839805603e-02 1.888892613351345062e-02 -6.731555610895156860e-02 2.656179070472717285e-01 6.534275412559509277e-02 -1.555166244506835938e-01 -3.040419220924377441e-01 6.721697747707366943e-02 -3.088157773017883301e-01 -1.841442100703716278e-02 -2.056121677160263062e-01 -1.986067444086074829e-01 2.087045311927795410e-01 -1.610646694898605347e-01 -2.723045051097869873e-01 -5.213224887847900391e-02 3.248805552721023560e-02 2.676431536674499512e-01 -1.139610484242439270e-01
-8.652661740779876709e-02 1.466030776500701904e-01 -1.492095589637756348e-01 2.266212403774261475e-01 -1.706895083189010620e-01 1.461429148912429810e-01 -1.032074261456727982e-02 -2.111513018608093262e-01 -4.836159199476242065e-02 7.672353088855743408e-02 1.646322458982467651e-01 -2.942124605178833008e-01 -6.652837246656417847e-02 2.942825555801391602e-01 2.216903269290924072e-01 -9.875845164060592651e-03 -2.518622279167175293e-01 2.109813988208770752e-01 -2.429543584585189819e-01 -1.645438671112060547e-01 -7.271689921617507935e-02 -1.027271077036857605e-01 -3.428483009338378906e-02 -7.103335857391357422e-02 -1.670891195535659790e-01 2.130355536937713623e-01 -2.697393856942653656e-02 -3.406903743743896484e-01 4.283590987324714661e-02 2.842194028198719025e-02 -3.453578650951385498e-01 -1.092116981744766235e-01
-3.444620594382286072e-02 4.260401427745819092e-01 5.537697300314903259e-02 -3.072667121887207031e-01 -2.685546875000000000e-01 8.898689597845077515e-02 -1.293852087110280991e-02 -2.280282080173492432e-01 -5.311314389109611511e-02 -3.760429844260215759e-02 -1.154249981045722961e-01 1.508480962365865707e-02 -1.591925919055938721e-01 -5.647851526737213135e-02 -1.253204047679901123e-01 -1.237584371119737625e-02 -4.870630055665969849e-02 3.859167993068695068e-01 -3.256601691246032715e-01 -1.490937769412994385e-01 9.218960255384445190e-02 -3.552051186561584473e-01 -4.920289665460586548e-02 -1.627782881259918213e-01 1.016262099146842957e-01 8.189579844474792480e-02 -8.783572912216186523e-02 3.393521532416343689e-03 3.406901657581329346e-02 2.034985572099685669e-01 -1.129394620656967163e-01 -4.668082669377326965e-02
-1.507753729820251465e-01 1.625882834196090698e-01 1.346595585346221924e-01 3.224773099645972252e-03 -6.079640239477157593e-02 9.694647789001464844e-02 8.509259670972824097e-03 -9.734340012073516846e-03 -2.635062634944915771e-01 -3.559039533138275146e-01 1.389805823564529419e-01 -2.214822918176651001e-01 -3.277998790144920349e-02 2.885409295558929443e-01 -1.825968623161315918e-01 -7.911889255046844482e-02 -1.555032134056091309e-01 1.451866924762725830e-01 -1.445697098970413208e-01 -2.372032031416893005e-02 2.459557652473449707e-01 4.625764116644859314e-02 7.750505954027175903e-02 -2.894282937049865723e-01 -1.546613574028015137e-01 -3.140003606677055359e-02 -3.025416731834411621e-01 -1.712824590504169464e-02 -7.779040932655334473e-02 2.280965000391006470e-01 2.281963527202606201e-01 -2.915551960468292236e-01
-2.867867648601531982e-01 6.439265608787536621e-02 3.055538516491651535e-03 1.162099931389093399e-02 -2.092269361019134521e-01 -7.152171432971954346e-02 -1.603573262691497803e-01 -1.859175413846969604e-01 -1.611740738153457642e-01 -2.963022291660308838e-01 -2.070328742265701294e-01 -1.340949088335037231e-01 2.511143684387207031e-02 -1.724197119474411011e-01 -1.656308653764426708e-03 -4.857987165451049805e-03 -2.235352396965026855e-01 3.786193430423736572e-01 -2.684540748596191406e-01 -1.008874401450157166e-01 4.510735347867012024e-02 1.937462203204631805e-02 -6.472203135490417480e-02 -1.246658638119697571e-01 -1.050041764974594116e-01 2.921561002731323242e-01 -5.803202511742711067e-04 -2.246066331863403320e-01 2.551505565643310547e-01 2.867192625999450684e-01 6.182882934808731079e-02 6.017215549945831299e-02
-2.743773162364959717e-01 -1.168474256992340088e-01 6.557194143533706665e-02 -9.877985715866088867e-02 5.934922024607658386e-02 2.268285751342773438e-01 5.944018065929412842e-02 -1.474221646785736084e-01 -8.049149066209793091e-03 2.850184030830860138e-02 1.404040157794952393e-01 -8.867307752370834351e-02 2.352325767278671265e-01 2.121850997209548950e-01 -1.076795160770416260e-03 3.323087394237518311e-01 -1.584958881139755249e-01 -1.625768840312957764e-01 -2.032865285873413086e-01 -3.214919939637184143e-02 2.808358371257781982e-01 -2.910794317722320557e-01 -2.660044133663177490e-01 -2.783668935298919678e-01 -2.705572843551635742e-01 -3.975196182727813721e-02 -2.227773666381835938e-01 1.281802654266357422e-01 4.727657511830329895e-02 5.375900119543075562e-02 1.491694003343582153e-01 -5.962046608328819275e-02
-1.970062255859375000e-01 -3.402015939354896545e-02 3.630428807809948921e-03 2.562502324581146240e-01 2.154759876430034637e-02 1.839731484651565552e-01 -3.485934808850288391e-02 -2.206919342279434204e-01 -3.359475433826446533e-01 -6.855838745832443237e-02 -3.571516647934913635e-02 -1.502279639244079590e-01 1.395678967237472534e-01 2.153445482254028320e-01 -2.581650912761688232e-01 1.359150856733322144e-01 -2.367468327283859253e-01 -5.044467747211456299e-02 -2.290900647640228271e-01 -2.714742124080657959e-01 -2.545273303985595703e-02 6.382460147142410278e-02 -1.671772748231887817e-01 2.409449778497219086e-02 -2.377404123544692993e-01 2.650422751903533936e-01 -2.214085906744003296e-01 -1.185120940208435059e-01 7.929626852273941040e-02 1.586972922086715698e-01 2.472016215324401855e-01 1.315414011478424072e-01
-1.463761329650878906e-01 4.882003068923950195e-01 -5.850075185298919678e-02 -6.282893568277359009e-02 -4.822802171111106873e-02 4.205062240362167358e-02 -3.434072434902191162e-02 -3.412036299705505371e-01 -1.979788839817047119e-01 -7.886990159749984741e-02 -1.757715791463851929e-01 -1.214081868529319763e-01 -7.766344398260116577e-02 6.204505916684865952e-03 -1.508934609591960907e-02 3.680178523063659668e-02 1.940009593963623047e-01 1.449348926544189453e-01 -2.792705595493316650e-01 -2.004837244749069214e-01 7.820276170969009399e-02 -3.433645069599151611e-01 8.968632668256759644e-02 -2.372046113014221191e-01 3.386208415031433105e-01 9.161732345819473267e-02 4.934500530362129211e-02 6.555294990539550781e-02 1.037651076912879944e-01 4.590251296758651733e-02 5.978650879114866257e-03 6.793218851089477539e-02
-2.128006815910339355e-01 2.794427573680877686e-01 9.345375001430511475e-02 -6.110964342951774597e-02 2.411029487848281860e-01 2.435488626360893250e-02 -4.346553981304168701e-02 -1.629524976015090942e-01 -9.534206986427307129e-02 -1.802587807178497314e-01 -2.250601947307586670e-01 1.916762888431549072e-01 5.387623235583305359e-02 2.203375250101089478e-01 -1.367342174053192139e-01 -1.215778216719627380e-01 4.869022592902183533e-02 2.520921528339385986e-01 -3.385477662086486816e-01 -2.836971282958984375e-01 1.879062950611114502e-01 1.095131412148475647e-02 -5.828477814793586731e-02 -1.556348949670791626e-01 -2.002509683370590210e-01 1.035182401537895203e-01 -1.770427525043487549e-01 -2.981139719486236572e-01 -3.872753679752349854e-02 1.002207696437835693e-01 -4.177861660718917847e-02 -2.338788807392120361e-01
1.288616955280303955e-01 1.183857843279838562e-01 3.539096191525459290e-02 -2.553675137460231781e-02 -5.834063142538070679e-02 3.787697255611419678e-01 -1.484978795051574707e-01 -2.566719800233840942e-02 8.147493749856948853e-02 9.080188721418380737e-02 2.473528683185577393e-01 -1.909202486276626587e-01 -4.492582380771636963e-02 1.991837769746780396e-01 1.464871019124984741e-01 -3.417184203863143921e-02 -4.912282899022102356e-02 2.736662328243255615e-01 -2.215845137834548950e-01 -2.222146838903427124e-01 1.290905326604843140e-01 -1.493707895278930664e-01 -1.281689405441284180e-01 -2.459270358085632324e-01 -2.542150318622589111e-01 1.317573189735412598e-01 1.047799885272979736e-01 -1.528916358947753906e-01 1.106561422348022461e-01 -9.171195328235626221e-02 3.931752443313598633e-01 -1.944400072097778320e-01
-2.109103649854660034e-01 4.196949899196624756e-01 3.491937741637229919e-02 -6.868930906057357788e-02 2.104043364524841309e-01 1.865415126085281372e-01 1.732056029140949249e-02 -2.561802268028259277e-01 -1.598130762577056885e-01 -2.054060250520706177e-01 -1.817465424537658691e-01 -3.680643066763877869e-02 6.741393357515335083e-03 2.821741402149200439e-01 -1.585136353969573975e-01 -2.309011369943618774e-01 1.149557828903198242e-01 1.336709409952163696e-01 -1.633080244064331055e-01 -1.123478561639785767e-01 3.078596293926239014e-02 5.963343381881713867e-02 3.987986221909523010e-02 -2.121007740497589111e-01 -1.992766112089157104e-01 1.317563001066446304e-02 -2.791516780853271484e-01 -2.310664951801300049e-01 -1.243511140346527100e-01 4.206515103578567505e-02 1.884357184171676636e-01 -1.510400176048278809e-01
-2.964284121990203857e-01 2.122407592833042145e-02 1.063145250082015991e-01 1.524873971939086914e-01 7.119071483612060547e-02 2.246479988098144531e-01 8.018779009580612183e-02 -1.827726662158966064e-01 1.193203553557395935e-01 -1.113563850522041321e-01 -1.723022945225238800e-02 -2.342754602432250977e-01 1.637555062770843506e-01 8.628425002098083496e-02 9.112082421779632568e-02 -3.599208891391754150e-01 -3.328930214047431946e-02 2.099909931421279907e-01 -2.326112091541290283e-01 -3.325511515140533447e-01 -5.784875527024269104e-02 -2.080103158950805664e-01 -1.373981982469558716e-01 -1.454710662364959717e-01 -3.635014891624450684e-01 -1.307477802038192749e-01 -8.226661384105682373e-02 -2.064618915319442749e-01 2.549644559621810913e-02 7.593270391225814819e-02 1.370684504508972168e-01 -8.627625554800033569e-02
4.076929017901420593e-02 1.631466895341873169e-01 1.962880045175552368e-01 1.001243069767951965e-01 -4.494460523128509521e-01 1.503502726554870605e-01 -5.400741100311279297e-02 -1.519517153501510620e-01 3.137807920575141907e-02 -1.967967115342617035e-02 7.034817337989807129e-02 1.419309079647064209e-01 -4.040436074137687683e-02 1.692370176315307617e-01 -7.075978070497512817e-02 1.955849528312683105e-01 -2.902111411094665527e-01 2.284267246723175049e-01 -2.024963311851024628e-02 -1.534034460783004761e-01 -2.559170126914978027e-02 2.145151048898696899e-01 -3.096266090869903564e-01 -2.515581548213958740e-01 -1.228118240833282471e-01 1.273163855075836182e-01 -2.318385243415832520e-01 4.154657199978828430e-02 -9.271740913391113281e-02 -5.423394963145256042e-03 2.363143414258956909e-01 -2.348432540893554688e-01
-2.648282647132873535e-01 2.294971048831939697e-01 1.109478399157524109e-01 1.359855532646179199e-01 1.582623571157455444e-01 1.252727657556533813e-01 4.455257952213287354e-02 -4.721660614013671875e-01 -1.134950015693902969e-02 1.434173136949539185e-01 -5.854717921465635300e-03 -1.875696033239364624e-01 -1.772502809762954712e-01 2.988379895687103271e-01 3.253737092018127441e-02 1.064315345138311386e-02 1.726866364479064941e-01 -5.811795592308044434e-02 -2.289242744445800781e-01 -3.087310492992401123e-01 -8.592691272497177124e-02 -3.566515445709228516e-02 -2.430104911327362061e-01 3.677554801106452942e-02 6.854888796806335449e-02 -2.066798061132431030e-01 -1.600120514631271362e-01 -5.606795102357864380e-02 1.804884672164916992e-01 -4.576912149786949158e-02 3.584291413426399231e-02 2.020441591739654541e-01
-1.781047731637954712e-01 3.056101873517036438e-02 -2.382337450981140137e-01 1.804696023464202881e-01 3.619073703885078430e-02 1.876733005046844482e-01 1.030244827270507812e-01 -3.584984838962554932e-01 -2.460907399654388428e-01 -7.580293715000152588e-02 1.929104328155517578e-01 -1.489834338426589966e-01 1.817781329154968262e-01 1.343780606985092163e-01 -2.502009868621826172e-01 -5.831139162182807922e-02 -2.260984778404235840e-01 1.167047172784805298e-01 -1.965846717357635498e-01 -3.688908815383911133e-01 1.657022386789321899e-01 1.702018976211547852e-01 -8.654946088790893555e-02 -8.040791004896163940e-02 -6.703497469425201416e-02 8.323276042938232422e-02 -2.388058006763458252e-01 -1.243123561143875122e-01 2.299214601516723633e-01 5.531469359993934631e-02 8.238731324672698975e-02 5.542773753404617310e-02
-7.316367328166961670e-02 -1.223283857107162476e-01 -1.365791857242584229e-01 3.311067074537277222e-02 1.483352333307266235e-01 8.755904436111450195e-02 -1.650547981262207031e-01 -3.463585674762725830e-01 7.234779745340347290e-02 8.167332410812377930e-02 1.305156052112579346e-01 -1.160896793007850647e-01 2.067614495754241943e-01 3.270670175552368164e-01 7.336203008890151978e-02 5.650795064866542816e-03 -9.144270420074462891e-02 8.902136981487274170e-02 -3.643106818199157715e-01 7.232449017465114594e-03 2.470466196537017822e-01 -1.946864575147628784e-01 -1.191074773669242859e-01 -4.063652455806732178e-01 -2.503556609153747559e-01 -1.817308925092220306e-02 -1.154779642820358276e-01 -8.519954979419708252e-02 1.060204580426216125e-01 -1.015495285391807556e-01 2.200466245412826538e-01 6.790848821401596069e-02
-1.683939248323440552e-01 -4.108825232833623886e-03 3.173848390579223633e-01 2.600629925727844238e-01 -3.986420854926109314e-02 3.827923834323883057e-01 9.144378453493118286e-02 -8.257458917796611786e-03 -1.483921110630035400e-01 -1.803998351097106934e-01 7.700679125264286995e-04 -2.665019333362579346e-01 1.455147862434387207e-01 2.004409730434417725e-01 1.146485097706317902e-02 -1.849868893623352051e-01 -1.264459192752838135e-01 1.092284619808197021e-01 -2.725000679492950439e-01 -2.114664018154144287e-01 1.328647881746292114e-01 -2.149819135665893555e-01 1.814261451363563538e-02 -1.420412808656692505e-01 -1.659402698278427124e-01 7.909315824508666992e-02 -3.491795361042022705e-01 -1.353016644716262817e-01 9.064756333827972412e-02 -6.637804955244064331e-02 -4.939109086990356445e-02 -7.116435468196868896e-02
-1.407239735126495361e-01 1.954017132520675659e-01 -6.325057893991470337e-02 -1.148759424686431885e-01 -1.935600042343139648e-01 9.559138864278793335e-02 1.707932949066162109e-01 -1.082239151000976562e-01 2.376535236835479736e-01 -5.894919857382774353e-02 -1.707120835781097412e-01 8.201442658901214600e-02 -2.271581208333373070e-03 3.279297649860382080e-01 -7.688648253679275513e-02 2.413761019706726074e-01 -1.425501797348260880e-02 4.928881302475929260e-02 -2.033127695322036743e-01 9.287379682064056396e-02 2.101145833730697632e-01 -1.384055018424987793e-01 -2.641746103763580322e-01 -1.993575692176818848e-01 1.262618750333786011e-01 4.006546363234519958e-02 1.261113137006759644e-01 -2.296796143054962158e-01 2.069179117679595947e-01 3.300175368785858154e-01 2.521278560161590576e-01 -2.070322334766387939e-01
-1.238646451383829117e-02 1.070366501808166504e-01 -8.455115370452404022e-03 1.113344356417655945e-01 -2.762190066277980804e-02 6.078332662582397461e-02 1.049390584230422974e-01 -3.017768263816833496e-01 1.263530403375625610e-01 8.211983740329742432e-02 1.236890032887458801e-01 -1.928454041481018066e-01 1.075145453214645386e-01 1.955476701259613037e-01 6.653006374835968018e-02 1.755485534667968750e-01 -1.783974170684814453e-01 4.424104839563369751e-02 -2.228269577026367188e-01 -1.215660348534584045e-01 2.147478461265563965e-01 -3.594486117362976074e-01 -3.392061889171600342e-01 -3.880087137222290039e-01 -2.316886037588119507e-01 -2.323804348707199097e-01 -1.636428087949752808e-01 2.004872635006904602e-02 1.296092122793197632e-01 -1.070661321282386780e-01 7.779072225093841553e-02 2.873947657644748688e-02
5.474643409252166748e-02 -1.539714075624942780e-02 7.791809737682342529e-02 -7.453099638223648071e-02 -1.884668320417404175e-01 3.581018000841140747e-02 2.801038324832916260e-01 -3.721359968185424805e-01 -4.876093938946723938e-02 1.425253003835678101e-01 1.490672528743743896e-01 -2.091611474752426147e-01 5.150806158781051636e-02 3.963004052639007568e-01 -2.812906540930271149e-02 2.844727039337158203e-01 -2.086937241256237030e-02 1.279605180025100708e-01 -7.846077531576156616e-02 -6.486529856920242310e-02 8.574186265468597412e-02 -2.064650207757949829e-01 -3.433079123497009277e-01 -2.829833030700683594e-01 9.825559705495834351e-02 -7.176576554775238037e-02 -2.599206566810607910e-01 -1.073675602674484253e-01 -2.312981709837913513e-02 -9.202814847230911255e-02 1.518625169992446899e-01 1.615342497825622559e-02
-2.257350385189056396e-01 2.725965902209281921e-02 -1.150780096650123596e-01 2.577846311032772064e-02 -2.520825564861297607e-01 -7.335589826107025146e-02 -3.454489260911941528e-02 -3.554203212261199951e-01 1.381470635533332825e-02 5.363026633858680725e-02 -2.103173434734344482e-01 2.048906870186328888e-02 -1.304945675656199455e-03 2.244625091552734375e-01 -1.378844529390335083e-01 2.838995754718780518e-01 1.593570709228515625e-01 1.540991663932800293e-01 -3.762288093566894531e-01 3.012474440038204193e-02 1.086529111489653587e-03 -1.963822543621063232e-01 -1.870799213647842407e-01 -2.291824519634246826e-01 3.479668125510215759e-02 2.902832627296447754e-01 -1.229672059416770935e-01 -1.391723752021789551e-01 5.415701866149902344e-02 1.715561002492904663e-01 2.133523523807525635e-01 -1.571516990661621094e-01
-1.443112194538116455e-01 6.629467755556106567e-02 -5.478124693036079407e-02 1.776809990406036377e-01 -1.367911249399185181e-01 -2.831243164837360382e-02 -2.509137056767940521e-02 -3.726013302803039551e-01 -1.997809410095214844e-01 -3.296552598476409912e-01 -1.218862757086753845e-01 -8.865621685981750488e-02 9.890537708997726440e-02 2.691549062728881836e-01 -1.456345915794372559e-01 -2.007021754980087280e-01 6.104362756013870239e-02 3.740243986248970032e-02 -1.521130800247192383e-01 -2.550047338008880615e-01 1.982179880142211914e-01 -9.326798468828201294e-02 1.337367743253707886e-01 -1.768674403429031372e-01 4.424786940217018127e-02 -1.962796151638031006e-01 -2.699993848800659180e-01 -3.226996213197708130e-02 3.422381579875946045e-01 -6.416809558868408203e-02 -3.014403209090232849e-02 -1.979615986347198486e-01
-2.246469408273696899e-01 3.539238572120666504e-01 1.873981207609176636e-01 1.177771538496017456e-01 -1.658027172088623047e-01 1.420462578535079956e-01 -2.413806915283203125e-01 -2.908284366130828857e-01 1.518567055463790894e-01 -1.349181532859802246e-01 1.798013597726821899e-01 -1.018873453140258789e-01 7.867675274610519409e-02 3.883968591690063477e-01 1.476541534066200256e-02 -4.279051721096038818e-02 1.363416109234094620e-02 -9.551608003675937653e-03 -3.404245898127555847e-02 8.134382218122482300e-02 1.627932190895080566e-01 -8.521956950426101685e-02 -1.127148866653442383e-01 -1.123763322830200195e-01 -5.270303785800933838e-02 2.666436135768890381e-01 2.235873192548751831e-01 -1.919664442539215088e-01 1.151448786258697510e-01 2.608724534511566162e-01 1.724475771188735962e-01 -5.277202650904655457e-02
1.071241050958633423e-01 -2.124058008193969727e-01 1.293262392282485962e-01 2.060014605522155762e-01 -1.829886883497238159e-01 3.101550340652465820e-01 8.412359165959060192e-04 -2.156615555286407471e-01 6.193146854639053345e-02 -1.370491236448287964e-01 4.915152862668037415e-02 -2.310250103473663330e-01 1.263328194618225098e-01 4.573068022727966309e-01 4.731999710202217102e-02 3.480605483055114746e-01 -2.436962723731994629e-02 2.880740910768508911e-02 -8.946420624852180481e-03 -1.421153917908668518e-02 1.619664132595062256e-01 2.953280135989189148e-02 -2.459628507494926453e-03 -3.441633284091949463e-01 -1.431615501642227173e-01 1.273852139711380005e-01 4.943268373608589172e-02 -3.267898410558700562e-02 -3.199330344796180725e-02 2.968397140502929688e-01 -4.782944917678833008e-02 4.742794483900070190e-02
-1.301695704460144043e-01 1.330419629812240601e-01 -2.475558035075664520e-02 9.029893577098846436e-02 -1.286910325288772583e-01 2.869029939174652100e-01 1.528793126344680786e-01 -3.935734629631042480e-01 4.771235585212707520e-02 5.995203554630279541e-02 1.581741124391555786e-01 -2.673068344593048096e-01 1.981624662876129150e-01 1.560872197151184082e-01 7.650300115346908569e-02 1.587457507848739624e-01 5.109131336212158203e-02 -1.017430722713470459e-01 -1.473038792610168457e-01 2.828441746532917023e-02 2.094780206680297852e-01 -2.365386635065078735e-01 -3.484205305576324463e-01 -1.671767383813858032e-01 -2.737132906913757324e-01 -1.437496840953826904e-01 -1.097166091203689575e-01 1.487111449241638184e-01 8.559273555874824524e-03 -1.010495647788047791e-01 2.029742151498794556e-01 -1.286832243204116821e-01
-5.919966101646423340e-02 7.446222007274627686e-02 1.562025099992752075e-01 -1.546307951211929321e-01 -5.346701294183731079e-02 6.900545209646224976e-02 -6.849307566881179810e-02 -8.816115558147430420e-02 -4.848223030567169189e-01 -5.485336109995841980e-02 1.205436661839485168e-01 -9.493625909090042114e-02 1.376425921916961670e-01 1.305831503123044968e-02 -1.045902166515588760e-02 1.923018991947174072e-01 -2.508130669593811035e-01 1.432045698165893555e-01 5.537946522235870361e-02 -3.317623212933540344e-02 3.146839439868927002e-01 -1.328166946768760681e-02 9.079320728778839111e-02 -2.584884166717529297e-01 -1.596549153327941895e-01 2.662549018859863281e-01 -1.766052246093750000e-01 -9.711536020040512085e-02 2.660475075244903564e-01 1.401887834072113037e-01 1.503073722124099731e-01 -3.047507107257843018e-01
-3.486691117286682129e-01 2.299620062112808228e-01 6.684539467096328735e-02 -1.457484904676675797e-02 -2.507293820381164551e-01 3.236799836158752441e-01 -1.025651618838310242e-01 -1.284450739622116089e-01 1.542359143495559692e-01 1.656480133533477783e-01 -3.093404173851013184e-01 4.729491844773292542e-02 -2.682532072067260742e-01 -1.871879398822784424e-02 -2.249663770198822021e-01 9.584700316190719604e-02 6.897329539060592651e-02 1.416243165731430054e-01 -2.632718086242675781e-01 -1.227757558226585388e-01 1.557675600051879883e-01 -2.372593134641647339e-01 -1.802015602588653564e-01 -2.319093793630599976e-01 -9.658212214708328247e-02 2.920672856271266937e-02 -4.753366485238075256e-02 8.690119720995426178e-03 1.703059673309326172e-01 1.500723361968994141e-01 5.707408115267753601e-02 4.051855951547622681e-02
-2.793465554714202881e-01 -1.467824131250381470e-01 -1.355255604721605778e-03 -1.297142077237367630e-02 -1.564102470874786377e-01 1.025228127837181091e-01 4.301976412534713745e-02 -3.727315962314605713e-01 1.698239296674728394e-01 -2.482442855834960938e-01 -9.635268151760101318e-02 -8.026051521301269531e-02 -1.830681860446929932e-01 6.065768375992774963e-02 4.279368743300437927e-02 5.274700000882148743e-03 7.441446185111999512e-02 8.036830276250839233e-02 -2.412588894367218018e-01 -2.187996059656143188e-01 8.645110763609409332e-03 -3.090693652629852295e-01 -3.585317730903625488e-02 -3.341735005378723145e-01 6.104224175214767456e-02 3.992867469787597656e-01 -8.505551517009735107e-02 1.665033251047134399e-01 2.083431035280227661e-01 -9.733369946479797363e-02 -3.470852738246321678e-03 -4.017424955964088440e-02
-1.705361455678939819e-01 1.442008912563323975e-01 1.685348898172378540e-01 -1.156686572358012199e-03 -3.348048925399780273e-01 5.278126522898674011e-02 -3.047387003898620605e-01 1.017600111663341522e-02 1.222106963396072388e-01 7.846810668706893921e-02 -2.854944765567779541e-01 -1.718007922172546387e-01 2.553372411057353020e-03 -2.924053557217121124e-02 -5.804615840315818787e-02 -8.439393423032015562e-05 1.546739935874938965e-01 1.304512023925781250e-01 -3.074875175952911377e-01 -4.673577845096588135e-02 2.310712188482284546e-01 -2.788167297840118408e-01 -1.072612255811691284e-01 -1.872274130582809448e-01 -1.618532538414001465e-01 3.694961071014404297e-01 -1.571945399045944214e-01 -3.715592995285987854e-02 1.750640571117401123e-01 1.714216321706771851e-01 1.094993799924850464e-01 -3.631921485066413879e-02
-1.918915212154388428e-01 1.167299225926399231e-01 6.349686533212661743e-02 -1.334734708070755005e-01 -1.112879291176795959e-01 2.360408455133438110e-01 6.905266083776950836e-03 -4.541680589318275452e-02 -2.632356286048889160e-01 -2.236708253622055054e-01 -2.829391956329345703e-01 -3.333370089530944824e-01 1.249566376209259033e-01 3.846900165081024170e-02 -1.563328355550765991e-01 -3.493783622980117798e-02 -1.887854933738708496e-01 2.927634418010711670e-01 -1.650860905647277832e-01 -2.137178778648376465e-01 -2.963101863861083984e-01 -1.760249435901641846e-01 -9.009485691785812378e-02 -1.523494124412536621e-01 -2.152630686759948730e-01 -9.894908219575881958e-02 -1.664223968982696533e-01 -1.268648356199264526e-01 -1.300352960824966431e-01 5.192440003156661987e-02 3.958294540643692017e-02 -1.968914866447448730e-01
-6.586521863937377930e-02 1.343886405229568481e-01 -8.047477155923843384e-02 2.412260174751281738e-01 -1.163827553391456604e-01 -1.022477149963378906e-01 -2.206247299909591675e-01 -1.807192414999008179e-01 -1.928506791591644287e-01 -1.953553110361099243e-01 6.736519932746887207e-02 1.833252310752868652e-01 5.134465545415878296e-02 3.587084114551544189e-01 -2.594931423664093018e-02 4.504552483558654785e-02 -8.068513125181198120e-02 2.200302928686141968e-01 -1.688381284475326538e-01 -3.085319399833679199e-01 1.100798621773719788e-01 -1.911377012729644775e-01 1.231798082590103149e-01 -3.549092635512351990e-02 -8.977079391479492188e-02 -8.481045253574848175e-03 -3.807222843170166016e-01 -8.757775276899337769e-02 1.822554171085357666e-01 2.264533340930938721e-01 -5.251081660389900208e-02 -2.614917457103729248e-01
-1.179694011807441711e-01 1.160829439759254456e-01 1.504945755004882812e-01 -2.163838744163513184e-01 4.971652850508689880e-02 8.745905756950378418e-02 -2.738416492938995361e-01 -2.188734263181686401e-01 7.758540660142898560e-02 -1.266963779926300049e-01 -4.400879517197608948e-02 -1.135759502649307251e-01 7.879343628883361816e-02 1.106593385338783264e-01 -2.549697160720825195e-01 -1.489967703819274902e-01 -1.244161948561668396e-01 2.108744680881500244e-01 -1.311452984809875488e-01 1.759837865829467773e-01 5.986846238374710083e-02 -1.341935805976390839e-02 -1.758912950754165649e-01 -1.267792880535125732e-01 -2.178712040185928345e-01 3.665495812892913818e-01 -1.909703910350799561e-01 -2.771861255168914795e-01 -2.739114500582218170e-02 1.209991425275802612e-01 2.211029827594757080e-01 -3.305339217185974121e-01
-3.768956661224365234e-01 3.897342458367347717e-02 1.310234963893890381e-01 1.099545657634735107e-01 -9.450206905603408813e-02 -9.347897768020629883e-02 1.530671268701553345e-01 -2.701272368431091309e-01 -1.186357662081718445e-01 -1.596700996160507202e-01 2.063801139593124390e-01 -4.481813907623291016e-01 1.885242015123367310e-01 2.903163731098175049e-01 -1.094602420926094055e-01 -1.138702556490898132e-01 -1.363523006439208984e-01 1.592658162117004395e-01 -1.236652433872222900e-01 -4.704470559954643250e-02 1.873414963483810425e-01 7.315254211425781250e-02 -3.244847804307937622e-02 6.239009648561477661e-02 2.371233887970447540e-02 1.750263720750808716e-01 -2.536221034824848175e-02 -1.610654294490814209e-01 1.351480782032012939e-01 1.047146394848823547e-01 6.769979745149612427e-02 -2.947076559066772461e-01
-3.232126832008361816e-01 -3.639908879995346069e-02 6.913326680660247803e-02 2.102740667760372162e-02 2.418593876063823700e-02 -7.454232871532440186e-02 1.389853060245513916e-01 -2.557406425476074219e-01 -1.504933536052703857e-01 -2.921613454818725586e-01 -2.520177364349365234e-01 4.580182954668998718e-03 -1.732807755470275879e-01 2.669561803340911865e-01 -1.487477272748947144e-01 -1.194231361150741577e-01 -1.637433618307113647e-01 2.181011885404586792e-01 -2.914050817489624023e-01 -9.152164310216903687e-02 2.383258491754531860e-01 -2.873570621013641357e-01 1.595260649919509888e-01 -4.955663904547691345e-02 -3.437237441539764404e-01 9.956737607717514038e-02 -1.943694986402988434e-02 -6.743550300598144531e-02 -3.350257128477096558e-02 1.200513094663619995e-01 -6.857296079397201538e-02 -2.706428617238998413e-02
2.684811130166053772e-02 3.680467009544372559e-01 -7.506725937128067017e-02 2.119264937937259674e-02 -1.286188513040542603e-01 -6.346424575895071030e-03 -7.422429323196411133e-02 -1.757293641567230225e-01 1.925106532871723175e-02 -1.134954318404197693e-01 -1.524387300014495850e-01 3.158245980739593506e-02 -1.920396089553833008e-01 1.168414354324340820e-01 -6.803300976753234863e-02 2.375722378492355347e-01 2.560171782970428467e-01 3.088463246822357178e-01 -2.423205226659774780e-01 -2.462380677461624146e-01 -2.061193287372589111e-01 -1.688126176595687866e-01 -1.327046602964401245e-01 -3.625861108303070068e-01 -1.249458491802215576e-01 2.115319073200225830e-01 1.988951675593852997e-02 -3.828355297446250916e-02 1.448338031768798828e-01 9.259954094886779785e-02 5.136608704924583435e-02 2.468253821134567261e-01
-8.303850889205932617e-02 6.368420273065567017e-02 -4.629835858941078186e-02 6.823465973138809204e-02 8.072128891944885254e-02 2.944951702374964952e-04 1.149417385458946228e-01 -3.883596062660217285e-01 -2.155490964651107788e-01 1.449395120143890381e-01 1.865124553442001343e-01 -2.240280807018280029e-01 2.998398244380950928e-01 2.924351096153259277e-01 -1.430408935993909836e-02 2.891681790351867676e-01 -2.803378552198410034e-02 -4.556225612759590149e-02 -2.159938514232635498e-01 -9.131209552288055420e-02 2.764535248279571533e-01 -3.409554958343505859e-01 -2.412149161100387573e-01 -1.532006710767745972e-01 9.834061563014984131e-02 -1.791712790727615356e-01 -5.110922083258628845e-02 -4.543046280741691589e-02 5.681502074003219604e-02 1.153051853179931641e-01 3.253305703401565552e-02 6.158786267042160034e-02
-2.018558979034423828e-01 2.306987345218658447e-01 1.094710230827331543e-01 8.589575998485088348e-03 -8.960958570241928101e-02 2.256104797124862671e-01 -8.638556115329265594e-03 -1.545308083295822144e-01 -2.282884269952774048e-01 -3.286156058311462402e-01 -8.232729882001876831e-02 -2.791274189949035645e-01 -1.482609361410140991e-01 1.743111163377761841e-01 -1.570308059453964233e-01 -1.681254953145980835e-01 -5.820540338754653931e-02 1.197423413395881653e-01 -1.073060929775238037e-01 1.311117857694625854e-01 4.626195877790451050e-02 4.250286146998405457e-02 8.841547369956970215e-02 -2.350068986415863037e-01 -9.008876979351043701e-02 1.189138740301132202e-01 -2.772894799709320068e-01 -1.032745987176895142e-01 -3.554154932498931885e-02 2.733968496322631836e-01 3.675485849380493164e-01 -1.633098274469375610e-01
-2.574832439422607422e-01 1.558458656072616577e-01 1.493869423866271973e-01 8.217185735702514648e-02 -2.632757425308227539e-01 1.439343243837356567e-01 -4.967450723052024841e-02 -1.241405587643384933e-02 2.703628242015838623e-01 -3.473979886621236801e-03 -1.891439408063888550e-01 -9.965237975120544434e-02 -3.279088437557220459e-01 6.232643499970436096e-02 -1.940335035324096680e-01 9.169679135084152222e-02 8.663716167211532593e-02 1.308554559946060181e-01 -3.092108666896820068e-01 -6.717444956302642822e-02 1.464986652135848999e-01 -3.710043728351593018e-01 -1.155147328972816467e-01 -1.503086239099502563e-01 -8.632078021764755249e-02 2.308663129806518555e-01 -1.126725971698760986e-01 -7.295031845569610596e-02 1.295440644025802612e-01 1.655743867158889771e-01 2.478558272123336792e-01 -8.497568219900131226e-02
2.037533326074481010e-03 1.192160174250602722e-01 -8.646515756845474243e-02 -5.675102770328521729e-02 -7.577414810657501221e-02 4.065779503434896469e-03 2.803017199039459229e-01 -1.637147814035415649e-01 -8.844456821680068970e-02 1.934695988893508911e-01 -1.609067469835281372e-01 9.164665639400482178e-02 -1.284500360488891602e-01 4.075596034526824951e-01 -2.184852212667465210e-02 7.664065342396497726e-04 1.179989334195852280e-02 1.896669119596481323e-01 -4.849182814359664917e-02 2.167202718555927277e-02 2.540093064308166504e-01 -2.396243810653686523e-01 -9.005694836378097534e-02 -4.354605078697204590e-01 -1.366403102874755859e-01 1.292911618947982788e-01 1.981245353817939758e-02 -1.861861795186996460e-01 6.211134418845176697e-02 2.980722188949584961e-01 1.132564246654510498e-01 -2.583496570587158203e-01
-2.081559449434280396e-01 1.727501153945922852e-01 -1.238637566566467285e-01 4.749752581119537354e-02 1.613360345363616943e-01 6.306467205286026001e-02 -7.945557683706283569e-02 -3.160102367401123047e-01 -1.818305253982543945e-01 -2.031251788139343262e-01 -3.181592002511024475e-02 -1.123447865247726440e-01 8.793868869543075562e-02 -1.225291267037391663e-01 -9.754244983196258545e-02 -1.762951761484146118e-01 -4.112327396869659424e-01 2.484978362917900085e-02 -3.116139769554138184e-02 -3.168098926544189453e-01 2.408092916011810303e-01 6.297729909420013428e-02 -1.319980323314666748e-01 -1.651968955993652344e-01 -2.790772914886474609e-01 5.593124404549598694e-02 -2.656980156898498535e-01 -4.060088470578193665e-02 1.460378915071487427e-01 1.180023923516273499e-01 1.596046984195709229e-01 -1.732961237430572510e-01
-4.028839766979217529e-01 8.480446040630340576e-02 8.841146528720855713e-02 1.994597762823104858e-01 -9.087648242712020874e-02 8.538090437650680542e-02 1.521140336990356445e-01 -1.102818176150321960e-01 -1.182571500539779663e-01 -4.827236756682395935e-02 -3.076470829546451569e-02 8.914633840322494507e-02 9.929680079221725464e-02 3.097111582756042480e-01 9.143300354480743408e-03 1.350089814513921738e-02 2.161839902400970459e-01 -1.387722343206405640e-01 -3.966806232929229736e-01 -2.351416200399398804e-01 7.947929203510284424e-02 -3.239375352859497070e-01 1.216706335544586182e-01 -2.359917014837265015e-01 9.100697934627532959e-03 1.111138239502906799e-01 6.885345280170440674e-02 -1.737511008977890015e-01 9.378128498792648315e-02 1.489909887313842773e-01 9.017734974622726440e-02 -2.321946918964385986e-01
-1.319258362054824829e-01 1.172534227371215820e-01 1.296462416648864746e-01 8.855990320444107056e-02 -1.210772152990102768e-02 1.685342043638229370e-01 -1.969535648822784424e-01 -7.493317872285842896e-02 1.805930882692337036e-01 1.665665768086910248e-02 -4.666182398796081543e-01 -2.415149807929992676e-01 -1.073730513453483582e-01 1.035275757312774658e-01 1.263248175382614136e-01 6.587133556604385376e-02 -1.942978799343109131e-01 8.174242824316024780e-02 -2.891771793365478516e-01 -7.220983505249023438e-02 3.056324087083339691e-02 -4.172459617257118225e-02 -3.577358648180961609e-02 1.133216172456741333e-01 6.054490804672241211e-02 8.630106598138809204e-02 -1.560628861188888550e-01 -2.408553808927536011e-01 3.758282065391540527e-01 3.612321615219116211e-01 -6.239338964223861694e-02 2.379390411078929901e-02
1.923966221511363983e-02 1.760226488113403320e-01 -3.984556347131729126e-02 1.448434293270111084e-01 4.747827537357807159e-03 2.056774199008941650e-01 4.656265079975128174e-01 -3.767632842063903809e-01 -5.245737358927726746e-02 3.994346782565116882e-02 -6.300372630357742310e-02 -1.550369560718536377e-01 2.504836022853851318e-01 1.581839323043823242e-01 -1.596836447715759277e-01 2.915856540203094482e-01 1.767559349536895752e-01 4.002593923360109329e-03 -1.535454392433166504e-01 -5.175799597054719925e-03 3.740410134196281433e-02 -9.030971676111221313e-03 -2.643627226352691650e-01 -3.417828679084777832e-01 1.092476472258567810e-01 5.203101783990859985e-02 -1.665307581424713135e-01 -2.507282793521881104e-02 1.561551243066787720e-01 -6.172692775726318359e-02 3.070800798013806343e-03 -1.013447903096675873e-02
-1.271291077136993408e-01 1.557520311325788498e-02 -1.105678230524063110e-01 5.041993036866188049e-02 -3.314456641674041748e-01 1.588750481605529785e-01 1.122793331742286682e-01 -2.217107713222503662e-01 -8.837358653545379639e-02 1.560982037335634232e-02 -2.574582993984222412e-01 -5.388586968183517456e-02 -6.373484432697296143e-02 3.002173602581024170e-01 -2.707079946994781494e-01 5.982536450028419495e-02 1.857772320508956909e-01 2.637354731559753418e-01 3.221146762371063232e-02 6.753100454807281494e-02 1.614671386778354645e-02 -4.104182720184326172e-01 -3.664788231253623962e-02 -2.906093895435333252e-01 1.093648150563240051e-01 -2.261237055063247681e-02 -4.990931972861289978e-02 -3.072260320186614990e-01 9.271603077650070190e-02 1.538983285427093506e-01 -1.336826533079147339e-01 8.771390421316027641e-04
1.374867111444473267e-01 1.412621885538101196e-01 -3.549781814217567444e-02 3.441692590713500977e-01 -1.048462837934494019e-01 2.543237805366516113e-01 5.942759290337562561e-02 -2.853403389453887939e-01 -1.441412512212991714e-02 -1.349827498197555542e-01 -4.021053668111562729e-03 -3.808027803897857666e-01 6.530379503965377808e-02 2.120903581380844116e-01 2.074506282806396484e-01 -3.537380695343017578e-02 -3.289233148097991943e-01 5.984668806195259094e-02 -6.634526699781417847e-02 -2.549449205398559570e-01 -1.695476472377777100e-01 -8.424937725067138672e-02 -7.476871460676193237e-02 -7.930446416139602661e-02 -1.428446769714355469e-01 1.769855320453643799e-01 9.561379998922348022e-02 -3.035464286804199219e-01 1.293411701917648315e-01 6.072028353810310364e-02 -4.211053252220153809e-02 -1.404339522123336792e-01
-7.540579140186309814e-02 2.415366917848587036e-01 -1.858415454626083374e-02 1.060870736837387085e-01 3.304883092641830444e-02 2.920568548142910004e-02 1.512421816587448120e-01 -3.458988666534423828e-01 -3.216582238674163818e-01 -6.710448116064071655e-02 1.061657518148422241e-01 -5.128174647688865662e-02 -1.035346388816833496e-01 1.900757104158401489e-01 -3.955484926700592041e-01 -4.232457280158996582e-02 -1.517813950777053833e-01 2.045887410640716553e-01 -1.418251097202301025e-01 -1.659053564071655273e-01 5.655597895383834839e-02 1.995693426579236984e-03 -1.922035515308380127e-01 1.357633918523788452e-01 -3.447563350200653076e-01 2.799559384584426880e-02 -4.311914741992950439e-02 -1.674318015575408936e-01 -9.310080111026763916e-02 1.670176088809967041e-01 2.737915515899658203e-01 -1.441356986761093140e-01
-2.997274100780487061e-01 4.626034572720527649e-02 1.024326533079147339e-01 6.008895859122276306e-02 -3.226273059844970703e-01 1.937244683504104614e-01 7.923839613795280457e-03 -4.281989857554435730e-02 5.657054483890533447e-02 -2.616237401962280273e-01 -7.569690793752670288e-02 -5.498590320348739624e-02 1.167501956224441528e-01 1.557454764842987061e-01 -3.368311822414398193e-01 -9.520497173070907593e-02 -7.449479773640632629e-03 1.158305853605270386e-01 -9.401725232601165771e-02 -1.366959065198898315e-01 1.773518919944763184e-01 -4.461654126644134521e-01 1.212322339415550232e-01 -6.035736948251724243e-02 8.835149556398391724e-02 1.199928969144821167e-01 -2.333911210298538208e-01 -5.953805521130561829e-02 1.834385395050048828e-01 -1.896357536315917969e-02 2.984403073787689209e-01 -1.282498240470886230e-01
-1.707987636327743530e-01 2.450423389673233032e-01 4.803245514631271362e-02 2.062967233359813690e-02 -1.518604159355163574e-01 1.145760640501976013e-01 6.181312352418899536e-02 -1.934174597263336182e-01 2.148716896772384644e-01 -1.760142147541046143e-01 -6.398180872201919556e-02 -1.057468205690383911e-01 -3.432551920413970947e-01 9.891293197870254517e-02 4.919873550534248352e-02 -2.924080472439527512e-03 9.128223359584808350e-02 4.214072525501251221e-01 -3.310258984565734863e-01 -2.752728760242462158e-01 9.594457596540451050e-02 -1.840424686670303345e-01 5.161991715431213379e-02 -2.713415324687957764e-01 1.315857917070388794e-01 1.642994135618209839e-01 -4.163627699017524719e-02 -3.921866416931152344e-02 1.277641505002975464e-01 1.009447500109672546e-01 -3.006442822515964508e-02 2.062261402606964111e-01
-6.771896779537200928e-02 2.604998052120208740e-01 -2.415794506669044495e-02 1.219400670379400253e-02 -4.794204607605934143e-02 3.807768598198890686e-02 -2.207961305975914001e-02 -2.132411599159240723e-01 -2.232163101434707642e-01 -2.282114773988723755e-01 1.640631556510925293e-01 -1.970403045415878296e-01 3.262441605329513550e-02 2.108169198036193848e-01 -1.291736662387847900e-01 -2.062813639640808105e-01 -2.953635752201080322e-01 2.518684566020965576e-01 -4.843432828783988953e-02 -1.953195314854383469e-03 2.106370180845260620e-01 6.039542146027088165e-03 -1.108477562665939331e-01 -1.222602576017379761e-01 4.611893743276596069e-02 2.723271250724792480e-01 -1.278603971004486084e-01 -4.802872538566589355e-01 1.391167193651199341e-01 8.335392177104949951e-02 1.028925273567438126e-02 -1.741657406091690063e-01
-9.504976123571395874e-02 5.107190012931823730e-01 8.973582834005355835e-02 -2.374561876058578491e-02 8.657363802194595337e-02 2.227921485900878906e-01 -1.796464174985885620e-01 -2.323213964700698853e-01 -2.406209707260131836e-01 -1.493063718080520630e-01 7.284111529588699341e-02 -4.584527388215065002e-02 7.705590873956680298e-02 2.396943420171737671e-01 -2.450803667306900024e-01 -1.454796642065048218e-01 5.081377178430557251e-02 7.635924220085144043e-02 -1.210658624768257141e-01 -1.237989515066146851e-01 -1.786459423601627350e-02 -8.836723119020462036e-02 -2.053288966417312622e-01 3.110759519040584564e-02 -1.061282604932785034e-01 2.335958182811737061e-01 -4.316549748182296753e-02 -2.642286717891693115e-01 6.081097573041915894e-02 1.027040556073188782e-01 3.059861361980438232e-01 -1.043283864855766296e-01
5.539786815643310547e-02 1.292724460363388062e-01 4.764175787568092346e-02 1.671513319015502930e-01 -1.619593985378742218e-02 4.853092133998870850e-02 2.131338417530059814e-01 -1.551100164651870728e-01 1.492707431316375732e-01 2.979477122426033020e-02 -4.367221146821975708e-02 -3.592469692230224609e-01 2.685531415045261383e-02 1.945487111806869507e-01 -1.350456662476062775e-02 3.443184196949005127e-01 -2.242372632026672363e-01 1.393672823905944824e-01 -1.370853185653686523e-01 -3.219749033451080322e-01 -3.005655296146869659e-02 2.836017012596130371e-01 1.014006435871124268e-01 7.876436412334442139e-02 -1.057477891445159912e-01 2.818669676780700684e-01 1.945181377232074738e-02 -2.147644609212875366e-01 3.443895876407623291e-01 -2.766234055161476135e-02 -9.956225752830505371e-02 -1.003182157874107361e-01
-3.599689304828643799e-01 6.129910796880722046e-02 -1.001677066087722778e-01 2.910477295517921448e-02 -3.106597065925598145e-01 7.547302544116973877e-02 4.944612085819244385e-02 -1.887903511524200439e-01 -2.639104723930358887e-01 -1.193622499704360962e-01 -3.038422018289566040e-02 -3.868432343006134033e-02 -9.622164070606231689e-03 1.325338184833526611e-01 -1.973598152399063110e-01 -1.959525048732757568e-01 1.732300221920013428e-02 3.558250963687896729e-01 -1.745450198650360107e-01 -2.824800908565521240e-01 -8.215485513210296631e-02 -2.829613089561462402e-01 1.519051846116781235e-02 -4.253738000988960266e-02 7.296437770128250122e-02 1.429798901081085205e-01 -1.134315729141235352e-01 -6.613589823246002197e-02 2.134757041931152344e-01 -5.147955939173698425e-02 1.862884610891342163e-01 -2.867188155651092529e-01
1.272458210587501526e-02 1.290243957191705704e-02 -2.058048397302627563e-01 3.007194213569164276e-02 -6.108158826828002930e-02 1.653920859098434448e-01 2.061303108930587769e-01 -1.545539945363998413e-01 2.843141742050647736e-02 1.284530609846115112e-01 1.902038007974624634e-01 -2.188241481781005859e-01 8.934342302381992340e-03 3.148329257965087891e-01 9.854651987552642822e-03 7.853899896144866943e-02 -1.075068414211273193e-01 9.737896174192428589e-02 -6.905057281255722046e-02 -9.937550127506256104e-02 3.228526711463928223e-01 -2.730161547660827637e-01 -2.982707619667053223e-01 -3.822465837001800537e-01 -1.103470250964164734e-01 -1.385138481855392456e-01 -1.813780814409255981e-01 -2.742137759923934937e-02 2.615520656108856201e-01 -1.044271588325500488e-01 2.311219573020935059e-01 -6.954423338174819946e-02
-1.957787871360778809e-01 1.890430301427841187e-01 -7.251103222370147705e-02 1.308630704879760742e-01 -1.631942242383956909e-01 1.471503917127847672e-02 5.913563072681427002e-02 -3.399100899696350098e-02 2.183913439512252808e-01 -3.646896183490753174e-01 -7.030910253524780273e-02 -3.063028454780578613e-01 -1.628898531198501587e-01 1.289824694395065308e-01 -8.620390295982360840e-02 8.211559802293777466e-02 -1.054935231804847717e-01 5.225529894232749939e-03 -2.203193008899688721e-01 1.310323178768157959e-01 1.426882296800613403e-01 1.018248125910758972e-01 -3.657593727111816406e-01 -3.399726450443267822e-01 -1.795541495084762573e-01 9.898588806390762329e-02 -1.228630915284156799e-01 -8.137211203575134277e-02 2.723813354969024658e-01 -9.673734754323959351e-02 -1.744090020656585693e-01 -2.384565211832523346e-02
-4.633142426609992981e-02 1.394587196409702301e-02 -8.375816047191619873e-02 -1.945401355624198914e-02 -2.984555959701538086e-01 8.819334954023361206e-02 1.397339534014463425e-02 -1.255377084016799927e-01 -4.615039005875587463e-02 3.110431134700775146e-02 -2.156958356499671936e-02 -2.048234343528747559e-01 2.539044991135597229e-02 9.134890884160995483e-02 -1.816559135913848877e-01 2.456467896699905396e-01 1.248471960425376892e-01 1.516383439302444458e-01 -2.520443499088287354e-01 -9.600228071212768555e-02 -1.822685301303863525e-01 -8.475358039140701294e-02 1.355277094990015030e-02 -3.509000837802886963e-01 1.228110417723655701e-01 1.116423532366752625e-01 1.912676692008972168e-01 -4.105184972286224365e-01 1.562282592058181763e-01 3.699634075164794922e-01 1.437718570232391357e-01 -1.999029666185379028e-01
-2.891024351119995117e-01 5.036281421780586243e-02 2.952195890247821808e-02 8.856340497732162476e-02 9.076190739870071411e-02 4.852066934108734131e-01 5.884918943047523499e-02 -1.396674364805221558e-01 -2.070304900407791138e-01 1.461133733391761780e-02 2.139931768178939819e-01 -3.076821267604827881e-01 5.198213085532188416e-02 2.286068350076675415e-01 -2.206169962882995605e-01 -1.597691476345062256e-01 -9.100984781980514526e-02 2.237053513526916504e-01 -3.546464815735816956e-02 -1.870713829994201660e-01 9.343729913234710693e-02 -2.035880535840988159e-01 8.438383787870407104e-02 -1.160264760255813599e-02 -1.326670646667480469e-01 -5.866728350520133972e-02 -2.169660627841949463e-01 3.160149557515978813e-03 2.008917331695556641e-01 -5.942413583397865295e-02 1.328052133321762085e-01 -2.101674973964691162e-01
-1.780296117067337036e-01 1.581607162952423096e-01 -8.493630588054656982e-02 4.134174063801765442e-02 3.443429246544837952e-02 1.087927669286727905e-01 2.049460113048553467e-01 -3.861812949180603027e-01 -7.550679892301559448e-02 -3.873339295387268066e-02 1.858297437429428101e-01 -2.594622373580932617e-01 2.372174113988876343e-01 3.144200146198272705e-01 -4.145978484302759171e-03 2.819549143314361572e-01 -1.352185308933258057e-01 -2.523127570748329163e-02 -4.029588773846626282e-02 -2.353231981396675110e-02 1.668787598609924316e-01 -3.543878495693206787e-01 -1.625272035598754883e-01 -2.083634883165359497e-01 8.168309181928634644e-02 -4.848891496658325195e-02 -7.303422689437866211e-02 -2.345308661460876465e-01 -8.363218605518341064e-02 8.132819086313247681e-02 1.017501354217529297e-01 2.209355533123016357e-01
-2.991277277469635010e-01 1.463823914527893066e-01 -1.020399928092956543e-01 7.372864335775375366e-02 -8.054434508085250854e-02 -5.734036676585674286e-03 -2.070946153253316879e-03 4.130435176193714142e-03 7.250556349754333496e-02 -7.747390121221542358e-02 -5.665830895304679871e-02 -4.563547968864440918e-01 8.981673419475555420e-02 9.888117015361785889e-02 -2.452662289142608643e-01 3.828579187393188477e-02 2.062156051397323608e-01 5.946144089102745056e-02 -1.154420524835586548e-01 -2.359951138496398926e-01 9.991005994379520416e-03 1.379255354404449463e-01 -1.731668114662170410e-01 -2.826515436172485352e-01 -2.071658372879028320e-01 -1.039588749408721924e-01 -6.518785655498504639e-02 -6.417156010866165161e-02 4.436507821083068848e-01 -1.112572252750396729e-01 -1.976031363010406494e-01 1.004162654280662537e-01
-1.236868500709533691e-01 4.719736427068710327e-02 1.079351529479026794e-01 3.243478015065193176e-02 -1.466140896081924438e-01 -4.042956233024597168e-02 -2.119610011577606201e-01 -2.945719659328460693e-01 -2.041368186473846436e-02 -4.241886734962463379e-01 -1.089157238602638245e-01 6.338110566139221191e-02 1.365183442831039429e-01 1.636785566806793213e-01 -3.485006839036941528e-02 4.461444169282913208e-02 -1.361243426799774170e-01 3.006638586521148682e-01 -1.951877772808074951e-01 -1.025841012597084045e-01 1.060424447059631348e-01 -1.555338501930236816e-01 6.621937453746795654e-02 9.346242249011993408e-02 -2.761300504207611084e-01 -1.629331558942794800e-01 -3.063255846500396729e-01 -3.188725933432579041e-02 1.735532879829406738e-01 2.532721161842346191e-01 -2.917485125362873077e-02 -2.668406665325164795e-01
-2.436380088329315186e-01 -3.941010683774948120e-02 2.299046218395233154e-01 -1.480357348918914795e-02 -1.520036607980728149e-01 7.465209811925888062e-02 2.325204573571681976e-02 -2.173832058906555176e-01 1.351040452718734741e-01 -2.758507430553436279e-01 -8.614585548639297485e-02 -1.685315817594528198e-01 9.536235593259334564e-03 5.079124867916107178e-02 -3.734501777216792107e-03 1.272291131317615509e-02 -5.763233453035354614e-02 5.791999101638793945e-01 9.928785264492034912e-03 -1.204390600323677063e-01 -1.995158344507217407e-01 1.702480614185333252e-01 1.540037617087364197e-02 -3.683995008468627930e-01 -1.217104196548461914e-01 3.914618492126464844e-02 -5.597469862550497055e-03 9.690738469362258911e-02 1.803657561540603638e-01 1.862942129373550415e-01 1.590202301740646362e-01 -9.112659841775894165e-03
-1.490429192781448364e-01 2.704239785671234131e-01 2.677426934242248535e-01 4.688866809010505676e-02 -4.178110361099243164e-01 3.921615704894065857e-02 2.079326957464218140e-01 -9.150680899620056152e-02 2.191882133483886719e-01 5.146000534296035767e-02 -1.454608589410781860e-01 -2.894706428050994873e-01 -3.154320642352104187e-02 2.631502151489257812e-01 -7.734885811805725098e-02 1.245674025267362595e-02 8.831642568111419678e-02 -4.287928342819213867e-02 -3.464604020118713379e-01 8.337032794952392578e-02 1.385376751422882080e-01 -1.416675150394439697e-01 9.706467390060424805e-02 -2.550354897975921631e-01 -4.248152300715446472e-02 2.315375953912734985e-01 -3.769443556666374207e-02 4.336342960596084595e-02 7.680946588516235352e-02 1.724255234003067017e-01 7.122061401605606079e-02 -1.458257585763931274e-01
-2.936814725399017334e-01 1.743515580892562866e-01 9.063350968062877655e-03 -9.259780496358871460e-02 1.218099966645240784e-01 2.050617039203643799e-01 2.676596343517303467e-01 -1.654100567102432251e-01 3.296431154012680054e-02 -2.674913704395294189e-01 -2.850263379514217377e-02 9.617654234170913696e-02 1.826258599758148193e-01 1.823151707649230957e-01 -3.151421993970870972e-02 -2.789573669433593750e-01 9.002978354692459106e-02 1.738754063844680786e-01 -1.586702018976211548e-01 -7.751939445734024048e-02 2.337097376585006714e-01 -1.455005258321762085e-01 4.394000396132469177e-02 -1.343965530395507812e-01 -2.976717650890350342e-01 1.878738850355148315e-01 -1.023582741618156433e-01 -2.172528505325317383e-01 2.032932788133621216e-01 2.952482104301452637e-01 7.447806000709533691e-02 -9.883859008550643921e-02
-1.227305307984352112e-01 -9.466268867254257202e-02 2.042748779058456421e-01 -1.666602194309234619e-01 1.021656091324985027e-03 1.428341120481491089e-01 -2.654259502887725830e-01 -2.525766491889953613e-01 7.688754121772944927e-04 -2.313627898693084717e-01 -1.215788498520851135e-01 -4.761363267898559570e-01 2.139774560928344727e-01 4.884833097457885742e-02 8.890344947576522827e-02 1.898260861635208130e-01 2.789844274520874023e-01 1.451483666896820068e-01 -1.528317928314208984e-01 -9.914493560791015625e-02 1.718026548624038696e-01 -9.339702874422073364e-02 5.981140583753585815e-02 1.270963624119758606e-02 -1.489417105913162231e-01 8.499883115291595459e-02 -1.383032742887735367e-02 7.811383157968521118e-02 1.860905587673187256e-01 3.433054685592651367e-01 -1.149629056453704834e-02 -4.805438220500946045e-02
-2.410834580659866333e-01 -1.664172485470771790e-02 -5.693965777754783630e-02 -8.330042660236358643e-02 -7.850739359855651855e-02 1.939876377582550049e-01 -1.092106550931930542e-01 -2.970880270004272461e-01 -2.666245996952056885e-01 -6.507774442434310913e-02 6.576661765575408936e-02 -7.784527540206909180e-02 1.002128943800926208e-01 3.813583403825759888e-02 -4.289448261260986328e-01 -4.017101600766181946e-03 -2.520426511764526367e-01 2.288533896207809448e-01 -2.552905380725860596e-01 -1.478998661041259766e-01 7.354228873737156391e-04 -1.039774939417839050e-01 -2.175796777009963989e-01 -2.039487659931182861e-02 -1.113263443112373352e-01 1.393086165189743042e-01 -3.974220454692840576e-01 -2.256741970777511597e-01 6.101739592850208282e-03 -6.131174974143505096e-03 -2.514376677572727203e-02 5.766960233449935913e-02
-8.944511413574218750e-02 1.579971984028816223e-02 1.988824903964996338e-01 1.295837163925170898e-01 6.435542367398738861e-03 -3.085459582507610321e-02 -2.423503808677196503e-02 -1.748780906200408936e-01 1.967062242329120636e-02 -5.744239687919616699e-02 2.381662577390670776e-01 -1.848184317350387573e-01 -4.162695631384849548e-02 3.349199891090393066e-01 -2.008108980953693390e-02 -2.250100672245025635e-01 1.206968501210212708e-01 3.878839015960693359e-01 4.425054788589477539e-02 -9.494677931070327759e-02 3.177346885204315186e-01 -3.754926025867462158e-01 -9.753005206584930420e-02 -1.577624082565307617e-01 -6.421135365962982178e-02 1.216861829161643982e-01 1.932278722524642944e-01 -8.728352934122085571e-02 1.545713841915130615e-01 1.755752861499786377e-01 -2.797688730061054230e-02 -2.683327794075012207e-01
-9.890596568584442139e-02 -2.667489461600780487e-02 -2.696540579199790955e-02 -3.822115436196327209e-02 2.416751161217689514e-02 3.319138288497924805e-02 -3.297207877039909363e-02 -2.375690340995788574e-01 9.771738946437835693e-02 2.774513959884643555e-01 1.278861463069915771e-01 -2.498732060194015503e-01 2.173086404800415039e-01 2.385518848896026611e-01 -1.659634262323379517e-01 1.060062721371650696e-01 -7.480824738740921021e-02 -1.391717512160539627e-02 -1.290165185928344727e-01 -2.364647574722766876e-03 1.608201712369918823e-01 -1.394522786140441895e-01 -4.814893901348114014e-01 -2.834793329238891602e-01 -2.254984974861145020e-01 -1.262264251708984375e-01 -2.833057940006256104e-01 9.754368662834167480e-02 1.719351261854171753e-01 2.848612889647483826e-02 2.281552553176879883e-01 -3.073098137974739075e-02
3.100197575986385345e-02 6.515328586101531982e-02 9.984936565160751343e-02 -1.908238381147384644e-01 2.127218097448348999e-01 1.797013729810714722e-01 -3.107223808765411377e-01 -2.497963160276412964e-01 1.795033663511276245e-01 -5.816083867102861404e-03 1.268894970417022705e-01 -1.397498995065689087e-01 9.427981078624725342e-02 3.602283596992492676e-01 -4.652959294617176056e-03 1.619179397821426392e-01 -7.878097146749496460e-02 3.810684084892272949e-01 -2.702673673629760742e-01 -1.252003461122512817e-01 4.921238124370574951e-02 -2.100080996751785278e-01 -3.584337607026100159e-02 -2.578560709953308105e-01 -1.419741809368133545e-01 1.261645257472991943e-01 5.123334378004074097e-02 -4.363839700818061829e-02 5.091883614659309387e-02 -1.620839983224868774e-01 2.343675941228866577e-01 -1.754315756261348724e-02
-1.941874325275421143e-01 8.460085839033126831e-02 -7.548694312572479248e-02 5.459834635257720947e-02 -3.483465611934661865e-01 -4.693640768527984619e-02 -2.456562221050262451e-02 -2.908658385276794434e-01 -3.389996662735939026e-02 -7.366721332073211670e-02 -1.458487957715988159e-01 4.247137811034917831e-03 -9.820912033319473267e-02 2.798950076103210449e-01 -8.889489620923995972e-02 3.524176478385925293e-01 1.530532240867614746e-01 1.736417859792709351e-01 -4.168705344200134277e-01 1.991548016667366028e-02 -1.134815290570259094e-01 -1.673795133829116821e-01 2.375583536922931671e-02 -1.288549453020095825e-01 4.538791626691818237e-02 2.477515786886215210e-01 -2.260331809520721436e-01 -1.954589337110519409e-01 -2.297185547649860382e-02 2.012645304203033447e-01 9.643539041280746460e-02 -2.932119183242321014e-02
1.831732243299484253e-01 1.328161805868148804e-01 1.925195902585983276e-01 7.051188498735427856e-02 -2.031469717621803284e-02 4.562137275934219360e-02 -1.792599558830261230e-01 -3.750834241509437561e-02 -1.511671394109725952e-01 5.070028826594352722e-02 -6.524312496185302734e-02 -1.710196882486343384e-01 -3.101724684238433838e-01 9.736638516187667847e-02 -2.631728053092956543e-01 -3.666002536192536354e-03 -1.225791648030281067e-01 2.531068623065948486e-01 -1.852228678762912750e-02 -2.352336645126342773e-01 -1.233536824584007263e-01 -6.198691204190254211e-02 -1.644497215747833252e-01 -5.006043910980224609e-01 -1.715194284915924072e-01 7.319465279579162598e-02 -3.833022713661193848e-01 -3.106001392006874084e-02 -2.075344696640968323e-02 1.315323412418365479e-01 -6.284901499748229980e-02 -3.213972225785255432e-02
-1.450769454240798950e-01 4.706186801195144653e-02 -4.896668717265129089e-02 1.483116596937179565e-01 3.361266106367111206e-02 2.236745059490203857e-01 1.943729668855667114e-01 -3.155335485935211182e-01 -1.750175356864929199e-01 3.981416672468185425e-02 1.116239577531814575e-01 -3.534398674964904785e-01 1.708738654851913452e-01 2.214521467685699463e-01 -6.904491223394870758e-03 2.678802609443664551e-01 -8.493753522634506226e-02 -4.461939260363578796e-02 -1.822979748249053955e-01 -1.548174582421779633e-02 2.081133723258972168e-01 -3.308236300945281982e-01 -2.362890094518661499e-01 -2.591038942337036133e-01 1.103403568267822266e-01 -2.105627208948135376e-01 -3.105088695883750916e-02 -1.282713562250137329e-01 -3.346793353557586670e-02 -2.513578720390796661e-02 1.904711425304412842e-01 1.176360547542572021e-01
-1.432934552431106567e-01 2.628066204488277435e-02 2.710313498973846436e-01 2.169779092073440552e-01 -3.010523319244384766e-01 7.598790526390075684e-02 -2.893917076289653778e-02 -4.623593389987945557e-02 -1.122254952788352966e-01 8.954109996557235718e-02 -3.178025409579277039e-02 -3.767013549804687500e-02 1.998473405838012695e-01 7.112547755241394043e-02 9.222236275672912598e-02 1.654456406831741333e-01 -4.531611874699592590e-02 1.465442627668380737e-01 -5.190876498818397522e-02 -2.503633499145507812e-01 1.304013133049011230e-01 -4.860970377922058105e-02 -4.699186086654663086e-01 -2.294008582830429077e-01 -1.517141014337539673e-01 2.515581548213958740e-01 -2.529389597475528717e-02 1.767690479755401611e-01 -1.379437744617462158e-01 3.003054261207580566e-01 4.895529896020889282e-02 -2.083884626626968384e-01
-1.815961748361587524e-01 1.624837666749954224e-01 -9.524192661046981812e-02 -1.142122689634561539e-02 -6.283380091190338135e-02 1.862087696790695190e-01 1.696628779172897339e-01 -2.138438820838928223e-01 -1.021894663572311401e-01 1.483866199851036072e-02 2.700005173683166504e-01 -3.455659151077270508e-01 1.394358724355697632e-01 3.352380096912384033e-01 3.294182196259498596e-02 2.903932929039001465e-01 5.952279269695281982e-02 -8.910266309976577759e-02 -1.210061162710189819e-01 -5.383963137865066528e-02 2.418896406888961792e-01 -3.481543660163879395e-01 -1.331634521484375000e-01 -1.785557270050048828e-01 1.421800255775451660e-01 -1.194612532854080200e-01 -5.980367586016654968e-02 -2.793642282485961914e-01 3.432098403573036194e-02 5.936246737837791443e-02 4.582015797495841980e-02 1.295999735593795776e-01
-9.576006233692169189e-02 2.170758396387100220e-01 9.613079577684402466e-02 8.300688117742538452e-03 -5.289311334490776062e-02 4.177964851260185242e-02 6.724980473518371582e-02 -3.017568886280059814e-01 -1.150768697261810303e-01 -5.356651544570922852e-02 -1.370466947555541992e-01 -2.026968449354171753e-01 -1.094647720456123352e-01 -9.286164492368698120e-02 -1.662557572126388550e-01 1.341257691383361816e-01 -4.635213017463684082e-01 5.473059788346290588e-02 -3.265241384506225586e-01 5.416183173656463623e-02 3.182598948478698730e-01 -5.594975501298904419e-02 -2.266201376914978027e-01 -2.139718681573867798e-01 -9.393194317817687988e-02 1.283166408538818359e-01 1.848491281270980835e-01 1.819290667772293091e-01 2.447098046541213989e-01 -1.465341914445161819e-02 -7.221218198537826538e-02 -7.232855260372161865e-02
-7.640352845191955566e-02 1.346384882926940918e-01 5.187654867768287659e-02 -3.694587051868438721e-01 -2.650327794253826141e-02 4.791804850101470947e-01 8.923022449016571045e-02 -1.909354776144027710e-01 -1.715570315718650818e-02 1.066458970308303833e-01 9.186689555644989014e-02 -1.731078028678894043e-01 -1.921825557947158813e-01 -9.408827126026153564e-02 -2.052892148494720459e-01 -1.227620914578437805e-01 6.241694465279579163e-02 6.074887514114379883e-02 -3.109298273921012878e-02 -2.151998281478881836e-01 2.751170992851257324e-01 1.064438279718160629e-02 -1.274068951606750488e-01 -9.558039158582687378e-02 -2.387845702469348907e-02 3.804086148738861084e-01 6.783113628625869751e-02 -1.811426728963851929e-01 1.274395138025283813e-01 2.063247114419937134e-01 1.067682132124900818e-01 -9.763313457369804382e-03
3.019552677869796753e-02 2.645538151264190674e-01 7.568151690065860748e-03 -1.232661493122577667e-02 2.092905044555664062e-01 1.002717688679695129e-01 -1.385591775178909302e-01 -2.269748598337173462e-01 -2.542093992233276367e-01 -1.878716945648193359e-01 -1.180199012160301208e-01 1.317362207919359207e-02 3.111626952886581421e-02 2.338179349899291992e-01 -3.086923062801361084e-02 -1.401712894439697266e-01 2.220676988363265991e-01 1.781111806631088257e-01 -2.349249571561813354e-01 -1.638392508029937744e-01 1.249035000801086426e-01 -7.288964837789535522e-02 1.200041268020868301e-02 -6.475665420293807983e-02 -2.593191862106323242e-01 3.036145269870758057e-01 -3.387850821018218994e-01 -3.419050276279449463e-01 2.163477800786495209e-02 1.371925771236419678e-01 8.128892630338668823e-02 9.345816075801849365e-02
-4.170154929161071777e-01 2.090130448341369629e-01 3.531130030751228333e-02 1.778660267591476440e-01 -1.300928890705108643e-01 1.425171941518783569e-01 7.009139657020568848e-02 -1.008253842592239380e-01 7.637648284435272217e-02 -1.218449622392654419e-01 -2.971871495246887207e-01 -2.362222969532012939e-01 -1.156279295682907104e-01 -3.728497028350830078e-02 -1.377404034137725830e-01 4.540418088436126709e-02 2.176483571529388428e-01 -8.760847151279449463e-03 -1.830028891563415527e-01 -7.099603861570358276e-02 1.774405986070632935e-01 -1.176850125193595886e-02 -2.686801552772521973e-01 -2.371058911085128784e-01 8.387619256973266602e-02 1.698296368122100830e-01 5.946645513176918030e-03 1.400619372725486755e-02 3.295741081237792969e-01 8.599677681922912598e-02 -2.121619284152984619e-01 -2.312440425157546997e-01
-3.041914105415344238e-01 2.526775896549224854e-01 7.536066323518753052e-02 -1.348234117031097412e-01 -4.010204374790191650e-01 3.769128769636154175e-02 1.264742761850357056e-02 -1.219613254070281982e-01 -1.542134284973144531e-01 -1.414751857519149780e-01 1.249203458428382874e-01 -3.057867288589477539e-01 -1.136488020420074463e-01 4.198196809738874435e-03 1.065417379140853882e-01 6.619817018508911133e-02 -1.067043021321296692e-01 2.572171986103057861e-01 -1.608914881944656372e-01 -2.273040413856506348e-01 6.166531890630722046e-02 6.509320344775915146e-03 -2.149863541126251221e-01 3.790886700153350830e-02 -1.769267395138740540e-02 1.579095125198364258e-01 -3.637146204710006714e-02 -1.466902643442153931e-01 1.682465970516204834e-01 1.766465008258819580e-01 2.735873758792877197e-01 2.680796086788177490e-01
9.434029459953308105e-02 1.318582892417907715e-01 2.808169275522232056e-02 5.972260236740112305e-02 -2.617039680480957031e-01 -3.597814589738845825e-02 1.937117278575897217e-01 -3.206315636634826660e-02 -2.365561276674270630e-01 -1.430369466543197632e-01 -8.283181488513946533e-02 -3.385440707206726074e-01 -2.637665532529354095e-02 -7.495398074388504028e-02 -7.001662254333496094e-02 -2.440644428133964539e-03 -4.045583903789520264e-01 1.959326118230819702e-01 -1.896363943815231323e-01 -2.860871851444244385e-01 -1.286204755306243896e-01 5.873591825366020203e-02 -2.354090474545955658e-02 -2.865684926509857178e-01 -2.515470087528228760e-01 1.076290458440780640e-01 -1.484699845314025879e-01 -7.852205075323581696e-03 -3.784684091806411743e-02 3.297392427921295166e-01 1.234719678759574890e-01 8.369159698486328125e-02
-5.892846360802650452e-02 1.364766806364059448e-01 2.386946082115173340e-01 5.792262405157089233e-02 -1.919556707143783569e-01 4.762231409549713135e-01 -1.225634291768074036e-01 -1.957521438598632812e-01 -1.892946809530258179e-01 -1.886500567197799683e-01 -3.514527529478073120e-02 -1.272339969873428345e-01 -4.275260865688323975e-02 2.494133859872817993e-01 1.088465005159378052e-01 1.438886374235153198e-01 -3.329038023948669434e-01 7.206710427999496460e-02 -1.348830461502075195e-01 -2.308446466922760010e-01 1.329522132873535156e-01 -4.241962730884552002e-02 -1.903061568737030029e-02 -2.130005061626434326e-01 -3.252344951033592224e-02 2.530337870121002197e-01 7.013493031263351440e-02 -5.047430843114852905e-02 -2.057652920484542847e-01 -1.264918223023414612e-02 -2.156426310539245605e-01 3.006908483803272247e-02
-4.413639754056930542e-02 2.449908405542373657e-01 -1.129905357956886292e-01 4.703902080655097961e-02 -1.520123779773712158e-01 1.600154489278793335e-01 -1.466030478477478027e-01 2.978280186653137207e-02 1.954638361930847168e-01 8.763401210308074951e-02 3.005659580230712891e-02 -3.500770628452301025e-01 6.389563530683517456e-02 3.244807720184326172e-01 -1.512493640184402466e-01 1.553910523653030396e-01 -2.722194194793701172e-01 8.107367157936096191e-02 1.338559985160827637e-01 -3.132761418819427490e-01 -1.399575024843215942e-01 -2.875646203756332397e-02 1.287582516670227051e-01 -4.879470914602279663e-02 -1.156485304236412048e-01 1.565289348363876343e-01 -2.638015747070312500e-01 -3.539829254150390625e-01 -7.384894043207168579e-02 2.276941686868667603e-01 -9.959336603060364723e-04 -6.527547258883714676e-03
-3.597102686762809753e-02 1.694953739643096924e-01 3.909758850932121277e-02 -1.916057430207729340e-02 1.340644508600234985e-01 1.304990351200103760e-01 3.225471451878547668e-02 -1.798888146877288818e-01 5.823623016476631165e-02 -1.633330248296260834e-02 8.559910953044891357e-02 -1.280878186225891113e-01 1.327329128980636597e-01 2.898978292942047119e-01 -1.158922538161277771e-01 1.932528913021087646e-01 -2.257732599973678589e-01 5.952027067542076111e-02 -1.570612639188766479e-01 -1.280764117836952209e-02 3.247134685516357422e-01 -3.337282836437225342e-01 -3.488548099994659424e-01 -2.793506085872650146e-01 -2.458860166370868683e-02 -2.249625921249389648e-01 -1.702469587326049805e-01 2.233789488673210144e-02 9.546016156673431396e-02 -6.488811969757080078e-02 3.599328696727752686e-01 -1.950933411717414856e-02
-1.092791557312011719e-01 -9.603598713874816895e-02 6.921662483364343643e-03 5.222552269697189331e-02 3.969311341643333435e-02 2.028254866600036621e-01 8.013805747032165527e-02 -2.152059525251388550e-01 -1.139146238565444946e-01 -2.993954718112945557e-01 1.213872805237770081e-01 -1.293260157108306885e-01 2.524736821651458740e-01 3.351076245307922363e-01 -6.104690209031105042e-02 -2.893907427787780762e-01 -9.182493388652801514e-02 1.244520321488380432e-01 -2.554625272750854492e-01 -1.017417386174201965e-01 1.243235468864440918e-01 -2.169845998287200928e-01 -2.429582923650741577e-01 -2.079062610864639282e-01 -1.658844649791717529e-01 -4.190102964639663696e-02 -3.522095978260040283e-01 -1.796772181987762451e-01 7.559791207313537598e-02 5.458569526672363281e-02 -1.247788444161415100e-01 -9.393595904111862183e-02
3.459626808762550354e-02 1.157463863492012024e-01 1.436329931020736694e-01 -1.108408812433481216e-02 -7.344822399318218231e-03 7.578156888484954834e-02 4.227267801761627197e-01 -2.678000926971435547e-01 -4.109273478388786316e-02 3.645603731274604797e-02 -2.387130409479141235e-01 -5.095662921667098999e-02 3.894237279891967773e-01 1.779454499483108521e-01 -2.573732659220695496e-02 2.869172394275665283e-01 -1.866309158504009247e-02 -3.096663951873779297e-02 -1.760842055082321167e-01 1.574788242578506470e-01 -3.637174377217888832e-03 -2.307785302400588989e-01 -2.594790458679199219e-01 -1.204531565308570862e-01 -1.765548139810562134e-01 1.309712380170822144e-01 1.373097393661737442e-02 -1.769700944423675537e-01 2.472418099641799927e-01 7.542554289102554321e-02 1.967284232378005981e-01 4.437699541449546814e-02
-6.050778180360794067e-02 8.168023824691772461e-02 1.016328334808349609e-01 1.617999970912933350e-01 -5.507385358214378357e-02 1.635740846395492554e-01 7.489332556724548340e-02 -3.671216666698455811e-01 -2.958603017032146454e-02 -2.707621455192565918e-01 2.316658645868301392e-01 -4.896065592765808105e-02 4.442166984081268311e-01 2.076977044343948364e-01 -1.002417355775833130e-01 -1.144393980503082275e-01 -1.118333786725997925e-01 8.333852887153625488e-02 -2.267300039529800415e-01 -1.686307489871978760e-01 3.257767762988805771e-03 -1.060276553034782410e-01 -2.061335593461990356e-01 -6.954921782016754150e-02 -1.222635284066200256e-01 -1.599136441946029663e-01 -2.788423001766204834e-01 -2.329350560903549194e-01 2.120415121316909790e-01 -7.737031579017639160e-02 1.519220694899559021e-02 -8.677462488412857056e-02
-9.347108751535415649e-02 2.262668609619140625e-01 2.206425927579402924e-02 9.681276232004165649e-02 -3.207363784313201904e-01 7.856805808842182159e-03 -7.662612199783325195e-02 -1.302448809146881104e-01 -3.658009469509124756e-01 4.706073552370071411e-02 1.184945702552795410e-01 6.085328757762908936e-02 1.264985799789428711e-01 -1.494119018316268921e-01 -1.619906350970268250e-02 2.119861776009202003e-03 -2.581968605518341064e-01 2.498537153005599976e-01 -1.024690791964530945e-01 -2.382309883832931519e-01 2.893179282546043396e-02 -1.010560169816017151e-01 -1.814835667610168457e-01 -2.323680520057678223e-01 -2.778338491916656494e-01 3.277390599250793457e-01 -1.879800409078598022e-01 4.079728852957487106e-03 -7.983433082699775696e-03 1.568354964256286621e-01 -3.625096753239631653e-03 -2.704022824764251709e-01
-7.866860181093215942e-02 4.075476229190826416e-01 4.720131680369377136e-02 -4.398412629961967468e-02 9.358770400285720825e-02 2.964703831821680069e-03 -7.243644446134567261e-02 -2.695735394954681396e-01 -1.565970927476882935e-01 6.677666306495666504e-02 3.375279530882835388e-02 -2.300639748573303223e-01 1.066178306937217712e-01 2.611601948738098145e-01 -1.813015192747116089e-01 -1.643112450838088989e-01 1.254059821367263794e-01 1.328871399164199829e-01 -1.588810384273529053e-01 -1.127437135437503457e-04 2.279693782329559326e-01 8.162086457014083862e-02 4.102866724133491516e-02 -8.901988714933395386e-02 -3.621361851692199707e-01 2.499609142541885376e-01 -1.287284642457962036e-01 -2.578852474689483643e-01 -1.671815961599349976e-01 5.928153172135353088e-02 2.793765366077423096e-01 3.599149733781814575e-02
-3.679078817367553711e-01 2.424349188804626465e-01 2.153245210647583008e-01 -1.787020266056060791e-01 3.575710952281951904e-02 1.733382791280746460e-01 1.324831321835517883e-02 -1.654174625873565674e-01 9.148626774549484253e-02 7.622762024402618408e-02 -5.067834630608558655e-02 1.242787763476371765e-01 1.458697617053985596e-01 4.247905015945434570e-01 -2.752104699611663818e-01 2.490962743759155273e-01 -9.082607179880142212e-02 1.382574159651994705e-02 -1.602016389369964600e-01 -8.942511677742004395e-02 2.267365306615829468e-01 -6.735531985759735107e-02 -3.090065345168113708e-02 -1.863725930452346802e-01 -1.104012802243232727e-01 1.184925287961959839e-01 -1.097308173775672913e-01 1.752662956714630127e-01 -1.773568987846374512e-01 4.830575548112392426e-03 -2.372160851955413818e-01 -8.076070249080657959e-02
-1.821402162313461304e-01 1.649186015129089355e-01 -4.471700638532638550e-02 -2.254726365208625793e-02 -1.595619320869445801e-01 -2.508636116981506348e-01 -1.355049163103103638e-01 -2.804932594299316406e-01 -9.365424513816833496e-02 -4.400279521942138672e-01 -2.104186415672302246e-01 8.158728480339050293e-02 -1.388233900070190430e-02 2.273075133562088013e-01 -9.810916334390640259e-02 -2.501353854313492775e-03 -2.302907407283782959e-01 2.246757000684738159e-01 -1.714348047971725464e-01 -2.620751261711120605e-01 2.330147176980972290e-01 -1.919632032513618469e-02 1.365348547697067261e-01 -2.417359501123428345e-02 1.101059932261705399e-02 2.287637591361999512e-01 -2.369864881038665771e-01 8.970282215159386396e-05 1.998379230499267578e-01 2.882534824311733246e-02 -1.137453131377696991e-02 -1.089863479137420654e-01
8.473960310220718384e-02 3.447132408618927002e-01 -5.671193450689315796e-02 2.313838899135589600e-01 -1.242082715034484863e-01 -1.021683588624000549e-01 -1.065585240721702576e-01 -3.153211474418640137e-01 -2.824688144028186798e-02 -2.510503530502319336e-01 -7.928703725337982178e-02 -3.480035811662673950e-02 8.191550523042678833e-02 2.584577202796936035e-01 -1.029075607657432556e-01 -1.692892052233219147e-02 -1.777094206772744656e-03 1.792010366916656494e-01 -6.335900723934173584e-02 -8.951195329427719116e-02 2.189256399869918823e-01 -1.956355571746826172e-01 1.079276353120803833e-01 7.906201481819152832e-02 -8.522241562604904175e-02 1.361735444515943527e-02 -3.053645193576812744e-01 -2.735005021095275879e-01 3.587107360363006592e-01 9.801445901393890381e-02 -1.294256933033466339e-02 -2.503807544708251953e-01
-1.592527627944946289e-01 -2.067723125219345093e-01 -2.228133827447891235e-01 2.381196245551109314e-02 -1.581202447414398193e-01 -4.710946604609489441e-02 1.553187668323516846e-01 -3.835851550102233887e-01 -1.345710307359695435e-01 -1.010083183646202087e-01 2.193552069365978241e-02 -2.318623065948486328e-01 2.041543871164321899e-01 1.826834082603454590e-01 1.038856990635395050e-02 1.835870444774627686e-01 -1.069802138954401016e-02 -7.729157805442810059e-02 -3.804369643330574036e-02 -1.073999702930450439e-02 1.469037234783172607e-01 -5.239104628562927246e-01 -3.455961123108863831e-02 -1.432621628046035767e-01 -2.090211957693099976e-03 -5.192005075514316559e-03 1.505790203809738159e-01 -3.177090361714363098e-02 1.686043590307235718e-01 2.928235530853271484e-01 2.123106084764003754e-02 -1.673314124345779419e-01
-1.191347837448120117e-01 8.813984692096710205e-02 -1.390027552843093872e-01 1.945432871580123901e-01 4.261880740523338318e-02 3.486039936542510986e-01 1.924759298563003540e-01 -2.387924641370773315e-01 2.731278724968433380e-02 -3.217613101005554199e-01 -6.957366317510604858e-02 -4.158477857708930969e-02 1.454468816518783569e-01 1.690510362386703491e-01 1.378096267580986023e-02 6.148558109998703003e-02 9.393320977687835693e-02 3.439754247665405273e-01 1.239788606762886047e-01 -1.276855915784835815e-01 2.568141222000122070e-01 -4.878203198313713074e-02 4.798100888729095459e-02 5.897631123661994934e-02 -1.857125759124755859e-01 2.303427010774612427e-01 -3.039801418781280518e-01 -6.413653492927551270e-02 2.784974277019500732e-01 8.649552613496780396e-02 1.486236602067947388e-01 1.215889975428581238e-01
-2.704679071903228760e-01 2.086351960897445679e-01 3.142289444804191589e-02 -2.119897305965423584e-01 2.047731354832649231e-02 2.060949057340621948e-01 2.288337945938110352e-01 -1.821310371160507202e-01 -1.333208009600639343e-02 -1.763897389173507690e-01 -1.316598802804946899e-02 4.350830614566802979e-02 2.001324146986007690e-01 1.537911295890808105e-01 -5.037585645914077759e-02 -1.098287943750619888e-02 3.355601429939270020e-02 3.407599925994873047e-01 5.377952754497528076e-02 -2.303607016801834106e-01 2.568674683570861816e-01 -1.717791706323623657e-01 2.443828135728836060e-01 -2.718014828860759735e-02 -1.277274489402770996e-01 2.172166854143142700e-01 -1.464661955833435059e-01 -1.961180120706558228e-01 2.608709335327148438e-01 2.002203613519668579e-01 2.165136486291885376e-02 2.192371785640716553e-01
6.508082896471023560e-02 1.088619157671928406e-01 -6.058258563280105591e-02 3.688453882932662964e-02 -2.571585178375244141e-01 2.051561027765274048e-01 4.945312812924385071e-02 -7.126998901367187500e-02 2.123173139989376068e-02 -6.758211553096771240e-02 -8.591226488351821899e-02 1.436115242540836334e-02 1.366427987813949585e-01 3.629697263240814209e-01 3.084321320056915283e-02 4.391440749168395996e-01 -8.077932149171829224e-02 4.280461464077234268e-03 -2.732713147997856140e-02 2.119417116045951843e-02 1.213540956377983093e-01 -1.083382815122604370e-01 -6.743848323822021484e-02 -3.108344674110412598e-01 -7.602670043706893921e-02 -1.104669366031885147e-02 -2.013881206512451172e-01 -2.353369295597076416e-01 -1.077441349625587463e-01 2.872596979141235352e-01 3.977833092212677002e-01 -1.294032484292984009e-01
9.194507263600826263e-03 -2.285101450979709625e-02 4.423753172159194946e-02 3.746398165822029114e-02 -1.035128459334373474e-01 -9.093721210956573486e-02 -2.061581760644912720e-01 -2.511658370494842529e-01 1.085183173418045044e-01 -1.082233116030693054e-01 8.872506022453308105e-02 -4.507699310779571533e-01 9.729445446282625198e-04 3.720701038837432861e-01 -4.077189043164253235e-02 9.789509326219558716e-02 5.127293616533279419e-02 2.146644443273544312e-01 -1.998815238475799561e-01 -2.382495440542697906e-02 6.667172163724899292e-02 -6.848617643117904663e-02 -1.552957445383071899e-01 1.735920310020446777e-01 -1.520948857069015503e-01 1.042573675513267517e-01 -1.461826115846633911e-01 -3.116756975650787354e-01 1.361852437257766724e-01 -2.224767059087753296e-01 3.324548900127410889e-01 -5.939153209328651428e-02
-4.893356561660766602e-02 4.082622528076171875e-01 2.489892840385437012e-01 -6.260056048631668091e-03 1.069078817963600159e-01 9.248550981283187866e-02 1.808173768222332001e-02 -1.277738064527511597e-01 -1.219160184264183044e-01 -1.124434322118759155e-01 -1.815770417451858521e-01 -2.206763029098510742e-01 7.327189203351736069e-03 1.353984177112579346e-01 1.116500124335289001e-01 -2.073840945959091187e-01 2.101000547409057617e-01 2.942292988300323486e-01 -3.096402287483215332e-01 -4.203450679779052734e-02 1.191314235329627991e-01 1.000122819095849991e-02 -2.900688350200653076e-01 -1.475604027509689331e-01 -5.428253859281539917e-02 1.808155477046966553e-01 -9.898835420608520508e-02 2.547655105590820312e-01 6.638058274984359741e-02 2.352045476436614990e-01 1.735421866178512573e-01 2.164327725768089294e-02
-1.488379985094070435e-01 3.457226455211639404e-01 8.998704701662063599e-02 -4.999574646353721619e-02 8.221562020480632782e-03 7.173249870538711548e-02 2.813875861465930939e-02 -3.156339228153228760e-01 -1.152955591678619385e-01 -2.593159079551696777e-01 8.035742491483688354e-02 -8.301740884780883789e-02 9.742782264947891235e-02 1.012944150716066360e-02 -1.132408678531646729e-01 -1.670720428228378296e-01 -2.265148796141147614e-02 1.278882622718811035e-01 -2.027586251497268677e-01 -9.856533259153366089e-02 9.039087593555450439e-02 -4.325006902217864990e-02 -1.417520642280578613e-01 -1.817937195301055908e-01 4.578402638435363770e-02 4.934680759906768799e-01 -1.124009862542152405e-01 -2.028342038393020630e-01 -2.673065066337585449e-01 1.049628928303718567e-01 2.815442979335784912e-01 -7.668055593967437744e-02
-1.425620764493942261e-01 2.802138626575469971e-01 -1.648723483085632324e-01 3.589076101779937744e-01 -1.505613029003143311e-01 2.036732733249664307e-01 6.507556885480880737e-02 -2.120514661073684692e-01 1.086011379957199097e-01 -2.200090289115905762e-01 -2.560961991548538208e-02 -2.318750917911529541e-01 -2.517300844192504883e-01 -3.751236200332641602e-02 -3.644396960735321045e-01 -3.881521522998809814e-02 6.704016774892807007e-02 6.405447423458099365e-02 2.748421765863895416e-02 -1.618453264236450195e-01 9.640435129404067993e-02 -4.140358418226242065e-02 -2.414799034595489502e-01 -2.094521075487136841e-01 4.827492684125900269e-02 8.459074795246124268e-02 1.307240724563598633e-01 1.521304994821548462e-02 2.872724831104278564e-01 1.324461847543716431e-01 -6.662163138389587402e-02 -1.950352787971496582e-01
-1.720355302095413208e-01 2.782907187938690186e-01 -7.471232116222381592e-02 -9.770218282938003540e-02 -3.530007973313331604e-02 2.300256788730621338e-01 3.167232275009155273e-01 -1.313618123531341553e-01 2.372315227985382080e-01 -5.145658180117607117e-02 1.243396475911140442e-01 -1.107215434312820435e-01 2.468708157539367676e-01 5.105185136198997498e-02 -2.633361220359802246e-01 -3.659722954034805298e-02 1.393309533596038818e-01 3.430951535701751709e-01 -8.187769912183284760e-03 -2.549479901790618896e-01 1.171113923192024231e-01 3.434108942747116089e-02 1.635184437036514282e-01 -6.021530181169509888e-02 -1.322503834962844849e-01 2.129823267459869385e-01 -1.462206691503524780e-01 -2.490535378456115723e-01 2.429717183113098145e-01 6.408949941396713257e-02 4.928620159626007080e-02 1.610497683286666870e-01
-4.967727512121200562e-02 -8.872493170201778412e-03 -9.675632417201995850e-02 2.661659382283687592e-02 -1.027872785925865173e-01 4.934544488787651062e-02 -4.627044126391410828e-02 -2.852590382099151611e-01 -1.134053245186805725e-01 -1.311192661523818970e-01 8.946260064840316772e-02 1.985482685267925262e-02 3.554087579250335693e-01 2.195850610733032227e-01 -3.772768080234527588e-01 3.059636987745761871e-02 -2.846527993679046631e-01 1.495299786329269409e-01 -2.260214686393737793e-01 -3.243835270404815674e-01 6.404745578765869141e-02 1.350585371255874634e-01 -2.909846901893615723e-01 -6.930354982614517212e-02 -1.520937085151672363e-01 1.715914718806743622e-02 -1.888723671436309814e-01 -1.642310172319412231e-01 -1.454323646612465382e-03 2.525430619716644287e-01 1.150851920247077942e-01 -7.243109284900128841e-04
-3.092830479145050049e-01 1.529406458139419556e-01 -6.344711035490036011e-02 -2.289653420448303223e-01 -2.223030328750610352e-01 4.603524506092071533e-02 2.573451027274131775e-02 -7.136984169483184814e-02 -4.303881153464317322e-02 3.003894910216331482e-02 -2.891413867473602295e-01 -5.956376716494560242e-02 5.255407094955444336e-02 3.228017687797546387e-01 -2.160292863845825195e-01 1.002902071923017502e-02 1.097385585308074951e-01 9.397806227207183838e-02 -1.759260594844818115e-01 -1.616964936256408691e-01 2.752998173236846924e-01 5.631413683295249939e-02 -3.174316287040710449e-01 -2.982043921947479248e-01 -1.653983891010284424e-01 1.046006530523300171e-01 3.542663902044296265e-02 -1.673214882612228394e-01 -3.398546203970909119e-02 -9.629511833190917969e-02 -2.179854214191436768e-01 -2.268398553133010864e-01
-3.260170817375183105e-01 1.167657747864723206e-01 2.392661944031715393e-02 8.502931892871856689e-02 -2.751623094081878662e-02 3.108747303485870361e-01 8.895513415336608887e-02 1.185418292880058289e-02 -1.653267890214920044e-01 -7.255300879478454590e-02 1.251921355724334717e-01 -1.884607374668121338e-01 1.181915998458862305e-01 1.663861125707626343e-01 -2.224310860037803650e-02 -1.172891333699226379e-01 -2.873498201370239258e-02 2.754448950290679932e-01 -3.335131108760833740e-01 -2.181307971477508545e-01 -6.680054124444723129e-03 -2.656419277191162109e-01 4.053405951708555222e-03 -3.607792779803276062e-02 -2.605587840080261230e-01 -9.408498555421829224e-02 -2.941447496414184570e-01 -3.123181760311126709e-01 1.923776417970657349e-01 -1.124642267823219299e-01 8.156084269285202026e-02 -5.077404156327247620e-02
1.460185199975967407e-01 2.452750504016876221e-01 -5.550754815340042114e-02 1.529546231031417847e-01 7.711832225322723389e-02 -1.207837164402008057e-01 -1.439348161220550537e-01 -1.104838103055953979e-01 -5.872300267219543457e-02 -1.119410023093223572e-01 8.015559613704681396e-02 -4.427095353603363037e-01 -1.673926599323749542e-02 3.042313158512115479e-01 7.260054349899291992e-02 -2.154406607151031494e-01 5.241364985704421997e-02 1.797823607921600342e-01 -1.605805903673171997e-01 -3.471390902996063232e-01 5.342263728380203247e-02 -5.909001454710960388e-02 -1.230710893869400024e-01 -1.234585717320442200e-01 -1.920176595449447632e-01 -1.516559743322432041e-03 -2.461131662130355835e-02 -3.139411211013793945e-01 2.414454966783523560e-01 1.560287773609161377e-01 1.715889573097229004e-02 -1.964603066444396973e-01
-4.289453849196434021e-02 1.171295642852783203e-01 -1.232484802603721619e-01 -5.009791627526283264e-02 -8.312330394983291626e-02 -9.949472546577453613e-02 -3.648897260427474976e-02 -1.514019258320331573e-02 -1.926112323999404907e-01 8.025197684764862061e-02 -2.995781302452087402e-01 -1.155771836638450623e-01 1.328082382678985596e-01 1.413405090570449829e-01 -1.104229539632797241e-01 2.005957365036010742e-01 -1.417998820543289185e-01 2.945290803909301758e-01 -1.694863736629486084e-01 -3.818313777446746826e-01 1.693565547466278076e-01 -5.703344568610191345e-02 -1.809390634298324585e-01 2.258969545364379883e-01 -2.272267192602157593e-01 1.085375249385833740e-01 5.494072660803794861e-02 -1.131322830915451050e-01 3.537824153900146484e-01 3.247533440589904785e-01 6.743123382329940796e-02 -1.407615654170513153e-02
-2.229602932929992676e-01 5.156809687614440918e-01 9.641498327255249023e-02 1.327922195196151733e-01 3.413727879524230957e-02 9.299486875534057617e-02 1.852930337190628052e-01 -1.083251163363456726e-01 -2.451151162385940552e-01 -3.250856697559356689e-01 8.021123707294464111e-02 -2.221039682626724243e-01 -1.600588858127593994e-01 -4.958270490169525146e-02 -2.437760531902313232e-01 2.331217229366302490e-01 -4.384719952940940857e-02 1.583884060382843018e-01 -1.004020422697067261e-01 6.922046840190887451e-02 -3.276150301098823547e-02 -2.270635664463043213e-01 -2.124718874692916870e-01 -5.572459474205970764e-02 -5.582108721137046814e-02 1.468148231506347656e-01 -1.696440130472183228e-01 -1.892201751470565796e-01 -4.696207121014595032e-02 5.640663206577301025e-02 2.775547653436660767e-02 1.234409632161259651e-03
5.572911351919174194e-02 1.001127362251281738e-01 -2.873387373983860016e-02 1.228840369731187820e-02 5.467294249683618546e-03 6.979053467512130737e-02 3.142330646514892578e-01 -3.915323615074157715e-01 -1.042103022336959839e-01 -3.346795588731765747e-02 1.240631379187107086e-02 -1.279415488243103027e-01 2.636927366256713867e-01 1.943688839673995972e-01 -1.343833059072494507e-01 1.486296653747558594e-01 1.696810424327850342e-01 -1.421439051628112793e-01 -1.607583463191986084e-01 1.990814357995986938e-01 2.509070932865142822e-01 -1.671835035085678101e-02 -2.756095230579376221e-01 -2.692799568176269531e-01 9.858091920614242554e-02 5.780304595828056335e-02 -3.036450445652008057e-01 -1.407345384359359741e-01 2.356517314910888672e-01 1.188092827796936035e-01 -5.676481127738952637e-02 -1.699228733777999878e-01
2.249619457870721817e-03 2.896045893430709839e-02 2.891885936260223389e-01 -1.042841821908950806e-01 -2.740225791931152344e-01 -2.245155274868011475e-01 -1.151524931192398071e-01 -2.610834836959838867e-01 -1.593836992979049683e-01 -9.183268994092941284e-02 6.148242577910423279e-02 -2.179936021566390991e-01 -8.638255298137664795e-03 4.137221574783325195e-01 -1.241955384612083435e-01 2.575236856937408447e-01 2.533762753009796143e-01 -4.267223924398422241e-02 -2.532985806465148926e-01 -1.879771202802658081e-01 1.649956554174423218e-01 3.875380381941795349e-02 -9.493526816368103027e-02 8.924712240695953369e-02 -1.796358078718185425e-01 2.544603645801544189e-01 -1.521744430065155029e-01 4.941475018858909607e-02 9.859530627727508545e-02 4.062565043568611145e-02 8.827162673696875572e-04 -1.199996918439865112e-01
2.449808083474636078e-02 1.485224813222885132e-01 1.308940052986145020e-01 -7.494910061359405518e-02 4.564901348203420639e-03 2.284921705722808838e-01 -4.044615104794502258e-02 -2.237651050090789795e-01 -1.484503746032714844e-01 -1.083767935633659363e-01 -1.106131076812744141e-01 -1.488476842641830444e-01 -1.119955852627754211e-01 1.817122101783752441e-01 -2.805327177047729492e-01 -4.901244491338729858e-02 -1.406376957893371582e-01 3.699328005313873291e-01 -1.842853128910064697e-01 -2.419526129961013794e-01 5.233056470751762390e-02 1.428148802369832993e-02 -1.699435263872146606e-01 -1.564445495605468750e-01 -6.565891951322555542e-02 -2.003725171089172363e-01 -8.539430052042007446e-02 -4.667164087295532227e-01 1.005680188536643982e-01 -2.343192845582962036e-01 7.616605609655380249e-02 -9.995108842849731445e-02
-1.258392035961151123e-01 3.093858063220977783e-01 1.948330700397491455e-01 -1.769724339246749878e-01 -2.055151313543319702e-01 2.066984623670578003e-01 -1.430367231369018555e-01 -5.188343673944473267e-02 6.917057186365127563e-02 -9.789704531431198120e-02 -2.712047100067138672e-01 -3.130575641989707947e-02 2.954402007162570953e-02 2.266913801431655884e-01 -7.878582924604415894e-02 -3.755125775933265686e-02 1.277443021535873413e-01 1.337636709213256836e-01 -5.570827424526214600e-02 -2.574723213911056519e-02 2.473624497652053833e-01 -5.692471936345100403e-02 -4.380190670490264893e-01 -1.981292217969894409e-01 -8.698047697544097900e-02 3.098114728927612305e-01 1.283819526433944702e-01 -1.136040687561035156e-01 1.836234480142593384e-01 5.202765762805938721e-02 1.167414635419845581e-01 -2.139212191104888916e-01
-3.545587658882141113e-01 2.252193391323089600e-01 3.841156139969825745e-02 1.678107422776520252e-03 -2.067316025495529175e-01 -6.835795193910598755e-02 1.059823259711265564e-01 -1.823938041925430298e-01 -1.049125939607620239e-01 -3.154993429780006409e-02 -1.980943977832794189e-02 -4.136938154697418213e-01 -2.484183758497238159e-01 -1.317047625780105591e-01 -1.661506295204162598e-01 4.527537897229194641e-02 -1.182388812303543091e-01 2.415838688611984253e-01 -9.088892489671707153e-02 -2.718354463577270508e-01 9.224478155374526978e-02 -5.856603849679231644e-03 -2.869744002819061279e-01 7.444474101066589355e-02 -1.525238156318664551e-01 3.117572069168090820e-01 3.799982741475105286e-02 -9.495017677545547485e-02 1.358555704355239868e-01 -1.284365449100732803e-02 -3.128695487976074219e-02 1.909723281860351562e-01
-2.342793941497802734e-01 2.277220338582992554e-01 -2.017061859369277954e-01 -7.061064988374710083e-02 -3.227492049336433411e-02 3.420824408531188965e-01 -6.699725240468978882e-02 -1.320783793926239014e-01 -3.109760396182537079e-02 5.644658207893371582e-02 5.898259207606315613e-02 7.804743945598602295e-02 1.165568903088569641e-01 2.345937341451644897e-01 -8.593257516622543335e-02 3.841471970081329346e-01 -7.243711501359939575e-02 5.445183813571929932e-02 -2.962547540664672852e-01 -4.532632604241371155e-02 -2.950779348611831665e-02 -2.167519629001617432e-01 2.290764357894659042e-03 -1.328047513961791992e-01 -3.076903820037841797e-01 1.656448394060134888e-01 8.814436197280883789e-02 -3.980404138565063477e-02 1.546609401702880859e-01 -1.885118633508682251e-01 3.194298967719078064e-02 -3.388540148735046387e-01
-9.438066929578781128e-02 2.556152343750000000e-01 1.551699787378311157e-01 1.154838427901268005e-01 -3.032249510288238525e-01 9.778503328561782837e-02 7.739681750535964966e-02 -1.644543111324310303e-01 1.656012386083602905e-01 7.074536383152008057e-02 -2.148854285478591919e-01 7.104451954364776611e-02 -9.380481392145156860e-02 2.391229420900344849e-01 -6.886226683855056763e-02 5.521693453192710876e-02 1.693290621042251587e-01 7.383117079734802246e-02 -2.520799040794372559e-01 2.557341940701007843e-02 3.066193126142024994e-02 -4.081256389617919922e-01 -1.020591631531715393e-01 -2.456711977720260620e-01 -1.774952709674835205e-01 3.053342401981353760e-01 -4.639703780412673950e-02 -1.697046756744384766e-01 1.516739428043365479e-01 1.887450814247131348e-01 2.111084759235382080e-01 -2.988815493881702423e-02
1.736554503440856934e-01 3.273465931415557861e-01 -2.104332596063613892e-01 1.321770399808883667e-01 -2.787263095378875732e-01 2.642405927181243896e-01 1.010292023420333862e-02 -1.555580496788024902e-01 5.008172988891601562e-02 1.934327743947505951e-02 -4.541105404496192932e-02 -1.326287835836410522e-01 7.402341067790985107e-02 3.412194252014160156e-01 2.458630651235580444e-01 -5.097050592303276062e-02 -2.405930906534194946e-01 2.049141936004161835e-02 -2.360783070325851440e-01 -1.887782067060470581e-01 3.834786117076873779e-01 -7.698305696249008179e-02 -1.798965185880661011e-01 5.599126964807510376e-02 -8.549962937831878662e-02 4.166682809591293335e-02 -2.120362222194671631e-01 -5.873437225818634033e-02 1.198405306786298752e-02 5.393430590629577637e-02 -7.970523834228515625e-02 -1.289006769657135010e-01
-2.199882566928863525e-01 3.196988105773925781e-01 4.259321093559265137e-02 -6.689807772636413574e-02 -1.514784246683120728e-01 6.369937211275100708e-02 -1.599963307380676270e-01 -2.243022918701171875e-01 -3.042559837922453880e-03 2.715855650603771210e-02 -1.981825232505798340e-01 -7.620802521705627441e-02 -2.335886508226394653e-01 -6.839517503976821899e-02 -1.752659305930137634e-02 2.070022821426391602e-01 2.122594118118286133e-01 2.232384979724884033e-01 -3.847363591194152832e-01 -1.501668095588684082e-01 9.543240070343017578e-02 -1.653354018926620483e-01 -7.956529408693313599e-02 -3.641982972621917725e-01 -4.714735224843025208e-02 -4.173725470900535583e-02 -7.939247041940689087e-02 -4.019121825695037842e-02 7.683309912681579590e-02 3.000546991825103760e-01 -1.405338495969772339e-01 1.533628404140472412e-01
1.155249029397964478e-02 1.910092830657958984e-01 1.645815372467041016e-01 1.747722029685974121e-01 1.374489963054656982e-01 3.195163980126380920e-02 -2.494013905525207520e-01 -2.353859096765518188e-01 4.711556807160377502e-02 -2.573819160461425781e-01 1.238771528005599976e-01 -2.750743925571441650e-01 4.529627971351146698e-03 1.665721386671066284e-01 2.352980673313140869e-01 1.757248491048812866e-02 3.550956025719642639e-02 4.422110021114349365e-01 -1.201919391751289368e-01 -2.675324380397796631e-01 -3.872825577855110168e-02 -1.440026313066482544e-01 3.696592524647712708e-02 -3.085892274975776672e-02 -3.085872624069452286e-03 6.250157952308654785e-02 -6.881589442491531372e-02 -3.127134740352630615e-01 2.608868181705474854e-01 -1.827773451805114746e-02 -6.181521713733673096e-02 -1.981572359800338745e-01
5.847839266061782837e-02 1.484099179506301880e-01 2.614499032497406006e-01 -6.553038954734802246e-02 -9.299611300230026245e-02 3.127568066120147705e-01 -1.568736284971237183e-01 -3.711183369159698486e-01 -1.511591970920562744e-01 -2.590247392654418945e-01 -2.946559153497219086e-02 -3.695609271526336670e-01 -4.990310408174991608e-03 -3.984463959932327271e-02 -4.707944393157958984e-02 9.547295421361923218e-02 2.960813641548156738e-01 -2.825459465384483337e-02 -1.326712220907211304e-01 -1.009700521826744080e-01 1.842084825038909912e-01 -2.295665591955184937e-01 -8.883122354745864868e-02 1.528979539871215820e-01 -2.557662427425384521e-01 1.367163658142089844e-01 1.639175787568092346e-02 1.314797252416610718e-01 1.815276741981506348e-01 1.254240423440933228e-01 -6.772279739379882812e-02 -6.063179299235343933e-02
-1.177870631217956543e-01 -3.274094313383102417e-02 2.368224710226058960e-01 2.228180319070816040e-01 -1.879463493824005127e-01 -1.719450503587722778e-01 9.227506071329116821e-02 -2.551269829273223877e-01 -4.120667278766632080e-01 -1.179419681429862976e-01 -1.141201145946979523e-02 -1.504499316215515137e-01 -1.028192937374114990e-01 -2.936471253633499146e-03 1.377842277288436890e-01 8.244331181049346924e-02 -2.014181343838572502e-03 1.204034164547920227e-01 -1.283095628023147583e-01 -2.001484483480453491e-01 2.525488138198852539e-01 1.025016792118549347e-02 -1.879748702049255371e-01 -1.398366689682006836e-01 -4.513502493500709534e-02 2.547602355480194092e-01 5.124408751726150513e-02 1.688500493764877319e-02 4.598848819732666016e-01 1.250278800725936890e-01 6.671620905399322510e-02 -8.224764466285705566e-02
6.521368864923715591e-03 -7.863539457321166992e-02 1.947976350784301758e-01 5.362043622881174088e-03 -1.276933550834655762e-01 -2.866941876709461212e-02 4.105641320347785950e-02 -2.413060963153839111e-01 -2.062267512083053589e-01 -2.555502355098724365e-01 6.664014607667922974e-02 -1.817868500947952271e-01 8.031707257032394409e-02 -6.456720829010009766e-02 -2.079218253493309021e-02 1.909623481333255768e-02 -2.443846166133880615e-01 2.891882061958312988e-01 -1.135983038693666458e-02 6.246032565832138062e-02 3.486340939998626709e-01 -1.150770932435989380e-01 -4.986089095473289490e-02 -1.460895985364913940e-01 -1.904209256172180176e-01 2.896135747432708740e-01 -1.232497915625572205e-01 -2.579887509346008301e-01 1.528785228729248047e-01 1.717502623796463013e-01 9.401392936706542969e-02 -3.904146552085876465e-01
-1.403558999300003052e-01 2.250553518533706665e-01 3.366432189941406250e-01 -5.650144442915916443e-02 -1.801708787679672241e-01 -2.822429239749908447e-01 2.132412232458591461e-02 -1.001157686114311218e-01 -1.979157924652099609e-01 -2.058928832411766052e-02 3.937394171953201294e-02 -2.789081037044525146e-01 2.352876029908657074e-02 2.390473186969757080e-01 -9.426473826169967651e-02 1.796213164925575256e-02 1.376423090696334839e-01 6.552468985319137573e-02 1.688573881983757019e-02 -9.193094819784164429e-02 5.006590858101844788e-02 -2.951783835887908936e-01 -3.510381877422332764e-01 -1.579281091690063477e-01 -8.386557549238204956e-02 2.111081331968307495e-01 -7.131991442292928696e-04 1.314264833927154541e-01 7.673443853855133057e-02 2.209190875291824341e-01 2.241628468036651611e-01 2.471663951873779297e-01
-6.434437353163957596e-03 3.801022842526435852e-02 -1.287493705749511719e-01 -2.212026417255401611e-01 -1.319437325000762939e-01 2.152083367109298706e-01 -1.724789887666702271e-01 -3.682537674903869629e-01 -2.047274559736251831e-01 -2.150122672319412231e-01 -1.134016513824462891e-01 -2.512730360031127930e-01 -4.568244889378547668e-02 3.192903473973274231e-02 -1.854993999004364014e-01 2.113762795925140381e-01 -3.889729678630828857e-01 1.783980056643486023e-02 -1.986379921436309814e-01 1.476318389177322388e-01 3.144187107682228088e-02 2.444914728403091431e-02 -4.377717524766921997e-02 -2.227243930101394653e-01 -1.492189913988113403e-01 1.905277818441390991e-01 4.641147330403327942e-03 3.847848251461982727e-02 2.874974012374877930e-01 -3.452203422784805298e-02 -1.721901260316371918e-02 2.177005708217620850e-01
-1.072044000029563904e-01 2.191770523786544800e-01 -1.737129688262939453e-02 1.022679582238197327e-01 1.017079800367355347e-01 3.318729996681213379e-02 5.131925269961357117e-02 -9.636801481246948242e-02 -5.388831719756126404e-02 2.229557037353515625e-01 -5.702324584126472473e-02 -1.381570994853973389e-01 -1.079545766115188599e-01 3.653774261474609375e-01 -4.926833510398864746e-02 1.208782312460243702e-03 2.559586763381958008e-01 2.396822720766067505e-01 -3.524887859821319580e-01 -2.210278064012527466e-01 1.344691365957260132e-01 -7.065486907958984375e-02 -4.686496555805206299e-01 -1.492864787578582764e-01 8.396100252866744995e-02 -1.405596286058425903e-01 -2.658306360244750977e-01 2.845513261854648590e-02 6.422412395477294922e-02 1.170974746346473694e-01 1.739366725087165833e-02 -7.954557985067367554e-02
-2.730209827423095703e-01 3.815924823284149170e-01 1.444077193737030029e-01 1.350110769271850586e-01 -2.002484202384948730e-01 -8.517739176750183105e-02 -9.519107639789581299e-03 -6.878259778022766113e-02 5.970942601561546326e-02 8.668174594640731812e-02 -4.358444735407829285e-02 4.051448777318000793e-02 -1.124602258205413818e-01 6.136128678917884827e-03 -1.264501661062240601e-01 1.530556827783584595e-01 2.725616842508316040e-02 2.079538255929946899e-01 -3.810441195964813232e-01 -1.542491912841796875e-01 1.148635223507881165e-01 -3.979475796222686768e-01 -4.283321276307106018e-02 -3.015853166580200195e-01 8.047340810298919678e-02 2.144662290811538696e-01 -1.787577420473098755e-01 -5.577392131090164185e-02 5.061456188559532166e-02 2.207798957824707031e-01 -6.470878422260284424e-02 3.897894173860549927e-02
-2.169099599123001099e-01 9.020857512950897217e-02 1.256650313735008240e-02 1.449113246053457260e-02 -3.199978917837142944e-02 -7.427705079317092896e-02 1.051035895943641663e-02 -2.696317136287689209e-01 -2.123945653438568115e-01 4.662810638546943665e-02 2.756793498992919922e-01 -2.846003174781799316e-01 1.938052177429199219e-01 1.926580369472503662e-01 -3.261259198188781738e-02 -9.509953856468200684e-02 -1.663309186697006226e-01 2.967380881309509277e-01 -3.384576439857482910e-01 -2.188309468328952789e-02 2.204640507698059082e-01 2.294698916375637054e-02 -1.925165206193923950e-01 2.956168912351131439e-02 9.204629063606262207e-02 1.297877728939056396e-01 -1.538738161325454712e-01 -1.964040845632553101e-01 8.853129297494888306e-02 2.062111198902130127e-01 1.047636196017265320e-01 -3.306055963039398193e-01
-2.056944817304611206e-01 1.122718229889869690e-01 -2.550409734249114990e-01 1.502033025026321411e-01 -1.765038073062896729e-01 3.224026411771774292e-02 -1.148855686187744141e-01 -4.764481186866760254e-01 -2.890653014183044434e-01 -2.393975406885147095e-01 1.010495945811271667e-01 -1.204660832881927490e-01 1.994183659553527832e-01 2.475497126579284668e-01 -1.510710269212722778e-01 5.195996910333633423e-02 -1.540571153163909912e-01 8.282454311847686768e-02 -2.405930608510971069e-01 -1.223582997918128967e-01 -1.378454361110925674e-02 2.011875659227371216e-01 -1.328244507312774658e-01 -7.209970802068710327e-02 -3.473308682441711426e-02 -1.131602153182029724e-01 -2.315737903118133545e-01 -1.928794682025909424e-01 1.754567585885524750e-02 4.378196224570274353e-02 8.173958957195281982e-02 -1.105251163244247437e-01
-1.650967299938201904e-01 1.820016950368881226e-01 1.561300903558731079e-01 7.658847421407699585e-02 2.627991326153278351e-02 2.489934563636779785e-01 -8.572503179311752319e-02 -3.051442205905914307e-01 1.352820079773664474e-02 1.463527828454971313e-01 -2.241077832877635956e-02 -1.145923435688018799e-01 1.201140508055686951e-01 3.152069747447967529e-01 1.035832613706588745e-02 2.136869914829730988e-02 -1.083293184638023376e-02 5.772543326020240784e-02 -4.981314763426780701e-02 1.415617763996124268e-01 1.395783573389053345e-01 -2.780041396617889404e-01 -8.020196855068206787e-02 -4.002405107021331787e-01 -1.797873824834823608e-01 4.518874585628509521e-01 2.180265337228775024e-01 1.222221553325653076e-02 -1.592656224966049194e-02 9.934847801923751831e-02 7.117772102355957031e-02 -8.876241743564605713e-02
-1.074763685464859009e-01 3.285840749740600586e-01 -3.429247438907623291e-02 2.522277832031250000e-01 -4.946556687355041504e-02 -2.302820831537246704e-01 -1.424631774425506592e-01 -2.781615257263183594e-01 -8.449223637580871582e-02 -1.568795591592788696e-01 -5.645505711436271667e-02 -7.783352583646774292e-02 1.580289006233215332e-01 3.053034842014312744e-01 3.705856576561927795e-02 -9.249112755060195923e-02 1.380846798419952393e-01 -3.312456980347633362e-02 -2.988936305046081543e-01 -8.351396769285202026e-02 1.414667665958404541e-01 -2.626271247863769531e-01 7.403572648763656616e-02 9.340981021523475647e-03 -9.912322461605072021e-02 1.690714806318283081e-01 -2.422397285699844360e-01 -7.780136168003082275e-02 2.054769843816757202e-01 2.033148258924484253e-01 1.321200430393218994e-01 -2.797241806983947754e-01
-1.168256029486656189e-01 3.158303797245025635e-01 3.091420531272888184e-01 -1.213478762656450272e-02 -1.432330608367919922e-01 -2.637892961502075195e-02 -1.862881034612655640e-01 -3.593579232692718506e-01 6.504575721919536591e-03 -2.022850960493087769e-01 4.482473433017730713e-02 -1.291087120771408081e-01 6.683955341577529907e-02 2.086881995201110840e-01 -2.459556311368942261e-01 1.417043358087539673e-01 -7.168593350797891617e-03 1.680158674716949463e-01 1.401816755533218384e-01 -8.731030672788619995e-02 4.001861065626144409e-02 -2.046828418970108032e-01 -7.634062319993972778e-02 -3.954517468810081482e-02 -1.603235900402069092e-01 2.202111482620239258e-01 1.936775147914886475e-01 -8.104601502418518066e-02 -1.758660972118377686e-01 -3.710957244038581848e-02 3.397677838802337646e-01 -2.124484032392501831e-01
7.741945981979370117e-02 1.251129359006881714e-01 4.723578318953514099e-02 -1.597593910992145538e-02 -1.769297122955322266e-01 -3.473196178674697876e-02 4.139634966850280762e-01 -2.063602209091186523e-01 4.709710925817489624e-02 -6.712187826633453369e-02 -1.607416719198226929e-01 4.743998497724533081e-02 1.066941916942596436e-01 7.666540145874023438e-02 -1.995145082473754883e-01 2.648706436157226562e-01 -1.067509967833757401e-02 2.286303937435150146e-01 -2.349901944398880005e-01 7.940556854009628296e-02 9.520626068115234375e-02 -1.493632141500711441e-02 -3.384679555892944336e-01 -2.838590145111083984e-01 1.353939771652221680e-01 1.554195582866668701e-01 -5.564380809664726257e-02 -1.840755790472030640e-01 6.498040258884429932e-02 3.181579113006591797e-01 1.736274510622024536e-01 -1.843222230672836304e-01
2.812734432518482208e-02 -1.513185054063796997e-01 5.420651286840438843e-02 2.049507051706314087e-01 -8.324199169874191284e-02 1.578714847564697266e-01 1.257477998733520508e-01 -2.991769015789031982e-01 1.373419314622879028e-01 -5.861208960413932800e-02 -2.161721698939800262e-02 -1.875473856925964355e-01 1.935979723930358887e-01 2.629735469818115234e-01 9.756795316934585571e-02 3.152899444103240967e-01 4.254509229212999344e-03 1.489199995994567871e-01 -5.115649849176406860e-02 -3.519248217344284058e-02 2.048983573913574219e-01 -1.127254441380500793e-01 -7.433701306581497192e-03 -3.435244858264923096e-01 -2.464778125286102295e-01 7.900513708591461182e-03 9.708624333143234253e-02 -2.775284051895141602e-01 -1.216053813695907593e-01 3.950218856334686279e-01 5.832346528768539429e-02 -1.989190094172954559e-02
1.112575083971023560e-01 2.311587482690811157e-01 8.131071180105209351e-02 -3.558936077752150595e-05 -2.397872656583786011e-01 4.300435781478881836e-01 -1.361257582902908325e-01 -1.683382838964462280e-01 -2.038845233619213104e-02 1.115567758679389954e-01 -6.578632444143295288e-02 -1.762476861476898193e-01 -5.639868602156639099e-02 2.428315728902816772e-01 3.562037944793701172e-01 1.125693321228027344e-01 -1.752148717641830444e-01 -2.670438773930072784e-02 -1.677360981702804565e-01 -1.307595223188400269e-01 1.819102913141250610e-01 -1.730970144271850586e-01 -1.142146512866020203e-01 -1.492299735546112061e-01 -2.347548305988311768e-01 2.720432877540588379e-01 -9.711200743913650513e-02 -2.047559469938278198e-01 9.098313003778457642e-02 3.582062944769859314e-02 -1.434628963470458984e-01 -5.185486748814582825e-02
-3.984842449426651001e-02 6.752807646989822388e-02 -2.840026468038558960e-02 -3.750944882631301880e-02 -2.667886316776275635e-01 1.336057204753160477e-02 1.118677034974098206e-01 -2.244655489921569824e-01 -1.270383000373840332e-01 2.107979357242584229e-02 -3.355907499790191650e-01 -2.673742473125457764e-01 1.268473453819751740e-02 9.446241706609725952e-02 -1.503089964389801025e-01 1.092184036970138550e-01 1.985362917184829712e-02 1.080727577209472656e-01 -3.340965211391448975e-01 -2.305394783616065979e-02 1.793175935745239258e-01 -1.237445697188377380e-01 6.574817001819610596e-02 -2.621834278106689453e-01 1.723423004150390625e-01 1.159618794918060303e-01 1.366262733936309814e-01 -3.360202908515930176e-01 4.789120331406593323e-02 3.414774835109710693e-01 2.452989518642425537e-01 -1.205500438809394836e-01
-1.754419505596160889e-01 1.690228581428527832e-01 -1.274255961179733276e-01 9.604138135910034180e-02 -2.707159146666526794e-02 1.044730469584465027e-01 1.587506085634231567e-01 -3.247801959514617920e-01 -9.347852319478988647e-02 -8.507077395915985107e-02 2.332517951726913452e-01 -2.980795502662658691e-01 1.697237789630889893e-01 3.640013635158538818e-01 7.167799770832061768e-02 2.324462831020355225e-01 -8.123584836721420288e-02 -5.781367793679237366e-02 -2.337734699249267578e-01 -8.029366284608840942e-02 2.056968510150909424e-01 -1.996162831783294678e-01 -3.203868567943572998e-01 -2.774180471897125244e-01 7.269784808158874512e-02 -1.517319083213806152e-01 -5.252416431903839111e-02 -1.220740899443626404e-01 -4.634477570652961731e-02 -8.169513195753097534e-02 6.605027616024017334e-02 3.457366675138473511e-02
-1.160201132297515869e-01 1.016808152198791504e-01 -1.877560019493103027e-01 -5.439243465662002563e-02 1.680844724178314209e-01 7.197917997837066650e-02 2.659635841846466064e-01 -4.548012912273406982e-01 -1.642409339547157288e-02 8.658475428819656372e-02 1.847748160362243652e-01 -9.863763302564620972e-02 3.197458386421203613e-02 2.634298205375671387e-01 -7.428056746721267700e-02 2.624059319496154785e-01 -2.082577534019947052e-02 1.600247770547866821e-01 -8.771304786205291748e-02 -1.005914211273193359e-01 1.564729660749435425e-01 -2.411975264549255371e-01 -4.152495861053466797e-01 -2.844564020633697510e-01 -2.710166946053504944e-02 -1.189052686095237732e-01 -1.183459162712097168e-01 3.625467792153358459e-02 -8.890680037438869476e-03 -1.207389757037162781e-01 6.234876438975334167e-02 4.411859065294265747e-02
7.595428079366683960e-02 2.858167290687561035e-01 1.262794733047485352e-01 -1.938541978597640991e-01 -8.998475223779678345e-02 -5.297535657882690430e-02 -1.438086181879043579e-01 -2.893898189067840576e-01 4.311362281441688538e-02 -6.868696957826614380e-02 -2.270503342151641846e-01 -1.976386904716491699e-01 3.199693933129310608e-02 2.987761497497558594e-01 2.886474132537841797e-02 1.923024505376815796e-01 9.313198179006576538e-02 -1.173224300146102905e-01 -1.682892292737960815e-01 -2.790580093860626221e-01 2.068662345409393311e-01 5.923680961132049561e-02 1.231215000152587891e-01 9.664131700992584229e-02 -1.831933297216892242e-02 1.105273421853780746e-02 2.213123440742492676e-02 -2.162561118602752686e-01 1.804582327604293823e-01 4.783542752265930176e-01 1.234991010278463364e-02 9.848902374505996704e-02
-2.179617583751678467e-01 -3.591839596629142761e-02 1.005299761891365051e-01 8.571500331163406372e-02 -1.672880202531814575e-01 4.218158423900604248e-01 -6.453824788331985474e-02 -3.062890768051147461e-01 1.350634694099426270e-01 1.478644758462905884e-01 -1.307113021612167358e-01 -1.132857650518417358e-01 -1.901330947875976562e-01 4.389175772666931152e-01 -2.013690471649169922e-01 2.986866235733032227e-01 -9.994099289178848267e-02 7.052124291658401489e-02 4.358581081032752991e-02 4.592593014240264893e-02 -6.258886307477951050e-03 -1.705939471721649170e-01 -2.511608302593231201e-01 -1.469584703445434570e-01 -1.221401765942573547e-01 1.400611847639083862e-01 9.631546586751937866e-02 -1.050337310880422592e-02 -1.686007343232631683e-02 -1.193453520536422729e-01 9.693086892366409302e-02 2.517353743314743042e-02
-6.704036146402359009e-02 3.047788701951503754e-02 1.085108146071434021e-01 2.730583958327770233e-02 -3.868654370307922363e-01 7.103037089109420776e-02 -2.616477012634277344e-01 -2.086420804262161255e-01 -7.499680668115615845e-02 -1.600523665547370911e-02 -1.115021482110023499e-01 6.065084785223007202e-02 1.978346705436706543e-02 -1.707672327756881714e-01 5.960110202431678772e-02 6.854084879159927368e-02 -1.871830970048904419e-01 2.618582546710968018e-01 -1.263159513473510742e-01 -1.593102216720581055e-01 -4.972077906131744385e-02 -5.034704133868217468e-02 -2.299096137285232544e-01 -2.113230824470520020e-01 -2.326077073812484741e-01 2.055766433477401733e-01 -3.366651535034179688e-01 1.583483219146728516e-01 9.640583768486976624e-03 3.469605445861816406e-01 2.090661078691482544e-01 -9.552878886461257935e-02
-3.811378479003906250e-01 2.924970686435699463e-01 -7.614174485206604004e-02 -2.354890853166580200e-01 -1.254311800003051758e-01 -7.357805967330932617e-02 6.318688392639160156e-02 -2.968325316905975342e-01 1.952509284019470215e-01 -1.936084032058715820e-01 -9.876763820648193359e-02 -2.294088751077651978e-01 2.631375491619110107e-01 5.620954558253288269e-02 -6.018600985407829285e-02 -2.394105345010757446e-01 -1.696761548519134521e-01 2.227401882410049438e-01 4.537421092391014099e-02 -1.240588054060935974e-01 -1.730579137802124023e-01 3.577681258320808411e-02 -1.051934249699115753e-02 -2.388157248497009277e-01 -7.829720526933670044e-02 4.304115846753120422e-02 -2.462509572505950928e-01 1.018329411745071411e-01 2.263915240764617920e-01 -6.124224886298179626e-02 6.249790638685226440e-02 -3.491648659110069275e-02
-1.796166598796844482e-01 2.987175285816192627e-01 8.928844332695007324e-02 -1.361778676509857178e-01 -4.105753898620605469e-01 1.604601740837097168e-01 1.347896605730056763e-01 -4.310730844736099243e-02 1.781980097293853760e-01 2.328644134104251862e-02 -6.940943747758865356e-02 -1.134888678789138794e-01 9.858159720897674561e-02 3.994449973106384277e-01 -2.383328974246978760e-03 -8.446053415536880493e-02 1.170532852411270142e-01 8.380378782749176025e-02 -2.269680500030517578e-01 1.951082646846771240e-01 5.746417492628097534e-02 -1.628259867429733276e-01 2.728200890123844147e-02 -3.265316188335418701e-01 -9.461646527051925659e-02 1.062960475683212280e-01 -1.585313826799392700e-01 8.256483078002929688e-02 2.627048492431640625e-01 1.824887543916702271e-01 5.167615041136741638e-02 -8.099322021007537842e-02
-5.400091782212257385e-02 2.735800743103027344e-01 -7.400636095553636551e-03 -2.887124717235565186e-01 -1.718553714454174042e-02 1.300712488591670990e-02 -1.307949889451265335e-03 -9.181699156761169434e-02 -8.682745508849620819e-03 -1.273871064186096191e-01 -4.465270340442657471e-01 -2.631327509880065918e-01 -8.394934982061386108e-02 2.106755524873733521e-01 2.004418969154357910e-01 2.083584666252136230e-01 -1.424992680549621582e-01 1.915855705738067627e-01 -2.260421365499496460e-01 -1.823439002037048340e-01 -6.032363697886466980e-02 -8.222748339176177979e-02 -1.093227714300155640e-01 -1.140019893646240234e-01 4.234447702765464783e-02 1.689048856496810913e-01 2.301046997308731079e-01 -9.621758759021759033e-02 1.742885708808898926e-01 3.142007291316986084e-01 -1.075178310275077820e-01 9.558000601828098297e-03
-1.891993582248687744e-01 -4.589071869850158691e-02 2.502756118774414062e-01 1.200938783586025238e-02 3.718571364879608154e-02 1.393166184425354004e-01 7.809671573340892792e-03 -2.250757366418838501e-01 -2.876703441143035889e-01 -1.545567512512207031e-01 -1.748389750719070435e-01 -3.604380786418914795e-01 8.640149980783462524e-02 2.708374336361885071e-02 -2.799125574529170990e-02 -4.849915951490402222e-02 -2.216051518917083740e-01 1.303436607122421265e-01 -1.372954249382019043e-01 -3.971872627735137939e-01 -4.314609616994857788e-02 -1.298694610595703125e-01 1.452696770429611206e-01 -2.326691150665283203e-01 5.289627984166145325e-02 1.913576200604438782e-02 -3.052090108394622803e-01 -2.941415607929229736e-01 -8.499377965927124023e-02 -8.333946019411087036e-02 -1.177723035216331482e-01 4.236970096826553345e-02
-1.749599426984786987e-01 1.065203398466110229e-01 1.079630479216575623e-01 8.367288857698440552e-02 -9.317023679614067078e-03 -3.925595432519912720e-02 1.722809523344039917e-01 -2.723974287509918213e-01 -3.317159786820411682e-02 2.294182777404785156e-01 -9.695194661617279053e-02 7.476849108934402466e-02 -9.126718342304229736e-02 3.203574419021606445e-01 2.976860292255878448e-02 1.829774528741836548e-01 -3.807956352829933167e-02 -8.190936408936977386e-03 1.307432800531387329e-01 -2.511948347091674805e-01 1.684064567089080811e-01 -1.886643320322036743e-01 -3.164721652865409851e-02 -2.868965864181518555e-01 -1.711554080247879028e-01 2.028655856847763062e-01 -5.783482640981674194e-02 -2.304181903600692749e-01 -1.954449117183685303e-01 4.676090478897094727e-01 8.240581303834915161e-02 -1.783829368650913239e-02
-8.382199704647064209e-02 1.714387387037277222e-01 2.754363119602203369e-01 1.361161917448043823e-01 -2.937226593494415283e-01 -1.915672570466995239e-01 -1.567799150943756104e-01 -2.615508139133453369e-01 -3.034250736236572266e-01 -1.509376615285873413e-01 7.539834827184677124e-02 -2.292195409536361694e-01 6.646750029176473618e-03 2.421063631772994995e-01 1.028332263231277466e-01 2.211549878120422363e-01 2.868466377258300781e-01 2.497114837169647217e-01 -2.577120624482631683e-02 -1.845673471689224243e-01 1.211145147681236267e-01 -1.259811222553253174e-01 9.989380836486816406e-02 -6.327225267887115479e-02 -5.319860205054283142e-02 2.770972251892089844e-01 -7.286957651376724243e-02 -2.977835573256015778e-02 2.119838148355484009e-01 2.345387637615203857e-02 5.151934549212455750e-02 6.458640098571777344e-02
-1.383070498704910278e-01 1.804460138082504272e-01 -5.584577843546867371e-02 -7.663526386022567749e-02 -7.439318299293518066e-02 9.145113080739974976e-02 -3.430278226733207703e-02 -1.981308460235595703e-01 1.077462434768676758e-01 1.109258085489273071e-01 -2.827336490154266357e-01 1.982526481151580811e-01 -1.506571918725967407e-01 1.343182027339935303e-01 4.542110860347747803e-02 1.632060855627059937e-01 -3.675146028399467468e-03 1.031427234411239624e-01 -2.197281420230865479e-01 7.908581197261810303e-02 1.832024306058883667e-01 -2.743731141090393066e-01 -2.494550347328186035e-01 -4.239366054534912109e-01 1.561093181371688843e-01 2.268049865961074829e-01 -2.412668764591217041e-01 -2.781264483928680420e-01 1.468721032142639160e-01 1.133102029561996460e-01 -9.161098301410675049e-02 -4.727906361222267151e-02
5.852781608700752258e-02 1.591007858514785767e-01 7.650280743837356567e-02 1.021186634898185730e-01 1.318329125642776489e-01 5.585921555757522583e-02 -8.801927417516708374e-02 -2.312613874673843384e-01 1.208732798695564270e-01 -3.151461780071258545e-01 3.950269892811775208e-02 -3.344812095165252686e-01 5.090389028191566467e-02 1.257210224866867065e-01 2.153620421886444092e-01 -7.299955934286117554e-02 6.924711912870407104e-02 4.720624089241027832e-01 -2.053513079881668091e-01 -2.154704183340072632e-01 -4.429729282855987549e-02 -2.180812209844589233e-01 -5.391797795891761780e-02 -1.171905919909477234e-01 -1.264017820358276367e-01 -1.584857404232025146e-01 3.460882231593132019e-02 -1.792779415845870972e-01 2.414596527814865112e-01 1.512602269649505615e-01 -6.857811659574508667e-02 -1.818318963050842285e-01
-2.219659388065338135e-01 -8.295313268899917603e-02 1.669147424399852753e-02 7.877700775861740112e-02 -1.867656260728836060e-01 1.027979180216789246e-01 1.952196210622787476e-01 -3.409302830696105957e-01 -2.227262556552886963e-01 1.226464733481407166e-01 -1.816413849592208862e-01 8.556492626667022705e-02 -1.466109603643417358e-01 6.726742535829544067e-02 1.241408567875623703e-02 3.236137628555297852e-01 4.902254417538642883e-02 1.683513820171356201e-01 -3.462110757827758789e-01 9.109711647033691406e-02 1.099169254302978516e-01 -1.599073261022567749e-01 -7.742653042078018188e-02 -1.560846269130706787e-01 -2.292149513959884644e-01 1.265420857816934586e-02 -2.299120277166366577e-01 -2.234289944171905518e-01 2.270326316356658936e-01 2.133871316909790039e-01 2.829201519489288330e-02 1.464076936244964600e-01
3.244481235742568970e-02 2.037796527147293091e-01 2.536176145076751709e-01 4.175433516502380371e-02 1.814265549182891846e-02 -5.062333494424819946e-02 -1.150390878319740295e-01 -1.008613333106040955e-01 -1.686143316328525543e-02 -9.633978456258773804e-02 -1.114314123988151550e-01 -4.688345491886138916e-01 9.089735895395278931e-02 1.221047528088092804e-02 -1.390646584331989288e-02 -1.824090480804443359e-01 8.505869656801223755e-03 8.731463551521301270e-02 -1.913372129201889038e-01 -8.225490897893905640e-02 3.093291521072387695e-01 1.392853558063507080e-01 -1.206457614898681641e-01 -4.525841176509857178e-01 -2.543858587741851807e-01 3.172279894351959229e-02 -3.051979094743728638e-02 1.695218086242675781e-01 1.579627096652984619e-01 2.359448075294494629e-01 -1.379147320985794067e-01 -2.856398932635784149e-02
-2.353570163249969482e-01 4.545528888702392578e-01 1.400158107280731201e-01 -1.887926757335662842e-01 1.384124904870986938e-02 2.841382920742034912e-01 1.808976531028747559e-01 -2.186111211776733398e-01 1.460325568914413452e-01 9.448509663343429565e-03 -1.624957472085952759e-02 -1.447363495826721191e-01 1.193797364830970764e-01 2.066404223442077637e-01 1.535342037677764893e-01 8.421844244003295898e-02 -3.226245194673538208e-02 1.909683793783187866e-01 -2.397840023040771484e-01 1.059303730726242065e-01 -9.113332629203796387e-02 -9.282788634300231934e-02 -5.618506576865911484e-03 -6.299896631389856339e-03 -1.396931260824203491e-01 1.116578653454780579e-01 1.224154680967330933e-01 4.786972329020500183e-02 3.500090539455413818e-01 4.342824593186378479e-02 2.907007634639739990e-01 -9.837144613265991211e-02
-1.396077126264572144e-01 1.453232914209365845e-01 -1.088529974222183228e-01 -1.751157939434051514e-01 -2.816710174083709717e-01 4.083169996738433838e-02 1.697002202272415161e-01 -3.281141221523284912e-01 -5.356115475296974182e-02 1.588879227638244629e-01 -2.011287361383438110e-01 1.151062846183776855e-01 1.573016494512557983e-02 3.119368553161621094e-01 -1.154370158910751343e-01 2.331466227769851685e-01 1.275427490472793579e-01 1.258537024259567261e-01 -2.529880404472351074e-01 -5.795963108539581299e-02 2.203007414937019348e-02 -1.940470933914184570e-01 -1.367602199316024780e-01 -3.984986841678619385e-01 -1.768598891794681549e-02 2.149681150913238525e-01 -1.012526080012321472e-01 -1.117717623710632324e-01 1.665870286524295807e-02 2.340567409992218018e-01 7.539461553096771240e-02 -8.506291359663009644e-02
-3.263853490352630615e-02 -1.885352283716201782e-02 2.573789656162261963e-01 4.431064799427986145e-02 1.158167570829391479e-01 2.730472981929779053e-01 1.308905184268951416e-01 -2.071732431650161743e-01 -6.962732970714569092e-02 -2.815804779529571533e-01 6.546587217599153519e-03 -1.528674513101577759e-01 2.782838642597198486e-01 2.464920580387115479e-01 4.207214713096618652e-02 -2.192388474941253662e-01 -9.480386972427368164e-02 1.970690637826919556e-01 -3.128309249877929688e-01 -1.111162081360816956e-01 5.767970159649848938e-02 -1.791641563177108765e-01 -1.170022040605545044e-01 -2.193056643009185791e-01 -1.373219490051269531e-01 3.600093349814414978e-02 -3.482162654399871826e-01 -2.547897100448608398e-01 1.086361482739448547e-01 -5.694160936400294304e-04 9.637703746557235718e-02 6.407950073480606079e-02
-2.250022143125534058e-01 1.196400970220565796e-01 1.770900934934616089e-02 2.477395348250865936e-02 -2.794372439384460449e-01 8.967441506683826447e-03 -8.438960462808609009e-02 -2.341984212398529053e-01 -1.311352849006652832e-01 -3.556112945079803467e-01 -7.935544103384017944e-02 -4.245326668024063110e-02 -6.728245317935943604e-02 -2.101282626390457153e-01 -7.537453621625900269e-02 -1.394189298152923584e-01 -2.436748445034027100e-01 1.646784991025924683e-01 -2.652134895324707031e-01 -3.331671953201293945e-01 1.904082596302032471e-01 -1.050995439291000366e-01 -6.865983456373214722e-02 -1.130638122558593750e-01 -1.162907667458057404e-02 2.412578165531158447e-01 -1.346400976181030273e-01 -9.454143047332763672e-02 2.273556143045425415e-01 2.685858309268951416e-01 1.587819606065750122e-01 3.688659146428108215e-02
-2.405949383974075317e-01 4.019016772508621216e-02 -1.288691312074661255e-01 1.143982335925102234e-01 6.658449023962020874e-02 1.471688449382781982e-01 8.762569166719913483e-03 -3.822366595268249512e-01 -1.649867147207260132e-01 -9.886890649795532227e-02 -9.888611733913421631e-03 -9.539742022752761841e-02 2.715339660644531250e-01 2.611930370330810547e-01 -3.212643861770629883e-01 -8.578273467719554901e-03 -1.795647293329238892e-01 5.960788577795028687e-02 -1.077178120613098145e-01 -4.185341671109199524e-02 3.825853392481803894e-02 2.476906478404998779e-01 -2.854211628437042236e-01 3.590092808008193970e-02 -2.215793430805206299e-01 2.421274632215499878e-01 -3.369317650794982910e-01 -7.634882628917694092e-02 6.314081698656082153e-02 1.143155470490455627e-01 5.952643603086471558e-02 -6.860354542732238770e-02
-3.298699259757995605e-01 7.959387265145778656e-03 1.428150832653045654e-01 4.194302484393119812e-02 2.492296695709228516e-01 -5.649161711335182190e-02 2.398811280727386475e-01 -2.247978746891021729e-01 -9.566110372543334961e-02 -6.153533607721328735e-02 -6.062573567032814026e-02 -2.277337163686752319e-01 -1.310995072126388550e-01 3.230216801166534424e-01 -1.219203621149063110e-01 -2.300657890737056732e-02 6.715633720159530640e-02 2.027841359376907349e-01 -3.609441816806793213e-01 -3.102802634239196777e-01 -6.504471879452466965e-03 1.842974871397018433e-01 -2.910355925559997559e-01 -1.156550422310829163e-01 -1.028501093387603760e-01 -1.634021550416946411e-01 -1.178740113973617554e-01 3.206400200724601746e-02 -4.391602426767349243e-02 9.019426256418228149e-02 1.279478669166564941e-01 -8.530541509389877319e-02
-2.405428513884544373e-02 6.483500450849533081e-02 2.434007823467254639e-01 -7.315669208765029907e-02 -6.525217741727828979e-02 1.304400861263275146e-01 8.986761420965194702e-02 -2.145568877458572388e-01 -3.619280457496643066e-02 -3.466787636280059814e-01 3.222211003303527832e-01 -2.167852371931076050e-01 -3.565864637494087219e-02 1.765576750040054321e-01 -1.399758905172348022e-01 4.303706064820289612e-02 3.452594280242919922e-01 3.252379596233367920e-01 -2.216472327709197998e-01 -1.257187034934759140e-02 1.466399580240249634e-01 1.148829385638237000e-01 -6.764914840459823608e-02 -2.220655828714370728e-01 -9.258630871772766113e-02 -8.322280645370483398e-02 -3.643519058823585510e-02 1.508764177560806274e-02 7.423513382673263550e-02 2.438027560710906982e-01 7.812462002038955688e-02 -2.793974876403808594e-01
-3.013577461242675781e-01 5.381632223725318909e-02 -5.311835184693336487e-02 5.325857177376747131e-02 -6.023433804512023926e-02 1.240847185254096985e-01 2.074233442544937134e-01 -3.222679197788238525e-01 -1.349943280220031738e-01 -7.297638803720474243e-02 1.744183152914047241e-01 -3.196037113666534424e-01 1.695647686719894409e-01 1.937959045171737671e-01 -9.472429752349853516e-03 3.169168829917907715e-01 6.409148871898651123e-02 -1.408054977655410767e-01 -1.276352107524871826e-01 -5.387529358267784119e-02 1.939233392477035522e-01 -3.206552863121032715e-01 -1.919787228107452393e-01 -3.461818993091583252e-01 2.072857692837715149e-02 -1.549390796571969986e-02 -1.536152511835098267e-01 -1.722599118947982788e-01 -6.556325405836105347e-02 -1.002629324793815613e-01 2.638493664562702179e-02 5.031469464302062988e-02
-5.380190163850784302e-02 1.156754121184349060e-01 -1.244710385799407959e-01 -1.391510516405105591e-01 -1.694635748863220215e-01 -1.943623088300228119e-02 1.343134641647338867e-01 -2.889087796211242676e-01 9.111621975898742676e-02 2.490828372538089752e-02 -2.597355842590332031e-01 -6.149551644921302795e-02 -1.648101210594177246e-01 4.202785491943359375e-01 -2.297098338603973389e-01 2.036621272563934326e-01 1.085477471351623535e-01 7.186482846736907959e-02 -2.264390140771865845e-01 4.808022454380989075e-02 6.427786312997341156e-03 -9.232559055089950562e-02 -1.257884204387664795e-01 -3.143594861030578613e-01 6.654938682913780212e-03 2.492332607507705688e-01 -1.668309122323989868e-01 -1.940506547689437866e-01 9.502758085727691650e-02 1.824628859758377075e-01 2.358904629945755005e-01 -1.438607573509216309e-01
-1.466995775699615479e-01 1.758121885359287262e-02 -2.441791296005249023e-01 9.231978654861450195e-02 -1.600675135850906372e-01 6.861548125743865967e-02 -1.036331959767267108e-04 -9.744144976139068604e-03 6.388047337532043457e-02 -2.004005908966064453e-01 -3.968806192278862000e-02 -1.963963657617568970e-01 -1.433996260166168213e-01 7.962091825902462006e-03 -4.858967065811157227e-01 1.429684311151504517e-01 -2.715992331504821777e-01 7.974276691675186157e-02 6.557790935039520264e-02 -3.894783854484558105e-01 1.837819069623947144e-01 -1.031908243894577026e-01 -5.746672395616769791e-03 -2.307858914136886597e-01 -1.525088697671890259e-01 3.880154713988304138e-02 -9.657403081655502319e-02 -1.007443517446517944e-01 -2.311294898390769958e-02 3.023459315299987793e-01 -9.219254716299474239e-04 -2.191392183303833008e-01
-1.133150607347488403e-01 1.661962568759918213e-01 4.514718893915414810e-04 1.850724369287490845e-01 -1.486209630966186523e-01 -3.234013617038726807e-01 1.063384022563695908e-02 -2.700340151786804199e-01 8.240966498851776123e-02 -3.551640808582305908e-01 -1.741739064455032349e-01 3.584896028041839600e-02 1.751825585961341858e-02 2.483482658863067627e-01 -1.103072017431259155e-01 -5.156712979078292847e-02 7.966084033250808716e-02 1.485517323017120361e-01 -3.583741560578346252e-02 -2.377860099077224731e-01 3.853016346693038940e-02 -1.463079005479812622e-01 1.739688515663146973e-01 -1.954200118780136108e-01 -3.145018965005874634e-02 1.737818568944931030e-01 -2.979418039321899414e-01 -1.361923757940530777e-02 3.815559744834899902e-01 1.015318855643272400e-01 1.193166896700859070e-01 -1.278842389583587646e-01
-2.743183672428131104e-01 1.892666667699813843e-01 5.834460258483886719e-02 6.982153281569480896e-03 1.414483487606048584e-01 2.026083171367645264e-01 2.676689326763153076e-01 -7.718663662672042847e-02 1.090457141399383545e-01 -1.151457130908966064e-01 2.647006325423717499e-02 5.226932838559150696e-02 3.491899967193603516e-01 1.123762849601916969e-04 -1.235633566975593567e-01 -2.456703409552574158e-02 7.312732189893722534e-02 2.221026420593261719e-01 1.095959171652793884e-01 -3.414826691150665283e-01 2.743830680847167969e-01 -2.032720297574996948e-01 7.667408138513565063e-02 -2.223542630672454834e-01 -4.456812515854835510e-02 2.394977509975433350e-01 -2.710599303245544434e-01 -1.606039106845855713e-01 9.365390241146087646e-02 1.618448197841644287e-01 6.856764853000640869e-02 1.640772521495819092e-01
-6.789240986108779907e-02 4.312214627861976624e-02 -1.048709526658058167e-01 4.244872182607650757e-02 4.096376895904541016e-02 1.694425344467163086e-01 3.806593716144561768e-01 -3.762515187263488770e-01 -4.545686766505241394e-02 -7.521764189004898071e-02 2.602283060550689697e-01 -2.107410579919815063e-01 1.246827170252799988e-01 7.419009506702423096e-02 -7.197624444961547852e-02 3.509175181388854980e-01 -5.848513543605804443e-02 -9.461903013288974762e-03 5.169837176799774170e-02 -1.885361820459365845e-01 9.962388128042221069e-02 -1.581457853317260742e-01 -3.456570804119110107e-01 -2.780039310455322266e-01 6.046215072274208069e-02 -2.235413715243339539e-02 -1.625884026288986206e-01 -1.226002350449562073e-01 9.212744235992431641e-02 -1.578864753246307373e-01 2.958749607205390930e-02 -2.032410800457000732e-01
-1.799800693988800049e-01 -7.113284617662429810e-02 7.769617438316345215e-02 7.890685647726058960e-02 -1.869642287492752075e-01 -5.590019747614860535e-02 -1.796214096248149872e-02 -1.415397524833679199e-01 3.897026777267456055e-01 -2.114134430885314941e-01 5.413875356316566467e-02 2.704328857362270355e-02 -8.560435473918914795e-02 1.283933669328689575e-01 -4.136029630899429321e-02 1.114095970988273621e-01 -2.320834249258041382e-02 -4.235292226076126099e-02 -2.011823505163192749e-01 -4.649903178215026855e-01 1.317621767520904541e-01 -1.400865018367767334e-01 1.902820775285363197e-03 -3.605890274047851562e-01 -1.919912844896316528e-01 2.130557745695114136e-01 -2.978091835975646973e-01 2.718935348093509674e-02 2.309724390506744385e-01 -1.877825148403644562e-02 3.331947699189186096e-02 -3.399242088198661804e-02
-4.325492382049560547e-01 4.332279413938522339e-02 -8.954196423292160034e-02 9.782262146472930908e-02 3.207113593816757202e-02 3.375023603439331055e-01 3.014418855309486389e-02 -1.165376380085945129e-01 -1.503492891788482666e-01 -3.261310979723930359e-02 1.123465970158576965e-01 -3.115758597850799561e-01 2.376104444265365601e-01 9.730627760291099548e-03 -7.606180757284164429e-02 -9.058474004268646240e-02 -1.166486367583274841e-01 2.649008631706237793e-01 -1.052893251180648804e-01 -1.660811752080917358e-01 -4.322536289691925049e-02 -1.402948647737503052e-01 -2.181353606283664703e-02 -1.032988652586936951e-01 -8.506827056407928467e-02 7.197491824626922607e-02 -4.728804230690002441e-01 9.442403167486190796e-02 1.942950636148452759e-01 1.980492845177650452e-02 6.079794466495513916e-02 -1.347706168889999390e-01
-1.699882894754409790e-01 4.707077741622924805e-01 6.510242819786071777e-02 -7.356037199497222900e-02 -1.808239519596099854e-01 1.385379731655120850e-01 -1.096353158354759216e-01 -2.303514331579208374e-01 1.482299566268920898e-01 -7.149108499288558960e-02 -1.425220668315887451e-01 3.634792938828468323e-02 -5.957286432385444641e-02 6.456436216831207275e-02 -7.718160003423690796e-02 8.670756965875625610e-02 2.675347626209259033e-01 3.008596897125244141e-01 -3.045809566974639893e-01 -1.187477558851242065e-01 -1.391552109271287918e-02 -1.597965806722640991e-01 -1.333417296409606934e-01 -3.060180842876434326e-01 1.765031665563583374e-01 1.025854721665382385e-01 -1.923786252737045288e-01 -3.598765283823013306e-02 5.796917527914047241e-02 2.077071070671081543e-01 -3.267743811011314392e-02 1.390593647956848145e-01
-1.026227772235870361e-01 3.431803286075592041e-01 1.042906418442726135e-01 2.099543958902359009e-01 -2.613912820816040039e-01 1.528120487928390503e-01 4.743467643857002258e-02 4.881938919425010681e-02 -1.483102291822433472e-01 -1.568464487791061401e-01 -2.596704363822937012e-01 -1.114378571510314941e-01 -3.528507947921752930e-01 4.914502054452896118e-02 -2.793015241622924805e-01 1.468530446290969849e-01 -1.234542429447174072e-01 9.396126866340637207e-02 -2.112881243228912354e-01 -2.765436470508575439e-01 7.890593260526657104e-02 -1.296091228723526001e-01 -5.393918603658676147e-02 -3.298656642436981201e-01 4.802082851529121399e-02 1.857957802712917328e-02 -1.400433778762817383e-01 5.321432277560234070e-02 3.114040568470954895e-02 1.966947168111801147e-01 -1.073098629713058472e-01 -1.062401533126831055e-01
-2.012980133295059204e-01 4.510637372732162476e-02 2.854990214109420776e-02 2.572365105152130127e-01 -4.773830994963645935e-02 3.151225149631500244e-01 1.435548812150955200e-01 1.248724758625030518e-02 -1.058482602238655090e-01 -3.495071530342102051e-01 -1.013833563774824142e-02 -1.957304030656814575e-01 1.923287510871887207e-01 6.804116815328598022e-02 1.380332857370376587e-01 -1.277035325765609741e-01 -2.007408067584037781e-02 1.725491136312484741e-01 -1.251175850629806519e-01 -3.530409038066864014e-01 2.522146701812744141e-01 -6.565739959478378296e-02 -1.347008198499679565e-01 -1.602178364992141724e-01 4.663803428411483765e-02 2.151003330945968628e-01 -3.140886723995208740e-01 -3.995884582400321960e-02 2.352317720651626587e-01 7.275651395320892334e-02 1.489887684583663940e-01 -7.508427649736404419e-02
-1.073594614863395691e-01 3.554939925670623779e-01 -1.020993068814277649e-01 1.145579293370246887e-01 -7.987218350172042847e-02 -1.088132429867982864e-02 -9.862826764583587646e-02 -2.402151674032211304e-01 -1.138182953000068665e-01 1.067990064620971680e-01 -1.941718906164169312e-02 5.455864220857620239e-02 1.299292445182800293e-01 1.652327179908752441e-01 -6.719704717397689819e-02 2.163329869508743286e-01 -2.549528777599334717e-01 -6.292856484651565552e-02 -2.886283397674560547e-01 -3.444926440715789795e-01 8.874900639057159424e-02 4.132596030831336975e-02 -9.296420961618423462e-02 -1.022575646638870239e-01 -1.624641269445419312e-01 -4.205258935689926147e-02 2.913818657398223877e-01 -5.037800222635269165e-02 3.372260332107543945e-01 1.944631487131118774e-01 -1.295783221721649170e-01 2.405214011669158936e-01
-1.444566249847412109e-01 1.074372828006744385e-01 1.912637501955032349e-01 1.261665523052215576e-01 -4.478532448410987854e-02 -3.215984674170613289e-03 -1.237818039953708649e-02 -2.752445638179779053e-01 -2.812683582305908203e-01 -9.188493341207504272e-02 2.059402316808700562e-01 -1.206512283533811569e-02 1.957080364227294922e-01 5.762103945016860962e-02 -9.265522472560405731e-03 -2.632888499647378922e-03 -2.912364900112152100e-01 2.426987141370773315e-01 -8.660008013248443604e-02 1.391937676817178726e-02 3.009313046932220459e-01 -1.329646259546279907e-01 -7.984749227762222290e-02 -4.225598275661468506e-02 -1.953767836093902588e-01 3.935562372207641602e-01 -1.726635247468948364e-01 -2.403576374053955078e-01 1.964212954044342041e-01 1.022919863462448120e-01 -6.795757263898849487e-02 -2.514220476150512695e-01
-9.305395185947418213e-03 1.192382946610450745e-01 -1.268035769462585449e-01 1.787617057561874390e-01 -2.303909510374069214e-01 2.261065691709518433e-01 -4.046016372740268707e-03 -4.693606197834014893e-01 -2.438955157995223999e-01 -8.395107463002204895e-03 1.179674640297889709e-01 -5.712801218032836914e-02 2.507613897323608398e-01 1.108007878065109253e-01 -1.703259050846099854e-01 -2.053276300430297852e-01 -3.422439098358154297e-01 -3.079535812139511108e-02 -7.706576585769653320e-02 -2.030069679021835327e-01 1.044143289327621460e-01 -1.692101731896400452e-02 -1.747971028089523315e-01 -1.512290388345718384e-01 -1.102729961276054382e-01 -5.653709545731544495e-02 -2.283519655466079712e-01 -1.446953415870666504e-01 7.876366376876831055e-02 2.148935794830322266e-01 1.392533928155899048e-01 -4.624735563993453979e-03
-2.303043007850646973e-01 1.842903494834899902e-01 -2.728467881679534912e-01 1.672493517398834229e-01 -6.079725548624992371e-02 -6.177269294857978821e-02 9.512200951576232910e-02 -2.382358163595199585e-01 1.968942955136299133e-02 2.220387384295463562e-02 8.209314942359924316e-02 -4.328324198722839355e-01 2.204955965280532837e-01 2.920815646648406982e-01 -1.391271222382783890e-02 2.509734332561492920e-01 6.778914481401443481e-02 -6.770899891853332520e-02 -1.422780472785234451e-02 -2.088945209980010986e-01 2.772129699587821960e-02 -2.961954772472381592e-01 -4.500363767147064209e-02 -2.456235438585281372e-01 1.109375804662704468e-01 6.447584182024002075e-02 -5.353111773729324341e-02 -9.184643626213073730e-02 -6.500375270843505859e-02 1.385139822959899902e-01 3.000965714454650879e-01 8.751299232244491577e-03
5.985420569777488708e-02 1.502675265073776245e-01 -1.030685452860780060e-04 6.364223361015319824e-02 -6.440990418195724487e-02 2.726866006851196289e-01 -4.753988981246948242e-02 -6.667106598615646362e-02 -1.023811101913452148e-01 -1.241370383650064468e-02 -3.749864399433135986e-01 -1.263857632875442505e-01 -1.974549293518066406e-01 1.432842761278152466e-01 -1.133283600211143494e-01 -1.253018826246261597e-01 -2.296140938997268677e-01 9.592571109533309937e-02 -4.283742606639862061e-01 -1.809206753969192505e-01 8.068673312664031982e-02 -1.033173967152833939e-02 -3.502401113510131836e-01 -1.649298071861267090e-01 3.500111401081085205e-02 -9.768540412187576294e-02 -7.128631323575973511e-02 -8.876229077577590942e-02 3.759030401706695557e-01 1.316964533179998398e-02 -2.163053303956985474e-02 1.701981574296951294e-01
-1.485654264688491821e-01 -1.192640885710716248e-01 2.010867930948734283e-02 -1.203727647662162781e-01 -6.203943863511085510e-02 2.597073316574096680e-01 2.894899845123291016e-01 -2.445230484008789062e-01 2.280281931161880493e-01 1.100670173764228821e-01 3.716171905398368835e-02 -1.179927662014961243e-01 -3.727472126483917236e-01 1.811995953321456909e-01 -9.951370954513549805e-02 1.758284866809844971e-01 2.163445800542831421e-01 2.308751046657562256e-01 -1.935885101556777954e-01 -1.872269362211227417e-01 1.553329825401306152e-01 -2.652259469032287598e-01 -1.279762536287307739e-01 -1.790500581264495850e-01 -4.683886095881462097e-02 -9.902113676071166992e-02 -1.285564601421356201e-01 -1.678338944911956787e-01 2.061228603124618530e-01 1.468820422887802124e-01 7.143635302782058716e-02 2.243731729686260223e-02
-2.376063168048858643e-01 1.904481649398803711e-01 1.076422557234764099e-01 1.460350211709737778e-02 -1.645618230104446411e-01 -1.126120146363973618e-02 -5.978668853640556335e-02 -2.935348451137542725e-01 -2.027675211429595947e-01 -4.720988497138023376e-02 -2.740132212638854980e-01 -1.269959956407546997e-01 1.133526265621185303e-01 -2.368073016405105591e-01 -2.668981850147247314e-01 -7.773115485906600952e-02 -1.091838553547859192e-01 1.587052345275878906e-01 -9.974075853824615479e-02 -3.195093572139739990e-01 2.938269078731536865e-02 -1.948550939559936523e-01 -4.215803146362304688e-01 3.994273487478494644e-03 -3.606631234288215637e-02 1.410098467022180557e-02 -9.878777712583541870e-02 -3.221131265163421631e-01 9.016773849725723267e-02 -6.668934132903814316e-03 9.262207150459289551e-02 1.674734987318515778e-02
-5.232209712266921997e-02 2.982589602470397949e-01 -4.997322335839271545e-02 -3.114684224128723145e-01 -1.116097718477249146e-02 2.012642472982406616e-01 2.073994874954223633e-01 -1.902837753295898438e-01 1.414126995950937271e-02 5.707378312945365906e-02 6.557349115610122681e-02 -2.904835641384124756e-01 -7.608187943696975708e-02 1.027907282114028931e-01 -3.810000717639923096e-01 1.931147128343582153e-01 -3.418499231338500977e-02 8.364530652761459351e-02 -2.429684996604919434e-01 -1.416021883487701416e-01 -1.185689046978950500e-01 1.347834765911102295e-01 -1.421774327754974365e-01 2.674402110278606415e-02 -1.710471063852310181e-01 2.949727773666381836e-01 -1.122025423683226109e-03 8.441565930843353271e-02 2.789940834045410156e-01 -6.294443458318710327e-02 -1.835949718952178955e-01 -1.367044001817703247e-01
-3.582424223423004150e-01 1.720287650823593140e-01 1.305835507810115814e-02 2.057884819805622101e-02 -2.837811410427093506e-01 1.858382672071456909e-01 -6.198256835341453552e-02 -2.676684409379959106e-02 1.657612621784210205e-01 -1.986270248889923096e-01 -1.111973896622657776e-01 -2.174419611692428589e-01 -1.775559335947036743e-01 6.333851814270019531e-02 -3.159658908843994141e-01 1.583005785942077637e-01 2.510695345699787140e-02 1.666271872818470001e-02 -2.221850752830505371e-01 -5.183470994234085083e-02 2.913742661476135254e-01 -5.156312882900238037e-02 -3.587868213653564453e-01 -2.474847137928009033e-01 5.691039562225341797e-02 1.134696900844573975e-01 3.618928836658596992e-03 1.864529773592948914e-02 2.432266920804977417e-01 -1.250605564564466476e-02 -1.549208611249923706e-01 -6.749414652585983276e-02
-2.010924071073532104e-01 -4.898289591073989868e-02 3.082691729068756104e-01 -1.168181672692298889e-01 -1.801100224256515503e-01 6.890016049146652222e-02 2.579198777675628662e-01 -1.243978440761566162e-01 2.564652562141418457e-01 6.614785641431808472e-02 -1.682085543870925903e-01 -2.313863039016723633e-01 -1.781604290008544922e-01 6.684047728776931763e-02 -2.761106789112091064e-01 6.526114046573638916e-02 1.097387000918388367e-01 3.078555762767791748e-01 -1.836832612752914429e-01 -9.249754995107650757e-02 9.847952984273433685e-03 -2.874255776405334473e-01 -3.802612051367759705e-02 -2.106855809688568115e-01 3.356228396296501160e-02 6.912176311016082764e-02 -1.702286303043365479e-01 -1.169851496815681458e-01 1.102973222732543945e-01 8.727891743183135986e-02 3.080663979053497314e-01 -1.403564661741256714e-01
-1.104154586791992188e-01 1.223797500133514404e-01 -1.744572818279266357e-01 1.026549264788627625e-01 1.221329066902399063e-02 1.892906427383422852e-01 2.952348589897155762e-01 -3.051311075687408447e-01 -1.804485917091369629e-02 -2.802455797791481018e-02 1.886372864246368408e-01 -3.666757941246032715e-01 1.809309571981430054e-01 3.104890584945678711e-01 -4.681549593806266785e-02 2.264998406171798706e-01 -1.488523324951529503e-03 -1.194873675704002380e-01 -3.051199764013290405e-02 -1.045036241412162781e-01 1.482637077569961548e-01 -2.311157584190368652e-01 -2.636716663837432861e-01 -3.424223661422729492e-01 9.800363332033157349e-02 -1.132936179637908936e-01 -9.927631914615631104e-02 -1.410671472549438477e-01 4.123240709304809570e-02 7.998839020729064941e-02 9.951564669609069824e-02 5.769456177949905396e-02
-2.948698103427886963e-01 1.213133707642555237e-01 2.062063515186309814e-01 9.863041341304779053e-03 -8.964754641056060791e-03 3.085967600345611572e-01 1.863375753164291382e-01 -2.452299296855926514e-01 -5.413655191659927368e-03 -6.349296122789382935e-02 9.248507767915725708e-02 -1.410519480705261230e-01 9.227614849805831909e-02 2.434080243110656738e-01 7.008657325059175491e-03 -2.132724672555923462e-01 2.422305047512054443e-01 2.965117990970611572e-01 -2.032585591077804565e-01 -1.406419575214385986e-01 -4.155706241726875305e-02 -1.887350678443908691e-01 1.371888518333435059e-01 -2.627059519290924072e-01 -4.221187904477119446e-02 -1.724793948233127594e-02 5.217616260051727295e-02 -1.636198461055755615e-01 1.528314054012298584e-01 1.088017225265502930e-01 2.679562270641326904e-01 -2.197663187980651855e-01
9.652972966432571411e-02 1.143575757741928101e-01 -4.963485989719629288e-03 3.719289600849151611e-02 -6.525280326604843140e-02 1.354412585496902466e-01 -2.587199807167053223e-01 -1.523142009973526001e-01 7.924897968769073486e-02 8.984332531690597534e-02 -2.134344279766082764e-01 -2.691965401172637939e-01 1.814565658569335938e-01 2.337212860584259033e-01 -1.037286072969436646e-01 6.859812140464782715e-02 -3.424175977706909180e-01 1.955597251653671265e-01 1.143633201718330383e-02 -8.209016919136047363e-02 1.239904947578907013e-02 -3.111932575702667236e-01 -4.082072898745536804e-02 -5.760842561721801758e-02 5.474970117211341858e-02 6.557038426399230957e-02 -3.498203754425048828e-01 -6.636280566453933716e-02 3.057852201163768768e-02 4.080153107643127441e-01 -2.493990957736968994e-01 -6.160892080515623093e-03
-4.444859921932220459e-02 6.955013610422611237e-03 4.214733839035034180e-02 -1.589303463697433472e-01 -1.775121241807937622e-01 5.128617212176322937e-02 -1.811727452150080353e-05 -2.745905220508575439e-01 3.467515408992767334e-01 -2.568193674087524414e-01 2.171916142106056213e-02 -9.669593721628189087e-02 -1.557857543230056763e-01 7.563742250204086304e-02 -1.131591722369194031e-01 4.184370394796133041e-03 -7.836505025625228882e-02 1.146096810698509216e-01 -1.509229689836502075e-01 -3.893484175205230713e-01 -1.453231424093246460e-01 -3.276599049568176270e-01 3.051534108817577362e-02 -2.440047562122344971e-01 -1.768219023942947388e-01 3.175357282161712646e-01 -1.348230987787246704e-01 1.023575514554977417e-01 2.364620417356491089e-01 8.982457220554351807e-03 -2.226532902568578720e-03 -1.524060368537902832e-01
-4.181010127067565918e-01 1.522511690855026245e-01 -2.528403997421264648e-01 -4.307719413191080093e-03 5.066266655921936035e-02 8.542092144489288330e-02 3.606750816106796265e-02 -1.096125692129135132e-01 -1.351703703403472900e-01 -2.780240178108215332e-01 -1.521644890308380127e-01 -3.339529335498809814e-01 -1.258469372987747192e-01 4.773095622658729553e-02 -1.692253649234771729e-01 1.576554775238037109e-01 -8.188346773386001587e-02 5.221679434180259705e-02 -3.109050989151000977e-01 6.220253556966781616e-02 -8.367508649826049805e-03 1.392444074153900146e-01 -1.998038738965988159e-01 -1.747813820838928223e-01 -9.604986011981964111e-02 4.770226031541824341e-02 -1.176417921669781208e-03 8.871091902256011963e-02 3.516792058944702148e-01 3.424513619393110275e-03 -5.414487048983573914e-02 -2.591226100921630859e-01
-1.706366389989852905e-01 1.985383778810501099e-01 4.815996438264846802e-02 -1.593408919870853424e-02 2.406462877988815308e-01 -2.984686754643917084e-02 7.055740803480148315e-02 -8.168268203735351562e-02 -1.788591779768466949e-02 -7.629521191120147705e-02 -3.824156522750854492e-02 -2.600634098052978516e-02 -3.895463654771447182e-03 1.349893808364868164e-01 -4.160710796713829041e-02 -3.033336102962493896e-01 -2.102541327476501465e-01 1.557012051343917847e-01 -2.015646845102310181e-01 -2.145554572343826294e-01 2.478845268487930298e-01 -1.190881952643394470e-01 -2.263707071542739868e-01 -3.130127787590026855e-01 -2.755228579044342041e-01 2.596803009510040283e-01 -4.038868471980094910e-03 -3.011499941349029541e-01 -3.235349431633949280e-02 7.123518269509077072e-03 3.229874074459075928e-01 -1.369190514087677002e-01
-6.167180091142654419e-02 1.838699728250503540e-02 1.603538393974304199e-01 -1.939502656459808350e-01 -2.572860419750213623e-01 -2.583011090755462646e-01 1.272959411144256592e-01 -3.571827411651611328e-01 -1.466377228498458862e-01 6.258916575461626053e-03 -2.140028178691864014e-01 -1.311211735010147095e-01 -3.746130317449569702e-02 2.302254587411880493e-01 -9.221549332141876221e-02 -2.177702449262142181e-02 5.156408995389938354e-02 -9.672754094935953617e-04 -1.097027584910392761e-01 -1.570722609758377075e-01 2.026133388280868530e-01 -4.112158343195915222e-02 -1.843518465757369995e-01 -3.278629779815673828e-01 -1.274385899305343628e-01 3.203407227993011475e-01 1.237117275595664978e-01 -2.189778089523315430e-01 2.757033333182334900e-02 2.005515992641448975e-01 2.174569219350814819e-01 1.180679649114608765e-01
-8.832560479640960693e-02 -1.880607567727565765e-02 -2.600756287574768066e-01 6.003084592521190643e-03 2.017414569854736328e-02 1.792643219232559204e-01 -1.146774813532829285e-01 -1.802049875259399414e-01 -4.368545860052108765e-02 -7.094671577215194702e-02 -1.655772794038057327e-03 -4.892438277602195740e-02 5.492285359650850296e-03 -2.346917800605297089e-02 -1.072826310992240906e-01 1.253923922777175903e-01 -4.339258074760437012e-01 3.137235045433044434e-01 -2.466996908187866211e-01 1.500591542571783066e-02 1.790273040533065796e-01 5.415791273117065430e-02 6.789338588714599609e-02 -2.154655307531356812e-01 -3.776967227458953857e-01 1.733716279268264771e-01 -4.028237611055374146e-02 -2.468978464603424072e-01 3.640640377998352051e-01 -4.257728159427642822e-02 6.317841261625289917e-02 -3.729219734668731689e-02
-4.709761142730712891e-01 2.930906713008880615e-01 2.384016662836074829e-02 -1.114563457667827606e-02 -4.874235764145851135e-02 2.609165012836456299e-01 2.209677919745445251e-02 -2.014577239751815796e-01 -1.334044784307479858e-01 4.373382776975631714e-02 1.125789135694503784e-01 -1.743112951517105103e-01 9.121848642826080322e-02 9.234440512955188751e-03 -1.627112478017807007e-01 -2.586758732795715332e-01 -1.384127736091613770e-01 2.520436942577362061e-01 8.556132204830646515e-03 -2.164962887763977051e-01 5.540892109274864197e-02 -1.409467905759811401e-01 1.351484805345535278e-01 -2.003972083330154419e-01 -1.933795958757400513e-01 5.357391387224197388e-02 -2.735271155834197998e-01 1.868240386247634888e-01 2.059137672185897827e-01 -8.112366497516632080e-02 -6.498833000659942627e-02 -3.631218895316123962e-02
-2.152192592620849609e-01 -7.965236157178878784e-02 2.456551492214202881e-01 1.399139910936355591e-01 -1.377902030944824219e-01 1.469948291778564453e-01 -5.605437979102134705e-02 -4.022874534130096436e-01 2.051745308563113213e-03 -3.971320688724517822e-01 -2.187387645244598389e-02 -2.164819687604904175e-01 -1.565534025430679321e-01 1.446623951196670532e-01 -7.815098017454147339e-02 -2.779240347445011139e-02 2.461361736059188843e-01 2.159772515296936035e-01 -1.688420623540878296e-01 6.273102015256881714e-02 1.035669296979904175e-01 1.588230580091476440e-01 3.293365985155105591e-02 -1.473983526229858398e-01 -1.741543412208557129e-01 9.329606592655181885e-02 -1.004475951194763184e-01 -8.109214901924133301e-02 -1.316777896136045456e-02 2.835819125175476074e-01 -1.114183384925127029e-02 -2.638489007949829102e-01
-9.804747253656387329e-02 2.754427790641784668e-01 -7.821733504533767700e-02 -1.205353662371635437e-01 -1.051844209432601929e-01 5.101007819175720215e-01 -1.779089421033859253e-01 -2.201024889945983887e-01 -2.408888041973114014e-01 6.346645951271057129e-02 1.370070278644561768e-01 -5.943594500422477722e-02 -2.384403645992279053e-01 7.616491615772247314e-02 3.807812230661511421e-03 1.176131814718246460e-01 -1.378851830959320068e-01 1.638836413621902466e-01 -1.380908042192459106e-01 -2.966504730284214020e-02 1.783266663551330566e-01 -1.131888926029205322e-01 -1.027547866106033325e-01 -1.495067477226257324e-01 -1.793489009141921997e-01 6.571544706821441650e-02 2.378453463315963745e-01 1.012599915266036987e-01 3.288068771362304688e-01 6.185111775994300842e-02 -1.477334350347518921e-01 -3.508713096380233765e-02
-4.881144762039184570e-01 1.280953288078308105e-01 -1.189232170581817627e-01 -4.075997695326805115e-02 -2.280844449996948242e-01 2.248820476233959198e-02 1.048637181520462036e-02 -1.633721888065338135e-01 -3.322841525077819824e-01 -1.341157555580139160e-01 -6.328172981739044189e-02 -1.458745747804641724e-01 1.505630910396575928e-01 1.227821633219718933e-01 -1.464810669422149658e-01 2.500843815505504608e-02 -1.086270511150360107e-01 2.423423677682876587e-01 -9.996054321527481079e-02 -2.331380397081375122e-01 -3.096958156675100327e-03 -1.702622920274734497e-01 1.471680104732513428e-01 6.857392936944961548e-02 -4.451227188110351562e-02 1.503833681344985962e-01 -2.884045839309692383e-01 -7.679902762174606323e-02 1.695690453052520752e-01 -1.058395951986312866e-01 2.762871682643890381e-01 -1.284355670213699341e-01
2.137726731598377228e-02 4.074264764785766602e-01 -4.344987869262695312e-02 1.938217878341674805e-01 -6.326708197593688965e-02 9.475141763687133789e-02 3.597259521484375000e-02 -4.188759252429008484e-02 -1.736892014741897583e-01 -1.498499810695648193e-01 -1.707021594047546387e-01 -7.887447625398635864e-02 -3.418431878089904785e-01 -6.585606932640075684e-02 -2.082349061965942383e-01 1.273535192012786865e-01 -8.251460641622543335e-02 1.022862046957015991e-01 4.331561550498008728e-02 -4.309072196483612061e-01 1.676253676414489746e-01 -3.493198156356811523e-01 -1.851642429828643799e-01 -1.591177135705947876e-01 9.929055348038673401e-03 -6.188504397869110107e-02 -5.262150242924690247e-02 6.178517267107963562e-02 1.986286491155624390e-01 1.936550885438919067e-01 -2.797902189195156097e-02 8.060016483068466187e-02
-9.234242886304855347e-02 7.902152836322784424e-02 2.426846772432327271e-01 2.372749298810958862e-01 4.740677401423454285e-02 3.320171236991882324e-01 1.945921778678894043e-01 -1.757148653268814087e-01 -1.504818052053451538e-01 -2.564287483692169189e-01 -1.157862506806850433e-02 -1.388625353574752808e-01 1.251629889011383057e-01 2.448743879795074463e-01 -4.592344537377357483e-02 -2.930079698562622070e-01 -1.365530639886856079e-01 2.009115219116210938e-01 -1.876709461212158203e-01 -2.195213288068771362e-01 1.389672309160232544e-01 -1.890111267566680908e-01 -6.359887123107910156e-02 -2.461225986480712891e-01 -8.392243087291717529e-02 -1.635270193219184875e-02 -2.957895994186401367e-01 -1.619181334972381592e-01 1.411872953176498413e-01 -7.367847114801406860e-02 7.893989980220794678e-02 5.201649293303489685e-02
-1.327344477176666260e-01 3.781286776065826416e-01 -8.804767578840255737e-02 1.116696745157241821e-01 1.811938583850860596e-01 1.127072516828775406e-02 -1.726873517036437988e-01 2.734292671084403992e-02 3.374356031417846680e-02 3.696854785084724426e-02 -2.782332897186279297e-01 -3.725372552871704102e-01 9.956602752208709717e-02 -6.008183583617210388e-02 -4.123160988092422485e-02 2.538471817970275879e-01 -2.040432691574096680e-01 1.708263903856277466e-01 1.770929843187332153e-01 -3.568746149539947510e-01 8.753463625907897949e-02 -8.494154363870620728e-02 -1.165334880352020264e-01 -2.372317016124725342e-01 -2.127387374639511108e-01 6.906916201114654541e-02 -8.528726547956466675e-02 -1.687930375337600708e-01 7.213714066892862320e-03 9.255538135766983032e-02 -1.292356848716735840e-01 -1.786050051450729370e-01
1.376755386590957642e-01 2.171544432640075684e-01 -1.798783838748931885e-01 3.051107749342918396e-02 -1.488032937049865723e-01 2.800072133541107178e-01 -1.540445536375045776e-01 -1.171890720725059509e-01 -1.574151068925857544e-01 -4.112441837787628174e-02 -2.246379554271697998e-01 -1.215837672352790833e-01 -1.270333528518676758e-01 -4.142098873853683472e-02 -5.340066924691200256e-02 1.635373234748840332e-01 -3.980808556079864502e-01 1.790676862001419067e-01 -5.540114641189575195e-02 -1.193996891379356384e-01 8.212561905384063721e-02 1.937861740589141846e-01 3.851166367530822754e-02 -4.274488985538482666e-01 -6.807294487953186035e-02 2.587554454803466797e-01 -1.946734189987182617e-01 -1.636687368154525757e-01 2.029273062944412231e-01 2.694573253393173218e-02 5.464367568492889404e-02 7.687989622354507446e-02
-1.515292674303054810e-01 2.965174317359924316e-01 2.250387668609619141e-01 -2.568225860595703125e-01 -2.179381251335144043e-01 -5.900979787111282349e-02 1.822289451956748962e-02 4.850658122450113297e-03 -1.610206365585327148e-01 1.978887245059013367e-02 6.691557914018630981e-02 -3.150916099548339844e-01 2.230637939646840096e-03 1.147148087620735168e-01 3.229562193155288696e-02 1.057119220495223999e-01 -1.965261995792388916e-02 3.831796348094940186e-01 -1.506050527095794678e-01 -2.197952717542648315e-01 1.999108865857124329e-02 5.481268838047981262e-02 -2.910038530826568604e-01 -1.626618951559066772e-01 -7.608438283205032349e-02 1.272554993629455566e-01 -1.605419814586639404e-01 4.790320992469787598e-02 1.835151761770248413e-01 9.656427800655364990e-02 2.739141583442687988e-01 2.547264099121093750e-01
-1.809104233980178833e-01 4.267365485429763794e-02 4.627071321010589600e-01 4.230790585279464722e-02 -3.182714879512786865e-01 7.403773069381713867e-02 2.378926612436771393e-02 -1.779366582632064819e-01 -1.991875916719436646e-01 -1.221368387341499329e-01 -3.557285293936729431e-02 -7.917693257331848145e-02 -3.769662976264953613e-02 2.993129193782806396e-01 -6.104445084929466248e-02 3.100686147809028625e-02 -4.576164111495018005e-02 1.348664611577987671e-01 3.955043852329254150e-03 -2.306859195232391357e-01 -6.933516263961791992e-02 1.323283910751342773e-01 -2.285492867231369019e-01 -2.902673780918121338e-01 1.240245103836059570e-01 1.449585705995559692e-01 1.138799116015434265e-01 -2.146294414997100830e-01 1.725670695304870605e-01 3.008314967155456543e-01 6.313913315534591675e-02 -2.672610990703105927e-02
8.331736177206039429e-02 2.938977181911468506e-01 9.730171412229537964e-02 -5.965254828333854675e-02 -1.519179940223693848e-01 -1.413488537073135376e-01 -2.763410098850727081e-02 -3.170482814311981201e-01 -3.492963314056396484e-01 -7.009501755237579346e-02 -1.392504852265119553e-02 -2.225852906703948975e-01 1.463389545679092407e-01 2.325511276721954346e-01 -1.875339597463607788e-01 -1.953770965337753296e-01 -2.207909077405929565e-01 1.240135803818702698e-01 -2.097901999950408936e-01 6.281936168670654297e-02 2.286133319139480591e-01 8.964470028877258301e-02 -1.604823023080825806e-01 -1.906218826770782471e-01 -2.638000622391700745e-02 1.558852493762969971e-01 -2.086838334798812866e-01 -3.098839819431304932e-01 1.025011911988258362e-01 -6.715697795152664185e-02 4.343620501458644867e-03 -9.865365177392959595e-02
-2.758177742362022400e-02 -1.015596371144056320e-02 1.422643568366765976e-02 -7.910922914743423462e-02 -9.039510786533355713e-02 3.726363927125930786e-02 2.094742804765701294e-01 -2.709635794162750244e-01 -2.810654044151306152e-02 2.574717104434967041e-01 -2.444819211959838867e-01 1.399373412132263184e-01 -6.881728768348693848e-02 4.133620858192443848e-01 -4.876388981938362122e-02 1.277192085981369019e-01 -6.314473599195480347e-02 6.594495475292205811e-02 -7.454317808151245117e-02 -1.007015705108642578e-01 2.592824101448059082e-01 -2.059494256973266602e-01 -1.103657707571983337e-01 -3.860711455345153809e-01 -1.952809691429138184e-01 6.286053359508514404e-02 -3.924009203910827637e-02 -8.414132893085479736e-02 -2.836708724498748779e-02 3.630700409412384033e-01 2.139352709054946899e-01 -3.285042196512222290e-02
-1.273027062416076660e-01 3.735499083995819092e-01 -1.864068508148193359e-01 -2.818581461906433105e-01 2.267786562442779541e-01 3.779395818710327148e-01 -1.762100867927074432e-02 -2.390552908182144165e-01 -1.023897901177406311e-03 -1.946120560169219971e-01 -2.669699862599372864e-02 -6.165033578872680664e-02 -1.958883702754974365e-01 2.767210006713867188e-01 5.180533975362777710e-02 2.720463871955871582e-01 -1.538341790437698364e-01 -1.104017719626426697e-02 -6.979198753833770752e-02 -1.640142649412155151e-01 -7.766147702932357788e-02 -1.497713923454284668e-01 -2.987881004810333252e-02 -7.524158805608749390e-02 -1.355764120817184448e-01 1.838775426149368286e-01 2.275129854679107666e-01 -8.419571071863174438e-02 1.639651209115982056e-01 2.506775036454200745e-02 -3.918299078941345215e-02 -1.168046891689300537e-01
8.460236340761184692e-02 -1.125488504767417908e-01 9.776466339826583862e-02 -1.271653268486261368e-02 -9.382461756467819214e-02 1.961212754249572754e-01 3.787200152873992920e-01 -2.448469698429107666e-01 -9.330511838197708130e-02 -1.652892678976058960e-01 -1.098327115178108215e-01 -3.440100848674774170e-01 2.288141399621963501e-01 1.480286270380020142e-01 -9.019360877573490143e-03 3.641411662101745605e-01 1.712908893823623657e-01 -1.027361527085304260e-01 -3.315340578556060791e-01 7.289692759513854980e-02 1.159252133220434189e-02 -9.884332120418548584e-02 -1.783975362777709961e-01 -1.406033039093017578e-01 -1.951303184032440186e-01 1.303375512361526489e-01 8.062919974327087402e-02 -1.656007766723632812e-01 1.557808220386505127e-01 2.649689838290214539e-02 1.033574193716049194e-01 -7.186474651098251343e-02
7.646573334932327271e-02 2.216470390558242798e-01 1.636014878749847412e-01 -1.095105037093162537e-01 3.976440429687500000e-02 4.598861187696456909e-02 -3.370951116085052490e-01 -2.082971334457397461e-01 5.766515806317329407e-02 7.839033007621765137e-02 -1.872610673308372498e-02 -1.311437487602233887e-01 6.723085045814514160e-02 6.983321160078048706e-02 -8.526020497083663940e-02 2.496878243982791901e-02 1.580449938774108887e-01 -5.178450141102075577e-03 -1.452336311340332031e-01 -4.559412002563476562e-01 3.363468647003173828e-01 7.595525681972503662e-02 -2.128114104270935059e-01 -1.829576492309570312e-01 -2.038334012031555176e-01 1.731590926647186279e-02 6.245562806725502014e-02 1.596722900867462158e-01 2.565156817436218262e-01 2.016033083200454712e-01 1.683421730995178223e-01 -2.087431401014328003e-01
5.145949497818946838e-02 3.139565289020538330e-01 1.648033037781715393e-02 8.248367905616760254e-02 -7.661972194910049438e-02 8.679025620222091675e-02 1.127389743924140930e-01 -4.742675460875034332e-03 4.165454581379890442e-02 -5.887451022863388062e-02 -4.503497481346130371e-01 -2.108965367078781128e-01 -1.703358441591262817e-01 -3.608592599630355835e-02 -6.803695857524871826e-02 -1.972538232803344727e-02 -3.355666100978851318e-01 9.809336066246032715e-02 -1.550418976694345474e-02 -2.781298160552978516e-01 1.591378599405288696e-01 -1.535753458738327026e-01 -3.335608839988708496e-01 -3.018715679645538330e-01 -4.524898529052734375e-02 -1.029361113905906677e-01 -1.404667347669601440e-01 1.601437479257583618e-01 -1.063388492912054062e-02 2.561109960079193115e-01 5.154141038656234741e-02 1.543304417282342911e-02
-2.926495075225830078e-01 3.319844603538513184e-02 1.812143772840499878e-01 -6.392101943492889404e-02 -2.737866938114166260e-01 2.672960108611732721e-04 -2.317284196615219116e-01 -1.393404155969619751e-01 -1.799985766410827637e-01 -1.900041699409484863e-01 -2.610863447189331055e-01 -1.818668991327285767e-01 -1.367591619491577148e-01 4.262081533670425415e-02 -8.645825833082199097e-02 -1.374750882387161255e-01 -6.632807850837707520e-02 -1.626171544194221497e-02 -1.520867645740509033e-01 -3.953583911061286926e-02 1.629787087440490723e-01 5.660573765635490417e-02 -2.041087597608566284e-01 -1.230985745787620544e-01 -7.793821394443511963e-02 2.790710926055908203e-01 -1.658756881952285767e-01 -2.213511765003204346e-01 4.192162454128265381e-01 1.495266705751419067e-01 1.906153857707977295e-01 2.795497514307498932e-02
4.984653368592262268e-02 1.883334517478942871e-01 2.560498118400573730e-01 -1.194187700748443604e-01 8.372790366411209106e-02 1.639266014099121094e-01 -9.780407696962356567e-02 -2.301661521196365356e-01 -8.873652666807174683e-02 -7.664322853088378906e-02 -1.869918107986450195e-01 -3.054533600807189941e-01 1.230180859565734863e-01 -2.439691498875617981e-02 -1.223561763763427734e-01 -8.303445577621459961e-02 -3.359457850456237793e-01 2.536064684391021729e-01 -4.056967049837112427e-02 -5.296615883708000183e-02 -1.267264783382415771e-01 -1.887846887111663818e-01 9.485241770744323730e-02 -2.844571769237518311e-01 -3.827016949653625488e-01 -1.732641011476516724e-01 -2.554593980312347412e-01 -1.487461924552917480e-01 1.253013312816619873e-01 -9.179139509797096252e-03 -3.946731612086296082e-02 -4.172535613179206848e-02
-3.377076089382171631e-01 1.657126992940902710e-01 1.354848407208919525e-02 -1.446529943495988846e-02 -1.624616235494613647e-02 4.655983671545982361e-02 -6.639162451028823853e-02 -8.972781151533126831e-02 -1.101231649518013000e-01 -1.838646680116653442e-01 -8.212952315807342529e-02 -9.962590783834457397e-02 9.799496829509735107e-02 2.008473575115203857e-01 -2.049488872289657593e-01 -1.490277200937271118e-01 -3.671906515955924988e-02 2.681552469730377197e-01 -1.189671084284782410e-01 -3.638508021831512451e-01 -3.837697580456733704e-02 -2.128506749868392944e-01 7.732848078012466431e-02 4.927466809749603271e-02 -1.010334044694900513e-01 7.123802602291107178e-02 -3.129183948040008545e-01 -2.567599117755889893e-01 2.137845307588577271e-01 4.491324350237846375e-02 3.906412720680236816e-01 -1.096337363123893738e-01
-1.746329665184020996e-01 9.255086630582809448e-02 -2.121011018753051758e-01 -2.381619065999984741e-02 -1.422551646828651428e-02 7.071372866630554199e-02 1.938755065202713013e-01 -3.611481487751007080e-01 -4.919175803661346436e-02 1.241192687302827835e-02 2.308564484119415283e-01 -2.241693139076232910e-01 1.907130181789398193e-01 3.218473792076110840e-01 2.447713911533355713e-02 1.866957843303680420e-01 -4.403273575007915497e-03 -4.233129322528839111e-02 -1.427750438451766968e-01 -6.956424564123153687e-02 2.011186331510543823e-01 -2.804611325263977051e-01 -2.604844570159912109e-01 -3.377647399902343750e-01 1.906924545764923096e-01 -4.087707400321960449e-02 -8.180889487266540527e-02 -2.643047273159027100e-01 9.838651865720748901e-02 -1.170857995748519897e-02 4.508509114384651184e-02 7.822640240192413330e-02
-1.356958895921707153e-01 9.232793003320693970e-02 -9.549348801374435425e-02 7.829370349645614624e-02 -4.307681024074554443e-01 6.515008211135864258e-02 1.117840185761451721e-01 -3.006719946861267090e-01 -1.108197029680013657e-02 1.984632760286331177e-02 -5.453599616885185242e-02 1.240368783473968506e-01 -1.060182042419910431e-02 2.478516101837158203e-01 -6.542848795652389526e-02 1.743953973054885864e-01 1.034964770078659058e-01 1.011244878172874451e-01 -4.395125806331634521e-01 -3.578063799068331718e-03 9.932280331850051880e-02 -2.622722387313842773e-01 -2.076881006360054016e-02 -3.730799555778503418e-01 -1.498311460018157959e-01 1.497939787805080414e-02 -5.732936784625053406e-02 -2.137340605258941650e-01 -1.405695229768753052e-01 4.304068908095359802e-02 1.435263007879257202e-01 -6.120735406875610352e-02
-2.623771689832210541e-02 1.276649832725524902e-01 2.114472687244415283e-01 1.694198697805404663e-02 -2.576980888843536377e-01 -1.809071004390716553e-01 1.860878914594650269e-01 -1.839866042137145996e-01 -5.483063310384750366e-02 -5.085521936416625977e-02 -9.043925255537033081e-02 -2.314529120922088623e-01 -2.650424540042877197e-01 -4.107509739696979523e-03 -9.430211782455444336e-02 2.251090556383132935e-01 9.484333544969558716e-02 1.995522677898406982e-01 -1.548648532480001450e-02 -2.966561317443847656e-01 -1.044771522283554077e-01 -7.588536292314529419e-02 -3.387848436832427979e-01 -2.907072007656097412e-02 -6.204389035701751709e-02 2.986061871051788330e-01 -4.358920454978942871e-02 -2.365407794713973999e-01 1.239293664693832397e-01 3.007443547248840332e-01 2.137618362903594971e-01 3.879993408918380737e-02
-2.552433013916015625e-01 2.691329419612884521e-01 2.234826982021331787e-01 1.263761967420578003e-01 -2.023985236883163452e-01 -1.408091634511947632e-01 1.479484587907791138e-01 -1.668493002653121948e-01 1.004483271390199661e-02 -3.506315872073173523e-02 -1.138799712061882019e-01 1.773065179586410522e-01 -9.455755352973937988e-02 2.257179468870162964e-01 -5.641142372041940689e-03 1.498863548040390015e-01 3.044590726494789124e-02 1.822959482669830322e-01 -3.841243684291839600e-01 -1.244705468416213989e-01 4.850216209888458252e-02 -3.084937036037445068e-01 -9.708783030509948730e-02 -2.956413924694061279e-01 -1.530589349567890167e-02 1.815107166767120361e-01 -1.767778843641281128e-01 -1.773945838212966919e-01 8.115170150995254517e-02 1.346400827169418335e-01 -1.310302019119262695e-01 1.688875555992126465e-01
-1.721628159284591675e-01 3.161751031875610352e-01 1.285136193037033081e-01 -1.031172946095466614e-01 8.257789537310600281e-03 7.577391713857650757e-02 5.465539917349815369e-02 -2.934883832931518555e-01 -8.261728286743164062e-02 7.320225238800048828e-02 -1.152971535921096802e-01 -2.392600923776626587e-01 9.727324545383453369e-02 9.591405093669891357e-02 3.222361207008361816e-02 -1.070130690932273865e-01 -1.078762039542198181e-01 5.724077820777893066e-01 -2.146156728267669678e-01 -1.275809556245803833e-01 1.394810080528259277e-01 6.918407231569290161e-02 1.609903126955032349e-01 -1.381484270095825195e-01 -2.134314328432083130e-01 -1.406662315130233765e-01 -1.308351755142211914e-01 9.266931563615798950e-02 2.099747210741043091e-01 -1.520845293998718262e-02 -1.634892076253890991e-01 -3.838359937071800232e-02
-7.536435127258300781e-02 2.164263576269149780e-01 2.461161166429519653e-01 -1.997029967606067657e-02 2.777478396892547607e-01 5.252498015761375427e-02 1.173096895217895508e-01 -2.420189827680587769e-01 -6.142659485340118408e-02 -5.347993224859237671e-02 -4.847564920783042908e-02 -9.557207673788070679e-02 -1.078548580408096313e-01 2.916201949119567871e-01 -2.985053062438964844e-01 2.186851575970649719e-02 1.498252898454666138e-02 1.186872348189353943e-01 -4.017869830131530762e-01 -1.705059967935085297e-02 -1.752945780754089355e-01 7.005898654460906982e-02 -1.166753917932510376e-01 -1.716953217983245850e-01 -2.591026127338409424e-01 -1.882738806307315826e-02 -3.737040460109710693e-01 -1.288975328207015991e-01 1.933394819498062134e-01 -3.362278640270233154e-02 9.192658215761184692e-02 -6.642165035009384155e-02
9.662264585494995117e-02 -6.887922435998916626e-02 6.374321877956390381e-02 -6.069904565811157227e-02 -1.085542589426040649e-01 1.531123965978622437e-01 1.691995710134506226e-01 -1.994277685880661011e-01 3.064085841178894043e-01 2.477365359663963318e-02 1.514427214860916138e-01 -1.498385369777679443e-01 1.118429377675056458e-01 1.811437904834747314e-01 -1.961408257484436035e-01 1.199416592717170715e-01 7.046008855104446411e-02 7.481055334210395813e-03 -3.239837288856506348e-01 -3.450407981872558594e-01 -1.248646527528762817e-01 -1.588072776794433594e-01 -5.150891467928886414e-02 -1.332714557647705078e-01 -9.177038073539733887e-02 2.020568847656250000e-01 -2.583203911781311035e-01 1.521627008914947510e-01 4.471857249736785889e-01 2.448298595845699310e-02 5.177046731114387512e-02 -6.187214702367782593e-02
-1.223888173699378967e-01 8.551040291786193848e-02 7.392869889736175537e-02 1.126992329955101013e-02 -2.646254599094390869e-01 2.323844879865646362e-01 1.800985783338546753e-01 -2.695504426956176758e-01 -1.422015726566314697e-01 1.004200428724288940e-01 -1.471177786588668823e-01 -1.070963442325592041e-01 -5.463489890098571777e-02 5.185072496533393860e-02 -2.737020254135131836e-01 4.316134154796600342e-01 2.437361329793930054e-01 7.099577784538269043e-02 -1.752829104661941528e-01 1.503107249736785889e-01 1.604281514883041382e-01 -2.282629013061523438e-01 -2.123986333608627319e-01 -6.470144260674715042e-03 -2.586478292942047119e-01 -1.059432048350572586e-02 -8.278852701187133789e-02 -7.547418028116226196e-02 1.778544187545776367e-01 2.043307572603225708e-01 1.310483515262603760e-01 4.265821352601051331e-02
2.170264488086104393e-04 2.487374395132064819e-01 -8.923779428005218506e-02 -1.197765097022056580e-01 1.613850891590118408e-01 3.111752867698669434e-01 4.738459363579750061e-02 -1.858592629432678223e-01 1.171212494373321533e-01 9.770654141902923584e-02 1.399807929992675781e-01 -1.563613265752792358e-01 8.068618178367614746e-02 -1.300320923328399658e-01 -5.128334462642669678e-02 -9.635264426469802856e-02 -2.947962582111358643e-01 1.653118878602981567e-01 -2.287038862705230713e-01 -1.465128511190414429e-01 3.346424698829650879e-01 7.649381458759307861e-02 3.883147239685058594e-02 -2.298563569784164429e-01 -5.325553938746452332e-03 4.194430708885192871e-01 -5.640399828553199768e-02 -3.230964019894599915e-02 1.177736520767211914e-01 1.658152788877487183e-01 2.339069545269012451e-01 -1.306477189064025879e-01
-3.845656290650367737e-02 1.380006372928619385e-01 7.850868254899978638e-02 1.827523708343505859e-01 -7.965877652168273926e-02 3.812799602746963501e-02 -1.144831255078315735e-01 -3.523580133914947510e-01 -3.477726280689239502e-01 -3.161549568176269531e-01 3.915360942482948303e-02 -1.445983946323394775e-01 1.680101752281188965e-01 6.994707137346267700e-02 -1.401811987161636353e-01 -2.909646369516849518e-02 -3.101753294467926025e-01 7.951068133115768433e-02 -2.901292443275451660e-01 -1.449010521173477173e-01 1.225411817431449890e-01 -4.569392651319503784e-03 -3.857592344284057617e-01 3.462808951735496521e-02 -3.045175671577453613e-01 5.184949561953544617e-02 -8.337026834487915039e-02 -5.916882655583322048e-04 1.008982136845588684e-01 7.236856967210769653e-02 2.186156809329986572e-02 8.294573426246643066e-02
-1.141969189047813416e-01 2.275287061929702759e-01 -4.839318990707397461e-02 -9.566949307918548584e-02 -1.905202167108654976e-03 2.162123471498489380e-02 2.285887897014617920e-01 -9.086695313453674316e-02 -1.989752203226089478e-01 -3.179985098540782928e-03 -1.236976534128189087e-01 -1.310128420591354370e-01 -3.113073110580444336e-01 1.350679318420588970e-03 2.134688571095466614e-02 1.487987637519836426e-01 -3.344515860080718994e-01 2.478947788476943970e-01 3.786344081163406372e-02 -2.016503363847732544e-01 7.149313390254974365e-02 -1.959995627403259277e-01 -1.391467601060867310e-01 -2.453167885541915894e-01 7.018623501062393188e-02 -2.217617034912109375e-01 -3.701030910015106201e-01 -4.280501510947942734e-03 1.750247776508331299e-01 2.726711928844451904e-01 -1.669327318668365479e-01 -9.334259480237960815e-02
-4.722882807254791260e-01 1.167228519916534424e-01 -1.248240768909454346e-01 3.710795938968658447e-02 -1.348519921302795410e-01 1.061521321535110474e-01 6.742701679468154907e-02 -1.255954504013061523e-01 -5.374513566493988037e-02 -9.171158075332641602e-02 -1.269408687949180603e-02 -1.208036243915557861e-01 1.062581017613410950e-01 2.442976832389831543e-01 -2.909327745437622070e-01 1.718998514115810394e-02 -1.522610038518905640e-01 1.404314041137695312e-01 1.118354592472314835e-02 -1.539668142795562744e-01 -1.573976576328277588e-01 -2.318786829710006714e-01 1.623821258544921875e-01 1.039493083953857422e-01 1.939543709158897400e-02 1.506130248308181763e-01 -3.897288143634796143e-01 -1.578929871320724487e-01 2.864534258842468262e-01 8.999770879745483398e-02 1.566905230283737183e-01 -1.326173692941665649e-01
-3.481382727622985840e-01 2.662985324859619141e-01 2.759559154510498047e-01 -8.142156153917312622e-02 -1.432383507490158081e-01 1.067824512720108032e-01 -1.761388219892978668e-02 -1.509595364332199097e-01 1.780537366867065430e-01 -1.379925161600112915e-01 4.189762100577354431e-02 -1.885357648134231567e-01 1.217573285102844238e-01 1.430235207080841064e-01 -8.120834827423095703e-02 -1.029422432184219360e-01 -2.479110360145568848e-01 3.447531163692474365e-01 -1.315853185951709747e-02 -1.655543446540832520e-01 -7.048086728900671005e-03 -1.553646754473447800e-02 -4.670566692948341370e-02 -2.166906297206878662e-01 -1.830426901578903198e-01 -1.020764634013175964e-01 -5.887906067073345184e-03 9.122958034276962280e-02 1.121575906872749329e-01 3.081255555152893066e-01 -1.535747349262237549e-01 2.980861961841583252e-01
-3.273771405220031738e-01 1.216844171285629272e-01 1.706030666828155518e-01 -7.348651438951492310e-02 1.393104251474142075e-02 -5.603017657995223999e-02 3.335461660753935575e-04 -6.559169292449951172e-02 2.571909874677658081e-02 -1.898473314940929413e-02 -1.833737343549728394e-01 -4.600979685783386230e-01 -8.972940966486930847e-03 1.470442712306976318e-01 -2.076147645711898804e-01 2.100171744823455811e-01 -3.671641647815704346e-01 2.514737844467163086e-01 2.675806581974029541e-01 -1.498951911926269531e-01 1.758353412151336670e-02 7.185672968626022339e-02 1.610295474529266357e-02 -1.229011714458465576e-01 -2.997935116291046143e-01 2.372442744672298431e-02 -1.971519291400909424e-01 -1.968662440776824951e-02 3.742807358503341675e-02 1.003810390830039978e-01 -1.397062540054321289e-01 -8.354812860488891602e-02
-7.665389031171798706e-02 9.437651187181472778e-02 -1.280899196863174438e-01 9.751141071319580078e-03 -4.269030690193176270e-02 1.942677795886993408e-01 4.008375406265258789e-01 -2.599302232265472412e-01 -1.536688357591629028e-01 -8.449813723564147949e-02 1.897706538438796997e-01 -2.280629873275756836e-01 6.734379380941390991e-02 2.901670634746551514e-01 -1.187724843621253967e-01 3.734992146492004395e-01 1.143484609201550484e-03 -1.204869076609611511e-01 -9.622126072645187378e-02 -5.040190741419792175e-02 1.938081681728363037e-01 -8.182016760110855103e-02 -2.643238604068756104e-01 -2.740451693534851074e-01 1.148191764950752258e-01 -1.340406388044357300e-01 -9.236898273229598999e-02 -2.301483601331710815e-01 1.132356598973274231e-01 2.649435214698314667e-02 -3.912212699651718140e-02 -1.286512017250061035e-01
-2.461540848016738892e-01 9.392055869102478027e-02 9.919910132884979248e-02 1.011603325605392456e-01 -9.504920989274978638e-02 1.603554338216781616e-01 4.854042455554008484e-02 1.652440130710601807e-01 1.585232764482498169e-01 -2.038004994392395020e-02 -3.907772526144981384e-02 -2.372735589742660522e-01 -5.010982975363731384e-02 4.519475623965263367e-02 -4.216735959053039551e-01 3.337037563323974609e-01 -2.596432529389858246e-02 2.732511982321739197e-02 -2.893649041652679443e-01 5.042483285069465637e-02 2.190297842025756836e-01 1.266253441572189331e-01 -2.081540375947952271e-01 -1.686138808727264404e-01 4.213981330394744873e-02 1.675082147121429443e-01 -2.227746695280075073e-01 -4.568127170205116272e-02 3.525353074073791504e-01 1.906420141458511353e-01 -5.475101619958877563e-02 -1.940443180501461029e-02
-8.011557161808013916e-02 -2.200301177799701691e-02 -6.360238790512084961e-02 1.024465113878250122e-01 -2.432705909013748169e-01 8.482418954372406006e-02 -2.004480548202991486e-02 -3.976091146469116211e-01 -2.418925464153289795e-01 -6.244116649031639099e-02 1.968736387789249420e-02 -3.496137261390686035e-02 1.681773513555526733e-01 2.740756571292877197e-01 -2.622722983360290527e-01 -1.805575639009475708e-01 -2.732720375061035156e-01 3.588026762008666992e-02 -1.868797391653060913e-01 -1.764654070138931274e-01 1.408864408731460571e-01 1.523703336715698242e-01 -2.926557958126068115e-01 -1.712019592523574829e-01 -8.457867801189422607e-02 -1.215428411960601807e-01 -1.890206784009933472e-01 -2.807139456272125244e-01 2.109550684690475464e-01 5.515969544649124146e-02 2.173136686906218529e-03 -2.863180451095104218e-02
-2.634715437889099121e-01 -1.278949975967407227e-01 2.028737068176269531e-01 -1.134689748287200928e-01 4.072472155094146729e-01 4.533832520246505737e-02 -3.674745187163352966e-02 -2.211212515830993652e-01 5.329435691237449646e-02 2.369812875986099243e-02 3.670372441411018372e-02 -1.591183096170425415e-01 -1.932517886161804199e-01 2.505894303321838379e-01 -1.670606285333633423e-01 1.155066341161727905e-01 1.373638063669204712e-01 1.637397557497024536e-01 -2.999020218849182129e-01 -2.111282944679260254e-01 -8.260470628738403320e-02 -9.114897996187210083e-02 -2.488234043121337891e-01 -1.694569289684295654e-01 -3.224163502454757690e-02 -1.558822300285100937e-02 -3.708403706550598145e-01 1.793203689157962799e-02 9.302327781915664673e-02 1.760320663452148438e-01 7.571145147085189819e-02 -1.121390052139759064e-02
5.226958543062210083e-02 1.329069882631301880e-01 2.727901339530944824e-01 1.493625640869140625e-01 2.049170434474945068e-01 1.655026078224182129e-01 -2.070774286985397339e-01 -2.361578196287155151e-01 -1.750782281160354614e-01 -1.776513010263442993e-01 -1.478801816701889038e-01 -2.699114978313446045e-01 -1.679204218089580536e-02 2.144182026386260986e-01 -3.161356225609779358e-02 1.727587282657623291e-01 -1.143742799758911133e-01 2.130713164806365967e-01 -2.911784648895263672e-01 -2.763314545154571533e-01 -8.417569845914840698e-02 5.982878059148788452e-02 -2.433044165372848511e-01 -2.642196118831634521e-01 -2.445631474256515503e-02 -1.246921122074127197e-01 1.208445429801940918e-02 1.912791095674037933e-02 1.842855662107467651e-01 -1.918055415153503418e-01 1.707740426063537598e-01 7.028283178806304932e-02
-4.916248843073844910e-02 1.118708476424217224e-01 9.693270176649093628e-02 2.461828589439392090e-01 -2.454551681876182556e-02 1.572647392749786377e-01 -1.075374186038970947e-01 -1.179756000638008118e-01 -1.338057965040206909e-01 4.035327956080436707e-02 -1.672764569520950317e-01 -1.527303308248519897e-01 1.244341507554054260e-01 -5.052189528942108154e-02 -2.713983356952667236e-01 2.463781461119651794e-02 -1.799663752317428589e-01 2.424258142709732056e-01 -1.649374812841415405e-01 -2.905615270137786865e-01 -1.117252260446548462e-01 -2.190615981817245483e-01 -2.027471512556076050e-01 -1.057982891798019409e-01 -1.902196258306503296e-01 6.521684676408767700e-02 -1.916252970695495605e-01 -4.976448714733123779e-01 8.295383304357528687e-02 -1.910547763109207153e-01 5.246075987815856934e-02 -1.208572611212730408e-01
-3.470392525196075439e-01 2.210239171981811523e-01 -1.340325223281979561e-03 -1.780290901660919189e-01 -7.650429755449295044e-02 2.523500323295593262e-01 -1.608176529407501221e-01 -2.573970854282379150e-01 -1.733181625604629517e-01 -1.251582950353622437e-01 -1.004327014088630676e-01 -2.217222154140472412e-01 -8.658593147993087769e-02 8.726026862859725952e-02 -1.294107437133789062e-01 3.514311090111732483e-02 -4.168429672718048096e-01 2.401104010641574860e-02 -1.051998808979988098e-01 2.284059524536132812e-01 -2.266978472471237183e-02 1.024491190910339355e-01 -1.558380872011184692e-01 -2.705394625663757324e-01 -2.053907066583633423e-01 1.617278307676315308e-01 5.498863756656646729e-02 1.044087335467338562e-01 2.426159977912902832e-01 8.901279419660568237e-02 -5.302909389138221741e-02 -3.742029145359992981e-02
-1.991456188261508942e-02 2.692710608243942261e-02 4.936213046312332153e-02 1.884866952896118164e-01 -3.145736455917358398e-02 1.874338686466217041e-01 2.275809943675994873e-01 -2.685320191085338593e-02 -1.528230309486389160e-01 -2.838542759418487549e-01 -1.007906794548034668e-01 -1.209428627043962479e-02 8.428082615137100220e-02 7.532804459333419800e-02 -5.427857115864753723e-02 1.688644438982009888e-01 1.311467140913009644e-01 3.923452794551849365e-01 2.518623135983943939e-02 -4.911858737468719482e-01 1.923200190067291260e-01 -1.728839427232742310e-02 -6.713055819272994995e-02 -6.290254741907119751e-02 -1.540419459342956543e-01 1.830644607543945312e-01 -2.467938065528869629e-01 -1.545278728008270264e-01 2.552206516265869141e-01 4.522301629185676575e-02 1.026489362120628357e-01 1.878265291452407837e-01
-5.463348329067230225e-02 3.464595079421997070e-01 1.267414093017578125e-01 -1.439161449670791626e-01 6.223221123218536377e-02 1.040793359279632568e-01 -1.147186532616615295e-01 2.385059744119644165e-02 -3.289898633956909180e-01 -3.046116232872009277e-01 -5.782953649759292603e-02 -1.910512745380401611e-01 -2.275440394878387451e-01 6.258785724639892578e-02 -1.235778927803039551e-01 8.780767023563385010e-02 -2.069058567285537720e-01 1.661527007818222046e-01 1.081394311040639877e-02 -1.143098250031471252e-01 -1.489172875881195068e-01 -2.980434298515319824e-01 -2.515545487403869629e-01 -1.296967118978500366e-01 -9.500309824943542480e-02 9.281887672841548920e-03 -2.979950010776519775e-01 -2.046338021755218506e-01 -6.199949979782104492e-02 2.534343004226684570e-01 7.413394283503293991e-03 -9.800643473863601685e-02
-2.063570618629455566e-01 -2.183519303798675537e-01 -2.040528655052185059e-01 9.001839905977249146e-02 -1.316399127244949341e-01 -6.960126012563705444e-02 6.277548521757125854e-02 -2.589890956878662109e-01 4.108487442135810852e-02 9.957996010780334473e-02 -1.195561811327934265e-01 -2.109565734863281250e-01 4.494166374206542969e-02 1.649170517921447754e-01 -8.401244133710861206e-02 3.748599290847778320e-01 4.502054676413536072e-02 7.798341102898120880e-03 -1.174228265881538391e-01 1.565392012707889080e-03 1.869451403617858887e-01 -3.499218225479125977e-01 -1.783472895622253418e-01 -1.384571939706802368e-01 3.783701732754707336e-02 2.554154396057128906e-01 -1.427455097436904907e-01 -1.690543629229068756e-02 3.018774986267089844e-01 1.489380281418561935e-02 4.581899568438529968e-02 -3.384978473186492920e-01
1.112851426005363464e-01 2.701209187507629395e-01 -4.553192481398582458e-02 -7.001099735498428345e-02 -1.864921301603317261e-02 1.310053747147321701e-02 -1.077400371432304382e-01 -1.662511229515075684e-01 -1.305229663848876953e-01 2.115033008158206940e-02 -2.455258816480636597e-01 9.607805870473384857e-03 1.500054150819778442e-01 1.102096140384674072e-01 -3.669540956616401672e-02 2.034079432487487793e-01 -2.403740733861923218e-01 2.211578935384750366e-01 1.655943132936954498e-02 -3.426845073699951172e-01 2.033122256398200989e-02 -1.024336516857147217e-01 -1.580045185983181000e-02 6.513630598783493042e-02 -1.381987929344177246e-01 4.236317798495292664e-02 -1.380323469638824463e-01 -2.860189974308013916e-01 4.207835495471954346e-01 4.113576114177703857e-01 5.879144743084907532e-02 -3.743614256381988525e-02
-1.024603098630905151e-01 1.983684003353118896e-01 4.576673358678817749e-02 1.073499917984008789e-01 -1.487160474061965942e-01 -2.105779945850372314e-01 -1.258219778537750244e-02 -1.749171614646911621e-01 1.175095289945602417e-01 -2.089616805315017700e-01 3.460953012108802795e-02 -9.244200587272644043e-02 -7.382028270512819290e-03 3.026430904865264893e-01 -2.706535160541534424e-01 -8.162254840135574341e-02 -2.239431627094745636e-02 1.945487111806869507e-01 -1.743692755699157715e-01 -3.748127818107604980e-01 2.243601083755493164e-01 -2.354192882776260376e-01 1.638374924659729004e-01 1.220200881361961365e-01 -9.322807937860488892e-02 -2.782269380986690521e-02 -2.853150367736816406e-01 -9.761418402194976807e-02 3.671499490737915039e-01 1.400059089064598083e-02 1.029249187558889389e-02 -9.115096181631088257e-02
-2.596900463104248047e-01 -1.201306581497192383e-01 -5.326519533991813660e-02 6.691533327102661133e-02 5.208173021674156189e-02 1.620933562517166138e-01 1.943493932485580444e-01 -4.627655446529388428e-01 9.384256601333618164e-02 -8.684751391410827637e-02 6.662330776453018188e-02 -6.997106224298477173e-02 8.207409083843231201e-02 -9.922590851783752441e-02 2.611067332327365875e-02 2.358401715755462646e-01 -1.386334002017974854e-01 -1.267339568585157394e-02 -1.479388922452926636e-01 -1.018949821591377258e-01 4.468131437897682190e-02 -2.518902420997619629e-01 -2.551715075969696045e-01 -3.440832793712615967e-01 6.013565137982368469e-02 4.108170568943023682e-01 1.341377943754196167e-02 1.092739552259445190e-01 7.696647197008132935e-02 -2.339926548302173615e-03 2.003454864025115967e-01 -1.273960620164871216e-02
-2.899096310138702393e-01 2.248256951570510864e-01 7.883876562118530273e-02 -2.982374094426631927e-02 -1.770029515027999878e-01 4.849563539028167725e-02 -7.041712105274200439e-02 -1.194055229425430298e-01 -2.943463623523712158e-03 -1.715124212205410004e-02 -1.527960598468780518e-01 -2.416771054267883301e-01 2.131586819887161255e-01 9.947914630174636841e-02 -1.398467123508453369e-01 -3.298588097095489502e-01 -1.703232526779174805e-01 3.075806200504302979e-01 -5.795154348015785217e-02 -1.462956238538026810e-02 -1.905740238726139069e-02 -1.369767636060714722e-01 -1.325428783893585205e-01 -2.141430228948593140e-01 -2.457946538925170898e-01 3.748014196753501892e-02 -8.213166892528533936e-02 2.241446673870086670e-01 2.188679575920104980e-01 3.264492750167846680e-01 -8.678164333105087280e-02 2.215857058763504028e-01
-1.744042038917541504e-01 2.478274106979370117e-01 2.464127391576766968e-01 -5.979382619261741638e-02 1.379697024822235107e-01 6.819072365760803223e-02 1.369647830724716187e-01 -3.361449241638183594e-01 -8.759444952011108398e-02 -1.282824128866195679e-01 -2.747898995876312256e-01 9.663854725658893585e-03 -9.663619101047515869e-02 2.299872040748596191e-01 -5.869045481085777283e-02 -9.037473797798156738e-02 9.533619740977883339e-04 1.040094718337059021e-01 -4.730424284934997559e-01 -1.752847135066986084e-01 1.353169381618499756e-01 -1.466737687587738037e-01 7.454933971166610718e-02 -8.112072199583053589e-02 -3.808077275753021240e-01 -1.298181414604187012e-01 -4.194473475217819214e-02 -1.700245290994644165e-01 5.689526721835136414e-02 -3.127037733793258667e-02 -1.335413102060556412e-02 -2.552958577871322632e-02
1.360266357660293579e-01 2.097683101892471313e-01 1.080997437238693237e-01 -5.802109092473983765e-02 -1.102236956357955933e-01 1.268284860998392105e-02 -5.429800227284431458e-02 -9.139183163642883301e-02 1.196253374218940735e-01 3.713662922382354736e-02 4.050664231181144714e-02 -3.561363816261291504e-01 1.072935163974761963e-01 1.959037631750106812e-01 -5.203833058476448059e-02 1.903536021709442139e-01 -3.820147812366485596e-01 2.822261154651641846e-01 -2.229027301073074341e-01 -3.787203729152679443e-01 -9.778987616300582886e-02 9.542081505060195923e-02 -1.103057861328125000e-01 -2.430499996989965439e-03 6.498136371374130249e-02 -8.033883757889270782e-03 -2.382628023624420166e-01 -1.822274625301361084e-01 -8.712432533502578735e-02 1.212444156408309937e-01 -1.668919064104557037e-02 -3.153723776340484619e-01
-1.090701147913932800e-01 -2.945368550717830658e-02 -4.261307418346405029e-02 2.211206406354904175e-01 3.001878783106803894e-02 1.535261571407318115e-01 2.684868127107620239e-02 -2.852173447608947754e-01 1.325886994600296021e-01 -4.845798760652542114e-02 1.430027186870574951e-01 -2.024251222610473633e-01 1.033849865198135376e-01 3.520463407039642334e-01 -3.048205375671386719e-02 1.433379203081130981e-01 -8.559492230415344238e-02 3.992090746760368347e-02 -7.332314550876617432e-02 1.023896858096122742e-01 2.613771855831146240e-01 -3.364744186401367188e-01 -3.299357593059539795e-01 -3.515101969242095947e-01 -1.217859387397766113e-01 2.038222923874855042e-02 -1.801913678646087646e-01 -6.005873903632164001e-02 1.055717915296554565e-01 -1.272079907357692719e-02 2.526156306266784668e-01 1.653956621885299683e-01
-6.590192019939422607e-02 1.272186189889907837e-01 -1.767921447753906250e-02 7.598727196455001831e-02 -2.246161103248596191e-01 -6.416846811771392822e-02 2.230701446533203125e-01 -3.005803823471069336e-01 -1.821762882173061371e-02 -9.042445570230484009e-03 -4.089269042015075684e-01 -1.187981758266687393e-02 -9.178126603364944458e-02 2.736157476902008057e-01 -1.683107912540435791e-01 2.692070305347442627e-01 6.983424723148345947e-02 1.753941029310226440e-01 -3.006024956703186035e-01 -3.051234781742095947e-02 9.379092603921890259e-03 -1.377898752689361572e-01 -1.630790680646896362e-01 -1.606486737728118896e-01 -1.615188270807266235e-02 3.656970262527465820e-01 -9.433367848396301270e-02 -9.523313492536544800e-02 5.309865251183509827e-02 2.672116458415985107e-01 2.561449632048606873e-02 3.987436369061470032e-02
5.919209495186805725e-02 3.091492652893066406e-01 1.978445099666714668e-03 1.838945299386978149e-01 -9.478626400232315063e-02 5.013001337647438049e-02 -1.197720617055892944e-01 -2.937177121639251709e-01 -8.770190924406051636e-02 4.136862605810165405e-02 -1.916528120636940002e-02 -4.382014274597167969e-01 3.391094878315925598e-02 1.633702069520950317e-01 -2.313399165868759155e-01 7.939042150974273682e-02 -2.438326179981231689e-01 1.222667866386473179e-03 1.126798689365386963e-01 -1.590414196252822876e-01 -2.435910105705261230e-01 -2.122495025396347046e-01 2.083415910601615906e-02 -3.209724649786949158e-02 -9.969048202037811279e-02 2.371435314416885376e-01 -1.781433969736099243e-01 -2.592219710350036621e-01 -1.161898672580718994e-01 2.449419945478439331e-01 -1.537024229764938354e-01 3.519549267366528511e-03
-8.587424457073211670e-02 -1.176568716764450073e-01 1.627192795276641846e-01 3.295377492904663086e-01 -1.693530678749084473e-01 2.125586271286010742e-01 -8.030130714178085327e-02 -3.243732452392578125e-01 9.914523921906948090e-03 -1.804424822330474854e-02 -2.130735106766223907e-02 -1.120592057704925537e-01 1.630286723375320435e-01 3.755995333194732666e-01 2.661208249628543854e-02 3.939861953258514404e-01 2.440818957984447479e-02 4.250470548868179321e-02 -2.136777527630329132e-02 -6.950313597917556763e-02 2.328448295593261719e-01 -1.320589184761047363e-01 -3.214800357818603516e-02 -2.701934576034545898e-01 -1.568284034729003906e-01 7.317578792572021484e-02 8.891525119543075562e-02 -1.944680362939834595e-01 -6.096898764371871948e-02 2.621541023254394531e-01 -1.096124947071075439e-01 8.743762969970703125e-02
-1.242753863334655762e-01 1.239349097013473511e-01 2.019301950931549072e-01 -1.629642695188522339e-01 -3.613685443997383118e-02 2.850776016712188721e-01 -2.022978514432907104e-01 -2.798223197460174561e-01 2.478708699345588684e-02 -8.951453119516372681e-02 1.420420408248901367e-02 -3.970487415790557861e-01 1.003084555268287659e-01 1.431050151586532593e-01 7.935762405395507812e-02 -4.249026998877525330e-03 1.939308643341064453e-01 -7.187829166650772095e-02 -1.088756099343299866e-01 -9.371719509363174438e-02 1.706088781356811523e-01 6.866236776113510132e-02 -4.025259613990783691e-02 3.414067625999450684e-02 -3.332127928733825684e-01 1.727737337350845337e-01 -7.502764463424682617e-02 2.349247485399246216e-01 9.520819038152694702e-02 4.113763868808746338e-01 1.223643124103546143e-01 -4.171974956989288330e-02
2.313281781971454620e-02 2.734739482402801514e-01 -2.610520459711551666e-02 2.404842227697372437e-01 1.462686955928802490e-01 -1.401727497577667236e-01 -4.421257600188255310e-02 -9.732754528522491455e-02 1.248480603098869324e-01 -1.137324124574661255e-01 -1.594047844409942627e-01 -3.194298744201660156e-01 -1.068017259240150452e-01 1.429805755615234375e-01 -1.769178658723831177e-01 2.065346688032150269e-01 -2.287108600139617920e-01 1.872343271970748901e-01 -2.211108058691024780e-01 3.018430992960929871e-02 2.433639317750930786e-01 2.098304964601993561e-02 -2.462833002209663391e-02 4.490789398550987244e-02 5.779090523719787598e-02 2.962155267596244812e-02 -3.029693961143493652e-01 4.963631182909011841e-02 2.525179982185363770e-01 4.192665517330169678e-01 -7.754437625408172607e-02 -9.180460870265960693e-02
-6.658578664064407349e-02 4.985665529966354370e-02 -1.002236008644104004e-01 -1.956490427255630493e-01 -2.032345235347747803e-01 -1.411953866481781006e-01 1.655541956424713135e-01 -2.550008296966552734e-01 -8.461277186870574951e-02 2.103530913591384888e-01 -2.121233046054840088e-01 4.682170599699020386e-02 -1.043943837285041809e-01 3.355861604213714600e-01 -2.250858098268508911e-01 1.011633574962615967e-01 -1.231200844049453735e-01 5.869105085730552673e-02 -3.761079609394073486e-01 -8.631106466054916382e-02 7.019727677106857300e-02 -7.491268962621688843e-02 -6.142562627792358398e-02 -1.881507933139801025e-01 5.524355918169021606e-03 3.751131892204284668e-01 -2.419996261596679688e-01 -2.337459474802017212e-01 5.650502443313598633e-02 1.684827059507369995e-01 4.989781603217124939e-02 -5.328551679849624634e-02
-3.606821298599243164e-01 2.324742078781127930e-01 1.005051359534263611e-01 3.481658175587654114e-02 -3.173393309116363525e-01 5.285105481743812561e-02 -1.207711454480886459e-02 -3.108539804816246033e-02 -2.952099740505218506e-01 -6.116563081741333008e-02 -3.429255634546279907e-02 -1.975933909416198730e-01 -8.511798083782196045e-02 -4.686839878559112549e-02 7.857852429151535034e-02 3.932676091790199280e-02 -1.806575208902359009e-01 2.605637013912200928e-01 -1.211888641119003296e-01 -1.554536372423171997e-01 1.571086198091506958e-01 -1.543071717023849487e-01 -1.089062765240669250e-01 -1.121786832809448242e-01 -8.842528611421585083e-02 2.058664709329605103e-01 -1.071711555123329163e-01 -1.266224980354309082e-01 1.889472305774688721e-01 1.926499009132385254e-01 3.776186108589172363e-01 2.149823158979415894e-01
-1.295795440673828125e-01 -4.602326825261116028e-02 1.528378725051879883e-01 -1.255926340818405151e-01 -3.954979479312896729e-01 -2.769698016345500946e-02 -3.036778420209884644e-02 -3.143737316131591797e-01 -1.458496749401092529e-01 -1.859278604388237000e-02 -1.585789769887924194e-02 -1.500812768936157227e-01 -7.418637396767735481e-04 -2.572074346244335175e-02 -8.698523044586181641e-02 8.278834819793701172e-02 1.366454958915710449e-01 9.115647524595260620e-02 -3.962879627943038940e-02 -9.551241993904113770e-02 1.353720575571060181e-01 -5.497799441218376160e-02 -2.615733742713928223e-01 -2.666750848293304443e-01 7.111647725105285645e-02 2.913021147251129150e-01 -6.118633225560188293e-02 -1.309260278940200806e-01 -1.247349195182323456e-02 3.978092074394226074e-01 3.528089821338653564e-01 -1.824896633625030518e-01
-2.527955770492553711e-01 1.088133081793785095e-01 1.506538391113281250e-01 -5.564543977379798889e-02 -1.793794333934783936e-01 1.919300854206085205e-01 2.440513372421264648e-01 -2.535802423954010010e-01 -1.224116906523704529e-01 1.734064221382141113e-01 -3.683735132217407227e-01 -8.621919900178909302e-02 -9.188449382781982422e-02 6.044380739331245422e-02 -8.139148354530334473e-02 2.960995435714721680e-01 1.573808640241622925e-01 -7.062917947769165039e-02 -2.178492844104766846e-01 1.244034245610237122e-01 5.539426207542419434e-02 -2.741293907165527344e-01 -2.273124307394027710e-01 -9.645552933216094971e-02 -1.898061186075210571e-01 -9.029645472764968872e-03 -2.186144888401031494e-01 -1.332626044750213623e-01 1.569773256778717041e-01 2.084273844957351685e-01 9.053717553615570068e-02 -3.432260453701019287e-02
1.092146933078765869e-01 8.678966015577316284e-02 7.116952538490295410e-02 -3.218970820307731628e-02 -8.454385399818420410e-02 1.889696121215820312e-01 2.415224611759185791e-01 -1.808671355247497559e-01 1.153790801763534546e-01 -1.199095472693443298e-01 1.874394267797470093e-01 -1.302046328783035278e-02 2.756135165691375732e-01 2.032188773155212402e-01 -2.929621562361717224e-02 -1.105860546231269836e-01 6.711070239543914795e-02 -2.692517451941967010e-02 -2.544721364974975586e-01 -2.000499144196510315e-02 2.815993428230285645e-01 -1.998641043901443481e-01 1.647194474935531616e-01 -2.674418687820434570e-01 8.175587654113769531e-02 2.706319987773895264e-01 -1.824095547199249268e-01 -1.554081439971923828e-01 -9.691967070102691650e-02 4.438754022121429443e-01 1.057667061686515808e-01 -6.285272538661956787e-02
3.581080585718154907e-02 1.367560029029846191e-01 5.942358076572418213e-02 4.010641574859619141e-02 -4.224788025021553040e-02 -1.810988783836364746e-02 2.098807990550994873e-01 -1.210284978151321411e-01 -2.611284255981445312e-01 -1.527949236333370209e-02 2.415610700845718384e-01 -1.494618654251098633e-01 6.256043910980224609e-02 -1.299145631492137909e-02 6.896073371171951294e-02 5.703588947653770447e-02 -3.152517974376678467e-01 2.167476266622543335e-01 1.432699710130691528e-01 -2.275022566318511963e-01 1.269901245832443237e-01 1.085492875427007675e-02 -9.192378818988800049e-02 -2.186168432235717773e-01 -2.531178593635559082e-01 1.571816056966781616e-01 -4.503623023629188538e-02 -1.748252362012863159e-01 2.736158668994903564e-01 3.695172965526580811e-01 1.972087472677230835e-01 -3.001007437705993652e-01
-1.241251826286315918e-01 2.074507474899291992e-01 -1.152762415586039424e-04 -7.783846557140350342e-02 1.065366864204406738e-01 1.991585791110992432e-01 2.039966136217117310e-01 -3.076002746820449829e-02 1.894225031137466431e-01 -2.853131890296936035e-01 1.599015146493911743e-01 -8.771336823701858521e-02 2.181180417537689209e-01 1.577782332897186279e-01 -4.620544239878654480e-02 -4.128527641296386719e-02 -6.477654725313186646e-02 4.110212624073028564e-01 1.205018386244773865e-01 -2.043904364109039307e-01 1.851745396852493286e-01 -1.919622570276260376e-01 -1.280908286571502686e-02 -8.301296271383762360e-03 -2.074497044086456299e-01 1.589018255472183228e-01 -2.725109755992889404e-01 -1.662084609270095825e-01 2.057201564311981201e-01 2.163993120193481445e-01 2.180324643850326538e-01 8.605127036571502686e-02
-2.290161401033401489e-01 1.208747737109661102e-02 9.404447674751281738e-02 -1.335828006267547607e-01 5.109211057424545288e-02 1.177280694246292114e-01 3.012917339801788330e-01 -2.155670076608657837e-01 1.735675483942031860e-01 -1.183237507939338684e-01 9.048760868608951569e-03 -6.615342199802398682e-02 3.162184655666351318e-01 1.370701380074024200e-02 -1.336117237806320190e-01 -4.729942604899406433e-02 -1.259236969053745270e-02 2.738628387451171875e-01 1.374180316925048828e-01 -3.142727017402648926e-01 2.796854972839355469e-01 -2.045448720455169678e-01 8.575154095888137817e-02 -1.998583413660526276e-02 -1.675737351179122925e-01 3.316174447536468506e-01 -2.002669870853424072e-01 -2.122885137796401978e-01 1.775204390287399292e-01 5.949529260396957397e-02 1.338592469692230225e-01 3.637694194912910461e-02
-2.873158827424049377e-02 9.694237262010574341e-02 -4.374190792441368103e-02 3.030431643128395081e-02 7.395711541175842285e-02 3.163127228617668152e-02 -2.211350761353969574e-02 -2.194336652755737305e-01 -2.611905336380004883e-01 -2.815846502780914307e-01 -2.034153193235397339e-01 -1.711412221193313599e-01 5.654853954911231995e-02 1.988516896963119507e-01 -2.488505840301513672e-01 -6.457783281803131104e-02 -3.135159909725189209e-01 1.327289547771215439e-02 -4.109484255313873291e-01 -9.629867970943450928e-02 4.446065053343772888e-02 -1.795325577259063721e-01 -7.557802647352218628e-02 -2.736978232860565186e-02 2.433100529015064240e-02 -6.022233515977859497e-02 -3.724337220191955566e-01 1.382965743541717529e-01 2.606369554996490479e-01 1.011372879147529602e-01 9.561946988105773926e-02 -1.953850537538528442e-01
2.527598990127444267e-03 1.017393022775650024e-01 -2.342372834682464600e-01 5.899979546666145325e-02 2.174973934888839722e-01 3.197582662105560303e-01 4.381304141134023666e-03 -4.308817982673645020e-01 2.575943619012832642e-02 -1.505018025636672974e-01 -3.925458341836929321e-02 -1.884743422269821167e-01 -1.513551771640777588e-01 3.957024961709976196e-02 -2.499902397394180298e-01 9.801354259252548218e-02 -6.741156429052352905e-02 9.039956331253051758e-02 -9.584082663059234619e-02 -4.721606150269508362e-02 2.014789879322052002e-01 2.829760313034057617e-01 1.111162304878234863e-01 -2.287013232707977295e-01 -1.270368248224258423e-01 3.534641563892364502e-01 -4.423441737890243530e-02 -1.714436896145343781e-02 1.245512291789054871e-01 7.857809960842132568e-02 -6.737280637025833130e-02 -2.451692819595336914e-01
-2.446212619543075562e-01 1.630404293537139893e-01 1.496980190277099609e-01 1.421009004116058350e-01 -2.172904461622238159e-01 2.988601028919219971e-01 -7.589422911405563354e-02 -6.920687854290008545e-02 2.466077208518981934e-01 6.533411145210266113e-02 -2.580146789550781250e-01 -9.209150820970535278e-02 -3.169891834259033203e-01 1.128394063562154770e-02 -8.236869424581527710e-02 -8.566551655530929565e-02 7.733505219221115112e-02 1.301448494195938110e-01 -2.095522582530975342e-01 -1.318195909261703491e-01 1.896455138921737671e-01 -2.358427494764328003e-01 -2.957544028759002686e-01 -2.972900569438934326e-01 -6.038296967744827271e-02 2.104034274816513062e-01 -1.860110163688659668e-01 3.300398215651512146e-02 1.275072097778320312e-01 6.518074870109558105e-02 -1.127246618270874023e-01 2.367125265300273895e-02
-9.258065372705459595e-02 3.305439352989196777e-01 4.764714092016220093e-02 2.737410925328731537e-02 -2.022509127855300903e-01 1.068424433469772339e-01 -2.340063303709030151e-01 -1.470697969198226929e-01 -8.769209682941436768e-02 5.668628588318824768e-02 -8.822347968816757202e-02 -9.976632148027420044e-02 3.836753666400909424e-01 2.950003743171691895e-01 -4.296866431832313538e-02 3.228386640548706055e-01 -3.411568403244018555e-01 6.683225184679031372e-02 -4.799476638436317444e-02 -2.749634683132171631e-01 1.026023551821708679e-02 -7.774856686592102051e-02 -1.341933012008666992e-01 9.465961903333663940e-02 2.096067517995834351e-01 1.827369779348373413e-01 -3.036241047084331512e-02 1.653996109962463379e-01 1.178685799241065979e-01 1.194604262709617615e-01 1.154652982950210571e-01 5.013589560985565186e-02
-2.551960647106170654e-01 3.454561233520507812e-01 -1.858877837657928467e-01 -1.325026750564575195e-01 2.463045418262481689e-01 7.897619158029556274e-02 1.858409494161605835e-01 -2.617893517017364502e-01 6.845625489950180054e-02 2.770349010825157166e-02 -6.889148801565170288e-02 -2.094050049781799316e-01 -3.868685364723205566e-01 2.086963206529617310e-01 -1.304690688848495483e-01 1.619986742734909058e-01 -1.239910274744033813e-01 -1.331857591867446899e-01 -9.765578806400299072e-02 2.289526723325252533e-02 1.490678936243057251e-01 3.397556394338607788e-02 -4.075187817215919495e-02 -2.394585683941841125e-02 -1.707876175642013550e-01 1.764712780714035034e-01 -3.259499790146946907e-04 1.873375624418258667e-01 2.382240146398544312e-01 1.633389294147491455e-01 4.218532890081405640e-02 -2.313314229249954224e-01
-3.645434975624084473e-01 3.472403287887573242e-01 1.272233668714761734e-02 2.519443929195404053e-01 1.232338845729827881e-01 4.068464785814285278e-02 -1.349796652793884277e-01 -1.551514863967895508e-01 8.501151204109191895e-02 -8.605275303125381470e-02 1.066356599330902100e-01 -1.914550513029098511e-01 -8.542498201131820679e-02 -1.415685564279556274e-01 -2.662893235683441162e-01 2.677244134247303009e-02 -3.584349900484085083e-02 -1.687385886907577515e-01 -2.269837409257888794e-01 -2.279972657561302185e-02 9.245831519365310669e-02 -8.077218383550643921e-02 -2.871661782264709473e-01 -3.214281499385833740e-01 -1.938659399747848511e-01 -4.569982178509235382e-03 1.762623637914657593e-01 -1.386349201202392578e-01 2.404792606830596924e-01 1.701428294181823730e-01 -6.936524063348770142e-02 -1.275381073355674744e-03
-1.894351392984390259e-01 4.802920222282409668e-01 -1.494151651859283447e-01 -4.661880061030387878e-02 -8.463086187839508057e-02 9.748155623674392700e-02 -9.093040600419044495e-03 -2.186312973499298096e-01 5.928383674472570419e-03 -2.669355133548378944e-03 -2.090180218219757080e-01 -1.992777176201343536e-02 -1.765651404857635498e-01 -2.231010794639587402e-02 8.684735000133514404e-02 -4.623029753565788269e-02 9.883637726306915283e-02 1.879055202007293701e-01 -2.418106645345687866e-01 -1.161202341318130493e-01 6.746120750904083252e-02 -1.471305191516876221e-01 -5.011732131242752075e-02 -4.898028373718261719e-01 2.112231701612472534e-01 7.191265374422073364e-02 -1.764373332262039185e-01 -1.628548204898834229e-01 -5.824796389788389206e-03 2.391708344221115112e-01 -8.010616898536682129e-02 -4.653227329254150391e-02
1.740677282214164734e-02 7.132776081562042236e-02 3.328550606966018677e-02 -5.043707415461540222e-02 -2.293444126844406128e-01 -1.396666169166564941e-01 -7.584787905216217041e-02 -2.991905510425567627e-01 3.209168016910552979e-01 -1.411866545677185059e-01 -1.995942788198590279e-03 -5.387642234563827515e-02 -7.309991121292114258e-02 2.925708517432212830e-02 -9.206765890121459961e-02 1.646056324243545532e-01 4.902761802077293396e-02 -8.260905742645263672e-03 -3.510047495365142822e-01 -3.442564606666564941e-01 -7.181888446211814880e-03 -3.215413391590118408e-01 6.860003620386123657e-02 -4.112728238105773926e-01 -1.051625385880470276e-01 2.898126840591430664e-01 -8.767540007829666138e-02 1.184870749711990356e-01 1.916774362325668335e-02 -5.331935733556747437e-02 1.052080467343330383e-01 -5.872672051191329956e-02
-1.814957559108734131e-01 8.662104606628417969e-02 2.123560160398483276e-01 -1.767645180225372314e-01 -1.907639577984809875e-02 2.084220200777053833e-01 3.893186151981353760e-02 -4.005062282085418701e-01 1.033910736441612244e-01 -6.478804349899291992e-02 2.553789019584655762e-01 -1.730383932590484619e-01 2.417060546576976776e-03 -1.777876317501068115e-01 -2.082307264208793640e-02 -4.016502201557159424e-02 1.378739625215530396e-01 3.959336876869201660e-02 -3.654613345861434937e-02 -3.331199586391448975e-01 3.317572772502899170e-01 2.641253918409347534e-02 -8.669027686119079590e-02 -1.657445281744003296e-01 -1.208292394876480103e-01 4.109925329685211182e-01 1.052179336547851562e-01 -4.713213443756103516e-02 1.311057526618242264e-02 2.380261719226837158e-01 -3.421921865083277225e-04 -3.896333649754524231e-02
-4.551083967089653015e-02 2.801777422428131104e-01 2.436687797307968140e-01 -4.768473654985427856e-02 -1.513410657644271851e-01 1.242575645446777344e-01 -2.593793570995330811e-01 -3.004974424839019775e-01 -1.124220043420791626e-01 -1.019796133041381836e-01 -6.198964640498161316e-02 -3.152987957000732422e-01 4.244346544146537781e-02 2.721299827098846436e-01 5.169912800192832947e-02 2.579409182071685791e-01 3.040663301944732666e-01 3.519641607999801636e-02 -1.362437754869461060e-01 -1.711188256740570068e-01 8.144034445285797119e-02 1.207201927900314331e-01 -2.407749295234680176e-01 -7.871655374765396118e-02 2.824597954750061035e-01 1.420782059431076050e-01 -1.169707346707582474e-02 9.221348166465759277e-02 1.497924029827117920e-01 1.325809806585311890e-01 -2.770102350041270256e-03 -1.222963482141494751e-01
-3.141801804304122925e-03 2.467582374811172485e-01 -2.113536372780799866e-02 5.392605066299438477e-02 -1.963557302951812744e-01 -4.399949312210083008e-02 -2.534943167120218277e-03 -2.476537525653839111e-01 9.593015164136886597e-02 -6.873074918985366821e-02 1.885731890797615051e-02 1.214684080332517624e-02 -9.528287500143051147e-02 2.099749073386192322e-02 -1.358366943895816803e-02 2.614662945270538330e-01 -2.096934430301189423e-02 2.093277573585510254e-01 -4.575370550155639648e-01 -4.317331016063690186e-01 -1.638752818107604980e-01 -2.368506789207458496e-01 -2.960534766316413879e-02 -3.538770079612731934e-01 1.448698788881301880e-01 1.101965308189392090e-01 -5.516160279512405396e-02 2.619019895792007446e-02 -1.308787614107131958e-01 1.781751215457916260e-01 -2.674006111919879913e-02 -7.692062854766845703e-02
9.860400855541229248e-02 1.771346628665924072e-01 5.226739682257175446e-03 1.751647144556045532e-01 7.416900992393493652e-02 1.451384574174880981e-01 -3.203819319605827332e-02 -2.626505792140960693e-01 -3.725585341453552246e-01 -1.551732271909713745e-01 -1.118823438882827759e-01 -1.523779034614562988e-01 8.723784983158111572e-02 2.433690130710601807e-01 -1.708521842956542969e-01 -2.297897264361381531e-02 -2.899301946163177490e-01 -2.033273503184318542e-02 -2.738516330718994141e-01 6.997517496347427368e-02 1.144228801131248474e-01 -3.265146613121032715e-01 1.249220781028270721e-02 2.572702709585428238e-03 1.846212893724441528e-02 4.869336634874343872e-02 -3.769178986549377441e-01 -5.340494588017463684e-02 2.883346080780029297e-01 -6.738509237766265869e-02 3.829269111156463623e-02 -1.242322251200675964e-01
-3.105465471744537354e-01 1.410695910453796387e-01 -4.044326394796371460e-02 5.773672834038734436e-02 1.812173277139663696e-01 5.785347893834114075e-02 3.769585490226745605e-01 6.890729535371065140e-03 -2.351496741175651550e-02 -1.625000387430191040e-01 9.389512985944747925e-02 -1.401276290416717529e-01 1.400035470724105835e-01 1.951352655887603760e-01 -6.216777861118316650e-02 1.377384811639785767e-01 -2.144773155450820923e-01 2.133400291204452515e-01 7.167260348796844482e-02 -2.374001294374465942e-01 -8.930248767137527466e-02 -2.408182471990585327e-01 2.972663752734661102e-02 -9.461753070354461670e-03 8.864633738994598389e-02 1.054024472832679749e-01 -4.487717151641845703e-01 2.964263595640659332e-02 2.585373520851135254e-01 2.228672951459884644e-01 6.358656287193298340e-02 5.179981142282485962e-02
-1.626299917697906494e-01 -8.333305269479751587e-02 -2.904575131833553314e-02 -5.451768264174461365e-02 -1.368841677904129028e-01 4.286589100956916809e-02 7.476530969142913818e-02 -2.735979259014129639e-01 3.047136068344116211e-01 -1.597663462162017822e-01 8.217938244342803955e-02 -9.757038205862045288e-02 -9.898775815963745117e-02 9.468229115009307861e-02 6.773243844509124756e-02 2.939243055880069733e-02 5.662611499428749084e-02 -1.460870727896690369e-02 -1.470695436000823975e-01 -3.729639947414398193e-01 -6.990527361631393433e-02 -4.061204493045806885e-01 -1.459728479385375977e-01 -3.078838884830474854e-01 -9.215758740901947021e-02 3.386728465557098389e-01 -1.565678864717483521e-01 1.951885670423507690e-01 2.539178133010864258e-01 4.043009877204895020e-02 9.572582319378852844e-03 -2.879715710878372192e-02
-2.392152994871139526e-01 1.296209692955017090e-01 5.234025418758392334e-02 1.375229805707931519e-01 -2.096280008554458618e-01 -4.292841628193855286e-02 -1.758414879441261292e-02 -2.276113927364349365e-01 2.010942995548248291e-02 -1.145197898149490356e-01 -6.849256157875061035e-02 1.719765812158584595e-01 -2.235684990882873535e-01 2.494557946920394897e-01 6.162972003221511841e-02 1.471327841281890869e-01 1.555121093988418579e-01 1.067545562982559204e-01 -4.319284856319427490e-01 -1.749917715787887573e-01 5.613845959305763245e-02 -3.572310209274291992e-01 -1.344319283962249756e-01 -1.698121875524520874e-01 -1.036964431405067444e-01 1.719934046268463135e-01 -3.374614194035530090e-02 -2.238323688507080078e-01 1.224527731537818909e-01 1.948729157447814941e-01 -3.168267011642456055e-02 2.121056765317916870e-01
-2.032040804624557495e-01 9.946218878030776978e-02 -3.570367097854614258e-01 8.902889490127563477e-02 -4.404852166771888733e-02 4.748588055372238159e-02 1.251876354217529297e-01 -1.939491927623748779e-01 -1.141192242503166199e-01 4.206978529691696167e-02 1.388012319803237915e-01 -3.402936160564422607e-01 2.501781582832336426e-01 2.468682527542114258e-01 -3.496526926755905151e-02 2.558878958225250244e-01 1.227707974612712860e-02 -1.545877289026975632e-02 1.962882652878761292e-02 -8.560609072446823120e-02 1.275945734232664108e-02 -2.339096963405609131e-01 -2.114607095718383789e-01 -2.252162247896194458e-01 -4.152388125658035278e-02 1.222424879670143127e-01 -4.390398040413856506e-02 -2.482152879238128662e-01 -1.730573326349258423e-01 3.325503468513488770e-01 1.782421916723251343e-01 -7.003793865442276001e-02
-3.168846368789672852e-01 1.689375787973403931e-01 9.247076511383056641e-02 -1.070581376552581787e-01 -2.519588470458984375e-01 2.843005061149597168e-01 8.574751019477844238e-02 -2.802866697311401367e-01 1.375154592096805573e-02 1.160005107522010803e-01 -1.466245949268341064e-01 1.526128053665161133e-01 -3.896100223064422607e-01 1.140795797109603882e-01 -2.111465036869049072e-01 2.595276236534118652e-01 2.525049448013305664e-02 1.766831129789352417e-01 -1.764751523733139038e-01 -1.692193187773227692e-02 2.118615955114364624e-01 -1.676279753446578979e-01 -1.779556125402450562e-01 -1.511843651533126831e-01 -2.071058303117752075e-01 -7.662604749202728271e-02 -6.974870711565017700e-02 1.611436903476715088e-02 1.880514770746231079e-01 7.038328051567077637e-02 2.188405767083168030e-02 1.215601526200771332e-02
-1.874927133321762085e-01 8.876655250787734985e-02 -2.102826088666915894e-01 1.511620432138442993e-01 6.992417387664318085e-03 2.201420627534389496e-02 7.258087396621704102e-02 -2.060353457927703857e-01 -3.869106993079185486e-02 -1.887486577033996582e-01 1.531593594700098038e-02 -3.027221560478210449e-01 2.305610328912734985e-01 3.661401271820068359e-01 7.002241164445877075e-02 3.493952453136444092e-01 4.171343892812728882e-02 4.378694295883178711e-02 -4.091452341526746750e-03 1.042854338884353638e-01 5.480169504880905151e-02 -2.843249440193176270e-01 -1.407618820667266846e-01 -2.835780382156372070e-01 2.063270285725593567e-02 -2.599248848855495453e-02 -1.374398022890090942e-01 -1.603883206844329834e-01 -1.176676601171493530e-01 2.812014520168304443e-01 2.094570100307464600e-01 -1.316028982400894165e-01
-2.248552888631820679e-01 -9.282339364290237427e-02 -1.584118008613586426e-01 3.145392984151840210e-02 -9.982996433973312378e-02 -3.088772110641002655e-02 8.379130810499191284e-02 -2.420407533645629883e-01 -8.292395621538162231e-02 1.118097901344299316e-01 -6.666757166385650635e-02 -7.916948199272155762e-02 3.151974081993103027e-01 3.567261695861816406e-01 3.505904227495193481e-02 2.464446872472763062e-01 -9.795043617486953735e-03 1.187184453010559082e-01 -8.323442935943603516e-02 -1.780979218892753124e-03 2.052393704652786255e-01 -1.580858379602432251e-01 -3.458395302295684814e-01 -4.097800850868225098e-01 8.250421285629272461e-02 -2.099387533962726593e-02 -2.404603175818920135e-02 -1.679718345403671265e-01 -2.842405624687671661e-02 2.180852144956588745e-01 2.350195348262786865e-01 -6.445407122373580933e-02
4.020724445581436157e-02 1.455389428883790970e-02 -6.404574960470199585e-02 5.845353379845619202e-02 4.468118548393249512e-01 2.320824414491653442e-01 -6.377048790454864502e-02 -2.595197558403015137e-01 -9.349425882101058960e-02 2.518753707408905029e-01 1.531768217682838440e-02 -5.647860839962959290e-02 -3.523940593004226685e-02 3.565828204154968262e-01 -7.951681315898895264e-02 2.969575524330139160e-01 6.720469892024993896e-02 1.187909170985221863e-01 -2.662852108478546143e-01 -1.502865701913833618e-01 -2.398921735584735870e-02 -1.067223846912384033e-01 -1.590366661548614502e-01 -2.033093273639678955e-01 7.922874391078948975e-02 1.569097340106964111e-01 -3.259344100952148438e-01 -3.709232434630393982e-02 1.460551023483276367e-01 -7.385786622762680054e-03 5.586437880992889404e-02 1.161788105964660645e-01
-1.141286566853523254e-01 3.452231585979461670e-01 9.454589337110519409e-02 -5.755212903022766113e-02 -9.435327723622322083e-03 2.100525237619876862e-02 6.026936322450637817e-02 -2.881663739681243896e-01 7.529026269912719727e-02 -3.581130132079124451e-02 -8.275078237056732178e-02 -7.219734042882919312e-02 1.355225127190351486e-02 6.834100186824798584e-02 4.744012281298637390e-02 1.093282625079154968e-01 1.929186433553695679e-01 3.101400434970855713e-01 -3.804870545864105225e-01 8.537668734788894653e-03 3.929071128368377686e-02 -3.045083880424499512e-01 3.374589234590530396e-02 -3.773558139801025391e-01 8.969031274318695068e-02 1.106623560190200806e-01 -1.816870272159576416e-01 8.190126717090606689e-02 9.518102742731571198e-03 3.240632116794586182e-01 5.041858553886413574e-02 2.157829850912094116e-01
-3.654945790767669678e-01 1.024007946252822876e-01 1.062101498246192932e-02 3.169646859169006348e-02 4.459811840206384659e-03 -1.454041749238967896e-01 -1.507472395896911621e-01 -2.401532977819442749e-01 3.045045733451843262e-01 3.248563269153237343e-03 -3.693318739533424377e-02 -2.889921329915523529e-02 1.366904703900218010e-03 -1.986069791018962860e-02 -1.680474877357482910e-01 2.515875399112701416e-01 -1.432333588600158691e-01 1.501716300845146179e-02 -8.824563026428222656e-02 2.527836859226226807e-01 -2.116722287610173225e-03 -9.554249793291091919e-02 -1.965298131108283997e-02 -4.522451758384704590e-01 -1.904022395610809326e-01 1.256973147392272949e-01 -2.504629194736480713e-01 -1.393058896064758301e-02 2.212025076150894165e-01 1.528492867946624756e-01 -9.723173826932907104e-02 -2.513669133186340332e-01
-1.138471625745296478e-02 9.971216320991516113e-02 -1.287000253796577454e-02 9.093201719224452972e-03 -8.883278071880340576e-02 -1.452391445636749268e-01 7.144183665513992310e-02 -2.077692747116088867e-01 -7.000767439603805542e-02 -5.657245055772364140e-04 -9.053814411163330078e-02 -1.301238685846328735e-01 2.976906597614288330e-01 1.828518956899642944e-01 -5.315500497817993164e-02 2.709634900093078613e-01 6.331729888916015625e-02 9.126237779855728149e-02 -4.127246886491775513e-02 1.369328647851943970e-01 2.750739753246307373e-01 -1.748509109020233154e-01 -2.659387588500976562e-01 -4.306864440441131592e-01 -5.935999751091003418e-02 9.835024178028106689e-02 5.469811707735061646e-02 -2.782612740993499756e-01 -1.046924367547035217e-01 3.405199348926544189e-01 1.963121891021728516e-01 -1.725533902645111084e-01
-7.079241424798965454e-02 7.552801072597503662e-02 -1.272176504135131836e-01 -4.875894263386726379e-02 -1.691735684871673584e-01 1.733127795159816742e-02 1.848093420267105103e-01 -3.652021288871765137e-01 6.310562044382095337e-02 7.714828848838806152e-02 -3.075860142707824707e-01 -4.138183221220970154e-02 -1.212119236588478088e-01 4.029383063316345215e-01 -3.228206187486648560e-02 1.059056669473648071e-01 -2.421035617589950562e-02 1.945617944002151489e-01 -4.175406992435455322e-01 -3.869349882006645203e-02 -3.928938880562782288e-02 -1.028935611248016357e-01 -1.780616194009780884e-01 -1.338862776756286621e-01 5.457753315567970276e-02 3.241166174411773682e-01 -1.640219837427139282e-01 -1.769292950630187988e-01 -3.344078082591295242e-03 1.562749296426773071e-01 1.057274565100669861e-01 -2.864708751440048218e-02
-2.577787041664123535e-01 9.487254545092582703e-03 4.909636080265045166e-02 1.190962567925453186e-01 -1.114351674914360046e-01 3.802999109029769897e-02 1.231846362352371216e-01 -2.691459059715270996e-01 -1.178352460265159607e-01 -3.156529739499092102e-02 1.942969262599945068e-01 -3.673348426818847656e-01 1.616745144128799438e-01 2.811372578144073486e-01 -1.166398227214813232e-01 -1.531807184219360352e-01 -2.152940034866333008e-01 1.967578232288360596e-01 -8.133772015571594238e-02 -1.656126528978347778e-01 -7.659567892551422119e-02 -8.494969457387924194e-02 1.681874319911003113e-02 -2.256041020154953003e-02 1.679368317127227783e-01 3.446937203407287598e-01 -7.293827831745147705e-02 -1.540256887674331665e-01 1.174140572547912598e-01 1.546672880649566650e-01 5.041903629899024963e-02 -3.691609501838684082e-01
1.059253439307212830e-01 1.469874083995819092e-01 -3.507441282272338867e-02 1.695323921740055084e-02 5.410952121019363403e-02 2.074183821678161621e-01 -1.349747031927108765e-01 -8.147350698709487915e-02 -8.716005831956863403e-03 -2.777489461004734039e-02 2.133818417787551880e-01 -3.398621976375579834e-01 9.195335209369659424e-02 3.969070613384246826e-01 -1.318096816539764404e-01 -5.443434417247772217e-02 -1.684348285198211670e-01 1.837848126888275146e-01 -1.639877557754516602e-01 -4.952009022235870361e-01 4.695584625005722046e-02 5.638109520077705383e-02 -1.960026770830154419e-01 -1.038566380739212036e-01 -1.435383409261703491e-01 2.850518524646759033e-01 4.767410084605216980e-02 -1.255276799201965332e-01 9.949847310781478882e-02 -1.613550186157226562e-01 2.416471578180789948e-02 3.715619817376136780e-02
-4.385343939065933228e-02 1.177680417895317078e-01 2.258284762501716614e-02 -1.576530784368515015e-01 -3.462502360343933105e-01 1.166154891252517700e-01 1.537051517516374588e-02 -4.193739593029022217e-01 1.014421414583921432e-02 -1.775114834308624268e-01 -3.667119145393371582e-01 -5.754823610186576843e-02 5.748037993907928467e-02 3.233310878276824951e-01 2.092949599027633667e-01 1.493341773748397827e-01 -3.732280805706977844e-02 -1.259479392319917679e-02 8.461012504994869232e-03 -1.462935656309127808e-01 4.134061634540557861e-01 -7.459829747676849365e-02 6.203615292906761169e-02 -1.445280611515045166e-01 1.970060542225837708e-02 -6.635384261608123779e-02 8.465908467769622803e-02 -6.313154846429824829e-02 2.029466629028320312e-01 8.515792340040206909e-02 9.828809648752212524e-02 8.725981414318084717e-02
-1.543986350297927856e-01 3.576337993144989014e-01 3.797664865851402283e-02 -1.994873024523258209e-02 1.575704067945480347e-01 4.403007775545120239e-02 -1.068895757198333740e-01 -2.258988171815872192e-01 -1.457649916410446167e-01 -2.225936390459537506e-02 -7.904967665672302246e-02 -1.164878904819488525e-01 1.286256611347198486e-01 3.344442695379257202e-02 3.240766748785972595e-02 -2.110528647899627686e-01 -1.835663765668869019e-01 3.711507022380828857e-01 -1.695944815874099731e-01 -1.985546648502349854e-01 2.460432648658752441e-01 -1.538011580705642700e-01 2.479323148727416992e-01 -1.359716504812240601e-01 -2.457742094993591309e-01 -1.103912517428398132e-01 -2.160914801061153412e-02 -2.409140467643737793e-01 2.062768787145614624e-01 1.522064059972763062e-01 -1.183325946331024170e-01 -1.943570673465728760e-01
-3.458969667553901672e-02 1.756577342748641968e-01 7.959418743848800659e-02 -7.076146546751260757e-03 8.544776588678359985e-02 1.099814400076866150e-01 -8.240153640508651733e-02 -2.464001625776290894e-01 -2.922795712947845459e-01 -1.102492213249206543e-01 -3.105174005031585693e-01 -9.267088770866394043e-02 -7.458347827196121216e-02 -9.600773453712463379e-02 -2.572449743747711182e-01 8.110973984003067017e-02 -1.476230174303054810e-01 9.776321798563003540e-02 -4.704921245574951172e-01 -1.075121536850929260e-01 1.131628081202507019e-01 2.665175870060920715e-02 -2.598302960395812988e-01 -4.501396417617797852e-02 3.664623573422431946e-02 -7.971335202455520630e-02 -3.153524994850158691e-01 -1.197895221412181854e-02 2.590828835964202881e-01 3.202609345316886902e-02 2.420049905776977539e-01 -5.663200467824935913e-02
-4.469771087169647217e-01 1.936991065740585327e-01 -1.450667977333068848e-01 -6.388693116605281830e-03 1.028212308883666992e-01 -1.151902973651885986e-02 8.331077988259494305e-04 5.097409337759017944e-02 1.885302811861038208e-01 -1.073623597621917725e-01 6.038801744580268860e-02 -4.507413208484649658e-01 6.368110328912734985e-02 1.644748728722333908e-03 -2.370044291019439697e-01 1.332821696996688843e-01 -8.640372194349765778e-03 -4.292906075716018677e-02 -2.283212542533874512e-01 -1.875901669263839722e-01 1.955664604902267456e-01 -2.045998871326446533e-01 -8.838282525539398193e-02 -2.962814569473266602e-01 -9.262491762638092041e-02 9.539788216352462769e-02 1.320407390594482422e-01 -1.182164400815963745e-01 3.870397061109542847e-02 5.438659712672233582e-02 -2.741690278053283691e-01 -5.263586342334747314e-02
-7.834275811910629272e-02 1.463591158390045166e-01 2.037976235151290894e-01 -2.683524042367935181e-03 -1.322073787450790405e-01 2.420500814914703369e-01 -1.074905917048454285e-01 -1.232213526964187622e-01 6.101445481181144714e-02 7.590838521718978882e-02 -1.476875841617584229e-01 -4.164427518844604492e-01 2.245704531669616699e-01 1.786753535270690918e-02 1.900511234998703003e-01 -1.572890728712081909e-01 4.184694588184356689e-02 3.820429369807243347e-02 -2.461062818765640259e-01 -9.015605598688125610e-02 1.276756078004837036e-01 1.246353462338447571e-01 -1.312796324491500854e-01 -4.077652394771575928e-01 -1.001561731100082397e-01 2.691594958305358887e-01 6.706105917692184448e-02 -9.579193592071533203e-02 1.195346564054489136e-01 1.958838105201721191e-01 1.709368377923965454e-01 2.156058102846145630e-01
-2.489116042852401733e-01 4.032664746046066284e-02 1.924391090869903564e-01 -7.477517426013946533e-02 -1.860475540161132812e-01 -2.981203608214855194e-02 -1.073731705546379089e-01 -2.990474700927734375e-01 -4.393850862979888916e-01 3.204691410064697266e-02 -4.294463992118835449e-02 -2.699065804481506348e-01 2.032363563776016235e-01 1.206219345331192017e-01 -1.181279867887496948e-01 -9.782581776380538940e-02 6.678362190723419189e-02 7.221452146768569946e-02 -1.437581777572631836e-01 -1.858921647071838379e-01 1.989291161298751831e-01 2.584063075482845306e-02 -1.947251409292221069e-01 -1.231345832347869873e-01 -1.388971209526062012e-01 4.384739696979522705e-02 9.385588020086288452e-02 -4.042049050331115723e-01 1.971928775310516357e-01 6.160108372569084167e-02 1.196518018841743469e-01 2.351972833275794983e-02
-2.362876199185848236e-02 1.644973158836364746e-01 -2.632841654121875763e-02 -6.434602290391921997e-02 -2.552403211593627930e-01 -1.186609920114278793e-02 -2.173228561878204346e-02 -4.036354422569274902e-01 -4.828625544905662537e-02 -9.952519834041595459e-02 -3.440524339675903320e-01 2.220440469682216644e-02 -8.358685672283172607e-02 1.017948836088180542e-01 -1.540444493293762207e-01 2.350053787231445312e-01 8.959104865789413452e-02 1.325670033693313599e-01 -4.323143064975738525e-01 -9.720788337290287018e-03 9.257096797227859497e-02 -5.614719539880752563e-02 -1.518551856279373169e-01 -2.381290942430496216e-01 1.528716832399368286e-02 3.257295787334442139e-01 -1.163304001092910767e-01 -2.081497460603713989e-01 -2.078685164451599121e-02 2.032721489667892456e-01 2.841780707240104675e-02 4.035631939768791199e-02
-2.902303934097290039e-01 -4.372367262840270996e-02 -2.109177410602569580e-03 -3.292783498764038086e-01 -7.547335326671600342e-02 3.449830710887908936e-01 1.420955359935760498e-01 -2.280504554510116577e-01 1.777746081352233887e-01 -2.039592713117599487e-01 -6.407784670591354370e-02 -7.805594056844711304e-02 4.626931622624397278e-02 -3.303101286292076111e-02 1.650298684835433960e-01 1.571443825960159302e-01 -1.534703820943832397e-01 6.958052515983581543e-02 -3.719523921608924866e-02 -4.027208685874938965e-01 2.451920881867408752e-02 1.411554813385009766e-01 -1.893482059240341187e-01 -1.181349977850914001e-01 -5.283311381936073303e-02 3.657770454883575439e-01 -1.347713405266404152e-03 2.335106953978538513e-02 7.532601058483123779e-02 -4.814024269580841064e-02 1.960939466953277588e-01 -1.551859676837921143e-01
1.098139490932226181e-02 7.124854624271392822e-02 -2.623107284307479858e-02 2.792672812938690186e-01 -1.750658154487609863e-01 6.202219799160957336e-02 7.115526124835014343e-03 -5.021878480911254883e-01 -3.611017018556594849e-03 -7.939510792493820190e-02 -3.695538267493247986e-02 -7.125891745090484619e-02 1.735784709453582764e-01 2.946539223194122314e-01 5.049289017915725708e-02 3.572155237197875977e-01 -3.712870180606842041e-03 -1.881260275840759277e-01 -4.748811770696192980e-04 5.943804979324340820e-02 1.607263088226318359e-01 -2.286356315016746521e-02 3.861410915851593018e-02 -4.141668677330017090e-01 -1.764057278633117676e-01 9.014193899929523468e-03 -1.558465957641601562e-01 -2.260006368160247803e-01 2.142653614282608032e-02 1.535964608192443848e-01 2.404736168682575226e-02 3.231900511309504509e-03
-2.955897748470306396e-01 -1.371685415506362915e-01 1.367756575345993042e-01 5.794903263449668884e-02 -1.922321766614913940e-01 5.409849435091018677e-02 9.076310694217681885e-02 -2.247399836778640747e-01 1.899525821208953857e-01 -1.461239904165267944e-01 -3.687431570142507553e-03 -1.640591211616992950e-02 -2.562465667724609375e-01 5.201346427202224731e-02 6.330165266990661621e-02 2.013494223356246948e-01 1.301864534616470337e-01 -1.446671970188617706e-02 -2.861386239528656006e-01 -2.307066470384597778e-01 5.085885524749755859e-02 -3.722262978553771973e-01 -1.364334672689437866e-01 -3.870978653430938721e-01 -5.049001798033714294e-02 2.967054545879364014e-01 -1.779652386903762817e-01 -8.368531242012977600e-03 8.367448300123214722e-02 4.907354339957237244e-02 6.047204881906509399e-02 7.237761467695236206e-02
-7.139208912849426270e-02 3.834941685199737549e-01 -6.823436170816421509e-02 -1.579947620630264282e-01 2.500296533107757568e-01 2.442018538713455200e-01 -5.267872475087642670e-03 -3.541960418224334717e-01 -7.820647209882736206e-02 -1.836722642183303833e-01 -7.697318494319915771e-02 6.685073673725128174e-02 -9.794174134731292725e-02 2.132540792226791382e-01 5.828100815415382385e-02 2.835509777069091797e-01 -5.640530958771705627e-02 2.121135406196117401e-02 -1.169696971774101257e-01 1.563482172787189484e-02 -9.546998888254165649e-02 -3.344243764877319336e-01 -1.745485663414001465e-01 -1.184175908565521240e-01 -2.388060092926025391e-01 1.631302684545516968e-01 1.312071681022644043e-01 9.447000920772552490e-02 2.187294065952301025e-01 8.861903846263885498e-02 -1.816147565841674805e-01 -3.216698765754699707e-03
-3.812846960499882698e-03 -3.647689148783683777e-02 1.791790872812271118e-01 -2.224742025136947632e-01 -2.406074553728103638e-01 2.475983500480651855e-01 -2.400907129049301147e-01 -2.689083516597747803e-01 2.221528068184852600e-02 8.542100340127944946e-02 -2.026685327291488647e-02 6.340397894382476807e-02 5.601393803954124451e-02 3.106128573417663574e-01 -6.026012450456619263e-02 1.966879963874816895e-01 -5.822704359889030457e-02 1.997160762548446655e-01 -6.944747269153594971e-02 3.044350631535053253e-02 2.500886321067810059e-01 -1.371014118194580078e-01 -3.347088396549224854e-01 -2.216491997241973877e-01 -1.631602346897125244e-01 2.226251363754272461e-01 1.383745372295379639e-01 5.784900113940238953e-02 -2.394380792975425720e-02 2.714084088802337646e-01 1.465004384517669678e-01 -1.668672859668731689e-01
-1.635119616985321045e-01 -3.137373551726341248e-02 1.306326091289520264e-01 -1.495881229639053345e-01 -9.152324497699737549e-02 2.711922824382781982e-01 -8.660823106765747070e-02 -1.787894368171691895e-01 1.485429853200912476e-01 2.264469265937805176e-01 1.188171952962875366e-01 -8.690070360898971558e-02 -3.545487821102142334e-01 3.138557970523834229e-01 -2.296997904777526855e-01 1.227180510759353638e-01 1.300921477377414703e-02 2.004296928644180298e-01 -1.583405733108520508e-01 -2.219668328762054443e-01 9.032456576824188232e-02 3.969120606780052185e-02 -6.049976125359535217e-02 -1.454297006130218506e-01 1.020141616463661194e-01 -2.108141481876373291e-01 -3.845633864402770996e-01 -4.059484973549842834e-02 1.655224561691284180e-01 1.106274649500846863e-01 1.243909373879432678e-01 -1.252320706844329834e-01
-1.686710417270660400e-01 2.256052792072296143e-01 1.764696836471557617e-01 -7.129986584186553955e-02 -5.386294424533843994e-02 2.069190889596939087e-02 2.564226090908050537e-01 -1.038304939866065979e-01 -2.882431447505950928e-01 -3.252860009670257568e-01 2.745423614978790283e-01 2.508342638611793518e-02 1.649255678057670593e-02 -1.089591011404991150e-01 7.350882980972528458e-03 1.750159859657287598e-01 -9.675408899784088135e-02 1.359985321760177612e-01 -1.977194994688034058e-01 -8.371896296739578247e-02 2.323759645223617554e-01 -2.425840310752391815e-02 3.902729228138923645e-02 -2.571488916873931885e-01 -2.790335714817047119e-01 1.559464633464813232e-01 1.076005678623914719e-02 -3.819740414619445801e-01 -9.439790248870849609e-02 1.296458393335342407e-01 -3.967886045575141907e-02 -1.585908234119415283e-01
-9.884326905012130737e-02 1.869875192642211914e-01 4.188511148095130920e-02 8.514192700386047363e-02 -2.105958908796310425e-01 9.771236777305603027e-02 -8.111215382814407349e-02 -2.573381066322326660e-01 -2.237862348556518555e-01 -3.282251581549644470e-02 3.489527702331542969e-01 -2.164598405361175537e-01 2.087460272014141083e-02 1.717869639396667480e-01 1.515440046787261963e-01 -9.210792183876037598e-02 -2.471505552530288696e-01 2.423106580972671509e-01 -1.538159996271133423e-01 -4.257371649146080017e-02 1.035685986280441284e-01 1.616461873054504395e-01 -1.554633975028991699e-01 -1.548913568258285522e-01 -2.599984109401702881e-01 9.690003097057342529e-02 -1.725870519876480103e-01 -2.313731163740158081e-01 1.830287873744964600e-01 1.526759862899780273e-01 1.690293848514556885e-01 -2.498205900192260742e-01
-1.614493131637573242e-01 1.445262581110000610e-01 -1.436247080564498901e-01 2.445190846920013428e-01 -1.735391765832901001e-01 -1.421974226832389832e-02 -1.529256105422973633e-01 -2.729327082633972168e-01 -2.489046156406402588e-01 -1.211493462324142456e-01 1.092467010021209717e-01 -1.399749666452407837e-01 2.027778625488281250e-01 2.470005899667739868e-01 -2.700963318347930908e-01 -1.264458894729614258e-01 -2.789630293846130371e-01 -3.211827203631401062e-02 -1.922417581081390381e-01 -1.218998357653617859e-01 1.559590548276901245e-01 1.066757366061210632e-01 -3.218676745891571045e-01 -4.448529705405235291e-02 -1.485010385513305664e-01 -2.442182227969169617e-02 -1.625402569770812988e-01 -8.136951178312301636e-02 1.846111565828323364e-01 2.051927894353866577e-01 1.164777204394340515e-01 -1.667748540639877319e-01
-3.386292234063148499e-02 3.567281067371368408e-01 7.559537887573242188e-02 6.043231487274169922e-02 -1.824446618556976318e-01 -7.034930749796330929e-04 -1.221841499209403992e-01 -4.118717014789581299e-01 4.757465794682502747e-02 -1.179907377809286118e-02 8.223001845180988312e-03 2.173439413309097290e-02 -1.069305688142776489e-01 2.852078340947628021e-02 -1.889057904481887817e-01 8.021353185176849365e-02 -1.110750064253807068e-01 5.947268754243850708e-02 -3.443534672260284424e-01 -2.014775723218917847e-01 -1.044186279177665710e-01 -3.384098112583160400e-01 6.683512777090072632e-02 -3.999757766723632812e-01 8.062508702278137207e-02 2.220610529184341431e-01 -1.477088481187820435e-01 6.855524331331253052e-02 -5.610651895403862000e-02 8.515805751085281372e-02 -2.167516201734542847e-02 1.701470613479614258e-01
-6.996406614780426025e-02 1.235182210803031921e-01 2.666548639535903931e-02 3.357205912470817566e-02 -1.211788430809974670e-01 -6.057960167527198792e-02 8.717057108879089355e-02 -3.090501427650451660e-01 -1.506973206996917725e-01 -1.885852366685867310e-01 2.862386777997016907e-02 -1.222462430596351624e-01 4.600878804922103882e-02 3.491132557392120361e-01 -3.065541386604309082e-02 1.941270679235458374e-01 2.628111466765403748e-02 -1.801265627145767212e-01 -2.781128883361816406e-01 -6.780513375997543335e-02 2.109735310077667236e-01 -1.021493524312973022e-01 2.330595254898071289e-01 -2.749504446983337402e-01 -9.438776224851608276e-02 1.577712409198284149e-02 -4.260422289371490479e-02 -2.491239905357360840e-01 -2.463174909353256226e-01 3.305959105491638184e-01 2.603173851966857910e-01 -9.580930322408676147e-02
-3.590487539768218994e-01 1.436456739902496338e-01 9.261251986026763916e-02 1.516251862049102783e-01 -3.135754913091659546e-02 -7.139823585748672485e-02 5.997780244797468185e-03 -2.546549439430236816e-01 -1.117345765233039856e-01 -7.553087174892425537e-02 1.658046990633010864e-01 -4.076922535896301270e-01 7.339532673358917236e-02 2.359966039657592773e-01 -9.152525663375854492e-02 1.424387376755475998e-02 -2.505650222301483154e-01 1.924061030149459839e-01 -2.324409037828445435e-01 3.855982795357704163e-02 3.964874148368835449e-02 -8.850811421871185303e-02 6.556936353445053101e-02 1.600019186735153198e-01 -2.781675942242145538e-02 3.523886501789093018e-01 -7.877460122108459473e-02 1.949301548302173615e-02 5.378549918532371521e-02 8.013604581356048584e-02 1.062624752521514893e-01 -3.458241522312164307e-01
-1.902898997068405151e-01 3.654684126377105713e-01 -5.457064136862754822e-02 -7.808480411767959595e-02 1.435188390314579010e-02 1.066931188106536865e-01 1.663043946027755737e-01 -2.655894458293914795e-01 1.427762489765882492e-02 9.908837825059890747e-02 -4.031421244144439697e-02 -4.888517037034034729e-02 -3.641338050365447998e-01 -9.431979060173034668e-02 -3.533105552196502686e-02 1.893268525600433350e-01 -2.245103269815444946e-01 1.347981840372085571e-01 -2.867231518030166626e-02 -2.219688594341278076e-01 2.957080006599426270e-01 6.943149119615554810e-02 -7.339761406183242798e-02 -2.085080295801162720e-01 1.198334172368049622e-01 -6.595940142869949341e-02 -4.399122595787048340e-01 8.217646926641464233e-02 5.137234926223754883e-03 1.750791817903518677e-01 -7.413282245397567749e-02 -6.154188886284828186e-02
1.222240086644887924e-02 1.527381837368011475e-01 -4.942175373435020447e-02 -5.708175897598266602e-02 -4.713131487369537354e-02 8.802967518568038940e-02 2.215402424335479736e-01 -3.301099240779876709e-01 -9.774964302778244019e-02 1.404730975627899170e-01 -1.844270974397659302e-01 -1.273547261953353882e-01 -1.498438417911529541e-01 4.823880195617675781e-01 -1.333256065845489502e-01 7.635792344808578491e-02 8.919850736856460571e-02 -2.260972373187541962e-02 -5.080074816942214966e-02 1.105857267975807190e-01 -8.623614907264709473e-03 -2.687162756919860840e-01 -8.670384064316749573e-03 -3.839522004127502441e-01 -1.663672178983688354e-01 1.187616866081953049e-02 -1.329424381256103516e-01 -1.353161782026290894e-01 -7.647471874952316284e-02 1.884115338325500488e-01 2.031623274087905884e-01 -2.346054464578628540e-01
-1.317969858646392822e-01 2.146362066268920898e-01 -5.421101674437522888e-02 -2.952193468809127808e-02 -6.028186902403831482e-02 -6.930941343307495117e-02 4.008734598755836487e-02 -1.496814638376235962e-01 -2.960642278194427490e-01 -1.450652331113815308e-01 2.217896431684494019e-01 -2.627039253711700439e-01 -1.782232373952865601e-01 -9.392080456018447876e-02 -5.042263772338628769e-03 -9.513080865144729614e-02 -2.297038882970809937e-01 -5.077940877526998520e-03 -4.157830402255058289e-02 -2.197645306587219238e-01 1.056982874870300293e-01 5.483504012227058411e-02 -3.062381409108638763e-02 -3.064297139644622803e-01 -4.556089639663696289e-02 1.212607771158218384e-01 -3.394776880741119385e-01 -2.275125086307525635e-01 2.659554779529571533e-01 3.930517733097076416e-01 5.229942500591278076e-02 1.282735168933868408e-02
-2.941377460956573486e-01 1.738508194684982300e-01 1.617271266877651215e-02 -1.021696403622627258e-01 2.470124661922454834e-01 2.215016037225723267e-01 5.824442207813262939e-02 -1.796578466892242432e-01 8.010423183441162109e-02 5.912279710173606873e-03 -1.385992858558893204e-02 3.728242218494415283e-02 1.980215013027191162e-01 3.633466660976409912e-01 -1.276281625032424927e-01 3.603661954402923584e-01 1.524836011230945587e-02 8.903539180755615234e-02 -1.570900678634643555e-01 -8.428929001092910767e-02 4.181450977921485901e-02 -1.896223276853561401e-01 -2.139644473791122437e-01 -1.578636169433593750e-01 -2.515312135219573975e-01 2.512269616127014160e-01 -3.813285613432526588e-03 1.891495734453201294e-01 -7.275826483964920044e-02 1.018801853060722351e-01 -2.172763198614120483e-01 -1.672885864973068237e-01
-2.302204370498657227e-01 2.078080326318740845e-01 -1.531031876802444458e-01 2.413429617881774902e-01 -5.408719554543495178e-02 -1.127023473381996155e-01 -6.881834473460912704e-03 -2.780774533748626709e-01 4.263886064291000366e-02 -3.601354733109474182e-02 2.519534826278686523e-01 -2.303386181592941284e-01 1.255108416080474854e-01 2.623154819011688232e-01 1.245347410440444946e-02 -8.347968757152557373e-02 -3.731511235237121582e-01 1.997663229703903198e-01 -1.211898103356361389e-01 1.302640326321125031e-02 -2.409888803958892822e-02 -8.623987436294555664e-02 -2.995589375495910645e-02 -1.117759943008422852e-01 5.226770415902137756e-02 2.150838524103164673e-01 -1.902147680521011353e-01 -1.133166551589965820e-01 1.920391321182250977e-01 9.658854454755783081e-02 2.831166982650756836e-01 -2.792756855487823486e-01
-2.151511907577514648e-01 2.524454891681671143e-01 1.212467327713966370e-01 1.997609436511993408e-02 7.778327912092208862e-02 5.307309702038764954e-02 2.170602679252624512e-01 -1.428987532854080200e-01 -7.387861609458923340e-02 -3.411319553852081299e-01 -3.004404250532388687e-03 5.119221284985542297e-03 -7.942606508731842041e-02 1.886325031518936157e-01 -2.364508062601089478e-01 -9.041060507297515869e-02 1.627766899764537811e-02 6.691212207078933716e-02 -3.003180921077728271e-01 1.259623616933822632e-01 1.660477519035339355e-01 -6.113646551966667175e-02 1.199958026409149170e-01 -2.229174971580505371e-01 -2.491169273853302002e-01 5.357038229703903198e-02 -4.228236675262451172e-01 -7.353625725954771042e-03 -9.017738699913024902e-02 2.626731693744659424e-01 1.683048754930496216e-01 -1.233781799674034119e-01
1.503772586584091187e-01 2.628614306449890137e-01 2.375958673655986786e-02 -2.454874850809574127e-02 -3.098371922969818115e-01 1.793050616979598999e-01 -3.088574111461639404e-01 -1.954974681138992310e-01 7.407991681247949600e-03 1.313136983662843704e-02 1.542710363864898682e-01 -3.267322480678558350e-01 1.355886273086071014e-02 1.106684282422065735e-01 -2.205205848440527916e-03 1.723151355981826782e-01 1.591122001409530640e-01 7.511439174413681030e-02 -3.238455951213836670e-02 -1.304441392421722412e-01 2.132153958082199097e-01 6.913102418184280396e-02 -3.070984482765197754e-01 -7.644106447696685791e-02 6.167832762002944946e-02 2.112661302089691162e-01 -2.992584183812141418e-02 1.095714569091796875e-01 2.131939120590686798e-02 2.935957014560699463e-01 1.506381034851074219e-01 -3.199258744716644287e-01
-8.970943093299865723e-02 1.535840034484863281e-01 1.712698191404342651e-01 -2.158962562680244446e-02 7.967599481344223022e-02 3.190654218196868896e-01 1.176893860101699829e-01 -1.820956021547317505e-01 -9.037278592586517334e-02 7.177817821502685547e-02 -9.901080280542373657e-03 -2.431708425283432007e-01 2.862717211246490479e-01 -6.264428794384002686e-02 8.532851934432983398e-02 -3.286574035882949829e-02 -3.241180777549743652e-01 2.782925069332122803e-01 -3.032195866107940674e-01 -3.196133077144622803e-01 1.122447103261947632e-01 1.885532960295677185e-02 1.916552186012268066e-01 -2.346884645521640778e-02 -3.061783313751220703e-01 3.994835913181304932e-02 -3.900996409356594086e-03 2.829751744866371155e-02 1.789007335901260376e-01 8.899252116680145264e-02 -6.718400865793228149e-02 -2.217905819416046143e-01
-7.698161154985427856e-02 -1.237526768818497658e-03 -1.610540449619293213e-01 -7.410359568893909454e-03 -3.597775101661682129e-01 -1.731310226023197174e-02 1.101112812757492065e-01 -4.143992960453033447e-01 -9.255287796258926392e-02 2.498805522918701172e-03 -2.144796848297119141e-01 1.561632659286260605e-02 -8.012520521879196167e-02 2.046937495470046997e-01 -7.797341793775558472e-02 1.303329914808273315e-01 -8.927608840167522430e-03 1.479615420103073120e-01 -4.546172618865966797e-01 3.007826395332813263e-02 -8.194418251514434814e-02 -1.202700063586235046e-01 -1.384587287902832031e-01 -1.875944733619689941e-01 3.572198003530502319e-02 3.039555251598358154e-01 -1.764569133520126343e-01 -1.216697469353675842e-01 5.076761916279792786e-02 2.264737188816070557e-01 9.147387742996215820e-02 1.461073309183120728e-01
1.436757016927003860e-02 2.968979775905609131e-01 7.670373469591140747e-02 1.184432208538055420e-01 8.553599566221237183e-02 2.553077414631843567e-02 1.033631265163421631e-01 -1.125291511416435242e-01 6.028792262077331543e-02 1.021050959825515747e-01 -9.673082083463668823e-02 -3.107778429985046387e-01 -5.638416483998298645e-02 1.702803075313568115e-01 -9.850835055112838745e-02 2.037646919488906860e-01 -1.599023044109344482e-01 3.530235290527343750e-01 -4.760051965713500977e-01 -1.016358956694602966e-01 -3.657072782516479492e-02 -3.874589875340461731e-02 -1.495867222547531128e-01 -1.560015231370925903e-01 -1.207641586661338806e-01 3.203297853469848633e-01 3.117884881794452667e-02 1.042344868183135986e-01 7.080944627523422241e-02 -1.622697338461875916e-02 -2.172976881265640259e-01 1.970668584108352661e-01
-6.956227123737335205e-02 -8.489224314689636230e-02 1.333662569522857666e-01 1.398490071296691895e-01 1.272051781415939331e-02 2.751304805278778076e-01 -1.508992724120616913e-02 -1.618168354034423828e-01 -2.454566806554794312e-01 -1.150625869631767273e-01 -2.555648386478424072e-01 -3.780116736888885498e-01 6.692907214164733887e-02 -5.946000292897224426e-02 -1.303405910730361938e-01 -2.426678687334060669e-01 -1.035064458847045898e-02 1.027608010917901993e-02 -7.244119048118591309e-02 -4.030804038047790527e-01 2.784325182437896729e-02 -2.646999061107635498e-01 2.664099074900150299e-02 -3.327341973781585693e-01 -4.604732617735862732e-02 1.520200073719024658e-01 -2.743362188339233398e-01 -9.868714958429336548e-02 -2.792190574109554291e-02 -1.023641154170036316e-01 -1.336640678346157074e-02 -1.043505743145942688e-01
1.179677918553352356e-01 2.006524056196212769e-01 -3.481465624645352364e-03 1.430267244577407837e-01 -2.257778048515319824e-01 1.227920427918434143e-01 6.085882894694805145e-03 -1.188701912760734558e-01 -1.208808124065399170e-01 1.172661781311035156e-01 -1.337277237325906754e-02 -3.963429331779479980e-01 6.980475783348083496e-02 1.550338715314865112e-01 3.214678913354873657e-02 1.720592528581619263e-01 -3.399235010147094727e-01 1.223656013607978821e-01 -5.676350370049476624e-02 -3.303115963935852051e-01 -1.273081004619598389e-01 -1.862263232469558716e-01 9.634270519018173218e-02 -1.020994484424591064e-01 -2.755500376224517822e-01 1.475387960672378540e-01 -2.216543257236480713e-01 -2.809675931930541992e-01 -4.807912558317184448e-02 3.869349509477615356e-02 -2.117531448602676392e-01 -1.099843233823776245e-01
-2.424320131540298462e-01 -1.784732006490230560e-02 -1.033767387270927429e-01 -2.079717256128787994e-02 1.085499972105026245e-01 1.710598170757293701e-01 -2.695056423544883728e-02 -4.462045133113861084e-01 7.341474760323762894e-03 5.146285146474838257e-02 1.047815829515457153e-01 -6.538137048482894897e-02 2.234021201729774475e-02 3.407378196716308594e-01 -5.779808014631271362e-02 1.049469336867332458e-01 3.368720784783363342e-02 7.238890230655670166e-02 -3.036752045154571533e-01 2.417011409997940063e-01 -6.757548451423645020e-02 -1.540205329656600952e-01 -2.567758560180664062e-01 -1.168924644589424133e-01 8.125327527523040771e-02 2.444997429847717285e-01 -1.516213119029998779e-01 1.381844431161880493e-01 3.127318620681762695e-01 -1.062923669815063477e-01 1.333385109901428223e-01 -1.994077265262603760e-01
-4.242686033248901367e-01 6.251293234527111053e-04 -8.529106527566909790e-02 1.872301399707794189e-01 2.770010754466056824e-02 1.795219630002975464e-01 1.096930727362632751e-01 -2.060830444097518921e-01 1.451953798532485962e-01 -3.161855638027191162e-01 -1.096125468611717224e-01 7.899069041013717651e-02 3.024707548320293427e-02 5.450742244720458984e-01 1.030476763844490051e-01 -2.135474048554897308e-02 8.189450204372406006e-02 -5.594339221715927124e-02 -1.150093227624893188e-01 -1.220113784074783325e-01 -7.842262834310531616e-02 -1.301357001066207886e-01 3.190622478723526001e-02 -1.401735097169876099e-01 -1.350794583559036255e-01 1.235617920756340027e-01 4.099538922309875488e-02 -8.033494651317596436e-02 2.073068171739578247e-01 1.966964900493621826e-01 1.606673151254653931e-01 -1.045570373535156250e-01
2.761937379837036133e-01 2.341883778572082520e-01 5.621872469782829285e-02 -1.193566843867301941e-01 3.195899538695812225e-03 9.338160976767539978e-03 -1.345654129981994629e-01 -2.517012655735015869e-01 -1.885598003864288330e-01 -8.501245826482772827e-02 1.872974075376987457e-02 -2.756420969963073730e-01 -1.239253878593444824e-01 7.430113106966018677e-02 1.359045803546905518e-01 -1.168444380164146423e-02 1.458558589220046997e-01 8.783109486103057861e-02 -6.631404906511306763e-02 -1.229443773627281189e-01 1.140693575143814087e-01 -1.825248450040817261e-01 1.227521896362304688e-01 -1.306198071688413620e-02 -2.034250274300575256e-02 4.187239110469818115e-01 -3.433452546596527100e-01 -1.565929502248764038e-01 4.132698774337768555e-01 -4.771444946527481079e-02 -1.090379618108272552e-02 -9.952978789806365967e-02
-1.584050431847572327e-02 1.181452572345733643e-01 9.553724527359008789e-02 -5.821823701262474060e-02 -4.535405933856964111e-01 2.525152824819087982e-02 4.816887900233268738e-02 -2.018363624811172485e-01 6.480772048234939575e-02 2.671991661190986633e-02 -3.018446862697601318e-01 -1.119694039225578308e-01 -4.631657898426055908e-02 2.960858941078186035e-01 -8.098429441452026367e-02 8.714815229177474976e-02 1.461253166198730469e-01 -1.872012019157409668e-02 -7.544869184494018555e-02 2.638506516814231873e-02 1.010315939784049988e-01 -2.111309319734573364e-01 4.607474058866500854e-02 -1.417927742004394531e-01 -1.150288507342338562e-01 -1.650217920541763306e-02 -2.787834107875823975e-01 -3.884885609149932861e-01 1.226237863302230835e-01 2.095505744218826294e-01 -5.657674744725227356e-02 -3.193003833293914795e-01
8.294189721345901489e-02 5.143318176269531250e-01 -6.551974266767501831e-02 -1.857800036668777466e-01 -2.318405359983444214e-02 7.385362405329942703e-04 -1.150855273008346558e-01 -3.312981426715850830e-01 -7.825212925672531128e-02 7.140623778104782104e-02 -3.628336265683174133e-02 -7.210011780261993408e-02 2.267598360776901245e-01 -8.176360279321670532e-02 -7.258897274732589722e-02 2.302615158259868622e-02 1.541023105382919312e-01 8.757795393466949463e-02 -1.819611638784408569e-01 -4.357356131076812744e-01 1.804768443107604980e-01 -1.224654689431190491e-01 7.111098617315292358e-02 -1.894468218088150024e-01 -3.035717457532882690e-02 1.294691413640975952e-01 1.238245442509651184e-01 1.345895975828170776e-01 -2.580768801271915436e-02 2.536840140819549561e-01 -6.840982008725404739e-03 -1.596400737762451172e-01
2.886165305972099304e-02 3.407161831855773926e-01 1.398005783557891846e-01 4.289373755455017090e-02 7.714304327964782715e-02 5.096962209790945053e-03 4.213338345289230347e-02 -3.218888640403747559e-01 9.203236550092697144e-03 -9.302943199872970581e-02 -1.029688194394111633e-01 -1.695570349693298340e-02 -1.355318129062652588e-01 2.558380961418151855e-01 -8.782247453927993774e-02 -1.422257721424102783e-01 2.116338461637496948e-01 -1.308372616767883301e-01 -1.655878573656082153e-01 1.110777705907821655e-01 9.602048993110656738e-02 -2.582926750183105469e-01 -1.467800736427307129e-01 -3.008452951908111572e-01 -8.803205192089080811e-02 1.248491108417510986e-01 -2.094766199588775635e-01 -2.438893616199493408e-01 -2.834497578442096710e-02 3.758159577846527100e-01 1.806558221578598022e-01 -1.670601665973663330e-01
6.052667647600173950e-02 2.093519717454910278e-01 -1.495090872049331665e-02 3.524796664714813232e-02 -2.710241377353668213e-01 8.962192386388778687e-02 2.445349842309951782e-01 -1.948029249906539917e-01 -1.678373813629150391e-01 2.147918492555618286e-01 -1.967741996049880981e-01 -1.194168031215667725e-01 1.031969580799341202e-02 2.785712182521820068e-01 -1.308970302343368530e-01 -4.300210624933242798e-02 1.403432786464691162e-01 2.318029105663299561e-01 -3.686358407139778137e-02 7.856579869985580444e-02 5.819924175739288330e-02 -1.752824336290359497e-01 -1.088765338063240051e-01 -3.600824773311614990e-01 -5.447900667786598206e-02 6.544574350118637085e-02 -1.529924422502517700e-01 -3.615801632404327393e-01 3.196888789534568787e-02 2.451466470956802368e-01 1.243995949625968933e-01 -2.307740598917007446e-01
-2.123715579509735107e-01 6.662649661302566528e-02 -4.599231481552124023e-02 -4.252595454454421997e-02 -1.514720618724822998e-01 -9.184676222503185272e-03 1.809168793261051178e-02 -2.570774853229522705e-01 -2.660993933677673340e-01 2.294563502073287964e-02 3.437129557132720947e-01 -1.514841020107269287e-01 -3.321969881653785706e-02 6.295277923345565796e-02 -6.739815231412649155e-03 3.927541151642799377e-02 -2.325083166360855103e-01 3.178822696208953857e-01 8.744230866432189941e-02 -1.182280555367469788e-01 1.944812834262847900e-01 1.859475225210189819e-01 -5.689048394560813904e-02 -2.269301116466522217e-01 -1.935424506664276123e-01 2.196359485387802124e-01 -2.195987254381179810e-01 -2.218623161315917969e-01 2.667386829853057861e-01 1.252303868532180786e-01 1.465918123722076416e-01 -2.065966874361038208e-01
-2.213351279497146606e-01 8.300653845071792603e-02 2.731787599623203278e-02 1.053436324000358582e-01 -1.525340825319290161e-01 9.511554241180419922e-02 2.379252463579177856e-01 -3.227004408836364746e-01 -8.589298278093338013e-02 1.151680350303649902e-01 -2.263097316026687622e-01 -5.458056554198265076e-02 -4.950788617134094238e-02 7.981318980455398560e-02 -7.743357867002487183e-02 3.239564895629882812e-01 1.741444915533065796e-01 -1.893587112426757812e-01 -1.600405573844909668e-01 1.873373389244079590e-01 3.251119852066040039e-01 -1.158919855952262878e-01 -2.036708891391754150e-01 -1.266828477382659912e-01 -1.999743133783340454e-01 4.873780068010091782e-03 -1.514500379562377930e-01 -5.296315997838973999e-02 3.058179616928100586e-01 2.505888938903808594e-01 1.368074864149093628e-01 -1.662482693791389465e-02
-1.559626497328281403e-02 -5.429964885115623474e-02 -3.959548473358154297e-02 -5.542368441820144653e-02 -2.039505243301391602e-01 -9.972583502531051636e-03 1.148392856121063232e-01 -1.670174002647399902e-01 -3.296079859137535095e-02 2.915463969111442566e-02 -2.878233790397644043e-01 3.685511276125907898e-02 1.909300126135349274e-02 3.022947013378143311e-01 -1.265678107738494873e-01 3.180533051490783691e-01 -5.894976481795310974e-02 1.360089629888534546e-01 -3.053979873657226562e-01 -1.051160991191864014e-01 1.031373068690299988e-01 -3.961485996842384338e-02 -6.341636925935745239e-02 -2.977548539638519287e-01 1.217520609498023987e-02 3.439698517322540283e-01 -1.399940550327301025e-01 -3.932809233665466309e-01 4.485690221190452576e-02 1.135963276028633118e-01 2.732716202735900879e-01 2.875986136496067047e-02
-3.088769130408763885e-02 1.418066620826721191e-01 -1.094141229987144470e-01 -1.390854548662900925e-02 -5.922212451696395874e-02 9.780695289373397827e-02 2.206896841526031494e-01 -2.888801991939544678e-01 3.336543589830398560e-02 1.918390542268753052e-01 -1.832876503467559814e-01 -6.954531371593475342e-02 -2.415179014205932617e-01 4.570221602916717529e-01 -1.416469663381576538e-01 7.865316583774983883e-04 6.974941492080688477e-02 7.787357084453105927e-03 -2.727667614817619324e-02 8.833476901054382324e-02 1.335051804780960083e-01 -1.569744199514389038e-01 -3.268220648169517517e-02 -3.652586340904235840e-01 -1.927147358655929565e-01 1.138549968600273132e-01 -1.241135969758033752e-01 -1.758196949958801270e-01 8.189905434846878052e-02 1.845214217901229858e-01 2.653340995311737061e-01 -2.448182106018066406e-01
1.601254753768444061e-02 4.386866465210914612e-02 3.383346647024154663e-02 8.519654721021652222e-02 -1.489706039428710938e-01 1.327725201845169067e-01 2.231774777173995972e-01 -1.869788169860839844e-01 -2.794169187545776367e-01 1.776336133480072021e-02 2.453816533088684082e-01 -2.222692966461181641e-01 1.104106679558753967e-01 -1.053018197417259216e-01 -8.526121824979782104e-02 -1.140066236257553101e-01 -2.146005928516387939e-01 1.778078973293304443e-01 7.139686495065689087e-03 -1.377633512020111084e-01 1.986708343029022217e-01 -3.981386870145797729e-02 -3.477174788713455200e-02 -2.940842509269714355e-01 -4.439392685890197754e-01 2.233415246009826660e-01 -2.589163929224014282e-02 -2.153474837541580200e-02 1.595679074525833130e-01 1.933103799819946289e-01 4.848691821098327637e-02 -3.074844181537628174e-01
-3.660481274127960205e-01 1.182428225874900818e-01 -2.596430480480194092e-01 3.582800924777984619e-02 -1.437665224075317383e-01 5.052736029028892517e-02 1.176138296723365784e-01 -2.603115141391754150e-01 -1.789636462926864624e-01 -1.862685978412628174e-01 1.002071723341941833e-01 -2.969498336315155029e-01 1.319770812988281250e-01 8.894915133714675903e-02 -1.282141655683517456e-01 -8.861283957958221436e-02 -2.864584624767303467e-01 1.569491326808929443e-01 -2.360774129629135132e-01 -6.520250439643859863e-02 -1.416272670030593872e-01 -1.834953278303146362e-01 1.276442855596542358e-01 -5.718149989843368530e-02 6.721367686986923218e-02 3.137269616127014160e-02 -3.082489371299743652e-01 -6.665457040071487427e-02 1.996192038059234619e-01 1.648914366960525513e-01 2.268915325403213501e-01 -2.237335965037345886e-02
-2.046753466129302979e-01 -1.682915836572647095e-01 3.076679408550262451e-01 7.884097844362258911e-02 8.203084021806716919e-02 6.667198240756988525e-02 1.343472599983215332e-01 -2.466761767864227295e-01 -1.366378813982009888e-01 6.991691887378692627e-02 -8.120496571063995361e-02 -2.254343032836914062e-01 -3.391101956367492676e-02 3.203474581241607666e-01 -1.747824847698211670e-01 -1.352934539318084717e-01 1.494764983654022217e-01 2.603433728218078613e-01 -1.756282895803451538e-01 -9.978665411472320557e-02 1.620318144559860229e-01 -1.811755448579788208e-02 -1.564421802759170532e-01 -1.084768399596214294e-01 -2.634955942630767822e-01 1.227375678718090057e-02 -3.201495707035064697e-01 -1.765177957713603973e-02 1.795909702777862549e-01 -2.424635291099548340e-01 2.170834988355636597e-01 -3.059434890747070312e-02
2.211954444646835327e-02 2.788886129856109619e-01 -1.947208344936370850e-01 6.309811770915985107e-02 -1.060315743088722229e-01 6.428690999746322632e-02 -8.416098356246948242e-02 -8.946744352579116821e-02 -3.175623423885554075e-04 -2.569745779037475586e-01 -3.587768226861953735e-02 -2.558008134365081787e-01 -2.256910204887390137e-01 -1.199841573834419250e-01 -3.869727849960327148e-01 2.512111328542232513e-03 2.046268247067928314e-02 3.675294294953346252e-02 -3.916547819972038269e-02 2.978075109422206879e-02 1.207734942436218262e-01 -1.613754481077194214e-01 -1.442718505859375000e-01 -2.089190185070037842e-01 -4.139083921909332275e-01 3.532639518380165100e-02 -5.302847921848297119e-02 -1.370040029287338257e-01 3.590321838855743408e-01 1.623463630676269531e-01 9.010528028011322021e-02 -1.863262057304382324e-01
-1.903842985630035400e-01 4.211170077323913574e-01 2.110437750816345215e-01 9.125187993049621582e-02 -5.565715208649635315e-02 1.228481084108352661e-01 1.323356479406356812e-01 -4.490727186203002930e-01 6.645665317773818970e-02 -1.284054964780807495e-01 -4.079704731702804565e-02 -2.516503334045410156e-01 9.679029881954193115e-02 1.719232052564620972e-01 -6.393421441316604614e-02 -1.032986044883728027e-01 2.618656679987907410e-02 4.764250814914703369e-01 8.713317662477493286e-02 -9.160225279629230499e-03 5.235289409756660461e-02 6.936323642730712891e-02 -2.168119512498378754e-02 -5.408384278416633606e-02 1.362654417753219604e-01 5.379005800932645798e-03 4.394446685910224915e-02 5.191602185368537903e-02 1.195455491542816162e-01 2.443662881851196289e-01 -1.005228459835052490e-01 5.453669652342796326e-02
-1.052706763148307800e-01 7.597858458757400513e-02 -1.562878303229808807e-02 2.096529304981231689e-01 -8.519727736711502075e-02 -5.190313607454299927e-02 4.421618580818176270e-02 -2.298485189676284790e-01 1.121526360511779785e-01 2.992593646049499512e-01 -9.751941263675689697e-02 -1.283740997314453125e-01 -1.421632915735244751e-01 2.608533203601837158e-01 1.070817708969116211e-01 2.190382331609725952e-01 -9.251010417938232422e-02 9.486059099435806274e-02 2.676949650049209595e-02 -1.114690974354743958e-01 3.101712837815284729e-02 -1.326690763235092163e-01 -1.698999851942062378e-01 -5.097137689590454102e-01 -2.125965803861618042e-01 1.809656918048858643e-01 5.631879344582557678e-02 3.962182998657226562e-02 -8.422943204641342163e-02 4.079976081848144531e-01 3.704178705811500549e-02 -5.322780087590217590e-02
1.016540229320526123e-01 4.083391129970550537e-01 6.718714255839586258e-03 1.491643786430358887e-01 -1.553597003221511841e-01 1.789191663265228271e-01 -6.640709191560745239e-02 -2.066408395767211914e-01 4.324736818671226501e-02 -7.064711302518844604e-02 -2.310395538806915283e-01 -2.199859321117401123e-01 1.298781633377075195e-01 1.212758198380470276e-01 1.461313217878341675e-01 -9.162654727697372437e-02 6.205318029969930649e-03 4.779352620244026184e-02 -1.074215322732925415e-01 -3.171626627445220947e-01 1.921589970588684082e-01 -2.267918139696121216e-01 -1.959798187017440796e-01 1.086959317326545715e-01 -2.285199165344238281e-01 2.262606471776962280e-01 -1.375257670879364014e-01 -1.348694693297147751e-02 -1.559145897626876831e-01 2.221775054931640625e-01 -2.790250480175018311e-01 -1.834892667829990387e-02
2.179163694381713867e-01 8.430998027324676514e-02 6.097368896007537842e-02 -1.032705157995223999e-01 -2.054431289434432983e-01 -5.618476122617721558e-02 -1.284675449132919312e-01 -1.291041523218154907e-01 -5.449792370200157166e-02 1.032819524407386780e-01 -1.192187052220106125e-02 -8.434477448463439941e-02 1.562882661819458008e-01 2.008266597986221313e-01 -2.695984952151775360e-02 2.445845007896423340e-01 -3.060907498002052307e-02 1.742890477180480957e-01 -2.369011789560317993e-01 -4.655683934688568115e-01 2.208864092826843262e-01 -4.910824820399284363e-02 -1.666430681943893433e-01 1.686241030693054199e-01 -1.035902574658393860e-01 3.676966577768325806e-02 -7.423751056194305420e-02 -1.102472990751266479e-01 4.005371928215026855e-01 2.092563062906265259e-01 1.784810423851013184e-01 -1.699080318212509155e-01
-1.775120198726654053e-01 6.782534718513488770e-02 2.676129154860973358e-02 -1.706780306994915009e-02 2.339243888854980469e-01 4.995796084403991699e-02 2.121368423104286194e-02 -1.356935650110244751e-01 2.163340710103511810e-02 1.198523119091987610e-01 -6.328276544809341431e-02 -3.185876309871673584e-01 -1.085825264453887939e-01 4.918360114097595215e-01 -1.800798811018466949e-02 1.186908483505249023e-01 1.615836918354034424e-01 1.664264351129531860e-01 -3.168912529945373535e-01 -2.880201935768127441e-01 -1.465530246496200562e-01 -1.373310089111328125e-01 -1.037783250212669373e-01 -9.200239554047584534e-03 1.562853455543518066e-01 -5.325310677289962769e-02 -2.869838774204254150e-01 -1.999348998069763184e-01 1.411073952913284302e-01 6.383306533098220825e-02 1.046644244343042374e-02 1.905186027288436890e-01
7.978820055723190308e-02 9.108477085828781128e-02 2.452792525291442871e-01 -2.448351383209228516e-01 -1.329653859138488770e-01 -1.774612665176391602e-01 -2.979732751846313477e-01 -2.312401682138442993e-01 -4.569318518042564392e-02 -1.550659239292144775e-01 9.193946421146392822e-02 -3.589822649955749512e-01 5.453019216656684875e-02 2.903333604335784912e-01 -3.797701373696327209e-02 -1.823495328426361084e-02 -8.411471545696258545e-02 -9.810151904821395874e-02 3.994020633399486542e-03 -4.133137688040733337e-02 -1.048604026436805725e-02 -1.605188101530075073e-01 -2.514062821865081787e-01 -1.995498239994049072e-01 -8.268857374787330627e-03 3.609296977519989014e-01 -7.617692649364471436e-02 -2.592245638370513916e-01 1.615550518035888672e-01 -1.244183396920561790e-03 2.101691216230392456e-01 1.913797110319137573e-02
-2.334163784980773926e-01 1.649767458438873291e-01 -6.987454835325479507e-03 1.208481937646865845e-01 -8.190114051103591919e-02 -2.733873017132282257e-02 -2.383138537406921387e-01 -2.483541220426559448e-01 -2.267101705074310303e-01 -1.684272885322570801e-01 2.195612490177154541e-01 -1.661661714315414429e-01 1.656656116247177124e-01 2.692345082759857178e-01 1.022918242961168289e-02 -8.556784689426422119e-02 -2.652437388896942139e-01 1.871167868375778198e-01 -2.485449165105819702e-01 4.277539846953004599e-04 2.170061618089675903e-01 1.574037522077560425e-01 -1.369179189205169678e-01 -3.797249123454093933e-02 -2.868139743804931641e-02 5.282352119684219360e-02 -1.745869219303131104e-01 -3.725442886352539062e-01 1.031841784715652466e-01 1.196599826216697693e-01 -2.832308039069175720e-02 -2.385942637920379639e-01
1.212500110268592834e-01 2.305119037628173828e-01 -4.216639325022697449e-03 -1.338854134082794189e-01 -2.299895435571670532e-01 1.673425436019897461e-01 -2.688360810279846191e-01 -2.537843286991119385e-01 -2.023557275533676147e-01 2.740402705967426300e-02 -8.093330264091491699e-02 -1.667840182781219482e-01 2.317725270986557007e-01 2.394043058156967163e-01 5.040562525391578674e-02 3.652214109897613525e-01 -3.429329395294189453e-01 6.399315595626831055e-02 -2.738150358200073242e-01 -1.673031002283096313e-01 7.596301287412643433e-02 -6.410609185695648193e-02 6.965966429561376572e-03 -1.139664947986602783e-01 1.137708276510238647e-01 5.024421028792858124e-03 -3.620951250195503235e-02 2.068056762218475342e-01 1.552900373935699463e-01 1.273324638605117798e-01 1.463152766227722168e-01 -8.514636754989624023e-02
-4.379206597805023193e-01 1.335213333368301392e-01 -8.466199040412902832e-02 1.376344114542007446e-01 -8.363223075866699219e-02 1.005784235894680023e-02 3.846475481986999512e-01 -2.888312339782714844e-01 1.165253371000289917e-01 -3.448996841907501221e-01 -9.961528331041336060e-02 6.877802312374114990e-02 4.352861270308494568e-02 3.327361345291137695e-01 1.100324764847755432e-01 7.047060877084732056e-02 1.273160148411989212e-02 -7.016034424304962158e-02 -7.263992726802825928e-02 -2.302599251270294189e-01 5.062335636466741562e-03 -1.946802735328674316e-01 9.416512399911880493e-02 -1.454918235540390015e-01 -6.524957716464996338e-02 3.372926265001296997e-02 2.094643414020538330e-01 -1.465602368116378784e-01 1.559642516076564789e-02 1.649500876665115356e-01 1.316591650247573853e-01 -4.546279460191726685e-02
-1.602475941181182861e-01 2.576075028628110886e-03 -4.968113079667091370e-02 6.646478176116943359e-02 2.209815569221973419e-02 1.958854198455810547e-01 6.675366312265396118e-02 -2.861699759960174561e-01 -1.267325282096862793e-01 2.551479637622833252e-01 1.803855150938034058e-01 -2.705313265323638916e-01 2.251363396644592285e-01 3.136420547962188721e-01 9.805343113839626312e-03 1.333564966917037964e-01 -9.224816411733627319e-02 5.917552858591079712e-02 -1.691110283136367798e-01 -2.751994691789150238e-02 2.607502043247222900e-01 -2.527616620063781738e-01 -2.130431532859802246e-01 -3.184061050415039062e-01 -2.579637765884399414e-01 -1.741295605897903442e-01 -7.576763629913330078e-02 -4.634414613246917725e-02 -4.830564558506011963e-02 -4.561610519886016846e-03 2.147436439990997314e-01 -1.231013312935829163e-01
-2.373832836747169495e-02 -1.799489259719848633e-01 -1.580290347337722778e-01 -1.940525174140930176e-01 2.098559886217117310e-01 1.943226009607315063e-01 -7.826624810695648193e-02 -4.658673405647277832e-01 -9.177911560982465744e-04 -1.098874136805534363e-01 1.528418716043233871e-02 -2.515378892421722412e-01 -2.714045159518718719e-02 1.173712406307458878e-02 3.240899648517370224e-03 -3.781460970640182495e-02 -1.707838177680969238e-01 8.915149420499801636e-02 -1.810739040374755859e-01 -2.692727148532867432e-01 3.055691719055175781e-02 1.592769622802734375e-01 1.546167284250259399e-01 -2.584547102451324463e-01 -2.640488743782043457e-01 2.356563657522201538e-01 1.104780957102775574e-01 -1.735874414443969727e-01 4.271078109741210938e-02 2.640397548675537109e-01 -6.657689809799194336e-02 -1.363248974084854126e-01
2.048232406377792358e-02 1.463886201381683350e-01 1.967759430408477783e-01 1.054403111338615417e-01 2.777188420295715332e-01 2.222858667373657227e-01 5.159548297524452209e-02 -5.387337133288383484e-02 -1.196548342704772949e-01 3.438246995210647583e-02 -1.411691755056381226e-01 -2.151479721069335938e-01 -6.952697038650512695e-02 3.693179190158843994e-01 -1.356418728828430176e-01 -9.777622763067483902e-04 -9.977329522371292114e-02 1.306223422288894653e-01 -2.169915735721588135e-01 -2.939582765102386475e-01 8.821726590394973755e-02 7.775428891181945801e-02 -3.277578353881835938e-01 -8.713221549987792969e-02 3.391624242067337036e-02 -5.834456160664558411e-02 -1.913176327943801880e-01 -2.386187016963958740e-01 2.629581689834594727e-01 -2.308346033096313477e-01 2.116026878356933594e-01 -1.418663840740919113e-02
-2.949354946613311768e-01 4.759325087070465088e-02 9.734791703522205353e-03 -1.037234440445899963e-02 -2.168901711702346802e-01 2.477094531059265137e-02 1.965487748384475708e-01 5.792115349322557449e-03 5.134014040231704712e-02 -2.701335549354553223e-01 -1.532406359910964966e-01 -1.775070577859878540e-01 -1.879788488149642944e-01 6.421155482530593872e-02 -1.628162413835525513e-01 -2.573144063353538513e-02 6.466101855039596558e-02 2.221312820911407471e-01 -2.265834212303161621e-01 -3.539201021194458008e-01 6.076277047395706177e-02 -4.001249670982360840e-01 -2.529121749103069305e-02 -2.143071591854095459e-01 5.555735528469085693e-02 1.714223921298980713e-01 -2.173108458518981934e-01 -7.245167507790029049e-04 9.812588244676589966e-02 -7.698210328817367554e-02 2.958487868309020996e-01 -6.111819297075271606e-02
-1.150772068649530411e-02 -1.321624070405960083e-01 8.650406450033187866e-02 3.194651007652282715e-02 -8.116234838962554932e-02 3.149934411048889160e-01 1.840770244598388672e-01 -3.082698583602905273e-01 -5.107502266764640808e-02 -8.081988990306854248e-02 6.444881111383438110e-02 -2.881969138979911804e-02 -2.490389645099639893e-01 1.144034788012504578e-01 -1.346354782581329346e-01 3.498136997222900391e-01 -2.599101066589355469e-01 7.324628531932830811e-02 -2.252761274576187134e-01 2.357589304447174072e-01 1.267412006855010986e-01 -1.459502875804901123e-01 -9.685089439153671265e-02 -2.452622354030609131e-01 4.599600285291671753e-02 2.402498126029968262e-01 -6.584314256906509399e-02 1.341881453990936279e-01 2.935415208339691162e-01 -5.090444535017013550e-02 -2.202267386019229889e-02 -2.277629524469375610e-01
-1.623433381319046021e-01 1.805358976125717163e-01 1.194230765104293823e-01 -1.141743510961532593e-01 3.156998008489608765e-02 -1.322862207889556885e-01 1.435445398092269897e-01 -1.549546420574188232e-01 -3.158257901668548584e-02 1.317741908133029938e-02 1.052137985825538635e-01 -3.318692445755004883e-01 -1.043240875005722046e-01 -6.854048371315002441e-02 -8.759777992963790894e-02 1.021366640925407410e-01 9.052650630474090576e-02 4.395940303802490234e-01 -2.691778168082237244e-02 -2.982673645019531250e-01 -1.623071879148483276e-01 3.065322153270244598e-02 -3.771522641181945801e-01 -1.002348139882087708e-01 -3.452932834625244141e-01 4.560872167348861694e-02 5.121899396181106567e-02 -1.156129166483879089e-01 1.496623754501342773e-01 1.739867925643920898e-01 5.555304512381553650e-02 1.755645871162414551e-01
-1.299197226762771606e-01 2.949141263961791992e-01 4.136109352111816406e-01 1.021192297339439392e-01 -1.378421038389205933e-01 7.921665906906127930e-02 -1.377123147249221802e-01 -3.144642412662506104e-01 1.449046880006790161e-01 -2.227970585227012634e-02 2.184637635946273804e-01 -2.226934432983398438e-01 1.713970303535461426e-01 2.951218783855438232e-01 -1.111190319061279297e-01 -5.672642961144447327e-02 7.974146306514739990e-02 1.869852095842361450e-01 -7.185623794794082642e-02 4.344348981976509094e-02 2.670775651931762695e-01 -1.860883682966232300e-01 5.790458992123603821e-02 -1.686422824859619141e-01 5.009043961763381958e-03 1.814023256301879883e-01 1.204939186573028564e-02 -3.034448251128196716e-02 7.215484231710433960e-02 1.616473048925399780e-01 2.433707416057586670e-01 -9.987804293632507324e-02
7.102410495281219482e-02 1.581383496522903442e-01 -4.495117813348770142e-02 1.322556734085083008e-01 -2.357050031423568726e-02 1.513227373361587524e-01 -1.772188954055309296e-02 -1.397882699966430664e-01 -6.897384673357009888e-02 -8.718080818653106689e-02 -1.990990340709686279e-01 -1.779563724994659424e-01 1.621717028319835663e-02 1.921689361333847046e-01 4.778486490249633789e-02 -3.521354496479034424e-02 -2.146993875503540039e-01 2.282444089651107788e-01 -5.444478243589401245e-02 -4.236520826816558838e-01 -2.949430644512176514e-01 -1.662962436676025391e-01 -9.178548306226730347e-02 -2.315246760845184326e-01 -3.034156858921051025e-01 -3.112281672656536102e-02 -2.995539307594299316e-01 -2.961390912532806396e-01 -8.352011442184448242e-02 -1.922276616096496582e-02 -1.912754476070404053e-01 -1.050799638032913208e-01
-1.284386962652206421e-01 -2.559996955096721649e-02 3.454600274562835693e-02 6.269507855176925659e-02 -1.629169881343841553e-01 1.517819520086050034e-02 -2.344596683979034424e-01 -4.497962594032287598e-01 -2.036977112293243408e-01 -2.214009314775466919e-01 5.875115748494863510e-03 -9.863141924142837524e-02 2.869522571563720703e-01 1.236504390835762024e-01 -6.423427909612655640e-02 -8.541493862867355347e-02 -1.864438354969024658e-01 2.653817087411880493e-02 -2.533763349056243896e-01 2.148714661598205566e-02 2.378708571195602417e-01 4.335691779851913452e-02 -3.962718695402145386e-02 -9.006814658641815186e-02 -1.263659745454788208e-01 -1.532412786036729813e-02 -1.755011975765228271e-01 -3.785500526428222656e-01 8.088036626577377319e-02 2.643786370754241943e-01 -8.743701502680778503e-03 -2.219174206256866455e-01
7.126199454069137573e-02 1.755776256322860718e-01 -1.752564162015914917e-01 8.103049546480178833e-02 1.205897890031337738e-02 7.189434021711349487e-02 -1.924616396427154541e-01 -2.832241952419281006e-01 -2.479735910892486572e-01 1.361558437347412109e-01 -2.289470285177230835e-01 -2.044455111026763916e-01 1.755881607532501221e-01 8.482263237237930298e-02 -1.263586580753326416e-01 2.041340172290802002e-01 -3.618580996990203857e-01 1.275671878829598427e-03 -2.235775813460350037e-02 -2.220804803073406219e-02 2.044958025217056274e-01 -2.523401007056236267e-02 2.773101069033145905e-02 -2.655742764472961426e-01 3.609754517674446106e-02 3.141020536422729492e-01 -2.524291351437568665e-02 -1.192235574126243591e-01 3.425368666648864746e-01 -4.700771346688270569e-02 2.154640853404998779e-01 8.867883682250976562e-02
1.398470997810363770e-01 1.800618320703506470e-01 -1.054752841591835022e-01 -1.096935793757438660e-01 6.802958995103836060e-02 -3.355859965085983276e-02 -2.431595325469970703e-01 -2.010737508535385132e-01 -2.233420312404632568e-01 -1.213075146079063416e-01 -1.040270086377859116e-02 -3.497605025768280029e-01 1.186016499996185303e-01 2.308033108711242676e-01 6.486865133047103882e-02 -6.862776726484298706e-02 -5.662019923329353333e-02 3.916147649288177490e-01 -1.110813692212104797e-01 -3.644164502620697021e-01 -1.384523790329694748e-02 -4.920686408877372742e-02 -2.024489367613568902e-04 -1.582769118249416351e-02 -1.223198771476745605e-01 -4.259550198912620544e-02 -1.851956695318222046e-01 -3.410398960113525391e-01 1.514781545847654343e-02 1.083522811532020569e-01 2.843762282282114029e-03 -2.689412832260131836e-01
-1.880887448787689209e-01 4.027047157287597656e-01 3.507750034332275391e-01 8.788980543613433838e-02 -3.942190855741500854e-02 2.371747791767120361e-01 1.352780461311340332e-01 -3.115300536155700684e-01 9.572005271911621094e-02 -1.114499643445014954e-01 -1.435979083180427551e-02 1.774190515279769897e-01 -3.259966149926185608e-02 6.200868636369705200e-02 6.582881510257720947e-02 -3.173287212848663330e-02 1.106275096535682678e-01 1.618378907442092896e-01 9.173408895730972290e-02 -3.042324781417846680e-01 9.175442904233932495e-02 -8.759856224060058594e-02 -1.280409991741180420e-01 -1.889557987451553345e-01 -2.376096323132514954e-02 7.725454121828079224e-02 -2.484535872936248779e-01 -1.050556376576423645e-01 2.755702733993530273e-01 -4.890145361423492432e-02 -1.037924066185951233e-01 2.429316341876983643e-01
2.093878835439682007e-01 2.268794178962707520e-01 3.647668361663818359e-01 -3.866988793015480042e-02 6.521368026733398438e-02 1.307903975248336792e-01 1.995848026126623154e-03 -1.615850627422332764e-01 -2.991203665733337402e-01 -2.090806365013122559e-01 -2.257072031497955322e-01 -5.848869681358337402e-02 3.270839899778366089e-02 3.570476174354553223e-01 -4.586083069443702698e-02 -3.472105413675308228e-02 -9.778301417827606201e-02 3.411378860473632812e-01 -1.608304977416992188e-01 -2.281708866357803345e-01 2.013278901576995850e-01 -1.599789364263415337e-03 -6.743912398815155029e-02 -9.998190402984619141e-02 1.839915961027145386e-01 2.470216304063796997e-01 7.122723013162612915e-02 -1.889184564352035522e-01 5.948259308934211731e-02 4.040110111236572266e-02 2.321013435721397400e-02 -5.436238646507263184e-02
-8.812382072210311890e-02 -9.387900680303573608e-02 4.058610275387763977e-02 -4.037884622812271118e-02 -4.208087548613548279e-02 -9.552221000194549561e-02 1.143087819218635559e-01 -3.380993902683258057e-01 8.335500955581665039e-02 7.663777470588684082e-02 -3.985290825366973877e-01 -3.266491368412971497e-02 1.850826479494571686e-02 1.158423572778701782e-01 -1.574650853872299194e-01 2.162500470876693726e-01 1.210116147994995117e-01 1.228920370340347290e-01 -3.005743920803070068e-01 -1.802850514650344849e-01 1.905184388160705566e-01 -1.351421624422073364e-01 -1.517479121685028076e-01 -1.151909157633781433e-01 1.203192248940467834e-01 2.239906191825866699e-01 -1.504828333854675293e-01 -8.178131282329559326e-02 4.660867899656295776e-02 4.767605960369110107e-01 2.728889696300029755e-02 1.272180080413818359e-01
1.208704560995101929e-01 1.540879905223846436e-01 -9.811539202928543091e-02 -2.137391716241836548e-01 -1.836505383253097534e-01 3.681260645389556885e-01 -1.351630501449108124e-02 -2.613769173622131348e-01 -7.333105802536010742e-02 5.590527877211570740e-02 -4.822406545281410217e-02 -2.492545992136001587e-01 -1.264195591211318970e-01 2.709230184555053711e-01 2.062740623950958252e-01 1.215971633791923523e-01 -2.456662356853485107e-01 7.396025955677032471e-02 -2.111985534429550171e-01 -2.804862558841705322e-01 1.645669788122177124e-01 -1.902655959129333496e-01 3.952258452773094177e-02 -4.121560975909233093e-02 -2.158904224634170532e-01 2.618216276168823242e-01 -1.397592015564441681e-02 -1.945726126432418823e-01 -2.812769077718257904e-02 -1.268374323844909668e-01 -1.509329974651336670e-01 2.007420733571052551e-02
1.593572944402694702e-01 1.390914767980575562e-01 5.042992532253265381e-02 2.762255631387233734e-02 -2.059128433465957642e-01 9.380212426185607910e-02 9.391232393682003021e-03 -2.423762083053588867e-01 -1.051129028201103210e-01 -1.282501816749572754e-01 -3.660431131720542908e-02 -8.116822689771652222e-02 -8.370353281497955322e-02 1.756449788808822632e-01 -5.865047685801982880e-03 -1.087994650006294250e-01 -1.146178841590881348e-01 9.381010383367538452e-02 1.408698782324790955e-02 -2.263052165508270264e-01 2.663902044296264648e-01 2.520696818828582764e-01 -2.277987450361251831e-01 -3.775439262390136719e-01 1.650660485029220581e-01 4.132197499275207520e-01 -6.714971363544464111e-02 -9.671887010335922241e-02 9.576482325792312622e-02 1.270385235548019409e-01 3.411367535591125488e-01 -3.058606199920177460e-02
-2.245856970548629761e-01 8.639327436685562134e-02 -1.491727977991104126e-01 1.149227935820817947e-02 -6.334173679351806641e-02 2.373021095991134644e-01 1.123604923486709595e-01 -2.820083796977996826e-01 4.080834612250328064e-02 1.539996918290853500e-02 1.908212453126907349e-01 -2.577966749668121338e-01 2.070459872484207153e-01 3.737739920616149902e-01 -6.302718073129653931e-02 2.442165017127990723e-01 2.631185203790664673e-02 -4.661509301513433456e-03 -9.096457809209823608e-02 2.972457557916641235e-02 1.683779358863830566e-01 -3.858862519264221191e-01 -2.580312490463256836e-01 -2.035512030124664307e-01 -3.972696140408515930e-02 -1.619797497987747192e-01 -1.056202501058578491e-01 -2.232172787189483643e-01 -1.719281449913978577e-02 -1.060174498707056046e-02 1.087800636887550354e-01 1.417331248521804810e-01
7.100944221019744873e-02 3.777035474777221680e-01 -3.463912606239318848e-01 1.021861135959625244e-01 -4.551303107291460037e-03 4.823227971792221069e-02 -1.017426624894142151e-01 -5.081261321902275085e-02 -6.407604366540908813e-02 -1.089087724685668945e-01 -2.597261918708682060e-04 -1.281922012567520142e-01 -1.307960897684097290e-01 2.616877108812332153e-02 -3.294088244438171387e-01 -4.915319755673408508e-02 -1.118625178933143616e-01 3.050752580165863037e-01 1.915344446897506714e-01 -2.045802474021911621e-01 2.144171297550201416e-01 -3.650054335594177246e-02 -1.564196646213531494e-01 -1.812719106674194336e-01 -2.756384015083312988e-01 1.105992645025253296e-01 -1.465251743793487549e-01 -1.493556499481201172e-01 2.857784330844879150e-01 1.327897757291793823e-01 -7.282036542892456055e-02 -1.418535709381103516e-01
-2.117948681116104126e-01 -6.157040968537330627e-02 -2.162249572575092316e-02 -6.412915140390396118e-02 4.135088995099067688e-02 -2.376119047403335571e-02 -8.354980498552322388e-02 -8.009345829486846924e-02 -1.014101281762123108e-01 -3.270245194435119629e-01 -1.172095909714698792e-01 -1.095544323325157166e-01 -4.598986729979515076e-02 2.397446148097515106e-02 -1.339428871870040894e-01 -1.456840634346008301e-01 -2.402361035346984863e-01 2.304590195417404175e-01 -8.927910774946212769e-02 -3.339899778366088867e-01 -8.262443542480468750e-02 -3.231606781482696533e-01 -3.210984766483306885e-01 -1.845972687005996704e-01 -2.568998038768768311e-01 1.228585373610258102e-02 -6.485497951507568359e-02 -1.161408498883247375e-01 1.349376440048217773e-01 5.155740305781364441e-02 2.789289057254791260e-01 -2.915171682834625244e-01
-1.105750650167465210e-01 9.359305724501609802e-03 2.157092243432998657e-01 1.953492015600204468e-01 -1.720633059740066528e-01 5.159504413604736328e-01 -1.345500797033309937e-01 -1.370530724525451660e-01 -8.103455416858196259e-03 6.492335349321365356e-02 -3.822838887572288513e-02 -2.756022512912750244e-01 -9.170286357402801514e-03 2.326995134353637695e-01 2.152273058891296387e-02 2.937293946743011475e-01 -1.777342893183231354e-02 4.875753540545701981e-03 1.352528855204582214e-02 1.170541346073150635e-01 1.143278107047080994e-01 9.544762969017028809e-02 -2.808010578155517578e-01 -3.001417815685272217e-01 -2.451890707015991211e-02 2.306756973266601562e-01 -1.335754897445440292e-02 8.525477722287178040e-03 1.076307594776153564e-01 2.366064488887786865e-01 -1.037264168262481689e-01 9.947194159030914307e-02
-2.089136093854904175e-01 -2.754424884915351868e-02 -2.802343666553497314e-02 -2.165014110505580902e-02 -3.830616176128387451e-01 1.707955598831176758e-01 2.222449518740177155e-02 -1.979951411485671997e-01 -2.025173977017402649e-02 -6.021446362137794495e-02 -2.020533569157123566e-02 -8.973722159862518311e-02 -5.017419904470443726e-02 2.391061633825302124e-01 -3.418442979454994202e-02 1.037085875868797302e-01 1.412773579359054565e-01 1.971860826015472412e-01 -2.521165013313293457e-01 9.204754978418350220e-02 -2.152362093329429626e-02 -1.549757868051528931e-01 -1.006566211581230164e-01 -4.409212172031402588e-01 -1.202819868922233582e-01 2.586565166711807251e-02 1.246024519205093384e-01 -3.587487936019897461e-01 -3.429777221754193306e-03 1.795716285705566406e-01 3.206535279750823975e-01 -1.697443425655364990e-02
-7.752751559019088745e-02 7.813580334186553955e-02 7.729507051408290863e-04 1.896402090787887573e-01 -1.038119643926620483e-01 8.510685525834560394e-03 5.793963372707366943e-02 6.034622783772647381e-04 -2.830750048160552979e-01 -1.050329953432083130e-01 3.427828475832939148e-02 -3.235306739807128906e-01 -2.764530479907989502e-01 -1.141878217458724976e-01 1.882674545049667358e-02 -1.018121913075447083e-01 -1.310947239398956299e-01 1.074885576963424683e-01 -2.363935559988021851e-01 -2.757639884948730469e-01 1.665135324001312256e-01 -5.399458110332489014e-02 -1.985684037208557129e-02 -2.794105708599090576e-01 1.107405573129653931e-01 1.619440019130706787e-01 -3.796170949935913086e-01 -2.116536200046539307e-01 2.449088245630264282e-01 2.787790894508361816e-01 1.974659506231546402e-03 -7.513993233442306519e-02
-2.131642401218414307e-01 1.374963968992233276e-01 3.661378920078277588e-01 -1.290711909532546997e-01 -1.053818762302398682e-01 1.816486269235610962e-01 -1.574258804321289062e-01 -1.883854717016220093e-01 8.255993574857711792e-02 -1.216837465763092041e-01 -1.372379660606384277e-01 -3.351743817329406738e-01 1.704049855470657349e-01 7.037596404552459717e-02 -3.029241412878036499e-02 1.138492301106452942e-01 1.289011538028717041e-01 2.111638784408569336e-01 -1.619856953620910645e-01 -2.316371500492095947e-01 2.585316896438598633e-01 -1.729371398687362671e-01 -2.513831853866577148e-01 1.566350162029266357e-01 -3.065582215785980225e-01 -4.397321026772260666e-03 3.507209941744804382e-02 1.818326562643051147e-01 2.570407465100288391e-02 7.703331857919692993e-02 1.372246891260147095e-01 2.462048083543777466e-02
1.067111045122146606e-01 -7.290280889719724655e-03 7.137960940599441528e-02 -1.624832004308700562e-01 -5.222808686085045338e-04 2.878710925579071045e-01 1.044048815965652466e-01 -2.277270406484603882e-01 -1.472636014223098755e-01 1.496984660625457764e-01 -1.071004644036293030e-01 8.018051832914352417e-02 2.214590609073638916e-01 2.437047511339187622e-01 4.277424514293670654e-02 -2.245032787322998047e-02 2.246931940317153931e-01 2.385269850492477417e-02 -1.086494326591491699e-01 -8.327747881412506104e-02 1.714987307786941528e-01 -3.510606288909912109e-01 -4.806490987539291382e-02 -8.618980646133422852e-02 1.765595562756061554e-02 4.257382750511169434e-01 -2.536272108554840088e-01 -1.296964287757873535e-01 3.604305908083915710e-02 3.682506084442138672e-01 6.236225366592407227e-02 -5.448702350258827209e-02
-2.925457060337066650e-01 2.358077168464660645e-01 2.495980262756347656e-01 6.749655306339263916e-02 -3.472760319709777832e-01 1.734437495470046997e-01 -1.347614172846078873e-02 -2.072192728519439697e-02 1.611958444118499756e-01 8.773275464773178101e-02 -7.906653732061386108e-02 -2.800751663744449615e-02 -1.429138034582138062e-01 4.670492187142372131e-02 -6.285057961940765381e-02 -1.036737635731697083e-01 1.356996297836303711e-01 1.875359863042831421e-01 -3.502829968929290771e-01 -1.905131489038467407e-01 1.945843249559402466e-01 -1.883226484060287476e-01 -2.227535992860794067e-01 -3.305971324443817139e-01 -1.617424748837947845e-02 8.647606521844863892e-02 -1.572408229112625122e-01 5.140401795506477356e-02 1.377054750919342041e-01 2.174844443798065186e-01 7.664883136749267578e-02 1.028466597199440002e-01
2.617077156901359558e-02 4.921851456165313721e-01 -2.701329998672008514e-02 1.183636765927076340e-02 -1.658452153205871582e-01 4.319041594862937927e-02 5.802243202924728394e-02 3.805626183748245239e-02 -1.221927180886268616e-01 -5.883585289120674133e-02 -1.069307997822761536e-01 -1.708200275897979736e-01 -2.394762188196182251e-01 -1.068056095391511917e-02 -2.583505809307098389e-01 -7.762456685304641724e-02 -1.723876595497131348e-02 1.374907642602920532e-01 1.638533324003219604e-01 -1.486499607563018799e-01 1.687225550413131714e-01 -3.158467113971710205e-01 -1.315363049507141113e-01 -2.408428192138671875e-01 -5.283025279641151428e-02 5.405848100781440735e-02 -8.724172948859632015e-05 -1.530289500951766968e-01 2.171480804681777954e-01 3.719548583030700684e-01 -4.666101932525634766e-02 -2.104349434375762939e-01
8.903928846120834351e-02 2.030050307512283325e-01 2.090384066104888916e-01 -1.309746801853179932e-01 -2.537123858928680420e-02 -4.213414341211318970e-02 -1.846714019775390625e-01 -3.624741137027740479e-01 -1.742227934300899506e-02 -8.166342228651046753e-02 2.212513685226440430e-01 -1.085359901189804077e-01 1.352647244930267334e-01 3.139784634113311768e-01 9.251790493726730347e-02 -1.996484845876693726e-01 -4.394542053341865540e-02 2.027927786111831665e-01 -3.679968789219856262e-02 8.675508201122283936e-02 3.034703731536865234e-01 -2.827238738536834717e-01 -5.974687635898590088e-02 -3.207430541515350342e-01 -1.084342896938323975e-01 2.582836449146270752e-01 7.169246673583984375e-02 4.187972750514745712e-03 5.038177594542503357e-02 2.304625958204269409e-01 -5.650054290890693665e-02 -1.273484081029891968e-01
-2.334198355674743652e-01 -2.182662254199385643e-03 1.511004567146301270e-02 1.338018756359815598e-02 2.274532616138458252e-01 2.019599676132202148e-01 -2.162254750728607178e-01 -1.322090327739715576e-01 -4.897799715399742126e-02 2.219337970018386841e-01 4.932453110814094543e-02 3.342541307210922241e-02 2.162847369909286499e-01 1.697175502777099609e-01 2.274906262755393982e-02 8.348853141069412231e-02 -5.284157022833824158e-02 2.330063134431838989e-01 -2.506153881549835205e-01 -1.334782987833023071e-01 8.020581305027008057e-02 -3.147022724151611328e-01 -3.966506123542785645e-01 -3.292971551418304443e-01 -2.574445605278015137e-01 1.537870317697525024e-01 -3.568636626005172729e-02 2.862787432968616486e-02 3.625829517841339111e-02 -1.200357899069786072e-01 1.059367135167121887e-01 -1.488570123910903931e-01
-2.972317934036254883e-01 2.608225345611572266e-01 1.470676064491271973e-01 -1.597033143043518066e-01 -1.193203330039978027e-01 -5.790992826223373413e-02 1.603624671697616577e-01 -2.422865331172943115e-01 1.596652418375015259e-01 1.786888204514980316e-02 -6.404098868370056152e-02 -2.777425646781921387e-01 1.963767260313034058e-01 2.205501198768615723e-01 -8.802423626184463501e-02 -1.492865830659866333e-01 -1.383300870656967163e-01 5.233463048934936523e-01 -4.832655191421508789e-03 -1.183766573667526245e-01 1.188622415065765381e-01 -9.810701943933963776e-03 7.411549985408782959e-02 -1.172754764556884766e-01 -1.215292960405349731e-01 -1.205698177218437195e-01 -3.125144541263580322e-02 1.036426350474357605e-01 1.509192734956741333e-01 3.257847204804420471e-02 1.153670698404312134e-01 2.268906682729721069e-01
-8.482530713081359863e-02 2.144251167774200439e-01 3.749374300241470337e-02 -5.812971666455268860e-02 -7.511566579341888428e-02 4.411287009716033936e-01 -4.527389258146286011e-02 -2.722215950489044189e-01 -3.876570239663124084e-02 1.550700794905424118e-02 -2.651477232575416565e-02 9.087926894426345825e-02 -2.757587730884552002e-01 1.325147002935409546e-01 1.006485670804977417e-01 2.666738927364349365e-01 5.869823321700096130e-02 1.552236676216125488e-01 -1.676671355962753296e-01 -1.392749883234500885e-02 -3.131756559014320374e-03 -1.399258822202682495e-01 -4.248875081539154053e-01 -7.437858730554580688e-02 -1.861654371023178101e-01 1.131413727998733521e-01 1.552561968564987183e-01 6.976459920406341553e-02 3.211332857608795166e-01 1.562786847352981567e-01 -1.205024719238281250e-01 -9.985627606511116028e-03
-1.713645458221435547e-02 4.258189797401428223e-01 3.248394131660461426e-01 1.232345849275588989e-01 -5.560727044939994812e-02 2.296798825263977051e-01 2.254420667886734009e-01 -2.029264420270919800e-01 3.828978911042213440e-02 -1.033279970288276672e-01 7.801927626132965088e-02 5.153913423418998718e-02 -5.701940506696701050e-02 3.324656514450907707e-03 1.429290324449539185e-01 1.545819174498319626e-02 2.046636044979095459e-01 9.628739953041076660e-02 4.178550466895103455e-02 -2.748150229454040527e-01 7.861976325511932373e-02 -4.621046036481857300e-02 -1.722856312990188599e-01 -2.251238375902175903e-01 -1.533283591270446777e-01 1.293725669384002686e-01 -3.632955551147460938e-01 -2.678301371634006500e-02 2.590262293815612793e-01 4.159556701779365540e-03 -1.006506457924842834e-01 1.942044347524642944e-01
-1.467955559492111206e-01 1.226593628525733948e-01 2.659538527950644493e-03 1.761285066604614258e-01 1.648325026035308838e-01 2.362793833017349243e-01 -1.485382299870252609e-02 -1.969253569841384888e-01 -9.801965951919555664e-02 -8.076122403144836426e-02 3.939405828714370728e-02 -2.807541787624359131e-01 1.185372918844223022e-01 1.022481173276901245e-02 1.584551781415939331e-01 -1.395441442728042603e-01 -4.122613072395324707e-01 2.634769976139068604e-01 -1.034157201647758484e-01 -3.089107573032379150e-01 1.239425837993621826e-01 1.487619802355766296e-02 5.929862335324287415e-02 -2.145716547966003418e-01 -1.993716508150100708e-01 2.405850216746330261e-02 -4.733743518590927124e-02 1.834103763103485107e-01 1.304427385330200195e-01 1.696680635213851929e-01 -1.142781320959329605e-02 -3.497948050498962402e-01
-1.170346438884735107e-01 2.397650331258773804e-01 4.069810733199119568e-03 -1.235307082533836365e-01 -1.005261670798063278e-02 1.753740385174751282e-02 6.615414470434188843e-02 7.117089629173278809e-02 5.890788510441780090e-02 4.243760183453559875e-02 -2.642646133899688721e-01 -3.615481555461883545e-01 -5.905120074748992920e-02 6.123547255992889404e-02 -2.695175409317016602e-01 2.873326539993286133e-01 -3.074004650115966797e-01 -8.303873240947723389e-02 8.509884029626846313e-02 -2.470293045043945312e-01 -5.425539240241050720e-02 -7.418529689311981201e-02 -8.500058203935623169e-02 -4.360182285308837891e-01 -1.711384057998657227e-01 4.347347468137741089e-02 -1.954329609870910645e-01 5.816772580146789551e-02 2.722285389900207520e-01 -6.813133507966995239e-02 9.074132144451141357e-02 1.576092652976512909e-02
-2.979452908039093018e-01 1.216845437884330750e-01 -3.434506356716156006e-01 1.633714735507965088e-01 -2.323835641145706177e-01 1.915189027786254883e-01 6.702475994825363159e-02 -3.530988991260528564e-01 2.237018942832946777e-02 -6.001595780253410339e-02 -4.245774447917938232e-02 -1.152492612600326538e-01 -2.771302163600921631e-01 -1.342640351504087448e-02 -1.348715275526046753e-01 6.722293328493833542e-03 -2.160308808088302612e-01 6.615518033504486084e-02 -9.024097025394439697e-02 -1.189256235957145691e-01 -1.182228885591030121e-02 -4.063982889056205750e-02 -5.395600572228431702e-03 -4.165686666965484619e-01 7.581678777933120728e-02 3.574132621288299561e-01 7.459534704685211182e-02 6.999488174915313721e-02 1.351370215415954590e-01 -7.026792317628860474e-02 3.099741972982883453e-02 -2.676978893578052521e-02
-2.415609657764434814e-01 1.797306686639785767e-01 -5.744319036602973938e-02 8.351619541645050049e-02 -4.422153532505035400e-01 -2.557611279189586639e-02 4.265011101961135864e-02 -2.224069833755493164e-01 -8.869676291942596436e-02 -8.902410417795181274e-02 -2.460906654596328735e-01 -4.987974837422370911e-02 1.666646450757980347e-01 4.000414311885833740e-01 -1.594242304563522339e-01 1.808285564184188843e-01 2.413412332534790039e-01 -5.440531671047210693e-02 -8.985900133848190308e-02 -1.936123892664909363e-02 1.023886073380708694e-02 -7.493174076080322266e-02 4.276542365550994873e-02 -4.630944132804870605e-02 -8.235742896795272827e-02 2.254966795444488525e-01 -1.830754578113555908e-01 -6.671228259801864624e-02 2.027827352285385132e-01 1.845441572368144989e-02 1.363839954137802124e-01 -3.029901385307312012e-01
1.136873289942741394e-02 3.614180684089660645e-01 1.647833436727523804e-01 -1.034511551260948181e-01 2.383422292768955231e-02 -2.614058740437030792e-02 -1.703248471021652222e-01 -3.344956934452056885e-01 1.291836500167846680e-01 -2.831829786300659180e-01 -3.727418184280395508e-02 1.465896726585924625e-03 3.276334106922149658e-01 -2.118618972599506378e-02 -1.201606616377830505e-01 2.250161767005920410e-01 2.172055467963218689e-02 3.676061332225799561e-01 -1.976699233055114746e-01 -1.448031514883041382e-01 4.800122976303100586e-02 1.189319267868995667e-01 -2.259914875030517578e-01 -2.235459685325622559e-01 1.794755607843399048e-01 7.993638515472412109e-02 -1.749902367591857910e-01 9.469610452651977539e-02 -1.850255951285362244e-02 3.209646791219711304e-02 -9.447659552097320557e-02 1.283627450466156006e-01
-1.198127195239067078e-01 7.807625830173492432e-02 5.123391747474670410e-02 -9.108375012874603271e-02 1.269074995070695877e-02 3.369027376174926758e-01 2.940087616443634033e-01 -2.587858140468597412e-01 -1.006622985005378723e-01 -1.479129940271377563e-01 -2.150887548923492432e-01 -1.822939366102218628e-01 -3.765511792153120041e-03 -3.096159175038337708e-02 -6.691572070121765137e-02 -3.525205329060554504e-02 -1.328781396150588989e-01 -7.718504220247268677e-02 7.687525451183319092e-02 -2.440236359834671021e-01 3.484659269452095032e-02 -2.924019992351531982e-01 2.250465601682662964e-01 -1.098742410540580750e-01 9.307302534580230713e-02 -3.118613734841346741e-02 -3.296128809452056885e-01 -1.884745433926582336e-02 1.663420200347900391e-01 1.696054935455322266e-01 1.516782641410827637e-01 -3.831104338169097900e-01
-1.228004544973373413e-01 3.514666557312011719e-01 2.412517368793487549e-01 -6.228588754311203957e-04 -4.042949080467224121e-01 9.512618929147720337e-02 1.362385004758834839e-01 1.573737338185310364e-02 1.737367361783981323e-01 2.000737562775611877e-02 -5.748551711440086365e-02 -1.619077473878860474e-01 1.055624336004257202e-01 3.128271400928497314e-01 -1.572727970778942108e-02 4.590535536408424377e-02 1.362833827733993530e-01 1.853474974632263184e-02 -2.463447749614715576e-01 9.297417104244232178e-02 1.241139695048332214e-01 -2.482063174247741699e-01 5.577100440859794617e-02 -2.857961952686309814e-01 -1.586329638957977295e-01 1.710558086633682251e-01 -5.811022222042083740e-02 7.171962410211563110e-02 2.309798300266265869e-01 2.604725360870361328e-01 3.832579404115676880e-02 -6.895992159843444824e-02
-1.453223358839750290e-02 2.038030922412872314e-01 1.295855045318603516e-01 -2.598879672586917877e-02 -1.330657303333282471e-01 3.001099918037652969e-03 -8.516079932451248169e-02 -2.251901179552078247e-01 -2.239171117544174194e-01 -2.606850862503051758e-01 -2.713640034198760986e-01 -4.048612713813781738e-02 -1.887065023183822632e-01 -1.240517050027847290e-01 -2.569111883640289307e-01 3.291998989880084991e-03 -3.723631799221038818e-01 7.570835947990417480e-02 -2.659281790256500244e-01 -2.716842293739318848e-01 1.899656653404235840e-01 -9.778227657079696655e-02 -1.610074490308761597e-01 -1.019022986292839050e-01 -1.535516530275344849e-01 -1.075237691402435303e-01 -3.453829288482666016e-01 1.302915811538696289e-02 8.666095137596130371e-02 1.448698639869689941e-01 2.742937579751014709e-02 -5.973929655738174915e-04
-1.947305351495742798e-01 2.286762446165084839e-01 1.649112850427627563e-01 -2.868041098117828369e-01 -1.964944750070571899e-01 -6.014740560203790665e-03 -7.555077970027923584e-02 -7.742108404636383057e-02 4.330484196543693542e-02 -1.558747589588165283e-01 -1.108445450663566589e-01 -1.729481369256973267e-01 -2.676460717339068651e-04 1.577629745006561279e-01 -1.507855355739593506e-01 6.839986145496368408e-02 1.806658953428268433e-01 8.336815983057022095e-02 -1.775172948837280273e-01 -1.617451459169387817e-01 2.358915358781814575e-01 -7.265645265579223633e-02 -4.218392372131347656e-01 -3.880613744258880615e-01 7.578022778034210205e-02 1.268107295036315918e-01 8.756572008132934570e-02 -1.368125993758440018e-02 1.362096220254898071e-01 -1.984980255365371704e-01 -1.123581156134605408e-01 -2.057361155748367310e-01
-2.244440317153930664e-01 1.209753826260566711e-01 5.052603036165237427e-02 -7.487552613019943237e-02 5.402584746479988098e-02 1.280924826860427856e-01 2.497071027755737305e-01 -2.246576994657516479e-01 -4.520662873983383179e-02 -1.527373194694519043e-01 1.159771159291267395e-02 -6.571047008037567139e-02 2.439337410032749176e-02 -3.902509808540344238e-02 -2.234101444482803345e-01 -9.444454312324523926e-02 -1.710228919982910156e-01 2.591368257999420166e-01 1.734230369329452515e-01 -2.131441086530685425e-01 3.325191140174865723e-02 -2.353268414735794067e-01 2.386256605386734009e-01 -1.881697475910186768e-01 1.906724125146865845e-01 8.867012709379196167e-02 -2.923195064067840576e-01 -1.303277462720870972e-01 1.733292490243911743e-01 2.265350222587585449e-01 1.606902927160263062e-01 -3.596204221248626709e-01
-2.435453683137893677e-01 -1.114708930253982544e-02 -6.664390116930007935e-02 3.439391730353236198e-03 1.225634738802909851e-01 1.766277402639389038e-01 1.168382540345191956e-02 -1.394660025835037231e-01 -1.357442289590835571e-01 1.036827042698860168e-01 1.685404032468795776e-01 -1.552457958459854126e-01 1.534931245259940624e-03 3.939709663391113281e-01 -2.042833715677261353e-01 1.796527057886123657e-01 -5.476887524127960205e-02 4.615084081888198853e-02 -1.698407530784606934e-02 -1.693655103445053101e-01 3.089742064476013184e-01 1.440154165029525757e-01 6.239112094044685364e-02 -3.138654530048370361e-01 -1.941883414983749390e-01 1.723383516073226929e-01 -1.041904464364051819e-01 2.212581187486648560e-01 -4.127359017729759216e-02 2.524241805076599121e-01 -2.919060885906219482e-01 -1.698007285594940186e-01
-1.521460413932800293e-01 7.044568657875061035e-02 -8.387864381074905396e-02 -1.386420577764511108e-01 2.410390675067901611e-01 1.183903776109218597e-02 4.956395551562309265e-02 -1.319843679666519165e-01 7.217767834663391113e-02 2.027486264705657959e-01 1.335187852382659912e-01 -1.851800978183746338e-01 -9.245490282773971558e-02 3.658428192138671875e-01 -1.446101232431828976e-03 4.139839112758636475e-02 -5.393106024712324142e-03 1.260055899620056152e-01 -3.088560104370117188e-01 -5.102492570877075195e-01 -7.067000865936279297e-02 -4.166445881128311157e-02 -2.358974814414978027e-01 -2.023226320743560791e-01 5.947871133685112000e-02 1.801193952560424805e-01 -3.209241032600402832e-01 6.930091232061386108e-02 -1.969856210052967072e-02 -5.558020994067192078e-02 4.530096799135208130e-02 -2.655162289738655090e-02
-2.655776403844356537e-02 1.559856683015823364e-01 -3.010289184749126434e-02 2.039931416511535645e-01 -3.317704498767852783e-01 2.623996734619140625e-01 3.215712308883666992e-01 -2.416771203279495239e-01 -1.224150732159614563e-01 -8.778446167707443237e-02 -2.345687150955200195e-01 -1.467368900775909424e-01 5.787193402647972107e-02 1.294042021036148071e-01 3.195067495107650757e-02 -1.309064030647277832e-01 2.995108664035797119e-01 1.341117024421691895e-01 -6.708984822034835815e-02 -7.264564931392669678e-02 1.997657865285873413e-01 -1.848010867834091187e-01 2.275849692523479462e-03 -1.951171308755874634e-01 6.838601082563400269e-02 2.954886555671691895e-01 -1.783971488475799561e-01 -1.696026176214218140e-01 -1.657086983323097229e-02 2.922886610031127930e-02 2.335551232099533081e-01 -1.278385221958160400e-01
-2.446537911891937256e-01 1.080567091703414917e-01 1.734834164381027222e-02 4.778018593788146973e-02 2.346404939889907837e-01 3.840230405330657959e-01 8.415430039167404175e-02 -1.130263656377792358e-01 5.534669011831283569e-02 1.274495851248502731e-02 -9.768877923488616943e-02 9.756249189376831055e-02 1.039650440216064453e-01 4.467802643775939941e-01 1.608976125717163086e-01 3.977468311786651611e-01 -1.202561482787132263e-01 9.009098261594772339e-02 -9.546921402215957642e-02 6.793154776096343994e-02 -5.376851931214332581e-02 -1.554818898439407349e-01 -2.917049527168273926e-01 -1.297359615564346313e-01 -4.268413409590721130e-02 1.915756464004516602e-01 1.844923710450530052e-03 -1.265641450881958008e-01 2.227183282375335693e-01 3.533070906996726990e-02 1.260786205530166626e-01 -1.049091946333646774e-02
-2.103640288114547729e-01 3.081927597522735596e-01 5.876928940415382385e-02 -4.705240949988365173e-02 -8.179697394371032715e-02 1.707963347434997559e-01 4.902577027678489685e-02 -6.098964065313339233e-02 -2.555183172225952148e-01 -3.667737543582916260e-01 -2.101759612560272217e-02 -3.104187548160552979e-01 -2.682465314865112305e-01 3.550015389919281006e-02 -3.059268295764923096e-01 6.689732521772384644e-02 1.514595448970794678e-01 3.572574630379676819e-02 -3.291580453515052795e-02 -9.378799796104431152e-02 -9.463766962289810181e-02 -1.289481483399868011e-02 -1.463455334305763245e-02 -1.792909502983093262e-01 -1.442683041095733643e-01 2.043198198080062866e-01 -3.005056083202362061e-01 -1.269871369004249573e-02 -9.835384041070938110e-02 1.571682989597320557e-01 1.677374988794326782e-01 -2.325938493013381958e-01
-2.639362514019012451e-01 -8.903021365404129028e-02 -2.646309435367584229e-01 -1.464473903179168701e-01 1.034274250268936157e-01 2.684678733348846436e-01 -1.138710230588912964e-01 -1.407761126756668091e-01 -1.480916738510131836e-01 -2.601921856403350830e-01 -4.155932366847991943e-02 -1.006643697619438171e-01 -3.611733904108405113e-03 6.943689286708831787e-02 -1.165230348706245422e-01 -1.514514982700347900e-01 -3.188327848911285400e-01 2.887591421604156494e-01 -8.748327940702438354e-02 -3.181821703910827637e-01 -1.203070115298032761e-02 -4.675572365522384644e-02 -3.096071779727935791e-01 -2.395835816860198975e-01 -2.273188084363937378e-01 2.484319172799587250e-02 -1.347437649965286255e-01 -6.313012540340423584e-02 3.461978211998939514e-02 6.902027875185012817e-02 -2.288170857354998589e-03 -2.064453363418579102e-01
-2.173889242112636566e-02 1.426941007375717163e-01 1.674554944038391113e-01 3.140596300363540649e-02 -9.402314200997352600e-03 4.091967642307281494e-02 -8.283098787069320679e-02 -3.435141146183013916e-01 -5.624523013830184937e-02 -2.312825471162796021e-01 1.222114711999893188e-01 -2.632469534873962402e-01 2.276521176099777222e-01 2.206700742244720459e-01 1.488590687513351440e-01 -1.573011428117752075e-01 -2.708995044231414795e-01 1.478499770164489746e-01 -2.213398963212966919e-01 -1.189823970198631287e-01 1.738012880086898804e-01 1.966486871242523193e-01 -2.125180363655090332e-01 2.671050094068050385e-02 -5.306187644600868225e-02 -7.802736479789018631e-03 -3.255540132522583008e-01 -2.300008684396743774e-01 1.751375198364257812e-01 -3.862784430384635925e-02 4.773709923028945923e-02 -2.565999329090118408e-01
-1.181977093219757080e-01 1.979266554117202759e-01 3.073736727237701416e-01 1.534204278141260147e-02 -1.285085082054138184e-01 4.352625459432601929e-02 -8.099626004695892334e-02 -1.939283609390258789e-01 3.612665750551968813e-04 8.113145828247070312e-02 -1.814993023872375488e-01 -4.656350910663604736e-01 3.111082613468170166e-01 -9.777513891458511353e-02 2.449041008949279785e-01 3.590354695916175842e-02 1.634476929903030396e-01 1.458774209022521973e-01 -2.185796350240707397e-01 3.575066477060317993e-02 1.371937692165374756e-01 2.707651583477854729e-03 -2.360404878854751587e-01 -1.952382475137710571e-01 -8.200114220380783081e-02 3.409725725650787354e-01 -1.358880475163459778e-02 -3.003177419304847717e-02 -2.464866638183593750e-02 1.626255810260772705e-01 1.606216281652450562e-02 -6.714250892400741577e-02
-9.856224805116653442e-02 4.184301942586898804e-02 2.068704664707183838e-01 1.195563077926635742e-01 -5.095602571964263916e-02 2.769553661346435547e-02 1.454900652170181274e-01 -1.154899895191192627e-01 -3.692343533039093018e-01 7.426247745752334595e-02 1.777460873126983643e-01 -9.097482264041900635e-02 1.469356566667556763e-01 -6.623138487339019775e-02 -1.537033319473266602e-01 1.867411285638809204e-01 -1.351332068443298340e-01 2.783989012241363525e-01 -8.083473076112568378e-04 -6.522700190544128418e-02 3.383896052837371826e-01 7.639309018850326538e-02 -6.486633419990539551e-02 -2.579342126846313477e-01 -1.942625194787979126e-01 3.019511699676513672e-01 -1.789929568767547607e-01 -2.263771891593933105e-01 2.384453713893890381e-01 1.006170734763145447e-01 -4.114492237567901611e-02 -2.353938072919845581e-01
1.338880062103271484e-01 2.510434091091156006e-01 2.375909872353076935e-02 5.029297899454832077e-03 2.056811153888702393e-01 5.432885885238647461e-02 -1.616429239511489868e-01 -6.122972816228866577e-02 2.145114727318286896e-02 -1.901274174451828003e-01 -3.049607574939727783e-01 -4.489756822586059570e-01 8.203115314245223999e-03 1.656445711851119995e-01 5.431137979030609131e-02 2.506895661354064941e-01 -3.445374369621276855e-01 2.649837136268615723e-01 -8.567105978727340698e-02 -4.000315908342599869e-03 6.215126067399978638e-02 -1.926745921373367310e-01 -4.176242277026176453e-02 -2.716713212430477142e-02 1.259742230176925659e-01 -5.443790927529335022e-02 -3.408778309822082520e-01 -1.261415779590606689e-01 8.166744560003280640e-02 7.153762131929397583e-02 8.479573577642440796e-02 -9.577074646949768066e-02
-3.302375376224517822e-01 3.632762134075164795e-01 1.576651036739349365e-01 -1.291027758270502090e-02 -2.055491358041763306e-01 1.002140641212463379e-01 -2.145984321832656860e-01 -2.266419082880020142e-01 -1.767759770154953003e-01 -1.191651746630668640e-01 3.518089354038238525e-01 -2.488247752189636230e-01 -1.239889860153198242e-02 2.257028780877590179e-02 7.222988456487655640e-02 -3.285401687026023865e-02 -6.787634640932083130e-02 2.178070396184921265e-01 -1.526659238152205944e-03 -1.092087626457214355e-01 1.082729548215866089e-01 7.407996803522109985e-02 -1.348490566015243530e-01 -1.352109611034393311e-01 -2.467316575348377228e-02 2.903129532933235168e-02 -5.351759493350982666e-02 -1.276070177555084229e-01 2.670860886573791504e-01 -4.601604491472244263e-02 3.603651523590087891e-01 -6.764137744903564453e-02
-3.515262901782989502e-01 1.331062912940979004e-01 -9.788520634174346924e-02 8.981258724816143513e-04 -8.127636462450027466e-02 4.483057558536529541e-02 -9.478063881397247314e-02 -7.984992116689682007e-02 3.876483440399169922e-02 -1.707488149404525757e-01 1.342643350362777710e-01 -2.443396020680665970e-03 -1.255943179130554199e-01 2.780666947364807129e-01 -3.469297289848327637e-01 3.641183972358703613e-01 -1.409159302711486816e-01 1.513738632202148438e-01 -8.286210149526596069e-02 -2.983837723731994629e-01 -1.077763885259628296e-01 -1.721199750900268555e-01 -1.075080484151840210e-01 -8.520811796188354492e-02 -1.134269982576370239e-01 1.611189991235733032e-01 -1.729982942342758179e-01 3.464246392250061035e-01 9.110870957374572754e-02 -8.474556356668472290e-02 -1.656675040721893311e-01 -2.208073157817125320e-03
-3.120020925998687744e-01 1.324181854724884033e-01 4.699327051639556885e-02 2.282744098920375109e-04 -1.664644181728363037e-01 -7.533161342144012451e-02 -7.779745012521743774e-02 -2.974192202091217041e-01 -1.477988660335540771e-01 -2.140684425830841064e-01 3.303006291389465332e-01 -1.903917491436004639e-01 -2.037796378135681152e-01 -1.545993387699127197e-01 -2.124079614877700806e-01 3.221153095364570618e-02 -2.242637723684310913e-01 2.647420018911361694e-02 -2.215822786092758179e-02 -1.961637586355209351e-01 2.639139592647552490e-01 -7.717520743608474731e-02 -1.073862910270690918e-01 -6.286772340536117554e-02 -1.056064516305923462e-01 1.776165515184402466e-01 -8.897332474589347839e-03 -3.389993682503700256e-02 2.894475758075714111e-01 3.041450381278991699e-01 9.355103969573974609e-02 1.428113430738449097e-01
-1.525515019893646240e-01 6.240567192435264587e-02 -2.036561965942382812e-01 1.290971785783767700e-01 -9.517856687307357788e-02 1.493620574474334717e-01 1.968924142420291901e-02 -1.474416553974151611e-01 -3.790552169084548950e-02 -1.227837055921554565e-01 1.372005045413970947e-01 -2.377102673053741455e-01 2.959834039211273193e-01 2.727718353271484375e-01 1.333273649215698242e-01 3.502511680126190186e-01 8.694874704815447330e-04 -8.336406201124191284e-02 -3.386424854397773743e-02 7.752258330583572388e-02 8.820064365863800049e-02 -1.899773925542831421e-01 -1.597032546997070312e-01 -4.644340872764587402e-01 2.191078662872314453e-02 -1.785975880920886993e-02 -1.447413563728332520e-01 -1.795289516448974609e-01 -7.224352657794952393e-02 2.303408682346343994e-01 9.809955209493637085e-02 -2.140801548957824707e-01
-2.571069449186325073e-02 5.972169637680053711e-01 -4.939434118568897247e-03 5.810637772083282471e-02 1.358813941478729248e-01 2.253129035234451294e-01 3.566118329763412476e-02 -3.744767010211944580e-01 -3.203581273555755615e-02 -9.249808499589562416e-04 -1.027043610811233521e-01 2.798185311257839203e-02 1.570244729518890381e-01 2.129850983619689941e-01 -1.232916265726089478e-01 1.272391974925994873e-01 3.237439692020416260e-02 2.515675127506256104e-01 7.832454144954681396e-02 -8.292420953512191772e-02 1.127419061958789825e-02 8.615801110863685608e-03 -1.638068705797195435e-01 9.593981318175792694e-03 -1.007098779082298279e-01 -7.756235450506210327e-02 1.632688343524932861e-01 4.490293562412261963e-02 3.573297858238220215e-01 1.239684820175170898e-01 -7.634176313877105713e-02 1.287781447172164917e-01
-4.833013936877250671e-02 5.638930574059486389e-02 3.796275332570075989e-02 -1.159297972917556763e-01 -3.298357129096984863e-01 9.936189651489257812e-02 7.665406167507171631e-02 -4.194877147674560547e-01 4.857831820845603943e-02 1.979291439056396484e-02 -3.814567327499389648e-01 -8.985376358032226562e-02 7.677379995584487915e-02 3.504424393177032471e-01 2.540732324123382568e-01 1.423508971929550171e-01 -8.412601053714752197e-02 1.124297603964805603e-01 6.000451743602752686e-03 -1.733524650335311890e-01 4.035291671752929688e-01 -3.457329422235488892e-02 -2.109930478036403656e-02 -1.366665214300155640e-01 1.666778475046157837e-01 -3.010181896388530731e-02 -1.113337799906730652e-01 -1.170447096228599548e-01 9.785909205675125122e-02 8.426748216152191162e-03 8.143828809261322021e-02 7.223030179738998413e-02
-1.916517615318298340e-01 4.423324763774871826e-01 4.322847351431846619e-02 1.048784032464027405e-01 -1.167567353695631027e-02 -5.646779388189315796e-02 5.603989958763122559e-02 2.225563162937760353e-03 -1.016243994235992432e-01 -7.228001207113265991e-02 -1.914248913526535034e-01 -2.407427877187728882e-01 2.820512950420379639e-01 5.972813814878463745e-02 1.594786345958709717e-02 3.825735151767730713e-01 -1.442569941282272339e-01 5.928444862365722656e-02 -1.125833112746477127e-02 -1.294641792774200439e-01 4.165595397353172302e-02 -1.767728775739669800e-01 3.614652901887893677e-02 -3.137401044368743896e-01 -2.721882164478302002e-01 -1.788982599973678589e-01 -2.532785758376121521e-02 -1.142091453075408936e-01 8.942791819572448730e-02 -6.644823402166366577e-02 -3.121377229690551758e-01 6.948930770158767700e-02
-9.429330378770828247e-02 1.302573829889297485e-01 -2.129555307328701019e-02 -2.481439560651779175e-01 -2.001717686653137207e-01 8.453115075826644897e-02 -2.660998702049255371e-01 -2.625716924667358398e-01 9.677837789058685303e-02 -8.766672015190124512e-02 -2.989643812179565430e-01 -2.310790270566940308e-01 2.217586934566497803e-01 3.358042612671852112e-02 1.440795022062957287e-03 3.038097023963928223e-01 -1.018040925264358521e-01 2.206038534641265869e-01 -1.171988472342491150e-01 -2.619278430938720703e-01 -2.033917605876922607e-02 5.835644155740737915e-02 -1.556973904371261597e-01 4.150432650931179523e-04 1.189248412847518921e-01 -1.550768315792083740e-01 -8.677016198635101318e-02 -3.020460009574890137e-01 -3.582819178700447083e-02 2.288142442703247070e-01 -1.201883777976036072e-01 -2.196346074342727661e-01
-5.488346144556999207e-02 4.334515035152435303e-01 -6.105642765760421753e-02 -1.553113944828510284e-02 -2.073631286621093750e-01 2.715557515621185303e-01 5.056722089648246765e-02 -1.177195757627487183e-01 -1.941437721252441406e-01 -1.493940949440002441e-01 -2.065413892269134521e-01 -2.523946166038513184e-01 2.412461638450622559e-01 1.637229174375534058e-01 2.836539447307586670e-01 -7.980833202600479126e-02 -1.318062394857406616e-01 -7.123215496540069580e-02 -8.035993576049804688e-02 -8.422625064849853516e-02 2.484781146049499512e-01 -9.830927476286888123e-03 -2.694938778877258301e-01 3.427892178297042847e-02 -8.056939393281936646e-02 1.779424250125885010e-01 -7.862014696002006531e-03 1.414798083715140820e-03 2.777451090514659882e-02 2.395484149456024170e-01 -2.507291734218597412e-01 -5.382829904556274414e-02
-2.591986954212188721e-01 1.288131326436996460e-01 9.592232108116149902e-02 2.212724834680557251e-01 -1.219679117202758789e-01 -5.706099327653646469e-03 3.879003971815109253e-02 -2.264076918363571167e-01 -1.350395753979682922e-02 -1.452488899230957031e-01 2.291753888130187988e-01 -2.273402214050292969e-01 2.610407471656799316e-01 1.594529598951339722e-01 -1.646946817636489868e-01 -1.531558036804199219e-01 -2.954190969467163086e-01 1.277762949466705322e-01 -2.957470715045928955e-01 -4.439720883965492249e-02 4.476952552795410156e-02 -2.354079633951187134e-01 -8.289558440446853638e-02 -3.538271412253379822e-02 2.152048982679843903e-02 2.461735159158706665e-01 -2.486701309680938721e-01 -2.145002186298370361e-01 -3.482506144791841507e-03 3.843766450881958008e-02 8.669583499431610107e-02 -2.902667820453643799e-01
-1.970169320702552795e-02 1.023978292942047119e-01 -3.495346009731292725e-02 1.192625388503074646e-01 -2.782119810581207275e-01 2.731618285179138184e-01 -2.036561630666255951e-02 -3.007449209690093994e-01 1.527201384305953979e-01 -1.027853488922119141e-01 -1.439957413822412491e-02 -5.088493227958679199e-02 7.709465175867080688e-02 2.846526801586151123e-01 3.804485127329826355e-02 5.487707257270812988e-01 -3.241912648081779480e-02 -1.105770245194435120e-01 1.804925850592553616e-03 -5.134503915905952454e-02 1.199636682868003845e-01 -1.639581024646759033e-01 1.853928528726100922e-02 -2.326277941465377808e-01 -2.331396639347076416e-01 -1.320048719644546509e-01 -4.344233497977256775e-02 -5.771944671869277954e-02 7.473579607903957367e-03 2.656988799571990967e-01 2.033309489488601685e-01 -6.247568130493164062e-02
-3.830122202634811401e-02 -1.104372665286064148e-01 1.844931691884994507e-01 3.599314391613006592e-01 -1.559393703937530518e-01 2.855483889579772949e-01 1.045087128877639771e-01 -2.114169895648956299e-01 -4.912728816270828247e-02 4.666718654334545135e-03 -1.161695457994937897e-03 -1.967998594045639038e-01 -2.445961534976959229e-02 4.343318939208984375e-01 4.670772701501846313e-03 3.733826577663421631e-01 -8.677662163972854614e-02 2.868389785289764404e-01 -1.096312236040830612e-02 4.474687203764915466e-02 1.764580011367797852e-01 2.686210535466670990e-02 -8.413285017013549805e-02 -2.254986912012100220e-01 -1.128993928432464600e-01 8.390153199434280396e-02 9.797517955303192139e-02 -9.858263283967971802e-02 -6.897500157356262207e-02 1.765170693397521973e-01 -1.644144803285598755e-01 8.752623200416564941e-02
-6.535072624683380127e-02 2.736349701881408691e-01 2.549049258232116699e-01 -1.174164116382598877e-01 -1.879753023386001587e-01 -4.756189510226249695e-02 2.283508889377117157e-02 -3.066017329692840576e-01 -3.874807655811309814e-01 -1.440311037003993988e-02 1.423017382621765137e-01 -1.636358499526977539e-01 2.369054704904556274e-01 1.945145130157470703e-01 -1.518328487873077393e-01 -3.963855654001235962e-02 -1.203545480966567993e-01 8.845691382884979248e-02 -2.114382982254028320e-01 1.096229255199432373e-02 1.375744938850402832e-01 4.427757486701011658e-02 -2.397154867649078369e-01 -3.782916069030761719e-02 -8.587529510259628296e-02 7.387281954288482666e-02 -2.809267342090606689e-01 -2.471501231193542480e-01 1.207500323653221130e-01 -7.614693604409694672e-04 4.609908163547515869e-02 -2.784750759601593018e-01
5.281794071197509766e-02 2.030702084302902222e-01 2.061399221420288086e-01 -5.296491831541061401e-02 -3.243729174137115479e-01 2.143794298171997070e-01 -2.002119719982147217e-01 -1.236828193068504333e-01 3.176268935203552246e-02 -8.087954670190811157e-02 4.141134396195411682e-02 -5.271009206771850586e-01 1.137493327260017395e-01 -3.381177037954330444e-02 5.974447727203369141e-02 1.607009917497634888e-01 1.477090418338775635e-01 9.179151803255081177e-02 -2.778219059109687805e-03 -5.505039915442466736e-02 1.453184038400650024e-01 -1.000687927007675171e-01 -2.375688850879669189e-01 6.446030456572771072e-03 -3.215468302369117737e-02 1.881742179393768311e-01 -1.462356895208358765e-01 1.874161064624786377e-01 -2.965163439512252808e-02 1.704818755388259888e-01 3.534214794635772705e-01 -6.958030164241790771e-02
1.838436573743820190e-01 1.780138015747070312e-01 -3.525689616799354553e-02 1.340547204017639160e-01 -2.119138687849044800e-01 1.659053266048431396e-01 -1.661968529224395752e-01 -1.443697810173034668e-01 -4.459532722830772400e-02 6.822241842746734619e-02 6.023507192730903625e-02 -2.958792746067047119e-01 1.546318233013153076e-01 1.261967271566390991e-01 -7.013275474309921265e-02 1.474654376506805420e-01 -2.679915130138397217e-01 1.805907934904098511e-01 6.190092861652374268e-02 -2.274760007858276367e-01 -2.211295813322067261e-01 -1.556541323661804199e-01 -7.503068447113037109e-02 -1.358395665884017944e-01 -1.929926276206970215e-01 1.679920256137847900e-01 -3.815533518791198730e-01 -2.468870282173156738e-01 -3.058641031384468079e-02 7.204771786928176880e-02 -2.217912077903747559e-01 -2.134156525135040283e-01
-3.305785953998565674e-01 1.449009031057357788e-01 -1.756841689348220825e-01 2.871007472276687622e-02 1.311725527048110962e-01 2.469455748796463013e-01 1.896368265151977539e-01 -3.200360760092735291e-02 -1.822610199451446533e-01 -5.539157241582870483e-02 9.935969859361648560e-02 -2.080541849136352539e-01 2.829924523830413818e-01 9.671618789434432983e-02 -8.067606389522552490e-02 -2.819238929077982903e-03 -1.562921106815338135e-01 3.174214363098144531e-01 -2.305641770362854004e-03 -1.941443681716918945e-01 5.747855454683303833e-02 -2.791888117790222168e-01 -5.412931740283966064e-02 -2.261944115161895752e-02 5.421286448836326599e-02 1.434094458818435669e-01 -4.782319664955139160e-01 1.264636777341365814e-02 1.365853101015090942e-01 5.896664038300514221e-02 7.476489990949630737e-02 -9.894250333309173584e-02
-1.807554960250854492e-01 3.486027121543884277e-01 2.718230187892913818e-01 6.755734793841838837e-03 -2.096544019877910614e-02 2.841169189196079969e-04 4.712253808975219727e-02 -2.318930029869079590e-01 -5.853426083922386169e-02 -6.757535785436630249e-02 -2.235691249370574951e-01 -4.099839925765991211e-01 1.587176322937011719e-01 2.284577488899230957e-02 8.702699840068817139e-02 -3.132341429591178894e-02 1.324489414691925049e-01 3.307304680347442627e-01 -1.204230338335037231e-01 5.469326861202716827e-03 2.545433342456817627e-01 1.044572964310646057e-01 -1.763715296983718872e-01 -2.751637399196624756e-01 -2.714921534061431885e-01 -8.004366606473922729e-02 -4.054579883813858032e-02 1.765148639678955078e-01 -1.272590830922126770e-03 2.106117457151412964e-02 -9.031546115875244141e-02 9.799892455339431763e-02
-3.652616739273071289e-01 1.108928471803665161e-01 -1.960049569606781006e-01 2.288602888584136963e-01 5.741605907678604126e-02 2.996973395347595215e-01 1.277288198471069336e-01 -1.892208904027938843e-01 -5.876628682017326355e-02 -1.447939425706863403e-01 6.783720850944519043e-02 1.172638405114412308e-02 6.164992228150367737e-02 -9.639322757720947266e-02 -1.509665995836257935e-01 1.391452550888061523e-01 -1.716294437646865845e-01 1.012275442481040955e-01 1.190342530608177185e-01 -3.457691073417663574e-01 -1.378706842660903931e-01 -7.009693980216979980e-02 2.900317125022411346e-02 -2.697881460189819336e-01 7.788205146789550781e-02 3.190586566925048828e-01 -2.230592966079711914e-01 -4.417201131582260132e-02 2.865243852138519287e-01 4.355790466070175171e-02 9.132163226604461670e-02 -1.047526821494102478e-01
-1.241189613938331604e-01 2.747942227870225906e-03 -2.055405825376510620e-02 -8.683935157023370266e-04 2.109172195196151733e-01 1.242294088006019592e-01 -1.251044273376464844e-01 -1.392851620912551880e-01 -1.026323065161705017e-01 -7.888583093881607056e-02 5.101628229022026062e-02 -2.194616347551345825e-01 -1.526274234056472778e-01 -9.017059928737580776e-04 2.096979692578315735e-02 -1.193692609667778015e-01 -3.397014439105987549e-01 2.661111950874328613e-01 -1.903662383556365967e-01 -3.686453402042388916e-01 -1.568621546030044556e-01 7.248872425407171249e-03 -3.318413496017456055e-01 -3.010416924953460693e-01 -1.939721554517745972e-01 1.008004620671272278e-01 -2.229664176702499390e-01 -1.931971013545989990e-01 8.792171627283096313e-02 1.099207624793052673e-01 4.178436100482940674e-02 -2.086821794509887695e-01
4.312617331743240356e-02 9.253015369176864624e-02 1.829649657011032104e-01 9.071490168571472168e-02 1.282727122306823730e-01 -5.157226696610450745e-02 -9.696143865585327148e-02 -2.393335998058319092e-01 -2.769200503826141357e-01 -1.183874532580375671e-02 -1.418213248252868652e-01 -4.182175099849700928e-01 -2.037238925695419312e-01 5.486501753330230713e-02 4.279452934861183167e-02 5.055804923176765442e-02 -1.515090763568878174e-01 3.639920949935913086e-01 -1.462055742740631104e-01 -2.231857031583786011e-01 -2.315538749098777771e-02 -2.006440013647079468e-01 5.045205727219581604e-02 -1.626560240983963013e-01 1.062165945768356323e-01 8.558209985494613647e-02 3.120411001145839691e-02 -9.832780063152313232e-02 -1.225950792431831360e-01 1.737078130245208740e-01 9.622251242399215698e-02 -4.014863073825836182e-01
-2.465010434389114380e-01 2.253400534391403198e-01 -2.711228430271148682e-01 1.217572540044784546e-01 2.577848732471466064e-02 4.621150728780776262e-04 5.761010199785232544e-02 -2.344937622547149658e-01 -1.349595636129379272e-01 6.660787016153335571e-02 7.651624083518981934e-02 -4.033800959587097168e-01 1.853680610656738281e-01 2.470285296440124512e-01 -1.123674884438514709e-01 2.526356577873229980e-01 2.511346479877829552e-03 -1.303424090147018433e-01 1.040554866194725037e-01 -5.171262845396995544e-02 1.543380320072174072e-01 -3.622156381607055664e-01 -1.709604561328887939e-01 -1.316679567098617554e-01 3.222008049488067627e-02 8.083572983741760254e-02 2.051224745810031891e-02 -2.023225575685501099e-01 -2.674067765474319458e-02 2.750180959701538086e-01 1.256675720214843750e-01 -7.033841311931610107e-02
-2.688673436641693115e-01 4.037250280380249023e-01 9.785689413547515869e-02 -6.115367263555526733e-02 -1.050083860754966736e-01 2.068694494664669037e-02 -7.624439150094985962e-02 -1.384602189064025879e-01 1.567277610301971436e-01 -2.723186314105987549e-01 -2.934764921665191650e-01 -1.273598074913024902e-01 -1.697704941034317017e-01 -1.056318059563636780e-01 -2.520296871662139893e-01 -5.539666116237640381e-02 -2.761454582214355469e-01 7.049033790826797485e-02 -1.169160604476928711e-01 -2.581823766231536865e-01 1.116604208946228027e-01 -9.510876238346099854e-02 -3.367158174514770508e-01 -3.391809761524200439e-02 -6.118818651884794235e-03 3.851322457194328308e-02 -7.847532629966735840e-02 -6.432733032852411270e-03 1.096540391445159912e-01 2.555938065052032471e-01 1.688983174972236156e-04 1.570249646902084351e-01
7.971187680959701538e-02 4.981666207313537598e-01 -4.024201771244406700e-04 -3.686363995075225830e-02 -4.061443731188774109e-02 -3.790207579731941223e-02 -3.389105945825576782e-02 -1.814800947904586792e-01 5.329184606671333313e-02 1.585232615470886230e-01 -1.526696383953094482e-01 -4.731303751468658447e-01 1.851020604372024536e-01 1.591989845037460327e-01 -3.956374898552894592e-02 2.942834496498107910e-01 -2.101526707410812378e-01 1.863642483949661255e-01 -7.179069332778453827e-03 -1.709535717964172363e-01 3.315601497888565063e-02 1.602110862731933594e-01 1.162804141640663147e-01 -2.242548614740371704e-01 -9.043712913990020752e-02 -7.058447599411010742e-02 -5.575142428278923035e-02 -1.011620312929153442e-01 9.043607860803604126e-02 -1.307385228574275970e-02 -1.829695105552673340e-01 -1.302343308925628662e-01
1.898363530635833740e-01 1.731317788362503052e-01 1.651569753885269165e-01 9.919905662536621094e-02 -8.280822634696960449e-02 2.912258803844451904e-01 5.405420064926147461e-02 -3.118804395198822021e-01 -4.250026121735572815e-02 -2.064625173807144165e-02 -1.691184341907501221e-01 -3.707538545131683350e-01 -2.490605115890502930e-01 3.032524883747100830e-01 6.893697381019592285e-02 6.183429062366485596e-02 -2.510977983474731445e-01 -4.339691717177629471e-03 -1.122539415955543518e-01 -9.025216847658157349e-02 2.926246523857116699e-01 -8.312304317951202393e-02 -1.303861588239669800e-01 -9.994388371706008911e-02 -6.867425143718719482e-02 1.726514548063278198e-01 8.205197751522064209e-02 3.831047192215919495e-02 -6.722959131002426147e-02 1.118513196706771851e-01 -2.496021687984466553e-01 2.207895815372467041e-01
2.424241006374359131e-01 2.962303161621093750e-01 2.213299870491027832e-01 -6.915877759456634521e-02 -1.419637501239776611e-01 -1.395777314901351929e-01 -6.927233189344406128e-02 -2.439717948436737061e-01 -2.532502114772796631e-01 1.601339578628540039e-01 3.775009419769048691e-03 -1.036264300346374512e-01 1.646377593278884888e-01 9.161848574876785278e-02 1.152991876006126404e-01 2.131938487291336060e-01 7.243696600198745728e-02 1.571896672248840332e-01 -1.573037654161453247e-01 -3.947473168373107910e-01 1.173971593379974365e-01 -4.037662595510482788e-02 -9.537753462791442871e-02 -3.873531520366668701e-02 -1.142810955643653870e-01 2.708929963409900665e-02 -1.505922824144363403e-01 -6.682985275983810425e-02 3.797000944614410400e-01 2.481755614280700684e-01 1.261259913444519043e-01 4.278755187988281250e-02
-2.581503689289093018e-01 2.166472822427749634e-01 2.326410263776779175e-02 1.080021262168884277e-01 3.339561522006988525e-01 1.069185063242912292e-01 -7.310041040182113647e-02 -2.044963836669921875e-01 -1.409911513328552246e-01 1.869762539863586426e-01 -9.875314682722091675e-02 -5.268546193838119507e-02 -1.544422954320907593e-01 2.777945101261138916e-01 -3.482413291931152344e-02 7.327077537775039673e-02 1.473934054374694824e-01 2.808710932731628418e-01 -1.305302679538726807e-01 -2.216109931468963623e-01 1.159029603004455566e-01 2.261259257793426514e-01 -2.963875234127044678e-01 -1.050659492611885071e-01 7.913649082183837891e-02 8.879841119050979614e-02 -3.329051733016967773e-01 -2.076620757579803467e-01 6.363446265459060669e-02 -1.511403359472751617e-02 1.616676151752471924e-01 -2.001259475946426392e-02
1.788846105337142944e-01 6.971787661314010620e-02 -1.937287300825119019e-02 1.303360564634203911e-03 1.323848776519298553e-02 4.924039915204048157e-02 1.850528419017791748e-01 -1.773040443658828735e-01 2.365887165069580078e-01 -5.432762205600738525e-02 8.926755934953689575e-02 -1.257001459598541260e-01 6.960853189229965210e-02 2.163759320974349976e-01 -1.634470671415328979e-01 -1.009210851043462753e-02 2.714155055582523346e-02 -1.210656687617301941e-01 -3.551635742187500000e-01 -4.660197198390960693e-01 -4.293542355298995972e-03 -3.498311042785644531e-01 -6.996352970600128174e-02 -2.165317982435226440e-01 4.080733656883239746e-02 2.119944244623184204e-01 -2.040224708616733551e-02 1.871923506259918213e-01 2.934611439704895020e-01 -3.792827576398849487e-02 -7.178397476673126221e-02 -1.601272672414779663e-01
7.448378950357437134e-02 1.363943680189549923e-03 1.009776219725608826e-01 1.686933040618896484e-01 -1.458482891321182251e-01 2.325642853975296021e-01 -2.490222826600074768e-02 -4.190954864025115967e-01 -2.466934174299240112e-01 -1.148429140448570251e-01 5.567836761474609375e-02 -1.363527029752731323e-01 1.113756820559501648e-01 2.088925391435623169e-01 -1.072522178292274475e-01 -1.711444854736328125e-01 -1.880996525287628174e-01 1.232760697603225708e-01 -4.981171190738677979e-01 -2.082379460334777832e-01 8.528117090463638306e-02 1.151144504547119141e-02 -2.342569977045059204e-01 -4.652266576886177063e-02 -5.896634608507156372e-02 -1.556633263826370239e-01 -5.111258104443550110e-02 -9.114694595336914062e-02 2.227825671434402466e-01 -3.628777712583541870e-02 -3.788935393095016479e-02 -1.186741590499877930e-01
-2.229799181222915649e-01 1.268144547939300537e-01 9.912177175283432007e-02 -1.962245255708694458e-01 -1.957289874553680420e-01 -6.409452110528945923e-02 -2.124474570155143738e-02 -7.073453813791275024e-02 -3.371163904666900635e-01 -8.116775006055831909e-02 4.790652915835380554e-02 -2.913682758808135986e-01 1.205990090966224670e-02 -1.009546965360641479e-01 -3.541230410337448120e-02 1.302844882011413574e-01 -2.380306422710418701e-01 2.257493734359741211e-01 -1.712252199649810791e-01 -2.265480905771255493e-01 1.538463085889816284e-01 -1.669546472840011120e-03 -2.559910714626312256e-01 -1.656819730997085571e-01 -1.471920590847730637e-02 2.151041924953460693e-01 -6.409719586372375488e-02 -8.256035298109054565e-02 1.713610440492630005e-01 2.533415853977203369e-01 2.922461330890655518e-01 2.464186698198318481e-01
-6.398548930883407593e-02 3.085223436355590820e-01 2.233268767595291138e-01 -1.029481552541255951e-02 -4.404273331165313721e-01 1.719700098037719727e-01 1.141759231686592102e-01 -4.613169282674789429e-02 2.537136673927307129e-01 -9.452865272760391235e-02 -1.712383925914764404e-01 -1.288785636425018311e-01 7.142719626426696777e-02 2.240423858165740967e-01 -1.104445680975914001e-01 6.596952676773071289e-02 1.622246056795120239e-01 -2.003513090312480927e-02 -1.877568215131759644e-01 8.746904134750366211e-02 1.056473404169082642e-01 -1.257058531045913696e-01 6.274110078811645508e-02 -2.598698735237121582e-01 -8.704110980033874512e-02 2.110371738672256470e-01 -2.745416462421417236e-01 5.977817624807357788e-02 2.294028103351593018e-01 2.056818306446075439e-01 7.814396917819976807e-02 -1.441838443279266357e-01
-3.185814246535301208e-02 3.212246596813201904e-01 2.781415916979312897e-02 -1.878989189863204956e-01 -2.779189683496952057e-02 2.643264234066009521e-01 1.710793673992156982e-01 -2.625634074211120605e-01 1.927708983421325684e-01 -9.177916496992111206e-02 1.022892221808433533e-01 -1.632194817066192627e-01 6.989668589085340500e-03 2.531561553478240967e-01 1.704355776309967041e-01 -9.647891856729984283e-03 2.805780060589313507e-02 -9.126847237348556519e-02 -4.573099911212921143e-01 -8.295643329620361328e-02 -4.991802945733070374e-02 8.321122825145721436e-02 7.067620754241943359e-02 -2.221998274326324463e-01 -4.709983989596366882e-02 8.502560853958129883e-02 5.609722808003425598e-02 1.956927217543125153e-02 4.294085502624511719e-01 2.629915438592433929e-02 -1.062975153326988220e-01 -1.289585530757904053e-01
-4.381923973560333252e-01 -9.544182568788528442e-02 -6.397397257387638092e-03 -1.676327884197235107e-01 2.568241767585277557e-02 1.700276732444763184e-01 -3.707737848162651062e-02 -3.616946339607238770e-01 -1.169385313987731934e-01 -1.479081064462661743e-01 -5.114335566759109497e-02 -3.338064551353454590e-01 -3.547769412398338318e-02 -1.617427915334701538e-01 6.592371314764022827e-02 1.374386399984359741e-01 3.907271474599838257e-02 4.287704825401306152e-02 -1.066754609346389771e-01 -3.284775316715240479e-01 1.008225008845329285e-01 1.807326972484588623e-01 -5.664544925093650818e-02 -1.983851492404937744e-01 9.610725939273834229e-02 3.322873115539550781e-01 -8.597380667924880981e-02 1.228481158614158630e-01 -7.221074774861335754e-03 3.375539556145668030e-02 1.958668678998947144e-01 -1.378203183412551880e-01
2.886300906538963318e-02 -4.614782333374023438e-02 7.414467632770538330e-02 1.239134818315505981e-01 2.256076484918594360e-01 1.580574363470077515e-01 -8.868116140365600586e-02 -1.810373663902282715e-01 9.755523502826690674e-02 8.414458483457565308e-02 6.013186275959014893e-02 4.714870825409889221e-02 -1.146216243505477905e-01 4.443804621696472168e-01 9.273260831832885742e-02 2.268400788307189941e-01 -2.227214276790618896e-01 2.526620924472808838e-01 -1.317286789417266846e-01 -1.775800585746765137e-01 1.348240077495574951e-01 -1.170502901077270508e-01 -1.499640345573425293e-01 -4.083387851715087891e-01 -8.171968907117843628e-02 1.414372026920318604e-01 2.582455426454544067e-02 -1.615696549415588379e-01 -6.341907661408185959e-03 -3.172729164361953735e-02 3.263975083827972412e-01 -1.486165225505828857e-01
-7.312275469303131104e-02 4.400165975093841553e-01 1.072075590491294861e-01 -5.971574410796165466e-02 4.633092507719993591e-02 7.112537324428558350e-02 3.437475860118865967e-02 -4.452468752861022949e-01 1.737651601433753967e-02 -8.413148671388626099e-02 -1.522225141525268555e-01 -1.537864357233047485e-01 4.163065552711486816e-02 2.197711318731307983e-01 -7.777204364538192749e-02 -6.336386501789093018e-02 2.687202207744121552e-02 4.224622845649719238e-01 5.397332832217216492e-02 -4.931366536766290665e-03 1.596964895725250244e-01 1.143603846430778503e-01 -5.901350826025009155e-02 -3.910478949546813965e-02 -5.319634452462196350e-02 -1.753863394260406494e-01 -5.999166890978813171e-02 -1.211641058325767517e-01 2.857401072978973389e-01 2.616572380065917969e-01 -1.489164084196090698e-01 1.231441795825958252e-01
-6.740375608205795288e-02 1.773386001586914062e-01 3.521234542131423950e-02 -2.572298049926757812e-02 -1.284262537956237793e-02 1.273465808480978012e-02 3.347842991352081299e-01 -3.581307828426361084e-01 -1.068151965737342834e-01 -1.050847694277763367e-01 1.425296440720558167e-02 -2.321510389447212219e-02 1.976082026958465576e-01 2.280669361352920532e-01 -2.076289504766464233e-01 3.785611093044281006e-01 2.453710585832595825e-01 7.194977719336748123e-03 -2.117487043142318726e-01 -4.773732647299766541e-02 2.059450447559356689e-01 5.461009964346885681e-02 -2.279509902000427246e-01 -2.037211209535598755e-01 1.158796697854995728e-01 8.072736114263534546e-02 -1.888251155614852905e-01 -2.061361819505691528e-01 2.571692131459712982e-02 -5.059853196144104004e-02 3.615513443946838379e-02 -2.681589424610137939e-01
-9.782142192125320435e-02 -5.502051860094070435e-02 8.902258425951004028e-02 3.741505742073059082e-02 -6.464992463588714600e-02 1.507915705442428589e-01 6.980579346418380737e-02 -3.651372194290161133e-01 -2.014734297990798950e-01 -4.486705660820007324e-01 -1.580761745572090149e-02 -3.147754073143005371e-01 -5.975701287388801575e-02 7.333768159151077271e-02 2.386441268026828766e-02 -1.519486308097839355e-01 3.485642075538635254e-01 2.317373603582382202e-01 -6.837651878595352173e-02 -2.822722494602203369e-02 2.305913567543029785e-01 2.730968780815601349e-02 -9.909036755561828613e-02 -2.307059317827224731e-01 -1.186952590942382812e-01 -5.467265471816062927e-02 -5.652286112308502197e-02 -1.798269748687744141e-01 -1.585542224347591400e-02 2.682683169841766357e-01 1.641247794032096863e-02 -1.280349344015121460e-01
1.319629419595003128e-02 1.790555119514465332e-01 5.830051377415657043e-02 -4.989081621170043945e-02 -1.807189136743545532e-01 4.210772737860679626e-02 2.490352094173431396e-01 -3.645708858966827393e-01 -1.728598587214946747e-02 -5.228591337800025940e-02 -1.096633225679397583e-01 -3.252779692411422729e-02 9.839181602001190186e-02 1.766345053911209106e-01 -1.810141205787658691e-01 1.256812214851379395e-01 1.500513851642608643e-01 2.917589247226715088e-01 -4.653267189860343933e-02 1.882770210504531860e-01 1.431606709957122803e-01 3.644999116659164429e-02 -2.051668167114257812e-01 -4.540440738201141357e-01 2.224482968449592590e-02 1.863252520561218262e-01 3.422594442963600159e-02 -2.308451533317565918e-01 -1.424006968736648560e-01 2.135550081729888916e-01 1.944390684366226196e-01 -1.351531744003295898e-01
2.759963832795619965e-02 5.441976711153984070e-02 -8.577749878168106079e-02 -1.946724765002727509e-02 -2.429324239492416382e-01 4.834544658660888672e-02 6.532723456621170044e-02 -2.865702807903289795e-01 1.390118449926376343e-01 7.537152618169784546e-02 -3.528023958206176758e-01 4.100377112627029419e-02 -9.690476953983306885e-02 1.824733465909957886e-01 -1.455031335353851318e-01 4.045719653367996216e-02 9.873751550912857056e-02 1.612555086612701416e-01 -1.659983992576599121e-01 7.749304641038179398e-03 1.847806423902511597e-01 -1.930960118770599365e-01 -1.388112455606460571e-01 -2.671448886394500732e-01 1.138319075107574463e-01 8.781401067972183228e-02 -2.629395723342895508e-01 -4.345616698265075684e-01 2.434056103229522705e-01 2.239706069231033325e-01 -9.470587968826293945e-02 -4.103945940732955933e-02
-5.214791893959045410e-01 3.051903247833251953e-01 -3.367176279425621033e-02 3.897401737049221992e-03 6.821342557668685913e-02 3.257608041167259216e-02 1.085262298583984375e-01 -2.523247711360454559e-02 -1.233898550271987915e-01 -4.010923802852630615e-01 1.460079550743103027e-01 -2.071928232908248901e-01 -1.191521883010864258e-01 -8.425853401422500610e-02 -2.252522483468055725e-02 1.994397491216659546e-01 -1.253082454204559326e-01 1.422608196735382080e-01 -2.155706137418746948e-01 -1.769160032272338867e-01 1.412187516689300537e-01 -3.715855255722999573e-02 -3.187181949615478516e-01 2.736034616827964783e-02 -1.274023205041885376e-01 6.285268813371658325e-02 -1.500654816627502441e-01 -1.453410983085632324e-01 3.950102720409631729e-03 1.028704121708869934e-01 -4.195446148514747620e-02 1.285808719694614410e-02
-2.611884772777557373e-01 1.838337779045104980e-01 -8.847813308238983154e-02 -2.116845995187759399e-01 -1.268766634166240692e-02 2.105520851910114288e-02 -6.284797191619873047e-02 -4.774695262312889099e-02 2.936782538890838623e-01 -2.925144433975219727e-01 -1.813195459544658661e-02 -2.822854518890380859e-01 1.606550514698028564e-01 7.927198708057403564e-02 3.799402387812733650e-03 2.249780297279357910e-01 6.861907988786697388e-02 2.469871044158935547e-01 -3.327080309391021729e-01 -5.212030932307243347e-02 3.531320691108703613e-01 -1.612767577171325684e-01 -3.115964122116565704e-02 -1.310973614454269409e-01 -1.686789840459823608e-01 -1.363613009452819824e-01 1.498620025813579559e-02 -1.528722643852233887e-01 1.640367656946182251e-01 -9.291753172874450684e-02 -2.227615267038345337e-01 -1.288194768130779266e-02
-2.904458902776241302e-02 1.851554214954376221e-01 9.175204485654830933e-02 1.094916276633739471e-02 -3.252894282341003418e-01 -1.883884519338607788e-02 3.402674794197082520e-01 -2.332392781972885132e-01 6.180609390139579773e-02 3.990967944264411926e-02 -3.685629963874816895e-01 -1.956409960985183716e-01 -9.538704901933670044e-02 3.761895895004272461e-01 -1.033827215433120728e-01 8.088990300893783569e-02 1.180662512779235840e-01 4.274164885282516479e-02 -6.694292277097702026e-02 3.493735194206237793e-02 1.059153117239475250e-03 -1.147539727389812469e-02 9.533895552158355713e-02 -2.215924263000488281e-01 -8.756677806377410889e-02 1.317886710166931152e-01 -1.148607209324836731e-01 -2.114004939794540405e-01 2.348100841045379639e-01 2.167356908321380615e-01 7.965116202831268311e-02 -2.478746324777603149e-01
[truncated: 3,277,997 more chars]
