# Supplementary material for: The Language of Innovation
Source: PLoS One. 2020 Apr 30;15(4):e0230107. doi: 10.1371/journal.pone.0230107 (PMC7194493; doi:10.1371/journal.pone.0230107)
Supplement: S13 File — (GZ) [file pone.0230107.s013.tar.gz › 1991-1995/V2codes_4500_1991-1995-32.txt]

UNK
H01L0021
H04N0005
H04N0001
G03G0015
A61K0031
G02F0001
G06F0003
H01L0027
H05K0003
H01L0023
H01L0029
G06F0017
H04N0007
B41J0002
G01N0033
G06T0001
H05K0001
G03G0021
G06F0013
B32B0027
G06F0015
C02F0001
C08K0005
E04B0001
G11B0005
G02B0006
G06F0009
A61K0008
G03F0007
C12N0015
G01R0031
H04L0012
G01N0021
A61K0038
G06F0012
C07K0014
B29C0045
G11B0007
B01D0053
G06F0011
B29K0105
G01B0011
H04B0001
A23L0001
C12R0001
G11B0020
C04B0035
H04B0007
C08K0003
G09G0005
A61K0009
G06F0001
C08J0005
G05B0019
B65G0047
H01R0013
C09D0005
G02B0005
H04M0001
B41J0029
H04M0003
H04M0011
C23C0014
C08L0023
C07B0061
B65D0085
A61B0005
H04N0009
G06Q0050
A61P0043
C22C0038
B41M0005
F02D0041
B29L0031
G09G0003
H05K0007
C12N0001
H04Q0003
B29C0033
G02B0007
G01N0027
G02B0027
G06T0007
H01M0010
A61B0017
H04L0029
C12Q0001
G06T0011
C09K0003
C12P0021
A61K0047
C08L0101
G11B0027
C23C0016
B01J0023
C12N0009
H02M0007
B32B0005
B65D0081
B32B0015
G08G0001
G11B0019
H01L0031
G11C0011
G03B0017
B29C0047
A61P0031
G09F0009
B32B0007
C08F0002
H04Q0009
G03C0001
F16F0015
A61Q0019
C08G0018
F02D0045
H04B0010
B42D0015
B29C0065
H03K0017
H01S0005
F16K0031
G06K0019
A61K0039
E04B0002
C08G0059
G06F0019
A61P0009
E04G0021
G11B0015
H05K0013
B05D0007
G03B0027
C21D0009
H04Q0007
H01J0037
C12N0005
G01N0001
C08L0067
B60R0021
A61P0035
H01M0004
A61P0025
F24F0013
H05B0003
G02B0026
E04F0013
H01R0004
B60R0016
F01N0003
F16H0061
C07K0016
G06T0009
C11D0003
H03M0007
H02J0007
H01S0003
B09B0003
G11B0033
G11B0021
A01N0043
B41J0013
B65H0005
C07C0069
G01R0033
B23K0026
H01L0033
E06B0003
B65H0003
H04J0003
C04B0028
G06K0009
G01D0005
H02K0005
F21S0008
A61Q0005
H01F0001
G01S0007
C04B0041
H02G0003
C02F0003
C08J0007
F02B0075
B29C0070
G01B0007
C21D0008
H01F0027
H02M0003
H01B0013
F24F0001
A61F0002
B29L0009
H03K0019
H04L0007
B01J0019
G11B0011
C30B0029
C08L0083
B01J0031
F02B0003
C08L0063
A61P0037
A61K0035
F16C0033
B01J0020
H01M0002
B65G0001
B05D0001
F16J0015
G01C0021
C08F0004
H01F0041
C08J0009
G01B0021
D01F0006
B23K0009
B08B0003
C08J0003
G06T0005
H05K0005
H04Q0011
A61B0001
H01J0009
A61P0003
C08L0033
E05B0065
G11B0023
B65H0029
A61K0036
B65D0005
G06Q0010
B29C0043
B60R0013
B41J0005
F04D0029
G05F0001
H04L0001
C07D0401
G10K0011
A61F0013
H01Q0001
E03C0001
E04C0002
C09J0007
A61P0029
G03F0001
B60K0017
B65D0025
E04H0001
G01J0001
H01B0003
F24F0011
B65G0061
H01J0029
B01D0046
G06K0017
B60J0005
G06T0003
E02F0009
B60H0001
H01R0043
H01G0004
H03F0003
C08F0008
B01D0035
C11D0001
B22D0011
B62D0025
H05K0009
G05D0001
G06K0007
A61P0001
C08G0063
H01B0007
B29L0007
B25J0009
G02B0023
B65D0083
D06M0101
G05D0023
H04B0003
B60N0002
G07F0007
B23P0019
B66F0009
A61P0017
E04F0015
H04L0027
A61B0019
G01N0029
G01S0013
F24F0007
B41J0011
B60Q0001
A01N0025
H02K0007
G11B0017
A23L0003
B23P0021
G03B0013
B60T0008
C07K0001
C08L0027
F16H0059
B01J0027
C21D0001
F16F0009
C08L0051
H01R0012
H01B0001
D06M0015
G03G0005
H02H0007
B65H0007
B65H0001
G10K0015
F24H0001
B32B0003
F04C0018
A47K0003
E04D0013
B29C0039
B65D0001
H05B0006
B22F0003
B29C0049
G10H0001
G07D0009
B65D0077
B29C0055
C07D0405
D04H0001
C07D0213
C07F0009
A61M0001
B29C0035
A01G0009
C07F0007
C08L0025
G11C0017
G01F0001
C10N0040
G05D0003
H04R0001
E02D0029
B23K0001
H01P0001
C08K0007
A47J0027
C07C0067
B65D0065
B01D0029
C01B0031
A61F0005
H05B0041
G01R0019
H04L0025
B29L0022
C09K0019
G11C0016
A47C0007
C08F0020
H01H0009
C02F0011
G11C0029
G03B0021
C22C0001
G05B0013
C08L0077
F16L0055
G09B0029
F02D0029
A61L0002
G03C0005
H01F0007
C09D0175
B22D0017
G02B0001
C08F0290
H02H0003
D06M0013
C08L0071
C08F0220
H02J0003
G06F0021
A61B0006
E06B0009
B23Q0003
C08F0010
F01L0001
H02K0001
A61M0025
H01L0039
H03K0005
F04C0029
G03C0007
C07H0021
F23N0005
A61B0008
G09F0003
A61L0009
H02G0001
C23F0004
B60W0030
H03L0007
F25B0001
G01P0003
B26D0007
H01L0041
C08L0021
F02M0025
H01C0007
A61P0007
E05F0015
G08B0013
B01J0035
C08G0073
H01H0013
B21B0001
G03G0009
B32B0037
B60J0001
H05H0001
C12M0001
B25J0015
B01D0039
B26D0001
G05B0023
B60P0003
F25D0023
C09D0007
B30B0015
A63F0009
B05D0003
B60R0011
B28B0001
A63F0007
F23G0005
A61M0005
C09D0011
B01D0061
G09F0013
G08B0025
H03M0001
B23K0035
H02M0001
B60G0017
G01R0001
B65F0001
H02B0001
C07D0307
B23Q0011
C10N0030
E02F0003
F16D0065
F02F0001
G11C0007
C07C0051
B01J0029
H03F0001
C22F0001
B60W0010
G06Q0040
B23K0037
G07F0009
G08B0021
G01P0015
C07D0417
F16B0005
F15B0011
F01N0013
H02K0015
A61B0018
B65D0047
H03H0017
H01R0009
B05D0005
B05B0001
F24C0007
G01N0030
B23Q0001
A61Q0001
H01J0031
C08G0077
C08L0075
F21V0021
E02D0005
C09D0133
B29K0023
H01L0025
C07D0403
F24H0009
D02G0003
G06N0003
B29K0021
E06B0007
B65D0033
B29B0017
B41J0003
B21D0028
A61N0005
C07C0323
C07D0239
C07C0043
B05C0011
B01F0003
C02F0009
H02P0027
E04H0009
B05B0015
G01F0023
C07D0487
G01N0035
C08F0299
F24F0005
F16K0001
C07K0007
G06F0007
F02M0035
B65G0043
C07C0045
C25D0005
C07D0471
H01J0061
H02K0003
G01S0017
F02B0077
B65H0023
F16H0057
B44C0001
D21H0019
G01L0009
C03C0017
A61L0027
F02D0009
F16F0001
B08B0009
C11D0017
A61K0045
A23L0002
H01F0017
B23Q0015
C11D0007
B65D0088
C07D0209
F24F0003
C07D0409
G03B0007
F16H0063
H03G0003
B29D0099
B65D0090
B05C0005
E02D0017
B62D0005
B25J0019
A61N0001
G01B0005
C07D0413
C07C0255
C07D0207
A61K0033
H01R0033
C04B0038
D03D0015
B29K0067
A61P0011
A01N0037
H01M0006
G01L0001
D01D0005
G01M0011
F24C0015
A01N0047
C30B0025
G06Q0030
B25J0013
G01J0005
B01J0037
F21V0008
B66C0001
B62D0006
B60R0025
F16C0013
H01B0012
C09K0011
B62D0001
C23C0018
B01F0017
H02K0021
E04C0003
C08L0069
H04N0003
C07C0233
F04B0049
H04L0009
F02M0037
E21D0009
B23Q0017
G01N0003
H02J0001
H04H0020
H01M0008
E05D0015
B22D0041
G06K0015
F23D0014
G01T0001
H03K0003
B01D0021
F02M0069
A63B0069
A47J0037
H04W0088
G01C0003
E03F0005
E04D0003
E04B0005
G01S0015
H04N0011
C01B0013
G07G0001
G03C0003
C22C0021
C07K0005
E02D0003
E04B0007
B01J0021
B05B0007
B01J0013
B66C0013
G11B0025
C09D0183
A61F0009
E02B0003
G01L0005
B22F0001
C12P0019
F28F0009
B21D0053
G01K0007
C01B0033
B65H0031
B65D0075
E21B0043
G01J0003
A61G0007
H03M0013
E04F0019
A61J0001
D21H0027
B29C0067
B26F0001
B23K0011
G01S0019
B29C0063
B32B0017
B23Q0007
H02K0029
B22C0009
A23G0003
H05B0033
F02C0007
C08L0053
B65G0017
A61P0015
B23K0020
E04H0006
G02B0003
A63H0033
B60J0010
B65G0049
F25D0011
G01N0023
C03B0037
B28B0007
F04B0039
F16H0055
C08G0065
C07D0233
C09D0163
H01Q0003
A61L0015
B66B0005
B60L0011
A63B0023
G07C0009
C23C0028
G10L0015
B61B0013
H01F0038
A23K0001
G03F0009
B29L0023
F16L0003
H05B0037
B65H0039
A61Q0017
B29C0044
B01F0007
B01F0015
B29B0011
G02B0013
H02P0005
C23F0001
C08L0061
C09C0001
H03H0009
G03B0015
B65H0075
C07C0029
C09J0133
C09B0067
F21V0017
C23C0004
A61B0010
F16K0011
B29C0051
B21B0045
C08K0009
H01R0024
B21D0043
C07C0049
A01G0001
B07C0005
B01J0008
A63B0021
B21C0037
E04C0005
B23Q0041
A01C0011
C08L0009
G02B0021
B65D0043
B32B0001
A61P0013
G01R0029
D06M0011
D21H0017
H01H0001
H02P0007
B28B0003
B60N0003
F21S0002
C01G0001
C07C0017
A47C0027
F27D0003
F15B0015
G01N0031
B60P0001
G01C0019
B32B0033
C07D0211
B65G0065
E21B0007
B66B0001
B09B0005
H03H0007
B65D0030
G01C0015
H02P0029
B41J0015
F16K0017
F02D0011
B01D0071
G07F0017
B63B0035
E04G0023
C07D0333
F16B0002
G10L0019
B30B0009
B41J0021
H02J0009
H01B0017
B01D0063
G08B0023
C23C0002
A61M0037
F25B0013
B60T0007
B66C0023
A61H0023
E02D0027
B65D0021
B64G0001
C07D0295
C04B0024
H01J0001
G01M0003
G08B0017
F21V0023
A61K0048
F02B0061
B28D0001
H04R0003
E04B0009
G06G0007
C07C0211
B32B0009
G01N0015
G01V0008
B65D0051
B67D0007
B62B0003
B28B0011
B21B0027
C08L0079
H01P0007
B44C0005
C07D0277
H02G0015
F01M0011
F16H0001
F28F0001
G01Q0060
C10L0001
F27D0001
C03C0003
B41M0003
A61Q0011
D21H0021
B32B0025
A47J0036
F21V0007
H03H0021
B26D0003
G01S0005
H04N0013
E05B0049
B21D0037
G09F0007
B23P0015
A01N0059
G02C0007
B01D0015
E01F0009
A47G0019
A47F0005
F01P0003
B29C0059
G08B0005
H01P0005
H01G0009
B66B0003
H01Q0021
A61H0039
E06B0001
G06F0005
F02B0001
F01N0001
B60S0001
C23C0022
B60K0023
D06P0003
F25D0017
C12P0007
G03G0013
H01H0033
F16L0001
D01F0008
H02K0011
B60T0013
G07B0015
C08B0037
A41D0013
A47L0009
C04B0014
C07H0015
G01R0027
B66B0009
B65H0009
A61P0027
G06N0099
F26B0021
F16B0007
B06B0001
B65G0015
C22C0019
F16H0003
B21B0037
F16D0003
C21C0005
B41M0001
C07C0229
G21F0009
B60K0015
C04B0018
C23C0008
B41J0025
C25D0007
B01D0017
H01H0003
H01Q0013
B21D0005
H01C0017
F01M0001
B41F0013
D06P0005
B01J0002
B65H0019
B60K0005
B05C0001
A23B0007
A23P0001
F02M0061
B62D0065
A45C0011
A45C0013
C01B0003
F16C0017
B60K0020
B65D0006
G11C0005
A61N0002
H01C0001
G21C0017
B29D0023
C08G0069
C07D0215
F16C0019
F16L0011
B65H0035
G01M0015
D06P0001
A63F0013
D06F0039
A61K0049
F02P0005
C09J0005
F16L0009
G09G0001
B60R0007
G05B0015
A47B0096
H04B0014
G01P0005
B02C0018
E06B0005
G01R0015
G01D0021
B29D0030
H01L0051
C08F0210
B60R0022
G01V0003
B08B0001
G10L0013
B09C0001
F16K0027
B62D0007
C07K0019
B29C0053
A61J0003
E21D0011
H04H0060
B65H0054
B62D0033
B29C0041
F23G0007
C09D0127
B05C0017
G05B0011
C07C0041
A62D0003
F16L0059
F21V0019
A63B0071
A47B0077
A63F0003
A61F0007
B22F0005
F02F0003
C07D0311
H02H0009
B41J0019
F02B0067
E02F0005
B60T0017
B29C0069
B65D0019
B23K0031
A43B0013
G01N0025
B62D0021
C22C0033
B21C0047
B01D0003
B29K0101
F16M0011
F28D0001
H02K0009
F04D0013
H01R0011
A47J0043
B23Q0005
F04C0002
C07C0309
F02F0007
C08L0029
B41C0001
F02D0013
G01G0019
H04B0017
F16C0011
B05B0011
G01D0011
C01G0049
G03H0001
F16D0055
B65B0025
E04F0011
F17C0013
G05D0016
G01S0003
A47F0003
E05B0047
F01L0013
B01L0003
B26D0005
C23G0005
A47C0001
A01N0063
E21B0033
A01D0034
H01H0035
C09D0167
G06T0015
G03B0005
B01F0005
C07C0031
A47G0009
G05G0001
F01P0011
B65G0057
B29B0013
F26B0025
C08J0011
F01D0005
G01N0037
B25B0023
B60C0009
G01K0001
H02N0002
G05D0007
C09D0004
E05B0017
B01D0019
H01F0010
B62B0005
C10M0169
B23B0027
B32B0021
B65G0059
G09B0009
E04H0017
H01B0005
C09K0008
B41F0033
A61H0033
G11B0031
B21D0039
B60R0001
E03F0003
H01R0031
F21V0033
H02J0013
B60K0028
H03B0005
B21D0022
B41J0035
G09B0019
F16F0013
G06N0005
C21C0007
B66F0011
B65H0020
B22F0009
B65H0043
C03C0027
C07D0491
F16L0021
F16L0037
F24J0002
E04G0009
H04J0014
B01D0024
C30B0015
B21D0051
H04Q0001
C04B0037
E01D0019
B65H0037
F16F0007
C07C0317
F02B0023
A01G0007
H04R0017
B23K0003
H04W0084
B65H0067
C12P0017
G01F0015
B21K0001
B65D0041
C10N0020
E04F0021
B05C0009
H04N0017
C09J0175
F27B0003
B43L0013
B24B0037
C25D0003
B60G0007
F16K0015
C08L0055
F16H0007
F28F0003
C09K0017
F26B0003
B29B0007
F16L0047
E04H0012
F16D0001
A47L0013
H02P0009
C08L0081
F27B0009
B29B0015
F16L0041
C07C0231
A47F0007
F16B0021
C07D0521
B66B0011
F25B0039
A23B0004
A61K0006
E21B0017
C07C0002
A01B0063
E05D0007
H04M0015
C04B0033
B60J0007
G01M0017
C22C0009
B60L0003
B31B0001
F16B0012
C07C0039
G08C0019
C09C0003
A47C0003
A61G0005
C07C0271
B30B0011
B22D0019
B01D0065
C07H0019
C07D0263
G03B0042
F23N0001
B60R0019
A01K0063
C04B0007
E05B0063
F04B0053
F16C0035
G03D0013
C09J0163
B27M0003
A61M0016
A47G0001
B41N0001
H01H0050
H01H0011
G06T0017
C09D0201
C09J0201
F02M0051
C07C0235
H04J0013
C01B0021
C03C0025
A61C0013
G01B0003
B07B0001
F22B0001
G21C0019
B25B0027
F16D0069
F25B0049
E04H0015
B65B0035
B41F0015
D01F0009
B23B0031
G11C0008
F26B0017
F16B0037
C07C0217
G01B0009
C07D0493
H01F0030
D04H0003
F16K0003
A01G0013
F23J0015
C22B0009
C07C0209
C09K0005
H01H0071
G06Q0020
B21B0013
E03D0009
G21K0001
B66D0001
F23C0099
C22B0007
A43B0007
H02P0006
B60L0015
A47K0010
B66B0007
C07C0015
B29C0031
C07D0498
G01L0019
G01B0017
C02F0103
C12N0007
G09C0001
H01P0003
G07F0011
F24D0003
F25B0041
C07D0249
B21B0039
E05B0015
H01F0006
H01L0043
G05B0009
G03F0003
C07C0059
B65G0021
B22D0027
C05F0009
F24H0003
B23K0101
H02K0013
A47B0013
H04M0009
B29D0011
H03H0003
C23G0001
B65G0053
F16H0009
C04B0040
C07D0317
A47B0081
F16L0033
F25D0021
B44C0003
A01K0067
C07C0019
C23F0011
H03H0011
F21S0004
D01F0001
B24D0003
F02D0035
C07D0303
F16H0025
F01D0025
E04H0003
C07C0047
B05B0009
B24B0049
F22B0037
G06K0013
F23D0011
A21D0002
B24B0027
B60K0031
D02J0001
F26B0009
A63H0003
E21B0047
H04L0005
H02K0041
H01J0049
E01C0011
C25D0017
B41J0017
F02D0043
G01P0009
C08F0012
G03D0003
G01M0099
B24B0009
B65D0071
G05F0003
C10L0010
H02K0023
F01P0005
G10L0021
H02P0025
F24C0003
C03B0019
C10M0105
A61M0039
F02M0059
E04D0001
C30B0023
A47J0031
H01Q0009
F04D0025
A01K0001
G02B0015
G10L0011
A61K0051
F28D0007
B26F0003
H03M0011
C08G0061
B05B0013
C07C0037
C07C0311
B65C0009
A43B0005
B29B0009
A47G0025
B65B0051
C04B0026
F25D0003
C07C0005
C07C0253
B01D0069
B05B0017
B27N0003
F16C0032
A45F0003
G09F0019
C07C0237
A23C0009
A47L0011
H01R0039
A47K0004
B03B0009
C25B0001
A01B0069
H02B0013
B01F0013
H01B0011
F15B0013
B60K0037
E04F0017
C12N0011
E01C0019
C08F0212
F02B0037
H01G0013
B29K0075
B05B0012
B65B0043
A21D0013
F24D0013
C07D0231
F16M0013
B28B0023
B01J0004
C09J0011
B01D0033
A01G0025
A61B0003
C25D0011
G09F0015
C21D0006
A62D0101
C22B0003
C10N0010
B65B0011
B29K0027
B21J0005
D06N0003
B08B0007
F16L0027
G08B0029
C09K0015
E02D0031
H04H0001
F02D0001
F04B0001
H01H0073
B24B0041
G21K0005
G07D0007
A61C0019
F16H0048
F04B0043
B01J0003
B60K0035
B29C0037
G03B0009
A61P0019
E05C0017
B66F0007
A61Q0007
C12G0003
A01M0007
F23R0003
F16L0005
G10H0007
H05F0003
A41D0027
B25J0005
C08F0283
E04G0017
G01V0001
E04G0011
F16C0029
H04M0019
B62D0101
F28D0015
B03C0003
E21B0010
B60K0006
C08F0014
B62D0055
B60G0011
B41F0017
A01K0061
A47K0001
C07D0241
C22C0029
C25D0021
G01P0013
A63F0005
B65D0008
G01D0007
A61L0031
H02M0005
A47G0029
B60C0011
C07D0495
F16C0003
D03D0001
C07C0205
B60P0007
A01C0001
A61H0007
B65G0067
A01F0012
D06N0007
D06F0037
B30B0001
C07C0213
G04G0099
C12P0001
A47G0027
F25C0001
B21B0003
D05B0021
C11B0009
C09K0009
C03C0004
H04S0001
B01D0001
E04G0001
C07C0057
F02N0011
B21B0015
G09B0005
F16D0013
C07C0303
H04W0004
F16H0037
E05C0019
B22F0007
F16L0058
B21B0031
C02F0101
H02P0003
B63H0020
B41J0031
C23C0026
B09B0001
F04B0009
B60T0001
C09J0004
F25B0009
D06F0033
C21B0007
F16B0035
F26B0005
B60K0001
E05D0011
E05D0005
F16B0019
F16L0023
A47J0047
B67D0001
G01K0011
E02B0007
B62D0113
A47C0031
B60L0013
F01P0007
F02B0033
H01H0021
C23C0030
B65H0018
F24D0019
F28D0020
B25B0013
C08G0064
C01G0003
A23J0003
A61C0017
G03G0007
A45D0034
D06F0058
A61M0029
C08F0016
A01N0057
E02D0007
G01D0003
A43B0003
D06M0023
F02D0019
C22B0001
A47G0023
A43B0023
A61H0015
G08B0003
C07C0215
B68G0007
B05C0003
E05C0009
B65B0009
F21V0014
B23K0010
H01G0002
B29L0011
B65D0017
F01C0001
H02G0007
C08L0001
D07B0001
A47J0041
H01F0005
E01C0005
A47B0047
C04B0022
B29C0071
C01F0007
B01D0045
H04R0005
E03D0011
C05G0003
B60H0003
B01D0011
F16D0048
C01G0023
H01H0085
D02G0001
F04C0028
B60K0011
B60C0001
F28D0009
C07C0011
G01H0017
A47L0015
B65G0069
D01H0013
C08G0101
C07D0309
B29D0007
F02C0003
F04D0015
B22D0018
A01F0025
B65D0023
H01J0027
B65H0045
B41F0031
A01H0005
F16J0001
G01C0009
F01L0003
A23D0009
F02B0031
H02K0017
C07C0251
H02K0019
C11D0011
B02C0023
G07B0001
C08F0006
F01K0023
B29C0061
E04G0005
B08B0005
B65B0005
B24C0001
B60S0005
H05G0001
G01P0001
F24F0006
B81B0003
F02P0015
H01R0025
E03B0007
F02B0029
B41J0032
A23G0009
C03B0008
H01Q0019
F15B0021
B25J0017
C03B0020
B25B0021
H05B0039
B01D0047
H03J0007
B44F0001
B07B0013
B43K0029
B65G0013
F16D0025
A01M0001
B24B0005
G01R0023
G03D0015
D21F0001
H02G0009
H01P0011
B24B0019
B25H0001
B60T0011
F02D0017
E04C0001
A46B0015
G03B0019
B05B0003
D04B0001
A01C0007
H04L0013
E05F0011
C07B0063
F25B0027
A01N0065
F16L0019
B66B0013
C23G0003
H05H0007
A01N0033
E05C0003
C08L0031
E04G0003
H02P0008
F21V0005
A61H0001
B03C0001
F16K0005
B21C0023
F02M0021
A62C0003
G01F0011
C03C0008
C05F0017
D04H0013
F04B0027
B28D0005
E21B0019
B65D0073
D01H0001
B23H0007
C09J0123
A61G0012
A47B0057
F02M0055
G21C0003
F16B0013
G03B0035
E05F0001
G06K0001
B32B0013
D21C0009
F28F0013
H04B0005
F25D0019
C07D0513
C07D0251
F25B0021
B03B0005
C09D0161
B42F0007
F25B0047
H04S0007
G07D0001
G01M0013
A63B0053
B24B0007
B66F0003
B44D0003
C08F0222
C07C0319
E01C0013
D03D0047
H01K0001
F23C0010
H01J0017
A01D0067
A61M0015
G09B0015
B05B0005
F02C0006
A61P0033
H02K0037
A45C0003
B65G0039
C07D0235
A41D0001
C07D0319
F21V0013
A47L0005
B65B0061
F16B0039
H01R0035
G01R0013
H04R0009
B02C0019
G01W0001
B60Q0003
B23B0051
C12M0003
B01D0036
F04C0015
B62K0025
C10G0045
C10N0050
A01K0097
A47G0033
G21D0001
H04M0007
A01D0041
B42D0001
A47K0007
C07C0007
H02P0001
B32B0038
G01N0019
C07C0227
F24D0017
E01F0013
E01C0023
G03B0033
F02B0019
B65B0001
C25B0009
C08L0057
C09K0021
G21C0013
C02F0005
G04B0019
F26B0023
A47C0017
C08G0081
A62C0035
B62K0019
G01Q0030
B43K0023
G06N0007
C12P0013
B21J0013
B62D0137
F02P0017
C08K0013
A01G0031
A45D0040
A01C0015
H03D0007
A47B0021
B62D0049
A41D0031
F23K0005
H01H0037
F02F0011
H02G0011
F28F0021
F02B0025
H03G0005
F16K0047
C08F0297
B65H0059
A47G0021
B60J0003
A47B0088
F26B0013
B65D0035
C30B0033
F21V0015
F16J0009
G01L0003
F25B0015
G08C0017
B60D0001
B21D0019
G07F0005
G01F0003
F27D0011
C03B0011
B25B0005
H01L0035
C25D0013
H01H0051
H01C0010
B21C0051
B27K0003
C04B0020
C01B0017
C10M0107
B23C0005
D01H0009
B21C0001
F23J0001
B65H0085
A63H0029
B65D0055
D21H0013
B60K0026
B23C0003
E03D0005
C07F0005
C07D0473
B08B0015
A63C0019
G02C0005
B05C0013
G08B0015
D05B0035
G01G0023
C10M0173
B28B0013
F25B0029
C07C0025
H02J0017
F21S0010
E21D0013
A21D0008
H01Q0015
C08G0008
F02B0039
B29L0030
F02B0027
F04D0027
A41D0019
F16J0003
A61Q0013
G01K0013
G08C0015
C11D0010
A46B0005
B23B0041
C05F0011
E04H0007
G01N0017
C10G0001
C07H0017
C01B0025
B65H0051
G03C0008
E04H0005
A01N0031
G07B0005
B60G0003
F16G0011
C01F0011
G11B0009
F16K0051
H02K0033
F21V0009
F25D0025
E05C0001
C22C0014
E04H0004
B63C0011
C09D0151
B65H0027
C08L0095
C01B0039
B60G0021
E05D0003
C07C0053
B42C0001
B65F0005
B25F0005
A01D0069
B60G0013
B60B0033
G07C0005
C09J0121
B65B0027
F02C0009
B63H0021
D21H0023
F27B0017
H01H0025
H01H0019
B60S0003
B29D0022
G01H0003
G02B0017
C07C0275
F02B0063
B62J0099
E06B0011
G06T0013
F16K0037
C07C0063
A23F0003
F25B0043
B60L0007
B65G0011
B65H0049
B01D0050
A47B0017
E01H0001
B63B0025
G09B0023
G05D0013
B23B0047
H01H0047
C08L0059
G03B0001
H01T0019
E05B0019
B23D0047
B02C0021
B62D0011
F16K0007
D06L0003
B62D0027
H04W0076
A47C0021
A43B0017
A63B0022
F02D0023
C10M0159
B23B0029
F27D0017
B65B0007
H04H0040
A42B0001
F21V0011
D05C0005
G05D0019
F02M0031
H01L0049
A61C0008
A47K0013
B65B0057
G21C0015
A23D0007
B25G0001
G07C0003
C10J0003
E01D0001
G01Q0010
C07C0033
G07C0001
F02P0003
C25B0011
B29L0017
G02C0013
A42B0003
C07C0013
B65G0035
F16D0041
B28C0005
C03B0023
B41J0033
B60T0015
A01G0027
A23G0001
A01H0001
H01H0036
D04B0021
F16C0027
F21L0004
B65B0003
B65G0033
B43L0019
G01D0013
A61P0005
C08F0255
E01D0101
B22C0001
F03G0007
G01D0009
C08G0075
C07D0301
C08F0214
C07C0001
B24B0055
B27D0001
C10M0133
B43K0008
G01N0009
F25D0029
C07D0407
F16P0003
C10G0011
B27M0001
B41L0013
C07F0015
H04B0015
B29K0077
B65G0054
F04C0023
F15B0001
A46B0011
A01B0033
H05H0013
C12P0041
C07D0285
G10C0003
A46B0013
G04B0037
C08L0087
H01C0013
H02H0005
A41B0009
G01S0001
C08L0007
B43L0001
F25J0003
B24B0053
A61M0011
B60W0020
G03C0011
F16D0023
H01J0065
A47C0009
C22C0005
B41K0003
B62K0011
G11C0027
B60K0013
C07D0257
B25B0011
H01F0037
H04J0001
C03B0005
G04C0003
C21D0011
B62H0005
A61C0005
H01F0019
C08F0291
C07B0057
H03H0015
E06C0007
B24B0001
E03B0003
D05B0019
A62C0002
E03D0001
E05B0001
C05F0003
E04D0005
B60L0009
C01G0029
B42D0005
H02P0023
A01N0053
E06C0001
B32B0018
H03J0005
F16L0057
G01N0011
B01D0067
D21C0005
B65G0007
E21B0021
B27K0005
A46B0009
G05D0009
F28F0019
F01M0009
H04K0001
B23K0007
H01H0083
B65G0023
C08F0030
F42B0015
B60L0005
A47B0037
H01J0005
C08F0216
B01D0005
G01G0003
B23B0005
B41F0021
C08F0110
F24B0001
D06B0003
B41N0003
E02B0009
A47G0007
B01J0047
C10B0053
B01J0038
A61M0031
C08L0035
G01B0015
C30B0011
B23Q0016
E01C0007
F02M0063
H02P0021
C08F0265
B62D0029
A01B0059
H05B0007
C22C0032
B65D0027
F16L0013
C08L0003
A21C0011
B63B0001
B42D0003
B60G0015
A61L0029
D03D0049
B65D0053
E02B0015
B60R0009
F02B0053
B67C0003
D21B0001
E05G0001
F04D0017
E01F0015
B25H0003
B29K0025
A62C0037
C07D0265
E21B0023
F27D0007
B66B0023
H03D0003
B22D0043
B28B0021
A01N0055
C21C0001
A01N0035
B25B0007
F16H0021
A46B0003
F26B0011
H02G0005
E02F0007
C07D0217
C04B0016
H04W0016
B02C0013
B24C0003
H01T0004
B60K0025
B23B0045
B65G0025
C08F0026
A45F0005
B07C0003
B62M0009
G09F0001
C07D0221
B23K0103
E05F0005
B32B0029
B41K0001
G01H0001
F21V0031
F01M0013
C07C0065
B60S0009
B62M0001
B41M0007
B62D0053
G01L0007
A44C0005
B60C0015
D21F0007
C09D0017
F02P0007
F04D0007
A23J0001
B21D0007
D06H0007
F21Y0101
F16B0001
F17D0001
B04C0005
F16C0001
G01G0017
B22D0001
B62B0001
B07B0004
F23L0015
D01F0011
B62J0006
H04M0017
B65F0003
D21H0011
C10L0005
B01D0027
F16H0035
F04C0014
B23D0045
B29D0029
F27B0014
B65B0031
B61F0005
B31F0001
A61Q0015
F01D0009
C07B0053
C04B0111
D06H0003
B65H0063
F16N0007
C09J0183
C09D0001
A01K0091
C07H0001
F16H0019
A44B0011
A47C0004
C07D0501
A01B0049
G05G0005
E03B0011
H04W0052
C09D0129
A63B0059
A63H0013
B27B0005
C07C0327
G01P0021
B25D0017
E03F0001
C07K0017
A47B0061
C09B0023
C22C0047
G09B0021
A63B0067
A63H0005
E01H0005
F41G0007
G09B0007
H04W0008
A47B0087
B62K0003
C07D0519
E01D0021
B21D0026
H04J0011
E01D0002
B27D0005
H04R0007
A01H0004
B24B0021
F21V0029
F21V0003
H03M0005
B65H0016
G12B0009
B65D0003
B61D0017
E01F0008
H04W0072
C07H0003
B01F0001
B65B0055
G04G0015
B65B0069
F01N0009
C09B0057
B60C0023
D03D0051
F01C0021
C07D0261
A63C0005
G07B0011
G04B0045
A45C0005
B24D0007
B22D0023
D05B0069
B01D0037
B02C0017
A01G0023
B23D0061
D04B0015
H01J0023
G09F0021
F02G0001
G01R0021
C08F0022
A63B0055
G07F0019
F02K0009
C03C0001
E04F0010
A61C0001
C07D0237
C25D0001
G21D0003
B43K0005
H03M0003
C22C0027
B41F0007
B23D0059
B65H0011
B65D0063
A01M0029
G01L0023
B64C0027
A61M0003
A61M0021
G02C0011
E03F0007
C07H0013
B23D0033
B65D0045
E05F0003
C09D0171
G07F0013
B62K0021
F42B0012
C25F0003
G01H0011
C22B0011
A47C0019
F16C0009
C22B0021
C21D0007
D06M0010
G04G0009
C09D0179
C10N0070
G01D0001
F04B0023
C07D0223
D06B0023
F01D0011
C08F0279
H02K0049
A61P0039
B43K0007
B63B0021
F27B0007
B64C0001
G21K0004
F04C0027
C07C0027
B23K0015
F21S0009
H01B0009
G02F0003
F16L0015
G01Q0080
B67D0003
F25D0001
B60G0009
B65H0057
F02F0005
A01K0005
G06M0007
A01C0023
G01D0015
B28C0007
C01G0025
D06F0057
B24D0005
B65D0039
B62J0009
F24C0001
B63B0003
H01H0023
F28F0027
C08L0091
H01J0011
C10G0035
H02B0003
A47B0009
F02P0013
B24B0047
C10M0129
B21D0047
C10M0171
H04W0036
H04R0025
B63H0025
B42F0005
D03J0001
C03C0013
F16G0013
D01H0007
C09D0123
A47B0003
E04D0015
E21B0049
E05B0067
H03J0001
C07C0068
C09B0029
A61Q0003
F16K0024
B81C0001
C07C0009
G21B0001
B02B0001
A23C0019
F02M0057
B07B0007
C08L0005
G06T0019
C12H0001
C03C0010
B21D0045
B65B0041
B65G0019
G01L0013
B65B0013
A47B0097
H01Q0007
C23C0024
G21C0007
C10L0003
A47C0020
F27B0001
F16L0025
A47B0091
B65G0027
B24B0023
B63H0023
B66D0003
A47K0017
B42D0009
B21D0024
G04B0047
F27D0021
B24D0011
F16L0039
C09J0009
B65H0083
B22D0029
G09F0023
H01H0031
A63B0049
C22C0045
B67B0007
H01T0023
D21G0001
F16D0027
B62J0001
A61J0007
G05G0009
C10M0141
F02M0047
E21B0015
E21B0034
E02B0005
H03G0001
G12B0005
B65G0045
G10K0009
E04G0013
F02D0031
F04B0017
B62D0057
D06M0017
F01M0005
C08F0226
C10B0057
A63H0027
B23H0001
F42B0003
C02F0007
C25C0007
H04R0031
G01N0005
F16K0041
C08L0089
C09B0062
E05B0013
G01Q0070
B60B0003
B65G0063
G01C0022
G01S0011
F24D0015
A63F0001
G01G0013
F02M0041
A63B0057
F26B0015
B22D0025
F16D0043
C04B0032
C10M0135
A61G0013
E05B0045
A01C0005
A46B0007
E04G0007
F16D0007
G01M0001
G01R0011
C30B0019
B62K0005
H01T0013
G09F0011
A23G0004
C21B0005
H02K0016
B65H0026
A47F0001
A41B0011
B28B0017
H01L0037
C08F0218
C08L0073
F25B0005
G01M0007
A47L0007
C09J0153
B03D0001
G01C0005
B23H0009
H05B0001
C08F0236
B64F0001
A01G0003
C22C0037
B62M0007
A61G0003
B02B0007
B42F0013
B64C0013
B66B0029
C08L0097
A63H0017
C09D0125
B62D0063
A47K0005
B23P0011
C11C0003
G07F0001
C03C0014
B22C0007
B62D0003
B42B0004
A47B0095
E04D0011
B08B0011
A63C0011
A45B0025
F21S0006
A61H0003
C07C0201
F02M0027
G01N0024
B63H0005
C04B0103
G21C0009
E05B0035
C07C0279
F02N0015
C08F0036
E05B0073
C12S0003
B01L0007
F16G0001
A46B0017
D01F0002
A44C0027
G08C0023
F17D0005
A47K0011
G03B0003
B28D0007
E05B0037
A63B0063
E02D0001
F15D0001
A62B0018
F16H0015
C09J0131
B42D0011
H03G0011
H01Q0023
C23C0010
B21D0001
E05B0009
B63C0009
G02B0025
H01M0012
C21B0013
A61L0011
B21B0028
E02D0013
C07C0035
B62M0006
B01J0039
A63B0037
A47J0039
F04B0015
G03B0011
F16B0043
G04G0005
F16C0025
A21C0009
B24B0029
B21F0001
C08F0230
A01B0071
H02M0009
F02D0021
G11B0013
A01N0001
F25C0005
B63B0027
A63C0009
B63H0011
B25H0007
B23Q0035
F27D0099
G10G0001
B60Q0005
C25C0001
A24F0019
C07D0275
A61H0009
A44C0025
G03B0037
B65B0067
C08G0085
H01J0035
B66C0015
E21B0004
H03C0003
B60R0005
G01J0009
A47B0067
B24B0013
F17C0001
C07C0225
G05D0011
A47D0013
B65G0051
B07B0009
A47L0025
G02B0009
B23P0023
F16B0033
B60C0013
B41F0023
F01L0009
F16K0035
D21C0011
A61C0003
G01Q0090
A61L0033
G02F0002
A63H0030
B60B0035
F16C0023
B31D0001
G01G0011
G12B0011
F23M0005
F02M0045
F02B0043
C07J0009
F04D0019
F16H0047
C01F0017
H04W0092
H01Q0005
C09B0047
B23B0019
F41G0003
G10F0001
C08L0065
B66F0019
C08C0019
B62H0003
C11D0009
F23N0003
E05B0027
B66B0031
B61L0023
A01N0041
B22D0021
C23F0013
E04G0015
F01B0009
B21D0003
B63B0059
B27C0005
C08F0285
B01J0049
F16B0015
C01B0007
D01H0005
F16C0039
G08B0007
B21D0011
A47B0023
A46D0001
F04B0037
B24D0013
G10B0003
B41F0035
B62L0003
G07D0005
C22C0030
H04S0005
B01J0010
D06L0001
D06Q0001
E21F0013
B01F0011
B02C0004
G01T0007
A63B0024
B43K0024
F23Q0007
F01D0017
A62B0035
H04W0024
H01Q0017
C25B0003
B29K0033
C09K0103
C07F0017
F02G0005
B25B0015
G04F0010
B25C0001
B01L0009
A01B0073
C22B0015
B23Q0039
F16M0001
A47L0023
F16F0003
F04D0001
B02C0015
B23K0033
B61L0003
B41F0016
C09J0161
A45D0044
D05B0003
B65H0015
C07D0271
H04W0048
C23F0015
D21H0025
F24D0011
C09J0151
A63G0031
F01N0011
B63G0008
C07D0453
F16C0007
B61D0003
D21F0003
G09B0001
A63F0011
B01L0099
E01B0025
A01D0046
C25B0015
F42B0010
H01H0015
G01R0035
B41F0027
B21J0015
C10M0111
A23F0005
B01J0032
E04D0012
G09F0027
D06F0075
B04B0001
C09J0167
B60M0001
F16H0053
A44B0018
E01C0009
B60R0003
G01V0009
A47B0031
B29D0035
C01G0015
A01D0045
A01K0087
B30B0013
B25J0018
B65B0039
B43K0021
B21J0009
F25D0013
C21B0011
C10M0125
C07D0205
C10G0047
B44D0002
C07G0099
C10C0003
H02J0015
C07C0315
B64D0011
F17C0003
C07C0269
C09B0069
A01D0057
B41J0023
D06B0001
H02H0001
F04B0035
B24C0005
B24B0003
C07C0219
A01N0003
C22B0034
A63H0031
C03B0033
F02N0019
F28F0025
C05F0007
H01F0029
H03B0001
C01B0015
H01F0013
C07D0279
F03C0001
F03B0013
A61F0011
B04B0005
C03B0035
F23L0007
A21B0003
D05C0017
G01C0017
B24C0009
F16B0045
B25G0003
F02P0011
F16D0066
C07J0001
C07J0041
F16B0041
B01D0009
G04C0021
B22D0013
C06D0005
G04G0021
E21B0041
F25D0031
B60C0005
A24C0005
F23J0013
D03D0027
A61F0006
D21F0005
B62D0051
B29K0069
F01N0005
C09D0143
A47H0005
C07D0335
B62J0011
B81C0099
B62M0011
A45D0020
B30B0005
G05B0017
C11B0001
A01D0061
F17C0009
H03K0023
E02B0011
C09J0179
A63B0043
B65H0033
F02M0019
E01D0011
A47H0023
B60K0007
F22B0035
A24D0003
B66C0017
G11C0019
F16M0007
B60G0099
C05G0001
B62D0035
A61L0024
G06M0001
B04C0009
B62D0061
B25B0001
D06C0007
G01C0001
A45C0001
C22B0005
A01N0061
C11B0003
C07C0409
F04C0025
F16B0011
A63B0047
C01G0053
C07D0243
B61L0025
F02M0007
C25D0015
B01J0007
B65C0003
B43L0007
D21D0005
A47B0049
C01C0001
A24D0001
G01F0025
F16B0031
B63H0001
B62D0037
C06B0045
G01N0022
A62B0009
A61M0035
G01R0005
F02D0015
F16J0010
B28B0005
A44B0019
F27B0021
G08C0025
H03M0009
H01Q0025
H03D0001
B23K0013
H02N0011
A01D0033
E21B0003
B63B0039
E02B0017
B22C0003
C07C0321
B43K0003
B60B0027
G04G0013
E05C0021
C25F0007
G07B0017
A47B0046
A62B0007
E05B0071
F23K0003
A01K0029
B62M0025
F02B0041
G01Q0020
F04F0005
C01G0045
A63C0017
C09D0137
B42C0019
F01P0001
G21C0005
G21C0021
B23D0015
B21J0001
G09B0025
A41H0043
B23D0021
A01P0007
A47B0063
B23B0039
C07C0021
B21B0019
F22B0031
C07B0041
A45D0019
A01K0015
G01G0021
A01D0043
D06M0016
D01H0015
C07C0259
D01D0004
B01J0041
F41H0005
A24B0015
F17C0005
G07D0003
A62C0031
G21C0001
A41C0003
F25B0030
B29K0063
A47B0083
C09D0131
F16K0021
B29C0057
F03D0009
H03B0028
B62D0031
H04W0028
B24B0031
C09J0129
B02B0003
B60R0099
B62D0024
C03C0023
E06C0009
C01G0009
A23N0015
E01D0022
E02B0008
H01H0043
H01Q0011
D05B0001
A45D0024
B66F0017
G02C0001
F02B0017
E03B0009
E21C0037
H01F0003
H01B0019
F15B0009
A45D0033
B81B0001
G01R0022
C10M0137
H01R0027
B65H0041
F15B0020
E03F0009
B63B0009
A01G0017
F04B0047
C04B0005
E21D0020
C07D0305
B31B0019
C09D0009
C07C0239
C09B0061
D21F0011
C08G0079
F27D0019
B29K0083
B23B0003
E05D0001
E04G0025
B62B0009
F02K0001
A62B0099
B23G0001
F17C0007
F16D0051
F16L0017
A61K0041
B01D0025
H03K0021
B04B0003
G11C0013
C10M0103
A61C0015
C07C0022
A47F0011
B25J0003
B21B0038
B22D0039
B42F0001
B21D0041
G01C0007
C12G0001
A47L0001
B65B0015
B61D0027
A47C0005
C08F0018
B61L0027
A61M0027
B65B0019
H01T0001
C08G0012
B26B0029
F27B0015
A22C0017
F23C0007
F04B0011
C05G0005
G05B0007
C07C0265
B29C0073
A01P0013
B23Q0009
B21F0027
A23B0009
C30B0031
A22C0025
G01N0013
B02B0005
B29K0061
F16J0013
G07C0015
G21F0007
D06C0023
G01D0018
B62D0119
H03K0007
E21F0017
F25B0045
A01K0089
E21B0037
E01B0019
A01B0035
B21H0001
A62B0017
C08L0039
B26B0013
D03D0025
E02D0023
A23C0011
G09F0005
A61G0001
F28C0001
C06B0021
H04W0012
F01K0025
A01P0003
B28B0019
A61L0017
F25B0017
C01G0019
A01M0021
A01K0013
F16B0025
A62C0099
H02B0011
C09D0101
F02M0065
B66D0005
C22B0019
F04D0005
C09G0001
B65D0079
C10M0175
B21K0021
F03B0003
B21C0003
B62D0017
B62D0111
D01G0015
B21B0017
F21V0025
H01J0003
D06F0035
F21Y0103
B82B0001
D05B0029
A01G0033
F27B0005
B01F0009
D01H0004
D01H0011
F02M0017
C01G0051
B23D0035
B01D0057
B60L0001
G07D0011
B42F0021
G01F0013
D05B0027
B04B0011
B63B0043
F01K0007
B02C0001
B27C0001
B23B0049
C05D0009
F23C0006
B65D0061
G06M0003
E05D0013
B21B0029
G05D0021
B22C0023
B41F0009
C08B0030
B22D0035
C07D0477
A44B0099
B27B0017
B60B0021
B65G0060
B23D0057
A45C0007
G08G0005
C07F0001
F16T0001
B42F0017
C07C0050
B62B0007
F23C0013
B62L0001
C07B0037
B27F0001
B61B0012
B21F0007
A01K0075
A01F0029
F02B0047
E01D0015
B23P0006
C07F0013
B24B0045
B27G0013
H01K0003
A41D0003
B25F0001
B64D0045
B27N0001
C40B0040
F16B0004
B64F0005
H01H0089
D03C0013
F01C0017
C08L0045
G21F0005
H05F0001
B21C0009
E05C0007
F03D0003
E02D0019
G05D0027
G01C0011
F42D0001
G01K0003
E05B0053
G10H0003
C10M0145
B02C0025
B63B0022
A21B0001
F16B0009
B01J0025
F16K0025
B05C0007
A61P0021
A47F0009
C22C0049
F02D0033
B65D0059
D21C0003
A41B0013
F02K0003
E02B0001
F02P0009
B21F0019
G11C0014
B43K0001
B60C0019
F42B0005
F16H0041
E05F0007
G12B0017
A61J0009
B65G0037
F23C0009
C07C0249
E03B0001
C10M0163
A47H0001
B64C0039
F16B0017
B23D0051
F01L0007
C07C0313
C03B0007
B65B0053
D05B0057
F04B0041
F16B0023
F25B0031
A41F0009
B44F0009
E21D0001
F16D0011
F24H0007
C10G0049
F28G0001
B27F0007
B21C0025
B62K0023
B23F0023
C07D0339
F03D0001
G01H0009
F23L0017
B07B0011
F23Q0003
G03B0031
B05C0019
D04H0005
C10G0009
C25C0003
A61H0035
F03D0011
B63B0029
B26B0003
F23J0003
B06B0003
B62D0043
A45C0015
B62K0015
D03D0011
B23D0055
H01H0027
H02N0013
B22D0007
B25C0005
B29K0103
F16D0035
B44C0007
H03G0007
A01G0005
H02N0001
G01K0017
C01D0003
B60K0008
B60W0050
B23P0013
B32B0023
B61D0047
B22D0031
C07D0313
G04C0010
F22D0001
C01B0035
H03K0004
B26B0019
F04B0013
A01B0001
F21S0011
F16D0063
B68G0005
F25J0001
A23N0012
D04B0009
C30B0013
H01K0007
A61G0009
A61M0013
F04C0013
B61D0015
A47C0013
F16J0012
C08L0043
F25D0016
C03B0040
C09J0109
A62B0001
B23D0019
B42C0009
C10N0060
C08L0015
E04H0013
D05B0023
B66C0011
A61L0026
G04F0003
A21D0006
C10M0149
B66C0007
B25J0011
B65B0063
B60C0003
B62M0003
F16D0059
A45C0009
G01V0005
D06F0043
E21B0044
E03D0013
B21F0023
C04B0030
F41G0001
E21C0035
D02J0013
B64C0003
A01D0075
H02H0011
G09B0011
A01B0079
G05D0015
A43D0025
D07B0007
F16D0049
A01M0009
B21B0035
B25B0025
A61F0015
D05B0039
B60Q0011
A47L0017
F16B0047
B26B0027
G10D0003
A01D0090
C30B0027
A45D0002
D06F0023
A61G0015
B01D0051
B27G0019
F01D0015
C01F0005
H04W0064
D01D0001
A22B0005
F16G0005
G01L0011
A23N0017
F23L0001
F24D0005
B25D0009
F04D0009
B27B0033
B64C0011
B23D0079
B24C0011
G05G0007
F24J0003
E01B0009
E01B0001
F16P0001
A62C0027
C25F0001
G06E0003
A01N0039
C10G0007
G04G0007
C07C0263
A47B0053
B63H0009
F16H0045
B60J0011
A01M0017
F01D0021
C07B0059
B60G0005
H02B0015
C09B0011
C07F0003
C09D0157
B66C0019
B61D0045
A41C0001
C07C0243
H01R0029
C10K0001
F02M0003
C07D0451
H03L0001
B08B0017
H02B0005
C04B0002
A47D0001
A47J0019
B22D0045
E01B0029
A01B0013
F21V0001
C08B0031
C10M0101
C07C0335
G01J0004
C10M0177
C07C0305
E21B0029
B65C0001
A61C0009
G01N0007
C08F0032
B65D0050
G01V0015
G08B0019
D04C0001
C22C0018
D06F0095
D05B0065
F04F0001
C10L0009
B62J0023
E02D0015
B61B0010
D04B0035
B66B0017
A21C0003
A01J0005
A61Q0009
B21H0003
E01C0003
F03B0017
F02M0039
D06F0025
A01B0039
B32B0019
E04G0019
A47L0019
C09B0035
H03J0003
A45B0011
C07C0006
C10B0041
B27L0011
B04B0009
C07C0055
B44B0005
A61C0007
A47J0045
C03C0015
F27D0015
G01R0025
A47F0010
G07C0011
D06B0005
B60Q0009
B22C0005
F01N0099
C08B0015
D05B0033
F03B0015
C07H0005
F24F0009
C21B0003
B61L0001
B25B0009
B01D0012
B61F0003
B27B0025
A01K0031
G08B0026
D21D0001
B24B0033
G05D0022
C01G0055
C07K0009
G11C0015
G01L0017
E21C0041
H03D0009
F42B0004
F27D0013
G01K0005
C23D0005
A41G0001
C30B0007
F01K0013
F25B0040
F23L0009
C10G0065
E05B0005
A21D0010
B65H0055
B62J0007
B65H0065
G03F0005
A63B0045
F41A0019
F03D0007
C07C0333
C07C0273
B23D0029
B27C0009
B60C0027
G01M0009
E21D0021
B63B0007
D06F0017
C05F0005
C07C0401
G09F0017
A01B0051
E05B0041
F41F0003
C01G0037
B21F0011
F16N0039
B21F0015
B21D0013
B21K0027
E21D0023
F27D0009
G08B0031
C09K0101
D03D0041
D21F0009
C07J0071
A44C0017
B62D0117
B42C0011
E01B0007
A22C0013
B24D0018
D06B0011
F03B0011
A01K0011
B65C0011
B67B0003
C09D0155
F23D0017
F16C0043
A62B0003
H04W0074
C07C0257
G03C0009
F23C0003
F16N0029
F28C0003
F24H0008
G11B0003
C08F0293
B61K0009
H01J0025
B23D0023
A01D0025
B07C0001
A21C0001
A41B0017
C40B0060
C09D0177
F16C0041
B25C0007
D06F0049
H03C0001
A61L0012
F02M0029
A43C0011
A61H0037
A45B0003
B27B0031
B42B0005
F24C0005
D06B0015
G09C0005
A01C0003
F41A0009
A45F0004
A44C0009
A47C0023
F04B0007
B21F0035
A21C0015
E01B0003
B01D0059
C07H0011
B02C0007
B29K0055
C03C0011
B66C0003
F04B0045
F04C0011
F17D0003
F28G0009
A01B0015
B24C0007
B62D0105
B23B0025
B60Q0007
C08F0246
B43K0027
F16L0043
F23Q0002
A01F0015
A47B0051
C06B0031
G03G0017
G01F0017
A21B0005
E05B0003
B21B0025
B01L0001
A45D0007
G21F0003
C08G0067
A24F0015
D21G0009
B43M0099
C30B0035
F22D0011
C08F0120
A45B0009
B21H0008
C07C0245
C09J0177
H01J0021
C11B0005
B61D0019
A47C0016
G04C0009
A45B0023
F23D0001
C01B0037
F01N0007
G02C0003
D06C0029
B61B0001
F16D0057
B62D0015
F21W0101
A24B0003
A63G0021
C07B0039
E02B0013
C22B0023
F01B0003
D06H0005
A01M0013
A44B0001
C03B0009
E21F0001
G08B0027
F25D0027
F28D0021
H01G0007
A43B0021
G04C0023
B04B0007
H01H0017
B60B0019
C11D0013
C09J0171
F02M0009
F16C0037
C04B0011
E21B0011
F02K0007
A01J0007
B43K0019
A01C0021
C07C0403
B65H0069
B29K0009
A43D0086
A61D0007
A61N0007
B31D0005
B65B0021
D05B0073
F41J0005
F24F0012
D06M0014
D06F0079
F16N0031
B24B0057
C01B0011
B42F0015
F23C0005
G01B0013
F16S0003
B21D0035
B60B0029
C07C0281
F25C0003
E03D0003
H04W0068
B23H0005
F01M0003
C07C0004
D06C0011
B24D0009
C01G0033
A23C0021
A62C0013
B64D0047
B65G0009
A47B0055
F02M0043
C08F0257
B41F0019
C07C0405
C08L0093
C30B0001
B21D0017
B21D0031
C03B0032
A63J0005
B29K0079
B66C0009
E21B0035
A01B0045
C07C0061
B23D0025
C01G0031
F25D0009
B43K0025
B64D0001
F02M0067
A47D0015
B21D0009
D06C0003
D05B0055
H01J0063
B23K0005
F42C0019
F16N0013
C10B0047
D05C0009
A62B0023
B23D0031
H04N0101
F25B0037
B60C0029
A41H0003
C07J0051
B32B0043
F21S0013
E21D0005
B04B0015
B23F0019
F02M0001
F23D0003
H04W0060
C07D0499
B26B0021
C07J0017
B62J0017
A47B0043
A23N0001
F02M0053
G10H0005
B65D0067
G01L0027
A62D0001
C07D0281
B65B0037
F27D0005
B60S0013
C10M0161
C09B0055
D04H0011
H01H0069
G05B0021
F28B0009
A22C0011
B64C0031
B21F0003
F03G0003
B29K0081
H04S0003
B24D0015
D05C0011
C07J0075
B60R0015
A43B0001
C08F0287
E21B0001
C07D0327
C10B0039
B01J0012
A61H0013
B62D0109
F23M0009
B43M0005
A47B0001
C14C0009
F23K0001
H03H0019
H04Q0005
F16D0031
A43C0015
C09J0193
F02M0033
C03C0021
G04G0019
F28F0017
C25B0013
B43L0003
B31B0003
A61H0019
D21H0015
F16G0015
B67C0007
D07B0003
F02P0019
F26B0007
C10M0143
C01B0023
B27L0005
C09B0031
D06P0007
F04D0003
D02H0013
C09B0001
F04B0019
B60B0007
B65G0029
C07J0043
C22C0016
G07D0013
C07J0031
C07B0035
A47D0007
A62C0033
E21B0025
C08F0232
F21V0035
H04R0027
A43B0009
C07C0381
D01D0010
A01K0027
G02C0009
C03B0029
C08H0001
G01F0019
B26B0005
E05B0029
B23H0003
B61D0033
A01M0031
B23B0015
B42F0009
F16L0035
C07C0046
G10D0001
C08L0019
F22B0021
B65H0021
F16D0067
G21F0001
G01T0003
C09D0109
B29D0017
C07B0043
H01J0043
A21D0015
A41G0003
B63B0015
H03B0019
B22C0015
B27B0027
H01H0049
B61D0037
C07C0023
C22C0023
G05B0001
A45D0008
F16H0013
B29L0024
B41F0003
F02M0023
B64B0001
A63H0009
F16H0049
B25D0001
B62D0047
E05B0055
B61D0049
F28D0019
B23B0001
C12N0013
G10D0009
F16L0053
E21F0005
B25B0033
G01C0013
B64C0025
D21J0003
D21J0001
F25D0007
F16D0047
C12S0009
G07G0005
E01F0007
A01K0085
H01J0007
F41H0011
B41B0027
B66F0005
B04C0003
C06B0025
A63H0018
B29D0024
A01K0007
A44C0007
G10D0013
F01K0027
C08B0011
B63B0005
A45B0019
B21K0025
F42B0033
A23C0003
F01D0001
B65G0003
H01M0014
B64D0025
B29L0029
B60C0017
B66B0021
B03B0007
H01T0021
H01J0047
H04R0029
F42D0003
B60F0003
B68G0001
E01B0027
C07D0273
F03C0002
G10L0025
D01G0023
A01K0039
A01D0017
G10G0003
B63H0016
H01C0003
D04B0007
C07C0331
B62J0035
F28D0005
C25D0009
C07D0321
C07D0323
B28C0001
C04B0012
A41D0007
H01H0005
C09K0013
F02C0001
A24F0013
C07J0007
B44B0003
B43L0009
F17C0011
C10G0050
H01F0021
A44C0015
A23K0003
C07H0007
A61G0017
B60G0023
A44C0001
B27N0005
F41A0017
A23C0013
A63H0023
B61G0005
G10D0007
C08L0011
G10L0017
F02D0037
A44B0015
H04W0056
B32B0011
F24J0001
A01B0003
B21D0015
B63B0019
B26B0011
F04B0033
G07F0015
B61C0009
B08B0013
B62H0001
C11B0007
B60C0007
A44C0011
B23D0049
B29K0029
A01N0051
D04D0009
B65B0017
E01F0001
C07D0219
G05D0017
B23B0013
F16L0029
G01C0023
B61B0003
G04B0023
C09D0135
C05D0003
A46D0003
F27D0025
G01R0017
C07F0011
D03D0003
E03B0005
F01K0009
C08F0259
B62K0027
D03D0013
B24B0039
H03D0013
G07C0013
F21K0002
F16H0039
B64D0017
D01D0007
C01G0035
C07H0023
C06B0023
A63H0011
B25J0021
E21C0027
F04C0005
C11C0001
B03B0001
D06N0005
A01P0021
G21B0003
B03C0005
B25J0007
F41H0001
A44C0003
B60B0005
B41F0005
F25B0025
C01G0021
F03G0006
B42F0003
E01B0035
A61M0036
B65B0029
F16B0003
A01K0079
F41A0021
C09J0127
C14C0003
B23P0009
A41H0037
A47B0011
B01D0041
G01G0015
C10G0032
E21B0036
B27B0009
B26B0001
C07C0407
E05F0017
B61L0005
B61L0029
A01K0003
C09D0185
C07D0253
B43M0011
F01K0021
F02B0055
B22D0037
C10M0167
C08G0014
C21D0005
B27B0001
B63B0011
H03G0009
F23J0011
B65B0059
D04D0007
B05C0021
B23D0017
B05C0015
E03F0011
C09J0125
C08G0083
B21H0005
H02N0006
A01D0023
C07C0062
A47B0045
G08B0001
C07D0411
H05H0009
F28B0001
B62M0017
B61C0017
H01J0019
A61G0010
B61H0013
G01F0007
A61B0007
B65F0007
F41B0011
A47H0013
C03B0003
G01L0025
A47G0005
E01C0015
A47B0007
G05D0025
C07C0291
F22D0005
B66B0019
G06M0011
A61D0001
C05F0015
A01K0023
C07C0221
G04G0017
B64G0007
G02B0019
C03B0027
A22C0021
C10B0045
B31B0023
A41D0015
A61J0015
E21D0015
E01B0031
H02B0007
C09D0191
A24F0047
B01D0043
C06B0047
G03B0041
D06H0001
C10G0025
B26D0009
F21L0014
C07J0005
B62K0017
F01B0001
B62M0023
C08F0136
G07B0013
B64D0033
F03H0001
B62K0009
H05H0005
B65D0057
A62B0005
G04G0003
B62D0009
E21C0025
B41J0027
A63J0001
D21C0007
B24D0099
H02K0044
F42C0015
F25B0006
B31F0005
F16H0033
A63C0010
B27C0003
C10B0049
D06B0021
C10G0029
B60F0001
F16G0003
B81B0005
G06J0001
C09J0157
H04B0011
B23B0035
B31D0003
C22B0013
G10G0007
F16M0005
B41N0010
B23F0021
H04J0004
G01H0013
B22C0013
B23P0017
B44D0005
F42B0039
B60V0001
B21H0007
F15B0003
F16L0007
D06F0081
B60B0023
B23D0036
A23C0015
F23M0011
C12C0011
E01B0037
B21B0041
F04D0023
A63B0051
H05H0003
B23G0005
B25H0005
C09J0103
G01D0004
G05B0024
B63B0017
C08G0002
B30B0007
D02J0003
C07C0261
B62K0013
F21W0131
F25B0033
G06K0011
C10G0033
C10G0031
F16H0027
C08F0251
C14B0001
C07J0073
F02B0069
A45D0029
B30B0003
G01V0011
H01R0041
A61H0031
G09B0027
H01H0045
C05F0001
B25F0003
F22G0005
A47C0011
F41A0023
B22D0005
E04D0007
D03C0001
B21J0003
C10C0001
B62D0013
B64C0029
G05G0025
A01F0007
A41F0001
A45D0042
H01G0005
C10G0069
D06C0019
C22C0013
B25J0001
G10C0001
F41H0003
E05B0059
A61J0011
B21C0029
C09D0121
H01K0009
A61H0011
C14C0011
C07G0011
F42C0013
C22C0028
A47B0005
C08B0003
G09D0003
B29K0001
C11B0015
E21F0015
D01G0025
G09B0003
B03B0011
B26B0009
B64C0009
C07D0475
F16K0049
C10B0043
G21K0007
B22D0046
G09B0017
B21J0007
G01F0005
F28G0015
B42C0003
B65B0023
A47B0085
B60B0037
C09B0043
D03C0003
E06C0005
A01K0083
D06C0027
B21F0045
C10G0067
B27D0003
A01D0059
H02N0015
B21F0099
F41A0003
C10G0021
B25D0016
B65D0049
C01D0005
B21B0023
B65H0081
D06B0019
F01K0017
C07K0002
D06C0015
F15B0005
F25B0007
C30B0030
B64D0013
F04F0010
B41N0007
G01G0007
C05C0009
E05B0051
C08L0047
C07C0241
A23J0007
A63B0005
F42B0008
A23B0005
C01G0041
E21B0031
H03H0001
H01H0061
H05B0011
A63B0031
A01K0093
F02M0013
B01J0045
H02K0055
G01F0022
C21D0003
F02N0003
D06F0071
C01G0030
A47D0009
G01F0009
B41J0009
A01D0027
A61P0023
F01D0019
B22D0015
A47H0015
F16L0051
B21C0035
F16C0021
B67D0099
F23L0013
B27B0019
G06K0005
A01C0019
A01D0087
F21K0099
E05C0005
C06B0033
C08L0085
A22C0029
C07D0267
G12B0015
B24B0051
B61J0001
A23N0007
A47J0017
B27F0005
A45D0027
G01K0015
C08F0028
B62M0027
C01G0043
F41B0015
D06F0055
B23C0001
F04C0019
F16N0011
C09D0195
B41F0030
G05D0005
C11B0013
C12C0007
E01B0002
H02K0035
B81B0007
B66B0025
A43D0021
