# Supplementary material for: The Language of Innovation
Source: PLoS One. 2020 Apr 30;15(4):e0230107. doi: 10.1371/journal.pone.0230107 (PMC7194493; doi:10.1371/journal.pone.0230107)
Supplement: S13 File — (GZ) [file pone.0230107.s013.tar.gz › 1991-1995/V2Run_17_VS_4500_embeddings1991-1995ED32.txt]

-4.359365403652191162e-01 1.387110911309719086e-02 -4.038099199533462524e-02 -2.097974568605422974e-01 -1.242316141724586487e-01 4.234518855810165405e-02 -3.077497333288192749e-02 -2.318204939365386963e-01 -2.988475142046809196e-03 5.992433801293373108e-02 2.605598187074065208e-03 -9.871274232864379883e-02 2.747931480407714844e-01 8.022280037403106689e-02 6.180234998464584351e-02 2.635305225849151611e-01 1.983821243047714233e-01 -2.650368213653564453e-01 3.766246736049652100e-01 -4.089786484837532043e-02 -8.000774681568145752e-02 3.747456474229693413e-03 -1.413913816213607788e-01 1.724474579095840454e-01 1.514987051486968994e-01 3.341570794582366943e-01 -2.057467997074127197e-01 8.381094038486480713e-02 -2.457423135638237000e-02 -1.032426655292510986e-01 1.030236035585403442e-01 -9.236735850572586060e-02
-7.174939662218093872e-02 1.273758709430694580e-01 -9.293241798877716064e-02 -2.102279849350452423e-02 -3.571083247661590576e-01 -2.214023470878601074e-02 9.439629316329956055e-02 1.583368033170700073e-01 -2.495000660419464111e-01 1.373440772294998169e-01 2.856439054012298584e-01 -1.325692534446716309e-01 1.509574800729751587e-01 2.309513241052627563e-01 2.703305780887603760e-01 -2.922284305095672607e-01 8.861287683248519897e-02 -2.151178121566772461e-01 -6.592691875994205475e-03 1.906969770789146423e-02 -9.610204398632049561e-02 4.494625702500343323e-02 -9.157791733741760254e-02 2.267242074012756348e-01 1.237509250640869141e-01 1.070962846279144287e-01 -3.119633495807647705e-01 2.230170667171478271e-01 -1.809670478105545044e-01 -1.188458129763603210e-01 8.491083234548568726e-02 1.978928893804550171e-01
3.226482123136520386e-02 -1.492801010608673096e-01 -1.480464935302734375e-01 5.851719994097948074e-03 -1.726620346307754517e-01 1.642186939716339111e-01 1.354783773422241211e-01 -1.081053838133811951e-01 1.180165633559226990e-02 1.802621632814407349e-01 -6.953004747629165649e-02 5.557535588741302490e-02 2.229321002960205078e-01 -3.130212426185607910e-03 1.681888997554779053e-01 1.046048253774642944e-01 1.934059411287307739e-01 -1.859048455953598022e-01 -9.390673786401748657e-02 -9.048423171043395996e-02 2.617247104644775391e-01 2.946050837635993958e-02 -1.759432852268218994e-01 1.850638091564178467e-01 3.551452979445457458e-02 5.686786957085132599e-03 -4.391735494136810303e-01 1.550949513912200928e-01 -1.756596714258193970e-01 -5.786715447902679443e-02 -3.865049183368682861e-01 3.362279236316680908e-01
-1.204689592123031616e-01 1.084925457835197449e-01 -1.948537528514862061e-01 -1.422982662916183472e-01 -2.380225993692874908e-02 -5.175109580159187317e-02 1.096127331256866455e-01 -4.791612178087234497e-02 2.016951516270637512e-02 2.627755105495452881e-01 -2.090921252965927124e-02 2.005399018526077271e-01 1.983364075422286987e-01 -1.140714064240455627e-01 3.132996261119842529e-01 -1.320355683565139771e-01 2.873508334159851074e-01 -1.852436512708663940e-01 9.742087684571743011e-03 -2.078663557767868042e-01 -9.855894744396209717e-02 2.152162194252014160e-01 -1.583783328533172607e-01 2.928981781005859375e-01 5.566219612956047058e-02 -1.550802588462829590e-01 -2.648089826107025146e-01 1.525210123509168625e-02 -2.353420704603195190e-01 8.815921097993850708e-02 -2.624301239848136902e-02 3.625577986240386963e-01
-9.015952795743942261e-02 3.203417658805847168e-01 -2.640320956707000732e-01 1.904575619846582413e-03 -2.315957993268966675e-01 1.930601149797439575e-01 1.061760857701301575e-01 -1.824209839105606079e-01 3.956582769751548767e-02 4.479484632611274719e-02 1.371654123067855835e-01 1.443606913089752197e-01 3.629668056964874268e-01 -6.197187304496765137e-02 2.489520609378814697e-01 -1.663811132311820984e-02 2.350635677576065063e-01 -5.928830802440643311e-02 1.940423548221588135e-01 -7.176393270492553711e-02 -1.545539051294326782e-01 1.358934044837951660e-01 9.002834558486938477e-02 1.750156134366989136e-01 -4.554700851440429688e-02 2.094305306673049927e-02 -2.762744426727294922e-01 -8.608905971050262451e-02 3.586959838867187500e-02 2.345786690711975098e-01 -3.271341919898986816e-01 1.037587746977806091e-01
-2.027641385793685913e-01 1.393085420131683350e-01 -1.075115427374839783e-01 -2.253594696521759033e-01 -8.605085313320159912e-03 3.064958155155181885e-01 -2.847884297370910645e-01 2.568935602903366089e-02 -1.210107579827308655e-01 1.577915102243423462e-01 -6.827266514301300049e-02 -8.572034537792205811e-02 4.340505599975585938e-01 3.300424141343683004e-04 5.825564265251159668e-02 2.718962430953979492e-01 -1.373919993638992310e-01 -3.922764658927917480e-01 4.945176839828491211e-02 -5.356861278414726257e-02 9.300704300403594971e-02 -1.853030622005462646e-01 2.788623608648777008e-02 1.310844998806715012e-02 -2.966911531984806061e-02 1.893028020858764648e-01 -2.303367853164672852e-01 1.233531460165977478e-01 1.342651695013046265e-01 6.475035846233367920e-02 1.802527531981468201e-02 1.858570873737335205e-01
-3.922336995601654053e-01 -3.599062561988830566e-02 -2.082294672727584839e-01 -9.086313843727111816e-02 -2.646374106407165527e-01 1.801186352968215942e-01 9.496811777353286743e-02 1.178766191005706787e-01 -1.668538451194763184e-01 1.209551468491554260e-01 -7.092579454183578491e-02 8.370079100131988525e-02 8.051100187003612518e-03 -2.906429953873157501e-02 -1.096905320882797241e-01 5.424804612994194031e-02 3.018777966499328613e-01 -1.694734692573547363e-01 2.602503895759582520e-01 -2.236330956220626831e-01 -1.031978800892829895e-01 1.245604921132326126e-02 1.291297525167465210e-01 1.742980480194091797e-01 1.712937504053115845e-01 2.372940033674240112e-01 -2.202871143817901611e-01 2.329657524824142456e-01 -1.101060211658477783e-01 -1.369146406650543213e-01 -1.324975769966840744e-02 2.872535884380340576e-01
-8.439835906028747559e-02 -1.645263880491256714e-01 5.016202107071876526e-02 -9.052888490259647369e-03 -1.741273999214172363e-01 1.695641577243804932e-01 9.920585900545120239e-02 -2.961342036724090576e-01 -2.003428526222705841e-02 -4.466629400849342346e-02 1.496670395135879517e-01 1.088715642690658569e-01 8.159876614809036255e-02 -4.543904587626457214e-02 3.135481476783752441e-01 8.245826512575149536e-02 2.158644497394561768e-01 -3.518406450748443604e-01 8.260844647884368896e-02 8.698114007711410522e-02 -6.764739006757736206e-02 3.276050388813018799e-01 -1.967267394065856934e-01 3.111708462238311768e-01 1.948093026876449585e-01 1.505263596773147583e-01 -2.432710826396942139e-01 1.403680164366960526e-02 -1.470759809017181396e-01 1.648219525814056396e-01 -1.303464174270629883e-01 1.952741295099258423e-01
-2.423233389854431152e-01 6.154034286737442017e-03 -2.210946939885616302e-02 1.372445225715637207e-01 -2.739621698856353760e-01 -1.309825181961059570e-01 1.728834062814712524e-01 4.699252918362617493e-02 -8.848720043897628784e-02 4.229919984936714172e-02 -1.004016250371932983e-01 -4.416988044977188110e-02 2.454872280359268188e-01 1.952237933874130249e-01 3.863778337836265564e-02 2.802720293402671814e-02 2.736022137105464935e-02 -2.414743602275848389e-01 5.716140940785408020e-02 3.397485613822937012e-02 -6.814709305763244629e-02 2.394123673439025879e-01 1.084111109375953674e-01 5.841138213872909546e-02 2.672074735164642334e-01 4.087849855422973633e-01 -9.761074185371398926e-02 3.909448981285095215e-01 -1.772585064172744751e-01 1.550639513880014420e-02 -2.022898197174072266e-01 2.474721372127532959e-01
-8.961269259452819824e-02 8.866216987371444702e-02 8.951232582330703735e-02 -2.470911294221878052e-01 -3.647881150245666504e-01 -1.721045374870300293e-02 1.099549606442451477e-01 7.877338677644729614e-03 -2.770997285842895508e-01 1.499034315347671509e-01 7.756860554218292236e-02 5.111340060830116272e-02 2.605239152908325195e-01 5.161930341273546219e-03 3.083346486091613770e-01 -9.367659687995910645e-02 5.116665735840797424e-02 -2.533111572265625000e-01 2.250217050313949585e-01 -2.887457609176635742e-02 -2.570884823799133301e-01 8.617500215768814087e-02 -3.342943266034126282e-02 -1.659442335367202759e-01 1.945896148681640625e-01 1.008429154753684998e-01 -9.851676970720291138e-02 5.346587672829627991e-02 -3.150677680969238281e-01 -1.842412203550338745e-01 -2.659347653388977051e-01 -7.023125886917114258e-02
-1.906771957874298096e-01 -6.527654081583023071e-02 -1.668297648429870605e-01 -1.635626330971717834e-02 -2.033925503492355347e-01 1.026282012462615967e-01 -2.336669480428099632e-03 6.629055738449096680e-02 -2.561923265457153320e-01 1.319883391261100769e-02 9.525590389966964722e-02 4.352405667304992676e-02 5.932382307946681976e-03 1.477724164724349976e-01 9.599295258522033691e-02 -9.590406715869903564e-02 1.646077446639537811e-02 -2.793330550193786621e-01 1.740706562995910645e-01 -3.087948635220527649e-02 -3.333184123039245605e-01 -1.234058886766433716e-01 7.814972102642059326e-02 -1.624703556299209595e-01 8.151774853467941284e-02 2.161096632480621338e-01 -4.080494046211242676e-01 2.782567031681537628e-02 -3.298572301864624023e-01 -5.863570421934127808e-02 -3.226185739040374756e-01 2.293026298284530640e-01
-3.327202498912811279e-01 -1.550053358078002930e-01 -1.616299301385879517e-01 1.790780760347843170e-02 -2.735004425048828125e-01 8.149505406618118286e-02 7.207994163036346436e-02 -5.596985667943954468e-02 -1.533957272768020630e-01 -5.601347610354423523e-02 1.318071782588958740e-01 8.270683139562606812e-02 2.667412459850311279e-01 2.069547325372695923e-01 2.578088641166687012e-02 -5.179300904273986816e-03 -2.554945647716522217e-02 -1.928420215845108032e-01 -2.063339799642562866e-01 1.619239896535873413e-02 -2.011764049530029297e-01 1.215304061770439148e-01 -2.252127677202224731e-01 -7.618767768144607544e-02 3.246259987354278564e-01 2.750282883644104004e-01 -1.168289706110954285e-01 1.857251971960067749e-01 -6.213843077421188354e-02 1.168939098715782166e-01 -2.324691712856292725e-01 3.005382418632507324e-01
-1.414677947759628296e-01 -1.080089136958122253e-01 -1.066042631864547729e-01 -1.874911338090896606e-01 1.459631919860839844e-01 3.032527267932891846e-01 2.530323266983032227e-01 2.204590942710638046e-03 4.997866973280906677e-02 2.407146841287612915e-01 -1.290483027696609497e-01 1.404791325330734253e-02 3.290854766964912415e-02 1.171315982937812805e-01 7.673052698373794556e-02 5.980736017227172852e-02 2.826671898365020752e-01 -2.945888340473175049e-01 2.865004837512969971e-01 1.646354198455810547e-01 -1.628041267395019531e-01 1.818483173847198486e-01 -1.349140852689743042e-01 1.461824476718902588e-01 1.419081091880798340e-01 2.188403457403182983e-01 -1.026039496064186096e-01 1.008539944887161255e-01 -2.712357640266418457e-01 4.975390806794166565e-02 -1.142319887876510620e-01 3.001819252967834473e-01
4.403908178210258484e-02 2.439642557874321938e-03 -3.951963037252426147e-03 -2.289247214794158936e-01 -4.234052076935768127e-02 7.888803631067276001e-02 4.826369509100914001e-02 -9.507907927036285400e-02 1.502688080072402954e-01 1.696494072675704956e-01 -1.748171746730804443e-01 -9.888374246656894684e-03 2.390518635511398315e-01 -4.545862227678298950e-02 2.623720169067382812e-01 1.004092544317245483e-01 9.283120930194854736e-02 -2.107382714748382568e-01 6.741708517074584961e-02 -1.923585310578346252e-02 -5.352890118956565857e-02 1.350404471158981323e-01 9.876529872417449951e-02 4.638236165046691895e-01 1.449780073016881943e-02 1.109538376331329346e-01 -1.527973413467407227e-01 4.915644526481628418e-01 -2.595654428005218506e-01 -7.306438684463500977e-02 -1.724842339754104614e-01 1.489788591861724854e-01
-9.910020977258682251e-02 1.341739147901535034e-01 -2.138597518205642700e-01 -7.928962260484695435e-02 -9.573199786245822906e-03 -7.160529494285583496e-02 2.150457650423049927e-01 -1.345993429422378540e-01 -1.717710644006729126e-01 1.753654889762401581e-02 -1.009033769369125366e-01 9.819956868886947632e-02 2.933918535709381104e-01 3.099838271737098694e-02 2.269622683525085449e-01 4.356762021780014038e-02 6.458051502704620361e-02 4.554543178528547287e-03 1.614075154066085815e-01 -3.191393613815307617e-01 -1.301566511392593384e-01 3.027980923652648926e-01 4.672896489500999451e-02 5.443281680345535278e-02 3.176714777946472168e-01 2.652863562107086182e-01 -1.124175414443016052e-01 6.297217309474945068e-02 -2.865205407142639160e-01 2.966618835926055908e-01 3.823948279023170471e-02 2.348581552505493164e-01
-1.470681875944137573e-01 8.887048065662384033e-02 1.232101991772651672e-01 -3.348760306835174561e-02 -1.304697841405868530e-01 1.881267875432968140e-01 3.738037485163658857e-04 -2.669849395751953125e-01 -4.194447025656700134e-02 2.864710986614227295e-01 -1.573508530855178833e-01 -8.369644731283187866e-02 1.325830221176147461e-01 -3.262672945857048035e-02 1.499662846326828003e-01 -1.942261308431625366e-01 7.505083084106445312e-02 -3.850781619548797607e-01 3.357786536216735840e-01 2.265230193734169006e-02 -1.732088252902030945e-02 -1.364150494337081909e-01 -1.677205860614776611e-01 -1.374023854732513428e-01 8.299241960048675537e-02 3.475263118743896484e-01 4.107823129743337631e-03 3.801876306533813477e-01 -1.421033684164285660e-02 1.683279573917388916e-01 -3.810658305883407593e-02 2.688469178974628448e-02
-6.249005720019340515e-02 5.486369878053665161e-02 -2.095557004213333130e-01 7.273016124963760376e-02 -1.230807229876518250e-01 1.238462254405021667e-01 1.703185141086578369e-01 -6.505047529935836792e-02 4.816330596804618835e-02 4.655405879020690918e-02 -1.813889443874359131e-01 -8.775639533996582031e-02 2.630773782730102539e-01 3.475013887509703636e-03 1.475031375885009766e-01 2.213275618851184845e-02 3.137686848640441895e-01 -2.583860456943511963e-01 2.813251316547393799e-01 2.094602584838867188e-01 5.817716196179389954e-02 2.009481936693191528e-01 -1.824768781661987305e-01 2.362471371889114380e-01 1.105784028768539429e-01 6.635280698537826538e-02 1.383367460221052170e-02 3.964256942272186279e-01 -1.976300477981567383e-01 -1.010149437934160233e-02 -7.621704787015914917e-02 3.217847645282745361e-01
-1.469591856002807617e-01 -9.436739236116409302e-02 1.024739369750022888e-01 -9.710532426834106445e-02 -3.164169490337371826e-01 -5.982320383191108704e-02 -2.026046998798847198e-02 1.368107050657272339e-01 -1.104581728577613831e-01 -3.561219573020935059e-02 -7.964280247688293457e-02 1.701065301895141602e-01 -3.912672027945518494e-02 2.084004580974578857e-01 2.547840774059295654e-01 1.245071664452552795e-01 3.424293100833892822e-01 -2.674739360809326172e-01 1.936593651771545410e-01 -2.023473381996154785e-01 -3.050450384616851807e-01 -4.495571833103895187e-03 6.243510171771049500e-02 5.323223397135734558e-02 1.286419928073883057e-01 2.132337242364883423e-01 -3.402715325355529785e-01 -5.355513095855712891e-02 -2.787957489490509033e-01 -7.901611179113388062e-02 -7.518406212329864502e-02 1.235629096627235413e-01
-2.973091006278991699e-01 3.001788258552551270e-01 -1.032617539167404175e-01 -1.465764939785003662e-01 -2.397319227457046509e-01 -4.792095348238945007e-02 3.205681443214416504e-01 -1.043313741683959961e-01 -9.116467833518981934e-02 2.349262684583663940e-02 6.954576238058507442e-04 6.322803348302841187e-02 2.970664203166961670e-01 -7.016099989414215088e-02 2.971836924552917480e-01 -4.308624193072319031e-02 2.226386815309524536e-01 -1.048158947378396988e-02 1.565457880496978760e-01 2.165893763303756714e-01 -1.543535590171813965e-01 2.287907153367996216e-02 -8.442513644695281982e-03 2.518527805805206299e-01 9.312122315168380737e-02 -2.541311830282211304e-02 -2.498941868543624878e-01 1.803732663393020630e-02 -1.727262735366821289e-01 2.999409139156341553e-01 2.975214272737503052e-02 1.342008560895919800e-01
-1.613056808710098267e-01 -1.609741747379302979e-01 -3.673057630658149719e-02 -1.836898624897003174e-01 8.710262365639209747e-03 4.243379458785057068e-02 1.280855983495712280e-01 -6.829982995986938477e-02 5.537720397114753723e-02 2.842346131801605225e-01 -7.395648956298828125e-02 -2.522770687937736511e-02 3.464410006999969482e-01 -1.925071328878402710e-02 2.550783455371856689e-01 8.711273968219757080e-02 -4.540768917649984360e-03 -2.651484012603759766e-01 1.221871823072433472e-01 2.084415405988693237e-01 -1.515537649393081665e-01 3.338910341262817383e-01 -4.836146533489227295e-02 2.739798426628112793e-01 1.825161278247833252e-01 7.204264402389526367e-02 -1.618427038192749023e-01 -1.372060775756835938e-01 -2.317035198211669922e-01 4.333548247814178467e-02 -2.794740796089172363e-01 2.219762653112411499e-01
-2.582479417324066162e-01 2.007056027650833130e-01 2.261914908885955811e-01 1.046754270792007446e-01 -2.169379964470863342e-02 1.085161790251731873e-01 -6.773100793361663818e-02 -4.727134481072425842e-02 -2.882389128208160400e-01 -1.478503085672855377e-02 -8.823989331722259521e-02 -8.849332481622695923e-02 2.739837765693664551e-01 -6.950741261243820190e-02 3.130202889442443848e-01 1.862964481115341187e-01 3.200500607490539551e-01 -1.238069459795951843e-01 3.569412529468536377e-01 -1.034388039261102676e-02 -1.881748139858245850e-01 4.943906888365745544e-02 -1.476426869630813599e-01 -9.456840157508850098e-02 -9.290879964828491211e-02 4.288488253951072693e-02 -1.479286849498748779e-01 -1.167690083384513855e-01 -1.792181283235549927e-02 -2.388680279254913330e-01 -1.186761781573295593e-01 2.626996636390686035e-01
-2.226937115192413330e-01 -8.967701345682144165e-02 -1.532005816698074341e-01 -9.069937467575073242e-02 -4.378478601574897766e-02 1.254761964082717896e-01 -8.605754375457763672e-02 -1.633226573467254639e-01 5.783341452479362488e-02 1.556876599788665771e-01 5.160769075155258179e-02 1.241979897022247314e-01 1.594389081001281738e-01 2.248765677213668823e-01 1.010321751236915588e-01 -3.749066591262817383e-02 2.137426584959030151e-01 -3.850228488445281982e-01 1.090836524963378906e-01 2.236912101507186890e-01 -6.933411955833435059e-02 2.973097562789916992e-01 1.194128319621086121e-01 1.631217449903488159e-01 2.191700637340545654e-01 1.118624731898307800e-01 -2.534658312797546387e-01 5.035645887255668640e-02 -2.782671749591827393e-01 6.515110284090042114e-02 1.137608289718627930e-01 3.372980356216430664e-01
7.794293016195297241e-02 3.499804735183715820e-01 3.107474148273468018e-01 -1.712901145219802856e-01 -1.113971397280693054e-01 -1.403381973505020142e-01 -8.277948945760726929e-03 -3.232255876064300537e-01 -4.846578836441040039e-02 -1.367603391408920288e-01 6.545892357826232910e-02 4.668954759836196899e-02 3.879737854003906250e-01 1.197732985019683838e-01 2.168630361557006836e-01 -9.315288066864013672e-02 -2.067459002137184143e-02 -1.151125803589820862e-01 1.804856806993484497e-01 -3.356518149375915527e-01 -4.577245563268661499e-02 -1.709315180778503418e-01 -8.810278773307800293e-02 -3.634701296687126160e-02 -5.173283070325851440e-02 2.083607614040374756e-01 -2.143155932426452637e-01 1.688683629035949707e-01 4.008354991674423218e-02 1.184135004878044128e-01 -5.373050644993782043e-02 1.497606784105300903e-01
-3.525702953338623047e-01 -4.791694507002830505e-02 1.016043573617935181e-01 1.171900331974029541e-01 -4.228492379188537598e-01 2.383040040731430054e-01 -7.153026759624481201e-02 1.765010654926300049e-01 -3.250014036893844604e-02 9.193453192710876465e-02 1.249043270945549011e-01 -1.335746515542268753e-02 3.844042718410491943e-01 -3.373243659734725952e-02 2.183059751987457275e-01 1.738281250000000000e-01 4.995826631784439087e-02 -5.616721883416175842e-02 1.976479589939117432e-01 -2.174849808216094971e-01 6.971083115786314011e-03 3.150727972388267517e-02 -1.288625150918960571e-01 -2.935108244419097900e-01 -4.322945326566696167e-02 1.728160232305526733e-01 -1.666989773511886597e-01 -4.001111164689064026e-02 -1.406996697187423706e-01 -4.245641082525253296e-02 1.395664066076278687e-01 1.655419915914535522e-01
-3.756957650184631348e-01 1.471313834190368652e-01 1.678327172994613647e-01 -3.096761554479598999e-02 -1.498918831348419189e-01 1.768051534891128540e-01 5.987395718693733215e-02 -3.025300987064838409e-02 6.826633960008621216e-02 -6.222683563828468323e-02 -9.912856854498386383e-03 3.847635388374328613e-01 1.300656348466873169e-01 6.952564418315887451e-02 -4.900982021354138851e-04 3.717415407299995422e-02 1.315794885158538818e-01 -2.735961973667144775e-01 3.390992581844329834e-01 2.868498489260673523e-02 -1.192795336246490479e-01 7.818511873483657837e-02 -1.805940866470336914e-01 -2.520860405638813972e-03 -2.348457574844360352e-01 -9.657435119152069092e-03 1.226676851511001587e-01 -9.241084009408950806e-02 -2.625979781150817871e-01 -2.878127694129943848e-01 -2.173748612403869629e-01 1.767048537731170654e-01
-2.660703063011169434e-01 2.066205255687236786e-02 6.426291167736053467e-02 -7.716859132051467896e-02 -7.804638147354125977e-02 -6.275377422571182251e-02 -9.505169838666915894e-02 -1.733798533678054810e-01 -2.096754610538482666e-01 1.746971607208251953e-01 2.143139094114303589e-01 -2.193016260862350464e-01 -1.785921305418014526e-01 1.390147060155868530e-01 3.294218480587005615e-01 3.256604820489883423e-02 1.242024600505828857e-01 7.827123254537582397e-02 5.740188807249069214e-02 -2.247707247734069824e-01 -2.021858245134353638e-01 1.148305162787437439e-01 -1.712690591812133789e-01 1.480612009763717651e-01 -2.342565916478633881e-02 2.748537957668304443e-01 -3.216505050659179688e-01 9.799621254205703735e-02 -3.509461283683776855e-01 -1.984933391213417053e-02 -2.163459360599517822e-01 7.462077774107456207e-03
-3.153577446937561035e-01 -2.552757263183593750e-01 -2.467641234397888184e-01 1.949311792850494385e-01 -1.566659808158874512e-01 2.028457447886466980e-02 2.672392427921295166e-01 -1.629627496004104614e-02 -7.828735746443271637e-03 -6.617748737335205078e-02 2.510625422000885010e-01 4.756975919008255005e-02 4.107781052589416504e-01 1.627839915454387665e-02 3.162438869476318359e-01 9.948192536830902100e-02 2.106930911540985107e-01 -3.427479267120361328e-01 -4.419041797518730164e-02 -7.976531237363815308e-02 -1.277325153350830078e-01 1.835378585383296013e-03 6.706178188323974609e-02 8.335887640714645386e-02 -5.230585858225822449e-02 4.714917391538619995e-03 -1.236651837825775146e-01 1.289471089839935303e-01 -1.052625849843025208e-01 -1.752685904502868652e-01 -6.166540831327438354e-02 1.139304190874099731e-01
2.364405803382396698e-02 2.348772250115871429e-02 -6.528812646865844727e-02 -8.405829966068267822e-02 7.338689267635345459e-02 2.412512153387069702e-01 -2.368373423814773560e-02 -1.196499448269605637e-02 9.913367778062820435e-02 1.414160728454589844e-01 -2.787994220852851868e-02 7.037424296140670776e-02 1.303503513336181641e-01 2.217800766229629517e-01 2.694507837295532227e-01 -6.773915141820907593e-02 -5.059456825256347656e-02 -3.377342820167541504e-01 7.852944731712341309e-02 1.529634296894073486e-01 3.917824104428291321e-02 2.603906989097595215e-01 -7.257444411516189575e-02 2.167649269104003906e-01 2.619341909885406494e-01 1.674945205450057983e-01 -1.805909126996994019e-01 -9.674269706010818481e-02 -3.660430908203125000e-01 9.906376153230667114e-02 -7.486811280250549316e-02 4.341883063316345215e-01
-3.702836930751800537e-01 1.341361999511718750e-01 5.672456696629524231e-02 -1.390886306762695312e-01 -9.323160350322723389e-02 -5.747811496257781982e-02 -2.138515859842300415e-01 2.886006236076354980e-01 1.900663040578365326e-02 1.883904337882995605e-01 1.099578570574522018e-02 -1.202712650410830975e-03 4.067762196063995361e-01 1.969125568866729736e-01 2.114510685205459595e-01 1.361768692731857300e-01 2.504330873489379883e-02 -5.130748078227043152e-02 1.212104931473731995e-01 -8.326825499534606934e-02 6.044147908687591553e-02 5.494074895977973938e-02 6.324648857116699219e-02 1.142964512109756470e-01 -2.276577949523925781e-01 1.852269321680068970e-01 -3.661471605300903320e-01 2.649953663349151611e-01 7.544230669736862183e-02 1.764444112777709961e-01 -5.282566999085247517e-04 -4.444541782140731812e-02
-1.652142107486724854e-01 2.706813514232635498e-01 -3.297302126884460449e-01 -4.568571969866752625e-02 -7.253216207027435303e-02 2.199531048536300659e-01 -1.117844954133033752e-01 1.155686154961585999e-01 -8.173193782567977905e-02 1.827493160963058472e-01 8.955671638250350952e-02 -1.620802842080593109e-02 3.279128968715667725e-01 1.424991339445114136e-01 -6.874855607748031616e-02 1.258760541677474976e-01 3.631440699100494385e-01 -1.519325226545333862e-01 -8.772806823253631592e-02 -2.529012858867645264e-01 -3.163311481475830078e-01 1.215298287570476532e-02 -8.132762275636196136e-03 -8.953899890184402466e-02 1.786863952875137329e-01 1.082466691732406616e-01 -1.114735305309295654e-01 9.855834394693374634e-02 -2.051782310009002686e-01 -5.611290037631988525e-02 -1.464313715696334839e-01 2.120988816022872925e-01
-3.433938324451446533e-01 2.364438176155090332e-01 7.842532545328140259e-02 -2.271434664726257324e-01 6.232525780797004700e-02 1.978275477886199951e-01 -7.357809692621231079e-02 -1.204931139945983887e-01 2.564560472965240479e-01 2.105329632759094238e-01 -5.412220209836959839e-02 -1.156719103455543518e-01 1.443833410739898682e-01 -3.719390183687210083e-02 8.304319530725479126e-02 3.155941143631935120e-02 -2.435808070003986359e-02 -3.808478116989135742e-01 3.950054347515106201e-01 -1.761115491390228271e-01 9.538224339485168457e-02 -4.942615702748298645e-02 -2.121891640126705170e-02 2.829190343618392944e-02 -1.335534155368804932e-01 2.928720116615295410e-01 -7.896332442760467529e-02 1.666386127471923828e-01 8.492306619882583618e-02 -1.769555546343326569e-02 -2.139150798320770264e-01 1.121571287512779236e-01
8.258250355720520020e-02 -2.773369550704956055e-01 -1.363024264574050903e-01 -1.884545981884002686e-01 -2.550185024738311768e-01 1.025189924985170364e-02 -1.339885145425796509e-01 -3.844554349780082703e-02 6.667296588420867920e-02 2.315193116664886475e-01 -1.189076304435729980e-01 -1.201065257191658020e-02 1.774312406778335571e-01 2.017730474472045898e-01 1.750997751951217651e-01 -5.068898946046829224e-02 8.361564576625823975e-02 -3.314739465713500977e-01 8.752845227718353271e-02 1.227489020675420761e-02 -5.248039960861206055e-02 1.626083105802536011e-01 -2.299186885356903076e-01 -8.417809009552001953e-02 3.023906648159027100e-01 2.442996650934219360e-01 -8.657006174325942993e-02 8.634146302938461304e-02 1.191385984420776367e-01 -7.722917199134826660e-02 -2.681614160537719727e-01 3.576086163520812988e-01
-1.006196364760398865e-01 -1.042248904705047607e-01 -1.073053106665611267e-01 -1.441514790058135986e-01 1.219675093889236450e-01 -6.948262453079223633e-02 -5.520666390657424927e-02 9.353464841842651367e-02 9.726843237876892090e-02 -6.986186373978853226e-03 -6.537827104330062866e-02 -5.826479289680719376e-03 3.206766247749328613e-01 -1.806588768959045410e-01 1.488853991031646729e-01 -1.611195504665374756e-02 -3.298661857843399048e-02 -2.685109674930572510e-01 2.223461568355560303e-01 1.764736175537109375e-01 8.460344374179840088e-02 1.968660019338130951e-02 -3.320014476776123047e-02 4.699172079563140869e-01 2.512004375457763672e-01 1.404246091842651367e-01 -2.159184515476226807e-01 7.395122200250625610e-02 -1.988127678632736206e-01 -9.873645752668380737e-02 -3.953331708908081055e-02 4.177527427673339844e-01
4.985166341066360474e-02 4.534270986914634705e-02 -1.902399361133575439e-01 -4.784160479903221130e-02 8.158300817012786865e-02 8.829300850629806519e-02 1.039231568574905396e-01 -1.580386906862258911e-01 9.860975295305252075e-02 2.161163091659545898e-01 -1.122009381651878357e-01 1.005626656115055084e-02 3.091150522232055664e-01 -1.486751530319452286e-02 1.463854908943176270e-01 1.185140162706375122e-01 5.174051523208618164e-01 -3.671210706233978271e-01 5.473212152719497681e-02 1.163942646235227585e-02 -7.014806568622589111e-02 -1.217956840991973877e-01 -2.080407738685607910e-01 -1.132997274398803711e-01 2.130994200706481934e-01 1.967017799615859985e-01 -5.095793306827545166e-02 2.405574172735214233e-01 8.997731655836105347e-02 -1.248073279857635498e-01 1.370467543601989746e-01 1.946056783199310303e-01
-3.190388381481170654e-01 1.949929744005203247e-01 -5.278123542666435242e-02 -1.356130987405776978e-01 -2.121274359524250031e-03 1.230197101831436157e-01 -2.228977717459201813e-02 -4.312736168503761292e-02 6.294101476669311523e-02 2.608977854251861572e-01 -2.100619375705718994e-01 -3.215779960155487061e-01 2.164655625820159912e-01 4.016610980033874512e-02 1.657147146761417389e-02 1.589220315217971802e-01 9.416836313903331757e-03 -1.464531719684600830e-01 1.226391792297363281e-01 -4.513468965888023376e-02 8.319168537855148315e-02 -3.254196792840957642e-02 -1.192009523510932922e-01 -1.265488658100366592e-02 -2.096872180700302124e-01 4.167759418487548828e-01 -2.081214636564254761e-01 2.662076950073242188e-01 1.321623474359512329e-01 9.155634045600891113e-02 1.095267310738563538e-01 3.119133114814758301e-01
-5.120121687650680542e-02 -1.617757827043533325e-01 1.145366430282592773e-01 -1.470650732517242432e-01 -1.297527998685836792e-01 6.709501147270202637e-02 -5.940526723861694336e-02 -6.201489642262458801e-02 7.377950102090835571e-02 2.344429194927215576e-01 1.991480216383934021e-02 -1.181031689047813416e-01 1.509421914815902710e-01 9.261877089738845825e-02 2.691192924976348877e-01 1.124198213219642639e-01 1.902404800057411194e-02 -3.844150304794311523e-01 1.562567055225372314e-01 8.740212768316268921e-02 -3.636351972818374634e-02 2.732889950275421143e-01 1.168565228581428528e-01 1.643904000520706177e-01 2.536018192768096924e-01 2.228902131319046021e-01 -2.948033809661865234e-01 1.128146946430206299e-01 -3.147257864475250244e-01 2.507720291614532471e-01 -7.019619643688201904e-02 1.979732364416122437e-01
-2.705056369304656982e-01 1.593179702758789062e-01 6.849674135446548462e-02 -3.592154756188392639e-02 1.546821892261505127e-01 1.178169772028923035e-01 -2.732659280300140381e-01 -1.663342416286468506e-01 -1.272597163915634155e-02 2.864674925804138184e-01 -1.689297705888748169e-01 -9.832079708576202393e-02 3.083939552307128906e-01 -2.477547153830528259e-02 -5.855095013976097107e-02 1.265230029821395874e-01 2.052657157182693481e-01 -3.266032934188842773e-01 3.003995716571807861e-01 1.750111952424049377e-02 1.220944821834564209e-01 -4.140911623835563660e-02 -1.248229965567588806e-01 6.557533144950866699e-02 -1.545379310846328735e-01 2.635900378227233887e-01 -8.975622057914733887e-02 1.314054727554321289e-01 1.598383486270904541e-01 5.489229783415794373e-02 -9.945436567068099976e-02 2.945100665092468262e-01
-4.190934821963310242e-02 6.983756273984909058e-02 1.464086025953292847e-01 2.257181406021118164e-01 -2.453320771455764771e-01 4.291657209396362305e-01 8.176138252019882202e-02 2.349998801946640015e-02 -1.470732409507036209e-02 -6.643908470869064331e-02 -7.394196093082427979e-02 2.033275663852691650e-01 2.162179648876190186e-01 2.346044629812240601e-01 1.720612794160842896e-01 2.397219091653823853e-01 1.278549246490001678e-02 -3.919016942381858826e-02 1.223185360431671143e-01 1.175789628177881241e-02 -8.268607407808303833e-02 3.413004428148269653e-02 1.366036534309387207e-01 1.239707544445991516e-01 1.553071588277816772e-01 2.516051828861236572e-01 -2.935714423656463623e-01 -5.230200476944446564e-03 -3.451583981513977051e-01 -2.681610584259033203e-01 -3.649432212114334106e-02 6.502855569124221802e-02
-5.552218109369277954e-02 2.083397097885608673e-02 -1.137576811015605927e-02 1.314132660627365112e-01 -3.040780138690024614e-04 -5.169400479644536972e-03 -1.017593294382095337e-01 -2.911834716796875000e-01 -3.537882864475250244e-01 3.210913538932800293e-01 1.566221415996551514e-01 -1.666350662708282471e-01 2.103970199823379517e-01 -8.416005223989486694e-02 4.229428246617317200e-02 -2.868425659835338593e-02 1.596669554710388184e-01 -2.129667811095714569e-02 6.369526684284210205e-02 -1.470844745635986328e-01 -8.265199512243270874e-02 -2.095667645335197449e-02 6.578386574983596802e-02 1.424690186977386475e-01 2.238391637802124023e-01 2.193811386823654175e-01 -3.887741267681121826e-01 9.986724704504013062e-02 -3.721668720245361328e-01 -1.284601092338562012e-01 -1.536727696657180786e-01 1.669727861881256104e-01
-1.400707513093948364e-01 1.974611729383468628e-01 2.257618010044097900e-01 8.001062273979187012e-02 -1.892555803060531616e-01 -2.070348896086215973e-02 -2.585299685597419739e-02 -7.279311865568161011e-02 1.916605383157730103e-01 -3.412235379219055176e-01 -1.482631266117095947e-01 5.336554348468780518e-02 4.929271638393402100e-01 8.561468124389648438e-02 7.152460515499114990e-02 -1.643087863922119141e-01 3.068626485764980316e-02 -3.273046910762786865e-01 -1.256732046604156494e-01 -1.695270091295242310e-01 1.646054387092590332e-01 -1.305253207683563232e-01 1.313864737749099731e-01 8.877713233232498169e-02 1.190077513456344604e-01 2.570097148418426514e-01 -1.073976531624794006e-01 5.302572250366210938e-02 -2.336895279586315155e-02 -2.037627808749675751e-02 1.600432544946670532e-01 1.958868503570556641e-01
-1.435817033052444458e-01 -6.575729697942733765e-02 -4.940268024802207947e-02 -1.502222269773483276e-01 -1.270834803581237793e-01 2.387606352567672729e-01 -1.496548056602478027e-01 1.139750480651855469e-01 -1.955757290124893188e-02 2.479465007781982422e-01 -1.931322179734706879e-02 7.219079136848449707e-02 1.769515424966812134e-01 1.388399899005889893e-01 5.491153150796890259e-02 3.716732561588287354e-02 5.664100497961044312e-02 -2.943202257156372070e-01 2.284817844629287720e-01 1.629755795001983643e-01 -7.409575581550598145e-02 2.043887227773666382e-01 -1.430218107998371124e-02 3.825651407241821289e-01 4.485351145267486572e-01 1.227869391441345215e-01 -2.566641569137573242e-01 2.336810342967510223e-02 -1.217906847596168518e-01 2.388928085565567017e-02 -2.205285131931304932e-01 9.968557208776473999e-02
1.732104457914829254e-02 1.169751398265361786e-02 2.432411164045333862e-01 3.416058123111724854e-01 -2.266949564218521118e-01 3.086251318454742432e-01 -5.104296654462814331e-02 -1.108645796775817871e-01 -1.836626827716827393e-01 1.774555444717407227e-01 -1.366114169359207153e-01 -1.039995923638343811e-01 3.050688803195953369e-01 3.761990740895271301e-02 2.247480601072311401e-01 8.109652437269687653e-03 1.623612940311431885e-01 -2.450204938650131226e-01 1.008484885096549988e-01 -1.036371886730194092e-01 -2.188828736543655396e-01 -2.427803166210651398e-02 4.060836508870124817e-02 2.444167882204055786e-01 -7.280455529689788818e-02 1.672205775976181030e-01 -5.361209437251091003e-02 -1.752601861953735352e-01 -3.153015673160552979e-01 -4.757098108530044556e-02 5.274853482842445374e-02 1.841080933809280396e-01
4.898937419056892395e-02 1.413887273520231247e-02 -3.163050413131713867e-01 -3.910670801997184753e-02 -2.913897670805454254e-02 1.574150770902633667e-01 2.179876863956451416e-01 -1.118230298161506653e-01 1.252638846635818481e-01 2.425729930400848389e-01 1.034785434603691101e-01 -3.624243289232254028e-02 2.576402425765991211e-01 1.608629226684570312e-01 1.679566651582717896e-01 1.712393760681152344e-01 2.944695949554443359e-01 -1.581202000379562378e-01 2.799243330955505371e-01 -4.260369017720222473e-02 -1.557244211435317993e-01 -9.673372656106948853e-02 4.061028361320495605e-02 -8.372823148965835571e-02 1.170484200119972229e-01 2.571701109409332275e-01 -7.435543835163116455e-02 3.219707012176513672e-01 -3.300687074661254883e-01 -6.453558802604675293e-02 -2.194786258041858673e-02 1.924885958433151245e-01
-1.378595083951950073e-01 -2.413673251867294312e-01 -4.718329757452011108e-02 -2.930018603801727295e-01 2.721573784947395325e-02 -1.027541831135749817e-01 -2.469255402684211731e-02 1.027059834450483322e-02 -9.533918648958206177e-02 1.115719601511955261e-01 -8.430319279432296753e-02 2.149947136640548706e-01 3.571940958499908447e-01 5.737818032503128052e-02 8.198414742946624756e-02 2.647287957370281219e-02 -3.571346029639244080e-02 -2.159434258937835693e-01 -5.181875079870223999e-02 8.313754945993423462e-02 8.448530733585357666e-02 1.520340740680694580e-01 -1.739397346973419189e-01 2.541875541210174561e-01 -8.657882362604141235e-02 7.896035909652709961e-02 -1.652201116085052490e-01 1.982459127902984619e-01 -3.280140757560729980e-01 -8.447539806365966797e-02 -4.260964393615722656e-01 2.241348475217819214e-01
-3.589414358139038086e-01 2.843825519084930420e-01 1.155959144234657288e-01 1.893868669867515564e-02 -1.285562478005886078e-02 2.003134489059448242e-01 -1.718150526285171509e-01 -1.225408539175987244e-01 2.832421064376831055e-01 6.540209054946899414e-02 2.494254112243652344e-01 -2.913974225521087646e-01 3.734383285045623779e-01 8.190277963876724243e-02 7.588402926921844482e-02 1.800750941038131714e-02 -1.401582062244415283e-01 -5.801210552453994751e-02 2.699836492538452148e-01 5.410470813512802124e-02 -1.395841240882873535e-01 2.054141461849212646e-01 -1.034535467624664307e-01 -7.753324508666992188e-02 1.224336214363574982e-02 -4.747014120221138000e-02 -2.062984704971313477e-01 2.188905328512191772e-01 3.065930213779211044e-03 1.611987948417663574e-01 1.519258879125118256e-02 1.074306443333625793e-01
-3.135217428207397461e-01 6.347200274467468262e-02 5.120632424950599670e-02 -2.625476121902465820e-01 1.517525166273117065e-01 -5.109879001975059509e-02 -7.930653542280197144e-02 -1.802580356597900391e-01 8.898660540580749512e-02 1.476156264543533325e-01 -2.030421942472457886e-01 -1.782621443271636963e-01 4.577251970767974854e-01 8.013156801462173462e-02 3.674074262380599976e-02 1.022765338420867920e-01 -4.846938699483871460e-02 -2.242704629898071289e-01 4.335241913795471191e-01 -2.203337997198104858e-01 9.523703902959823608e-02 -7.851129770278930664e-02 -3.810035064816474915e-02 -1.359861046075820923e-01 -8.131410926580429077e-03 1.515170186758041382e-01 -7.742740958929061890e-02 1.360935270786285400e-01 1.621681153774261475e-01 -1.090527996420860291e-01 -1.892289705574512482e-02 1.443591564893722534e-01
-3.658930361270904541e-01 -1.471056342124938965e-01 2.349703572690486908e-03 5.999463051557540894e-02 1.693778671324253082e-02 -3.441216051578521729e-02 -4.267144948244094849e-03 -1.052947044372558594e-01 1.228615418076515198e-01 3.432307839393615723e-01 -8.345030248165130615e-02 -1.020099408924579620e-02 1.647968739271163940e-01 4.360719770193099976e-02 2.563123106956481934e-01 2.035526745021343231e-02 3.665126115083694458e-02 -3.185629099607467651e-02 -4.179910197854042053e-02 6.531723588705062866e-02 1.429241150617599487e-01 3.208248913288116455e-01 -1.123649477958679199e-01 1.938217282295227051e-01 4.207884892821311951e-02 2.608878314495086670e-01 -2.911206185817718506e-01 1.724403798580169678e-01 -4.386433362960815430e-01 -1.063163951039314270e-01 -1.446176022291183472e-01 4.790978506207466125e-02
-3.961778581142425537e-01 1.348601579666137695e-01 -8.998429775238037109e-02 1.649210602045059204e-01 -1.603449583053588867e-01 -1.743918657302856445e-01 3.409396624192595482e-03 2.069459706544876099e-01 1.007116734981536865e-01 -2.295829206705093384e-01 -9.659630060195922852e-02 -9.795274585485458374e-02 2.521868646144866943e-01 5.232905969023704529e-02 1.579645872116088867e-01 4.163944104220718145e-04 1.030916199088096619e-01 -1.163894832134246826e-01 4.785541072487831116e-02 -2.230980433523654938e-02 1.153774857521057129e-01 -1.153583377599716187e-01 -2.688572742044925690e-02 -1.164033934473991394e-01 -3.832154721021652222e-02 5.698026418685913086e-01 -5.642812326550483704e-02 -3.551340103149414062e-02 -2.768913209438323975e-01 -1.346764266490936279e-01 -2.225616481155157089e-03 1.558124125003814697e-01
-2.404631525278091431e-01 -2.184029519557952881e-01 -7.459249347448348999e-02 -3.002328872680664062e-01 2.191526070237159729e-02 -1.323024332523345947e-01 -1.254597008228302002e-01 1.262378096580505371e-01 1.357653364539146423e-02 -1.065974459052085876e-01 -1.321323513984680176e-01 1.640038937330245972e-01 2.945615947246551514e-01 1.005569994449615479e-01 2.006418444216251373e-02 9.726225584745407104e-02 8.227740228176116943e-02 -2.185994386672973633e-01 1.166139543056488037e-01 7.179743796586990356e-02 -1.069245040416717529e-01 1.982860863208770752e-01 -3.218290209770202637e-01 3.410921990871429443e-01 1.912324130535125732e-01 -1.511959638446569443e-02 -2.290188670158386230e-01 2.691817879676818848e-01 -1.849556155502796173e-02 -2.808450907468795776e-02 -2.312959879636764526e-01 1.617297083139419556e-01
-2.293162792921066284e-01 7.391577959060668945e-02 2.115987986326217651e-01 1.836533695459365845e-01 -3.523670434951782227e-01 -6.983919441699981689e-02 -1.993636488914489746e-01 9.479472786188125610e-02 -1.146005243062973022e-01 1.118130981922149658e-02 1.370248645544052124e-01 9.726016223430633545e-02 3.333846330642700195e-01 1.553230583667755127e-01 2.750656306743621826e-01 2.135538160800933838e-01 2.077528238296508789e-01 3.670855984091758728e-02 3.039251565933227539e-01 -1.315289884805679321e-01 -3.157499432563781738e-02 -1.167201697826385498e-01 -1.132045388221740723e-01 -8.002910763025283813e-02 7.813505083322525024e-02 3.692968487739562988e-01 -9.511376172304153442e-02 -1.466526743024587631e-02 -8.393950015306472778e-02 1.317025274038314819e-01 6.046672165393829346e-02 1.408235430717468262e-01
-2.745027542114257812e-01 -1.152969226241111755e-01 -1.803543418645858765e-01 -1.228112727403640747e-01 -1.792558729648590088e-01 2.667042016983032227e-01 5.571776628494262695e-02 -1.753551810979843140e-01 9.010799974203109741e-02 2.002972811460494995e-01 1.279212683439254761e-01 8.851421624422073364e-02 1.650952994823455811e-01 -1.112798526883125305e-01 3.448097705841064453e-01 1.036670878529548645e-01 1.394994705915451050e-01 -2.834758758544921875e-01 2.082606703042984009e-01 -2.602159976959228516e-02 1.005652174353599548e-01 2.239448577165603638e-01 1.303536165505647659e-02 2.437556087970733643e-01 4.589331522583961487e-02 8.762905746698379517e-02 4.747664928436279297e-02 8.197930455207824707e-02 -2.482278496026992798e-01 1.403121054172515869e-01 -1.934522241353988647e-01 2.893125116825103760e-01
-4.729937911033630371e-01 1.351358592510223389e-01 4.049510508775711060e-02 -2.827024459838867188e-01 1.248826906085014343e-01 3.255404829978942871e-01 -2.470808178186416626e-01 6.010793522000312805e-02 3.938736766576766968e-02 5.049235001206398010e-02 -1.969529688358306885e-01 9.823377477005124092e-04 2.587986886501312256e-01 5.581616610288619995e-02 1.406292915344238281e-01 6.305952370166778564e-02 2.219463586807250977e-01 -3.948831558227539062e-02 2.908524870872497559e-02 -6.758167594671249390e-02 -1.012726873159408569e-01 -2.068437170237302780e-03 -2.355246096849441528e-01 2.842830494046211243e-03 -2.383206188678741455e-01 1.394704133272171021e-01 -2.793846726417541504e-01 2.289845496416091919e-01 2.702655643224716187e-02 1.472801119089126587e-01 -2.170955576002597809e-02 4.334001615643501282e-02
-2.152158133685588837e-02 -9.444164484739303589e-02 -1.124103646725416183e-02 -2.263301014900207520e-01 -2.613997757434844971e-01 -1.262260675430297852e-01 5.780433421023190022e-04 -8.533922582864761353e-02 -1.842151284217834473e-01 1.571665555238723755e-01 -2.175654470920562744e-01 7.325075566768646240e-02 2.606749236583709717e-01 9.791435301303863525e-02 6.625822186470031738e-02 -9.090353548526763916e-02 -4.413833376020193100e-03 -2.346780151128768921e-01 1.158739030361175537e-01 1.582836508750915527e-01 2.587826922535896301e-02 4.086357653141021729e-01 -6.651333719491958618e-02 2.351348102092742920e-01 1.959288120269775391e-01 1.297730952501296997e-01 -2.337992042303085327e-01 -1.437150686979293823e-02 -2.136642634868621826e-01 -3.589127212762832642e-02 -2.539361119270324707e-01 3.220713436603546143e-01
-3.119209110736846924e-01 4.636300727725028992e-02 6.136028096079826355e-02 1.920869052410125732e-01 -2.536116838455200195e-01 2.091526836156845093e-01 -1.798235625028610229e-01 -4.164544120430946350e-02 -3.157086968421936035e-01 -1.447395235300064087e-01 -1.556156482547521591e-02 -5.457238852977752686e-02 3.877051174640655518e-01 4.288880899548530579e-02 2.805891931056976318e-01 1.374436020851135254e-01 2.137409746646881104e-01 -8.268345147371292114e-02 3.260231614112854004e-01 -1.860440969467163086e-01 -1.104602292180061340e-01 -1.506363600492477417e-01 -3.733147680759429932e-02 -3.663186356425285339e-02 2.578157559037208557e-02 1.939142048358917236e-01 -3.931457921862602234e-02 -7.617113739252090454e-02 -1.489719897508621216e-01 -4.932837188243865967e-02 -1.051151677966117859e-01 1.783181726932525635e-01
-6.133847311139106750e-02 -7.097095251083374023e-02 3.475325927138328552e-02 -1.901515275239944458e-01 -1.537415832281112671e-01 2.149636596441268921e-01 1.992758512496948242e-01 -1.508502960205078125e-01 1.474591344594955444e-01 5.800448730587959290e-02 1.769547379808500409e-04 -1.458562910556793213e-01 2.365738712251186371e-02 1.592178642749786377e-02 1.889028772711753845e-02 -3.770083189010620117e-02 -6.838602479547262192e-03 -3.588395416736602783e-01 2.254678905010223389e-01 2.763736248016357422e-01 -1.381349563598632812e-01 -2.673686947673559189e-03 -1.295070350170135498e-01 1.910659223794937134e-01 3.035378456115722656e-01 1.052648127079010010e-01 -2.902798950672149658e-01 1.222458854317665100e-01 -3.189263939857482910e-01 -2.547270357608795166e-01 3.727918490767478943e-02 2.715498507022857666e-01
-5.649651587009429932e-02 1.833754181861877441e-01 -9.947188198566436768e-02 5.330232903361320496e-02 -1.852064020931720734e-02 4.344075918197631836e-02 6.391560286283493042e-02 1.740129850804805756e-02 1.359170228242874146e-01 2.342139929533004761e-01 -1.488682478666305542e-01 -1.620123088359832764e-01 3.126668334007263184e-01 2.046255022287368774e-02 -1.025730930268764496e-02 1.128706056624650955e-02 7.135879248380661011e-02 8.108128793537616730e-03 3.896590471267700195e-01 2.411757856607437134e-01 -2.613672316074371338e-01 1.673905402421951294e-01 -3.600743412971496582e-01 2.631114423274993896e-02 -9.054095484316349030e-03 1.092416942119598389e-01 -2.138674110174179077e-01 2.335047423839569092e-01 -2.535365819931030273e-01 -3.132201731204986572e-01 -7.970784604549407959e-02 2.863607555627822876e-02
1.418650522828102112e-02 -1.657967120409011841e-01 -9.678282588720321655e-02 -2.506706416606903076e-01 -3.128671646118164062e-01 -1.566348820924758911e-01 -9.097457677125930786e-02 -7.377217710018157959e-02 -6.848143041133880615e-02 8.153973519802093506e-02 -1.847460865974426270e-02 1.693957485258579254e-02 1.055619195103645325e-01 1.388519555330276489e-01 2.658186256885528564e-01 4.660939425230026245e-02 2.173342257738113403e-01 -1.984092891216278076e-01 3.747822344303131104e-01 6.867124140262603760e-02 -6.986711174249649048e-02 1.350760925561189651e-02 1.485478579998016357e-01 1.551193892955780029e-01 -2.127903848886489868e-01 2.389614731073379517e-01 -2.912952899932861328e-01 -7.486434280872344971e-02 -7.744100689888000488e-02 -2.706871330738067627e-01 -1.643956601619720459e-01 2.581508457660675049e-01
-1.015242785215377808e-01 2.624111771583557129e-01 2.120805978775024414e-01 4.179520905017852783e-02 -1.642457842826843262e-01 -6.877026706933975220e-02 -9.709348529577255249e-02 9.075651317834854126e-02 -8.050015568733215332e-02 1.693807095289230347e-01 8.103010803461074829e-02 3.882980346679687500e-02 7.948333024978637695e-02 -1.640036404132843018e-01 2.951810359954833984e-01 1.461926549673080444e-01 2.537975311279296875e-01 -2.369412481784820557e-01 6.815159320831298828e-02 -1.913688331842422485e-01 1.013192757964134216e-01 -6.137200444936752319e-02 -2.774942815303802490e-01 -1.900871992111206055e-01 -1.265432238578796387e-01 2.726154327392578125e-01 -3.067048192024230957e-01 -4.870837554335594177e-02 -2.201647460460662842e-01 -1.270417007617652416e-03 -1.344583332538604736e-01 3.121865987777709961e-01
-1.671895980834960938e-01 -3.459785506129264832e-02 1.126002892851829529e-01 -9.219510853290557861e-02 -1.835380196571350098e-01 1.324795186519622803e-01 2.751218974590301514e-01 -1.482573449611663818e-01 -2.402390837669372559e-01 -3.125908225774765015e-02 4.076457023620605469e-02 8.287215977907180786e-02 2.313913255929946899e-01 3.721071407198905945e-02 2.335013449192047119e-01 2.361000031232833862e-01 3.742542564868927002e-01 -1.328705698251724243e-01 3.933229669928550720e-02 -3.471550643444061279e-01 -9.726408123970031738e-02 5.587612465023994446e-02 1.297725737094879150e-01 7.747475057840347290e-02 2.641782350838184357e-02 1.788549870252609253e-01 -2.341731637716293335e-01 3.257755935192108154e-01 -9.863334149122238159e-02 -9.520556032657623291e-02 1.429011113941669464e-03 2.017172127962112427e-01
-1.627996712923049927e-01 -1.899106949567794800e-01 -4.654726013541221619e-02 -1.570588797330856323e-01 3.965011611580848694e-02 1.084408983588218689e-01 -5.187871307134628296e-02 1.529350876808166504e-01 -8.606643229722976685e-02 -3.243498504161834717e-02 -3.042759895324707031e-01 3.007495105266571045e-01 3.249686658382415771e-01 2.646685950458049774e-02 3.136633038520812988e-01 1.178074404597282410e-01 3.189883008599281311e-02 2.240253984928131104e-02 2.330565601587295532e-01 1.796476244926452637e-01 7.548044621944427490e-02 -1.535889599472284317e-02 -6.225940585136413574e-02 2.833653688430786133e-01 5.550236999988555908e-02 5.813843011856079102e-02 -3.543849885463714600e-01 4.981872439384460449e-02 -2.870118618011474609e-01 1.067379023879766464e-02 -1.919005662202835083e-01 1.704750955104827881e-01
-1.165273711085319519e-01 1.197647675871849060e-01 -2.375661134719848633e-01 -2.442315518856048584e-01 -2.903989255428314209e-01 9.309246391057968140e-02 -7.422181218862533569e-02 -1.614952832460403442e-01 6.082529202103614807e-02 1.523669809103012085e-01 -8.449950814247131348e-02 2.109334990382194519e-02 2.113611400127410889e-01 -1.269316375255584717e-01 2.438803017139434814e-01 -8.454822748899459839e-02 2.086701244115829468e-01 -1.021930724382400513e-01 3.225138783454895020e-01 -2.056307531893253326e-02 -9.635977447032928467e-02 2.966956198215484619e-01 1.038549244403839111e-01 2.786958031356334686e-02 1.248449385166168213e-01 7.193824648857116699e-02 -1.775543689727783203e-01 -1.275196969509124756e-01 -1.724951118230819702e-01 2.056294232606887817e-01 -4.795737564563751221e-02 3.991306722164154053e-01
-3.707362413406372070e-01 -2.913997173309326172e-01 -2.116054892539978027e-01 -1.382447183132171631e-01 1.163952201604843140e-01 -1.662753820419311523e-01 1.860492303967475891e-02 -6.735594943165779114e-03 1.233892738819122314e-01 -3.632169961929321289e-02 -2.745267152786254883e-01 -3.927303478121757507e-02 3.079874515533447266e-01 -1.229732017964124680e-02 2.463203966617584229e-01 -5.650426074862480164e-02 8.787670731544494629e-02 -1.997424513101577759e-01 2.159792333841323853e-01 2.010622173547744751e-01 -5.316316708922386169e-02 7.197920978069305420e-02 -1.172283589839935303e-01 1.661922931671142578e-01 1.071883961558341980e-01 -1.104759983718395233e-02 -3.317548930644989014e-01 7.468604296445846558e-02 -1.828811913728713989e-01 4.507003724575042725e-02 -6.018589809536933899e-02 2.634921669960021973e-01
-9.664261341094970703e-02 -1.475733071565628052e-01 -2.548746168613433838e-01 -1.506597399711608887e-01 1.175814345479011536e-01 6.950770504772663116e-03 -8.150656521320343018e-02 -2.214451581239700317e-01 1.900381743907928467e-01 -1.380631923675537109e-01 -1.328653544187545776e-01 1.753522753715515137e-01 3.592071831226348877e-01 -7.894466072320938110e-02 2.245811820030212402e-01 7.812282443046569824e-02 -7.639816962182521820e-03 -1.954379677772521973e-01 1.564946472644805908e-01 1.494759321212768555e-01 -8.958005905151367188e-02 1.838668137788772583e-01 -1.316452920436859131e-01 2.037755697965621948e-01 2.357995957136154175e-01 5.109982192516326904e-02 -2.315950989723205566e-01 1.536462903022766113e-01 -1.236227005720138550e-01 -1.168960146605968475e-02 -1.708307862281799316e-01 3.878859579563140869e-01
-2.238521575927734375e-01 2.392088025808334351e-01 -1.247533038258552551e-01 1.775625199079513550e-01 -3.036057054996490479e-01 4.665287584066390991e-02 -2.454420924186706543e-02 -3.134642541408538818e-02 -1.786591261625289917e-01 4.819073248654603958e-03 -1.875161379575729370e-01 1.558401342481374741e-02 1.680066734552383423e-01 9.130672365427017212e-02 2.353638261556625366e-01 -2.526996098458766937e-02 1.134234517812728882e-01 -2.463805526494979858e-01 -2.278668284416198730e-01 -1.536801606416702271e-01 -5.028083920478820801e-02 1.493723541498184204e-01 -7.133240997791290283e-02 -1.693099364638328552e-02 1.256922036409378052e-01 4.448280036449432373e-01 -2.639012038707733154e-01 -3.031653910875320435e-02 -3.502120450139045715e-02 -3.327154219150543213e-01 -8.850333094596862793e-02 7.986157387495040894e-02
-2.848034799098968506e-01 -1.322387605905532837e-01 1.697625815868377686e-01 2.459242492914199829e-01 -1.129258647561073303e-01 9.734287858009338379e-02 -2.957578599452972412e-01 1.047261338680982590e-02 1.902479864656925201e-02 4.880301654338836670e-02 8.549465984106063843e-02 1.196048036217689514e-01 4.184879064559936523e-01 1.039172187447547913e-01 2.476166635751724243e-01 3.067757785320281982e-01 1.727422475814819336e-01 -1.027087345719337463e-01 1.488782167434692383e-01 -1.807848513126373291e-01 -1.407902538776397705e-01 -7.207854092121124268e-02 -1.289122998714447021e-01 -1.340137422084808350e-01 9.787109494209289551e-02 7.476227730512619019e-02 -2.257464975118637085e-01 -2.734978199005126953e-01 3.992867469787597656e-02 -1.354962736368179321e-01 -7.391162216663360596e-02 1.240873709321022034e-01
-3.294447064399719238e-01 1.013770028948783875e-01 1.880102418363094330e-02 -6.988080684095621109e-03 -1.359619200229644775e-01 1.717186868190765381e-01 -2.098262459039688110e-01 2.641082182526588440e-02 -5.319269001483917236e-02 1.334099620580673218e-01 5.023008584976196289e-02 2.080293595790863037e-01 1.984181106090545654e-01 1.638312935829162598e-01 1.249862462282180786e-01 -1.120966225862503052e-01 -1.536100208759307861e-01 -4.335824251174926758e-01 1.308934688568115234e-01 -1.613413095474243164e-01 1.858862340450286865e-01 -1.079668179154396057e-01 1.201866865158081055e-01 -6.316028535366058350e-03 2.044430226087570190e-01 1.855863779783248901e-01 -2.599948644638061523e-01 1.003591436892747879e-02 -2.435309737920761108e-01 9.033072739839553833e-02 2.572110295295715332e-01 1.850773394107818604e-01
-9.189473837614059448e-02 -4.558196291327476501e-02 2.268822640180587769e-01 1.025310829281806946e-01 -1.424766518175601959e-02 6.080680061131715775e-03 -2.835943102836608887e-01 -1.341823786497116089e-01 3.707436844706535339e-02 -5.471758916974067688e-02 -1.750004589557647705e-01 -7.929232716560363770e-02 2.571375370025634766e-01 -1.765886321663856506e-02 1.652565598487854004e-01 2.318012118339538574e-01 1.511707901954650879e-01 -8.662967383861541748e-02 8.882737159729003906e-02 7.017873227596282959e-02 -3.916502594947814941e-01 2.322779893875122070e-01 -1.950409263372421265e-01 -1.570153534412384033e-01 1.710904240608215332e-01 1.384753435850143433e-01 -1.936596184968948364e-01 2.762959003448486328e-01 -4.685828834772109985e-02 -3.109309971332550049e-01 -9.673359990119934082e-02 2.373443692922592163e-01
-2.811228334903717041e-01 -8.426830172538757324e-02 -2.815521061420440674e-01 -1.103806644678115845e-01 4.745009541511535645e-02 2.538872063159942627e-01 5.546674132347106934e-02 -2.566277086734771729e-01 -1.469037681818008423e-01 1.232241615653038025e-01 -6.653895229101181030e-02 -5.586403608322143555e-02 1.900223344564437866e-01 1.526920050382614136e-01 5.021743774414062500e-01 -9.129372984170913696e-02 1.400171518325805664e-01 -3.635639846324920654e-01 1.214291751384735107e-01 2.231061160564422607e-01 5.644510686397552490e-02 8.051824406720697880e-04 -1.038025617599487305e-01 3.704439103603363037e-02 -1.388153880834579468e-01 -1.455925963819026947e-02 -9.423741698265075684e-02 1.324473768472671509e-01 -1.141160205006599426e-01 6.906718760728836060e-02 -1.468355059623718262e-01 -7.497882843017578125e-02
-2.173080444335937500e-01 -5.573043227195739746e-02 -1.345471590757369995e-01 -5.101560428738594055e-02 -1.507918983697891235e-01 1.581292152404785156e-01 8.605496585369110107e-02 -1.902711391448974609e-01 8.763647079467773438e-02 3.151181936264038086e-01 1.082831695675849915e-01 2.297844439744949341e-01 2.686873376369476318e-01 -1.523054689168930054e-01 6.379158049821853638e-02 1.288029551506042480e-01 1.826051324605941772e-01 -1.465037316083908081e-01 -1.230840012431144714e-01 -2.223625928163528442e-01 2.650386421009898186e-03 2.084984481334686279e-01 -1.745645999908447266e-01 2.684575915336608887e-01 7.278579473495483398e-02 1.400790959596633911e-01 -1.594532132148742676e-01 2.026653885841369629e-01 -1.131822168827056885e-01 1.675418764352798462e-02 -4.116355180740356445e-01 1.033549830317497253e-01
-9.668114781379699707e-02 3.375538438558578491e-02 -1.393188983201980591e-01 -1.800408959388732910e-01 1.442154347896575928e-01 1.945617496967315674e-01 5.533689633011817932e-02 2.049181610345840454e-02 2.362100929021835327e-01 4.016989469528198242e-02 1.582521051168441772e-01 2.091053873300552368e-01 1.005978658795356750e-01 7.429596036672592163e-02 3.425194695591926575e-02 1.001045033335685730e-01 -9.697338193655014038e-02 -4.130841195583343506e-01 3.344436287879943848e-01 7.893623411655426025e-02 -8.992958068847656250e-02 4.161524474620819092e-01 -1.826267223805189133e-03 9.662382304668426514e-02 2.761826291680335999e-02 2.634367942810058594e-01 -1.742784082889556885e-01 2.658466994762420654e-01 -1.998780071735382080e-01 -4.487364087253808975e-03 -1.171673685312271118e-01 9.433308243751525879e-02
-3.607476055622100830e-01 2.047471702098846436e-01 -7.950416207313537598e-02 -2.881402969360351562e-01 -9.396119415760040283e-02 1.360617429018020630e-01 -2.889107465744018555e-01 8.599209785461425781e-02 -9.878824651241302490e-02 2.267591655254364014e-01 -1.967390328645706177e-01 -1.167532801628112793e-01 2.741353213787078857e-01 -2.490391768515110016e-02 4.398825019598007202e-02 1.177754551172256470e-01 1.911265216767787933e-02 -3.058576583862304688e-01 1.544363647699356079e-01 1.345086544752120972e-01 8.111108094453811646e-02 -9.023745357990264893e-02 -3.035617433488368988e-02 1.020068824291229248e-01 -9.261102974414825439e-02 1.617284715175628662e-01 -2.419742792844772339e-01 3.294492959976196289e-01 -4.691337049007415771e-02 -1.206914614886045456e-02 1.901429146528244019e-01 1.143127083778381348e-01
-1.473230868577957153e-01 8.891976624727249146e-02 8.371610939502716064e-02 -1.623788774013519287e-01 -4.416195303201675415e-02 -2.079132944345474243e-01 2.323065996170043945e-01 -1.196668893098831177e-01 2.282807230949401855e-02 6.985212117433547974e-02 -1.082905828952789307e-01 1.944789476692676544e-02 2.663766443729400635e-01 -7.410726696252822876e-02 4.551334679126739502e-01 2.440296411514282227e-01 2.387459576129913330e-02 -8.016880601644515991e-02 -1.947243697941303253e-02 1.713138371706008911e-01 -1.011104434728622437e-01 -1.775175631046295166e-01 -1.353086084127426147e-01 9.730208665132522583e-03 -2.155574038624763489e-02 4.805088043212890625e-01 -1.497002840042114258e-01 -2.433621287345886230e-01 -2.033813446760177612e-01 -9.044184535741806030e-02 -9.129235520958900452e-03 -5.847152695059776306e-02
-1.914153397083282471e-01 2.706913352012634277e-01 -4.780602455139160156e-02 -2.299119979143142700e-01 -6.213963031768798828e-02 1.966769695281982422e-01 -1.349339336156845093e-01 1.294043213129043579e-01 -1.079591512680053711e-01 -1.962961107492446899e-01 3.188083320856094360e-02 7.528392970561981201e-02 2.908318638801574707e-01 -6.111706420779228210e-02 2.065115720033645630e-01 8.124096691608428955e-02 3.778406977653503418e-01 -6.715663522481918335e-02 1.857667788863182068e-02 -2.674422264099121094e-01 8.016391843557357788e-02 3.359628319740295410e-01 7.832627743482589722e-02 1.050167605280876160e-01 4.386009648442268372e-02 2.358721494674682617e-01 -1.768947690725326538e-01 1.234908495098352432e-02 -3.138241171836853027e-01 -2.728281356394290924e-02 6.481346487998962402e-02 1.223491281270980835e-01
-2.072105407714843750e-01 5.143413692712783813e-02 -6.626184564083814621e-03 -1.912330389022827148e-01 -3.659385740756988525e-01 -9.248552378267049789e-04 -1.703110784292221069e-01 -2.216074466705322266e-01 2.335952818393707275e-01 9.675986319780349731e-02 1.296386420726776123e-01 -5.914196372032165527e-02 4.282600581645965576e-01 2.378553003072738647e-01 -5.568163469433784485e-02 -1.229764223098754883e-01 -1.269606649875640869e-01 -1.089136675000190735e-01 1.512736231088638306e-01 7.003722339868545532e-02 -4.671878367662429810e-02 -1.798133105039596558e-01 -8.218936622142791748e-02 3.025403320789337158e-01 2.740285992622375488e-01 1.315154433250427246e-01 -3.202298656105995178e-02 1.641050279140472412e-01 -1.525713223963975906e-02 1.099868565797805786e-01 -1.994796842336654663e-01 -4.796744883060455322e-02
-2.051708996295928955e-01 3.249561414122581482e-02 1.107779592275619507e-01 3.506143987178802490e-01 -2.057140767574310303e-01 2.673426866531372070e-01 4.535389691591262817e-02 -1.319663878530263901e-02 -1.717176139354705811e-01 2.096598297357559204e-01 -2.748752534389495850e-01 2.543661370873451233e-02 2.687087059020996094e-01 1.962670087814331055e-01 1.056668609380722046e-01 1.909144222736358643e-01 1.057510003447532654e-01 -1.472383439540863037e-01 1.639349609613418579e-01 9.903495013713836670e-02 -3.611534535884857178e-01 5.288972333073616028e-02 3.287443146109580994e-02 1.068537309765815735e-01 1.649567037820816040e-01 1.864934116601943970e-01 4.949002177454531193e-04 -1.280851066112518311e-01 -1.116369962692260742e-01 -2.253820449113845825e-01 -1.242703199386596680e-01 1.589546054601669312e-01
-1.555606275796890259e-01 -7.816065102815628052e-02 2.002978324890136719e-02 -1.664077490568161011e-01 -3.047056198120117188e-01 6.666819564998149872e-03 2.604049742221832275e-01 -1.478988826274871826e-01 -2.241681665182113647e-01 2.067232280969619751e-01 -1.070902645587921143e-01 1.825245171785354614e-01 2.144170105457305908e-01 1.055174469947814941e-01 2.398191541433334351e-01 1.781671196222305298e-01 -5.313276499509811401e-02 -1.811558604240417480e-01 -3.263448551297187805e-02 -2.181011438369750977e-01 1.255021244287490845e-01 3.430297672748565674e-01 -4.285474494099617004e-02 2.013469338417053223e-01 2.455677241086959839e-01 1.793874204158782959e-01 -5.938792601227760315e-02 2.167438566684722900e-01 -1.017471402883529663e-01 9.243680164217948914e-03 -1.693559587001800537e-01 1.808622479438781738e-01
-9.553807973861694336e-02 1.915652491152286530e-02 -5.543635226786136627e-03 -1.168514937162399292e-01 -3.873903751373291016e-01 -1.031339764595031738e-01 -6.672920193523168564e-03 5.228771641850471497e-02 3.939892724156379700e-02 -1.260620057582855225e-01 -5.318465083837509155e-02 3.115850500762462616e-02 2.196995168924331665e-01 1.937419027090072632e-01 1.837256997823715210e-01 1.568237394094467163e-01 1.717741638422012329e-01 -2.046552859246730804e-02 1.803570538759231567e-01 1.975681334733963013e-01 -1.577704399824142456e-01 1.360624562948942184e-03 1.182689294219017029e-01 4.539250954985618591e-02 5.601004511117935181e-02 1.263873465359210968e-02 -1.164243742823600769e-01 -2.371435612440109253e-02 -1.323171705007553101e-01 -2.603672444820404053e-01 -3.477348983287811279e-01 5.309211611747741699e-01
-2.895740270614624023e-01 4.207240790128707886e-02 1.363670974969863892e-01 -1.571126729249954224e-01 -4.943520296365022659e-03 1.541671007871627808e-01 -9.550695866346359253e-02 -3.013691604137420654e-01 6.679469347000122070e-02 1.440362632274627686e-01 3.818711638450622559e-02 -1.784572452306747437e-01 5.259619951248168945e-01 9.777742438018321991e-03 -3.713902458548545837e-02 8.084697276353836060e-02 -8.042740076780319214e-02 -2.815709114074707031e-01 1.611289381980895996e-01 -1.806268543004989624e-01 1.976317614316940308e-01 1.313668340444564819e-01 -1.588032543659210205e-01 -1.829370483756065369e-02 -7.836154848337173462e-02 2.693638503551483154e-01 -1.324893683195114136e-01 2.011699229478836060e-01 1.584249734878540039e-01 -6.712667644023895264e-02 -1.079782620072364807e-01 -2.653378993272781372e-03
-9.589403122663497925e-02 -2.071361094713211060e-01 -1.409242451190948486e-01 -1.786784976720809937e-01 1.694341897964477539e-01 -5.269465222954750061e-02 -1.074948385357856750e-01 -1.413821280002593994e-01 -1.511660367250442505e-01 -3.446447849273681641e-02 -1.727821379899978638e-01 1.336374972015619278e-02 4.781208038330078125e-01 4.452601075172424316e-02 2.367876321077346802e-01 -1.666492037475109100e-02 1.260472089052200317e-01 -2.475790828466415405e-01 2.448840998113155365e-02 1.378332972526550293e-01 -1.708470582962036133e-01 1.677933931350708008e-01 -1.223822496831417084e-02 4.433954060077667236e-01 2.361834421753883362e-02 6.745564937591552734e-02 -3.281027078628540039e-01 8.508569560945034027e-03 -6.602429598569869995e-02 -8.043693751096725464e-02 -7.843432575464248657e-02 1.067644804716110229e-01
-3.127992749214172363e-01 1.125811114907264709e-01 5.458524823188781738e-02 2.644176781177520752e-01 -1.328782290220260620e-01 2.847869992256164551e-01 1.350733041763305664e-01 1.015708521008491516e-01 -5.116001144051551819e-02 3.034278154373168945e-01 -5.154347047209739685e-02 -6.870268285274505615e-02 2.393993884325027466e-01 1.909672021865844727e-01 2.210960388183593750e-01 1.513831615447998047e-01 1.491206884384155273e-01 -1.940416544675827026e-01 1.333668380975723267e-01 1.253992170095443726e-01 -2.461583763360977173e-01 -1.550700962543487549e-01 1.828267723321914673e-01 1.096943914890289307e-01 1.290523856878280640e-01 7.089620828628540039e-02 -1.510263383388519287e-01 -2.182269282639026642e-02 -3.109121918678283691e-01 -1.785838007926940918e-01 1.405308544635772705e-01 6.962247192859649658e-02
-2.822584807872772217e-01 -6.826619058847427368e-02 -1.558204144239425659e-01 -1.817768961191177368e-01 -2.561095058917999268e-01 1.515505909919738770e-01 2.219447195529937744e-01 -2.811869382858276367e-01 8.282513916492462158e-02 7.410337030887603760e-02 -6.990419328212738037e-02 4.361322522163391113e-02 2.219564914703369141e-01 5.361847206950187683e-02 1.307616382837295532e-01 1.014638021588325500e-01 3.859059214591979980e-01 1.202845498919487000e-01 4.618046805262565613e-02 -1.112890094518661499e-01 -1.922418624162673950e-01 1.664766483008861542e-02 -8.305009687319397926e-04 1.210625693202018738e-01 -1.031114086508750916e-01 8.812779560685157776e-05 -2.649036049842834473e-01 3.927816152572631836e-01 -1.171427667140960693e-01 -2.045671641826629639e-01 -1.690723933279514313e-02 1.484888792037963867e-01
-1.252213120460510254e-01 2.163443863391876221e-01 -1.203869581222534180e-01 -1.894439905881881714e-01 -1.398392766714096069e-01 1.138503625988960266e-01 2.359240204095840454e-01 -1.263552308082580566e-01 -1.884858123958110809e-02 1.929478198289871216e-01 -7.643324136734008789e-02 3.694555535912513733e-02 3.058113753795623779e-01 2.458722740411758423e-01 2.404783964157104492e-01 -1.323466747999191284e-01 3.406341671943664551e-01 -2.928510308265686035e-01 2.790468037128448486e-01 7.703498005867004395e-02 4.006808623671531677e-03 -1.052979081869125366e-01 -1.172150112688541412e-02 -9.424547106027603149e-02 6.430834531784057617e-02 3.927480876445770264e-01 1.280164569616317749e-01 6.174433976411819458e-02 1.500513106584548950e-01 3.884633630514144897e-02 2.777927787974476814e-03 2.328145317733287811e-02
-2.930771708488464355e-01 -2.716389894485473633e-01 -1.172062456607818604e-01 -8.083694428205490112e-02 -1.487070918083190918e-01 1.767059117555618286e-01 3.299064338207244873e-01 -2.686070799827575684e-01 -1.342133730649948120e-01 -8.831487968564033508e-03 1.012588199228048325e-02 -9.625630080699920654e-02 2.611163854598999023e-01 -7.880236022174358368e-03 1.094359233975410461e-01 1.877351701259613037e-01 2.161572575569152832e-01 -6.235655769705772400e-02 -7.994957268238067627e-03 -2.533910870552062988e-01 -1.068504899740219116e-01 2.282319366931915283e-01 -6.077460944652557373e-02 1.345441043376922607e-01 8.237479254603385925e-03 5.139555782079696655e-02 -1.928765326738357544e-01 3.088239431381225586e-01 -1.736696213483810425e-01 -1.948906183242797852e-01 -2.422496490180492401e-02 1.964604854583740234e-01
9.646755456924438477e-02 -5.282861739397048950e-02 -1.122885793447494507e-01 2.791355364024639130e-02 -3.640740364789962769e-02 2.219331711530685425e-01 7.964061200618743896e-02 -1.666648387908935547e-01 -5.448484420776367188e-02 1.743917465209960938e-01 -6.374281644821166992e-02 3.237874805927276611e-02 3.031491637229919434e-01 -4.857218265533447266e-02 2.729982733726501465e-01 2.045842707157135010e-01 2.560214698314666748e-01 -2.937232553958892822e-01 2.410260140895843506e-01 1.633477061986923218e-01 -1.458571553230285645e-01 4.969042260199785233e-03 -1.729543358087539673e-01 1.195887029170989990e-01 1.687824875116348267e-01 6.315255910158157349e-02 -6.166629027575254440e-03 3.962644338607788086e-01 -3.011437952518463135e-01 5.698787048459053040e-02 -1.093053668737411499e-01 2.077242881059646606e-01
-1.885412335395812988e-01 8.468385785818099976e-02 -1.696741729974746704e-01 -1.043447107076644897e-01 -2.005946636199951172e-02 -1.020198464393615723e-01 -1.885449588298797607e-01 1.563463509082794189e-01 -9.484682232141494751e-02 -2.709628082811832428e-02 -5.659967288374900818e-02 2.407896518707275391e-01 7.101695239543914795e-02 4.109452366828918457e-01 1.253848075866699219e-01 8.779936283826828003e-02 -1.556081175804138184e-01 -2.568091452121734619e-02 2.564939260482788086e-01 -2.726888954639434814e-01 6.609726697206497192e-02 -5.001863464713096619e-02 -1.015095338225364685e-01 1.884709745645523071e-01 4.550202563405036926e-02 2.662239670753479004e-01 -3.302353024482727051e-01 2.318323589861392975e-02 7.763454318046569824e-02 -6.271903961896896362e-02 -4.052447378635406494e-01 -6.400556117296218872e-02
-3.661498427391052246e-01 -1.919786483049392700e-01 -2.189048081636428833e-01 3.617430105805397034e-02 3.634009137749671936e-02 4.326165020465850830e-01 -1.061432659626007080e-01 -1.120028048753738403e-01 6.834987550973892212e-02 1.716056279838085175e-02 -3.414241671562194824e-01 7.251153141260147095e-02 1.738345064222812653e-02 1.123334094882011414e-01 2.450084239244461060e-01 5.927420035004615784e-02 -6.044458970427513123e-02 -1.588482558727264404e-01 -9.285574406385421753e-02 -1.066042259335517883e-01 -1.395754516124725342e-01 3.198047354817390442e-02 -2.884683907032012939e-01 -8.184974081814289093e-03 -1.908673644065856934e-01 8.938012272119522095e-02 -2.092407345771789551e-01 2.930357456207275391e-01 -1.598710268735885620e-01 -8.480619639158248901e-02 -4.157111793756484985e-02 5.564281716942787170e-02
-1.704812198877334595e-01 -1.579036116600036621e-01 -1.498815417289733887e-01 -1.757880151271820068e-01 1.243597269058227539e-02 -1.031536310911178589e-01 -7.534930855035781860e-02 -4.061645641922950745e-02 1.825220882892608643e-01 3.050430677831172943e-02 -1.547192484140396118e-01 9.705078601837158203e-02 3.779500126838684082e-01 -7.450393401086330414e-03 1.749580949544906616e-01 8.580885082483291626e-02 4.756193608045578003e-02 -3.521530628204345703e-01 2.013934589922428131e-02 1.784407794475555420e-01 7.684168964624404907e-02 2.702125608921051025e-01 4.475523158907890320e-02 3.863587379455566406e-01 2.585972249507904053e-01 1.807969510555267334e-01 -2.611030936241149902e-01 5.283189006149768829e-03 -2.487177997827529907e-01 -5.518546700477600098e-02 -3.496938943862915039e-02 5.856028944253921509e-02
-1.864879876375198364e-01 1.244461759924888611e-01 5.722762644290924072e-02 -1.483469754457473755e-01 -4.165985807776451111e-02 1.945566833019256592e-01 -1.931317895650863647e-01 -1.772237420082092285e-01 -5.875105038285255432e-02 7.582328468561172485e-02 -8.399271965026855469e-02 -2.354604154825210571e-01 1.967837512493133545e-01 9.076478332281112671e-02 2.790334224700927734e-01 -1.079706102609634399e-01 1.009846180677413940e-01 -3.525636792182922363e-01 3.462171256542205811e-01 -3.452844545245170593e-02 3.125719130039215088e-01 -7.287567853927612305e-02 -8.069581538438796997e-02 2.292168512940406799e-02 -8.902727812528610229e-02 2.743632495403289795e-01 -8.872258663177490234e-02 2.773423492908477783e-01 9.038724750280380249e-02 -1.776897013187408447e-01 -6.191000342369079590e-02 1.755165457725524902e-01
-8.727046102285385132e-02 -9.674977511167526245e-02 -7.506455481052398682e-02 -2.266610860824584961e-01 -1.639855355024337769e-01 3.800997436046600342e-01 1.359590739011764526e-01 -1.560964584350585938e-01 -5.274251848459243774e-02 1.936764419078826904e-01 -1.787112280726432800e-02 -6.082592904567718506e-02 2.559480071067810059e-01 2.279252745211124420e-02 1.055436581373214722e-01 -4.524186998605728149e-02 9.524527192115783691e-02 -1.729497909545898438e-01 2.840243577957153320e-01 -7.432730495929718018e-02 6.468325108289718628e-02 3.306178748607635498e-01 -2.184911370277404785e-01 1.844695359468460083e-01 1.036669760942459106e-01 -3.294949606060981750e-02 -1.292000114917755127e-01 2.632619142532348633e-01 -2.837920784950256348e-01 2.060694247484207153e-01 -1.300887111574411392e-02 2.163973897695541382e-01
-3.446861207485198975e-01 9.616133570671081543e-02 7.732602208852767944e-02 -8.910045027732849121e-02 -2.675013840198516846e-01 -5.651334673166275024e-02 -8.519057184457778931e-02 -2.362223900854587555e-02 -3.979310989379882812e-01 3.773744031786918640e-02 5.726362764835357666e-02 -6.731682270765304565e-02 4.238425791263580322e-01 1.737679690122604370e-01 2.320767790079116821e-01 6.463941186666488647e-02 1.880797296762466431e-01 -5.208009388297796249e-03 1.511487737298011780e-02 -2.071966528892517090e-01 -1.209453493356704712e-01 -8.728732168674468994e-02 -2.388507872819900513e-01 -1.584910452365875244e-01 -2.670792043209075928e-01 1.598694324493408203e-01 -1.244595572352409363e-01 9.525271132588386536e-03 -1.289538200944662094e-02 -1.119688227772712708e-01 1.417072564363479614e-01 1.084889844059944153e-01
-1.669803112745285034e-01 2.981376051902770996e-01 -1.305297575891017914e-02 -1.812837868928909302e-01 3.266217559576034546e-02 1.614811569452285767e-01 -2.461754381656646729e-01 -2.427423298358917236e-01 8.889716863632202148e-02 2.088510841131210327e-01 -2.430123686790466309e-01 -1.391804963350296021e-01 2.573929429054260254e-01 8.512771129608154297e-02 4.826099798083305359e-02 1.650966256856918335e-01 -4.260525107383728027e-03 -2.069350033998489380e-01 3.183121383190155029e-01 -7.435524463653564453e-02 2.539211213588714600e-01 2.368037030100822449e-02 -1.776581704616546631e-01 -2.148744836449623108e-02 -1.520938873291015625e-01 3.715112805366516113e-01 -8.472589403390884399e-02 7.765481621026992798e-02 1.051312983036041260e-01 3.687688708305358887e-02 -5.383450537919998169e-02 1.845848858356475830e-01
-5.244375467300415039e-01 2.510293126106262207e-01 1.173276603221893311e-01 -1.305618286132812500e-01 -1.151781976222991943e-01 1.033986508846282959e-01 -1.638633608818054199e-01 -1.181567739695310593e-02 -1.824580878019332886e-01 1.946508437395095825e-01 -1.367332786321640015e-01 -1.769890040159225464e-01 2.151686251163482666e-01 5.414304509758949280e-02 1.803994625806808472e-01 1.939803361892700195e-01 3.264716267585754395e-02 -2.420060783624649048e-01 1.324394643306732178e-01 2.988552860915660858e-02 -1.051955968141555786e-01 -6.001263484358787537e-02 -1.866942942142486572e-01 2.950734458863735199e-02 -1.592636555433273315e-01 2.633268535137176514e-01 1.749284006655216217e-02 1.718328744173049927e-01 1.213912218809127808e-01 2.604130208492279053e-01 -3.932093828916549683e-02 4.992591962218284607e-02
-3.102206289768218994e-01 -3.148327022790908813e-02 2.770936489105224609e-01 1.152526885271072388e-01 -3.452937304973602295e-01 1.772339046001434326e-01 -2.443799674510955811e-01 -1.146860700100660324e-02 -1.219232007861137390e-01 -9.941919893026351929e-02 3.545011952519416809e-02 -4.902238026261329651e-02 3.342736065387725830e-01 4.327636584639549255e-02 2.438698112964630127e-01 3.126394450664520264e-01 2.686159312725067139e-01 -8.847086876630783081e-02 1.654414981603622437e-01 -1.249400749802589417e-01 -4.128940403461456299e-03 -1.797946728765964508e-02 -1.387860327959060669e-01 -1.423805058002471924e-01 -9.001222252845764160e-02 2.255508005619049072e-01 -2.122595310211181641e-01 -2.439434640109539032e-02 -8.389239013195037842e-02 1.848118565976619720e-02 -1.157171744853258133e-02 1.673426181077957153e-01
-2.272846549749374390e-01 -6.087055802345275879e-02 4.889911785721778870e-02 -4.042992368340492249e-02 -3.418368846178054810e-02 1.867357343435287476e-01 -8.148194849491119385e-02 -2.530326843261718750e-01 4.259868711233139038e-02 1.712988466024398804e-01 1.413056068122386932e-02 4.191302508115768433e-02 1.392236351966857910e-01 3.378220647573471069e-02 2.530012726783752441e-01 1.527575701475143433e-01 -3.998473659157752991e-02 -7.498699426651000977e-02 -1.138609126210212708e-01 4.647712688893079758e-03 1.675842404365539551e-01 2.989358007907867432e-01 -1.472598165273666382e-01 1.772981733083724976e-01 1.237740740180015564e-01 6.913959234952926636e-02 -2.514104545116424561e-01 1.998412460088729858e-01 -5.241290926933288574e-01 -1.010848656296730042e-01 -2.913355231285095215e-01 9.538879990577697754e-02
-3.541495203971862793e-01 3.501549959182739258e-01 -2.590510845184326172e-01 7.493609189987182617e-02 -1.350010186433792114e-01 3.670214489102363586e-02 1.138973236083984375e-01 5.920262262225151062e-02 -1.102562397718429565e-01 -4.148799926042556763e-02 6.755129247903823853e-02 -2.258509770035743713e-02 2.414945513010025024e-01 1.146988198161125183e-01 8.755185455083847046e-02 -5.900918692350387573e-02 -3.082636371254920959e-02 -1.876523792743682861e-01 -9.543916583061218262e-02 -1.109053716063499451e-01 -7.349917665123939514e-03 -4.239945113658905029e-02 -9.169563651084899902e-02 -7.299482822418212891e-02 1.384299099445343018e-01 3.838065266609191895e-01 -3.083928823471069336e-01 9.372135996818542480e-02 -4.670152068138122559e-02 -3.654948174953460693e-01 -2.355103939771652222e-01 8.288517594337463379e-02
-4.207235276699066162e-01 4.286547005176544189e-02 -9.489478915929794312e-02 -1.079433783888816833e-01 -1.118585169315338135e-01 7.162818312644958496e-02 -1.899205893278121948e-01 -2.451500743627548218e-01 -7.777494937181472778e-02 4.893906414508819580e-02 -1.224726159125566483e-02 -3.822892531752586365e-02 3.197470903396606445e-01 2.389092743396759033e-01 -3.844268992543220520e-02 -7.936182618141174316e-02 -1.565598994493484497e-01 -4.009699821472167969e-01 -4.649111628532409668e-02 -2.782213687896728516e-01 1.560737472027540207e-02 -1.549035608768463135e-01 2.055776417255401611e-01 1.782799325883388519e-02 -5.149561166763305664e-02 7.030360400676727295e-02 -3.089902102947235107e-01 -1.286410987377166748e-01 -1.982826143503189087e-01 9.134600870311260223e-03 -1.225685775279998779e-01 -6.183257326483726501e-02
-2.260244637727737427e-01 2.188359647989273071e-01 2.187630534172058105e-01 -2.435019910335540771e-01 6.468160450458526611e-02 8.554349094629287720e-02 -1.416594088077545166e-01 -1.508616954088211060e-01 9.276813268661499023e-02 2.388334274291992188e-01 -2.434736341238021851e-01 -5.076096579432487488e-02 4.745916724205017090e-01 3.825101256370544434e-02 1.618173569440841675e-01 1.168374195694923401e-01 9.724634885787963867e-02 -1.556986719369888306e-01 2.760656177997589111e-01 -8.862586319446563721e-02 2.491964101791381836e-01 1.094261631369590759e-01 1.036137621849775314e-02 -2.025283724069595337e-01 -5.718159675598144531e-02 2.577708363533020020e-01 -1.019310131669044495e-01 1.150759533047676086e-01 6.481740623712539673e-02 3.931649029254913330e-02 3.393020853400230408e-02 1.108851507306098938e-01
-4.095292242709547281e-04 1.251179277896881104e-01 -3.070653602480888367e-02 -1.352937221527099609e-01 -1.840463876724243164e-01 -2.309890240430831909e-01 -1.849238993600010872e-03 -5.965429544448852539e-02 9.876391291618347168e-02 2.347499132156372070e-01 -1.176775097846984863e-01 3.004670441150665283e-01 1.756019443273544312e-01 2.561540305614471436e-01 1.113663017749786377e-01 -1.162423789501190186e-01 -4.418051987886428833e-02 -2.125586615875363350e-03 3.318973630666732788e-02 -3.697576373815536499e-02 1.605278849601745605e-01 1.210933104157447815e-01 1.224995851516723633e-01 9.438809752464294434e-02 7.235086709260940552e-02 4.777206182479858398e-01 -2.681666016578674316e-01 1.205055415630340576e-01 -4.075790941715240479e-02 2.839119918644428253e-02 -1.020378842949867249e-01 4.259251654148101807e-01
-2.669368982315063477e-01 2.253033034503459930e-02 2.947907745838165283e-01 1.063060611486434937e-01 -8.298574388027191162e-02 1.001548171043395996e-01 -9.888240694999694824e-02 6.275319308042526245e-02 -1.828540265560150146e-01 -2.066377922892570496e-02 -3.361472487449645996e-01 8.834685385227203369e-02 2.094848453998565674e-01 8.542902022600173950e-02 1.608470082283020020e-01 9.196598082780838013e-02 2.266761064529418945e-01 -1.950848996639251709e-01 2.281376719474792480e-01 -2.098831832408905029e-01 -2.104676961898803711e-01 9.337096661329269409e-02 -1.275049448013305664e-01 2.984828054904937744e-01 -1.642965376377105713e-01 2.174703478813171387e-01 -6.526315584778785706e-03 -2.325923591852188110e-01 -7.381886988878250122e-02 -1.221645474433898926e-01 1.740577444434165955e-02 2.573323845863342285e-01
-2.669880986213684082e-01 1.404249817132949829e-01 3.113940954208374023e-01 1.107896268367767334e-01 -8.313141763210296631e-03 7.697293162345886230e-02 -1.417659074068069458e-01 -7.810440659523010254e-02 -7.364816963672637939e-02 -9.633331745862960815e-02 3.073719330132007599e-02 3.999279811978340149e-03 1.988645792007446289e-01 1.760271340608596802e-01 3.590612709522247314e-01 4.502552002668380737e-02 5.104494094848632812e-02 6.855054199695587158e-02 1.802951842546463013e-01 -8.962246775627136230e-02 -2.993221282958984375e-01 2.874149084091186523e-01 -1.268215030431747437e-01 3.464478999376296997e-02 -6.920979171991348267e-02 1.319966912269592285e-01 -3.707697093486785889e-01 2.528393566608428955e-01 1.377330273389816284e-01 -2.132816165685653687e-01 -4.589455574750900269e-02 1.513628661632537842e-01
-2.865766882896423340e-01 9.404779970645904541e-02 1.278335601091384888e-01 -1.255128253251314163e-02 -5.249746516346931458e-02 6.462537497282028198e-02 9.397796355187892914e-03 1.520312130451202393e-01 -2.237934321165084839e-01 -4.207638278603553772e-02 -1.465151757001876831e-01 -8.769783377647399902e-02 1.322308480739593506e-01 -6.659656763076782227e-02 2.856602072715759277e-01 4.461627081036567688e-02 1.311448663473129272e-01 2.134815789759159088e-02 1.069252192974090576e-01 -1.268612295389175415e-01 -3.421473503112792969e-01 -1.319592893123626709e-01 -2.201756536960601807e-01 7.227618992328643799e-02 3.608508408069610596e-02 1.787400543689727783e-01 -2.255934774875640869e-01 -2.492907494306564331e-01 -1.006030961871147156e-01 -2.426353991031646729e-01 -1.520023047924041748e-01 4.518019258975982666e-01
-1.646072119474411011e-01 -4.529692698270082474e-03 -8.333374559879302979e-02 -1.702221333980560303e-01 9.756773710250854492e-02 -1.179879084229469299e-01 2.375398129224777222e-01 -1.033497974276542664e-01 -6.463209539651870728e-02 1.429554671049118042e-01 3.008047938346862793e-01 -3.085007704794406891e-02 1.547963619232177734e-01 2.690083086490631104e-01 3.979544714093208313e-02 2.355423718690872192e-01 -5.218161735683679581e-03 -2.201122194528579712e-01 2.597359418869018555e-01 5.646784976124763489e-02 8.957290649414062500e-02 -1.058760471642017365e-02 -5.304907262325286865e-02 3.342917859554290771e-01 -1.136690564453601837e-02 -5.633195862174034119e-02 -1.576193869113922119e-01 2.216054499149322510e-01 -1.707198470830917358e-01 7.462123781442642212e-02 8.210057020187377930e-02 4.652299880981445312e-01
-3.057475388050079346e-01 7.116154581308364868e-02 2.775009348988533020e-02 -2.508351802825927734e-01 -2.404009364545345306e-02 4.195331037044525146e-02 -1.527493596076965332e-01 -3.120634555816650391e-01 1.301202476024627686e-01 2.634259164333343506e-01 4.622672125697135925e-02 -1.025093793869018555e-01 9.432298690080642700e-02 2.069568820297718048e-02 2.455735355615615845e-01 9.242049604654312134e-02 2.430751770734786987e-01 9.550375491380691528e-02 1.136958524584770203e-01 8.513168990612030029e-02 4.788278788328170776e-02 1.691167056560516357e-01 1.363167632371187210e-02 3.300186619162559509e-02 1.681750416755676270e-01 2.168877124786376953e-01 -2.804722487926483154e-01 -5.351163446903228760e-02 -2.929632067680358887e-01 -3.012654781341552734e-01 -1.912405043840408325e-01 2.168137878179550171e-01
-2.606457471847534180e-01 1.249245181679725647e-01 -1.802566796541213989e-01 -2.118904441595077515e-01 -1.514681130647659302e-01 -1.041263062506914139e-02 1.857525557279586792e-01 -3.043239936232566833e-02 -3.342436254024505615e-01 -1.485882997512817383e-01 -7.870627194643020630e-02 3.341550529003143311e-01 2.131795883178710938e-01 3.011455573141574860e-02 -5.743273533880710602e-03 -1.646021306514739990e-01 1.450134217739105225e-01 -1.448906064033508301e-01 -1.729206554591655731e-02 -3.631248697638511658e-02 -2.282505482435226440e-01 5.866582319140434265e-02 -2.351441048085689545e-02 1.271164715290069580e-01 9.795584529638290405e-02 2.811088860034942627e-01 -1.772272288799285889e-01 2.676891982555389404e-01 5.375285446643829346e-02 -1.104364320635795593e-01 -1.790473014116287231e-01 3.173896670341491699e-01
-1.973911672830581665e-01 6.217573955655097961e-02 -1.370850056409835815e-01 -4.778866469860076904e-02 -1.079792529344558716e-01 7.989037036895751953e-02 -1.541837234981358051e-03 1.288413908332586288e-02 -8.969897031784057617e-02 1.830418109893798828e-01 9.190192073583602905e-02 -5.143979936838150024e-02 1.030211076140403748e-01 2.593581676483154297e-01 2.866346575319766998e-02 6.843778491020202637e-02 8.422444015741348267e-02 -3.284279108047485352e-01 -1.829657554626464844e-01 1.103666946291923523e-01 -1.128036603331565857e-01 3.264248371124267578e-01 -3.625031094998121262e-03 3.316397368907928467e-01 8.841981738805770874e-02 4.288027882575988770e-01 -2.382474243640899658e-01 8.910978585481643677e-02 -8.957390487194061279e-02 1.349186152219772339e-01 -2.760386765003204346e-01 1.820687204599380493e-01
-1.554366648197174072e-01 1.112637743353843689e-01 -1.430268585681915283e-01 8.285817503929138184e-02 -2.806967198848724365e-01 -3.950971737504005432e-02 -1.118985265493392944e-01 -1.533656418323516846e-01 2.774512954056262970e-02 2.205050438642501831e-01 -9.682888537645339966e-02 -2.965556643903255463e-02 4.525173604488372803e-01 -8.423522114753723145e-03 1.312468647956848145e-01 1.385208666324615479e-01 2.079730629920959473e-01 1.002321988344192505e-01 -5.770801007747650146e-02 7.195378839969635010e-02 2.757604047656059265e-02 1.721769385039806366e-02 -5.359293520450592041e-02 9.503959864377975464e-02 -6.047559157013893127e-02 -1.680879443883895874e-01 -5.009168386459350586e-02 3.298513889312744141e-01 -1.493318825960159302e-01 -1.784753203392028809e-01 -3.723981976509094238e-01 3.286567926406860352e-01
-2.123673558235168457e-01 2.898093685507774353e-02 2.896732389926910400e-01 1.858890056610107422e-01 -2.877623140811920166e-01 3.006028532981872559e-01 -5.929389502853155136e-03 -1.842013746500015259e-01 1.341543719172477722e-02 5.932663753628730774e-02 4.804790765047073364e-02 5.189597606658935547e-02 3.480202555656433105e-01 8.783330209553241730e-03 3.221070170402526855e-01 1.455035358667373657e-01 1.901070326566696167e-01 -1.618678420782089233e-01 2.122590690851211548e-01 -2.110546529293060303e-01 -3.224031627178192139e-01 -4.776116833090782166e-02 6.927158683538436890e-02 9.501444548368453979e-02 1.419178694486618042e-01 1.952862292528152466e-01 -8.351387083530426025e-02 -3.432489186525344849e-02 -7.219009846448898315e-02 -1.035773009061813354e-01 4.288212861865758896e-03 -1.387813240289688110e-01
-2.902156710624694824e-01 -8.613824099302291870e-02 8.408078551292419434e-02 -3.247438967227935791e-01 -9.457284957170486450e-02 1.658519804477691650e-01 -3.275578022003173828e-01 -3.258013725280761719e-02 -1.910671405494213104e-02 2.126721888780593872e-01 -8.270370960235595703e-02 -1.709206551313400269e-01 2.286508828401565552e-01 5.062132701277732849e-02 1.354830265045166016e-01 4.958785697817802429e-02 -1.149467080831527710e-01 -3.325694799423217773e-01 2.448893636465072632e-01 -1.313821412622928619e-02 8.284078538417816162e-02 -1.277104318141937256e-01 -4.087787121534347534e-02 -4.953295737504959106e-02 -1.051227971911430359e-01 3.609204590320587158e-01 -4.018546268343925476e-02 2.492299228906631470e-01 -1.666718721389770508e-02 9.776610881090164185e-02 5.654314532876014709e-02 2.537325918674468994e-01
-1.825327277183532715e-01 -1.413687318563461304e-01 -5.291667953133583069e-02 -1.086488887667655945e-01 -2.704815566539764404e-01 4.555812478065490723e-02 2.123297154903411865e-01 -6.419196724891662598e-02 -3.473841547966003418e-01 1.402935087680816650e-01 -5.109006538987159729e-02 2.853962481021881104e-01 1.596739739179611206e-01 7.231646031141281128e-02 2.291250377893447876e-01 2.873933017253875732e-01 1.108346581459045410e-01 -1.871168613433837891e-01 5.746778845787048340e-02 -2.076424658298492432e-01 2.841274812817573547e-02 2.584461569786071777e-01 5.971847474575042725e-02 8.882942050695419312e-02 1.810041964054107666e-01 1.892288774251937866e-01 -1.681802570819854736e-01 1.505487561225891113e-01 -1.242922469973564148e-01 1.089900825172662735e-02 -5.552073940634727478e-02 3.262985646724700928e-01
-3.436163961887359619e-01 7.298335433006286621e-02 1.035609990358352661e-01 8.592019975185394287e-02 -7.767257094383239746e-02 5.978884920477867126e-02 -8.708305656909942627e-02 1.000123396515846252e-01 -3.198559284210205078e-01 -6.484891474246978760e-02 -3.102221526205539703e-02 8.730877935886383057e-02 1.843629181385040283e-01 -9.285115636885166168e-03 3.177277445793151855e-01 1.224593892693519592e-01 2.666507363319396973e-01 -1.637533158063888550e-01 2.546886801719665527e-01 -1.820060014724731445e-01 -2.066037803888320923e-01 1.485183835029602051e-01 -9.269248694181442261e-02 1.650281697511672974e-01 -4.803398251533508301e-02 1.977586001157760620e-01 -1.244547888636589050e-01 -1.121663600206375122e-01 2.070011012256145477e-02 -3.519107103347778320e-01 -1.585461013019084930e-02 2.751230299472808838e-01
-2.607485353946685791e-01 1.725555509328842163e-01 1.561086326837539673e-01 9.235935658216476440e-02 -3.593210596591234207e-03 3.390263319015502930e-01 7.937129586935043335e-02 2.073589116334915161e-01 -1.956174671649932861e-01 -8.667329698801040649e-02 9.585252404212951660e-02 1.381660103797912598e-01 3.411821126937866211e-01 1.840705871582031250e-01 4.973275959491729736e-02 8.526828140020370483e-02 2.894018590450286865e-01 -1.830741167068481445e-01 6.812731921672821045e-02 -1.306697130203247070e-01 2.338723689317703247e-01 -1.160360723733901978e-01 -2.706187367439270020e-01 -2.148051001131534576e-02 9.275884181261062622e-02 2.003028839826583862e-01 -2.469101697206497192e-01 4.109941422939300537e-02 -1.137418895959854126e-01 -2.501794695854187012e-02 -2.803255058825016022e-02 2.538269162178039551e-01
-2.325544655323028564e-01 -1.114224269986152649e-01 2.882963744923472404e-04 -8.047521114349365234e-02 -7.579004019498825073e-02 -6.450786441564559937e-02 1.519855111837387085e-01 -9.815647453069686890e-02 1.364161372184753418e-01 1.397701948881149292e-01 1.167471855878829956e-01 3.911209404468536377e-01 2.258033603429794312e-01 7.374872267246246338e-02 1.663583219051361084e-01 4.492510482668876648e-02 -1.994111984968185425e-01 -1.063923314213752747e-01 1.945290565490722656e-01 1.688317954540252686e-01 -3.962123021483421326e-02 4.788175970315933228e-02 8.553066104650497437e-02 4.132694303989410400e-01 1.223242878913879395e-01 -2.858107350766658783e-02 -3.683363795280456543e-01 2.270365357398986816e-01 -1.998391896486282349e-01 -1.145051866769790649e-01 -7.488606870174407959e-02 1.801819503307342529e-01
-1.638625115156173706e-01 1.660273075103759766e-01 -3.821511194109916687e-02 -1.881391853094100952e-01 3.841572999954223633e-02 3.210244774818420410e-01 -1.644004434347152710e-01 1.277973037213087082e-02 -2.025965005159378052e-01 3.660425171256065369e-02 9.025426581501960754e-03 -1.488306969404220581e-01 3.515557646751403809e-01 -3.991748392581939697e-02 2.731230556964874268e-01 -5.445093661546707153e-02 1.095557287335395813e-01 5.287551134824752808e-02 -1.039249822497367859e-01 -4.488096833229064941e-01 3.005068004131317139e-02 1.339541673660278320e-01 -2.143442034721374512e-01 2.906893938779830933e-02 1.315910965204238892e-01 9.942067787051200867e-03 -3.440909981727600098e-01 1.209209300577640533e-02 -6.535225361585617065e-02 -1.209121793508529663e-01 -1.760511696338653564e-01 1.764425188302993774e-01
-1.842134296894073486e-01 6.173374713398516178e-04 3.781453892588615417e-02 -1.985219568014144897e-01 -2.870233058929443359e-01 1.259186416864395142e-01 2.608505822718143463e-02 -1.251079142093658447e-01 1.404987126588821411e-01 -9.582849219441413879e-03 7.085457444190979004e-02 2.300943136215209961e-01 1.979940980672836304e-01 4.097478389739990234e-01 1.812547296285629272e-01 1.794468462467193604e-01 1.388777047395706177e-01 1.757917553186416626e-01 1.063575446605682373e-01 -1.187680810689926147e-01 -2.390334308147430420e-01 3.198187351226806641e-01 -8.279062807559967041e-02 1.589268445968627930e-01 -1.877653449773788452e-01 1.996804326772689819e-01 -1.684946008026599884e-02 -2.591811716556549072e-01 -1.774733513593673706e-01 -1.251612901687622070e-01 -4.814579733647406101e-04 6.179945543408393860e-02
-2.918627262115478516e-01 1.899840235710144043e-01 -3.095287270843982697e-02 -3.046583831310272217e-01 -1.275237947702407837e-01 8.548799902200698853e-02 -1.998598128557205200e-01 7.302180677652359009e-02 -1.356987655162811279e-01 1.788455247879028320e-01 1.142732240259647369e-02 3.869700059294700623e-02 3.243804872035980225e-01 2.877577841281890869e-01 1.299429982900619507e-01 1.380267441272735596e-01 -6.036217883229255676e-02 -9.335130453109741211e-02 2.227299660444259644e-01 -1.667861193418502808e-01 -1.204622685909271240e-01 2.214385718107223511e-01 -1.242363527417182922e-01 -1.826813519001007080e-01 -1.623954772949218750e-01 1.944128274917602539e-01 -2.399747818708419800e-01 1.903871595859527588e-01 1.058361083269119263e-01 2.167636156082153320e-01 1.418747007846832275e-01 4.063640534877777100e-02
-2.831403613090515137e-01 1.021010875701904297e-01 1.163717806339263916e-01 1.574425399303436279e-01 -1.782423257827758789e-01 1.887480318546295166e-01 -1.655640155076980591e-01 2.334925085306167603e-01 -1.471276581287384033e-01 1.602882295846939087e-01 -5.915639922022819519e-02 7.683889567852020264e-02 3.033738434314727783e-01 1.023913398385047913e-01 1.973328292369842529e-01 2.429066598415374756e-01 1.316474825143814087e-01 -2.783825397491455078e-01 -2.002584338188171387e-01 -2.883731424808502197e-01 -5.416111648082733154e-02 2.123556099832057953e-02 -2.061154097318649292e-01 -6.801085919141769409e-02 -1.823076047003269196e-02 -7.261499762535095215e-02 -1.046650335192680359e-01 -1.112465187907218933e-01 -2.934697568416595459e-01 1.267951726913452148e-01 -5.854119360446929932e-02 2.477812319993972778e-01
-1.046755760908126831e-01 -1.926296204328536987e-01 -7.544821500778198242e-02 -2.388864010572433472e-01 -3.181317448616027832e-01 2.677316963672637939e-01 -2.524363696575164795e-01 -1.202253624796867371e-01 1.238954886794090271e-01 8.494002372026443481e-02 8.657203614711761475e-02 3.697127848863601685e-02 4.352256357669830322e-01 2.628916203975677490e-01 -7.254339870996773243e-04 -3.138837814331054688e-01 -6.654612720012664795e-02 -1.587138175964355469e-01 2.251051366329193115e-01 7.814984023571014404e-02 4.257141426205635071e-02 -1.223800480365753174e-01 -5.127731710672378540e-02 2.604666650295257568e-01 1.473436802625656128e-01 1.069846972823143005e-01 -6.648641824722290039e-02 5.776549875736236572e-02 -1.341402232646942139e-01 -6.039934232831001282e-03 -4.777443781495094299e-02 1.214194819331169128e-01
-1.007857546210289001e-01 -3.629522323608398438e-01 -1.554590612649917603e-01 -7.385801523923873901e-02 6.020497903227806091e-02 -1.996354013681411743e-01 3.727531060576438904e-02 -1.450844556093215942e-01 -9.235972538590431213e-03 3.447236493229866028e-02 -3.851455822587013245e-02 1.208427548408508301e-01 3.536967039108276367e-01 1.462816894054412842e-01 6.276503950357437134e-02 -1.106150075793266296e-02 1.931621730327606201e-01 -2.243821769952774048e-01 -3.076705150306224823e-02 -1.924452781677246094e-01 1.676838286221027374e-02 8.834294229745864868e-02 -5.492343101650476456e-03 2.217389643192291260e-01 2.823570966720581055e-01 1.589110344648361206e-01 -3.672163486480712891e-01 1.328846067190170288e-01 -8.697611093521118164e-02 -2.363431453704833984e-01 4.939302802085876465e-02 2.972780764102935791e-01
-1.478712856769561768e-01 3.034474328160285950e-02 4.275827482342720032e-02 5.095148459076881409e-02 -9.691311046481132507e-03 -6.214055791497230530e-02 -5.258522182703018188e-02 3.196323988959193230e-03 -1.246206015348434448e-01 8.894886076450347900e-02 3.475786745548248291e-02 4.489920288324356079e-02 2.809310257434844971e-01 -4.384867101907730103e-02 3.298059403896331787e-01 2.497225254774093628e-01 2.782559692859649658e-01 -2.708466649055480957e-01 1.010767593979835510e-01 4.675246402621269226e-02 -1.026946529746055603e-01 5.884924530982971191e-01 -4.906472191214561462e-02 -2.464011497795581818e-02 -2.225452102720737457e-02 2.346083074808120728e-01 -2.104687690734863281e-01 -3.809892758727073669e-02 -1.412816196680068970e-01 1.016699988394975662e-02 -2.063275575637817383e-01 2.057548239827156067e-02
-4.821012541651725769e-02 1.066923812031745911e-01 1.400680541992187500e-01 4.198493808507919312e-02 -2.080430686473846436e-01 4.226252734661102295e-01 -3.816897422075271606e-02 -8.207429200410842896e-02 -8.735886216163635254e-02 1.566315293312072754e-01 -1.483316272497177124e-01 7.167207449674606323e-02 1.777830719947814941e-01 3.827571496367454529e-02 4.034184515476226807e-01 1.029479131102561951e-01 1.851661652326583862e-01 -1.322246044874191284e-01 2.001139521598815918e-01 -4.774451255798339844e-02 -4.259313642978668213e-01 8.608155883848667145e-03 9.115497767925262451e-02 1.783801466226577759e-01 -1.414839625358581543e-01 8.065020292997360229e-02 -1.407993882894515991e-01 9.509421652182936668e-04 -1.495750546455383301e-01 -2.577349543571472168e-01 1.752283424139022827e-02 1.339135915040969849e-01
-1.283289492130279541e-01 -7.269904762506484985e-02 1.662897877395153046e-02 -6.468686461448669434e-02 -1.568042933940887451e-01 -1.039805859327316284e-01 2.861329317092895508e-01 -8.848666399717330933e-02 4.332068189978599548e-02 1.287164837121963501e-01 -1.469233781099319458e-01 1.749897934496402740e-02 9.436517953872680664e-02 3.028723299503326416e-01 1.413186192512512207e-01 1.415768414735794067e-01 1.617944985628128052e-01 -2.172832041978836060e-01 -7.121212035417556763e-02 1.029253005981445312e-01 -4.461549967527389526e-02 -1.975948736071586609e-02 -2.511821687221527100e-02 2.747119963169097900e-01 2.056895792484283447e-01 3.385112285614013672e-01 -1.383729279041290283e-01 1.204950287938117981e-01 1.681177131831645966e-02 6.897025555372238159e-02 -2.695138156414031982e-01 4.815821349620819092e-01
-2.891937494277954102e-01 -2.462809532880783081e-02 -1.977071017026901245e-01 -1.275770664215087891e-01 -4.464274644851684570e-02 -1.638035289943218231e-02 2.451409548521041870e-01 8.936636149883270264e-03 -1.379838287830352783e-01 -7.670689839869737625e-03 -1.095633208751678467e-01 5.527240782976150513e-02 4.796162843704223633e-01 1.523395031690597534e-01 1.411735545843839645e-02 -1.510616689920425415e-01 2.368825525045394897e-01 -1.604968756437301636e-01 -1.055790930986404419e-01 -3.792109666392207146e-03 4.980729520320892334e-02 2.067629545927047729e-01 1.572674661874771118e-01 5.040534213185310364e-02 6.862564384937286377e-02 2.379228770732879639e-01 -1.807506680488586426e-01 1.581175923347473145e-01 -1.266192644834518433e-01 -3.300205171108245850e-01 3.588624671101570129e-02 2.770986557006835938e-01
-8.880159258842468262e-02 2.653416693210601807e-01 -1.421994268894195557e-01 -1.639192551374435425e-01 -7.196076959371566772e-02 1.770436763763427734e-01 -1.215402856469154358e-01 -3.511161208152770996e-01 9.361219406127929688e-02 -6.369680166244506836e-02 -4.704528301954269409e-02 2.348150461912155151e-01 3.042829036712646484e-01 7.055494934320449829e-02 -4.771854262799024582e-03 -1.421373486518859863e-01 4.397848621010780334e-02 -2.063256651163101196e-01 -6.467501074075698853e-02 1.331110894680023193e-01 -2.318111062049865723e-01 -2.432892620563507080e-01 -3.230702579021453857e-01 3.688411116600036621e-01 -1.145235728472471237e-02 2.971172705292701721e-02 -9.666310995817184448e-02 -7.220922410488128662e-02 8.693359792232513428e-02 9.258709102869033813e-02 -2.413807809352874756e-01 4.858446866273880005e-02
-2.054626792669296265e-01 -1.455548256635665894e-01 4.500366747379302979e-03 -9.226726740598678589e-02 -4.612268507480621338e-02 -1.178132742643356323e-02 5.339309945702552795e-02 1.272749602794647217e-01 -2.881889939308166504e-01 1.847773045301437378e-01 1.189040020108222961e-01 5.526431649923324585e-02 2.111651450395584106e-01 -1.434676442295312881e-02 2.747043967247009277e-01 3.311683535575866699e-01 1.493783593177795410e-01 -3.015328012406826019e-02 1.148513630032539368e-01 3.037746548652648926e-01 -8.365844935178756714e-02 3.759599924087524414e-01 -1.817372143268585205e-01 8.225841820240020752e-02 4.128589481115341187e-02 2.399275898933410645e-01 -3.111265301704406738e-01 6.499436497688293457e-02 -2.308385223150253296e-01 6.657767575234174728e-03 -7.612527161836624146e-02 7.859986275434494019e-02
-3.356758356094360352e-01 2.437918782234191895e-01 -6.679382920265197754e-02 -2.195778191089630127e-01 4.044509958475828171e-03 1.214149370789527893e-01 -2.409682422876358032e-01 -2.053428590297698975e-01 4.815281182527542114e-02 6.902403384447097778e-02 -1.630148440599441528e-01 -8.795293420553207397e-02 2.992466092109680176e-01 -9.381078183650970459e-02 1.387374401092529297e-01 -3.224919736385345459e-02 2.138764783740043640e-02 -2.255279123783111572e-01 1.954448819160461426e-01 2.468233695253729820e-03 6.900419294834136963e-02 2.440926246345043182e-02 4.405722022056579590e-02 4.582201689481735229e-02 -1.926592886447906494e-01 4.289874434471130371e-01 -1.039489880204200745e-01 1.471807062625885010e-01 2.510983049869537354e-01 8.320474624633789062e-02 2.845678664743900299e-02 2.772557139396667480e-01
-3.339168131351470947e-01 2.786973118782043457e-01 1.665734201669692993e-01 1.631787866353988647e-01 -1.719673126935958862e-01 -6.334145367145538330e-02 1.268027424812316895e-01 -1.551777869462966919e-01 4.216822236776351929e-02 -4.092083126306533813e-02 -1.008729264140129089e-01 3.549742102622985840e-01 9.735371917486190796e-02 -6.054986268281936646e-02 1.724690794944763184e-01 1.618677750229835510e-02 -8.123620599508285522e-02 -2.252215147018432617e-01 2.735732197761535645e-01 3.582673147320747375e-02 1.959959790110588074e-02 1.051738262176513672e-01 -2.376595437526702881e-01 -5.432525649666786194e-02 -2.342905551195144653e-01 1.675315648317337036e-01 9.009326994419097900e-02 -1.096182242035865784e-01 -1.406114399433135986e-01 -1.072671860456466675e-01 -9.263090044260025024e-02 3.906968832015991211e-01
-1.234259530901908875e-01 1.418101936578750610e-01 1.052075847983360291e-01 2.921104617416858673e-02 -3.780038356781005859e-01 6.410248577594757080e-02 -2.975091338157653809e-01 2.625046670436859131e-01 -3.129606246948242188e-01 3.575915843248367310e-02 3.709009289741516113e-02 1.405169665813446045e-01 2.358013391494750977e-01 1.876139789819717407e-01 -5.638681352138519287e-02 1.196459382772445679e-01 -6.477025453932583332e-04 -9.528803080320358276e-02 9.199601411819458008e-02 -1.911598294973373413e-01 2.887836284935474396e-02 -3.868751227855682373e-02 -1.002960875630378723e-01 -2.626965939998626709e-02 1.666617691516876221e-01 3.030243217945098877e-01 -1.900126338005065918e-01 -4.145395942032337189e-03 -3.458607196807861328e-01 -1.759053319692611694e-01 5.505362153053283691e-02 2.078393548727035522e-01
-2.198761999607086182e-01 -3.235279349610209465e-03 -2.007564455270767212e-01 -1.423546969890594482e-01 -3.787112236022949219e-02 1.439414918422698975e-01 2.300924621522426605e-02 -6.841822713613510132e-02 1.449932157993316650e-01 -3.123102150857448578e-02 -2.318797865882515907e-03 -1.655524945817887783e-03 -2.363049238920211792e-02 5.985525995492935181e-02 1.931044608354568481e-01 -4.749036952853202820e-02 4.196922760456800461e-03 -4.029477834701538086e-01 4.135876297950744629e-01 2.528212368488311768e-01 -1.303817145526409149e-02 2.839182615280151367e-01 -1.834596395492553711e-01 9.482672065496444702e-02 9.941516816616058350e-02 1.256584227085113525e-01 -2.677232325077056885e-01 2.945573031902313232e-01 -2.488579452037811279e-01 1.444172710180282593e-01 -5.366560071706771851e-03 1.015104502439498901e-01
-4.284043014049530029e-01 2.140913903713226318e-01 -2.600475586950778961e-02 -2.453067749738693237e-01 -8.461944758892059326e-02 3.213020861148834229e-01 -2.223048508167266846e-01 9.215189144015312195e-03 -1.619271934032440186e-01 2.242520600557327271e-01 -1.301909685134887695e-01 -9.939450770616531372e-02 2.581700384616851807e-01 -1.677795127034187317e-02 -1.261578593403100967e-02 1.488089561462402344e-01 -2.174336314201354980e-01 -1.988139599561691284e-01 2.426910251379013062e-01 7.891558855772018433e-02 7.754493504762649536e-02 -1.716847345232963562e-02 -4.193555098026990891e-03 2.339336276054382324e-02 -7.332600653171539307e-02 2.019490003585815430e-01 -1.144479513168334961e-01 2.749232947826385498e-01 -1.264362484216690063e-01 -1.386100333184003830e-02 1.025838851928710938e-01 1.922542005777359009e-01
-8.899962529540061951e-03 1.769356057047843933e-02 3.886896744370460510e-02 -6.219028308987617493e-02 2.817015722393989563e-02 -1.818142086267471313e-01 3.477768972516059875e-02 -2.573308944702148438e-01 1.296940725296735764e-02 1.447385549545288086e-01 -9.960716217756271362e-02 2.266163229942321777e-01 5.427996069192886353e-02 -5.255034659057855606e-03 1.120623648166656494e-01 9.705611318349838257e-02 -3.672348707914352417e-02 -3.002446591854095459e-01 1.978733688592910767e-01 -2.215281277894973755e-01 -3.514600396156311035e-01 1.863164007663726807e-01 -4.537440240383148193e-01 -6.137173250317573547e-02 -3.393074497580528259e-02 2.088395357131958008e-01 9.043067693710327148e-02 -9.150524623692035675e-03 -3.157331049442291260e-01 -1.481221616268157959e-01 8.369559049606323242e-02 2.373468577861785889e-01
-2.394497692584991455e-01 -1.472233049571514130e-02 -3.867702907882630825e-04 1.358481496572494507e-02 -2.026574164628982544e-01 -4.190548881888389587e-02 -1.822594553232192993e-01 -2.660616040229797363e-01 1.069311127066612244e-01 2.487274408340454102e-01 2.589658834040164948e-02 1.332945823669433594e-01 1.786808669567108154e-02 -2.477561831474304199e-01 2.199400663375854492e-01 1.305722892284393311e-01 1.648614406585693359e-01 6.637240201234817505e-02 2.249519973993301392e-01 9.889326244592666626e-02 -8.304293453693389893e-02 2.419112995266914368e-02 -3.091073930263519287e-01 1.554526090621948242e-01 2.963658571243286133e-01 1.118293553590774536e-01 -2.613032162189483643e-01 8.636225759983062744e-02 -2.747740745544433594e-01 -1.452616304159164429e-01 -2.781083583831787109e-01 8.591710776090621948e-02
1.967944353818893433e-01 -6.528145819902420044e-02 -2.193411141633987427e-01 -4.583134874701499939e-02 -3.784475326538085938e-01 5.017440021038055420e-02 5.633514747023582458e-02 5.498756468296051025e-02 -1.744402348995208740e-01 9.941229969263076782e-02 5.317903310060501099e-02 5.721208825707435608e-02 3.045333325862884521e-01 -1.530930697917938232e-01 2.094635069370269775e-01 -1.119686216115951538e-01 4.264883231371641159e-03 -1.663528084754943848e-01 2.685225903987884521e-01 2.281351685523986816e-01 -3.280699253082275391e-01 -8.143473416566848755e-03 -2.134921550750732422e-01 1.132034137845039368e-02 -8.251828700304031372e-02 2.374539375305175781e-01 -2.510837912559509277e-01 2.197189629077911377e-01 -2.099840193986892700e-01 -6.074855849146842957e-02 -6.601527333259582520e-02 6.292078644037246704e-02
-9.469134360551834106e-02 3.271770775318145752e-01 1.596562862396240234e-01 -6.934852153062820435e-02 4.322149232029914856e-02 -4.763182997703552246e-02 4.272937308996915817e-03 7.880742102861404419e-02 -3.258528113365173340e-01 1.948522776365280151e-01 6.773465126752853394e-02 8.436147123575210571e-02 2.440100908279418945e-01 -2.705270051956176758e-02 1.903267651796340942e-01 9.716483950614929199e-02 5.401384457945823669e-02 -9.841929376125335693e-02 6.451331079006195068e-02 -3.774516284465789795e-01 -3.827890455722808838e-01 -5.587051436305046082e-02 -1.613621711730957031e-01 4.537095129489898682e-02 -3.748397156596183777e-02 3.782065212726593018e-01 -1.342935413122177124e-01 -9.578118473291397095e-02 -9.826096147298812866e-02 -4.970128089189529419e-02 -1.330830603837966919e-01 2.075139433145523071e-01
-2.810784429311752319e-02 1.301763951778411865e-01 -8.517652750015258789e-02 -7.585050165653228760e-02 -2.177149206399917603e-01 1.848661750555038452e-01 1.454081237316131592e-01 -9.878440946340560913e-02 5.258316919207572937e-02 1.577979139983654022e-02 -2.972698770463466644e-02 1.138632446527481079e-01 2.912905514240264893e-01 -9.695896506309509277e-02 2.569738924503326416e-01 8.178114145994186401e-02 1.870882511138916016e-01 8.525270223617553711e-02 1.031123697757720947e-01 -2.439158707857131958e-01 -9.463801234960556030e-02 1.797215342521667480e-01 -1.837320476770401001e-01 -1.712227016687393188e-01 2.254715710878372192e-01 3.612585738301277161e-02 -3.383120298385620117e-01 3.922106027603149414e-01 -1.377757191658020020e-01 4.325635358691215515e-02 -8.937837183475494385e-02 3.270240724086761475e-01
-1.514885295182466507e-02 1.993786990642547607e-01 -6.457777321338653564e-02 -4.481064900755882263e-02 -1.046669483184814453e-01 -1.413250863552093506e-01 2.897004783153533936e-01 -5.840730294585227966e-02 1.770231276750564575e-01 3.881182372570037842e-01 -2.294874489307403564e-01 -1.082336306571960449e-01 1.633772403001785278e-01 1.519944369792938232e-01 3.540991544723510742e-01 2.732236385345458984e-01 -2.092447578907012939e-01 -1.011225879192352295e-01 -6.006661802530288696e-02 -1.880951523780822754e-01 -1.230755895376205444e-01 -4.806032776832580566e-02 -1.669589877128601074e-01 -3.911148756742477417e-02 2.485693246126174927e-02 2.588528394699096680e-01 -2.160377055406570435e-01 -1.703256219625473022e-01 -1.402873992919921875e-01 -8.429435640573501587e-02 6.788472086191177368e-02 1.575793027877807617e-01
-8.550514280796051025e-02 -1.379436254501342773e-01 1.164364162832498550e-02 -3.788093924522399902e-01 8.701776713132858276e-02 -9.933073073625564575e-02 -1.057879552245140076e-01 3.139132633805274963e-02 3.973980247974395752e-02 -5.132200941443443298e-02 -2.586751431226730347e-02 8.507593721151351929e-02 3.988437056541442871e-01 9.376871585845947266e-02 2.564148306846618652e-01 1.451843082904815674e-01 1.846179515123367310e-01 -2.584976851940155029e-01 1.192051991820335388e-01 1.010589599609375000e-01 1.023151129484176636e-01 2.930658869445323944e-02 1.482464745640754700e-02 1.680106371641159058e-01 5.955573916435241699e-02 -1.298874318599700928e-01 -2.654622793197631836e-01 6.395551562309265137e-02 -2.319100052118301392e-01 -2.891348302364349365e-02 -1.726080477237701416e-01 4.348617792129516602e-01
-2.452591359615325928e-01 2.574507296085357666e-01 -1.278910133987665176e-02 -1.040939614176750183e-02 -2.333513945341110229e-01 1.847042292356491089e-01 1.925059258937835693e-01 -2.302419543266296387e-01 -1.259706616401672363e-01 3.423272818326950073e-02 2.548063993453979492e-01 -7.319251447916030884e-02 3.997788205742835999e-02 -2.326326817274093628e-02 -7.573955226689577103e-04 4.373967275023460388e-02 1.246382594108581543e-01 -1.509799659252166748e-01 -6.573001295328140259e-02 4.553918913006782532e-02 -1.821869760751724243e-01 -8.161363750696182251e-02 -2.219202369451522827e-01 1.064244210720062256e-01 1.251960247755050659e-01 5.689204335212707520e-01 -7.235666364431381226e-02 2.515094876289367676e-01 8.203256130218505859e-02 -8.018861711025238037e-02 -1.098397225141525269e-01 1.583251655101776123e-01
-3.693187236785888672e-01 7.364834845066070557e-02 4.061954468488693237e-02 2.587775699794292450e-02 1.394951641559600830e-01 7.366158813238143921e-02 -2.069818824529647827e-01 -1.592375934123992920e-01 1.194768399000167847e-01 2.227307558059692383e-01 -9.127609431743621826e-02 -1.397281289100646973e-01 2.183116674423217773e-01 1.345351785421371460e-01 1.495505124330520630e-01 1.456325948238372803e-01 1.050937026739120483e-01 -1.638521105051040649e-01 2.646249234676361084e-01 -1.710083037614822388e-01 1.559185534715652466e-01 6.485375016927719116e-02 5.512004718184471130e-02 1.009153574705123901e-01 -1.677083671092987061e-01 4.841344654560089111e-01 -3.213994577527046204e-02 2.442785054445266724e-01 1.506320536136627197e-01 -1.429705768823623657e-01 -6.239418685436248779e-02 1.120805591344833374e-01
-1.040420308709144592e-02 2.050639390945434570e-01 -5.221413075923919678e-02 -1.039227563887834549e-02 1.589349806308746338e-01 2.634197175502777100e-01 8.418640121817588806e-03 -2.254364788532257080e-01 1.566951870918273926e-01 1.728810667991638184e-01 1.245346013456583023e-02 -2.025197297334671021e-01 1.934287101030349731e-01 2.038912475109100342e-01 2.687528431415557861e-01 -2.708536684513092041e-01 2.491113692522048950e-01 -4.142096638679504395e-01 1.283432990312576294e-01 -6.044801697134971619e-02 -7.408689707517623901e-02 -7.593591511249542236e-02 -1.161347329616546631e-01 -2.310559526085853577e-02 4.374561086297035217e-02 3.328210413455963135e-01 -2.446247264742851257e-02 1.457604616880416870e-01 -1.627708040177822113e-02 -1.036300957202911377e-01 -4.100280348211526871e-03 2.543610334396362305e-01
-2.988863587379455566e-01 3.961839526891708374e-02 1.953928768634796143e-01 2.641238272190093994e-01 -2.389849424362182617e-01 1.902998238801956177e-01 -3.472514748573303223e-01 4.832316562533378601e-02 -9.943859279155731201e-02 -1.991648423427250236e-05 3.058717399835586548e-02 1.332884654402732849e-02 2.592783868312835693e-01 4.809957742691040039e-02 2.442783415317535400e-01 2.837362885475158691e-01 2.435038089752197266e-01 -1.751535385847091675e-02 1.536330878734588623e-01 -2.131615430116653442e-01 -5.793071165680885315e-02 7.993263006210327148e-02 -1.674780696630477905e-01 -4.563850909471511841e-02 1.321300864219665527e-01 2.034773528575897217e-01 -1.578429937362670898e-01 -6.840205285698175430e-03 -2.676992416381835938e-01 -1.772703370079398155e-03 -3.756318613886833191e-02 1.969120204448699951e-01
3.950510174036026001e-02 -1.132868677377700806e-01 -5.807134509086608887e-02 8.248564787209033966e-03 -1.637891232967376709e-01 8.940554689615964890e-04 2.135691791772842407e-01 -5.918658897280693054e-02 -2.403330653905868530e-01 2.026863247156143188e-01 -2.385845407843589783e-02 -3.295617178082466125e-02 4.028358459472656250e-01 3.946218788623809814e-01 2.004676908254623413e-01 2.418715804815292358e-01 1.170869395136833191e-01 -8.651854097843170166e-02 1.740114837884902954e-01 4.890221171081066132e-04 -2.643823325634002686e-01 6.759592215530574322e-04 -1.847175210714340210e-01 3.763326704502105713e-01 1.110108196735382080e-02 -1.615685373544692993e-01 -9.295786730945110321e-03 1.093011070042848587e-02 4.261193051934242249e-02 1.664052903652191162e-01 -1.292050480842590332e-01 1.388486474752426147e-01
-4.072149097919464111e-01 7.753210514783859253e-02 5.506968125700950623e-02 -3.519895672798156738e-01 -4.587034881114959717e-02 1.494860947132110596e-01 -1.871352493762969971e-01 6.551745347678661346e-03 -1.558474600315093994e-01 1.887590140104293823e-01 -7.949656248092651367e-02 -5.399993434548377991e-02 3.076353371143341064e-01 -2.872887533158063889e-03 3.992277383804321289e-02 3.694868832826614380e-02 -8.613091707229614258e-02 -3.108300864696502686e-01 2.252228856086730957e-01 7.422479242086410522e-02 1.830163300037384033e-01 -6.928621232509613037e-02 1.612900756299495697e-02 -5.767459794878959656e-02 -9.103054553270339966e-02 3.271831572055816650e-01 -7.424723356962203979e-02 2.448894530534744263e-01 -8.214905858039855957e-03 1.639760732650756836e-01 -5.087157711386680603e-02 2.498980164527893066e-01
-3.669046759605407715e-01 1.411138623952865601e-01 -1.022475361824035645e-01 1.130979731678962708e-01 -7.758840173482894897e-02 -1.881481260061264038e-01 -1.518058776855468750e-01 7.984549552202224731e-02 -6.787744909524917603e-02 -1.196373850107192993e-01 -1.226303875446319580e-01 6.686186045408248901e-02 2.834896184504032135e-02 8.247181028127670288e-02 1.689155846834182739e-01 6.923267245292663574e-02 -1.183418035507202148e-01 -4.066580832004547119e-01 3.564146459102630615e-01 -4.209057893604040146e-03 7.153734564781188965e-02 -2.861514091491699219e-01 -1.536739170551300049e-01 -4.581953212618827820e-02 2.251803278923034668e-01 1.302955746650695801e-01 -2.065799087285995483e-01 -1.540829241275787354e-01 -1.255934238433837891e-01 5.539083853363990784e-02 -3.155735433101654053e-01 1.880369521677494049e-02
-4.229131639003753662e-01 5.027947574853897095e-02 2.398495003581047058e-02 -2.805186510086059570e-01 -1.239010095596313477e-01 2.875731289386749268e-01 -1.833301037549972534e-01 1.780308224260807037e-02 -1.144860610365867615e-01 1.721850037574768066e-01 -1.672899574041366577e-01 -1.737925261259078979e-01 3.638716936111450195e-01 -9.686175733804702759e-03 9.987757354974746704e-02 1.223976984620094299e-01 -1.530749201774597168e-01 -1.569110900163650513e-01 1.859394013881683350e-01 8.474002778530120850e-02 1.533340662717819214e-01 -9.810368716716766357e-02 -2.870272658765316010e-02 7.375630736351013184e-02 -1.197045817971229553e-01 9.281158447265625000e-02 -1.717003732919692993e-01 2.637483477592468262e-01 -1.364998221397399902e-01 1.461808532476425171e-01 6.114118918776512146e-02 2.324706614017486572e-01
-2.834441363811492920e-01 3.729541599750518799e-02 3.222853243350982666e-01 1.103957090526819229e-02 -2.120213024318218231e-02 9.224630892276763916e-02 9.380698204040527344e-02 -3.000323772430419922e-01 1.635039001703262329e-01 -1.239530369639396667e-01 -1.298518925905227661e-01 1.633514761924743652e-01 1.811647713184356689e-01 2.334706783294677734e-01 7.146222889423370361e-02 -2.685344964265823364e-02 -4.133141413331031799e-02 -2.330892682075500488e-01 -2.192099764943122864e-02 6.013999227434396744e-03 -1.323437541723251343e-01 -7.975569367408752441e-02 4.311944171786308289e-02 2.729446887969970703e-01 -5.697165057063102722e-02 9.712181985378265381e-02 -4.681411758065223694e-02 6.209784373641014099e-02 -1.193605139851570129e-01 -4.423161149024963379e-01 -1.671295017004013062e-01 3.381746411323547363e-01
-2.794760763645172119e-01 -6.714383512735366821e-02 1.573694050312042236e-01 7.175803929567337036e-02 -2.868707776069641113e-01 1.168906688690185547e-01 3.813046813011169434e-01 -1.053305417299270630e-01 2.006928473711013794e-01 4.043761640787124634e-03 -1.918010115623474121e-01 2.434649169445037842e-01 1.092769950628280640e-01 1.607929766178131104e-01 2.242261618375778198e-01 -4.471804574131965637e-02 2.403486371040344238e-01 -2.086646556854248047e-01 2.578982710838317871e-02 -5.363937467336654663e-02 -2.010595053434371948e-01 3.553391201421618462e-03 -8.462645113468170166e-02 -1.194002702832221985e-01 9.074698388576507568e-02 8.445119112730026245e-02 -4.024619758129119873e-01 -9.610071033239364624e-02 3.301003947854042053e-02 3.222444653511047363e-02 2.009576708078384399e-01 1.131302490830421448e-01
-1.627025902271270752e-01 -4.331433773040771484e-02 -1.640828251838684082e-01 -2.026214450597763062e-01 -1.303929835557937622e-01 1.369309276342391968e-01 2.522591352462768555e-01 -4.123963415622711182e-01 -6.484307348728179932e-02 6.484759505838155746e-03 -4.056974127888679504e-02 1.147792022675275803e-02 4.049764275550842285e-01 -1.904408484697341919e-01 6.052233278751373291e-02 3.482892364263534546e-02 3.116022944450378418e-01 3.181400895118713379e-02 -4.569716751575469971e-02 -5.205276235938072205e-02 -2.803443558514118195e-02 1.933120377361774445e-02 3.778814151883125305e-02 -5.555964526138268411e-05 7.038674503564834595e-02 1.463311016559600830e-01 -5.457065254449844360e-02 8.825666457414627075e-02 -2.334322929382324219e-01 -2.468491494655609131e-01 8.566722972318530083e-04 4.061869978904724121e-01
-3.389851152896881104e-01 2.253293395042419434e-01 2.450979202985763550e-01 -1.858200877904891968e-02 -9.324406832456588745e-02 -1.137886866927146912e-01 1.886753924190998077e-02 1.356860995292663574e-01 -1.814442574977874756e-01 -1.780362799763679504e-02 -3.464725613594055176e-02 1.371030658483505249e-01 1.152093783020973206e-01 -1.265184134244918823e-01 1.365952938795089722e-01 -1.398394554853439331e-01 9.114313870668411255e-03 -4.102665185928344727e-01 1.724659055471420288e-01 -1.403406113386154175e-01 -2.267206907272338867e-01 1.519695669412612915e-01 -1.844106763601303101e-01 2.236907184123992920e-01 -1.386986821889877319e-01 -5.110698938369750977e-02 2.926673926413059235e-02 -9.346589446067810059e-02 -2.636120021343231201e-01 -2.355407178401947021e-01 2.602460421621799469e-02 2.815763056278228760e-01
-2.071923576295375824e-02 -1.329789012670516968e-01 -1.087705492973327637e-01 -1.135108396410942078e-01 -3.597413003444671631e-01 5.405848845839500427e-03 -3.122125566005706787e-02 4.340570420026779175e-02 7.434207946062088013e-02 1.155751571059226990e-01 -8.174702525138854980e-02 2.483981996774673462e-01 2.497494071722030640e-01 -2.845487929880619049e-02 3.084874451160430908e-01 2.046459764242172241e-01 1.417607814073562622e-01 -3.217502534389495850e-01 2.520197331905364990e-01 3.922940790653228760e-02 -1.095374003052711487e-01 -1.503571718931198120e-01 2.314679920673370361e-01 4.294760525226593018e-02 -1.534296870231628418e-01 2.019770294427871704e-01 -1.725154966115951538e-01 -1.056494787335395813e-01 -1.063798293471336365e-01 -2.100508064031600952e-01 -3.041989803314208984e-01 7.374567538499832153e-02
-3.671791404485702515e-02 -4.199852645397186279e-01 -3.961001988500356674e-03 -7.348159700632095337e-02 -3.135519623756408691e-01 -3.886135667562484741e-02 2.471503615379333496e-02 -1.437013596296310425e-01 6.926430016756057739e-02 1.381019651889801025e-01 -2.515174075961112976e-02 7.610895484685897827e-02 3.462821543216705322e-01 2.540237605571746826e-01 9.545040875673294067e-02 6.502320617437362671e-02 1.309574544429779053e-01 -1.948964446783065796e-01 3.247580230236053467e-01 1.625360697507858276e-01 -5.786324292421340942e-02 4.204789176583290100e-03 -1.617407649755477905e-01 2.700991630554199219e-01 2.166662737727165222e-02 -2.478949259966611862e-03 -1.992227882146835327e-01 -1.794373244047164917e-01 6.867013871669769287e-02 -1.173667907714843750e-01 -2.439951747655868530e-01 1.667423099279403687e-01
-4.181036055088043213e-01 5.891128093935549259e-04 1.413687765598297119e-01 -1.602260172367095947e-01 -2.712552249431610107e-01 1.078837439417839050e-01 2.533766031265258789e-01 -2.166018337011337280e-01 5.094736069440841675e-02 -4.670772701501846313e-02 5.478480085730552673e-02 -1.237971484661102295e-01 3.668906688690185547e-01 1.412318646907806396e-01 8.841615170240402222e-02 -2.998679280281066895e-01 -1.603875756263732910e-01 -4.477869719266891479e-02 8.967544883489608765e-02 -4.931427910923957825e-02 -7.140237838029861450e-02 -2.243219017982482910e-01 1.051171422004699707e-01 2.648366689682006836e-01 -8.453761041164398193e-02 2.128408849239349365e-01 -2.534752711653709412e-02 -7.222902029752731323e-02 -4.440042003989219666e-02 1.910773962736129761e-01 3.287672251462936401e-02 1.874020993709564209e-01
2.286825701594352722e-02 3.224392421543598175e-03 3.442270308732986450e-02 -2.849372029304504395e-01 -4.409347772598266602e-01 1.923666000366210938e-01 -1.121978089213371277e-01 -1.580496430397033691e-01 2.369509041309356689e-01 -1.908420398831367493e-02 3.988092020153999329e-02 5.154132470488548279e-02 2.562180459499359131e-01 3.198194801807403564e-01 2.126479297876358032e-01 1.392136514186859131e-01 -6.114741414785385132e-02 1.422787010669708252e-01 2.145557701587677002e-01 4.603282362222671509e-02 3.803955763578414917e-02 -3.557708114385604858e-03 -2.063443660736083984e-01 1.811966449022293091e-01 -3.962853550910949707e-02 1.185564324259757996e-01 -4.554577916860580444e-02 1.478359252214431763e-01 -1.008278802037239075e-01 1.471510529518127441e-01 2.985758781433105469e-01 2.127888649702072144e-01
-2.637813389301300049e-01 1.931688040494918823e-01 3.338520601391792297e-02 -2.489405274391174316e-01 1.624043136835098267e-01 1.545211523771286011e-01 -1.721771955490112305e-01 -7.114715129137039185e-02 7.387474924325942993e-02 2.826384603977203369e-01 -2.703744769096374512e-01 -1.627098321914672852e-01 3.468694984912872314e-01 -4.261313937604427338e-03 8.394162356853485107e-02 -7.064493745565414429e-02 1.580785773694515228e-02 -3.680188059806823730e-01 1.220845654606819153e-01 -2.708175219595432281e-02 2.099754810333251953e-01 8.893125504255294800e-02 -9.280323982238769531e-02 3.094037994742393494e-02 -1.940245777368545532e-01 2.712144255638122559e-01 -7.828569412231445312e-02 1.079246550798416138e-01 7.965771853923797607e-02 -8.020837604999542236e-02 -3.134994208812713623e-02 2.685765624046325684e-01
-2.233681380748748779e-01 -4.020692035555839539e-02 -3.062184751033782959e-01 -1.858214102685451508e-02 -8.874869346618652344e-02 8.771557360887527466e-02 -9.350188076496124268e-02 -7.681042701005935669e-02 2.199137955904006958e-01 2.578608393669128418e-01 -3.375060856342315674e-03 3.439753502607345581e-02 3.129422068595886230e-01 -1.138154789805412292e-01 2.617122419178485870e-02 3.160758316516876221e-02 2.335155755281448364e-01 -1.741631627082824707e-01 1.126135066151618958e-01 2.221064642071723938e-03 8.703615516424179077e-02 1.702583879232406616e-01 -1.911258399486541748e-01 3.952149450778961182e-01 7.740449160337448120e-02 1.072064042091369629e-01 -1.647882014513015747e-01 3.294099569320678711e-01 -1.932182163000106812e-01 2.451986670494079590e-01 -7.809260487556457520e-02 1.095524728298187256e-01
-1.123944446444511414e-01 8.035423606634140015e-02 1.788316071033477783e-01 -1.290644854307174683e-01 -2.772436738014221191e-01 1.090755313634872437e-01 -1.495705097913742065e-01 2.032276242971420288e-01 2.617173083126544952e-02 2.029392868280410767e-01 -1.109678819775581360e-01 -1.770928800106048584e-01 2.116635590791702271e-01 1.881998181343078613e-01 8.641006052494049072e-02 -1.416884958744049072e-01 9.260407090187072754e-02 -3.386498391628265381e-01 2.355226278305053711e-01 -2.602084577083587646e-01 -3.918412141501903534e-03 1.477762758731842041e-01 -1.432857215404510498e-01 -1.798579692840576172e-01 -1.182602271437644958e-01 1.291350461542606354e-02 -4.298611581325531006e-01 2.285484224557876587e-01 -4.472465813159942627e-02 8.398134261369705200e-02 -6.987030059099197388e-02 1.601346023380756378e-02
-2.066381871700286865e-01 -2.350206673145294189e-01 -9.257225692272186279e-02 1.031251531094312668e-02 -4.854227975010871887e-02 1.017066761851310730e-01 -1.863515377044677734e-01 -1.496830284595489502e-01 2.481709271669387817e-01 8.804733306169509888e-02 -3.087471239268779755e-02 -8.361115306615829468e-02 3.167676329612731934e-01 -1.348988264799118042e-01 2.218618094921112061e-01 1.813989877700805664e-01 2.226125150918960571e-01 -2.013248205184936523e-01 -1.154987886548042297e-01 9.185769408941268921e-02 -8.477986790239810944e-03 1.035287678241729736e-01 -2.767901420593261719e-01 2.919982671737670898e-01 2.192031145095825195e-01 7.956096529960632324e-02 5.541819147765636444e-03 2.013465017080307007e-01 -2.695445120334625244e-01 1.819772124290466309e-01 -1.638807803392410278e-01 1.830158531665802002e-01
-2.274624556303024292e-01 5.023030564188957214e-02 -2.692773342132568359e-01 -5.401458963751792908e-02 -4.049801453948020935e-02 -2.365749329328536987e-01 -9.736294299364089966e-02 1.005252525210380554e-01 1.489055529236793518e-02 4.299972206354141235e-02 -1.831912249326705933e-01 2.268913388252258301e-01 2.196711748838424683e-01 3.469877839088439941e-01 2.069525048136711121e-02 8.906067907810211182e-02 1.713949143886566162e-01 -6.629969179630279541e-02 2.854807972908020020e-01 3.046473264694213867e-01 1.772526651620864868e-01 -7.437504827976226807e-02 5.881147086620330811e-02 1.286108195781707764e-01 2.015401609241962433e-02 1.481043696403503418e-01 -2.246401011943817139e-01 4.028892144560813904e-02 -3.125724568963050842e-02 -6.401754915714263916e-02 -2.323763221502304077e-01 3.611917793750762939e-01
-2.101376354694366455e-01 -9.612917155027389526e-02 -1.315817087888717651e-01 -2.254520952701568604e-01 -1.234937459230422974e-01 1.260007172822952271e-02 3.105415105819702148e-01 -2.371188998222351074e-01 -1.804163604974746704e-01 -1.918181031942367554e-02 1.361536234617233276e-02 1.465760543942451477e-02 4.573406279087066650e-01 -1.953050680458545685e-02 8.578012883663177490e-02 5.248987302184104919e-02 2.311835438013076782e-01 -3.246436715126037598e-01 -1.869753450155258179e-01 -1.945943534374237061e-01 -1.940253376960754395e-01 8.718038909137248993e-03 6.817730516195297241e-02 1.917927563190460205e-01 1.002971753478050232e-01 2.320284843444824219e-01 -1.086597591638565063e-01 1.524134278297424316e-01 3.259733319282531738e-02 -1.833704411983489990e-01 -9.479654580354690552e-02 6.314140558242797852e-02
-2.158301621675491333e-01 2.768127322196960449e-01 1.505112498998641968e-01 3.207448720932006836e-01 -7.374875992536544800e-02 -8.976835757493972778e-02 7.316114008426666260e-02 -5.600705370306968689e-02 1.717182695865631104e-01 1.827382482588291168e-02 1.473522093147039413e-02 1.140428408980369568e-01 4.658681750297546387e-01 8.507857471704483032e-02 1.357478946447372437e-01 1.581208854913711548e-01 -1.593199521303176880e-01 -3.115414977073669434e-01 2.140011489391326904e-01 -2.016483247280120850e-01 -1.790949329733848572e-02 -3.541460260748863220e-02 1.439332123845815659e-02 -5.504914093762636185e-03 -6.144258007407188416e-02 2.168963998556137085e-01 6.632901728153228760e-02 1.373549252748489380e-01 -1.948959529399871826e-01 9.534639865159988403e-02 -1.683149486780166626e-01 -2.415101081132888794e-01
-2.152595371007919312e-01 -1.687263837084174156e-03 2.780527621507644653e-02 1.862416863441467285e-01 -1.332751810550689697e-01 9.438288956880569458e-02 -1.904204934835433960e-01 -2.212741971015930176e-01 -1.988698728382587433e-02 1.934214234352111816e-01 1.147969365119934082e-01 2.925922870635986328e-01 6.293386220932006836e-02 7.377833127975463867e-02 3.230835497379302979e-01 4.438812658190727234e-02 2.038227915763854980e-01 9.687576442956924438e-02 1.831711679697036743e-01 2.043318003416061401e-01 6.454594433307647705e-02 1.616287380456924438e-01 2.666588686406612396e-02 1.054305210709571838e-01 -3.994538262486457825e-02 8.843556046485900879e-02 -4.329276382923126221e-01 1.071618050336837769e-01 -2.414469122886657715e-01 -2.109847813844680786e-01 -1.748540401458740234e-01 2.095131427049636841e-01
-1.092059016227722168e-01 2.293322933837771416e-03 8.068913221359252930e-02 -1.050807237625122070e-01 -2.580492496490478516e-01 1.488383859395980835e-01 -1.654909402132034302e-01 -2.997891008853912354e-01 4.461428150534629822e-02 3.476603627204895020e-01 1.652061194181442261e-02 7.302811741828918457e-02 6.313574849627912045e-04 7.015461474657058716e-02 7.676868140697479248e-02 9.530472755432128906e-02 3.754918575286865234e-01 2.606285177171230316e-02 1.166261918842792511e-02 6.933297961950302124e-02 1.130314320325851440e-01 1.583174467086791992e-01 -2.322636842727661133e-01 1.234447881579399109e-01 1.186354160308837891e-01 3.209004402160644531e-01 -3.091857135295867920e-01 6.053080782294273376e-02 -3.176099658012390137e-01 -2.036732137203216553e-01 3.367514163255691528e-02 5.200191214680671692e-02
-3.092546947300434113e-02 -3.459084779024124146e-03 2.718571722507476807e-01 -3.414893448352813721e-01 -2.349655032157897949e-01 1.285663098096847534e-01 -2.571398913860321045e-01 -5.166760645806789398e-03 -1.707431226968765259e-01 1.294538099318742752e-02 -8.172204345464706421e-02 1.496421992778778076e-01 2.929979860782623291e-01 -1.046164706349372864e-01 1.445940230041742325e-02 1.374465674161911011e-01 4.007314797490835190e-03 -2.634582221508026123e-01 1.407503187656402588e-01 -2.416154891252517700e-01 9.326149523258209229e-02 -1.509470045566558838e-01 -2.674015797674655914e-02 1.409469246864318848e-01 -9.575046598911285400e-02 3.308807015419006348e-01 -2.145751267671585083e-01 2.274500131607055664e-01 -1.869745999574661255e-01 1.511247362941503525e-03 2.099348157644271851e-01 -3.464526683092117310e-02
-1.620197147130966187e-01 3.109712302684783936e-01 -1.001809239387512207e-01 -2.333114147186279297e-01 -1.822950839996337891e-01 4.881742224097251892e-02 9.209849685430526733e-02 -2.417996525764465332e-01 9.070427715778350830e-02 3.683026880025863647e-02 -2.171069234609603882e-01 -2.759761363267898560e-02 2.112992256879806519e-01 -1.127741411328315735e-01 2.713464200496673584e-01 3.018974885344505310e-02 1.986787617206573486e-01 4.526001214981079102e-02 3.386108279228210449e-01 -9.100136160850524902e-02 -2.331872284412384033e-01 3.339600563049316406e-01 -1.422314047813415527e-01 1.267064511775970459e-01 4.363555833697319031e-02 -8.454451709985733032e-02 -2.602810263633728027e-01 -1.592930220067501068e-02 -2.058751732110977173e-01 1.443614363670349121e-01 9.378952905535697937e-03 1.166662350296974182e-01
1.950211636722087860e-02 2.341606169939041138e-01 -9.600782394409179688e-02 1.036197096109390259e-01 -3.554719686508178711e-01 1.402427852153778076e-01 1.453501582145690918e-01 -1.316489744931459427e-02 1.374564915895462036e-01 7.704458385705947876e-02 -1.940034925937652588e-01 -4.438179358839988708e-02 2.799591720104217529e-01 3.282045945525169373e-02 2.854731865227222443e-02 1.574968099594116211e-01 1.849366426467895508e-01 1.609195470809936523e-01 1.798830181360244751e-01 1.057966127991676331e-01 -1.990786045789718628e-01 2.535680234432220459e-01 -2.494324743747711182e-01 -4.730498418211936951e-02 3.502039238810539246e-02 1.193167120218276978e-01 -3.353242278099060059e-01 6.474408507347106934e-02 -2.937164902687072754e-01 1.805671304464340210e-01 -3.703102841973304749e-02 2.522318661212921143e-01
-4.297038912773132324e-01 4.951440542936325073e-02 2.142663002014160156e-01 -1.988101005554199219e-01 1.059662736952304840e-02 9.732013940811157227e-02 -2.002323716878890991e-01 -2.415562979876995087e-02 -2.555082738399505615e-01 2.418738603591918945e-01 2.122509926557540894e-01 3.058872558176517487e-02 2.553025782108306885e-01 1.992682665586471558e-01 9.494958445429801941e-03 3.524940460920333862e-02 -3.223060443997383118e-02 -2.111637443304061890e-01 -5.330804362893104553e-02 -2.657537460327148438e-01 1.571769863367080688e-01 3.265248611569404602e-02 -3.217776119709014893e-02 5.208014324307441711e-02 1.385847181081771851e-01 1.370930224657058716e-01 -3.658995032310485840e-01 2.084791064262390137e-01 -3.940536454319953918e-02 7.035048305988311768e-02 -3.916842117905616760e-02 1.709308475255966187e-01
-2.964461743831634521e-01 1.620971709489822388e-01 -1.763379871845245361e-01 -8.517454378306865692e-03 -7.986333221197128296e-02 -2.680823206901550293e-02 -1.239724829792976379e-01 -3.119619376957416534e-02 -4.687746986746788025e-02 8.384681493043899536e-02 -1.320738047361373901e-01 2.010806351900100708e-01 4.585821647197008133e-03 7.013777643442153931e-02 3.222255408763885498e-01 7.357599586248397827e-02 2.812583148479461670e-01 -4.194545447826385498e-01 -1.010702699422836304e-01 1.602315455675125122e-01 3.799723088741302490e-02 -2.087492495775222778e-01 -1.705361157655715942e-01 1.350581198930740356e-01 2.273301035165786743e-01 3.146037459373474121e-01 1.460141837596893311e-01 2.335537523031234741e-01 -9.300716966390609741e-02 4.703539982438087463e-02 -8.113819360733032227e-02 1.506661921739578247e-01
-6.736123561859130859e-02 5.792853236198425293e-02 -3.736560046672821045e-01 -2.004089998081326485e-03 -9.346376359462738037e-02 9.574961662292480469e-02 2.095688134431838989e-01 -8.481124043464660645e-02 -4.362061992287635803e-02 1.262966990470886230e-01 -8.549192547798156738e-02 -5.000207573175430298e-02 2.634135186672210693e-01 -3.235718235373497009e-02 1.986138373613357544e-01 7.707064598798751831e-02 2.123997658491134644e-01 -4.299637377262115479e-01 -1.208598539233207703e-01 -5.154145136475563049e-02 -1.632442176342010498e-01 2.340270765125751495e-02 2.777996100485324860e-02 -5.739807337522506714e-02 2.589148469269275665e-02 1.586725711822509766e-01 -1.174378842115402222e-01 -2.196364253759384155e-01 -2.280344665050506592e-01 -4.112960994243621826e-01 7.012578845024108887e-02 2.179796397686004639e-01
-2.109681963920593262e-01 -1.104323044419288635e-01 2.063045278191566467e-02 -1.016093418002128601e-01 -2.032771408557891846e-01 4.532606899738311768e-02 3.645662069320678711e-01 -1.054461374878883362e-01 -7.700125128030776978e-02 -1.839757114648818970e-01 9.837450087070465088e-02 -7.942467182874679565e-02 2.444522827863693237e-01 -6.639464758336544037e-03 -8.854081481695175171e-02 3.147444874048233032e-02 2.218281179666519165e-01 -1.047680824995040894e-01 1.309488266706466675e-01 -2.019145153462886810e-02 -2.030274644494056702e-02 -7.294991519302129745e-03 2.190454155206680298e-01 -5.478872917592525482e-03 1.181860193610191345e-01 3.791991472244262695e-01 -3.012393116950988770e-01 7.599522918462753296e-02 -1.163169741630554199e-01 -7.372013479471206665e-02 -9.982057660818099976e-02 4.597021639347076416e-01
-2.136719375848770142e-01 2.905505299568176270e-01 2.396078705787658691e-01 -7.894515246152877808e-02 -2.565986812114715576e-01 4.910804796963930130e-03 2.634700201451778412e-02 -1.837326884269714355e-01 -6.352124363183975220e-02 2.893574722111225128e-02 3.342879936099052429e-02 2.158913463354110718e-01 1.671012789011001587e-01 -1.989681273698806763e-01 2.262303605675697327e-02 2.144915610551834106e-01 6.812857836484909058e-02 -2.916729152202606201e-01 1.911593973636627197e-01 1.229027938097715378e-02 -2.304751276969909668e-01 3.847612766548991203e-03 -1.366745829582214355e-01 1.996317207813262939e-01 1.447998881340026855e-01 8.780608326196670532e-02 1.741986572742462158e-01 -1.211121794767677784e-03 1.450851559638977051e-01 -2.896660566329956055e-01 -2.294896729290485382e-02 3.698013424873352051e-01
-9.189777076244354248e-03 3.056181967258453369e-01 -2.382753193378448486e-01 -4.479266703128814697e-02 -2.388094514608383179e-01 1.240819096565246582e-01 2.991417609155178070e-02 6.909287534654140472e-03 8.315598219633102417e-02 -1.551060676574707031e-01 -1.308002322912216187e-01 1.704419702291488647e-01 1.661546081304550171e-01 4.840507637709379196e-03 1.810421943664550781e-01 1.346161067485809326e-01 -1.099831797182559967e-02 1.747609823942184448e-01 6.893625110387802124e-02 3.188445419073104858e-02 -2.390400171279907227e-01 2.443866580724716187e-01 -3.387524783611297607e-01 5.063052475452423096e-02 5.372092127799987793e-02 1.205680891871452332e-01 -2.760300040245056152e-01 2.035997509956359863e-01 -2.864258587360382080e-01 1.917345523834228516e-01 4.313755035400390625e-02 3.039052784442901611e-01
-2.653807997703552246e-01 -1.726374775171279907e-01 -1.587421298027038574e-01 -2.234593331813812256e-01 2.082013636827468872e-01 -1.905338838696479797e-02 -5.991337448358535767e-02 3.664823248982429504e-02 2.081364244222640991e-01 5.057014524936676025e-02 -7.836084067821502686e-02 3.213535994291305542e-02 3.112461864948272705e-01 -1.288399752229452133e-02 1.525771170854568481e-01 2.054783254861831665e-01 1.468365490436553955e-01 -1.562348306179046631e-01 -1.032383143901824951e-01 5.604870617389678955e-02 -3.134877234697341919e-02 1.322848498821258545e-01 -1.215753927826881409e-01 4.461899101734161377e-01 1.572154164314270020e-01 1.643809229135513306e-01 -1.792315244674682617e-01 -6.086869165301322937e-03 -2.326165437698364258e-01 -1.719895899295806885e-01 -1.777478307485580444e-02 3.168225586414337158e-01
-4.771058857440948486e-01 1.859598606824874878e-02 2.578653395175933838e-01 1.538666486740112305e-01 -5.514839664101600647e-02 -1.696298271417617798e-01 1.547024399042129517e-02 1.303442404605448246e-03 6.997870653867721558e-02 -2.184297703206539154e-02 7.633031345903873444e-03 1.465833038091659546e-01 1.881998926401138306e-01 -1.098343729972839355e-01 1.544810384511947632e-01 -9.784886986017227173e-02 1.015281528234481812e-01 -2.153697162866592407e-01 2.222630232572555542e-01 -1.150899156928062439e-01 -9.604416042566299438e-02 7.745004724711179733e-03 -3.246136307716369629e-01 -2.412229403853416443e-02 -7.388387620449066162e-02 3.797035515308380127e-01 1.351539194583892822e-01 6.736896932125091553e-02 -3.174060583114624023e-01 1.659645587205886841e-01 -8.120069652795791626e-02 -7.434945087879896164e-03
-6.054955720901489258e-02 1.748679131269454956e-01 -2.226202785968780518e-01 -1.980474889278411865e-01 -7.574047893285751343e-02 -3.457941114902496338e-02 3.878364711999893188e-02 -2.269176095724105835e-01 5.580397322773933411e-03 1.312566101551055908e-01 -2.697371132671833038e-02 1.903671212494373322e-02 3.139804601669311523e-01 5.068585649132728577e-02 2.489764839410781860e-01 1.379026919603347778e-01 2.340716570615768433e-01 -3.169362843036651611e-01 2.204124182462692261e-01 1.954727321863174438e-01 1.245276704430580139e-01 2.499204874038696289e-01 -6.406854372471570969e-04 4.113097116351127625e-02 1.252129226922988892e-01 5.880974978208541870e-02 -4.535641893744468689e-02 3.221798241138458252e-01 -3.496702015399932861e-01 1.418650597333908081e-01 -6.521539390087127686e-02 1.523315906524658203e-01
-1.961169242858886719e-01 -1.890700310468673706e-01 -2.568939328193664551e-01 -1.856647282838821411e-01 -2.620741128921508789e-01 -5.275932326912879944e-02 2.523533813655376434e-02 -4.202579259872436523e-01 -1.641577668488025665e-02 8.186097256839275360e-03 3.433499112725257874e-02 -7.770030945539474487e-02 1.346203684806823730e-01 2.364266216754913330e-01 3.161413371562957764e-01 -6.538080051541328430e-03 2.788787484169006348e-01 -1.687042713165283203e-01 7.487521320581436157e-02 4.669785872101783752e-02 -4.642961174249649048e-02 -7.193222641944885254e-02 -2.222083508968353271e-01 1.703777015209197998e-01 2.402876466512680054e-01 1.534121036529541016e-01 1.187122985720634460e-01 7.788288593292236328e-02 -1.231658235192298889e-01 -7.082684338092803955e-02 2.726110396906733513e-03 2.714072465896606445e-01
-9.715533256530761719e-02 2.714357972145080566e-01 -1.368149667978286743e-01 -9.122878313064575195e-02 -1.717976331710815430e-01 6.360356509685516357e-02 -7.019719481468200684e-02 -4.141800403594970703e-01 -1.147376671433448792e-01 7.149054855108261108e-02 -2.422670722007751465e-01 2.191912084817886353e-01 2.042113095521926880e-01 2.646724581718444824e-01 1.102006509900093079e-01 1.347333043813705444e-01 1.134300753474235535e-01 1.315605938434600830e-01 5.364352092146873474e-02 6.660570204257965088e-02 6.016045808792114258e-02 -3.152322769165039062e-02 -4.609941318631172180e-02 8.070778846740722656e-02 8.847177959978580475e-03 2.045406699180603027e-01 1.340132951736450195e-02 -2.439652830362319946e-01 -2.793353796005249023e-01 -1.317318528890609741e-01 -3.082554638385772705e-01 2.645520865917205811e-01
-1.507576704025268555e-01 -6.490006297826766968e-02 -1.045057252049446106e-01 5.204194411635398865e-02 -1.578769274055957794e-02 1.746678203344345093e-01 2.637847959995269775e-01 -1.391362696886062622e-01 -1.514475233852863312e-02 1.876642405986785889e-01 5.161258950829505920e-02 2.561227083206176758e-01 3.511146008968353271e-01 1.419467777013778687e-01 7.473375648260116577e-02 2.397019565105438232e-01 -1.591203510761260986e-01 -1.385496277362108231e-02 2.672299742698669434e-01 -2.320407927036285400e-01 -3.032056055963039398e-02 4.954272136092185974e-02 2.019345313310623169e-01 -1.138943582773208618e-01 -1.359405368566513062e-01 1.205358952283859253e-01 -1.713254451751708984e-01 8.319988846778869629e-02 -6.387924402952194214e-02 -2.212424576282501221e-01 -4.576150700449943542e-02 4.441316425800323486e-01
-2.338637411594390869e-01 6.909932196140289307e-02 3.576466068625450134e-02 -9.420252591371536255e-02 -4.558488726615905762e-02 -6.383582367561757565e-04 -2.149513065814971924e-01 2.213113754987716675e-01 2.913892082870006561e-02 2.958303689956665039e-01 -4.994615539908409119e-02 -2.132135815918445587e-02 3.082736730575561523e-01 2.179439514875411987e-01 1.021440476179122925e-01 2.074956744909286499e-01 4.639608785510063171e-02 -2.292055189609527588e-01 2.008299827575683594e-01 -1.760496199131011963e-01 -1.832235455513000488e-01 3.710430115461349487e-02 -1.756865978240966797e-01 -1.450609862804412842e-01 1.169729754328727722e-01 1.053606867790222168e-01 -2.508615851402282715e-01 3.350647389888763428e-01 4.899040609598159790e-02 3.595902621746063232e-01 3.474462777376174927e-02 4.349053371697664261e-03
-3.832736015319824219e-01 1.136655956506729126e-01 -5.199959874153137207e-02 -6.004011258482933044e-02 -1.577795892953872681e-01 -7.987731136381626129e-03 -4.140644893050193787e-02 -1.605749130249023438e-01 1.733579486608505249e-02 2.204655110836029053e-01 5.859405919909477234e-02 8.553080260753631592e-02 -8.257144130766391754e-03 2.869025245308876038e-02 4.701930880546569824e-01 3.921281173825263977e-02 1.082120314240455627e-01 -8.367738872766494751e-02 -1.436361819505691528e-01 -1.188821420073509216e-01 -1.343201100826263428e-01 -1.401813179254531860e-01 -1.661717742681503296e-01 -1.174590140581130981e-01 2.500317431986331940e-02 2.172897458076477051e-01 -2.648617625236511230e-01 -1.679845750331878662e-01 -2.716477811336517334e-01 1.477232724428176880e-01 -3.486001193523406982e-01 -4.822037741541862488e-02
-2.111980877816677094e-02 -7.457170635461807251e-02 -5.931574106216430664e-02 -1.128970906138420105e-01 1.733126491308212280e-02 -1.587027758359909058e-01 2.668211758136749268e-01 3.668387979269027710e-02 -1.165376231074333191e-01 8.053469657897949219e-02 -8.629728108644485474e-02 -9.228530339896678925e-03 3.645433783531188965e-01 3.106858432292938232e-01 1.164299324154853821e-01 -9.836778044700622559e-03 3.994328901171684265e-02 -7.436349242925643921e-02 1.471089273691177368e-01 -9.541213512420654297e-02 1.089181527495384216e-01 -9.422146715223789215e-03 -2.314260303974151611e-01 3.143312931060791016e-01 -3.099122829735279083e-02 1.729958653450012207e-01 -4.294800758361816406e-02 5.044355988502502441e-01 -2.765021920204162598e-01 1.348958909511566162e-01 -5.537551268935203552e-02 1.481364965438842773e-01
-3.755685091018676758e-01 2.508038580417633057e-01 -1.033868920058012009e-02 4.990307241678237915e-02 -2.908229231834411621e-01 -1.554826050996780396e-01 1.321652978658676147e-01 7.976462692022323608e-02 -1.031584218144416809e-01 -8.794579654932022095e-02 -9.388597309589385986e-02 1.137556415051221848e-02 1.546123623847961426e-01 1.749536459101364017e-04 7.604040205478668213e-02 -1.440883576869964600e-01 2.658295035362243652e-01 -2.653570473194122314e-01 2.394347637891769409e-02 -1.475849002599716187e-01 -8.772695809602737427e-02 -1.196541860699653625e-01 -2.570545077323913574e-01 -4.621676634997129440e-03 -1.026691496372222900e-01 4.327396452426910400e-01 -1.905841827392578125e-01 -9.878765791654586792e-02 -2.310680598020553589e-01 -1.422940492630004883e-01 5.224009603261947632e-02 1.062831804156303406e-01
-3.220579773187637329e-02 -1.526221632957458496e-01 1.044786497950553894e-01 8.108885376714169979e-04 -2.594580054283142090e-01 -2.578129768371582031e-01 -1.717509627342224121e-01 -2.466283366084098816e-02 1.451685130596160889e-01 1.706582307815551758e-01 -1.528374403715133667e-01 1.486094892024993896e-01 2.457040250301361084e-01 1.770384311676025391e-01 2.722282409667968750e-01 8.059167116880416870e-02 6.614494137465953827e-03 -3.772259950637817383e-01 3.003392517566680908e-01 -1.534938514232635498e-01 -2.227260470390319824e-01 3.218780085444450378e-02 2.223480343818664551e-01 8.492784202098846436e-02 -1.681270301342010498e-01 -5.510854534804821014e-04 1.784187508746981621e-03 1.091705448925495148e-02 -5.268857255578041077e-02 -2.648324966430664062e-01 -1.656734198331832886e-01 2.018682807683944702e-01
-1.858599297702312469e-02 2.620261907577514648e-01 4.341961145401000977e-01 -8.321987092494964600e-02 -5.561958998441696167e-02 1.128779277205467224e-01 -3.939806297421455383e-02 -2.031932920217514038e-01 9.116788953542709351e-02 -1.990330964326858521e-01 6.738880276679992676e-02 3.566824132576584816e-03 2.098867595195770264e-01 2.724118530750274658e-01 2.111620754003524780e-01 6.037829071283340454e-02 2.356538921594619751e-02 -3.716150820255279541e-01 1.882070749998092651e-01 -6.419342011213302612e-02 1.862331926822662354e-01 -6.496109813451766968e-02 -1.962288618087768555e-01 -1.897927373647689819e-02 -2.286385744810104370e-01 2.464642673730850220e-01 -8.077955245971679688e-02 8.193893730640411377e-02 -1.562293022871017456e-01 9.276618063449859619e-02 -2.044510990381240845e-01 -2.928165160119533539e-02
-2.125236243009567261e-01 2.135912477970123291e-01 1.207005009055137634e-01 1.927616745233535767e-01 -1.265766024589538574e-01 1.647879481315612793e-01 -6.082371994853019714e-02 1.027997061610221863e-01 -2.932184040546417236e-01 2.051652595400810242e-02 -2.409412898123264313e-02 -7.539758831262588501e-02 2.962725758552551270e-01 -4.634980484843254089e-02 3.248791098594665527e-01 1.447909325361251831e-01 2.991393506526947021e-01 -3.263571113348007202e-02 5.203945096582174301e-03 -2.694583237171173096e-01 -1.742612272500991821e-01 -7.837753742933273315e-02 -1.821276545524597168e-01 6.023095920681953430e-02 -5.258328840136528015e-02 2.893764972686767578e-01 -2.344499379396438599e-01 1.115771289914846420e-02 1.028785109519958496e-02 -1.519543975591659546e-01 -4.121248424053192139e-02 2.965818047523498535e-01
-4.303620457649230957e-01 -1.829459220170974731e-01 -2.796890446916222572e-03 -1.708821207284927368e-01 -1.767237633466720581e-01 7.910127937793731689e-02 -1.882809549570083618e-01 -1.045026108622550964e-01 2.492347657680511475e-01 8.907477557659149170e-02 -1.716368794441223145e-01 -7.211325317621231079e-02 4.263684451580047607e-01 9.541030973196029663e-02 -1.319099515676498413e-01 4.967255517840385437e-03 3.509209677577018738e-02 3.062796220183372498e-02 1.750571727752685547e-01 1.241761445999145508e-01 -2.157418057322502136e-02 4.069318249821662903e-02 -9.575297683477401733e-02 2.192222177982330322e-01 2.567872107028961182e-01 3.195224106311798096e-01 1.106955334544181824e-01 -1.094217002391815186e-01 -1.846722960472106934e-01 -9.537636488676071167e-02 3.369546309113502502e-02 1.050838753581047058e-01
-2.014286667108535767e-01 1.057324036955833435e-01 1.430618911981582642e-01 2.905275821685791016e-01 -1.928106546401977539e-01 2.378962337970733643e-01 -7.958386838436126709e-02 8.676857687532901764e-03 -1.222657486796379089e-01 8.122152648866176605e-04 -2.978383898735046387e-01 1.337592862546443939e-02 2.059873044490814209e-01 1.397967487573623657e-01 1.937021911144256592e-01 1.007908731698989868e-01 9.706959873437881470e-02 -4.890254884958267212e-02 3.533896505832672119e-01 -1.205963268876075745e-01 -2.789374291896820068e-01 -1.520781069993972778e-01 -3.786961734294891357e-02 2.389732748270034790e-01 -3.484994918107986450e-02 1.639866530895233154e-01 -7.862725853919982910e-02 -9.493804723024368286e-02 -3.250152170658111572e-01 -2.022867649793624878e-01 1.305527426302433014e-02 1.701775342226028442e-01
-2.328878790140151978e-01 5.599271506071090698e-02 -3.693028688430786133e-01 1.054843515157699585e-02 -2.585917115211486816e-01 1.276091933250427246e-01 -6.967979483306407928e-03 -2.071666419506072998e-01 1.834632307291030884e-01 3.380146250128746033e-02 6.160992756485939026e-02 -9.181636851280927658e-04 1.147405430674552917e-01 3.328763246536254883e-01 2.842213511466979980e-01 1.730186641216278076e-01 1.458814740180969238e-01 -1.615146845579147339e-01 1.391343474388122559e-01 7.589247822761535645e-02 -4.038036242127418518e-02 -1.002489626407623291e-01 -1.738409698009490967e-01 6.651310622692108154e-02 2.927351295948028564e-01 2.518312036991119385e-01 1.968966573476791382e-01 1.378247886896133423e-01 -2.219623178243637085e-01 -6.329057365655899048e-02 -4.222279787063598633e-02 1.611853092908859253e-01
-1.591692715883255005e-01 2.523202076554298401e-02 4.437730461359024048e-02 4.321580007672309875e-02 -3.759643062949180603e-02 -2.337453365325927734e-01 8.892676234245300293e-02 -1.523959916085004807e-02 8.953692018985748291e-02 2.087566852569580078e-01 -2.354496419429779053e-01 -1.635774224996566772e-01 1.395560950040817261e-01 -4.878097772598266602e-02 2.471940070390701294e-01 2.173452973365783691e-01 -1.048231050372123718e-01 -1.318233758211135864e-01 -8.539488911628723145e-02 5.515202134847640991e-02 -2.664250731468200684e-01 -2.050020992755889893e-01 -1.722359359264373779e-01 -6.821807473897933960e-02 1.037611588835716248e-01 4.237266778945922852e-01 -1.841178983449935913e-01 -1.567746400833129883e-01 -2.645926177501678467e-01 1.488228887319564819e-01 -1.130739599466323853e-02 3.389855921268463135e-01
-1.553848981857299805e-01 1.320504695177078247e-01 1.604432314634323120e-01 -5.009480286389589310e-03 -3.525672852993011475e-01 -8.174695074558258057e-02 1.133036389946937561e-01 1.376398056745529175e-01 1.434004902839660645e-01 2.678309977054595947e-01 -1.128636002540588379e-01 1.527742743492126465e-01 8.121567219495773315e-02 2.892523705959320068e-01 2.516261935234069824e-01 1.609521657228469849e-01 1.159602999687194824e-01 -1.259817928075790405e-01 6.676600873470306396e-02 6.888283044099807739e-02 1.175117939710617065e-01 -1.296182125806808472e-01 4.540450498461723328e-02 5.934869870543479919e-03 -1.647206544876098633e-01 4.052599370479583740e-01 9.272560477256774902e-03 8.728055283427238464e-03 -1.783201247453689575e-01 -2.336837351322174072e-02 -3.527002334594726562e-01 2.062118053436279297e-01
-2.030519843101501465e-01 -7.219953089952468872e-02 -3.541706129908561707e-02 -1.736411601305007935e-01 -2.022279798984527588e-01 -1.293659657239913940e-01 1.105823665857315063e-01 -6.703513208776712418e-03 9.173400700092315674e-02 1.301138848066329956e-01 -2.950330451130867004e-02 2.447928339242935181e-01 9.594721347093582153e-02 1.041592657566070557e-01 2.633643895387649536e-02 -2.767355926334857941e-02 1.814513653516769409e-02 4.432499408721923828e-02 7.388409972190856934e-02 8.425614982843399048e-02 -1.576246470212936401e-01 8.173528313636779785e-02 -1.399020105600357056e-01 3.520623594522476196e-02 6.997874379158020020e-02 4.843617379665374756e-01 -2.239952832460403442e-01 1.221114993095397949e-01 -3.292127698659896851e-02 2.656072378158569336e-01 -2.366672754287719727e-01 4.951487183570861816e-01
-1.475474797189235687e-02 -3.855963703244924545e-03 4.300360381603240967e-02 1.116303205490112305e-01 -5.050362348556518555e-01 -2.328719347715377808e-01 3.823615610599517822e-02 3.498789295554161072e-02 2.596745826303958893e-02 1.844652742147445679e-02 3.820681199431419373e-02 -2.483950555324554443e-01 2.104181349277496338e-01 -6.951205432415008545e-02 2.240099459886550903e-01 -2.706491760909557343e-02 3.099190071225166321e-02 -1.250762492418289185e-01 1.895914524793624878e-01 -2.106131315231323242e-01 -1.912934482097625732e-01 -2.331375628709793091e-01 -1.180950105190277100e-01 2.035903632640838623e-01 -1.212673354893922806e-02 1.819289773702621460e-01 -1.892587691545486450e-01 1.938102692365646362e-01 -4.468797892332077026e-02 -2.155482769012451172e-01 -3.107340931892395020e-01 1.199797391891479492e-01
-3.746459782123565674e-01 2.478475421667098999e-01 1.443118136376142502e-02 7.833505049347877502e-03 6.524445861577987671e-02 -7.683783024549484253e-02 7.062271237373352051e-02 -1.855982393026351929e-01 1.684972196817398071e-01 -1.954793781042098999e-01 -1.867506057024002075e-01 1.421407610177993774e-01 4.004519581794738770e-01 1.210724338889122009e-01 7.667984068393707275e-02 -2.043369263410568237e-01 -1.236740648746490479e-01 -1.473029106855392456e-01 6.919429451227188110e-02 -1.444746181368827820e-02 -1.162305250763893127e-01 1.583967357873916626e-02 -7.997561246156692505e-02 1.879777014255523682e-01 4.143412411212921143e-02 -1.132555678486824036e-01 -9.328587353229522705e-02 -6.327766180038452148e-02 8.716840296983718872e-02 -2.040714025497436523e-01 -3.786853253841400146e-01 2.943335473537445068e-01
-3.036834597587585449e-01 2.735317312180995941e-02 -9.603048861026763916e-02 2.517919242382049561e-01 -9.945710003376007080e-02 2.282844036817550659e-01 -3.881730884313583374e-02 8.460304141044616699e-02 -1.690218597650527954e-01 1.890961527824401855e-01 -2.374510616064071655e-01 -3.790015354752540588e-02 -1.164246257394552231e-02 7.219006866216659546e-02 4.282579720020294189e-01 3.944577649235725403e-03 -1.152580380439758301e-01 -3.034218847751617432e-01 6.205891445279121399e-02 -1.156159192323684692e-01 3.795603662729263306e-02 3.387796692550182343e-03 -1.571328192949295044e-01 7.705915719270706177e-02 -3.970446884632110596e-01 2.137580960988998413e-01 -9.154971688985824585e-02 2.519320249557495117e-01 -1.355246603488922119e-01 -6.624271720647811890e-02 -2.262997440993785858e-03 1.508516166359186172e-02
-2.157837152481079102e-01 1.118699908256530762e-01 1.467559188604354858e-01 2.301253080368041992e-01 -1.155574321746826172e-01 3.019256591796875000e-01 -9.851285070180892944e-02 8.630257844924926758e-02 -2.057375609874725342e-01 1.673798561096191406e-01 -4.967262595891952515e-02 -5.991157609969377518e-03 2.424608618021011353e-01 -8.154388517141342163e-02 3.693468868732452393e-01 5.886190757155418396e-02 7.691133022308349609e-02 -1.236596181988716125e-01 2.553979754447937012e-01 -1.124991178512573242e-01 -3.027059435844421387e-01 7.899253629148006439e-03 -3.223127871751785278e-02 3.351060152053833008e-01 3.038087487220764160e-02 1.926740109920501709e-01 3.177188336849212646e-03 -1.357805430889129639e-01 -1.599028706550598145e-01 -1.907999813556671143e-01 -1.163116022944450378e-01 1.745919287204742432e-01
-2.114407271146774292e-01 -4.264402016997337341e-02 -2.071608752012252808e-01 -1.077772751450538635e-01 -1.142217516899108887e-01 -7.048166543245315552e-02 -1.278255134820938110e-01 -1.620812155306339264e-02 4.332208773121237755e-04 4.647115990519523621e-02 -1.340535655617713928e-02 2.765870839357376099e-02 1.924159079790115356e-01 2.469204664230346680e-01 1.474754512310028076e-01 -1.300026178359985352e-01 -3.137519583106040955e-02 -2.354986965656280518e-01 -9.101583063602447510e-02 -9.346921928226947784e-03 -1.323145031929016113e-01 1.710948646068572998e-01 5.687899515032768250e-02 2.430761903524398804e-01 3.216740190982818604e-01 4.704793095588684082e-01 -7.876138389110565186e-02 1.854525506496429443e-02 -2.466543912887573242e-01 1.284352838993072510e-01 -2.854790687561035156e-01 2.458799481391906738e-01
-3.090197741985321045e-01 -2.349754422903060913e-01 3.457804908975958824e-03 -2.534369230270385742e-01 1.595900952816009521e-02 -1.082888245582580566e-01 -1.347402036190032959e-01 5.429507791996002197e-02 9.992453455924987793e-02 1.548069715499877930e-01 6.762272864580154419e-02 4.930292069911956787e-02 2.836458981037139893e-01 -7.156861573457717896e-02 1.273213624954223633e-01 1.681158095598220825e-01 1.022719144821166992e-01 -2.830904126167297363e-01 -1.476945877075195312e-01 8.069750666618347168e-02 -3.065419441554695368e-04 1.514881104230880737e-02 -4.973004385828971863e-02 4.628297090530395508e-01 1.854980289936065674e-01 1.548203676939010620e-01 -9.746102988719940186e-02 -3.496561199426651001e-02 -2.580685913562774658e-01 3.617369383573532104e-02 -1.167354881763458252e-01 3.073888123035430908e-01
-3.085317909717559814e-01 3.336722552776336670e-01 4.617952555418014526e-02 4.733772948384284973e-02 -3.491224721074104309e-02 2.615142464637756348e-01 1.268721818923950195e-01 -2.430626600980758667e-01 -7.157672941684722900e-02 -5.175700783729553223e-02 8.764574676752090454e-02 -2.334928698837757111e-02 2.857055664062500000e-01 2.261939793825149536e-01 -1.730477251112461090e-02 -1.546706706285476685e-01 6.318505108356475830e-02 -3.555457592010498047e-01 -1.008639410138130188e-01 -2.850088477134704590e-01 3.490291535854339600e-02 -1.307103633880615234e-01 -4.980214685201644897e-02 -4.993659257888793945e-02 -7.929908111691474915e-03 3.218885362148284912e-01 -2.796654999256134033e-01 9.477015584707260132e-02 9.187533520162105560e-03 -1.302423626184463501e-01 -1.328361630439758301e-01 -2.493496797978878021e-02
-2.753498256206512451e-01 1.397217810153961182e-01 1.641143262386322021e-01 1.177278757095336914e-01 -9.251143783330917358e-02 -1.085213292390108109e-02 3.875583782792091370e-02 -2.625184655189514160e-01 -1.555721014738082886e-01 2.897711694240570068e-01 1.764214187860488892e-01 -2.558998465538024902e-01 1.173129528760910034e-01 2.336680144071578979e-02 1.472421288490295410e-01 8.398436754941940308e-02 3.277334272861480713e-01 -8.061960339546203613e-02 -1.395846307277679443e-01 8.124361187219619751e-02 6.540164351463317871e-02 1.124075949192047119e-01 -1.161743514239788055e-02 2.350556999444961548e-01 1.758459024131298065e-02 2.829417586326599121e-01 -2.915275990962982178e-01 1.049302071332931519e-01 -1.809026300907135010e-01 -2.399712949991226196e-01 -1.536099910736083984e-01 1.854392588138580322e-01
-3.117974102497100830e-01 -7.693210989236831665e-02 -2.476496249437332153e-01 1.142658144235610962e-01 -3.256506323814392090e-01 1.531779184006154537e-03 9.339094161987304688e-03 -6.092511862516403198e-02 -1.751816123723983765e-01 -1.968266665935516357e-01 -7.436486426740884781e-03 -1.477491855621337891e-01 3.156556785106658936e-01 -4.197097942233085632e-02 8.073792560026049614e-04 -1.126589626073837280e-01 -2.769633196294307709e-02 -2.749822437763214111e-01 -1.539231687784194946e-01 3.530177474021911621e-02 6.144765391945838928e-02 1.274029761552810669e-01 -1.026073768734931946e-01 3.298994526267051697e-02 1.038542240858078003e-01 4.964029192924499512e-01 -2.905147373676300049e-01 8.220152556896209717e-02 -1.316092461347579956e-01 -9.159649163484573364e-02 2.082630293443799019e-03 1.422192249447107315e-02
-2.888956367969512939e-01 2.908028289675712585e-02 -7.165414281189441681e-03 7.996747642755508423e-02 -3.528264760971069336e-01 3.007128648459911346e-02 -1.952418386936187744e-01 1.061124801635742188e-01 -1.758550703525543213e-01 2.105826288461685181e-01 6.113953515887260437e-02 -6.367659568786621094e-02 3.233151733875274658e-01 1.617300212383270264e-01 1.225893720984458923e-01 8.217571675777435303e-02 2.616493999958038330e-01 -6.122729275375604630e-03 -6.228096783161163330e-02 -1.264725774526596069e-01 -2.101829200983047485e-01 2.653942257165908813e-02 -2.912901639938354492e-01 -7.472929358482360840e-02 -5.702578648924827576e-02 1.546386629343032837e-01 -3.469659090042114258e-01 -5.457707867026329041e-02 1.834345012903213501e-01 1.336175352334976196e-01 1.666961908340454102e-01 2.131624370813369751e-01
-4.463839530944824219e-01 1.388657391071319580e-01 -1.189847737550735474e-01 -6.340135633945465088e-02 -6.618424504995346069e-02 1.408860683441162109e-01 -3.244166672229766846e-01 2.504238858819007874e-02 -1.453901976346969604e-01 9.182114154100418091e-02 4.554457217454910278e-02 1.857129782438278198e-01 3.262293934822082520e-01 2.430514246225357056e-01 1.488472241908311844e-02 -2.053327672183513641e-02 2.576900646090507507e-02 -2.703351676464080811e-01 -1.822185702621936798e-03 -1.664743125438690186e-01 1.895017623901367188e-01 -2.712020874023437500e-01 5.839208513498306274e-02 3.913192451000213623e-02 1.136333774775266647e-02 -8.732881397008895874e-03 -3.451929390430450439e-01 3.648595884442329407e-02 -2.094958126544952393e-01 -5.028354749083518982e-02 -1.889958279207348824e-03 1.338743567466735840e-01
-4.618134796619415283e-01 -3.502711653709411621e-02 1.200467497110366821e-01 -1.358014196157455444e-01 -3.517019748687744141e-01 -1.755064353346824646e-02 -8.520194888114929199e-02 -2.759256362915039062e-01 2.236450463533401489e-01 4.744271561503410339e-02 -1.076500862836837769e-02 -1.641378700733184814e-01 4.606684744358062744e-01 1.463856399059295654e-01 2.003779821097850800e-02 -2.067825943231582642e-01 -1.026361286640167236e-01 -2.318954169750213623e-01 3.827270492911338806e-02 1.415421664714813232e-01 -3.536586463451385498e-02 -1.399168670177459717e-01 -1.324689537286758423e-01 4.306431114673614502e-02 1.297896802425384521e-01 -3.469273447990417480e-03 -3.985410556197166443e-03 -1.408163458108901978e-01 -1.516377776861190796e-01 -3.346551209688186646e-02 3.215829282999038696e-02 3.510551527142524719e-02
-2.297828048467636108e-01 2.214985340833663940e-02 1.069891974329948425e-01 -7.134212553501129150e-02 -3.991389870643615723e-01 1.139370352029800415e-01 -1.793742924928665161e-01 7.877963036298751831e-02 -2.593211531639099121e-01 4.230256006121635437e-02 1.845283359289169312e-01 1.562100052833557129e-01 2.104039341211318970e-01 1.471016407012939453e-01 1.676094233989715576e-01 1.573367863893508911e-01 1.557018458843231201e-01 -8.036243915557861328e-02 5.644412711262702942e-02 -1.597598642110824585e-01 -2.200101166963577271e-01 -7.906378805637359619e-02 -1.689188331365585327e-01 -1.535701602697372437e-01 1.760190874338150024e-01 2.541504800319671631e-01 -6.874965876340866089e-02 -9.501494467258453369e-02 -2.196916341781616211e-01 -8.571184240281581879e-03 7.440650463104248047e-02 3.792959153652191162e-01
-3.683284521102905273e-01 5.739352852106094360e-02 -6.631709635257720947e-02 -3.272992074489593506e-01 2.361474093049764633e-03 2.442573308944702148e-01 -1.975183784961700439e-01 -1.145669147372245789e-01 -4.742926731705665588e-02 3.499678969383239746e-01 -1.233530119061470032e-01 -1.742964684963226318e-01 3.460615873336791992e-01 -3.707429394125938416e-03 -3.459756448864936829e-02 1.679387241601943970e-01 -5.102242901921272278e-02 -2.863964140415191650e-01 2.582844793796539307e-01 -1.084371656179428101e-02 1.483533624559640884e-02 1.029445417225360870e-02 4.977038875222206116e-02 -7.150448858737945557e-02 -1.352893263101577759e-01 2.250887155532836914e-01 -1.573307365179061890e-01 1.960693895816802979e-01 -1.226054653525352478e-01 2.975113503634929657e-02 3.546005859971046448e-02 9.750124067068099976e-02
-3.366307020187377930e-01 1.973888576030731201e-01 -1.858928473666310310e-03 -1.370390951633453369e-01 9.817801415920257568e-02 8.366952836513519287e-02 -2.523122429847717285e-01 -2.305191606283187866e-01 2.597997151315212250e-02 1.082397252321243286e-01 -2.292200624942779541e-01 -2.371015548706054688e-01 1.842816025018692017e-01 1.001892462372779846e-01 1.920199096202850342e-01 3.058621585369110107e-01 -6.096385419368743896e-02 -2.971254289150238037e-01 4.296417161822319031e-02 4.292362928390502930e-02 -7.192512042820453644e-03 -6.599111109972000122e-02 -1.619767993688583374e-01 -7.031448185443878174e-02 -2.783795595169067383e-01 2.260808497667312622e-01 -1.913169920444488525e-01 1.557036489248275757e-01 1.108194142580032349e-01 1.622026860713958740e-01 -1.083080172538757324e-01 1.699208617210388184e-01
-3.282553851604461670e-01 1.604459583759307861e-01 -2.750794887542724609e-01 5.965264514088630676e-02 -1.633762866258621216e-01 -7.755804061889648438e-02 7.956991903483867645e-03 -4.131152927875518799e-01 -2.107641100883483887e-01 6.102946028113365173e-02 1.917530968785285950e-02 9.449675679206848145e-02 2.039577513933181763e-01 1.745883524417877197e-01 1.383440941572189331e-01 2.105217278003692627e-01 -4.883300140500068665e-02 1.474292278289794922e-01 -8.139476180076599121e-02 3.547790693119168282e-03 -2.309014499187469482e-01 -5.600943416357040405e-02 -2.515633106231689453e-01 -4.428617656230926514e-02 2.631746418774127960e-02 1.537907868623733521e-01 -1.774525940418243408e-01 -2.766264975070953369e-01 -2.885695099830627441e-01 -1.021859794855117798e-01 6.353233009576797485e-02 9.110373258590698242e-02
-4.162401854991912842e-01 2.405018508434295654e-01 8.670794963836669922e-02 1.059050709009170532e-01 -7.989475131034851074e-02 1.055968031287193298e-01 -1.126988381147384644e-01 -1.702595055103302002e-01 -8.055852353572845459e-02 -2.426292300224304199e-01 1.689892262220382690e-02 -2.096094489097595215e-01 3.006798624992370605e-01 2.002876400947570801e-01 3.122712718322873116e-03 -2.314130663871765137e-01 1.706964373588562012e-01 -3.061216175556182861e-01 5.223823711276054382e-02 -2.481392025947570801e-02 1.090053319931030273e-01 -9.225139021873474121e-02 -9.935055673122406006e-02 -3.729832172393798828e-02 -3.083802461624145508e-01 1.901771724224090576e-01 -1.501507312059402466e-01 5.468729883432388306e-03 2.110361494123935699e-02 1.236913949251174927e-01 -1.283432990312576294e-01 2.310323417186737061e-01
-1.710344702005386353e-01 -1.672332137823104858e-01 -7.748119067400693893e-03 1.152293309569358826e-01 -8.109199255704879761e-02 -2.198195457458496094e-01 -2.775411605834960938e-01 5.713450163602828979e-02 -1.246039718389511108e-01 1.588689088821411133e-01 -3.015046417713165283e-01 7.249200344085693359e-02 1.120015904307365417e-01 3.708666563034057617e-01 1.981317400932312012e-01 2.577649056911468506e-01 2.280982583761215210e-02 -6.492941081523895264e-02 2.890106737613677979e-01 -5.051602423191070557e-02 -1.486183851957321167e-01 -3.028603270649909973e-03 -1.396371871232986450e-01 -5.306471139192581177e-02 1.045187488198280334e-01 1.103382259607315063e-01 -1.915156692266464233e-01 -5.713727325201034546e-02 4.199067503213882446e-02 -1.823323406279087067e-02 -3.899300098419189453e-01 2.216587960720062256e-01
-3.981473296880722046e-02 7.736466079950332642e-02 -3.760121390223503113e-02 1.082910895347595215e-01 -7.797583937644958496e-02 2.132444828748703003e-01 5.025368556380271912e-02 -4.664633795619010925e-02 2.843575775623321533e-01 9.089539200067520142e-02 5.246078968048095703e-02 9.589077532291412354e-02 5.891924351453781128e-02 1.349772363901138306e-01 -6.401387602090835571e-02 1.607199460268020630e-01 -3.995892778038978577e-02 -1.583312004804611206e-01 2.104061990976333618e-01 3.158265948295593262e-01 -1.893799006938934326e-01 3.053264319896697998e-01 -3.323146402835845947e-01 -1.331631094217300415e-01 -9.540488570928573608e-02 2.026740610599517822e-01 -2.005180716514587402e-01 2.105566412210464478e-01 -2.040662467479705811e-01 -1.337538808584213257e-01 -1.467232257127761841e-01 3.558484613895416260e-01
-8.595428615808486938e-02 3.942186832427978516e-01 3.643144154921174049e-03 -6.142330169677734375e-02 7.242845743894577026e-02 1.295001357793807983e-01 2.314572185277938843e-01 2.042230367660522461e-01 -2.164322584867477417e-01 1.155923828482627869e-01 -2.253963984549045563e-02 1.452888697385787964e-01 3.400172591209411621e-01 1.360401362180709839e-01 1.975776702165603638e-01 1.103123128414154053e-01 1.004415601491928101e-01 -8.983230590820312500e-02 9.166219830513000488e-02 -3.532343506813049316e-01 -1.691178828477859497e-01 7.236573100090026855e-02 -1.910928487777709961e-01 -7.076220214366912842e-02 -3.192947770003229380e-04 2.989011108875274658e-01 -2.675118483603000641e-02 4.467205330729484558e-02 -2.667646408081054688e-01 -2.148221135139465332e-01 -8.615101128816604614e-02 7.411256432533264160e-02
-1.559782177209854126e-01 2.260032445192337036e-01 -2.973831258714199066e-02 -8.358585648238658905e-03 -3.415393531322479248e-01 1.049187481403350830e-01 -4.973906278610229492e-02 -2.890552580356597900e-01 -4.925839230418205261e-02 -7.274968177080154419e-02 1.097234338521957397e-01 9.156068414449691772e-02 4.156372547149658203e-01 3.050249516963958740e-01 2.112903296947479248e-01 1.267124861478805542e-01 1.402281224727630615e-01 -7.215908914804458618e-02 -3.257453069090843201e-02 1.664255708456039429e-01 -1.146529093384742737e-01 -7.807769626379013062e-02 -6.202493980526924133e-02 2.322147414088249207e-02 -1.418702602386474609e-01 2.002028673887252808e-01 -1.918728090822696686e-02 -2.914737761020660400e-01 4.092755913734436035e-02 -3.244370818138122559e-01 1.483781188726425171e-01 5.981834232807159424e-02
-1.225031167268753052e-01 -7.403557747602462769e-02 -2.866334095597267151e-02 -8.200456202030181885e-02 -2.200386300683021545e-02 -2.614928409457206726e-03 7.183351367712020874e-02 -1.301871836185455322e-01 8.198992162942886353e-02 2.335640043020248413e-01 2.685115635395050049e-01 -1.109846532344818115e-01 3.158388137817382812e-01 3.552404344081878662e-01 5.852067377418279648e-03 3.494141101837158203e-01 1.557976007461547852e-01 -3.232289254665374756e-01 1.894247382879257202e-01 -1.441513933241367340e-02 -4.548876360058784485e-02 1.185630708932876587e-01 -1.444939076900482178e-01 1.755387336015701294e-01 5.458604171872138977e-02 -2.136885076761245728e-01 2.867148816585540771e-02 1.031432971358299255e-01 -2.212142199277877808e-01 2.289887331426143646e-02 -2.969241738319396973e-01 1.587936878204345703e-01
-2.834300398826599121e-01 1.939000934362411499e-01 1.823569536209106445e-01 1.046868115663528442e-01 -1.323455274105072021e-01 2.448070347309112549e-01 -1.961085051298141479e-01 6.312990933656692505e-02 -1.741816252470016479e-01 1.493668556213378906e-02 8.802745491266250610e-02 2.562956511974334717e-01 2.384747862815856934e-01 7.395548373460769653e-02 7.336007058620452881e-02 -1.287656575441360474e-01 8.984852582216262817e-02 -1.403505802154541016e-01 2.106238752603530884e-01 -2.338151484727859497e-01 2.550583481788635254e-01 -1.936491429805755615e-01 -2.865681648254394531e-01 1.467229872941970825e-01 1.995588988065719604e-01 -4.325880482792854309e-02 -3.180646002292633057e-01 4.253402724862098694e-02 4.435177892446517944e-02 -5.124897137284278870e-02 -1.652955412864685059e-01 1.416839212179183960e-01
-2.041994929313659668e-01 2.678083479404449463e-01 -6.806965172290802002e-02 6.982876360416412354e-02 -2.630591392517089844e-01 -1.496143639087677002e-01 -1.218053549528121948e-01 -2.806877158582210541e-02 1.280518025159835815e-01 2.176993191242218018e-01 -4.109071101993322372e-03 -7.292395085096359253e-02 3.158116340637207031e-02 7.687823474407196045e-02 4.751881361007690430e-01 -4.502562060952186584e-02 3.021229207515716553e-01 5.015125870704650879e-02 -6.609971076250076294e-02 -1.567104458808898926e-02 -1.730982363224029541e-01 -9.709049761295318604e-02 -1.307785212993621826e-01 1.435341387987136841e-01 -6.810671836137771606e-02 3.377109766006469727e-01 -1.506538838148117065e-01 -7.145867496728897095e-02 -2.206220328807830811e-01 -4.005371406674385071e-02 -2.644780576229095459e-01 1.542047411203384399e-01
-2.402272820472717285e-01 2.510498464107513428e-01 2.393207252025604248e-01 1.518637388944625854e-01 -3.611339628696441650e-01 2.871198654174804688e-01 -1.131159439682960510e-01 1.110784411430358887e-01 -1.200857982039451599e-01 -4.143808037042617798e-02 -9.997179359197616577e-02 1.298754811286926270e-01 4.347100555896759033e-01 1.978661864995956421e-01 2.045687884092330933e-01 -1.890119165182113647e-02 -1.747616566717624664e-02 -5.506061390042304993e-02 2.109551578760147095e-01 -2.806164026260375977e-01 1.636508107185363770e-02 1.472804881632328033e-02 -1.985070668160915375e-02 -5.058794096112251282e-02 -2.133870422840118408e-01 3.094156458973884583e-02 -8.362131565809249878e-02 -4.181177914142608643e-02 -6.940785050392150879e-02 5.964537709951400757e-02 -2.035016119480133057e-01 1.121012344956398010e-01
5.783060938119888306e-02 1.269851624965667725e-01 -3.033740818500518799e-01 -1.312844338826835155e-03 -2.324689477682113647e-01 5.145723000168800354e-02 2.751568332314491272e-02 -2.669520378112792969e-01 4.997925832867622375e-02 9.737423807382583618e-02 1.805382594466209412e-02 -1.348600089550018311e-01 1.888831555843353271e-01 2.617514431476593018e-01 2.809661328792572021e-01 2.449588179588317871e-01 1.182550191879272461e-01 -2.051706016063690186e-01 1.664814800024032593e-01 6.502781808376312256e-02 -1.349475085735321045e-01 -5.276184994727373123e-03 -1.199725568294525146e-01 6.238966062664985657e-02 2.536697089672088623e-01 2.964081168174743652e-01 2.182302027940750122e-01 2.273188829421997070e-01 -2.175832390785217285e-01 -1.362759768962860107e-01 8.349837362766265869e-02 1.929096877574920654e-01
-2.522541582584381104e-01 7.611345499753952026e-02 2.137585878372192383e-01 1.314428597688674927e-01 -1.399920731782913208e-01 2.172946631908416748e-01 8.209102787077426910e-03 4.274888336658477783e-02 1.233739405870437622e-02 -1.804932951927185059e-01 -2.087356299161911011e-01 -1.445700526237487793e-01 2.719252370297908783e-02 8.440405875444412231e-02 8.519226312637329102e-02 2.014043480157852173e-01 1.056924983859062195e-01 -2.231592833995819092e-01 4.620912373065948486e-01 -3.615303933620452881e-01 -1.194767188280820847e-02 -6.555061042308807373e-02 -9.372537955641746521e-03 6.783851981163024902e-02 -3.058784641325473785e-02 1.737349778413772583e-01 -1.514602750539779663e-01 1.393121853470802307e-02 -1.001188606023788452e-01 2.584203779697418213e-01 -1.580538004636764526e-01 2.750205993652343750e-01
5.198431899771094322e-04 -1.884050108492374420e-02 -1.200925484299659729e-01 -1.824514269828796387e-01 -1.487695425748825073e-01 -8.029177039861679077e-02 2.082187533378601074e-01 -2.473815679550170898e-01 7.300633937120437622e-03 3.804596364498138428e-01 7.035006303340196609e-03 -6.522887945175170898e-02 1.185736656188964844e-01 -1.213521417230367661e-02 5.356593057513237000e-02 -1.143087074160575867e-01 3.224286437034606934e-02 -3.728415071964263916e-01 -3.406850621104240417e-03 8.574981987476348877e-02 -2.742923796176910400e-01 -1.740037500858306885e-01 -1.390034854412078857e-01 6.132331863045692444e-02 -1.199192628264427185e-01 3.032949566841125488e-01 -1.418452709913253784e-01 -1.979754418134689331e-01 -7.230253517627716064e-02 -2.495644986629486084e-01 3.163840994238853455e-02 3.596488833427429199e-01
2.101982384920120239e-01 1.445259898900985718e-01 1.344970762729644775e-01 -4.964436590671539307e-02 -1.026605442166328430e-01 1.114724278450012207e-01 1.824568063020706177e-01 1.232038214802742004e-01 -4.246167466044425964e-02 8.897882699966430664e-02 -2.088212072849273682e-01 4.851061105728149414e-02 4.336871206760406494e-01 3.592537343502044678e-01 1.221902146935462952e-01 1.866369880735874176e-02 9.164202213287353516e-02 -2.278138548135757446e-01 -2.849551290273666382e-02 -5.130726471543312073e-02 -1.257140934467315674e-01 1.437053233385086060e-01 -2.692184746265411377e-01 -2.544325292110443115e-01 -4.309637844562530518e-02 2.122050225734710693e-01 -2.832075059413909912e-01 2.334663718938827515e-01 -1.742327660322189331e-01 -7.336319237947463989e-02 -8.511047810316085815e-03 -3.030525753274559975e-03
-2.740025520324707031e-01 1.463134437799453735e-01 2.308420985937118530e-01 1.631152331829071045e-01 -2.585283815860748291e-01 2.681871652603149414e-01 -9.615439176559448242e-02 5.678091198205947876e-02 -1.531885862350463867e-01 1.065430194139480591e-01 1.017800271511077881e-01 -2.491731196641921997e-02 4.101614952087402344e-01 1.545149683952331543e-01 2.941878437995910645e-01 1.945521533489227295e-01 2.282688170671463013e-01 -1.085036918520927429e-01 1.513461619615554810e-01 -2.044884115457534790e-01 -5.379687249660491943e-02 -1.302704066038131714e-01 -2.247864007949829102e-01 -1.180663257837295532e-01 -5.209957435727119446e-02 2.080254107713699341e-01 -1.381154209375381470e-01 -7.180822547525167465e-03 -9.228335320949554443e-02 1.487828940153121948e-01 -3.513933345675468445e-02 1.221649814397096634e-02
-1.215720921754837036e-01 9.454405866563320160e-03 -2.164811939001083374e-01 -5.871643126010894775e-02 -1.559871435165405273e-01 2.557195127010345459e-01 1.768249720335006714e-01 -1.790216863155364990e-01 1.185955628752708435e-01 7.873462885618209839e-02 2.564365416765213013e-02 2.243414334952831268e-02 2.601947486400604248e-01 -8.654492348432540894e-02 1.894007623195648193e-01 3.180666267871856689e-02 2.818107604980468750e-01 -1.737382858991622925e-01 7.143401354551315308e-02 2.294092625379562378e-02 8.320407569408416748e-02 2.173454016447067261e-01 -1.753488481044769287e-01 3.310535550117492676e-01 2.381120808422565460e-02 1.538101434707641602e-01 -1.073101833462715149e-01 3.771495819091796875e-01 -2.797757685184478760e-01 1.757681220769882202e-01 4.591781273484230042e-02 2.219958603382110596e-01
-4.704781342297792435e-03 -9.219131618738174438e-02 2.054219879209995270e-02 5.275504663586616516e-02 -3.515500426292419434e-01 -1.222048848867416382e-01 -1.267566680908203125e-01 -4.138524457812309265e-02 -1.632055938243865967e-01 -1.700030714273452759e-01 -1.411735564470291138e-01 3.543747663497924805e-01 1.578101068735122681e-01 1.304572224617004395e-01 2.480216175317764282e-01 1.785630732774734497e-01 8.728527277708053589e-02 1.259500626474618912e-03 1.539103835821151733e-01 1.616423577070236206e-01 -1.322767883539199829e-01 1.690064817667007446e-01 -4.641903936862945557e-02 1.513333618640899658e-01 1.056445315480232239e-01 1.233628019690513611e-01 -2.008238434791564941e-01 4.191250354051589966e-02 -2.515891492366790771e-01 -1.588387936353683472e-01 -2.113215327262878418e-01 4.066906869411468506e-01
-2.257151305675506592e-01 -2.467143386602401733e-01 -1.593320071697235107e-01 -1.329327821731567383e-01 8.975302428007125854e-02 -9.892606735229492188e-02 -5.383814126253128052e-02 -5.333602800965309143e-02 2.279252745211124420e-02 7.116599380970001221e-02 -2.132382690906524658e-01 -1.133657842874526978e-01 3.762761354446411133e-01 5.899567157030105591e-02 2.414173185825347900e-01 1.202634274959564209e-01 4.654290899634361267e-02 -3.099767267704010010e-01 -1.187668647617101669e-02 -8.495148271322250366e-02 -1.587693393230438232e-01 8.569867163896560669e-02 3.724280744791030884e-02 4.377547800540924072e-01 2.518528699874877930e-01 -2.436927519738674164e-02 -1.887032538652420044e-01 7.996860891580581665e-03 -2.026626169681549072e-01 -1.252773553133010864e-01 -6.864961981773376465e-02 2.178797423839569092e-01
-2.120258957147598267e-01 -1.710632890462875366e-01 -3.352124691009521484e-01 5.396769568324089050e-02 3.117874823510646820e-02 5.171710159629583359e-03 -1.998571865260601044e-02 -9.035618603229522705e-02 7.233344763517379761e-02 2.863748371601104736e-01 -1.712540537118911743e-01 1.658350676298141479e-01 8.242372423410415649e-02 6.236263737082481384e-02 4.210726022720336914e-01 -1.647430844604969025e-02 -6.427206099033355713e-02 -1.779738068580627441e-01 6.639039609581232071e-03 -2.945972383022308350e-01 -8.385356515645980835e-02 5.151194706559181213e-02 -1.127634048461914062e-01 -6.840487569570541382e-02 -2.427454888820648193e-01 1.474321037530899048e-01 -1.916321069002151489e-01 3.445723950862884521e-01 -2.257241457700729370e-01 -2.975562587380409241e-02 5.998457223176956177e-02 1.653635650873184204e-01
-1.231230571866035461e-01 4.610139131546020508e-02 -4.870107397437095642e-02 -1.501920819282531738e-01 -2.649955749511718750e-01 2.243050336837768555e-01 2.350904792547225952e-01 -3.954388946294784546e-02 -5.062906444072723389e-02 8.064716309309005737e-02 1.604767590761184692e-01 8.539997041225433350e-02 1.089263260364532471e-01 -1.917020380496978760e-01 4.169560968875885010e-01 9.527175873517990112e-02 -7.092404365539550781e-02 -3.751287981867790222e-02 -7.053237408399581909e-02 -3.155930638313293457e-01 -1.043332647532224655e-02 -5.699098855257034302e-02 -1.689893305301666260e-01 7.694868743419647217e-02 1.463154107332229614e-01 4.225712716579437256e-01 -1.997863054275512695e-01 1.994380056858062744e-01 -9.789902716875076294e-02 -1.181208416819572449e-01 -1.945894211530685425e-01 1.298049539327621460e-01
-4.480735957622528076e-01 1.504271477460861206e-01 8.568318933248519897e-02 -2.128725796937942505e-01 -7.505811750888824463e-02 1.335124224424362183e-01 -2.980462014675140381e-01 -2.080073393881320953e-02 -1.009935885667800903e-01 1.785498708486557007e-01 -1.465622484683990479e-01 -1.185434535145759583e-01 3.824110925197601318e-01 -2.981992438435554504e-02 4.838753119111061096e-02 1.410210579633712769e-01 -7.072464376688003540e-02 -1.241520196199417114e-01 1.392415165901184082e-01 1.691179126501083374e-01 4.505873471498489380e-02 -1.690732240676879883e-01 -3.325943276286125183e-02 -2.072692383080720901e-03 5.222977325320243835e-02 2.028523832559585571e-01 -2.959840297698974609e-01 3.220067322254180908e-01 -1.620699837803840637e-02 1.106180772185325623e-01 4.327675793319940567e-03 1.281893551349639893e-01
-2.604379951953887939e-01 1.056694984436035156e-01 6.310135126113891602e-02 9.660482406616210938e-02 -2.069115489721298218e-01 1.959528774023056030e-01 -1.466237455606460571e-01 1.225318461656570435e-01 -5.939337611198425293e-02 1.204562634229660034e-01 1.924234479665756226e-01 -3.504680469632148743e-02 4.315423667430877686e-01 1.599205285310745239e-01 3.658963739871978760e-02 1.155046820640563965e-01 3.159994482994079590e-01 -1.431219652295112610e-02 1.517073065042495728e-01 -3.217526376247406006e-01 -4.187233746051788330e-02 4.782322794198989868e-02 -2.294273972511291504e-01 -1.867136061191558838e-01 -1.451129764318466187e-01 2.307272851467132568e-01 -1.003137603402137756e-01 2.260585688054561615e-02 -6.407144665718078613e-02 -6.202073395252227783e-02 9.022914455272257328e-04 3.102168738842010498e-01
-4.236660152673721313e-02 3.605514019727706909e-02 2.356898039579391479e-01 -3.765971586108207703e-02 -2.851665616035461426e-01 -2.387748956680297852e-01 -1.671428233385086060e-01 -2.879526019096374512e-01 4.906303808093070984e-02 1.765914261341094971e-01 -1.278904639184474945e-02 1.840751618146896362e-01 3.640303015708923340e-01 -2.017562976107001305e-03 1.996227502822875977e-01 1.835350990295410156e-01 -1.654281914234161377e-01 -1.051680073142051697e-01 1.608392149209976196e-01 -4.410956799983978271e-02 5.432299897074699402e-02 2.524400055408477783e-01 -2.134894132614135742e-01 3.456408381462097168e-01 2.076842039823532104e-01 -1.098087877035140991e-01 -9.261152148246765137e-02 -1.213298086076974869e-02 5.428908765316009521e-02 2.210441417992115021e-02 4.190095141530036926e-02 2.235721796751022339e-01
-8.545447140932083130e-02 8.019340783357620239e-02 1.186171397566795349e-01 1.879312396049499512e-01 -1.475330591201782227e-01 1.181645318865776062e-01 -1.397004574537277222e-01 -1.633443981409072876e-01 -1.086056530475616455e-01 2.799224853515625000e-01 9.131831675767898560e-02 -6.181472912430763245e-02 8.729838579893112183e-02 8.674585074186325073e-02 3.056996762752532959e-01 -1.507270932197570801e-01 9.628435224294662476e-02 5.422613024711608887e-02 1.302299499511718750e-01 -3.443348035216331482e-02 4.606977477669715881e-02 4.084435105323791504e-01 -1.428346186876296997e-01 7.601872831583023071e-02 -9.620466083288192749e-02 1.005977988243103027e-01 -4.621421694755554199e-01 1.232753768563270569e-01 -2.357427179813385010e-01 -1.745329648256301880e-01 -1.694355756044387817e-01 1.815079599618911743e-01
-2.944682165980339050e-02 3.529441356658935547e-01 -8.762227743864059448e-02 4.939616471529006958e-02 -2.906185090541839600e-01 1.166618838906288147e-01 2.154036760330200195e-01 7.228493690490722656e-03 1.529710292816162109e-01 1.497662276960909367e-03 -1.747120618820190430e-01 1.311989966779947281e-02 2.112924903631210327e-01 -2.594345211982727051e-01 2.796815931797027588e-01 3.982857987284660339e-02 -4.881463199853897095e-02 3.399666864424943924e-03 1.427664011716842651e-01 3.805310279130935669e-02 -1.255091577768325806e-01 2.958119511604309082e-01 -3.076187968254089355e-01 9.447383880615234375e-02 7.998367398977279663e-02 1.610535681247711182e-01 -2.979315519332885742e-01 1.484526246786117554e-01 -2.204869538545608521e-01 1.740024685859680176e-01 3.567895386368036270e-03 1.448797136545181274e-01
-3.456635475158691406e-01 2.962540090084075928e-01 3.878152742981910706e-02 -3.121087253093719482e-01 1.141149029135704041e-01 -3.972030058503150940e-02 -1.917596012353897095e-01 -5.848348885774612427e-02 3.281304612755775452e-02 9.013761579990386963e-02 -4.352158680558204651e-02 -1.155143752694129944e-01 2.927748560905456543e-01 8.573756366968154907e-02 1.035420745611190796e-01 3.949493765830993652e-01 1.916393265128135681e-02 -2.345913201570510864e-01 3.859132900834083557e-02 -1.253021955490112305e-01 -1.348110288381576538e-01 3.916984796524047852e-02 -5.128137767314910889e-02 2.124541811645030975e-02 -1.731745004653930664e-01 7.920466363430023193e-02 -2.137548923492431641e-01 2.904278039932250977e-01 1.507304459810256958e-01 2.104073017835617065e-01 -1.407024450600147247e-02 1.611163169145584106e-01
-1.819395720958709717e-01 1.123706176877021790e-01 1.569741517305374146e-01 1.096083521842956543e-01 9.285282343626022339e-03 5.505140125751495361e-02 -2.649140059947967529e-01 2.900416404008865356e-02 6.503042578697204590e-02 -4.388477653264999390e-02 -1.371943354606628418e-01 5.038101598620414734e-02 2.574990093708038330e-01 -2.052673995494842529e-01 2.978377938270568848e-01 -3.592269867658615112e-02 -1.355092674493789673e-01 1.831121183931827545e-02 2.479821890592575073e-01 4.199720919132232666e-02 -3.172433674335479736e-01 1.823461055755615234e-01 1.371389837004244328e-03 -3.444414585828781128e-03 -1.088289096951484680e-01 2.488832473754882812e-01 -3.180911540985107422e-01 2.820250391960144043e-01 -4.652450233697891235e-02 -1.417132616043090820e-01 -4.409690946340560913e-02 3.506597876548767090e-01
-1.553160548210144043e-01 7.797811180353164673e-02 -2.011481970548629761e-01 -1.610066443681716919e-01 1.452145427465438843e-01 5.127073079347610474e-02 6.730874627828598022e-02 -6.385713070631027222e-02 5.083446204662322998e-02 1.415073126554489136e-01 8.738509565591812134e-02 1.085076183080673218e-01 1.576517373323440552e-01 4.048254340887069702e-02 1.241776272654533386e-01 1.927300244569778442e-01 -8.956085890531539917e-02 -4.462467432022094727e-01 3.264476656913757324e-01 1.413765251636505127e-01 -4.195338487625122070e-02 3.899018466472625732e-01 -7.330972701311111450e-02 1.024105250835418701e-01 2.682071626186370850e-01 9.766971319913864136e-02 -2.425851076841354370e-01 -8.310659788548946381e-03 -2.860284447669982910e-01 -1.989295706152915955e-02 -3.452112525701522827e-02 1.512041985988616943e-01
-2.342620193958282471e-01 6.651244312524795532e-02 1.160955205559730530e-01 2.218983024358749390e-01 -2.323028147220611572e-01 2.221141308546066284e-01 3.311652690172195435e-02 3.789494559168815613e-02 -9.373541176319122314e-02 2.545066550374031067e-02 -1.685319691896438599e-01 3.131958469748497009e-02 2.985142171382904053e-01 3.570978343486785889e-02 2.316669821739196777e-01 1.935330927371978760e-01 1.144456714391708374e-01 -7.155167311429977417e-02 1.977257430553436279e-01 -1.535917222499847412e-01 -3.226067423820495605e-01 -2.379093505442142487e-02 8.211064338684082031e-02 2.198469936847686768e-01 2.672785148024559021e-02 1.616419851779937744e-01 -1.770359277725219727e-01 -8.427267521619796753e-02 -4.301976859569549561e-01 -2.438468933105468750e-01 1.881366968154907227e-02 -3.208159655332565308e-02
-2.760568261146545410e-01 9.563566744327545166e-02 2.206178903579711914e-01 2.027161121368408203e-01 -2.670809328556060791e-01 -4.906891658902168274e-02 1.644532680511474609e-01 1.878540664911270142e-01 -3.345685452222824097e-02 2.163825929164886475e-01 3.537368401885032654e-02 8.316966891288757324e-02 2.585291862487792969e-01 1.066765412688255310e-01 2.043173760175704956e-01 2.358741760253906250e-01 1.016228944063186646e-01 -3.585503995418548584e-02 3.386895060539245605e-01 9.338356554508209229e-03 -1.530357003211975098e-01 8.174808323383331299e-02 1.612444780766963959e-02 4.584416151046752930e-01 -1.165980920195579529e-01 -2.409982495009899139e-02 3.816980868577957153e-02 -6.736186891794204712e-02 -2.265129797160625458e-02 -1.012515798211097717e-01 4.677549749612808228e-02 2.388144582509994507e-01
-1.018806025385856628e-01 -9.006656706333160400e-03 -1.388958841562271118e-01 -2.229197472333908081e-01 -1.432384848594665527e-01 1.822442859411239624e-01 1.517035663127899170e-01 -2.059292346239089966e-01 -5.903293564915657043e-02 2.415161207318305969e-02 -8.312212675809860229e-02 5.195160582661628723e-02 2.406461387872695923e-01 -1.234063431620597839e-01 3.290364146232604980e-01 7.368475198745727539e-02 8.509267866611480713e-02 -1.955585479736328125e-01 3.041204810142517090e-01 -5.087222531437873840e-02 1.054382026195526123e-01 4.269784688949584961e-01 -1.109290644526481628e-01 2.095820307731628418e-01 1.402995586395263672e-01 1.196285188198089600e-01 -7.312127947807312012e-02 -1.249994263052940369e-01 -3.407537639141082764e-01 9.681229293346405029e-02 3.998655453324317932e-02 1.691810637712478638e-01
-4.975272342562675476e-03 1.635039150714874268e-01 6.698979437351226807e-02 -5.861866474151611328e-02 -6.048321258276700974e-03 -1.040684282779693604e-01 5.151306837797164917e-02 -2.098253965377807617e-01 -2.231179364025592804e-02 -2.315260171890258789e-01 -1.902347356081008911e-01 8.346366882324218750e-02 4.779160618782043457e-01 3.030025660991668701e-01 5.745857581496238708e-02 1.502052973955869675e-02 -1.681324988603591919e-01 2.002045959234237671e-01 6.356203462928533554e-03 8.982580155134201050e-02 8.815228193998336792e-02 -1.330507397651672363e-01 -1.485792994499206543e-01 -2.590733952820301056e-02 -7.395518571138381958e-02 2.031214386224746704e-01 -1.766355335712432861e-01 -7.386902719736099243e-02 -2.801324427127838135e-01 -2.754038572311401367e-01 -1.222030520439147949e-01 3.308360576629638672e-01
-1.455974280834197998e-01 1.999665796756744385e-02 5.310253053903579712e-02 -1.489253491163253784e-01 -1.558234393596649170e-01 -6.912127137184143066e-02 9.541295468807220459e-02 -1.402334868907928467e-01 1.485144998878240585e-02 2.026697248220443726e-01 -1.793977618217468262e-01 1.599628478288650513e-01 2.294003069400787354e-01 1.355521678924560547e-01 1.247582584619522095e-01 -7.001080363988876343e-02 1.414380371570587158e-01 -8.973203599452972412e-02 -6.111727654933929443e-02 2.063283622264862061e-01 8.386854827404022217e-02 3.294812340755015612e-04 1.664633303880691528e-02 9.357900172472000122e-02 1.278325319290161133e-01 3.412398695945739746e-01 -2.008415758609771729e-01 4.165602475404739380e-02 5.415210500359535217e-02 1.828521192073822021e-01 -3.223956525325775146e-01 5.472171902656555176e-01
-1.374215036630630493e-01 -2.590267658233642578e-01 6.231214478611946106e-02 -1.477193832397460938e-01 6.393899023532867432e-02 2.561209164559841156e-02 -1.672975160181522369e-02 1.188608333468437195e-01 1.976443082094192505e-01 2.058649621903896332e-02 2.819489128887653351e-02 -1.067684963345527649e-03 3.261096477508544922e-01 5.237996205687522888e-02 3.005749285221099854e-01 1.374607235193252563e-01 -3.624568507075309753e-02 -1.122436001896858215e-01 -1.228383108973503113e-01 1.817100346088409424e-01 -4.456009343266487122e-02 1.019895896315574646e-01 -1.156305000185966492e-01 4.543347656726837158e-01 1.670449972152709961e-01 1.740900427103042603e-01 -2.648367285728454590e-01 1.472170948982238770e-01 -3.005514144897460938e-01 -4.729893803596496582e-02 -2.462644316256046295e-02 2.704699039459228516e-01
-3.209855556488037109e-01 1.342481374740600586e-01 -1.242606714367866516e-01 -1.932346671819686890e-01 -1.453145295381546021e-01 3.040278889238834381e-02 -3.418078422546386719e-01 -9.104561060667037964e-02 -1.420803517103195190e-01 1.486264020204544067e-01 -5.366164073348045349e-02 -7.665564119815826416e-02 1.873824745416641235e-01 -9.735309332609176636e-02 6.505790352821350098e-02 2.946689426898956299e-01 2.163540571928024292e-02 -1.320207417011260986e-01 2.174646705389022827e-01 -2.355356067419052124e-01 1.203284040093421936e-01 -2.132421135902404785e-01 -1.716413944959640503e-01 1.738696545362472534e-01 8.592972904443740845e-02 2.356370389461517334e-01 -2.709707804024219513e-02 1.898952871561050415e-01 -1.926585137844085693e-01 1.365569233894348145e-01 2.173953205347061157e-01 2.219939827919006348e-01
-3.312810137867927551e-02 -1.814755052328109741e-01 1.859138458967208862e-01 1.121998578310012817e-01 2.936430834233760834e-02 -3.094938024878501892e-02 1.534103900194168091e-01 -7.822849787771701813e-03 2.004152536392211914e-01 -1.832393258810043335e-01 -1.879999935626983643e-01 1.185652986168861389e-01 2.077999264001846313e-01 3.086375594139099121e-01 3.460375368595123291e-01 -1.117712110280990601e-01 2.511142194271087646e-01 1.036725193262100220e-01 1.157224699854850769e-01 -6.833718717098236084e-02 -7.901087403297424316e-03 1.381526291370391846e-01 -2.046379297971725464e-01 3.021948039531707764e-01 -1.814668178558349609e-01 1.485076695680618286e-01 -6.462153792381286621e-02 -2.528439089655876160e-02 -2.454622685909271240e-01 -1.189383417367935181e-01 1.701737008988857269e-02 3.476787209510803223e-01
-3.674776554107666016e-01 1.041199788451194763e-01 1.096060946583747864e-01 1.449625045061111450e-01 -5.371213704347610474e-02 3.084978461265563965e-01 4.873462393879890442e-02 2.291077971458435059e-01 -3.429827839136123657e-02 -1.929716467857360840e-01 -2.453293949365615845e-01 1.402801126241683960e-01 2.112476229667663574e-01 -3.194845840334892273e-02 2.932636439800262451e-01 2.128578424453735352e-01 4.129518941044807434e-02 -3.010568022727966309e-01 2.461908161640167236e-01 -1.944883354008197784e-02 -1.526496708393096924e-01 1.040546372532844543e-01 -1.507042646408081055e-01 3.272134345024824142e-04 -2.014659047126770020e-01 2.242316156625747681e-01 -7.070133835077285767e-02 8.552923053503036499e-02 -6.680402904748916626e-03 1.743224859237670898e-01 1.614109426736831665e-01 5.562325939536094666e-02
-1.610186067409813404e-03 -5.604254454374313354e-02 1.874308735132217407e-01 -3.342067897319793701e-01 -2.361975014209747314e-01 -1.869555711746215820e-01 7.402098923921585083e-02 1.328016221523284912e-01 -2.878622617572546005e-03 -1.870386600494384766e-01 -1.771321445703506470e-01 1.744504123926162720e-01 2.913133800029754639e-01 1.389752328395843506e-01 8.092698454856872559e-02 1.805260032415390015e-01 2.908851504325866699e-01 -1.661794632673263550e-01 2.272501438856124878e-01 6.538879871368408203e-02 -1.644240505993366241e-02 -2.072506956756114960e-02 -1.597324013710021973e-01 2.395917177200317383e-01 -1.298099756240844727e-01 -3.850293159484863281e-02 -1.476732045412063599e-01 2.840772569179534912e-01 -2.144640833139419556e-01 -7.306956499814987183e-02 -1.757084131240844727e-01 2.030857652425765991e-01
-3.947541117668151855e-02 2.822803854942321777e-01 5.622845143079757690e-02 6.120540946722030640e-02 -1.069979369640350342e-01 -1.366736292839050293e-01 -1.295650303363800049e-01 -2.291287332773208618e-01 -5.553628876805305481e-02 -1.294754892587661743e-01 2.851163409650325775e-02 3.811742365360260010e-01 2.767722010612487793e-01 1.962416172027587891e-01 9.641710668802261353e-02 1.427729725837707520e-01 -3.082267194986343384e-02 -4.057652652263641357e-01 5.406289547681808472e-02 1.147745698690414429e-01 -4.564232528209686279e-01 -1.068575233221054077e-01 1.744936965405941010e-02 8.334801346063613892e-02 -1.654514223337173462e-01 1.614388972520828247e-01 1.524635124951601028e-03 4.864766821265220642e-02 -5.448485165834426880e-02 9.004361182451248169e-02 -1.526670306921005249e-01 5.305242910981178284e-02
-2.859399616718292236e-01 1.324267536401748657e-01 3.629981279373168945e-01 -7.553503382951021194e-03 -2.705881297588348389e-01 1.229624729603528976e-02 1.052403599023818970e-01 -1.028596684336662292e-01 4.190959408879280090e-02 -1.572800725698471069e-01 -1.027817800641059875e-01 1.937657147645950317e-01 1.721001565456390381e-01 -2.272794246673583984e-01 9.233026951551437378e-02 -4.947983846068382263e-02 3.368281945586204529e-02 -2.234715372323989868e-01 2.508082091808319092e-01 -1.473567634820938110e-01 -2.298559844493865967e-01 7.254998385906219482e-02 -2.121580988168716431e-01 1.136045902967453003e-01 -2.011284232139587402e-01 1.226180866360664368e-01 -1.766421832144260406e-02 -6.345174461603164673e-02 -2.954862415790557861e-01 -2.532333433628082275e-01 -7.739522308111190796e-02 1.950369775295257568e-01
-2.738114893436431885e-01 1.857853084802627563e-01 -7.362251728773117065e-02 7.287971675395965576e-02 -1.314394772052764893e-01 1.752277165651321411e-01 -1.167445033788681030e-01 4.064000844955444336e-01 -2.227593213319778442e-01 -3.644146025180816650e-02 6.948167085647583008e-02 1.213591918349266052e-01 2.874917387962341309e-01 1.441970169544219971e-01 1.418858766555786133e-01 1.985922604799270630e-01 2.953770458698272705e-01 -2.237615883350372314e-01 1.609378159046173096e-01 5.128936469554901123e-02 -1.792031973600387573e-01 2.477646768093109131e-01 -1.172763705253601074e-01 5.588293448090553284e-02 -1.458718776702880859e-01 2.112213820219039917e-01 -6.775769591331481934e-02 -2.655037306249141693e-02 5.712741985917091370e-02 -1.203694343566894531e-01 -1.260901093482971191e-01 1.960136890411376953e-01
-3.788589537143707275e-01 2.417996078729629517e-01 -3.229592740535736084e-02 -3.338825404644012451e-01 -1.547328233718872070e-01 2.531212866306304932e-01 -2.432494461536407471e-01 5.378006398677825928e-02 -9.087479859590530396e-02 1.402545869350433350e-01 -1.059508547186851501e-01 -7.025518268346786499e-02 2.624049484729766846e-01 4.457727074623107910e-03 2.227272465825080872e-02 1.457284539937973022e-01 -7.058154791593551636e-02 -2.094614952802658081e-01 2.554320394992828369e-01 5.669480655342340469e-03 9.803765267133712769e-02 -1.227870061993598938e-01 -1.012383121997117996e-02 1.594912260770797729e-01 -7.174251228570938110e-02 1.256716847419738770e-01 -1.437276601791381836e-01 3.540767729282379150e-01 1.015729531645774841e-01 4.812931641936302185e-02 1.270072609186172485e-01 2.015161365270614624e-01
-2.321989461779594421e-02 1.414477974176406860e-01 -2.479194700717926025e-01 6.395683437585830688e-02 -1.277086138725280762e-01 2.455343157052993774e-01 8.864716440439224243e-02 -6.284919381141662598e-02 -2.277613431215286255e-01 -1.066547557711601257e-01 3.038770146667957306e-02 -2.096497863531112671e-01 2.374588549137115479e-01 6.040197238326072693e-02 1.076010540127754211e-01 4.247983545064926147e-02 2.373218685388565063e-01 -2.739176154136657715e-01 1.240813732147216797e-01 -2.017191946506500244e-01 -1.760935932397842407e-01 1.890298277139663696e-01 -2.307193279266357422e-01 7.116856426000595093e-02 2.381864041090011597e-01 2.316948175430297852e-01 -2.034954875707626343e-01 3.179570734500885010e-01 -2.106565684080123901e-01 4.695738479495048523e-02 -1.603392660617828369e-01 7.912047207355499268e-02
-8.934503793716430664e-02 -7.580439746379852295e-02 -7.357174903154373169e-02 -1.548140645027160645e-01 -1.493767946958541870e-01 1.274648308753967285e-01 -2.680878639221191406e-01 -2.341506183147430420e-01 -2.683120593428611755e-02 1.058335509151220322e-02 -7.009997963905334473e-02 -1.248096972703933716e-01 2.036290019750595093e-01 3.096392154693603516e-01 1.581281572580337524e-01 5.676224082708358765e-02 3.556725755333900452e-02 2.510704994201660156e-01 2.946459352970123291e-01 3.569175302982330322e-02 -1.811405122280120850e-01 -5.746985599398612976e-02 -3.046245574951171875e-01 3.063413500785827637e-01 -2.763769030570983887e-01 1.812506616115570068e-01 -7.327035814523696899e-02 -1.010910198092460632e-01 -1.957138925790786743e-01 1.656190305948257446e-01 7.879082113504409790e-02 1.811872571706771851e-01
-3.771602734923362732e-02 2.667098678648471832e-02 3.206998407840728760e-01 1.203546449542045593e-01 9.669075906276702881e-02 1.298873424530029297e-01 -1.915866881608963013e-01 3.612084314227104187e-02 1.594905334059149027e-04 -5.368341878056526184e-02 6.678859889507293701e-02 5.753612890839576721e-02 3.858582079410552979e-01 -2.339121885597705841e-02 3.431167304515838623e-01 1.593629363924264908e-03 -1.012208238244056702e-01 -1.379497945308685303e-01 1.540104001760482788e-01 1.332896351814270020e-01 -3.429203927516937256e-01 2.277081012725830078e-01 -1.289413869380950928e-01 -7.365795318037271500e-03 1.599753648042678833e-02 1.941669434309005737e-01 -2.343806922435760498e-01 1.746038794517517090e-01 -1.216287761926651001e-01 -9.510013461112976074e-02 -2.358220331370830536e-02 3.658228814601898193e-01
-6.884754449129104614e-02 1.545309126377105713e-01 3.164855837821960449e-01 -1.205179244279861450e-01 -5.366691574454307556e-02 -1.583451628684997559e-01 1.734708249568939209e-01 -2.140721827745437622e-01 -1.179642155766487122e-01 -3.883258998394012451e-02 -1.806485503911972046e-01 3.787272572517395020e-01 2.349364459514617920e-01 -3.518122434616088867e-02 1.346603929996490479e-01 -1.445921324193477631e-02 -1.901896893978118896e-01 -3.606509864330291748e-01 1.355039775371551514e-01 -6.672418862581253052e-02 -5.163323879241943359e-02 2.260136753320693970e-01 -1.448660641908645630e-01 1.348622739315032959e-01 -2.305529564619064331e-01 9.683353826403617859e-03 -8.226440846920013428e-02 1.759502291679382324e-02 -2.079541683197021484e-01 -1.319661736488342285e-01 -6.507521122694015503e-02 2.817018330097198486e-01
-1.784287393093109131e-01 -9.002146869897842407e-02 -5.148350074887275696e-02 -1.101628914475440979e-01 -8.198761194944381714e-02 -8.154013007879257202e-02 4.001188874244689941e-01 -2.740373909473419189e-01 -6.340409070253372192e-02 1.379463225603103638e-01 -6.578399240970611572e-02 1.031759530305862427e-01 2.949726581573486328e-01 -8.998688310384750366e-03 2.540131211280822754e-01 -1.015961095690727234e-01 2.206451743841171265e-01 -1.099971681833267212e-01 8.714814484119415283e-02 9.951708465814590454e-02 -9.664051234722137451e-02 -5.450938269495964050e-02 -3.965648636221885681e-02 -5.468564853072166443e-02 8.359950035810470581e-02 2.392118871212005615e-01 -2.699227929115295410e-01 4.489545822143554688e-01 4.655352979898452759e-02 -8.732180297374725342e-02 -4.564309120178222656e-02 2.260372042655944824e-01
-2.285480052232742310e-01 -1.608450561761856079e-01 1.835173219442367554e-01 1.390364319086074829e-01 -5.065419077873229980e-01 -1.029915586113929749e-01 5.615010857582092285e-02 9.330672025680541992e-02 -1.170280352234840393e-01 2.296959906816482544e-01 1.127810478210449219e-01 -4.977186769247055054e-02 1.758822798728942871e-01 1.719166487455368042e-01 -1.736822724342346191e-02 -9.654884785413742065e-02 1.151658594608306885e-01 -1.272412762045860291e-02 2.158916145563125610e-01 -2.254671305418014526e-01 -7.071842998266220093e-02 -1.150159686803817749e-01 -1.761564910411834717e-01 -8.161113946698606014e-04 -6.625956296920776367e-02 3.264285326004028320e-01 -2.767637073993682861e-01 7.799602299928665161e-02 -1.497464329004287720e-01 -4.106447845697402954e-02 -2.227523922920227051e-01 1.028618663549423218e-01
-1.947004944086074829e-01 1.193017065525054932e-01 1.341397464275360107e-01 -2.448154687881469727e-01 8.032043278217315674e-02 -2.102569490671157837e-01 1.756975501775741577e-01 -3.161153495311737061e-01 2.835470438003540039e-01 -9.346282482147216797e-02 -3.551210835576057434e-02 1.167648285627365112e-01 5.492968484759330750e-02 2.385093867778778076e-01 1.907429993152618408e-01 -1.486046165227890015e-01 -1.336074620485305786e-01 -3.272797465324401855e-01 6.456094235181808472e-02 8.713287860155105591e-02 -5.959171801805496216e-02 6.615567207336425781e-02 -1.129303574562072754e-01 1.850324422121047974e-01 1.117788106203079224e-01 1.809045523405075073e-01 -1.703557074069976807e-01 5.961069837212562561e-02 6.957594305276870728e-03 -1.612214744091033936e-01 -2.756047546863555908e-01 3.076326847076416016e-01
-3.386804461479187012e-02 2.609207108616828918e-02 -1.588809639215469360e-01 -2.095196694135665894e-01 5.997302755713462830e-02 1.466214805841445923e-01 1.059876084327697754e-01 4.900544136762619019e-02 2.684600651264190674e-01 1.469756513833999634e-01 1.459515392780303955e-01 9.983609616756439209e-02 1.564201861619949341e-01 -1.026450563222169876e-02 -8.454545401036739349e-03 1.349389106035232544e-01 2.420357242226600647e-02 -3.404222130775451660e-01 3.387145996093750000e-01 2.529391348361968994e-01 -6.302684545516967773e-02 3.388449549674987793e-01 -3.387392461299896240e-01 -1.371724251657724380e-02 1.097097694873809814e-01 1.197251230478286743e-01 -3.209337294101715088e-01 -1.166398357599973679e-02 -1.026889681816101074e-01 -1.563747376203536987e-01 -1.476290971040725708e-01 8.549651503562927246e-02
-1.249871775507926941e-01 1.150870788842439651e-02 -9.581157565116882324e-02 3.722434118390083313e-02 -2.946294546127319336e-01 -1.166696920990943909e-01 1.050064787268638611e-01 -1.289017796516418457e-01 -1.210403814911842346e-01 1.000919044017791748e-01 -2.273360453546047211e-02 -2.876499854028224945e-02 -5.572273861616849899e-03 -2.980768382549285889e-01 3.653304576873779297e-01 8.981362730264663696e-02 -1.075793653726577759e-01 -1.246553808450698853e-01 -4.748937115073204041e-02 -3.071773350238800049e-01 3.212606906890869141e-02 -3.169573098421096802e-02 -1.526164710521697998e-01 1.218981519341468811e-01 3.500683233141899109e-03 4.451386630535125732e-01 -3.556821495294570923e-02 1.185087561607360840e-01 -2.293639779090881348e-01 -1.491991570219397545e-03 -1.190635710954666138e-01 3.808198273181915283e-01
-9.998454712331295013e-03 1.149545758962631226e-01 1.490740627050399780e-01 1.995462626218795776e-01 -8.353079110383987427e-02 -9.245308488607406616e-02 1.340392678976058960e-01 -1.965779364109039307e-01 2.040646523237228394e-01 -1.205683499574661255e-01 -2.257563024759292603e-01 -1.775536239147186279e-01 4.520123898983001709e-01 3.804273605346679688e-01 -9.716962277889251709e-02 -1.731853783130645752e-01 1.257017999887466431e-01 -1.765856742858886719e-01 6.071050092577934265e-02 -7.571467012166976929e-02 -1.709301918745040894e-01 -2.654998563230037689e-02 1.079488843679428101e-01 6.774654984474182129e-02 -3.845102712512016296e-02 2.260922193527221680e-01 -5.582310631871223450e-02 6.398722529411315918e-03 -1.611415743827819824e-01 -5.157029628753662109e-02 -7.338194549083709717e-02 3.647368252277374268e-01
-1.468070298433303833e-01 2.214535698294639587e-02 -7.325427234172821045e-02 -1.470626294612884521e-01 -9.504770487546920776e-02 -7.150921225547790527e-02 1.500168349593877792e-02 -4.589293152093887329e-02 -3.004635218530893326e-03 9.592371433973312378e-02 1.373898684978485107e-01 1.160885319113731384e-01 1.668126732110977173e-01 8.351782709360122681e-02 3.483992218971252441e-01 3.459744453430175781e-01 7.592443376779556274e-02 -1.777128726243972778e-01 1.521144211292266846e-01 2.567870318889617920e-01 5.568998679518699646e-02 4.211569130420684814e-01 -2.509451843798160553e-02 5.861781910061836243e-02 1.138735562562942505e-02 2.022002488374710083e-01 -3.650339245796203613e-01 2.292709238827228546e-02 -2.949134111404418945e-01 2.886598557233810425e-02 -2.046149373054504395e-01 4.013048857450485229e-02
-9.201992303133010864e-02 5.920151248574256897e-02 1.225639283657073975e-01 2.200126647949218750e-01 -2.502316534519195557e-01 1.579482853412628174e-01 1.114261150360107422e-01 1.190783176571130753e-02 -2.343040192499756813e-03 8.494828641414642334e-02 5.036479979753494263e-02 8.907978981733322144e-02 3.110360205173492432e-01 4.490327090024948120e-02 6.217275932431221008e-02 1.420489698648452759e-01 -2.047126591205596924e-01 -9.315258264541625977e-02 3.655008673667907715e-01 9.207084029912948608e-02 -1.007492281496524811e-02 1.637013442814350128e-02 -1.585491448640823364e-01 5.205016732215881348e-01 1.476923972368240356e-01 -3.812592476606369019e-02 -1.545547842979431152e-01 -9.288869798183441162e-02 1.480607688426971436e-01 -1.227688789367675781e-01 -1.539857476018369198e-03 3.195649683475494385e-01
-2.044567316770553589e-01 5.058770999312400818e-02 -1.342312544584274292e-01 -1.736949831247329712e-01 -1.679396927356719971e-01 2.394017428159713745e-01 1.580553054809570312e-01 -2.359289228916168213e-01 1.190535426139831543e-01 1.534494757652282715e-01 -8.008974790573120117e-02 -4.329785704612731934e-02 1.543308794498443604e-01 -2.790504693984985352e-02 1.500135213136672974e-01 1.163364797830581665e-01 2.643753290176391602e-01 -1.804432570934295654e-01 1.690806448459625244e-01 1.679312996566295624e-02 5.565459653735160828e-02 2.702420651912689209e-01 -2.684184312820434570e-01 2.145633250474929810e-01 1.263837665319442749e-01 8.128800243139266968e-02 -6.429511308670043945e-02 3.037896454334259033e-01 -2.380284219980239868e-01 2.359100729227066040e-01 -1.454570293426513672e-01 2.379811406135559082e-01
-4.526184871792793274e-02 -9.600555896759033203e-02 5.285460501909255981e-02 -1.174225956201553345e-01 -1.851050853729248047e-01 7.603290677070617676e-02 1.483082920312881470e-01 -1.991905122995376587e-01 -1.789362542331218719e-02 1.483013667166233063e-02 1.490469574928283691e-01 2.648183107376098633e-01 1.790133565664291382e-01 3.054446578025817871e-01 -8.959433436393737793e-02 2.416486591100692749e-01 -1.753318123519420624e-02 -1.229569166898727417e-01 1.861440837383270264e-01 -3.772143274545669556e-02 -2.473818324506282806e-02 -7.296106964349746704e-02 -4.516060948371887207e-01 3.637037277221679688e-01 2.712948992848396301e-02 2.779332697391510010e-01 -1.106310784816741943e-01 -1.190790459513664246e-01 -2.048224210739135742e-02 -1.716037392616271973e-01 2.219283431768417358e-01 9.276175498962402344e-02
-1.241879537701606750e-01 9.268254786729812622e-02 9.387385100126266479e-02 -1.051155701279640198e-01 -1.588653028011322021e-01 -1.053610742092132568e-01 1.359667032957077026e-01 -6.441615521907806396e-02 2.902210354804992676e-01 1.471651494503021240e-01 -3.153086602687835693e-01 -4.728447645902633667e-02 2.648877799510955811e-01 3.955182135105133057e-01 1.185278892517089844e-01 -3.700516000390052795e-02 1.566301099956035614e-02 -2.389961667358875275e-02 1.167945265769958496e-01 4.374208673834800720e-02 -1.228602156043052673e-01 -1.589159667491912842e-01 -1.149966046214103699e-01 2.378742545843124390e-01 7.948987185955047607e-03 -2.042439132928848267e-01 -1.340190917253494263e-01 2.579695312306284904e-03 1.803145259618759155e-01 -1.531905233860015869e-01 -6.057969853281974792e-02 4.490718841552734375e-01
-1.373404357582330704e-02 -7.468248903751373291e-02 -2.488650828599929810e-01 -5.274278670549392700e-02 -5.221233963966369629e-01 -6.793466210365295410e-02 1.791150681674480438e-02 8.904503285884857178e-02 3.364211320877075195e-02 1.933102756738662720e-01 -1.300117224454879761e-01 -1.171273179352283478e-02 2.451642900705337524e-01 1.962475180625915527e-01 3.498100936412811279e-01 1.938940137624740601e-01 -5.148906260728836060e-02 -2.816145420074462891e-01 1.273373216390609741e-01 5.071271443739533424e-04 -1.958253234624862671e-01 3.314737603068351746e-02 7.954990863800048828e-02 9.170378744602203369e-02 -1.265439093112945557e-01 1.152098104357719421e-01 -3.225935250520706177e-02 -1.995990518480539322e-03 -2.136085629463195801e-01 -2.059950679540634155e-01 -2.308368533849716187e-01 -7.669559866189956665e-02
-2.715133726596832275e-01 -1.094196811318397522e-01 9.638385474681854248e-02 -1.416150182485580444e-01 -3.671504855155944824e-01 -2.547807805240154266e-02 -2.981873974204063416e-02 2.728527784347534180e-01 4.874727129936218262e-02 -4.400756955146789551e-02 -3.649807721376419067e-02 1.033286005258560181e-02 -7.242066413164138794e-02 2.021984457969665527e-01 3.423211276531219482e-01 -1.802568882703781128e-01 1.133284792304039001e-01 -9.087820351123809814e-02 1.050576344132423401e-01 -2.445577681064605713e-01 -5.646694824099540710e-02 1.057648658752441406e-01 -2.268113493919372559e-01 5.236445739865303040e-02 9.627627581357955933e-02 3.696589469909667969e-01 -2.467059940099716187e-01 -3.926702588796615601e-02 -2.031537145376205444e-01 -7.502789795398712158e-02 -1.889702379703521729e-01 1.455287039279937744e-01
-1.743674725294113159e-01 -4.871394776273518801e-04 1.178310364484786987e-01 -4.952025599777698517e-03 8.592069149017333984e-02 -1.205853521823883057e-01 1.577573716640472412e-01 6.834688782691955566e-02 -8.703355491161346436e-02 1.005900725722312927e-01 3.546286746859550476e-02 1.330246478319168091e-01 3.165828287601470947e-01 1.593054980039596558e-01 1.510519534349441528e-01 -8.143066428601741791e-03 1.662345677614212036e-01 -1.620415449142456055e-01 -1.109904795885086060e-01 1.357518136501312256e-01 -9.273597039282321930e-03 -6.627336610108613968e-03 -6.133535131812095642e-02 2.205575257539749146e-01 1.639816015958786011e-01 4.370645284652709961e-01 -6.029802188277244568e-02 1.876180022954940796e-01 -2.144802957773208618e-01 4.561414942145347595e-02 -4.171767234802246094e-01 3.209764361381530762e-01
-1.821667701005935669e-01 1.510752141475677490e-01 3.030858039855957031e-01 7.761799544095993042e-02 -4.061454534530639648e-02 2.158219814300537109e-01 -1.728245057165622711e-02 6.114340201020240784e-02 -3.074284791946411133e-01 1.025994196534156799e-01 8.654595166444778442e-02 1.452492456883192062e-02 4.425688385963439941e-01 1.448670476675033569e-01 4.418838769197463989e-02 9.945788979530334473e-02 1.548470407724380493e-01 -9.228070825338363647e-02 1.888948827981948853e-01 -1.701234281063079834e-01 2.502425611019134521e-01 -2.031004428863525391e-01 -2.917802333831787109e-01 -1.282675862312316895e-01 7.281181961297988892e-02 1.488488465547561646e-01 -2.194277048110961914e-01 -4.688815772533416748e-02 -2.413323707878589630e-02 2.508288621902465820e-02 -4.377009347081184387e-02 2.624763548374176025e-01
5.798323825001716614e-02 2.015066444873809814e-01 3.633508384227752686e-01 -1.254627555608749390e-01 -1.551871150732040405e-01 2.141413986682891846e-01 3.648608922958374023e-02 -3.963895738124847412e-01 -1.453644037246704102e-02 -3.082930743694305420e-01 -9.428048878908157349e-02 1.720841601490974426e-02 2.239342629909515381e-01 1.232214495539665222e-01 1.546656191349029541e-01 1.348988618701696396e-02 -1.336614936590194702e-01 -1.819379478693008423e-01 6.831743568181991577e-02 1.529290527105331421e-02 -1.787568777799606323e-01 -2.230100482702255249e-01 -2.140269428491592407e-01 -7.444332540035247803e-02 2.328654006123542786e-02 2.949274182319641113e-01 -1.095443665981292725e-01 9.768609702587127686e-02 -2.172423750162124634e-01 1.141417697072029114e-01 -1.341966390609741211e-01 9.897075593471527100e-02
-8.317258208990097046e-02 1.759212166070938110e-01 9.692030400037765503e-02 -1.344235539436340332e-01 -2.625560164451599121e-01 -3.743549808859825134e-02 -2.812404632568359375e-01 1.782688647508621216e-01 5.965982750058174133e-02 2.002460956573486328e-01 -2.496115565299987793e-01 -2.098468691110610962e-01 3.914801180362701416e-01 2.312666475772857666e-01 1.092908009886741638e-01 1.260747760534286499e-02 1.949551999568939209e-01 -2.922191619873046875e-01 -2.841473184525966644e-02 -2.074022740125656128e-01 4.624197632074356079e-02 1.298008114099502563e-01 -1.207654699683189392e-01 -1.242074146866798401e-01 4.183988645672798157e-02 -2.603152580559253693e-02 -3.493607044219970703e-01 9.222172945737838745e-02 -4.181707650423049927e-02 1.403862386941909790e-01 6.724903732538223267e-02 9.709542244672775269e-02
-2.131461054086685181e-01 2.129018306732177734e-01 -1.932829916477203369e-01 1.988245919346809387e-02 -4.977037012577056885e-02 -6.379712373018264771e-02 7.237826287746429443e-02 -4.918582737445831299e-03 2.126672416925430298e-01 3.036426901817321777e-01 -7.167956233024597168e-02 3.529424592852592468e-02 9.252791106700897217e-02 -3.931198734790086746e-03 3.194943368434906006e-01 -2.270387113094329834e-01 9.003595449030399323e-03 -3.225285410881042480e-01 -7.379332184791564941e-02 -2.501378022134304047e-02 -1.220971941947937012e-01 1.506585907191038132e-02 -3.840657174587249756e-01 1.799643635749816895e-01 2.141266018152236938e-01 2.713752388954162598e-01 -1.900256723165512085e-01 -2.930649518966674805e-01 1.661253906786441803e-02 3.437084704637527466e-02 6.711018830537796021e-02 3.177989646792411804e-02
-1.994229555130004883e-01 -1.591809242963790894e-01 1.149685084819793701e-01 1.200389862060546875e-01 -2.477705329656600952e-01 2.162978202104568481e-01 8.310940861701965332e-02 8.410630375146865845e-02 1.356374174356460571e-01 2.487282603979110718e-01 -1.087850332260131836e-01 5.605161190032958984e-03 2.251188457012176514e-01 2.479343116283416748e-01 -1.845630817115306854e-02 1.687942296266555786e-01 -6.543762981891632080e-02 -1.448441743850708008e-01 2.407876402139663696e-01 7.248365134000778198e-02 -7.635308802127838135e-02 2.545038051903247833e-02 -1.981257349252700806e-01 4.607521891593933105e-01 -1.317769736051559448e-01 1.461768150329589844e-02 -1.536442637443542480e-01 -2.128458321094512939e-01 1.582590043544769287e-01 -1.608061939477920532e-01 5.957939103245735168e-02 2.540401518344879150e-01
-1.032257601618766785e-01 -8.047780394554138184e-02 1.508099138736724854e-01 5.586735438555479050e-03 -3.692695498466491699e-01 -2.151023745536804199e-01 5.200099572539329529e-02 3.290586918592453003e-02 -1.733888536691665649e-01 -1.519562155008316040e-01 -1.624111831188201904e-01 2.347121089696884155e-01 1.443296223878860474e-01 8.607281744480133057e-02 4.054066538810729980e-01 9.405227005481719971e-02 2.557763457298278809e-01 -1.167299374938011169e-01 -7.475113379769027233e-04 8.526940643787384033e-02 -1.727080941200256348e-01 1.466601192951202393e-01 -1.711159348487854004e-01 8.101683109998703003e-02 -1.345787048339843750e-01 3.024429380893707275e-01 -1.214063540101051331e-01 -4.874792881309986115e-03 -2.219126671552658081e-01 -7.338145375251770020e-02 -2.136700153350830078e-01 1.987048685550689697e-01
8.100875467061996460e-02 3.230953880120068789e-04 -3.157379031181335449e-01 -1.184331402182579041e-01 -3.256640583276748657e-02 -1.549548953771591187e-01 4.102528467774391174e-02 -1.993984878063201904e-01 1.011252403259277344e-01 1.485626697540283203e-01 1.292781680822372437e-01 -2.074972167611122131e-02 2.713692486286163330e-01 3.638041019439697266e-01 -2.086934447288513184e-01 2.135760337114334106e-01 1.338490098714828491e-01 -2.761035859584808350e-01 1.970511972904205322e-01 1.569579392671585083e-01 -4.523338750004768372e-02 9.275780618190765381e-02 -1.249298155307769775e-01 3.585155606269836426e-01 -1.865256726741790771e-01 1.533813327550888062e-01 -1.941128224134445190e-01 1.785786002874374390e-01 -7.499784231185913086e-02 -1.232392415404319763e-01 -2.413111180067062378e-02 8.316284418106079102e-02
-1.544699072837829590e-02 5.221396684646606445e-02 -1.655582040548324585e-01 -5.619638785719871521e-02 6.552780419588088989e-02 -9.071825444698333740e-02 2.007915079593658447e-02 -1.393079608678817749e-01 1.817301963455975056e-03 9.102786332368850708e-02 1.318441033363342285e-01 1.079883798956871033e-01 1.993664354085922241e-01 1.430730819702148438e-01 3.849100768566131592e-01 3.272127807140350342e-01 2.523297071456909180e-01 -1.565999984741210938e-01 1.743371635675430298e-01 9.712453186511993408e-02 7.374502718448638916e-02 3.724903166294097900e-01 -3.574405610561370850e-02 5.615793541073799133e-02 1.511464118957519531e-01 2.119889855384826660e-01 -3.648114204406738281e-01 1.990018784999847412e-01 -2.221731841564178467e-01 -7.119271159172058105e-02 -4.354982823133468628e-02 8.899717777967453003e-02
-3.599375188350677490e-01 1.376660168170928955e-01 3.125724196434020996e-02 -3.297180235385894775e-01 -1.461232826113700867e-02 2.115541398525238037e-01 -1.602009832859039307e-01 2.608003560453653336e-03 -1.187276020646095276e-01 1.344871968030929565e-01 -1.085217669606208801e-01 -5.029518157243728638e-02 4.734610319137573242e-01 -4.945106431841850281e-02 -3.143542213365435600e-03 1.641235500574111938e-01 -1.531575024127960205e-01 -1.851225942373275757e-01 1.257406473159790039e-01 1.190989539027214050e-01 1.821815222501754761e-02 -5.055757984519004822e-02 -8.996701985597610474e-02 -7.568608969449996948e-02 -7.728050649166107178e-02 1.804102510213851929e-01 -1.283944547176361084e-01 3.981707394123077393e-01 -2.195759862661361694e-02 1.074470803141593933e-01 7.455652952194213867e-02 1.885506361722946167e-01
-4.493746757507324219e-01 2.431348115205764771e-01 1.673274636268615723e-01 2.824750840663909912e-01 -1.304285079240798950e-01 1.604487448930740356e-01 -1.793341189622879028e-01 1.908132620155811310e-02 -2.965847849845886230e-01 -1.656501181423664093e-02 1.150817275047302246e-01 -4.938782751560211182e-02 1.350275874137878418e-01 1.746196597814559937e-01 2.405812442302703857e-01 2.967757880687713623e-01 4.869062080979347229e-02 -1.717344671487808228e-01 1.595145761966705322e-01 -2.077433764934539795e-01 1.290674358606338501e-01 1.019857451319694519e-01 -1.475710421800613403e-01 -1.282039470970630646e-02 1.261359900236129761e-01 1.894581615924835205e-01 -4.447368904948234558e-02 1.371771395206451416e-01 -1.277478635311126709e-01 6.864880025386810303e-02 -6.843642890453338623e-02 9.744232147932052612e-02
-3.676756098866462708e-02 -2.842714786529541016e-01 3.747744858264923096e-02 8.277273923158645630e-02 -3.851020634174346924e-01 -1.471868157386779785e-01 -1.817266196012496948e-01 9.209280461072921753e-02 -1.231118142604827881e-01 2.590078711509704590e-01 1.593194752931594849e-01 4.664368554949760437e-02 3.059629201889038086e-01 -1.006096508353948593e-02 1.709152907133102417e-01 4.927569068968296051e-03 9.472315758466720581e-02 -1.345520317554473877e-01 1.942903250455856323e-01 -2.535457909107208252e-01 -2.267519682645797729e-01 -5.660238489508628845e-02 -9.902092069387435913e-02 1.974245458841323853e-01 -1.222163513302803040e-01 3.394122719764709473e-01 -4.442721605300903320e-02 -1.028081476688385010e-01 -1.466026995331048965e-02 -2.765288576483726501e-02 -2.113640308380126953e-01 2.109741866588592529e-01
-1.457483470439910889e-01 1.269676983356475830e-01 1.286844015121459961e-01 2.230152189731597900e-01 -1.772750467061996460e-01 3.589172065258026123e-01 -2.083425521850585938e-01 2.829634025692939758e-02 -8.414431661367416382e-02 9.081149101257324219e-02 -7.308625429868698120e-02 -2.317198216915130615e-01 3.998049497604370117e-01 -1.291765421628952026e-01 2.174219191074371338e-01 1.824388206005096436e-01 9.321519732475280762e-02 -9.891313314437866211e-02 1.956783235073089600e-01 -2.700352966785430908e-01 -1.440174430608749390e-01 3.056770004332065582e-02 -8.318104594945907593e-02 1.710293740034103394e-01 1.349969357252120972e-01 1.231943145394325256e-01 6.653091311454772949e-02 -1.013352796435356140e-01 -1.441467851400375366e-01 -2.163357287645339966e-01 -1.757647842168807983e-01 1.622956097126007080e-01
1.830928623676300049e-01 1.478524804115295410e-01 -3.405700623989105225e-01 -2.304640971124172211e-02 -2.202863246202468872e-01 3.836680948734283447e-01 8.611646294593811035e-02 -1.218652650713920593e-01 1.490247696638107300e-01 1.277981102466583252e-01 4.641387239098548889e-02 1.521710902452468872e-01 1.686923205852508545e-01 1.717750728130340576e-01 -1.232321262359619141e-01 7.803723216056823730e-02 -3.007585182785987854e-02 -3.041120171546936035e-01 8.945593237876892090e-02 2.642139419913291931e-02 -7.774493843317031860e-02 1.967372186481952667e-02 -1.269108653068542480e-01 2.002762705087661743e-01 -2.942416444420814514e-02 1.635435521602630615e-01 -2.326132059097290039e-01 -4.621553700417280197e-03 -3.527701199054718018e-01 -2.425151765346527100e-01 -1.333827972412109375e-01 1.395746320486068726e-01
-9.548828005790710449e-02 -8.072230219841003418e-02 -3.472807407379150391e-01 2.034289687871932983e-01 -3.538356348872184753e-02 2.302606254816055298e-01 4.001931473612785339e-02 -1.932716369628906250e-01 2.350735962390899658e-01 -4.853024706244468689e-02 -1.011619269847869873e-01 1.352506428956985474e-01 2.172780930995941162e-01 5.224942415952682495e-02 8.619953691959381104e-02 1.082410737872123718e-01 8.403047174215316772e-02 -3.051712810993194580e-01 -9.922286123037338257e-02 -3.191886246204376221e-01 -2.099907770752906799e-02 -5.479848384857177734e-02 1.273699756711721420e-02 1.842300146818161011e-01 -1.848444640636444092e-01 2.585234679281711578e-02 -9.385258704423904419e-02 3.055187761783599854e-01 -2.685773968696594238e-01 -1.037507355213165283e-01 -1.742305308580398560e-01 2.724327743053436279e-01
-1.633156239986419678e-01 1.292115896940231323e-01 8.860938251018524170e-02 -1.311491336673498154e-02 1.556102931499481201e-01 1.485892012715339661e-02 -2.856493368744850159e-02 1.616887599229812622e-01 -5.858330521732568741e-03 1.005455553531646729e-01 -3.766044601798057556e-02 1.270752847194671631e-01 4.352961480617523193e-01 8.793690800666809082e-02 3.295384645462036133e-01 2.922696992754936218e-02 -1.242592558264732361e-01 -5.088017880916595459e-02 2.003635466098785400e-02 -6.772395223379135132e-03 -4.114930629730224609e-01 2.278442531824111938e-01 -6.922559440135955811e-02 8.759069442749023438e-02 3.068671002984046936e-02 1.279478520154953003e-01 -1.552373170852661133e-01 3.054620623588562012e-01 3.476562723517417908e-02 -6.428083404898643494e-03 3.549390435218811035e-01 2.207003384828567505e-01
-2.035661339759826660e-01 8.712330460548400879e-02 8.566093444824218750e-02 4.292491450905799866e-02 -2.168731093406677246e-01 -4.504011012613773346e-04 -1.305336058139801025e-01 2.096333950757980347e-01 -6.528045237064361572e-02 -1.666639298200607300e-01 -2.391995936632156372e-01 -1.857101768255233765e-01 1.982389837503433228e-01 1.196051761507987976e-01 5.073212459683418274e-02 1.452584285289049149e-02 2.468628734350204468e-01 -2.834629714488983154e-01 3.874495923519134521e-01 -3.731191456317901611e-01 -1.196238398551940918e-02 2.010820060968399048e-02 -2.695825695991516113e-01 2.481346428394317627e-01 -5.737500637769699097e-02 1.369233876466751099e-01 -1.780804842710494995e-01 -2.720275335013866425e-02 7.867258042097091675e-03 1.281731128692626953e-01 4.207041859626770020e-02 1.243601515889167786e-01
-5.976451188325881958e-02 1.276931315660476685e-01 1.221820861101150513e-01 -9.101326763629913330e-02 -1.709288358688354492e-01 1.215296834707260132e-01 1.859336942434310913e-01 -5.165031179785728455e-02 3.087924718856811523e-01 7.211168762296438217e-03 -8.165383338928222656e-02 2.998069226741790771e-01 2.055357247591018677e-01 2.099599689245223999e-01 9.852310270071029663e-02 -1.857168823480606079e-01 2.570693790912628174e-01 -1.219488903880119324e-01 -5.763287656009197235e-03 1.366889625787734985e-01 -1.986901015043258667e-01 -1.329795420169830322e-01 -4.478419944643974304e-02 9.384863078594207764e-02 1.634539812803268433e-01 8.617306500673294067e-02 -4.411865472793579102e-01 1.037496924400329590e-01 3.739406168460845947e-02 3.534265235066413879e-02 1.136614158749580383e-01 3.611604273319244385e-01
-2.284871041774749756e-01 -2.960064113140106201e-01 -5.572669953107833862e-02 -1.015273779630661011e-01 -1.236898079514503479e-02 7.782246917486190796e-02 -8.754101395606994629e-02 6.668702512979507446e-02 2.916523218154907227e-01 1.211303472518920898e-02 6.686754524707794189e-02 1.306357532739639282e-01 3.449296057224273682e-01 6.837183237075805664e-02 2.740708887577056885e-01 -1.460789591073989868e-01 9.914149343967437744e-02 -1.508473157882690430e-01 7.153978943824768066e-02 2.222803793847560883e-02 1.081121414899826050e-01 4.232649877667427063e-02 -5.191229283809661865e-02 3.187273144721984863e-01 2.817297354340553284e-02 5.273574590682983398e-02 -1.767460852861404419e-01 1.670774072408676147e-01 -1.661433428525924683e-01 -2.042393684387207031e-01 -3.530548214912414551e-01 2.982269823551177979e-01
-1.878576469607651234e-03 6.857837736606597900e-02 -8.694613724946975708e-02 7.676202803850173950e-02 -2.430734783411026001e-02 1.238963976502418518e-01 8.045554161071777344e-02 -1.882676482200622559e-01 -1.227220594882965088e-01 1.778654307126998901e-01 -2.893508672714233398e-01 6.190028041601181030e-02 1.306149959564208984e-01 1.221486404538154602e-01 1.179851591587066650e-03 4.691773280501365662e-02 -9.857491403818130493e-02 -2.818316407501697540e-02 5.089599490165710449e-01 1.165864169597625732e-01 -2.195983082056045532e-01 -1.845626682043075562e-01 -1.503276173025369644e-02 4.098950028419494629e-01 -7.116592675447463989e-02 9.870040416717529297e-02 -2.086958140134811401e-01 -2.413949184119701385e-02 1.369575038552284241e-04 1.265370547771453857e-01 -5.230084806680679321e-02 3.797185719013214111e-01
-2.490878850221633911e-02 1.698677986860275269e-01 -2.826835401356220245e-02 -1.385942101478576660e-01 1.437636464834213257e-01 -2.357853353023529053e-01 -1.160138845443725586e-01 -4.920491203665733337e-02 9.106475114822387695e-02 7.879836857318878174e-02 -7.912108302116394043e-02 1.036702468991279602e-01 -6.327075883746147156e-03 -4.433840140700340271e-02 2.155816704034805298e-01 3.008880615234375000e-01 9.190873056650161743e-02 -1.592955887317657471e-01 3.241213858127593994e-01 1.450410336256027222e-01 -5.466251447796821594e-02 3.313148617744445801e-01 -8.734368532896041870e-02 1.660337895154953003e-01 -2.374661900103092194e-02 2.655107975006103516e-01 -4.103623330593109131e-01 1.137340366840362549e-01 -2.123851180076599121e-01 1.057912707328796387e-01 -8.943179249763488770e-02 2.515791058540344238e-01
9.521135687828063965e-02 -1.166115325759164989e-04 -1.085577830672264099e-01 -2.736390382051467896e-02 -3.547885119915008545e-01 2.016839087009429932e-01 -2.897068113088607788e-02 -1.226375922560691833e-01 3.066386282444000244e-01 1.568464338779449463e-01 -4.483862966299057007e-02 1.778972893953323364e-01 1.951610743999481201e-01 -2.221632376313209534e-02 2.536946833133697510e-01 1.895933598279953003e-01 -3.308220580220222473e-02 -6.253528594970703125e-02 1.795844733715057373e-01 -2.261526882648468018e-02 -2.740786373615264893e-01 -2.984495460987091064e-02 -3.201616704463958740e-01 -9.608130156993865967e-02 2.727439254522323608e-02 5.429143458604812622e-02 -1.116100624203681946e-01 1.025861501693725586e-01 -2.396509349346160889e-01 -4.138413369655609131e-01 6.544458866119384766e-02 1.401141136884689331e-01
3.364900499582290649e-02 2.614127006381750107e-03 -1.261153668165206909e-01 3.610525652766227722e-02 -2.144226282835006714e-01 -1.000741496682167053e-01 -2.026195079088211060e-01 -2.666416577994823456e-02 -2.462815493345260620e-02 -3.334307621116749942e-05 1.358104199171066284e-01 2.453633397817611694e-01 2.858458161354064941e-01 2.904142141342163086e-01 2.315310016274452209e-02 -4.893224686384201050e-02 -2.283430993556976318e-01 -2.283708937466144562e-02 3.341417014598846436e-01 9.952528774738311768e-02 -7.158913463354110718e-02 9.973565489053726196e-02 -4.716047346591949463e-01 3.016179203987121582e-01 4.519551992416381836e-02 -1.651527360081672668e-02 -2.418187707662582397e-01 1.672079972922801971e-02 -1.698563843965530396e-01 -6.341875344514846802e-02 1.794398427009582520e-01 8.272862434387207031e-02
-3.868326246738433838e-01 4.966160282492637634e-02 3.511168807744979858e-02 -1.908297389745712280e-01 -1.263529211282730103e-01 1.479927897453308105e-01 -3.076708614826202393e-01 -6.360560189932584763e-03 -3.521335893310606480e-04 3.350076973438262939e-01 2.697589108720421791e-03 -1.305115818977355957e-01 3.120275735855102539e-01 6.207491084933280945e-02 1.602681875228881836e-01 2.037664502859115601e-01 3.632010519504547119e-02 -2.942189276218414307e-01 4.432494565844535828e-02 5.074185132980346680e-02 -3.893085988238453865e-03 9.498596191406250000e-02 -4.129571467638015747e-02 -1.370840333402156830e-02 -1.529370844364166260e-01 1.496285498142242432e-01 -2.817643582820892334e-01 1.840754002332687378e-01 1.372581869363784790e-01 1.768958568572998047e-01 2.081748694181442261e-01 1.552691310644149780e-01
-2.860721349716186523e-01 7.659617066383361816e-02 2.106503993272781372e-01 -1.044249162077903748e-01 -8.454264700412750244e-02 -3.878655284643173218e-02 1.115697324275970459e-01 -4.013846628367900848e-03 2.906941622495651245e-02 -1.540687382221221924e-01 1.174048855900764465e-01 2.739954590797424316e-01 6.192198023200035095e-02 -1.670613288879394531e-01 1.257990002632141113e-01 -1.120148319751024246e-02 -1.913395524024963379e-02 -1.780112087726593018e-01 4.379806518554687500e-01 -1.476242095232009888e-01 -2.832131683826446533e-01 3.163864836096763611e-02 -1.982827335596084595e-01 2.173505872488021851e-01 -3.336493074893951416e-01 1.673514544963836670e-01 -1.814536601305007935e-01 -1.457943469285964966e-01 -4.518772661685943604e-02 1.757253892719745636e-02 -8.288304507732391357e-02 2.420647740364074707e-01
-2.186970710754394531e-01 -8.802983909845352173e-02 -6.501486897468566895e-02 -1.634492576122283936e-01 8.906739205121994019e-02 -9.893153607845306396e-02 -7.087862491607666016e-02 2.212924361228942871e-01 2.368436157703399658e-01 8.071439713239669800e-02 4.884020611643791199e-02 1.269368529319763184e-01 3.181525766849517822e-01 1.295224763453006744e-03 7.194750010967254639e-02 1.072292774915695190e-01 1.401752233505249023e-01 -1.947284191846847534e-01 -3.453103080391883850e-02 -1.829067245125770569e-02 1.141789555549621582e-01 1.250179409980773926e-01 -1.001521125435829163e-01 4.404259920120239258e-01 1.605690717697143555e-01 2.661058902740478516e-01 -1.376484185457229614e-01 1.761602312326431274e-01 -3.225135803222656250e-01 -1.139657273888587952e-01 -2.153517007827758789e-01 2.025806605815887451e-01
-1.016106829047203064e-01 -9.463192522525787354e-02 -3.964556008577346802e-02 1.329839974641799927e-01 1.070263981819152832e-02 2.618655264377593994e-01 2.446217648684978485e-02 -7.768368721008300781e-02 -3.986953198909759521e-02 9.052587300539016724e-02 -3.212905526161193848e-01 -6.589232385158538818e-02 1.684155762195587158e-01 9.900514781475067139e-02 3.456146419048309326e-01 4.549026116728782654e-02 -6.853675842285156250e-02 -3.706834018230438232e-01 -5.416442081332206726e-02 -9.455322474241256714e-02 -7.050424069166183472e-02 2.706825733184814453e-01 -1.264831721782684326e-01 7.559432834386825562e-02 -3.105728328227996826e-01 9.589658677577972412e-02 4.688666376750916243e-04 3.589204251766204834e-01 -1.179360598325729370e-01 -1.319595128297805786e-01 1.115327998995780945e-01 2.773738503456115723e-01
-4.813588038086891174e-02 -6.042005121707916260e-02 -8.442366123199462891e-02 -1.352771930396556854e-02 6.352155655622482300e-02 1.310607343912124634e-01 2.450036704540252686e-01 -6.554492563009262085e-02 1.585571318864822388e-01 2.500705793499946594e-02 -1.280776709318161011e-01 -1.076480969786643982e-01 2.390347272157669067e-01 2.271184325218200684e-01 4.270833730697631836e-01 -1.598277539014816284e-01 1.913967281579971313e-01 -3.917478024959564209e-02 9.121461212635040283e-02 -1.298235822468996048e-02 1.231661885976791382e-01 -7.551604509353637695e-02 -4.490134716033935547e-01 4.516158998012542725e-02 -7.988321036100387573e-02 1.407449543476104736e-01 7.629492878913879395e-02 2.403061687946319580e-01 -2.793425917625427246e-01 -5.548877269029617310e-02 -5.662871152162551880e-02 2.924143970012664795e-01
-5.867514386773109436e-02 4.568372666835784912e-02 5.264369025826454163e-02 -1.684137284755706787e-01 -1.555498223751783371e-02 -2.694463431835174561e-01 1.644004434347152710e-01 1.852891989983618259e-03 1.097940653562545776e-01 -7.277438789606094360e-02 2.189440429210662842e-01 -2.291600778698921204e-02 2.193089723587036133e-01 3.788574635982513428e-01 2.156898826360702515e-01 2.591585814952850342e-01 2.057833969593048096e-01 -1.795103549957275391e-01 2.630929052829742432e-01 9.901300817728042603e-02 7.893823087215423584e-02 3.293617442250251770e-02 -5.598875880241394043e-02 2.884461879730224609e-01 -5.176082253456115723e-02 1.682455837726593018e-01 -8.838751912117004395e-02 3.733291029930114746e-01 -1.559180915355682373e-01 8.804842084646224976e-02 -1.112062484025955200e-01 1.499585807323455811e-01
-2.349180877208709717e-01 4.488018527626991272e-02 2.346605360507965088e-01 1.395417004823684692e-01 -8.827078342437744141e-02 -3.467010706663131714e-02 2.799529731273651123e-01 -2.344139367341995239e-01 5.432955548167228699e-02 -6.167339906096458435e-02 -2.702044546604156494e-01 1.081909164786338806e-01 2.602335512638092041e-01 1.535900086164474487e-01 -1.100800186395645142e-02 -1.774401664733886719e-01 -1.483824402093887329e-01 -3.772105872631072998e-01 -3.268979117274284363e-02 1.322749555110931396e-01 -1.746983975172042847e-01 2.091538459062576294e-01 -1.925654411315917969e-01 5.754128843545913696e-02 1.930002123117446899e-02 1.798499934375286102e-02 -6.097575277090072632e-02 9.844747930765151978e-02 -5.466961488127708435e-02 -2.279913574457168579e-01 -3.283122777938842773e-01 1.927807033061981201e-01
6.889987271279096603e-04 2.364484816789627075e-01 -1.161378547549247742e-01 -3.529783487319946289e-01 -2.167107909917831421e-01 2.173387408256530762e-01 9.648096561431884766e-02 -1.001525446772575378e-01 4.083927720785140991e-02 4.825764801353216171e-03 -1.210380643606185913e-01 -1.135556250810623169e-01 2.369036078453063965e-01 -1.379156857728958130e-01 3.491585850715637207e-01 2.058130204677581787e-01 -3.507439419627189636e-02 -6.311624497175216675e-02 1.124558076262474060e-01 -1.490276753902435303e-01 -1.258825063705444336e-01 3.942465782165527344e-01 -1.529769748449325562e-01 1.469824761152267456e-01 9.474298357963562012e-02 4.900038242340087891e-02 -1.623863279819488525e-01 -1.875502169132232666e-01 -9.361506998538970947e-02 1.610941588878631592e-01 -2.143018878996372223e-03 2.445949465036392212e-01
1.811892911791801453e-02 -1.504292786121368408e-01 -9.515827894210815430e-02 -9.662495553493499756e-02 -1.833693981170654297e-01 1.196669135242700577e-02 3.579721152782440186e-01 1.173698343336582184e-02 -4.834766685962677002e-02 1.964707970619201660e-01 1.058518663048744202e-01 1.679190695285797119e-01 4.241549670696258545e-01 1.095798313617706299e-01 1.202891916036605835e-01 2.486210912466049194e-01 1.860116422176361084e-02 1.295418478548526764e-02 3.248772621154785156e-01 -1.916379332542419434e-01 1.154117658734321594e-01 -9.925187379121780396e-02 -4.977980256080627441e-02 3.227974176406860352e-01 -1.397206783294677734e-01 3.441033139824867249e-02 -1.925130039453506470e-01 4.726004600524902344e-02 3.941902145743370056e-02 -3.698938712477684021e-02 -3.684579953551292419e-02 3.333970606327056885e-01
-2.891653776168823242e-01 -2.161278724670410156e-01 3.720059394836425781e-01 -1.276099383831024170e-01 -3.645804151892662048e-02 1.271678134799003601e-02 -1.813544631004333496e-01 2.945637097582221031e-03 -1.131691597402095795e-02 3.041466698050498962e-02 9.778831899166107178e-02 -7.972653955221176147e-02 2.559072375297546387e-01 -1.388647705316543579e-01 1.215603575110435486e-01 9.677927196025848389e-02 -4.482977464795112610e-02 -3.901496529579162598e-01 8.491476997733116150e-03 -2.924535870552062988e-01 -2.220775187015533447e-01 3.152290359139442444e-02 -2.846870124340057373e-01 6.184915453195571899e-02 -1.909544169902801514e-01 1.671715676784515381e-01 -2.705914080142974854e-01 6.518794596195220947e-02 6.587393581867218018e-02 1.576063036918640137e-01 8.102879673242568970e-02 4.569043219089508057e-02
-1.234263628721237183e-01 1.229286417365074158e-01 -1.667841076850891113e-01 -2.418386191129684448e-01 -1.206539869308471680e-01 8.003923296928405762e-02 3.493018448352813721e-02 -3.990363180637359619e-01 -6.869473308324813843e-02 1.104006692767143250e-01 -2.653912603855133057e-01 2.146410793066024780e-01 2.300677448511123657e-01 2.140652090311050415e-01 1.111783180385828018e-02 1.173678189516067505e-01 1.580947041511535645e-01 2.246883362531661987e-01 8.346946537494659424e-02 4.749208223074674606e-03 1.528490930795669556e-01 -5.946519784629344940e-03 -2.915243208408355713e-01 1.334718614816665649e-01 1.135431304574012756e-01 1.389104127883911133e-01 -2.265022397041320801e-01 -1.538159102201461792e-01 -1.676414757966995239e-01 -2.245465070009231567e-01 -9.063015133142471313e-02 2.309029847383499146e-01
-1.955097019672393799e-01 7.870943844318389893e-02 -6.144162267446517944e-02 2.043334953486919403e-02 -1.054523587226867676e-01 7.122542709112167358e-02 -1.233987659215927124e-01 -3.247691690921783447e-01 1.145991403609514236e-02 3.134468495845794678e-01 -8.157786726951599121e-02 3.751336038112640381e-02 6.421709898859262466e-03 -8.937747776508331299e-02 8.575238287448883057e-02 -7.764214277267456055e-02 2.812540531158447266e-02 5.999084562063217163e-02 9.146175533533096313e-02 -1.642894931137561798e-03 2.158660255372524261e-02 3.252715170383453369e-01 -1.051338165998458862e-01 3.749290108680725098e-02 -9.608362801373004913e-03 2.544345259666442871e-01 -4.962129890918731689e-01 -1.776960492134094238e-02 -3.820764720439910889e-01 -2.750861346721649170e-01 -6.765984743833541870e-02 1.324748992919921875e-01
-2.926561832427978516e-01 4.097988903522491455e-01 3.654623627662658691e-01 -1.220346689224243164e-01 -1.674901843070983887e-01 1.359471231698989868e-01 -9.857588261365890503e-02 -2.160229831933975220e-01 9.319231659173965454e-02 -2.729365415871143341e-02 -4.150725528597831726e-02 -1.818060725927352905e-01 2.175047993659973145e-01 8.705800026655197144e-02 4.121005907654762268e-02 1.034758606692776084e-04 8.695438504219055176e-02 -1.527021676301956177e-01 1.156761590391397476e-02 -3.142245113849639893e-02 -1.763905733823776245e-01 1.168641522526741028e-01 -5.571625381708145142e-02 -3.379257768392562866e-02 -1.868895292282104492e-01 4.699213802814483643e-02 -3.991076946258544922e-01 2.629761695861816406e-01 1.211117729544639587e-01 -9.457731992006301880e-02 -3.441245853900909424e-02 1.511911898851394653e-01
1.150862798094749451e-01 3.029626421630382538e-02 -5.676940828561782837e-02 -1.093869954347610474e-01 -3.783050477504730225e-01 9.396531432867050171e-02 -2.697511948645114899e-02 6.684495601803064346e-03 2.679267525672912598e-01 2.986910939216613770e-01 -1.740995794534683228e-01 1.137352436780929565e-01 5.980457365512847900e-02 1.929094828665256500e-02 1.529288440942764282e-01 1.083366125822067261e-01 1.135070249438285828e-01 -2.587018013000488281e-01 3.350534439086914062e-01 3.570465743541717529e-02 -2.266286164522171021e-01 6.842140853404998779e-02 -2.489213645458221436e-01 6.347553431987762451e-02 7.546584308147430420e-02 9.498577564954757690e-02 -5.331790074706077576e-02 8.722330443561077118e-03 -2.339237332344055176e-01 -3.473740816116333008e-01 1.848065406084060669e-01 1.790373921394348145e-01
-2.790197134017944336e-01 1.026458442211151123e-01 -2.520617246627807617e-01 -6.804715096950531006e-02 -1.686321645975112915e-01 -1.151867657899856567e-01 1.888078451156616211e-01 -1.863321363925933838e-01 1.181225776672363281e-01 2.328497767448425293e-01 -4.700111225247383118e-03 -1.046067476272583008e-01 3.523986637592315674e-01 2.249081581830978394e-01 1.315596997737884521e-01 1.185288429260253906e-01 -3.045934811234474182e-02 -1.666424050927162170e-02 -1.096571050584316254e-02 -2.380008846521377563e-01 -6.959943473339080811e-02 4.190576821565628052e-02 -8.442338556051254272e-03 -7.022239267826080322e-02 -7.714952528476715088e-02 -1.756602674722671509e-01 -9.988723695278167725e-02 4.094941318035125732e-01 -2.447167932987213135e-01 -5.899506434798240662e-02 -2.088120877742767334e-01 2.347289621829986572e-01
-9.243734180927276611e-02 2.841298282146453857e-02 -2.534973919391632080e-01 -1.884280294179916382e-01 -5.336570367217063904e-02 1.778983026742935181e-01 -3.382189199328422546e-02 -7.742417603731155396e-02 9.182121604681015015e-02 -1.683914661407470703e-02 4.683057963848114014e-02 2.108123004436492920e-01 2.157211303710937500e-01 3.809134662151336670e-01 1.855885833501815796e-01 3.070953786373138428e-01 -8.276610635221004486e-03 -1.122588366270065308e-01 -7.554566254839301109e-04 8.529840409755706787e-02 7.000622153282165527e-02 -2.882709801197052002e-01 -1.300851702690124512e-01 3.012915551662445068e-01 1.800403147935867310e-01 2.166699618101119995e-01 7.856977730989456177e-02 -1.339908391237258911e-01 -5.682542920112609863e-02 1.678246855735778809e-01 1.487309634685516357e-01 3.175970613956451416e-01
-2.013375759124755859e-01 4.017191529273986816e-01 7.749374955892562866e-02 -1.439518183469772339e-01 -6.736249476671218872e-02 1.714379191398620605e-01 -2.460070252418518066e-01 -1.810678541660308838e-01 -1.085437312722206116e-01 3.024962842464447021e-01 -1.431266367435455322e-01 -2.331588864326477051e-01 3.231407105922698975e-01 9.317910671234130859e-02 2.369049377739429474e-02 -1.403405666351318359e-01 3.520565479993820190e-02 -2.415330857038497925e-01 2.297302335500717163e-01 -5.968543142080307007e-02 8.913292735815048218e-02 -8.404694497585296631e-02 -1.063998043537139893e-02 -2.147548831999301910e-02 -1.232000738382339478e-01 2.674229443073272705e-01 -8.420361578464508057e-02 2.104258537292480469e-01 8.652506023645401001e-02 -7.124093174934387207e-02 -9.585606306791305542e-02 2.032703459262847900e-01
-1.755319088697433472e-01 5.061802640557289124e-02 2.286050617694854736e-01 1.995472311973571777e-01 -2.576093971729278564e-01 1.225249394774436951e-01 -1.651666313409805298e-01 -2.349000982940196991e-02 -9.686733037233352661e-02 1.253318488597869873e-01 4.209763929247856140e-02 2.203482575714588165e-02 3.998292684555053711e-01 1.330854296684265137e-01 1.019995138049125671e-01 3.003192543983459473e-01 2.209476828575134277e-01 -3.990231081843376160e-02 -3.806721791625022888e-02 -2.365249395370483398e-01 -9.811327606439590454e-02 -1.113060638308525085e-01 -1.703935414552688599e-01 -5.233721435070037842e-02 -1.655705869197845459e-01 2.516137063503265381e-01 -3.057610988616943359e-01 -1.568419784307479858e-01 2.619508467614650726e-02 2.643707208335399628e-03 -1.455703377723693848e-01 2.598701417446136475e-01
-1.512937396764755249e-01 -2.027593851089477539e-01 7.413764297962188721e-02 -3.362599909305572510e-01 -2.967081665992736816e-01 8.566806092858314514e-03 -9.678605012595653534e-03 -2.479872405529022217e-01 1.888555139303207397e-01 -9.615226089954376221e-02 1.259092092514038086e-01 -7.997895032167434692e-02 1.556189060211181641e-01 1.854939907789230347e-01 2.359774410724639893e-01 1.292932182550430298e-01 -7.297845091670751572e-03 -4.458986595273017883e-02 3.722218573093414307e-01 6.980590522289276123e-02 -1.028170809149742126e-01 -1.461174488067626953e-01 -1.205185651779174805e-01 2.126085013151168823e-01 1.253197249025106430e-02 -3.981891646981239319e-02 -1.800727099180221558e-01 -1.699833571910858154e-02 -2.065114974975585938e-01 2.066334187984466553e-01 2.092630416154861450e-01 2.623679935932159424e-01
-5.423864126205444336e-01 8.519282937049865723e-02 -3.342295810580253601e-02 -1.062227338552474976e-01 -9.475701302289962769e-02 9.517705440521240234e-02 -1.386106312274932861e-01 -9.307599067687988281e-02 -9.047770500183105469e-02 1.881215721368789673e-01 7.784991711378097534e-02 1.480445452034473419e-02 2.675428390502929688e-01 2.342448085546493530e-01 5.430668964982032776e-02 -9.802703559398651123e-02 -3.068376146256923676e-02 -3.486804962158203125e-01 -5.412500724196434021e-02 -2.319695949554443359e-01 9.036733955144882202e-02 -2.117879390716552734e-01 1.051875725388526917e-01 4.973275959491729736e-02 -6.399190053343772888e-03 4.736324399709701538e-02 -2.698017656803131104e-01 -3.804784268140792847e-02 -3.170063495635986328e-01 1.383075416088104248e-01 -3.725447505712509155e-02 8.960669487714767456e-02
-1.454048305749893188e-01 1.319037750363349915e-02 -4.484298080205917358e-02 -4.409000650048255920e-02 -6.231506913900375366e-02 -8.095823228359222412e-02 4.482294619083404541e-01 -1.803563237190246582e-01 1.440022289752960205e-01 2.832309007644653320e-01 -9.473627805709838867e-02 -1.216163188219070435e-01 2.527399957180023193e-01 7.875116914510726929e-02 2.025903761386871338e-01 8.450340479612350464e-02 -1.640519350767135620e-01 -8.409530669450759888e-02 -1.464087050408124924e-03 -4.282310605049133301e-02 -2.186672538518905640e-01 -1.863736957311630249e-01 -1.845260262489318848e-01 -1.114435791969299316e-01 2.905878238379955292e-02 3.905599415302276611e-01 -3.674690425395965576e-01 -4.065893217921257019e-02 -1.652280092239379883e-01 6.168112531304359436e-02 3.156814351677894592e-02 2.928664349019527435e-02
-3.349759280681610107e-01 -4.412869736552238464e-02 -9.572791308164596558e-02 5.298680067062377930e-02 -3.085942566394805908e-02 1.644217669963836670e-01 -6.025782600045204163e-02 -3.156968653202056885e-01 -8.094991557300090790e-03 5.548715218901634216e-02 8.944177627563476562e-02 3.711279928684234619e-01 1.586562693119049072e-01 2.193735688924789429e-01 6.115847826004028320e-02 2.135469466447830200e-01 1.679853349924087524e-01 -4.466956481337547302e-03 1.176204383373260498e-01 1.049570143222808838e-01 -2.842948734760284424e-01 2.108028233051300049e-01 -2.012020647525787354e-01 1.224755793809890747e-01 9.950138628482818604e-02 2.317330390214920044e-01 -5.472334474325180054e-02 -3.033511340618133545e-01 1.023364439606666565e-02 -3.207164630293846130e-02 1.187583357095718384e-01 2.517598271369934082e-01
-1.737322062253952026e-01 1.051296889781951904e-01 2.964732348918914795e-01 7.109716534614562988e-02 -2.787845730781555176e-01 3.190689384937286377e-01 -9.420002251863479614e-02 4.818915203213691711e-02 1.378615945577621460e-02 -9.422083199024200439e-02 2.952875494956970215e-01 1.163266822695732117e-01 4.501286745071411133e-01 4.608320817351341248e-02 1.797071471810340881e-02 2.944732308387756348e-01 6.375723332166671753e-02 -6.907971948385238647e-02 1.764136701822280884e-01 -1.178539544343948364e-01 -4.342956468462944031e-03 6.580362468957901001e-02 -7.833162695169448853e-02 -1.585615724325180054e-01 4.890857264399528503e-02 2.080295979976654053e-01 -1.668834090232849121e-01 -1.158337518572807312e-01 -1.191692054271697998e-01 -1.341942697763442993e-03 -1.010171249508857727e-01 2.696341574192047119e-01
5.981464311480522156e-02 -2.154305726289749146e-01 -1.538110226392745972e-01 -2.171499580144882202e-01 -3.639456629753112793e-01 -4.120961576700210571e-02 -4.565855860710144043e-02 3.868164867162704468e-02 -1.558851599693298340e-01 -1.709461025893688202e-02 -6.543036550283432007e-02 9.301935881376266479e-02 2.498568147420883179e-01 8.608003705739974976e-02 3.157926499843597412e-01 2.521314322948455811e-01 1.236689612269401550e-01 -2.904995977878570557e-01 1.925744861364364624e-01 1.087156608700752258e-01 -4.066416248679161072e-02 8.528623729944229126e-02 1.174416206777095795e-02 7.007395848631858826e-03 -1.639336943626403809e-01 2.315481156110763550e-01 -1.757692098617553711e-01 -1.468911617994308472e-01 -3.045857846736907959e-01 -1.270467042922973633e-01 -2.176335155963897705e-01 1.544797569513320923e-01
-2.715886831283569336e-01 -2.821345627307891846e-02 -1.065802350640296936e-01 -7.141811074689030647e-04 -4.677241444587707520e-01 -4.945790022611618042e-02 -2.830281853675842285e-02 1.744548380374908447e-01 -3.248373270034790039e-01 -1.026286650449037552e-02 -1.395157128572463989e-01 9.408082067966461182e-02 2.030646502971649170e-01 6.747255474328994751e-02 2.034852504730224609e-01 1.106473505496978760e-01 1.562803983688354492e-01 -1.672826260328292847e-01 1.892323940992355347e-01 -1.398654133081436157e-01 3.997205570340156555e-02 -7.341650128364562988e-02 -2.179725319147109985e-01 -1.455864310264587402e-01 1.779268682003021240e-02 2.862513363361358643e-01 -2.466232329607009888e-01 -1.405149400234222412e-01 -1.350601464509963989e-01 7.468914240598678589e-02 -2.363446652889251709e-01 4.778101295232772827e-02
-2.826285362243652344e-01 -1.695676892995834351e-02 2.693253755569458008e-01 3.015223704278469086e-02 -1.142225190997123718e-01 8.943023160099983215e-03 -1.169193163514137268e-02 1.810663044452667236e-01 -1.651677191257476807e-01 -1.184955984354019165e-01 -1.888892501592636108e-01 -1.119455918669700623e-01 2.232559025287628174e-01 9.512629359960556030e-02 1.410709694027900696e-02 1.121723800897598267e-01 2.560990154743194580e-01 -2.328532487154006958e-01 3.845217227935791016e-01 -2.893516421318054199e-01 -2.071131765842437744e-01 -3.247798979282379150e-02 -2.376221865415573120e-01 7.111294567584991455e-02 -1.565831899642944336e-02 9.491961449384689331e-02 -2.357244640588760376e-01 7.670082896947860718e-02 -6.323958188295364380e-02 2.733710408210754395e-01 8.345799893140792847e-02 1.608489453792572021e-01
-1.266766190528869629e-01 3.129758536815643311e-01 -2.106952816247940063e-01 -6.746368110179901123e-02 -3.344857320189476013e-02 2.761649191379547119e-01 5.904249474406242371e-02 1.527176499366760254e-01 -1.154885664582252502e-01 1.645760610699653625e-02 7.331663370132446289e-02 1.263004839420318604e-01 3.787349462509155273e-01 -4.735178127884864807e-02 2.336924970149993896e-01 -2.425212151138111949e-04 1.523070633411407471e-01 1.311546540819108486e-03 4.202663898468017578e-02 -1.721118986606597900e-01 6.859851535409688950e-03 -1.281510889530181885e-01 1.880674809217453003e-01 -2.732529719651211053e-05 2.725495398044586182e-01 2.072779834270477295e-01 -3.546487092971801758e-01 5.125183984637260437e-02 -1.341933608055114746e-01 2.413703352212905884e-01 8.100007474422454834e-02 2.504501044750213623e-01
-2.823488041758537292e-02 5.206640064716339111e-02 -9.749421849846839905e-03 -1.976999789476394653e-01 -2.135006040334701538e-01 -1.663552075624465942e-01 3.172140941023826599e-02 -6.054982915520668030e-02 1.368594355881214142e-03 1.737846881151199341e-01 -2.179422527551651001e-01 3.332588970661163330e-01 1.304819732904434204e-01 1.419650167226791382e-01 1.386406421661376953e-01 -1.106189936399459839e-01 1.145267039537429810e-01 -1.900932043790817261e-01 1.336758285760879517e-01 1.970744132995605469e-01 1.057786345481872559e-01 -6.966034322977066040e-02 -1.360985636711120605e-01 2.821732759475708008e-01 2.203883826732635498e-01 4.139722585678100586e-01 -2.803361713886260986e-01 -9.723613969981670380e-03 1.113008782267570496e-01 -1.095720101147890091e-02 -5.660296604037284851e-02 2.957994341850280762e-01
7.723028957843780518e-02 3.645887076854705811e-01 -1.360488235950469971e-01 -3.359860181808471680e-02 -1.418359279632568359e-01 -7.450972497463226318e-02 2.654643058776855469e-01 -2.215049564838409424e-01 1.267967224121093750e-01 -4.903285205364227295e-02 -1.824815273284912109e-01 4.934976622462272644e-02 2.352072149515151978e-01 -2.226400189101696014e-02 2.408222854137420654e-01 1.038311123847961426e-01 1.407911330461502075e-01 1.451211664971197024e-05 2.819444239139556885e-01 6.794440746307373047e-02 -2.052051573991775513e-01 2.660020887851715088e-01 -1.926528960466384888e-01 4.882817715406417847e-02 4.420722648501396179e-02 8.915515989065170288e-02 -2.345408201217651367e-01 1.625880450010299683e-01 -2.296029329299926758e-01 1.801847666501998901e-01 7.740500383079051971e-03 2.908067703247070312e-01
-2.439477480947971344e-02 4.568693935871124268e-01 -1.572862416505813599e-01 -1.220077797770500183e-01 -1.714164614677429199e-01 1.418062001466751099e-01 1.432527452707290649e-01 7.607351243495941162e-02 5.623019114136695862e-02 1.284883618354797363e-01 -2.798964679241180420e-01 1.026040017604827881e-01 2.297285050153732300e-01 -1.817984580993652344e-01 -3.628054633736610413e-02 1.619669646024703979e-01 2.867875248193740845e-02 3.773267567157745361e-02 1.847815513610839844e-01 1.448397636413574219e-01 -1.559588909149169922e-01 2.417159527540206909e-01 -1.691347658634185791e-01 7.027667015790939331e-02 6.785587221384048462e-02 1.056327074766159058e-01 -2.822378575801849365e-01 1.766598224639892578e-01 -1.777570098638534546e-01 4.149798676371574402e-02 1.762403361499309540e-02 3.455566167831420898e-01
-1.877536624670028687e-01 -1.747968792915344238e-01 3.100411593914031982e-01 2.791536040604114532e-02 1.221531629562377930e-01 1.218666788190603256e-02 1.505740731954574585e-01 -2.569156289100646973e-01 -7.686212658882141113e-03 1.865668594837188721e-01 -6.427133828401565552e-02 -4.598993342369794846e-03 6.872195005416870117e-02 3.976215049624443054e-02 3.069590330123901367e-01 1.256587728857994080e-02 1.203270033001899719e-01 -6.971098482608795166e-02 2.254824936389923096e-01 -4.614751785993576050e-02 1.139929220080375671e-01 2.150030136108398438e-01 -1.447672396898269653e-01 3.549199402332305908e-01 -5.289678461849689484e-03 3.591927140951156616e-02 -3.615506291389465332e-01 2.106236517429351807e-01 -2.987501025199890137e-01 -6.867444608360528946e-03 -1.494495421648025513e-01 1.653727293014526367e-01
-3.291889559477567673e-03 -5.142521858215332031e-02 1.831113845109939575e-01 -1.341541856527328491e-01 -2.347317524254322052e-02 -1.427124533802270889e-02 2.157081961631774902e-01 -6.361740082502365112e-02 3.136103451251983643e-01 -2.052965760231018066e-01 4.060761071741580963e-03 3.052199184894561768e-01 2.573970556259155273e-01 1.412466466426849365e-01 9.079279750585556030e-02 6.766943633556365967e-02 -1.710857897996902466e-01 -2.795888483524322510e-01 4.926998913288116455e-02 -1.210955530405044556e-01 -8.141878247261047363e-02 -1.825669705867767334e-01 -1.321269124746322632e-01 1.125299036502838135e-01 7.068380713462829590e-02 1.958630979061126709e-01 -5.183055400848388672e-01 9.538920223712921143e-02 1.150322481989860535e-01 1.326282471418380737e-01 -7.237661629915237427e-02 1.000691279768943787e-01
-3.329758942127227783e-01 1.260137856006622314e-01 2.001575678586959839e-01 5.401937291026115417e-03 -7.533218711614608765e-02 -3.097334690392017365e-02 -9.139112383127212524e-02 1.198300524265505373e-04 -2.012394219636917114e-01 -6.050264090299606323e-02 -2.457961440086364746e-01 -5.844350904226303101e-03 2.919878959655761719e-01 -3.790690749883651733e-02 1.375180184841156006e-01 -4.238953348249197006e-03 2.090210318565368652e-01 -2.715406417846679688e-01 2.176083922386169434e-01 -9.197310358285903931e-02 -3.325407505035400391e-01 8.779063075780868530e-02 4.988492652773857117e-02 2.601263821125030518e-01 -5.807419866323471069e-02 1.030303537845611572e-01 -2.684098295867443085e-02 -2.394134998321533203e-01 -8.160797506570816040e-02 -2.884822189807891846e-01 9.561672806739807129e-02 2.742354571819305420e-01
-5.676075071096420288e-02 9.243122301995754242e-03 1.142854318022727966e-01 -2.173840999603271484e-01 -2.243945896625518799e-01 -1.214810013771057129e-01 -1.876564770936965942e-01 -1.449292153120040894e-01 1.870253831148147583e-01 -3.823369368910789490e-02 -2.365713119506835938e-01 -1.772384643554687500e-01 3.303446769714355469e-01 3.727115318179130554e-02 2.089145220816135406e-02 8.796339482069015503e-02 2.344692498445510864e-02 5.233310535550117493e-02 -2.596705257892608643e-01 8.671402186155319214e-02 -7.035098224878311157e-02 4.355091229081153870e-02 -2.768376767635345459e-01 7.191505283117294312e-02 1.574027240276336670e-01 3.674278855323791504e-01 -2.483506798744201660e-01 -1.357185393571853638e-01 -7.614830136299133301e-02 -8.492222428321838379e-02 1.028740480542182922e-01 3.770569264888763428e-01
-4.216387495398521423e-02 1.822873502969741821e-01 1.546199768781661987e-01 9.680072218179702759e-02 -1.320403218269348145e-01 3.266568854451179504e-02 2.555362582206726074e-01 -3.001242578029632568e-01 -1.831834018230438232e-01 -5.899957939982414246e-02 -5.285652354359626770e-02 2.854920029640197754e-01 2.864290177822113037e-01 2.675836086273193359e-01 9.612802416086196899e-02 1.741859763860702515e-01 -2.396869361400604248e-01 -1.999950855970382690e-01 8.104572445154190063e-02 -8.138356357812881470e-02 -3.988602757453918457e-01 -4.209557175636291504e-02 -1.115565970540046692e-01 -9.515652805566787720e-02 -1.812573075294494629e-01 8.398047089576721191e-02 -1.440368592739105225e-01 1.220313608646392822e-01 -3.242483735084533691e-02 2.348524481058120728e-01 -4.774451628327369690e-02 1.274670064449310303e-01
-6.772285699844360352e-02 1.598816663026809692e-01 1.702913939952850342e-01 9.338718652725219727e-02 -6.932107359170913696e-02 -9.930790960788726807e-02 1.937636435031890869e-01 -1.823248863220214844e-01 -1.362109780311584473e-01 -1.777427196502685547e-01 1.880549490451812744e-01 3.528065383434295654e-01 7.920094579458236694e-02 4.006370529532432556e-02 -1.187579855322837830e-01 -9.799857437610626221e-02 3.203927772119641304e-03 -3.473221659660339355e-01 2.549543380737304688e-01 -9.799983352422714233e-02 -1.001976653933525085e-01 -6.891068536788225174e-03 -1.566556990146636963e-01 2.350283563137054443e-01 -9.957278519868850708e-02 3.159119486808776855e-01 -1.448526084423065186e-01 -1.615090854465961456e-02 -1.282987445592880249e-01 -2.271383851766586304e-01 -1.266892701387405396e-01 3.239336609840393066e-01
-2.849231362342834473e-01 4.629633948206901550e-02 2.055031061172485352e-01 1.644936650991439819e-01 -2.470902055501937866e-01 3.167196512222290039e-01 1.260696202516555786e-01 -4.381057247519493103e-02 -1.866900324821472168e-01 2.727696895599365234e-01 -2.399377375841140747e-01 2.312494367361068726e-01 1.901302188634872437e-01 1.958942115306854248e-01 1.375865489244461060e-01 1.869916915893554688e-02 9.956718422472476959e-03 -2.554989233613014221e-02 2.106738388538360596e-01 -2.448680102825164795e-01 -2.515367269515991211e-01 4.781826958060264587e-02 5.266539379954338074e-02 8.568760752677917480e-02 5.253566056489944458e-02 5.215672031044960022e-02 -1.662560999393463135e-01 1.009067636914551258e-03 -3.361773788928985596e-01 -1.523962914943695068e-01 -2.074854075908660889e-02 5.949161201715469360e-02
-1.501422375440597534e-01 1.169580966234207153e-01 3.070243895053863525e-01 2.334245890378952026e-01 -3.117621503770351410e-02 1.200476437807083130e-01 -1.912573277950286865e-01 -1.210123822093009949e-01 -1.717936843633651733e-01 -9.729927033185958862e-02 8.169187605381011963e-02 5.197038874030113220e-02 2.784588336944580078e-01 -2.144469134509563446e-02 4.017729759216308594e-01 1.872358610853552818e-03 -6.970582157373428345e-02 3.867856413125991821e-02 1.393572837114334106e-01 7.499197125434875488e-02 -2.342288196086883545e-01 3.415097016841173172e-03 -5.981917958706617355e-03 -2.789875725284218788e-03 1.690715923905372620e-02 3.466074168682098389e-01 -2.693600952625274658e-01 1.018398031592369080e-01 -8.770421147346496582e-02 -1.268091648817062378e-01 1.704938709735870361e-01 3.437066376209259033e-01
-3.048591315746307373e-01 7.004462182521820068e-02 2.485519051551818848e-01 7.598289102315902710e-02 -1.291366517543792725e-01 1.077986508607864380e-01 2.658737003803253174e-01 4.352454468607902527e-02 1.914554536342620850e-01 1.345408856868743896e-01 3.578215464949607849e-02 -2.420588955283164978e-02 2.745983749628067017e-02 1.767702214419841766e-02 3.544565737247467041e-01 -1.298013329505920410e-01 1.135071739554405212e-01 -2.582766413688659668e-01 -1.492520421743392944e-01 1.835992783308029175e-01 -1.511686295270919800e-01 -5.221690237522125244e-02 -2.671197950839996338e-01 6.974762305617332458e-03 1.154009029269218445e-01 8.607020974159240723e-02 -4.655354917049407959e-01 -9.122236073017120361e-02 4.972494393587112427e-02 -2.866473980247974396e-03 -4.304486513137817383e-02 2.255803942680358887e-01
-4.049288928508758545e-01 1.140786334872245789e-01 -8.984161913394927979e-02 1.375870555639266968e-01 -1.970525979995727539e-01 -8.801503479480743408e-02 2.434877492487430573e-02 3.338558599352836609e-02 1.169489845633506775e-01 6.370419263839721680e-02 -2.970320284366607666e-01 -7.874144613742828369e-02 5.015604570508003235e-02 1.959940940141677856e-01 1.496191322803497314e-01 1.986884474754333496e-01 3.509460762143135071e-02 -1.047414541244506836e-01 -4.101129621267318726e-02 4.221614077687263489e-02 -2.563958764076232910e-01 -1.314917802810668945e-01 -1.105297803878784180e-01 8.894570171833038330e-02 -3.917069360613822937e-02 4.183979034423828125e-01 -3.012399077415466309e-01 -1.774116456508636475e-01 -2.685459554195404053e-01 -1.556949615478515625e-01 8.767511695623397827e-03 -1.367754191160202026e-01
-1.756868958473205566e-01 -7.106555160135030746e-03 4.000996351242065430e-01 2.572189271450042725e-01 1.132264787884196267e-05 4.254973530769348145e-01 -5.857560411095619202e-02 -6.718536466360092163e-02 -8.392731845378875732e-02 1.092912778258323669e-01 8.439957350492477417e-02 -9.022976458072662354e-02 2.377341240644454956e-01 1.035352870821952820e-01 3.472218215465545654e-01 -6.150089576840400696e-02 -1.301736682653427124e-01 -3.231792896986007690e-02 1.534726917743682861e-01 -3.667594864964485168e-02 -1.091915667057037354e-01 2.528619486838579178e-03 -7.252947241067886353e-02 2.166426926851272583e-01 1.669412255287170410e-01 1.581240892410278320e-01 -1.354495286941528320e-01 -6.745294481515884399e-02 -1.606242507696151733e-01 -9.108341485261917114e-02 7.418020069599151611e-02 3.250128924846649170e-01
-2.188452184200286865e-01 -3.406977653503417969e-01 4.948325455188751221e-02 -1.251430660486221313e-01 -4.570239037275314331e-02 1.558039039373397827e-01 -1.117697209119796753e-01 -2.471129149198532104e-01 2.171708829700946808e-02 1.660276949405670166e-02 -8.144600689411163330e-02 -3.557320684194564819e-02 1.258977204561233521e-01 -6.905127316713333130e-02 2.152668237686157227e-01 -1.684883087873458862e-01 6.156428530812263489e-02 -4.773853346705436707e-03 3.225000500679016113e-01 -1.123371161520481110e-02 4.626918584108352661e-02 2.608077041804790497e-02 -2.095821946859359741e-01 1.751415878534317017e-01 7.935389876365661621e-02 7.147300243377685547e-02 -3.796173036098480225e-01 9.799120575189590454e-02 -4.302813708782196045e-01 1.947296112775802612e-01 -1.963873654603958130e-01 -4.354906082153320312e-02
-2.108631134033203125e-01 3.434084653854370117e-01 -1.763124167919158936e-01 8.912640623748302460e-03 7.533372938632965088e-02 2.926753461360931396e-02 5.627890117466449738e-03 -1.257049739360809326e-01 1.940641701221466064e-01 2.761461138725280762e-01 -1.393619030714035034e-01 1.028073206543922424e-01 -5.599030852317810059e-02 -6.426632404327392578e-02 1.969868540763854980e-01 2.750741243362426758e-01 -6.456554681062698364e-02 -1.734894365072250366e-01 3.483954071998596191e-01 1.437918990850448608e-01 -2.174418270587921143e-01 3.136861920356750488e-01 -1.175204887986183167e-01 1.390858739614486694e-01 -1.888293400406837463e-02 1.196441650390625000e-01 -2.264647036790847778e-01 5.308208987116813660e-02 -7.495038211345672607e-02 1.816728562116622925e-01 -1.276005357503890991e-01 1.989848017692565918e-01
-2.777771949768066406e-01 -1.530628278851509094e-02 2.432139813899993896e-01 4.698426462709903717e-03 -3.505752235651016235e-02 1.088527515530586243e-01 -2.327440232038497925e-01 -3.611791506409645081e-02 4.973811283707618713e-02 -1.910491138696670532e-01 -4.131964966654777527e-02 6.551584601402282715e-02 2.698304057121276855e-01 -2.259647846221923828e-02 3.517262339591979980e-01 3.312464058399200439e-02 -9.235292673110961914e-02 1.540675014257431030e-02 7.764528691768646240e-02 -2.635604515671730042e-02 -4.067578911781311035e-01 1.985991448163986206e-01 -2.190846502780914307e-01 2.748869732022285461e-02 9.518407285213470459e-02 8.072431385517120361e-02 -3.205444216728210449e-01 3.288237750530242920e-01 -1.059116050601005554e-02 -1.400569677352905273e-01 9.687508642673492432e-02 1.645503938198089600e-01
-1.635163426399230957e-01 7.260031253099441528e-02 1.256141960620880127e-01 2.725163102149963379e-01 -1.155253052711486816e-01 2.966145575046539307e-01 -2.356196492910385132e-01 -8.741080760955810547e-02 -9.969633817672729492e-02 -3.725746879354119301e-03 -5.564572289586067200e-02 -6.222174689173698425e-02 3.173061907291412354e-01 -2.988246455788612366e-02 3.882519006729125977e-01 2.847725450992584229e-01 1.660477370023727417e-01 -1.864830255508422852e-01 2.179639190435409546e-01 -3.030089139938354492e-01 -5.729494243860244751e-02 1.245214864611625671e-01 -7.044517248868942261e-02 4.994540940970182419e-03 9.015079587697982788e-02 1.604526489973068237e-01 -8.736035227775573730e-02 -9.043964743614196777e-02 -1.330718100070953369e-01 -2.363308072090148926e-01 -9.042583405971527100e-02 7.915019989013671875e-02
-2.591538727283477783e-01 1.049785986542701721e-01 1.064904127269983292e-02 -2.773067355155944824e-01 -1.353471577167510986e-01 1.940804570913314819e-01 -3.448638021945953369e-01 -2.624387294054031372e-02 -1.072891354560852051e-01 2.496988773345947266e-01 -4.820857942104339600e-02 1.051285117864608765e-02 1.785035580396652222e-01 -5.219887942075729370e-02 2.853821218013763428e-02 3.744027316570281982e-01 1.543753147125244141e-01 -2.414019256830215454e-01 1.238145083189010620e-01 -1.804398596286773682e-01 1.665443181991577148e-01 -1.440922021865844727e-01 -6.248434633016586304e-02 1.429993212223052979e-01 -3.240277245640754700e-02 2.224204838275909424e-01 -5.641433969140052795e-02 1.737129241228103638e-01 -2.360429316759109497e-01 3.257711976766586304e-02 1.798678040504455566e-01 2.036368101835250854e-01
-2.473440915346145630e-01 1.528988406062126160e-02 1.803593039512634277e-01 1.906447708606719971e-01 -5.208221077919006348e-02 1.228752806782722473e-01 1.836457662284374237e-02 4.714427888393402100e-02 -1.754643768072128296e-01 -2.686021625995635986e-01 -3.458477556705474854e-01 -1.464697718620300293e-01 3.207614123821258545e-01 1.169371083378791809e-01 7.842241227626800537e-02 1.203053295612335205e-01 1.910285353660583496e-01 -2.727537751197814941e-01 3.252899944782257080e-01 -1.099712401628494263e-01 -5.540102720260620117e-02 1.039661467075347900e-01 -1.397007405757904053e-01 1.571721583604812622e-01 -1.972329467535018921e-01 2.827505767345428467e-01 -1.134537830948829651e-01 -1.618186384439468384e-01 -7.188609987497329712e-02 2.059792913496494293e-02 -8.308002352714538574e-02 1.042390391230583191e-01
-3.515999913215637207e-01 8.661131560802459717e-02 1.625249569769948721e-04 -2.275147587060928345e-01 -5.457181856036186218e-02 7.536680251359939575e-02 -8.561442047357559204e-02 1.131885498762130737e-02 -1.700255721807479858e-01 2.771963179111480713e-01 -5.096357781440019608e-03 -7.062378525733947754e-02 2.138524204492568970e-01 -1.460421551018953323e-02 2.117798849940299988e-02 1.962101757526397705e-01 -4.468091949820518494e-02 -2.484878301620483398e-01 4.233792424201965332e-02 -2.976718246936798096e-01 2.194453924894332886e-01 -1.632811129093170166e-01 -9.206550568342208862e-02 1.033586487174034119e-01 -2.860048785805702209e-02 8.276706188917160034e-02 -2.726648747920989990e-01 3.152551054954528809e-01 -1.818492114543914795e-01 3.573968634009361267e-02 1.889978349208831787e-01 3.252026736736297607e-01
-3.775437772274017334e-01 1.979498267173767090e-01 8.043070137500762939e-02 -1.059361845254898071e-01 -5.791069939732551575e-02 -9.456040337681770325e-03 -2.013968229293823242e-01 -7.571611553430557251e-02 -1.982995271682739258e-01 2.996995449066162109e-01 1.637523770332336426e-01 -8.201768994331359863e-02 2.107105404138565063e-01 9.840062260627746582e-02 1.870729476213455200e-01 1.566090732812881470e-01 9.658260643482208252e-02 -2.289485484361648560e-01 2.004049420356750488e-01 -2.061170488595962524e-01 9.984835982322692871e-02 -3.458034396171569824e-01 -6.555050611495971680e-02 -9.650383144617080688e-02 -1.317082643508911133e-01 1.803575307130813599e-01 -2.135884165763854980e-01 1.981097012758255005e-01 -3.801995515823364258e-02 6.085082143545150757e-02 -4.719705902971327305e-04 2.170627713203430176e-01
-1.560900062322616577e-01 1.504399031400680542e-01 -5.741973221302032471e-02 4.189623147249221802e-02 -3.161569684743881226e-02 1.781748086214065552e-01 -2.118032723665237427e-01 -2.544191479682922363e-01 2.612993307411670685e-02 1.554900687187910080e-02 -4.280837178230285645e-01 4.813097417354583740e-02 2.896377444267272949e-01 3.266069293022155762e-01 2.802896499633789062e-01 8.288853615522384644e-02 1.348580718040466309e-01 -1.265697330236434937e-01 -1.398362070322036743e-01 -2.310422956943511963e-01 -1.109929680824279785e-01 -2.225415594875812531e-02 -9.313139319419860840e-02 -3.250655904412269592e-02 -1.810614019632339478e-01 1.757482588291168213e-01 1.281783580780029297e-01 2.394059300422668457e-01 7.741992920637130737e-02 8.552574366331100464e-02 1.481367796659469604e-01 2.019143700599670410e-01
-1.033703014254570007e-01 1.121767461299896240e-01 -3.626394644379615784e-02 3.753624260425567627e-01 -2.036756277084350586e-01 3.914611637592315674e-01 7.188925147056579590e-02 9.313127398490905762e-02 -8.607948571443557739e-02 6.961411982774734497e-02 -1.422697454690933228e-01 5.916687846183776855e-02 4.180946946144104004e-01 3.670911863446235657e-02 2.771630883216857910e-01 2.111210487782955170e-02 5.133291333913803101e-02 -5.494725331664085388e-02 1.402423381805419922e-01 -1.901486665010452271e-01 -2.089028209447860718e-01 -2.687432169914245605e-01 -3.778908774256706238e-02 1.986185461282730103e-01 8.434386551380157471e-02 1.570144146680831909e-01 -1.941847056150436401e-01 1.264191567897796631e-01 -1.255431175231933594e-01 -7.016994059085845947e-02 -1.054507791996002197e-01 3.252500668168067932e-02
-1.732245832681655884e-01 2.948679588735103607e-02 2.913832366466522217e-01 1.647430956363677979e-01 -2.680228352546691895e-01 -8.284940570592880249e-02 -8.735440671443939209e-02 -1.817593723535537720e-01 -7.688181847333908081e-02 -1.854582279920578003e-01 1.892503947019577026e-01 1.395713239908218384e-01 1.988483518362045288e-01 -3.704665228724479675e-03 7.950506359338760376e-02 1.909054070711135864e-01 9.392751753330230713e-02 -3.279612958431243896e-01 2.811950147151947021e-01 9.228631854057312012e-02 -1.287339031696319580e-01 2.667197398841381073e-02 -3.628326356410980225e-01 2.461668476462364197e-02 -1.176983267068862915e-01 -2.352147735655307770e-02 -1.815228611230850220e-01 2.590042352676391602e-01 -9.609157219529151917e-03 -2.970207929611206055e-01 -5.728523060679435730e-02 -1.579021103680133820e-02
-4.678938090801239014e-01 5.843171849846839905e-02 6.982531398534774780e-03 -2.513783797621726990e-02 -1.050637438893318176e-01 -3.233008831739425659e-02 -8.797377347946166992e-02 1.669986993074417114e-01 -2.351831346750259399e-01 5.554775521159172058e-02 1.481188684701919556e-01 1.224543228745460510e-01 2.524373829364776611e-01 3.860269859433174133e-02 1.588184982538223267e-01 1.896968036890029907e-01 1.236287206411361694e-01 -2.407728582620620728e-01 2.775835059583187103e-02 -1.974761635065078735e-01 1.300393491983413696e-01 -3.858119547367095947e-01 -9.488422423601150513e-02 -1.504229847341775894e-02 5.836591124534606934e-02 1.736060827970504761e-01 -3.148255944252014160e-01 1.859536916017532349e-01 3.706433624029159546e-02 -1.648106495849788189e-03 1.309717744588851929e-01 1.836627423763275146e-01
-1.797724366188049316e-01 4.426204785704612732e-02 1.194317638874053955e-01 7.871071994304656982e-02 -2.584356963634490967e-01 3.529493808746337891e-01 -2.455373853445053101e-01 8.482702821493148804e-02 1.189959719777107239e-01 7.571465522050857544e-02 1.506668925285339355e-01 7.339744269847869873e-02 4.328120648860931396e-01 1.925876438617706299e-01 7.316502928733825684e-02 2.905627787113189697e-01 2.521981298923492432e-01 7.981038652360439301e-05 1.553186178207397461e-01 -2.482168972492218018e-01 -8.106607198715209961e-02 5.662829428911209106e-02 -6.429163366556167603e-02 -1.710094660520553589e-01 2.369765751063823700e-02 1.598209887742996216e-01 -7.062526047229766846e-02 -1.169226691126823425e-01 -6.057671085000038147e-02 -2.261316776275634766e-02 -2.012905478477478027e-01 2.056277990341186523e-01
-9.715961664915084839e-02 -5.074514076113700867e-02 -5.119882896542549133e-02 8.650346659123897552e-03 -9.044251590967178345e-02 1.323766112327575684e-01 9.743835777044296265e-02 4.790638387203216553e-02 -2.699438035488128662e-01 1.625571399927139282e-01 -3.670513629913330078e-02 2.795302867889404297e-02 1.503052562475204468e-01 4.061604738235473633e-01 4.985883831977844238e-02 -3.767038509249687195e-02 -1.058878004550933838e-01 -2.604541480541229248e-01 -4.187635704874992371e-02 9.578453749418258667e-02 -2.274865210056304932e-01 3.171114325523376465e-01 -6.505233794450759888e-02 2.081521600484848022e-01 8.569618314504623413e-02 3.126782476902008057e-01 -2.772662937641143799e-01 1.361678987741470337e-01 -1.916012018918991089e-01 1.666774749755859375e-01 -2.014845162630081177e-01 2.438162118196487427e-01
-3.248633444309234619e-02 -7.461234182119369507e-02 -9.074173122644424438e-02 -2.521962821483612061e-01 7.494325190782546997e-02 1.345479190349578857e-01 1.782244145870208740e-01 -2.127433419227600098e-01 5.014291405677795410e-02 2.139900252223014832e-02 -1.455827951431274414e-01 2.378614395856857300e-01 4.564591944217681885e-01 2.893371582031250000e-01 3.474891185760498047e-01 -2.877096831798553467e-01 9.679038822650909424e-02 -1.350637227296829224e-01 -2.511109225451946259e-02 -6.291786581277847290e-02 -1.081735827028751373e-02 -2.214208394289016724e-01 -1.676775068044662476e-01 1.137169376015663147e-01 5.380976200103759766e-02 2.044284939765930176e-01 1.181980781257152557e-02 1.307048797607421875e-01 -7.848468422889709473e-02 1.349854022264480591e-01 7.725903391838073730e-02 1.726415753364562988e-01
-2.441906780004501343e-01 2.664329409599304199e-01 2.468927577137947083e-02 -4.175669327378273010e-02 5.552558600902557373e-02 -3.732400760054588318e-02 -9.086866676807403564e-02 9.566833078861236572e-02 -1.451562196016311646e-01 2.719584703445434570e-01 1.215087994933128357e-01 5.997762829065322876e-02 2.783414423465728760e-01 2.447368800640106201e-01 5.069135129451751709e-02 1.666649729013442993e-01 8.014615625143051147e-02 1.671221852302551270e-02 -1.463947743177413940e-01 1.440593749284744263e-01 8.145989477634429932e-02 -1.864214986562728882e-01 -2.263404577970504761e-01 -9.174845367670059204e-02 -3.022355586290359497e-02 2.607361674308776855e-01 -3.212018907070159912e-01 -2.436956465244293213e-01 -2.784870862960815430e-01 -4.145563766360282898e-02 9.854918718338012695e-02 3.060570061206817627e-01
2.322516217827796936e-02 1.609911620616912842e-01 -1.322238296270370483e-01 -1.991992145776748657e-01 -1.655545979738235474e-01 2.624934017658233643e-01 1.370870321989059448e-01 -3.010918796062469482e-01 9.891290962696075439e-02 1.290422528982162476e-01 1.066740006208419800e-01 2.307543158531188965e-01 3.729955106973648071e-02 1.041677966713905334e-01 -4.668948799371719360e-02 7.147499173879623413e-02 2.000256329774856567e-01 -8.414441347122192383e-02 1.698873788118362427e-01 3.027350455522537231e-02 -1.116639822721481323e-01 -7.208645343780517578e-02 -1.610117107629776001e-01 2.365099936723709106e-01 2.296773493289947510e-01 2.384005337953567505e-01 -1.992052346467971802e-01 2.106088250875473022e-01 -3.395090103149414062e-01 -2.769660353660583496e-01 -1.074057817459106445e-01 1.627629250288009644e-01
-1.459537446498870850e-01 -2.311288863420486450e-01 2.061880975961685181e-01 1.330747157335281372e-01 -2.305147051811218262e-02 -1.417379528284072876e-01 -1.197923067957162857e-02 -2.176640182733535767e-01 -4.341663420200347900e-02 8.630456775426864624e-02 -2.052716165781021118e-01 2.079353779554367065e-01 2.693583369255065918e-01 1.726140081882476807e-01 4.347513020038604736e-01 2.050369046628475189e-02 1.575625985860824585e-01 8.804406225681304932e-02 1.533505171537399292e-01 -1.788729429244995117e-01 -7.398227602243423462e-02 1.035616099834442139e-01 -1.264345794916152954e-01 2.204675674438476562e-01 -1.526347398757934570e-01 1.507443841546773911e-02 -1.025312542915344238e-01 2.166240513324737549e-01 -2.649349570274353027e-01 9.451667219400405884e-02 -2.094564139842987061e-01 1.938760727643966675e-01
-1.165423914790153503e-01 -4.419949650764465332e-02 1.928026080131530762e-01 1.022668406367301941e-01 -1.978496462106704712e-02 6.254701316356658936e-02 -6.386988610029220581e-02 -1.123886927962303162e-01 1.158845201134681702e-01 -1.512048244476318359e-01 1.734251379966735840e-01 3.615566492080688477e-01 3.017636537551879883e-01 1.267610043287277222e-01 1.199362725019454956e-01 6.799425929784774780e-02 -8.859167248010635376e-02 -3.229492306709289551e-01 3.182961046695709229e-02 -2.742212414741516113e-01 -9.334044903516769409e-02 6.829129904508590698e-02 -3.092007935047149658e-01 1.040440425276756287e-01 -2.048300653696060181e-01 -1.833741366863250732e-02 1.368378847837448120e-01 -1.421372755430638790e-03 -3.047328889369964600e-01 -1.088606715202331543e-01 8.595856279134750366e-02 3.336288034915924072e-01
1.211252529174089432e-02 7.658153772354125977e-02 7.217779755592346191e-02 -1.845224499702453613e-01 -2.553909420967102051e-01 -4.692322760820388794e-02 1.399066001176834106e-01 1.245398595929145813e-01 4.582012072205543518e-02 2.296724766492843628e-01 -2.634320259094238281e-01 -1.189417392015457153e-01 1.289748847484588623e-01 1.794079691171646118e-01 9.097167849540710449e-02 -4.810052737593650818e-02 1.386993229389190674e-01 -3.625386357307434082e-01 9.241505712270736694e-02 -1.218492016196250916e-01 -2.709277272224426270e-01 -3.755361735820770264e-01 4.447005316615104675e-02 -1.610359176993370056e-02 9.107317775487899780e-02 1.456473022699356079e-01 -1.859901696443557739e-01 -5.896348133683204651e-02 -2.034569978713989258e-01 -2.676331996917724609e-01 -2.638591267168521881e-02 2.870461046695709229e-01
-2.206945568323135376e-01 -1.430900841951370239e-01 1.886351704597473145e-01 -3.943365812301635742e-01 -2.099003791809082031e-01 -2.090110480785369873e-01 6.280317902565002441e-02 1.759015023708343506e-01 -8.492460101842880249e-02 -4.476527497172355652e-02 -1.680273935198783875e-02 -2.359134703874588013e-02 1.619787216186523438e-01 6.049123033881187439e-02 9.733789414167404175e-02 3.983260318636894226e-02 1.929099559783935547e-01 -1.004638075828552246e-01 1.290664821863174438e-01 2.629992179572582245e-02 -6.636477261781692505e-02 -1.716213822364807129e-01 -1.306863576173782349e-01 2.591046690940856934e-01 1.382972449064254761e-01 3.925068378448486328e-01 -1.904732286930084229e-01 1.738301515579223633e-01 -2.516384720802307129e-01 -3.347862884402275085e-02 -2.574025094509124756e-01 1.139283999800682068e-01
-3.100742697715759277e-01 5.303976312279701233e-02 4.688779637217521667e-02 2.871390581130981445e-01 -4.733909368515014648e-01 1.506158411502838135e-01 -1.517655998468399048e-01 3.474782686680555344e-03 -1.844824664294719696e-02 5.121357366442680359e-02 5.268888175487518311e-02 -1.024576798081398010e-01 2.745896875858306885e-01 6.331768631935119629e-02 1.596188843250274658e-01 2.181931138038635254e-01 1.488402485847473145e-01 2.575660496950149536e-02 2.231780439615249634e-01 -1.924463361501693726e-01 -3.751009702682495117e-02 -5.353991407901048660e-03 -7.687973976135253906e-02 -8.124720305204391479e-02 -2.204622328281402588e-02 3.084996640682220459e-01 -1.856990605592727661e-01 -1.211142688989639282e-01 -2.283153682947158813e-01 3.280473127961158752e-02 5.779406800866127014e-02 2.299333661794662476e-01
-7.570256292819976807e-02 1.144468262791633606e-01 2.189419716596603394e-01 -7.469895482063293457e-02 -8.073872886598110199e-03 8.582016825675964355e-02 4.815227165818214417e-02 -2.683175206184387207e-01 1.853902637958526611e-02 2.999078249558806419e-03 7.076901942491531372e-02 3.643315285444259644e-02 7.546023279428482056e-02 2.971991002559661865e-01 2.377089709043502808e-01 2.231578081846237183e-01 -2.159475907683372498e-02 -1.990645676851272583e-01 -6.564710289239883423e-02 -2.085974998772144318e-02 -2.830305695533752441e-01 1.439076289534568787e-02 -1.510107666254043579e-01 -7.949382811784744263e-02 1.235576942563056946e-01 8.701241016387939453e-02 -6.311285495758056641e-01 -1.323769800364971161e-02 2.026060372591018677e-01 -9.958039969205856323e-02 -9.248620271682739258e-02 6.138004362583160400e-02
-4.736933410167694092e-01 2.071899324655532837e-01 9.878264367580413818e-02 -3.885255381464958191e-02 -3.166958317160606384e-02 3.572936356067657471e-02 -1.671118438243865967e-01 1.126611046493053436e-02 4.528488963842391968e-02 2.835420966148376465e-01 5.607010331004858017e-03 2.324954718351364136e-01 2.210574746131896973e-01 2.352887988090515137e-01 6.802671123296022415e-03 2.640449404716491699e-01 3.107413835823535919e-02 -2.938416898250579834e-01 -9.902523830533027649e-03 -2.651847898960113525e-01 1.104799509048461914e-01 -1.375901848077774048e-01 4.662010073661804199e-02 -7.362846285104751587e-02 1.702457517385482788e-01 8.822499960660934448e-02 -2.280268818140029907e-01 1.746145263314247131e-02 -1.398267298936843872e-01 1.409656405448913574e-01 1.115318909287452698e-01 2.077717483043670654e-01
-2.920491695404052734e-01 1.358213424682617188e-01 2.449278980493545532e-01 3.512345254421234131e-02 -9.386218339204788208e-02 1.689465343952178955e-01 -2.647871673107147217e-01 -4.115069657564163208e-02 -1.300602853298187256e-01 -2.489441484212875366e-01 -3.713526204228401184e-02 -7.832686603069305420e-02 3.165730834007263184e-01 -8.540987223386764526e-02 2.684979736804962158e-01 1.620901674032211304e-01 5.141710862517356873e-02 3.791340440511703491e-02 1.823828071355819702e-01 -1.194335743784904480e-01 -2.596729099750518799e-01 1.723433881998062134e-01 -7.465185970067977905e-02 4.183356836438179016e-02 -1.089768111705780029e-01 1.864971071481704712e-01 -3.709402382373809814e-01 4.054065048694610596e-02 5.227411631494760513e-03 -2.538390457630157471e-01 1.999262906610965729e-02 1.636281162500381470e-01
1.317941397428512573e-01 2.768718004226684570e-01 3.249338269233703613e-01 -1.060745045542716980e-01 -8.774154633283615112e-02 2.203480601310729980e-01 6.288591772317886353e-02 -2.519291043281555176e-01 2.128223478794097900e-01 -1.410481035709381104e-01 -2.059985995292663574e-01 -1.996087878942489624e-01 3.842208385467529297e-01 2.118940353393554688e-01 1.466062813997268677e-01 7.271986454725265503e-02 -1.323748081922531128e-01 -2.217722088098526001e-01 1.216954588890075684e-01 -2.151969671249389648e-01 -1.579287499189376831e-01 -9.573777019977569580e-02 -3.032115995883941650e-01 -3.742609173059463501e-02 -3.629198297858238220e-02 6.181381642818450928e-02 5.612338706851005554e-02 -4.559925571084022522e-02 -9.568972885608673096e-02 8.654931187629699707e-02 -9.330481290817260742e-02 8.774739503860473633e-02
-3.738318383693695068e-01 2.143795490264892578e-01 1.031377934850752354e-03 3.061005175113677979e-01 -1.463290601968765259e-01 -2.767986059188842773e-01 -5.887740850448608398e-02 -1.808900982141494751e-01 -8.352227509021759033e-02 3.643509373068809509e-02 -1.996006965637207031e-01 -2.102866023778915405e-01 2.178690433502197266e-01 3.001354336738586426e-01 -3.441160917282104492e-02 -8.823153376579284668e-02 9.760981798171997070e-02 -2.557643353939056396e-01 5.648092180490493774e-02 -1.510515958070755005e-01 1.654696315526962280e-01 3.569556772708892822e-02 -2.138064950704574585e-01 -1.122929230332374573e-01 1.577087044715881348e-01 2.699380517005920410e-01 -1.652809977531433105e-01 -6.963898241519927979e-02 -4.805119335651397705e-02 -1.651926487684249878e-01 1.032602376653812826e-04 7.944160141050815582e-03
-2.849200367927551270e-01 -1.101312786340713501e-01 -9.179068356752395630e-02 -1.072339527308940887e-02 8.266915380954742432e-02 4.157208800315856934e-01 5.201342701911926270e-02 8.912676945328712463e-03 -1.838230788707733154e-01 -1.322830617427825928e-01 -1.326878219842910767e-01 2.171735316514968872e-01 2.301681190729141235e-01 1.631533652544021606e-01 3.712677657604217529e-01 1.541391313076019287e-01 -1.775461435317993164e-01 -2.656224071979522705e-01 1.882699429988861084e-01 -1.522004604339599609e-01 1.903908886015415192e-02 2.042792141437530518e-01 -1.751145273447036743e-01 5.109141767024993896e-02 -1.790537536144256592e-01 1.149875223636627197e-01 -1.194227188825607300e-01 -1.280649155378341675e-01 -5.921808257699012756e-02 1.854284554719924927e-01 8.700811117887496948e-02 -3.148257732391357422e-02
-3.420358002185821533e-01 2.511919662356376648e-02 -6.963970512151718140e-02 -2.613752484321594238e-01 -1.493768990039825439e-01 1.657298393547534943e-02 2.547695338726043701e-01 -5.163997411727905273e-03 -5.570897459983825684e-02 1.174179315567016602e-01 -3.632192313671112061e-02 1.227594614028930664e-01 9.459631145000457764e-02 9.309426695108413696e-02 2.818284928798675537e-01 2.110999375581741333e-01 8.940954506397247314e-02 2.547728084027767181e-02 -9.092956036329269409e-02 1.166804581880569458e-01 1.623730957508087158e-01 -1.270594447851181030e-01 3.122955188155174255e-02 1.633749604225158691e-01 -1.037133857607841492e-01 2.437513619661331177e-01 -2.219652384519577026e-01 1.173736229538917542e-01 1.927223354578018188e-01 -1.457524597644805908e-01 -1.470415294170379639e-01 4.825782477855682373e-01
-1.322487592697143555e-01 -1.758504509925842285e-01 -2.263700962066650391e-01 -1.172593981027603149e-01 -1.328473091125488281e-01 3.943734336644411087e-03 -6.932627409696578979e-02 -3.515553846955299377e-02 1.851424202322959900e-02 2.050630748271942139e-01 -1.214080527424812317e-01 1.301347762346267700e-01 2.869134843349456787e-01 2.475633621215820312e-01 1.942976713180541992e-01 -2.748521976172924042e-02 2.414270788431167603e-01 -1.861809790134429932e-01 4.893878102302551270e-02 2.380498796701431274e-01 7.467242330312728882e-02 4.513387754559516907e-02 -1.182488128542900085e-01 1.837717294692993164e-01 2.019201070070266724e-01 4.401658475399017334e-01 -2.973284758627414703e-02 1.026479303836822510e-01 1.078078448772430420e-01 2.573338150978088379e-02 -2.491834759712219238e-01 2.810846865177154541e-01
-2.206526398658752441e-01 -1.402007043361663818e-01 4.319129511713981628e-02 -1.679059416055679321e-01 1.222340203821659088e-02 1.307146064937114716e-02 -3.956101834774017334e-02 5.414754897356033325e-02 1.870356649160385132e-01 1.600329875946044922e-01 5.613301694393157959e-02 5.822496488690376282e-02 2.262899130582809448e-01 6.258589774370193481e-02 1.515876501798629761e-01 -2.604349981993436813e-03 1.675596386194229126e-01 -2.288030683994293213e-01 -1.075390428304672241e-01 1.348865926265716553e-01 3.424302488565444946e-02 1.102218776941299438e-01 -1.140562146902084351e-01 5.574559569358825684e-01 1.108880713582038879e-01 2.112296670675277710e-01 -1.838659644126892090e-01 7.712438702583312988e-02 -1.964717358350753784e-01 -2.129080742597579956e-01 -2.026076614856719971e-01 2.874266505241394043e-01
-3.415878713130950928e-01 -3.824577480554580688e-02 1.740249693393707275e-01 3.081375360488891602e-01 -1.174653097987174988e-01 3.084843158721923828e-01 -2.807447500526905060e-02 -1.792101860046386719e-01 -1.480931788682937622e-01 1.020016893744468689e-01 4.704760387539863586e-03 7.986373454332351685e-02 3.856956064701080322e-01 -2.238260954618453979e-02 3.891232609748840332e-01 7.092016935348510742e-02 -1.861913800239562988e-01 -2.956547774374485016e-02 1.854598522186279297e-01 8.782452344894409180e-02 -1.978570818901062012e-01 2.764947246760129929e-03 2.387469261884689331e-02 1.139871701598167419e-01 1.664653271436691284e-01 2.089384645223617554e-01 -3.096938319504261017e-02 -8.084020018577575684e-02 -1.169652268290519714e-01 -1.184345111250877380e-01 1.570392251014709473e-01 9.335046261548995972e-02
-3.230830132961273193e-01 -2.366220206022262573e-02 9.342924691736698151e-03 -1.802440881729125977e-01 -3.414589464664459229e-01 2.483787089586257935e-01 -1.269057095050811768e-01 -4.939003661274909973e-02 -1.954288035631179810e-01 1.580756455659866333e-01 -5.261592566967010498e-02 2.006002813577651978e-01 2.713654637336730957e-01 8.549243956804275513e-02 1.303200870752334595e-01 3.032932579517364502e-01 4.792717099189758301e-02 -1.372644752264022827e-01 -1.261462420225143433e-01 -3.559080660343170166e-01 1.682282425463199615e-02 -1.023754850029945374e-02 -1.618566457182168961e-03 -4.525850713253021240e-02 3.184497952461242676e-01 3.599365055561065674e-02 -8.335869759321212769e-02 1.542902886867523193e-01 -9.725307114422321320e-03 -2.467561885714530945e-02 1.548324227333068848e-01 2.127132415771484375e-01
-2.182890623807907104e-01 6.836042553186416626e-02 -3.753831610083580017e-02 -1.582096517086029053e-01 -1.332551538944244385e-01 9.038504958152770996e-02 1.114468500018119812e-01 9.880517423152923584e-02 -7.837395370006561279e-02 8.099777996540069580e-02 -1.283129751682281494e-01 -2.439947426319122314e-01 5.823107436299324036e-02 3.702792227268218994e-01 1.240843236446380615e-01 -1.052049174904823303e-02 1.443681027740240097e-02 -2.522810399532318115e-01 -5.487820878624916077e-02 1.789125651121139526e-01 -8.474918082356452942e-03 2.263539880514144897e-01 -5.943207815289497375e-02 2.066789120435714722e-01 1.744789928197860718e-01 2.647575736045837402e-01 -4.066469371318817139e-01 1.342182308435440063e-01 -7.174178957939147949e-02 1.948857158422470093e-01 -2.470394223928451538e-01 2.095685601234436035e-01
-1.990358233451843262e-01 2.180324308574199677e-02 7.759923487901687622e-02 3.394469618797302246e-02 -8.588582277297973633e-02 2.046599686145782471e-01 1.754097789525985718e-01 -3.008314371109008789e-01 -2.646004259586334229e-01 1.035306602716445923e-01 -3.438522219657897949e-01 3.292878717184066772e-02 1.181241720914840698e-01 1.014220789074897766e-01 -3.090519458055496216e-02 1.351534873247146606e-01 -2.231737524271011353e-01 -8.459932357072830200e-02 3.623908162117004395e-01 9.254215657711029053e-02 -2.609046399593353271e-01 -1.875567808747291565e-02 1.142813488841056824e-01 1.796654015779495239e-01 -1.205035150051116943e-01 9.667450934648513794e-02 -2.014606297016143799e-01 -8.287863433361053467e-02 -1.002829298377037048e-01 1.182311400771141052e-01 -1.486526727676391602e-01 3.325962722301483154e-01
-2.746286988258361816e-01 9.933715313673019409e-02 1.622656434774398804e-01 4.844061285257339478e-02 -4.681558161973953247e-02 1.856087297201156616e-01 2.065975591540336609e-02 1.862979084253311157e-01 -2.312066704034805298e-01 1.370366364717483521e-01 -9.420808404684066772e-03 1.318379342555999756e-01 4.301103651523590088e-01 8.935549855232238770e-02 -1.442805826663970947e-01 4.581001028418540955e-02 3.168146908283233643e-01 -1.780351698398590088e-01 6.500607728958129883e-02 -2.166675180196762085e-01 8.113400638103485107e-02 -5.133866798132658005e-03 -2.275817543268203735e-01 -1.245529502630233765e-01 -2.142179757356643677e-02 2.825708389282226562e-01 -1.821664273738861084e-01 1.894527673721313477e-01 -1.072184145450592041e-01 -4.385008662939071655e-02 -6.063561886548995972e-03 2.977684736251831055e-01
-4.089721292257308960e-02 -1.393800526857376099e-01 6.267885118722915649e-02 -3.572840616106987000e-02 -2.940993010997772217e-01 9.836382232606410980e-03 1.652777008712291718e-02 -2.798114717006683350e-01 -6.764511764049530029e-02 -1.240748092532157898e-01 -1.308086216449737549e-01 1.659691333770751953e-01 1.525312364101409912e-01 7.584529370069503784e-02 3.416664004325866699e-01 2.471805810928344727e-01 4.656940326094627380e-02 -2.239280492067337036e-01 2.396205067634582520e-01 1.150698140263557434e-01 -3.720283508300781250e-02 -8.525948971509933472e-02 9.418820589780807495e-02 2.201725989580154419e-01 2.353186905384063721e-01 2.483741343021392822e-01 -2.169977873563766479e-01 5.674029234796762466e-03 1.117541193962097168e-01 -3.967304527759552002e-02 -3.226613402366638184e-01 2.563724517822265625e-01
-8.859185874462127686e-02 2.308243364095687866e-01 2.005418092012405396e-01 1.536922454833984375e-01 -1.184453740715980530e-01 -9.218027442693710327e-02 -1.321106683462858200e-02 -2.564046382904052734e-01 1.523373872041702271e-01 -7.662141323089599609e-02 1.052875220775604248e-01 -8.392325602471828461e-03 4.737069308757781982e-01 1.311079710721969604e-01 -9.023164957761764526e-02 1.931848749518394470e-02 -7.818607240915298462e-02 -2.619859874248504639e-01 1.556222140789031982e-01 -1.145875006914138794e-01 -7.908131927251815796e-02 -6.563145667314529419e-02 -2.086529582738876343e-01 -1.216783672571182251e-01 -1.329239010810852051e-01 2.265734672546386719e-01 -6.804917752742767334e-02 2.877447307109832764e-01 -2.844183743000030518e-01 1.404550969600677490e-01 -2.078807353973388672e-01 -1.224085167050361633e-01
-1.008718088269233704e-01 -1.498273015022277832e-01 -3.421005234122276306e-02 -1.406331807374954224e-01 -5.121088773012161255e-02 2.369383275508880615e-01 -4.614797979593276978e-02 1.607831418514251709e-01 -4.583585262298583984e-02 1.613415479660034180e-01 -5.478975921869277954e-02 -1.481521427631378174e-01 2.444133013486862183e-01 4.217436313629150391e-01 1.693807393312454224e-01 -1.507980674505233765e-01 1.089026406407356262e-02 -3.858646005392074585e-02 1.341561526060104370e-01 1.264129728078842163e-01 -1.525875777006149292e-01 2.897588014602661133e-01 -2.287827199324965477e-03 1.566355377435684204e-01 9.833432734012603760e-02 2.973180413246154785e-01 -2.338941246271133423e-01 1.614980399608612061e-01 -1.531172990798950195e-01 9.347581863403320312e-02 -1.838043928146362305e-01 3.246167302131652832e-01
-2.445719540119171143e-01 -1.019871532917022705e-01 -1.051085069775581360e-02 1.161254867911338806e-01 -3.668813109397888184e-01 5.193958431482315063e-02 2.504322826862335205e-01 -1.991669535636901855e-01 -7.642668485641479492e-02 1.240719929337501526e-01 5.113061517477035522e-02 8.494434505701065063e-02 3.315216004848480225e-01 -1.623919606208801270e-01 2.389572560787200928e-01 2.585193812847137451e-01 7.519662380218505859e-02 -7.366403937339782715e-02 4.999483935534954071e-03 -2.688490152359008789e-01 1.403980713803321123e-04 2.399294674396514893e-01 -7.788025587797164917e-02 7.423742860555648804e-02 1.064624339342117310e-01 -5.420136451721191406e-02 -1.051007583737373352e-01 3.043902218341827393e-01 -1.627609282732009888e-01 -5.141282454133033752e-02 -1.554820686578750610e-01 2.478297501802444458e-01
-2.761986553668975830e-01 1.043554693460464478e-01 -2.448337674140930176e-01 4.171025007963180542e-02 -1.277893483638763428e-01 -1.430448293685913086e-01 -7.998578995466232300e-02 -5.265059694647789001e-02 7.530359178781509399e-02 -1.599194854497909546e-02 -1.574638783931732178e-01 -1.153227984905242920e-01 1.854949742555618286e-01 5.371288955211639404e-02 1.493405401706695557e-01 1.468136906623840332e-01 1.214531511068344116e-01 -2.240869104862213135e-01 -1.466254517436027527e-02 -2.680202201008796692e-02 2.997487410902976990e-02 -2.682496607303619385e-01 -1.583595275878906250e-01 1.580957323312759399e-01 1.832884550094604492e-01 4.409430623054504395e-01 -3.661801218986511230e-01 -3.051075935363769531e-01 -5.035490170121192932e-02 -1.635080873966217041e-01 -4.694683849811553955e-02 -6.709881871938705444e-02
-7.280600070953369141e-02 1.837510466575622559e-01 1.409399881958961487e-02 -1.193572580814361572e-01 -9.261969826184213161e-04 3.755924105644226074e-02 1.449274271726608276e-01 -2.002696245908737183e-01 2.213679552078247070e-01 1.549819260835647583e-01 1.519328355789184570e-01 2.143355645239353180e-02 1.192158237099647522e-01 2.218111455440521240e-01 -9.531158953905105591e-02 -1.541724652051925659e-01 2.006905823945999146e-01 -2.809772193431854248e-01 2.934577465057373047e-01 3.455760478973388672e-01 -1.052123755216598511e-01 -9.351505339145660400e-02 -1.067041680216789246e-01 1.932944208383560181e-01 2.631128132343292236e-01 1.207710206508636475e-01 -1.471268087625503540e-01 -2.447043173015117645e-02 -3.440207839012145996e-01 -6.039834581315517426e-03 -1.146724894642829895e-01 2.453780323266983032e-01
-2.082845717668533325e-01 1.236958652734756470e-01 1.022491678595542908e-01 1.481824964284896851e-01 -3.530148565769195557e-01 2.297446727752685547e-01 -2.626438736915588379e-01 3.525457903742790222e-02 -7.119996100664138794e-02 -1.269234120845794678e-01 9.720285236835479736e-02 -9.950600564479827881e-02 2.944352328777313232e-01 2.477726340293884277e-01 2.125083208084106445e-01 3.207010030746459961e-01 8.439108729362487793e-02 6.825841963291168213e-02 2.312369495630264282e-01 -2.020965963602066040e-01 -1.878809556365013123e-02 5.557250231504440308e-02 -3.984174877405166626e-02 -4.280084371566772461e-02 5.103028565645217896e-02 2.467107772827148438e-01 -2.429218143224716187e-01 -7.461940497159957886e-02 -4.814044758677482605e-02 6.787595152854919434e-02 -1.848822385072708130e-01 2.062650322914123535e-01
3.966526687145233154e-02 4.225468263030052185e-02 2.400934696197509766e-02 3.177207661792635918e-03 -9.681522846221923828e-02 1.894258260726928711e-01 -9.781453013420104980e-02 -3.917890414595603943e-02 1.695371568202972412e-01 4.736287519335746765e-02 5.909437313675880432e-02 3.628254309296607971e-02 2.518901824951171875e-01 3.413305580615997314e-01 2.952047884464263916e-01 -1.963870823383331299e-01 -6.769783794879913330e-02 -1.378801017999649048e-01 2.497569471597671509e-02 -1.256028562784194946e-01 -3.264618217945098877e-01 -2.141069769859313965e-01 -2.366653531789779663e-01 3.509412705898284912e-01 -2.194025963544845581e-01 1.879329830408096313e-01 1.025809943675994873e-01 7.966509461402893066e-02 -8.440520614385604858e-02 -1.458779871463775635e-01 -1.080054491758346558e-01 2.936911880970001221e-01
-1.887037754058837891e-01 8.887238800525665283e-02 -1.253276318311691284e-01 -1.736198663711547852e-01 6.735029816627502441e-02 1.872807890176773071e-01 2.083687484264373779e-02 -1.402009427547454834e-01 6.176545843482017517e-02 -4.151509329676628113e-02 2.158404141664505005e-01 1.194313727319240570e-02 1.222584173083305359e-01 2.332504987716674805e-01 -3.588661551475524902e-02 4.033705890178680420e-01 2.050708681344985962e-01 -3.710699081420898438e-01 2.447586655616760254e-01 -9.481644630432128906e-02 1.329289227724075317e-01 2.255896329879760742e-01 -1.174284070730209351e-01 2.489905953407287598e-01 1.220187470316886902e-01 -2.006870210170745850e-01 -1.203622370958328247e-01 1.311448216438293457e-01 -1.843926161527633667e-01 1.629666052758693695e-02 -1.860781759023666382e-01 1.288125365972518921e-01
-9.051858633756637573e-02 -3.440454602241516113e-02 -2.751533873379230499e-02 -4.089305102825164795e-01 -2.560286521911621094e-01 1.641320437192916870e-01 -6.514266133308410645e-02 -1.534420698881149292e-01 1.409433931112289429e-01 1.549211442470550537e-01 -3.217147197574377060e-03 -3.208072111010551453e-02 3.562174737453460693e-01 4.505552649497985840e-01 -6.527168303728103638e-02 1.264174729585647583e-01 -6.292380392551422119e-02 -8.595167845487594604e-02 2.627176344394683838e-01 1.439610719680786133e-01 9.960616379976272583e-02 -7.694975286722183228e-02 -1.139217317104339600e-01 3.245887458324432373e-01 -1.066920580342411995e-03 1.584050357341766357e-01 -7.427182793617248535e-02 1.976363360881805420e-02 -1.274482905864715576e-01 1.069330200552940369e-01 1.922579854726791382e-02 1.140480116009712219e-01
-6.525222212076187134e-02 1.068427562713623047e-01 2.003948837518692017e-01 8.403543382883071899e-02 -5.237286165356636047e-02 9.390891343355178833e-02 -9.108775854110717773e-02 5.565188359469175339e-03 1.349465548992156982e-02 -1.447297483682632446e-01 -9.481295943260192871e-02 -1.353432657197117805e-03 2.681266665458679199e-01 1.667681932449340820e-01 2.823992371559143066e-01 3.205697610974311829e-02 -1.199732255190610886e-02 -4.708905816078186035e-01 -1.495497822761535645e-01 -1.447753459215164185e-01 -3.429339081048965454e-02 1.039808094501495361e-01 -1.087394058704376221e-01 -6.973264366388320923e-02 -2.826798558235168457e-01 1.542071700096130371e-01 -3.291077911853790283e-01 3.653007745742797852e-01 1.292314678430557251e-01 -3.944842144846916199e-02 1.316742897033691406e-01 1.780310124158859253e-01
-2.553311586380004883e-01 2.323424071073532104e-01 -1.599400341510772705e-01 6.076253205537796021e-02 9.609312564134597778e-02 1.229926664382219315e-02 -3.382454067468643188e-02 -1.541324704885482788e-01 -1.490474492311477661e-01 -2.098432034254074097e-01 1.092956289649009705e-01 -1.994616687297821045e-01 4.519206285476684570e-01 9.789133444428443909e-03 3.036345541477203369e-01 1.725008636713027954e-01 2.627497315406799316e-01 -8.630745112895965576e-02 -5.534667149186134338e-02 -2.832152508199214935e-02 -1.384017430245876312e-02 2.414360269904136658e-02 -2.084439098834991455e-01 -2.109797447919845581e-01 8.161719143390655518e-02 -6.790991872549057007e-02 -1.115707382559776306e-01 2.205761373043060303e-01 -2.639111280441284180e-01 7.353252917528152466e-02 -1.067681685090065002e-01 2.123379707336425781e-01
-2.577260434627532959e-01 5.915025249123573303e-02 1.034838929772377014e-01 -4.225936532020568848e-02 -3.588305115699768066e-01 1.536172777414321899e-01 5.944126099348068237e-02 -3.072110414505004883e-01 1.570742279291152954e-01 1.901078224182128906e-01 -2.909802794456481934e-01 1.595129221677780151e-01 -1.212003082036972046e-01 8.841884881258010864e-02 3.061130642890930176e-01 7.811599224805831909e-02 2.834064066410064697e-01 -1.128127053380012512e-01 -1.173148974776268005e-01 1.297325044870376587e-01 -1.196805164217948914e-01 6.190989911556243896e-02 -2.995829880237579346e-01 1.603993326425552368e-01 1.370578259229660034e-01 2.718530297279357910e-01 -3.924073651432991028e-02 -7.571665197610855103e-02 -5.151258409023284912e-02 1.180135980248451233e-01 1.382582914084196091e-02 -8.086834102869033813e-03
-1.208215355873107910e-01 2.768017947673797607e-01 5.585094541311264038e-02 9.860432893037796021e-02 -8.250089734792709351e-02 1.219519972801208496e-01 -8.511257916688919067e-02 2.004520595073699951e-01 -1.869880408048629761e-01 1.756270974874496460e-01 6.400240957736968994e-02 1.892038583755493164e-01 1.071359291672706604e-01 -3.706746548414230347e-02 2.211163789033889771e-01 2.353141307830810547e-01 7.436031103134155273e-02 -2.204551696777343750e-01 9.918707609176635742e-02 -2.599599361419677734e-01 -1.210502441972494125e-02 2.032070606946945190e-02 -3.622589409351348877e-01 -7.818071544170379639e-02 -1.767509877681732178e-01 1.103642210364341736e-01 -2.777693569660186768e-01 4.059293493628501892e-02 -3.883470594882965088e-01 4.763489961624145508e-02 -2.165089249610900879e-01 1.112744808197021484e-01
-2.229271531105041504e-01 1.061909422278404236e-01 -5.700267385691404343e-03 2.019594758749008179e-01 -1.059182658791542053e-01 1.287662237882614136e-01 9.174519032239913940e-02 1.295832265168428421e-02 5.160846933722496033e-02 2.345993965864181519e-01 -1.639889776706695557e-01 -1.075679436326026917e-01 2.137086838483810425e-01 1.172785907983779907e-01 1.920257061719894409e-01 -2.094715684652328491e-01 -1.170399039983749390e-01 -2.502686679363250732e-01 6.114157289266586304e-02 1.713765710592269897e-01 -7.279092073440551758e-02 -8.082608692348003387e-03 -1.653778105974197388e-01 3.411604762077331543e-01 3.410178720951080322e-01 1.194586008787155151e-01 -1.843570619821548462e-01 -2.448731511831283569e-01 -1.909864842891693115e-01 -2.766054868698120117e-01 1.586099565029144287e-01 -6.540881842374801636e-02
-3.496883809566497803e-01 4.225318133831024170e-02 2.442648261785507202e-02 1.411020904779434204e-01 -2.139753252267837524e-01 1.684107482433319092e-01 1.864395886659622192e-01 -2.311096526682376862e-03 -2.704081535339355469e-01 1.745152920484542847e-01 -6.424346566200256348e-02 2.347292564809322357e-02 2.655238211154937744e-01 -7.906440645456314087e-02 -1.125809270888566971e-02 6.184168532490730286e-02 3.217622637748718262e-01 -2.966025285422801971e-02 -4.614167381078004837e-03 -3.559663891792297363e-01 -1.081120520830154419e-01 -6.601874530315399170e-02 -9.991709142923355103e-02 1.255256086587905884e-01 -9.430906921625137329e-02 1.990732103586196899e-01 -2.716325819492340088e-01 2.845487594604492188e-01 5.114366766065359116e-03 -1.628434360027313232e-01 -6.013742461800575256e-02 2.262431830167770386e-01
-1.550971269607543945e-01 9.648949652910232544e-02 2.207941748201847076e-02 1.603675335645675659e-01 -1.106873154640197754e-01 1.792967319488525391e-01 -7.721240818500518799e-02 2.239854782819747925e-01 -3.201017081737518311e-01 6.707239896059036255e-02 7.410047203302383423e-02 1.610123664140701294e-01 3.703161478042602539e-01 6.433463841676712036e-02 -4.188349843025207520e-02 1.397595405578613281e-01 2.270747274160385132e-01 -2.377462685108184814e-01 1.034767776727676392e-01 -2.362783551216125488e-01 -1.883381605148315430e-02 -7.003304362297058105e-02 -2.039755731821060181e-01 -1.079157963395118713e-01 -6.502388417720794678e-02 2.098241746425628662e-01 -2.360304594039916992e-01 1.789680570363998413e-01 -2.204165309667587280e-01 -7.270035147666931152e-02 -1.426538676023483276e-01 3.092153072357177734e-01
-1.435748636722564697e-01 -4.570866748690605164e-02 -8.747820556163787842e-02 -9.950297325849533081e-02 -8.345714211463928223e-02 2.802389441058039665e-03 -1.969665288925170898e-03 -4.436516668647527695e-03 1.041804552078247070e-01 3.697521984577178955e-02 -8.306819014251232147e-03 3.093089163303375244e-01 2.681629061698913574e-01 1.808604598045349121e-01 2.738705277442932129e-01 -3.691301494836807251e-02 9.512276947498321533e-02 -1.499282270669937134e-01 1.409391611814498901e-01 2.048128992319107056e-01 8.609695732593536377e-02 1.811684668064117432e-02 5.761584267020225525e-03 2.545978128910064697e-01 1.772316098213195801e-01 4.480248689651489258e-01 -1.968238949775695801e-01 -1.027350425720214844e-01 2.289132326841354370e-01 1.300346255302429199e-01 -2.061201781034469604e-01 3.234744071960449219e-01
-2.880247533321380615e-01 2.743811160326004028e-02 1.495895981788635254e-01 -1.821346580982208252e-02 -6.565643846988677979e-02 -7.883264124393463135e-02 -3.161069378256797791e-02 3.033386170864105225e-01 -6.233694776892662048e-02 3.943229094147682190e-02 -2.178924232721328735e-01 -2.499586790800094604e-01 2.989909648895263672e-01 1.905788779258728027e-01 1.539814285933971405e-02 9.627971798181533813e-02 2.697398960590362549e-01 -2.177456468343734741e-01 3.005636632442474365e-01 -3.623529970645904541e-01 -9.534514695405960083e-02 2.189224772155284882e-02 -2.017619162797927856e-01 6.454635411500930786e-02 -1.202818825840950012e-01 2.303783595561981201e-02 -1.809636950492858887e-01 1.277092657983303070e-02 -5.444377288222312927e-02 2.046439349651336670e-01 7.591661065816879272e-02 2.113058567047119141e-01
-1.925775110721588135e-01 2.158506363630294800e-01 6.578256189823150635e-02 1.852581501007080078e-01 -2.559843659400939941e-01 2.771895192563533783e-02 -2.631153762340545654e-01 1.750987023115158081e-01 -1.517475247383117676e-01 1.009989436715841293e-02 1.688634753227233887e-01 -4.630570113658905029e-02 4.219464957714080811e-01 1.888898313045501709e-01 1.479586511850357056e-01 1.734528541564941406e-01 5.597997829318046570e-02 5.109786521643400192e-03 1.574767827987670898e-01 -1.807982325553894043e-01 4.621800966560840607e-03 -3.573433309793472290e-02 -1.033861711621284485e-01 -1.680186092853546143e-01 5.044674128293991089e-02 1.645314842462539673e-01 -2.283571660518646240e-01 -1.334407627582550049e-01 -3.409665310755372047e-03 7.381165772676467896e-02 -1.646708846092224121e-01 3.987419307231903076e-01
-3.301669359207153320e-01 3.772441670298576355e-02 2.568149268627166748e-01 3.004245273768901825e-02 -4.606904089450836182e-02 2.481476217508316040e-01 3.963790833950042725e-03 1.212086752057075500e-01 -1.408659964799880981e-01 1.487265676259994507e-01 1.629427261650562286e-02 -2.805251814424991608e-02 3.663021028041839600e-01 2.725335210561752319e-02 -8.795585483312606812e-02 3.852817043662071228e-02 3.920503556728363037e-01 -1.473648697137832642e-01 -3.964585438370704651e-02 -2.390615344047546387e-01 6.066633388400077820e-02 -2.294961735606193542e-02 -3.194751441478729248e-01 -8.850463666021823883e-03 -5.105716362595558167e-02 2.182228565216064453e-01 -2.087923139333724976e-01 1.238515079021453857e-01 -1.076763495802879333e-02 3.413824830204248428e-03 -8.222924172878265381e-02 3.171828389167785645e-01
-2.403643876314163208e-01 1.543132681399583817e-02 -4.902041703462600708e-02 -1.402194648981094360e-01 -1.203223615884780884e-01 -2.105657607316970825e-01 1.724733412265777588e-01 -1.225401386618614197e-01 2.854114398360252380e-02 2.348406761884689331e-01 8.140124380588531494e-02 3.196324408054351807e-01 8.122768253087997437e-02 1.136590540409088135e-01 6.602605432271957397e-02 -2.056980282068252563e-01 6.111203134059906006e-02 -3.237088918685913086e-01 2.004138380289077759e-01 2.627533078193664551e-01 2.330617010593414307e-01 6.958135962486267090e-02 -1.373877674341201782e-01 1.789906919002532959e-01 4.114622622728347778e-02 3.141579031944274902e-01 -2.559317648410797119e-01 -1.319693922996520996e-01 3.483033180236816406e-02 1.240696012973785400e-01 -7.201453298330307007e-02 2.291363924741744995e-01
-1.212458908557891846e-01 -7.143143564462661743e-02 7.257541641592979431e-03 -6.268350034952163696e-02 -6.110186129808425903e-02 9.218782931566238403e-02 -1.760011315345764160e-01 -6.919927150011062622e-02 5.217762663960456848e-02 2.465988248586654663e-01 -3.393962979316711426e-02 -1.795616932213306427e-02 1.993983089923858643e-01 6.503216922283172607e-02 2.068133950233459473e-01 2.921317517757415771e-01 5.265726521611213684e-02 -3.071756660938262939e-01 1.032598763704299927e-01 3.743328154087066650e-01 -6.930868327617645264e-02 3.615524470806121826e-01 -2.115819044411182404e-02 2.666449844837188721e-01 4.881479963660240173e-02 1.009584143757820129e-01 -2.364984154701232910e-01 -6.754478439688682556e-03 -1.674065291881561279e-01 1.112166792154312134e-01 -2.418851554393768311e-01 2.620406448841094971e-01
-2.063944935798645020e-01 1.640727967023849487e-01 -3.731556534767150879e-01 -7.426129281520843506e-02 2.319887280464172363e-02 2.089394927024841309e-01 1.333813965320587158e-01 -2.225799262523651123e-01 -2.021362334489822388e-01 1.056996285915374756e-01 -2.481374656781554222e-03 2.452566772699356079e-01 -3.649356961250305176e-02 -1.764778234064579010e-02 2.773854732513427734e-01 5.687859281897544861e-02 -8.927414566278457642e-02 -2.836968302726745605e-01 -8.842203766107559204e-02 2.945157885551452637e-02 2.674707211554050446e-02 1.523817181587219238e-01 -2.090602070093154907e-01 1.735131591558456421e-01 -1.230988875031471252e-01 1.598270386457443237e-01 -6.060955300927162170e-02 3.298843801021575928e-01 -2.223144620656967163e-01 8.184179663658142090e-02 -8.532077819108963013e-02 2.621082067489624023e-01
-4.197161644697189331e-02 2.090772986412048340e-01 1.790254116058349609e-01 3.217738866806030273e-02 -3.290542662143707275e-01 1.028538774698972702e-02 1.336005777120590210e-01 -1.822029650211334229e-01 -3.463916108012199402e-02 -2.494179271161556244e-02 -6.037269160151481628e-02 4.154772758483886719e-01 1.416207551956176758e-01 2.972761914134025574e-02 1.451037526130676270e-01 2.423777431249618530e-01 2.424625493586063385e-02 -2.452237904071807861e-01 1.807321161031723022e-01 -2.207404673099517822e-01 5.249129026196897030e-04 1.196446418762207031e-01 -2.572945654392242432e-01 2.028549462556838989e-01 2.004697173833847046e-01 -6.851603090763092041e-02 -5.159845203161239624e-02 1.058438718318939209e-01 3.959647938609123230e-02 -3.163261711597442627e-01 -7.785044610500335693e-02 2.301353365182876587e-01
-1.098324637860059738e-02 3.467846810817718506e-01 -3.162043392658233643e-01 -2.018463313579559326e-01 -3.337235152721405029e-01 1.367716640233993530e-01 -1.567898988723754883e-01 -2.139204926788806915e-02 1.041006967425346375e-01 -9.074389934539794922e-02 -1.295227706432342529e-01 -7.173608988523483276e-02 6.851126998662948608e-02 -2.988085523247718811e-02 -6.372888386249542236e-02 5.180672556161880493e-02 -1.345264539122581482e-02 -2.853209078311920166e-01 1.384484767913818359e-01 -5.572265014052391052e-02 -1.814909130334854126e-01 8.163024485111236572e-02 -1.677707731723785400e-01 3.851120173931121826e-02 3.764655068516731262e-02 1.920868307352066040e-01 -7.771258801221847534e-02 9.325423091650009155e-02 -2.719256579875946045e-01 -4.068686068058013916e-01 -2.066692560911178589e-01 1.486805230379104614e-01
-4.056239724159240723e-01 2.170131355524063110e-01 2.166347503662109375e-01 9.539985656738281250e-02 -8.266759663820266724e-02 2.961816787719726562e-01 1.718567102216184139e-03 -1.774640232324600220e-01 -1.984181702136993408e-01 1.109750866889953613e-01 -3.723906353116035461e-03 1.555101871490478516e-01 1.776709705591201782e-01 -2.995591238141059875e-02 -1.209068670868873596e-01 1.240263655781745911e-01 6.315881758928298950e-02 -3.275218009948730469e-01 2.024102956056594849e-01 -1.235570907592773438e-01 1.061360016465187073e-01 -2.920112907886505127e-01 -1.624358594417572021e-01 8.663138002157211304e-02 1.543837934732437134e-01 1.096987500786781311e-01 -2.374744862318038940e-01 -1.752989590167999268e-01 -3.888633335009217262e-03 -1.611005812883377075e-01 -1.450511962175369263e-01 -4.346753470599651337e-03
-2.847884595394134521e-01 -1.027529221028089523e-02 -1.137999370694160461e-01 -2.331684976816177368e-01 -2.856129705905914307e-01 9.940373897552490234e-02 -1.625575008802115917e-03 -1.357389241456985474e-01 9.156914800405502319e-02 -2.205190621316432953e-02 -9.443947672843933105e-02 1.598491966724395752e-01 3.954233527183532715e-01 2.666805498301982880e-02 9.084968268871307373e-02 6.145084649324417114e-02 -3.126026391983032227e-01 8.914966136217117310e-02 2.195459008216857910e-01 -8.007597178220748901e-02 -2.403422594070434570e-01 -1.181851103901863098e-01 -1.206351965665817261e-01 7.741833478212356567e-02 2.686922848224639893e-01 2.180238366127014160e-01 -7.640328258275985718e-03 -3.024680614471435547e-01 -2.311199456453323364e-01 1.701611466705799103e-02 -1.042074859142303467e-01 -2.731844969093799591e-02
-2.016703635454177856e-01 3.015925884246826172e-01 -1.392554193735122681e-01 -1.371817290782928467e-01 -2.202707827091217041e-01 -1.352733969688415527e-01 -1.487737298011779785e-01 -4.517517089843750000e-01 -1.295683681964874268e-01 1.463997662067413330e-01 -2.724378108978271484e-01 1.513094007968902588e-01 1.161360088735818863e-02 1.717917919158935547e-01 8.097910135984420776e-02 -3.790839761495590210e-02 1.102176532149314880e-01 -5.114400014281272888e-02 1.940376497805118561e-02 -1.032750904560089111e-01 2.218779362738132477e-02 -1.091907843947410583e-01 -2.774540781974792480e-01 1.706171929836273193e-01 1.881514638662338257e-01 5.229131504893302917e-02 -1.287181973457336426e-01 -1.806234270334243774e-01 -2.408010214567184448e-01 -8.868516236543655396e-02 -2.064773589372634888e-01 1.550018787384033203e-01
-2.017477303743362427e-01 2.526620775461196899e-02 -1.936486661434173584e-01 -2.144168363884091377e-03 1.283195316791534424e-01 3.396576642990112305e-01 -1.771014928817749023e-01 1.924985833466053009e-02 1.007887274026870728e-01 2.193471640348434448e-01 -3.592201173305511475e-01 1.056959554553031921e-01 9.570739418268203735e-02 1.882530003786087036e-01 3.559566736221313477e-01 1.453464627265930176e-01 9.371299296617507935e-02 -2.698393762111663818e-01 -1.869214624166488647e-01 -2.192564457654953003e-01 -1.495467573404312134e-01 -2.304686047136783600e-02 -2.352928966283798218e-01 -1.184069551527500153e-02 -2.045131325721740723e-01 3.843802958726882935e-02 -1.378790009766817093e-02 1.679848432540893555e-01 -1.392956376075744629e-01 -9.760570712387561798e-03 -7.982373237609863281e-02 1.615089625120162964e-01
-4.328115880489349365e-01 -1.110824570059776306e-01 1.133551895618438721e-01 1.405959110707044601e-02 -4.518951773643493652e-01 -1.048850342631340027e-01 2.322835661470890045e-02 3.616106137633323669e-02 -9.301572106778621674e-03 7.229095697402954102e-02 -7.291261106729507446e-02 -1.611690670251846313e-01 -1.640426367521286011e-02 5.059307068586349487e-02 1.346211880445480347e-01 -1.694764196872711182e-01 4.440539702773094177e-02 -3.310073912143707275e-01 -2.264050068333745003e-03 8.697665482759475708e-02 -1.611935049295425415e-01 -4.197641834616661072e-02 -2.138291001319885254e-01 1.893171966075897217e-01 3.455880284309387207e-02 2.666953504085540771e-01 -1.676174849271774292e-01 2.456065267324447632e-01 8.142609149217605591e-02 -1.158846169710159302e-01 -2.731130123138427734e-01 -1.209759060293436050e-02
-2.435151785612106323e-01 -1.361056417226791382e-01 -7.665521651506423950e-02 -9.274027496576309204e-02 -7.025236636400222778e-02 -4.095906391739845276e-02 -7.488496601581573486e-02 -9.054818190634250641e-03 1.733948662877082825e-02 2.448236495256423950e-01 4.978955164551734924e-02 6.227491423487663269e-02 2.196247726678848267e-01 3.039801120758056641e-01 1.617953330278396606e-01 9.838349372148513794e-02 1.298145651817321777e-01 -1.550115495920181274e-01 -1.132136732339859009e-01 4.688510298728942871e-02 -9.382554143667221069e-02 1.906584203243255615e-01 -5.374127998948097229e-02 3.558191657066345215e-01 2.584747076034545898e-01 3.647483289241790771e-01 1.558012887835502625e-02 5.156678333878517151e-02 -1.203562244772911072e-01 7.008221931755542755e-03 -3.372353315353393555e-01 3.012368679046630859e-01
-5.424900352954864502e-02 4.264350980520248413e-02 1.286001950502395630e-01 -1.950366050004959106e-01 -6.391290575265884399e-02 -1.283563673496246338e-01 -1.383736282587051392e-01 -3.882576823234558105e-01 1.061527281999588013e-01 3.239019587635993958e-02 -6.157745793461799622e-02 -1.945852674543857574e-02 3.461735546588897705e-01 1.937462091445922852e-01 2.898154966533184052e-02 -5.133501440286636353e-02 -1.167341396212577820e-01 1.332854777574539185e-01 -9.323427826166152954e-02 -1.622319668531417847e-01 -1.728942096233367920e-01 1.898903399705886841e-01 -1.687372773885726929e-01 1.512309461832046509e-01 7.288453634828329086e-04 4.814287722110748291e-01 -2.604947388172149658e-01 -1.996269971132278442e-01 -3.265872970223426819e-02 -4.509688913822174072e-02 -1.518026292324066162e-01 1.534550487995147705e-01
-2.853283584117889404e-01 1.320347338914871216e-01 -1.046892106533050537e-01 -1.605227217078208923e-02 -4.818793013691902161e-02 6.529732793569564819e-02 -2.004108726978302002e-01 7.831249386072158813e-02 -1.055110767483711243e-01 -6.643335521221160889e-02 1.498979330062866211e-01 -2.719955146312713623e-01 5.550888180732727051e-01 -1.102290675044059753e-01 9.235011786222457886e-02 1.955447196960449219e-01 1.253660619258880615e-01 -1.021038740873336792e-02 -1.181213259696960449e-01 -1.138241365551948547e-01 1.071912888437509537e-02 -4.625112190842628479e-02 -2.362236231565475464e-01 1.004942730069160461e-01 2.326427400112152100e-01 1.915544999064877629e-04 -1.120325028896331787e-01 2.798551619052886963e-01 -2.656720280647277832e-01 4.020907916128635406e-03 -1.619977653026580811e-01 7.279064506292343140e-02
-3.159314692020416260e-01 6.176549568772315979e-02 1.898252591490745544e-02 -2.450408339500427246e-01 -1.098146475851535797e-02 2.326688915491104126e-01 -6.606889516115188599e-02 -2.717249095439910889e-01 8.999489247798919678e-02 2.705266773700714111e-01 -9.790883213281631470e-02 -1.386274211108684540e-02 2.575919330120086670e-01 3.175761783495545387e-03 1.528022140264511108e-01 9.295935183763504028e-02 1.760389208793640137e-01 -2.589803338050842285e-01 3.329164683818817139e-01 8.723824284970760345e-03 2.065361589193344116e-01 -6.484774500131607056e-02 4.028452187776565552e-02 -2.030923962593078613e-01 -1.982782632112503052e-01 2.641935646533966064e-01 -2.271629571914672852e-01 1.284928768873214722e-01 1.100400090217590332e-01 -7.674162834882736206e-02 1.820558495819568634e-02 1.408513635396957397e-01
-2.251379191875457764e-01 -6.074916198849678040e-02 1.919600069522857666e-01 -1.065266355872154236e-01 3.857717290520668030e-02 3.169918805360794067e-02 3.523269891738891602e-01 -2.017189711332321167e-01 1.683699935674667358e-01 1.544321179389953613e-01 1.694565862417221069e-01 2.723159193992614746e-01 2.537596523761749268e-01 1.875022500753402710e-01 2.149901688098907471e-01 -1.110917478799819946e-01 -4.711423814296722412e-02 -1.897617131471633911e-01 5.129014328122138977e-02 1.015678122639656067e-01 6.978812813758850098e-02 -2.222380638122558594e-01 -1.854025572538375854e-01 1.844474524259567261e-01 1.198730245232582092e-01 1.693920642137527466e-01 -4.287409484386444092e-01 5.829285830259323120e-02 3.336295112967491150e-02 -9.784001111984252930e-02 2.644461765885353088e-02 -3.780768811702728271e-02
1.230451837182044983e-02 -5.142953619360923767e-02 -1.039514169096946716e-01 1.795473881065845490e-02 1.550861150026321411e-01 1.097043082118034363e-01 3.261122852563858032e-03 -1.123187616467475891e-01 -4.368534311652183533e-02 1.334917545318603516e-01 -8.285570144653320312e-02 1.476281285285949707e-01 1.230521872639656067e-01 3.118466436862945557e-01 3.259105384349822998e-01 1.639354415237903595e-02 8.664146065711975098e-02 -1.193601191043853760e-01 -5.671092867851257324e-02 -2.696477472782135010e-01 1.786368782632052898e-03 1.687136590480804443e-01 -3.447225391864776611e-01 2.739886045455932617e-01 -1.758797764778137207e-01 2.881898283958435059e-01 2.578419074416160583e-02 4.128326475620269775e-01 -1.124518215656280518e-01 1.548573076725006104e-01 -1.445057541131973267e-01 8.635307848453521729e-02
-7.774060219526290894e-02 6.232729926705360413e-02 6.179974973201751709e-02 1.106463298201560974e-01 -4.132992401719093323e-02 7.893834263086318970e-02 -5.297376960515975952e-02 -2.820285223424434662e-02 -2.648643553256988525e-01 1.954947225749492645e-02 1.775183528661727905e-01 4.138117656111717224e-02 3.028946220874786377e-01 -2.466178536415100098e-01 3.167906403541564941e-01 1.678726226091384888e-01 2.048484534025192261e-01 -2.613490521907806396e-01 2.500714063644409180e-01 6.188584119081497192e-02 -9.187516570091247559e-02 3.699480891227722168e-01 6.853018701076507568e-02 2.150013893842697144e-01 -1.550042331218719482e-01 2.837724387645721436e-01 -1.282127946615219116e-01 -1.552273798733949661e-02 3.026329167187213898e-02 -3.424306958913803101e-02 -1.956082135438919067e-02 2.846845984458923340e-01
-3.631261587142944336e-01 5.495285615324974060e-02 3.524053692817687988e-01 -1.421256829053163528e-02 -1.379566043615341187e-01 -1.449595838785171509e-01 9.126165881752967834e-03 -1.645899862051010132e-01 -1.458679437637329102e-01 -2.706364393234252930e-01 -2.470226138830184937e-01 -6.120324879884719849e-02 2.939426600933074951e-01 1.658446341753005981e-01 1.923559159040451050e-01 -3.548122942447662354e-02 7.541749626398086548e-02 -3.502080142498016357e-01 2.734560519456863403e-02 -7.256773114204406738e-02 -1.581578850746154785e-01 1.112395003437995911e-01 1.148661449551582336e-01 1.225501373410224915e-01 -1.873327493667602539e-01 7.603734731674194336e-02 -2.156359851360321045e-01 2.269096225500106812e-01 1.170509159564971924e-01 1.469358149915933609e-02 7.738192379474639893e-02 5.779597908258438110e-02
1.571715176105499268e-01 -2.688474953174591064e-01 -2.939279973506927490e-01 2.719164453446865082e-02 -1.933210045099258423e-01 -3.367621079087257385e-02 -1.910993009805679321e-01 -8.561224490404129028e-02 -4.735323041677474976e-02 3.445031121373176575e-02 8.654953539371490479e-02 4.485626704990863800e-03 2.158673852682113647e-01 7.813040912151336670e-02 2.172114253044128418e-01 -1.469102948904037476e-01 -4.819360002875328064e-02 -3.107988834381103516e-01 3.388003110885620117e-01 -2.710584402084350586e-01 -1.948734521865844727e-01 1.980811730027198792e-02 -1.186166480183601379e-01 1.950354725122451782e-01 -2.025914788246154785e-01 2.784841954708099365e-01 -3.852388262748718262e-02 -8.920970372855663300e-03 -7.485386729240417480e-02 -2.462592273950576782e-01 -1.055167317390441895e-01 1.610225439071655273e-01
-1.794638037681579590e-01 1.932410001754760742e-01 -2.079564630985260010e-01 1.702615804970264435e-02 -1.587057411670684814e-01 1.891654282808303833e-01 8.202262222766876221e-02 -1.582370698451995850e-02 -1.293313205242156982e-01 -8.630156517028808594e-02 6.385470926761627197e-02 -1.069574654102325439e-01 1.828025281429290771e-01 2.409888803958892822e-01 1.122564300894737244e-01 -6.730427592992782593e-02 1.113540083169937134e-01 -1.852819770574569702e-01 -1.997029036283493042e-01 -3.808584529906511307e-03 -2.208926230669021606e-01 9.871425107121467590e-03 -2.255891412496566772e-01 1.061290130019187927e-01 9.859536588191986084e-02 5.241408348083496094e-01 -3.269748687744140625e-01 1.740813255310058594e-01 -3.592655062675476074e-02 -2.064487785100936890e-01 -2.534069865942001343e-02 8.224965631961822510e-02
-1.007691398262977600e-01 -1.809529364109039307e-01 -2.525702416896820068e-01 -2.827940881252288818e-01 -1.487827003002166748e-01 6.555265933275222778e-02 9.854969382286071777e-02 -2.359657883644104004e-01 9.744299203157424927e-02 4.417256638407707214e-02 -5.125801265239715576e-02 -2.101161517202854156e-02 3.255150616168975830e-01 3.306422233581542969e-01 3.454627841711044312e-02 2.703159749507904053e-01 1.598945446312427521e-02 -2.211692184209823608e-01 2.527651786804199219e-01 6.038367282599210739e-03 6.771806627511978149e-03 -1.042734980583190918e-01 -3.881182521581649780e-02 3.651590347290039062e-01 -2.902225824072957039e-03 -6.661255657672882080e-02 -9.793801605701446533e-02 2.564415633678436279e-01 -4.894774407148361206e-02 1.249234080314636230e-01 2.156662642955780029e-01 1.194594949483871460e-01
-1.189195662736892700e-01 7.332451641559600830e-03 2.339834161102771759e-02 -1.282927840948104858e-01 -1.751713752746582031e-01 -8.246076107025146484e-02 -1.301666051149368286e-01 2.731996029615402222e-02 1.227864176034927368e-01 1.647236049175262451e-01 -3.642286360263824463e-02 1.289142966270446777e-01 2.361447066068649292e-01 1.940927058458328247e-01 1.326528936624526978e-01 2.233479619026184082e-01 1.873328834772109985e-01 -1.216760203242301941e-01 -1.736356019973754883e-01 -6.599061191082000732e-02 4.343486204743385315e-02 2.070437818765640259e-01 -5.666964501142501831e-02 4.469093084335327148e-01 2.593924105167388916e-01 2.266406714916229248e-01 2.069398015737533569e-02 1.517835855484008789e-01 -2.296500802040100098e-01 -1.013946160674095154e-01 -2.639414370059967041e-01 2.926642596721649170e-01
-3.381948769092559814e-01 2.786925435066223145e-01 3.331283926963806152e-01 -3.019749224185943604e-01 -5.907294340431690216e-03 -1.943779885768890381e-01 1.823683269321918488e-02 -1.737577319145202637e-01 2.063774168491363525e-01 2.300242185592651367e-01 -2.138855010271072388e-01 1.369703114032745361e-01 1.514336913824081421e-01 3.377272784709930420e-01 9.121586382389068604e-02 -3.374235332012176514e-02 4.018365964293479919e-02 3.861078992486000061e-02 -4.169781878590583801e-02 -2.122046239674091339e-02 -1.725803762674331665e-01 2.580952644348144531e-02 4.928208142518997192e-02 5.935387685894966125e-02 1.585628986358642578e-01 1.419717520475387573e-01 -1.373805701732635498e-01 1.133112013339996338e-01 -9.396111220121383667e-02 -7.814820855855941772e-02 -4.636463895440101624e-02 3.085369467735290527e-01
-9.851130098104476929e-02 -5.042993277311325073e-02 -3.085074126720428467e-01 -1.477631628513336182e-01 -8.674190379679203033e-03 -3.283188212662935257e-03 1.081510409712791443e-01 -4.365599751472473145e-01 -5.353131517767906189e-02 6.000538915395736694e-02 1.951683126389980316e-02 2.234649611636996269e-03 2.998776137828826904e-01 3.319544792175292969e-01 2.226538658142089844e-01 2.091671824455261230e-01 1.093377619981765747e-01 -3.018673509359359741e-02 5.837567895650863647e-02 1.795623451471328735e-01 4.606908559799194336e-02 -1.880352646112442017e-01 -2.878898382186889648e-02 1.707385033369064331e-01 1.846718192100524902e-01 2.775199115276336670e-01 1.258390769362449646e-02 1.238267496228218079e-01 -2.797642648220062256e-01 3.700330480933189392e-02 -8.704965561628341675e-02 1.956334561109542847e-01
-1.522694081068038940e-01 2.481294572353363037e-01 -1.488182544708251953e-01 -1.004659757018089294e-01 -7.904390990734100342e-02 2.865350246429443359e-01 2.387060597538948059e-02 1.558784544467926025e-01 9.363964200019836426e-02 -2.739598788321018219e-02 -4.166744183748960495e-03 -3.334293365478515625e-01 2.552421391010284424e-01 -2.872004918754100800e-02 3.910926878452301025e-01 -8.886644244194030762e-02 -9.927320480346679688e-02 -1.886370629072189331e-01 2.206484526395797729e-01 4.465233162045478821e-02 -3.017025887966156006e-01 1.954053491353988647e-01 1.401356421411037445e-02 1.559579521417617798e-01 -1.384606212377548218e-01 1.821127384901046753e-01 -1.301356703042984009e-01 3.403924638405442238e-03 -2.934486269950866699e-01 -4.069179669022560120e-02 -7.650733739137649536e-02 9.747556596994400024e-02
-1.716564595699310303e-01 -8.016645908355712891e-03 -2.068537622690200806e-01 6.385994609445333481e-03 -4.793171584606170654e-01 1.159481257200241089e-01 1.665980219841003418e-01 -7.091259211301803589e-02 5.200439691543579102e-02 -6.302311271429061890e-02 -1.094722822308540344e-01 7.789005339145660400e-02 1.204042285680770874e-01 2.745589017868041992e-01 4.564835876226425171e-02 -1.853255182504653931e-01 3.566713631153106689e-01 9.162974357604980469e-02 -7.200481742620468140e-02 -1.150478795170783997e-01 2.180742286145687103e-02 7.867901027202606201e-02 -3.790986537933349609e-01 1.955462396144866943e-01 1.104978844523429871e-02 2.792096436023712158e-01 -1.420742869377136230e-01 9.383855015039443970e-02 -2.044912427663803101e-01 6.845898460596799850e-04 -8.834911882877349854e-02 3.587017208337783813e-02
-4.280445352196693420e-02 -9.154649451375007629e-03 8.335924893617630005e-02 9.031645208597183228e-02 -2.597418725490570068e-01 2.090731710195541382e-01 -1.579456031322479248e-01 8.915384858846664429e-02 -5.422940105199813843e-02 5.218498036265373230e-02 -6.687891483306884766e-02 1.486435830593109131e-01 4.599617123603820801e-01 1.075985580682754517e-01 1.937187761068344116e-01 2.066720873117446899e-01 7.233986258506774902e-02 1.255852878093719482e-01 2.557305991649627686e-01 -2.989996671676635742e-01 -9.582228027284145355e-03 -1.945134550333023071e-01 -1.863123327493667603e-01 -8.072426170110702515e-02 5.675983615219593048e-03 1.978597044944763184e-01 -2.260996401309967041e-01 -2.546103894710540771e-01 -8.812061510980129242e-03 1.256760507822036743e-01 7.423192262649536133e-02 2.679938971996307373e-01
-3.200690150260925293e-01 -6.226386874914169312e-02 2.811045050621032715e-01 -1.972560882568359375e-01 -2.925939857959747314e-01 1.339698284864425659e-01 -2.532231062650680542e-02 -4.590799286961555481e-02 1.332709640264511108e-01 -1.372541766613721848e-02 2.461696229875087738e-02 -3.200516849756240845e-02 4.804074764251708984e-01 2.866674959659576416e-01 -8.180926740169525146e-02 -7.906138896942138672e-02 -8.659460395574569702e-02 -1.203608214855194092e-01 -3.366627544164657593e-02 3.435999900102615356e-02 -1.963486671447753906e-01 -1.330267190933227539e-01 -1.749997287988662720e-01 2.525032460689544678e-01 1.621789783239364624e-01 2.252102196216583252e-01 1.402791589498519897e-01 -2.186466567218303680e-02 -1.602892428636550903e-01 1.309434026479721069e-01 1.660437695682048798e-02 9.340692311525344849e-02
-9.147175401449203491e-02 -1.346864104270935059e-01 6.895667314529418945e-02 2.517971675843000412e-03 -3.244831264019012451e-01 4.910254478454589844e-02 2.124986946582794189e-01 9.454736486077308655e-03 8.667813986539840698e-02 4.766735434532165527e-02 -1.133879795670509338e-01 1.539987772703170776e-01 8.654551953077316284e-02 8.621697872877120972e-02 2.865153849124908447e-01 -2.839221060276031494e-01 2.430995404720306396e-01 -1.531922072172164917e-01 2.609694600105285645e-01 -2.112203836441040039e-01 -1.616933196783065796e-02 -1.858533322811126709e-01 -1.700157374143600464e-01 -6.481903791427612305e-02 3.877231478691101074e-02 3.346919417381286621e-01 -3.255027234554290771e-01 -1.005687713623046875e-01 7.932202890515327454e-03 1.704954206943511963e-01 -1.490415632724761963e-01 2.183445841073989868e-01
-3.490399420261383057e-01 1.746361255645751953e-01 9.292414784431457520e-02 -1.533014029264450073e-01 -2.925344556570053101e-02 1.930995285511016846e-01 -1.928904056549072266e-01 3.994870558381080627e-02 -7.311367243528366089e-02 2.147948890924453735e-01 -2.630693018436431885e-01 -7.619801908731460571e-02 4.134575426578521729e-01 -1.315244473516941071e-02 6.586243957281112671e-02 6.055454909801483154e-02 -8.180075883865356445e-02 -1.734391897916793823e-01 2.872810363769531250e-01 4.754155874252319336e-02 2.410258948802947998e-01 -1.587733924388885498e-01 -4.542239941656589508e-03 1.977814175188541412e-02 -1.860510855913162231e-01 1.972287893295288086e-01 -1.558972746133804321e-01 3.102040588855743408e-01 -9.532245248556137085e-02 2.092253416776657104e-02 1.624446734786033630e-02 1.544743329286575317e-01
-7.139561325311660767e-02 1.649031192064285278e-01 1.982681453227996826e-02 -1.067510917782783508e-01 -3.614185750484466553e-01 -6.242904439568519592e-02 1.314352005720138550e-01 -2.349010705947875977e-01 4.081081598997116089e-02 9.270293265581130981e-02 -1.302054971456527710e-01 3.684544265270233154e-01 1.482896357774734497e-01 6.288143992424011230e-02 2.049898952245712280e-01 1.083835437893867493e-01 7.161933928728103638e-02 -8.971000462770462036e-02 1.284601688385009766e-01 1.153217777609825134e-01 6.138849630951881409e-02 8.183287084102630615e-02 -3.372035622596740723e-01 4.439228475093841553e-01 1.469225138425827026e-01 -3.777718171477317810e-02 -7.149444520473480225e-02 4.507087543606758118e-02 1.358595937490463257e-01 -2.332283109426498413e-01 1.050314605236053467e-01 1.673458069562911987e-01
1.246453146450221539e-03 -6.399754434823989868e-02 -1.009743064641952515e-01 3.617537766695022583e-02 1.333549898117780685e-02 -3.052973151206970215e-01 1.219343319535255432e-01 -1.558947265148162842e-01 -1.965206488966941833e-02 2.131226360797882080e-01 -1.639982499182224274e-02 3.718552887439727783e-01 2.323595136404037476e-01 6.012883409857749939e-02 3.096260130405426025e-01 2.617789804935455322e-01 -7.400722056627273560e-02 -2.276906073093414307e-01 1.362980306148529053e-01 2.270874194800853729e-02 -8.716491051018238068e-03 1.023846417665481567e-01 -1.766136586666107178e-01 1.286813020706176758e-01 1.572760790586471558e-01 1.008591055870056152e-01 -2.127696126699447632e-01 4.016121923923492432e-01 9.548883885145187378e-02 2.674332819879055023e-02 -4.763280972838401794e-02 2.391455471515655518e-01
-4.326999783515930176e-01 5.051042884588241577e-02 5.328221991658210754e-02 -7.870531827211380005e-02 -2.790727615356445312e-01 -1.206480711698532104e-02 -6.088419631123542786e-02 -1.253494918346405029e-01 1.349977999925613403e-01 -2.416409365832805634e-02 -1.490767858922481537e-02 -4.417615383863449097e-02 3.301772177219390869e-01 1.916359364986419678e-01 4.007292911410331726e-02 -1.745216697454452515e-01 -2.294252626597881317e-02 -4.880912303924560547e-01 -1.451033353805541992e-01 -2.732246816158294678e-01 -8.411135524511337280e-02 -8.666782826185226440e-02 1.201274394989013672e-01 4.295531287789344788e-02 -4.990627989172935486e-02 4.806948453187942505e-02 -1.569383591413497925e-01 -2.606868445873260498e-01 -1.299808770418167114e-01 3.706455603241920471e-02 -6.848913617432117462e-03 1.546617001295089722e-01
-1.553701460361480713e-01 1.253318339586257935e-01 1.233219355344772339e-01 -3.724095597863197327e-02 -4.398414194583892822e-01 1.101482287049293518e-02 -4.231901839375495911e-02 1.323288083076477051e-01 -4.383060336112976074e-01 6.479579955339431763e-02 -1.610312461853027344e-01 -1.795463263988494873e-01 2.911444604396820068e-01 1.609154045581817627e-01 6.748079508543014526e-02 2.515836656093597412e-01 8.549169450998306274e-02 -1.988006979227066040e-01 5.447266250848770142e-02 -2.325747609138488770e-01 1.037264019250869751e-01 2.431970648467540741e-02 -4.897270351648330688e-02 -1.455092728137969971e-01 7.307101786136627197e-02 2.124859094619750977e-01 -3.956974297761917114e-02 8.598162233829498291e-02 -1.168960481882095337e-01 1.230928022414445877e-02 -1.070521250367164612e-01 2.723096013069152832e-01
-1.121141612529754639e-01 -1.202103048563003540e-01 4.996358230710029602e-02 -1.479964852333068848e-01 -3.476753532886505127e-01 -7.189161609858274460e-03 8.933649212121963501e-02 -2.578492760658264160e-01 -2.139767110347747803e-01 -2.552935853600502014e-02 -1.991910189390182495e-01 5.650109596899710596e-05 3.876908682286739349e-03 1.609248816967010498e-01 4.902109205722808838e-01 1.388150304555892944e-01 -2.187648601830005646e-02 -9.248623996973037720e-02 3.148388564586639404e-01 -4.780920967459678650e-02 -2.028218470513820648e-02 5.147859454154968262e-02 6.821412593126296997e-02 2.923346757888793945e-01 2.300049811601638794e-01 -4.395662993192672729e-02 -1.835281997919082642e-01 -4.748025536537170410e-02 -1.214816719293594360e-01 3.194921463727951050e-02 -1.168213859200477600e-01 2.403485625982284546e-01
-1.072249636054039001e-01 1.441321969032287598e-01 -1.567507237195968628e-01 -7.762543112039566040e-02 2.866373583674430847e-02 -9.582493454217910767e-02 1.263908147811889648e-01 1.062559783458709717e-01 1.697296947240829468e-01 3.632652461528778076e-01 1.894687265157699585e-01 -7.242285460233688354e-02 3.374434411525726318e-01 -6.204168871045112610e-02 3.267211914062500000e-01 1.412509530782699585e-01 -1.880069077014923096e-01 -1.912312209606170654e-01 -5.590647831559181213e-02 1.686657033860683441e-02 -2.137479931116104126e-01 -1.469551175832748413e-01 -9.062871336936950684e-02 -1.346471458673477173e-01 4.962643608450889587e-02 1.895252019166946411e-01 -2.603311240673065186e-01 -2.058623582124710083e-01 -1.866005361080169678e-01 -3.112251684069633484e-02 -1.353279799222946167e-01 2.862594723701477051e-01
-1.378637552261352539e-01 3.024055063724517822e-01 3.186553483828902245e-03 7.803934067487716675e-02 -1.790668219327926636e-01 1.072669848799705505e-01 -3.313639760017395020e-02 -5.958298966288566589e-02 -2.483422122895717621e-02 2.082527056336402893e-02 -1.135645359754562378e-01 2.369334697723388672e-01 3.979833126068115234e-01 -1.566606014966964722e-01 1.400626450777053833e-01 -6.381275504827499390e-02 3.127894699573516846e-01 7.692211121320724487e-02 1.078104451298713684e-01 -2.021665722131729126e-01 -1.763060339726507664e-03 -1.141734197735786438e-01 -1.237242966890335083e-01 -3.921751677989959717e-02 1.086727306246757507e-01 2.330122292041778564e-01 -2.831445336341857910e-01 1.084998995065689087e-01 -2.821321487426757812e-01 3.463650941848754883e-01 1.190604493021965027e-01 2.436921186745166779e-02
-1.761890798807144165e-01 1.760541647672653198e-01 7.821465283632278442e-02 4.604914039373397827e-02 -1.028927192091941833e-01 1.876262426376342773e-01 -7.371844351291656494e-02 1.507168859243392944e-01 -2.507857680320739746e-01 6.843448430299758911e-02 -2.314706295728683472e-01 -7.478325814008712769e-02 2.178208529949188232e-01 -1.019117459654808044e-01 2.599266469478607178e-01 1.326801776885986328e-01 2.030292749404907227e-01 -1.365073025226593018e-01 2.526969313621520996e-01 -1.812004745006561279e-01 -3.380877077579498291e-01 5.970273911952972412e-02 -7.917375862598419189e-02 2.196323424577713013e-01 -7.649363577365875244e-02 2.241792827844619751e-01 -3.219959139823913574e-02 -1.588203459978103638e-01 -1.841087788343429565e-01 -2.819439768791198730e-01 -5.656691640615463257e-02 2.411687374114990234e-01
-2.744818292558193207e-02 1.495521664619445801e-01 2.192253470420837402e-01 6.668206304311752319e-02 -3.343176543712615967e-01 3.403533250093460083e-03 2.034296095371246338e-01 -9.512501955032348633e-02 -2.029844522476196289e-01 2.038182318210601807e-01 6.097781285643577576e-02 1.704685091972351074e-01 2.109878957271575928e-01 -1.532879937440156937e-02 1.177023202180862427e-01 1.095487996935844421e-01 4.862690716981887817e-02 5.967553332448005676e-02 3.183524906635284424e-01 -1.704154014587402344e-01 -6.982164829969406128e-02 -2.125601172447204590e-01 -2.792206704616546631e-01 3.706692457199096680e-01 1.456087529659271240e-01 4.569222405552864075e-02 -2.111404091119766235e-01 4.900000244379043579e-02 5.490843206644058228e-02 -2.832128405570983887e-01 1.051658880896866322e-03 1.442410498857498169e-01
-2.756186425685882568e-01 7.363449782133102417e-02 1.977863907814025879e-02 -6.525781005620956421e-02 -1.264691501855850220e-01 1.139878556132316589e-01 1.966298520565032959e-01 -1.471586525440216064e-01 -3.765302523970603943e-02 1.241588741540908813e-01 2.768780291080474854e-02 -1.526166349649429321e-01 2.974488027393817902e-02 2.241841405630111694e-01 2.725561335682868958e-02 -8.983732759952545166e-02 1.138692125678062439e-01 -4.463073015213012695e-01 -1.991793960332870483e-01 -7.202330976724624634e-02 -6.020039692521095276e-02 9.328252822160720825e-02 -6.103451550006866455e-02 -1.587268523871898651e-02 6.563704460859298706e-02 5.752812623977661133e-01 -1.182200834155082703e-01 -5.124749243259429932e-02 1.078058592975139618e-02 -2.384167015552520752e-01 6.151689961552619934e-02 1.946439296007156372e-01
-2.272292375564575195e-01 2.231718152761459351e-01 1.775756031274795532e-01 -9.839167818427085876e-03 5.068574473261833191e-02 1.360112875699996948e-01 1.112418472766876221e-01 -4.127963185310363770e-01 1.839037239551544189e-01 -3.592834621667861938e-02 -6.019964069128036499e-02 -5.750527977943420410e-02 2.121661305427551270e-01 8.510005474090576172e-02 2.267173528671264648e-01 -1.130044013261795044e-01 2.319959402084350586e-01 -1.640209704637527466e-01 3.196803629398345947e-01 -9.300584346055984497e-02 1.685058772563934326e-01 -4.821564257144927979e-02 -1.108199208974838257e-01 -1.540562957525253296e-01 -1.739349812269210815e-01 2.234517335891723633e-01 -1.616635769605636597e-01 3.602976500988006592e-01 1.265362463891506195e-02 -2.027055621147155762e-02 -6.703571975231170654e-02 7.152608036994934082e-02
5.299889296293258667e-02 1.378683298826217651e-01 -3.281376361846923828e-01 3.650886565446853638e-02 -1.983374506235122681e-01 2.183868288993835449e-01 7.271505147218704224e-02 -6.205921992659568787e-02 8.364102989435195923e-02 8.467505127191543579e-02 -8.009104430675506592e-02 1.636941581964492798e-01 1.100541949272155762e-01 6.274573504924774170e-02 -2.075109630823135376e-02 4.541355371475219727e-02 -1.053464226424694061e-02 -7.299478352069854736e-02 2.150772660970687866e-01 -7.284122705459594727e-02 -3.337779641151428223e-01 1.550094336271286011e-01 -2.989532947540283203e-01 4.643697664141654968e-02 -1.084559038281440735e-02 1.204404681921005249e-01 -3.223548233509063721e-01 1.443061232566833496e-01 -3.616434335708618164e-01 -3.816840350627899170e-01 -6.509005278348922729e-02 5.526883900165557861e-02
-2.065691351890563965e-01 1.417676955461502075e-01 2.243991196155548096e-01 1.529420912265777588e-01 -8.282729238271713257e-02 1.593939065933227539e-01 -2.439404465258121490e-02 -1.833974868059158325e-01 2.006917893886566162e-01 -3.317888379096984863e-01 -3.801217079162597656e-01 -1.905746757984161377e-01 2.530342936515808105e-01 1.671695560216903687e-01 5.076682567596435547e-02 -6.086078286170959473e-02 8.492144197225570679e-02 -3.113943934440612793e-01 1.987640708684921265e-01 -2.055483013391494751e-01 -1.920375823974609375e-01 -1.256811320781707764e-01 -9.210130572319030762e-02 -9.645471721887588501e-02 3.994745761156082153e-02 1.890973299741744995e-01 -7.099930942058563232e-02 -1.135380938649177551e-01 -1.308834701776504517e-01 9.706108272075653076e-02 -1.100825816392898560e-01 1.311948895454406738e-01
-1.390696167945861816e-01 2.466323077678680420e-01 -8.469969034194946289e-03 -8.873622864484786987e-02 -5.778552591800689697e-02 4.083390906453132629e-02 5.592992156744003296e-02 7.946827262639999390e-02 1.457728743553161621e-01 -1.419125348329544067e-01 -8.857726305723190308e-02 -3.073641061782836914e-01 3.380237519741058350e-01 -8.232041448354721069e-02 4.320076107978820801e-01 7.006527483463287354e-02 -8.677378296852111816e-02 -5.012045055627822876e-02 2.590079605579376221e-01 2.067349292337894440e-02 -2.803948521614074707e-01 1.937518864870071411e-01 7.278964668512344360e-02 3.365479409694671631e-02 1.203822670504450798e-03 2.799434959888458252e-01 7.689078897237777710e-02 1.078632399439811707e-01 -3.566648662090301514e-01 -1.918300613760948181e-02 -9.782584756612777710e-02 8.911710232496261597e-02
3.493047133088111877e-02 -5.885138735175132751e-02 2.320886217057704926e-02 -1.844039112329483032e-01 -9.587064385414123535e-02 2.959325611591339111e-01 2.240259945392608643e-01 -1.403807550668716431e-01 2.767826616764068604e-01 2.485755085945129395e-01 2.194296382367610931e-02 2.837565839290618896e-01 2.090593874454498291e-01 2.312593162059783936e-01 1.957686841487884521e-01 -1.183369606733322144e-01 -3.229918703436851501e-02 -3.385207056999206543e-01 2.447117120027542114e-01 1.483700424432754517e-01 5.257551372051239014e-02 1.537684351205825806e-01 -8.837158977985382080e-02 1.490285843610763550e-01 2.040031105279922485e-01 1.622854918241500854e-01 -1.772247254848480225e-01 -2.955586649477481842e-02 -1.946056187152862549e-01 -1.200226023793220520e-01 -8.607971668243408203e-02 1.063504368066787720e-01
-4.785902798175811768e-02 -1.796497404575347900e-02 2.223582267761230469e-01 1.466186940670013428e-01 -9.067385643720626831e-02 1.289544105529785156e-01 1.460109930485486984e-02 -1.581029444932937622e-01 1.844176948070526123e-01 2.164270728826522827e-01 -1.225425675511360168e-01 2.703851461410522461e-01 2.511650919914245605e-01 3.920067250728607178e-01 -1.031963378190994263e-01 9.044179320335388184e-02 -7.287286967039108276e-02 -1.591479182243347168e-01 3.184337615966796875e-01 -1.245884150266647339e-01 -1.318426132202148438e-01 1.900912374258041382e-01 -3.537569940090179443e-01 1.844764500856399536e-01 -1.461712121963500977e-01 7.672037184238433838e-02 -1.381836831569671631e-01 1.861055642366409302e-01 -4.146513529121875763e-03 1.565950363874435425e-02 1.691563427448272705e-01 4.142560809850692749e-02
-1.797429919242858887e-01 4.018760621547698975e-01 2.858451604843139648e-01 1.265131980180740356e-01 -1.965226083993911743e-01 1.511617302894592285e-01 -1.844631135463714600e-01 -1.054520457983016968e-01 1.040425375103950500e-01 -7.671508938074111938e-02 2.260624989867210388e-02 9.831611067056655884e-02 1.540358513593673706e-01 3.444613218307495117e-01 3.557140007615089417e-02 1.453164666891098022e-01 3.956542909145355225e-02 -2.070964723825454712e-01 3.446146845817565918e-02 -3.212176635861396790e-02 -1.068651676177978516e-01 1.473508328199386597e-01 -1.943826675415039062e-02 1.126712486147880554e-01 4.820332303643226624e-02 -2.240685820579528809e-01 -1.016744524240493774e-01 3.684287145733833313e-02 -3.802293166518211365e-02 -1.630616933107376099e-01 -1.557923406362533569e-01 4.481036961078643799e-01
-1.265480369329452515e-01 1.443459838628768921e-01 4.911305010318756104e-02 2.857475541532039642e-02 3.998961672186851501e-02 -4.931946750730276108e-03 -1.798353344202041626e-01 3.647132217884063721e-02 -2.271907031536102295e-01 7.670833915472030640e-02 1.348852515220642090e-01 1.311777830123901367e-01 1.594938337802886963e-01 -2.516994625329971313e-02 2.849600613117218018e-01 2.002511471509933472e-01 2.467596232891082764e-01 -1.895882189273834229e-01 -1.504315156489610672e-02 -1.100105866789817810e-01 3.519181907176971436e-02 2.007482573390007019e-02 -3.024517297744750977e-01 -1.598075926303863525e-01 -7.094411551952362061e-02 3.428348898887634277e-01 -4.336497783660888672e-01 -5.378536414355039597e-03 -3.714678585529327393e-01 7.870572805404663086e-02 -1.709613017737865448e-02 -3.749546781182289124e-02
-1.364849805831909180e-01 2.120015770196914673e-01 -1.094816997647285461e-01 1.042779013514518738e-01 -1.442688256502151489e-01 2.073840424418449402e-02 1.639496535062789917e-02 2.642353298142552376e-03 1.759213358163833618e-01 -1.951728463172912598e-01 3.700687363743782043e-02 2.176362648606300354e-02 1.315325200557708740e-01 -6.263396888971328735e-02 8.415249735116958618e-02 5.510731041431427002e-02 7.390420138835906982e-02 -9.592288732528686523e-02 2.476985603570938110e-01 8.858602494001388550e-02 -3.632255792617797852e-01 -1.757850646972656250e-01 -2.529130689799785614e-02 3.570232093334197998e-01 2.492228895425796509e-02 2.440096437931060791e-01 -3.266300857067108154e-01 -2.759452350437641144e-02 -4.241463243961334229e-01 -2.350842207670211792e-01 1.053389906883239746e-01 -3.385828062891960144e-02
-3.779631853103637695e-01 -1.931338198482990265e-02 1.123440191149711609e-01 -6.529907882213592529e-02 5.714698508381843567e-02 -4.431503266096115112e-02 2.373554706573486328e-01 -3.187809288501739502e-01 1.302172392606735229e-01 1.233673095703125000e-01 -9.936338663101196289e-02 -2.410221248865127563e-01 -1.791191101074218750e-02 -6.770236045122146606e-02 7.277511060237884521e-02 2.522441148757934570e-01 1.718553602695465088e-01 -2.192742079496383667e-01 1.702758371829986572e-01 8.012339472770690918e-02 -1.105075702071189880e-01 2.557928264141082764e-01 -4.115846939384937286e-03 1.038710623979568481e-01 -1.970734298229217529e-01 6.863950192928314209e-02 -3.844237029552459717e-01 3.676600754261016846e-02 -2.120308279991149902e-01 8.084545284509658813e-02 3.055615536868572235e-02 2.369432449340820312e-01
-4.199262708425521851e-02 4.442253112792968750e-01 7.737354934215545654e-02 -6.440058350563049316e-02 2.013985440135002136e-02 4.873902350664138794e-02 2.078402191400527954e-01 2.028062194585800171e-01 -1.593977063894271851e-01 2.200583070516586304e-01 -7.235808297991752625e-03 1.990359090268611908e-02 2.816393673419952393e-01 8.411689847707748413e-02 2.922391593456268311e-01 5.177456885576248169e-02 1.022751703858375549e-01 -1.350950300693511963e-01 4.197904840111732483e-02 -4.478754401206970215e-01 -1.532664448022842407e-01 2.589256502687931061e-02 -1.981075853109359741e-01 3.473971411585807800e-02 -7.506267726421356201e-02 2.194261848926544189e-01 -1.462509185075759888e-01 -6.711614131927490234e-02 -1.094765663146972656e-01 -2.067346423864364624e-01 -8.408661931753158569e-02 1.332063227891921997e-01
-1.645607501268386841e-01 -2.233026623725891113e-01 2.120334506034851074e-01 6.623703241348266602e-02 -9.718666225671768188e-02 -1.363727003335952759e-01 7.741980254650115967e-02 -1.540911942720413208e-01 -7.277067750692367554e-02 9.992680698633193970e-02 1.126506645232439041e-02 1.333682388067245483e-01 2.838746905326843262e-01 1.908001154661178589e-01 8.171287924051284790e-02 7.316718250513076782e-02 7.028528302907943726e-02 1.567939221858978271e-01 2.644730508327484131e-01 2.489581145346164703e-02 -3.950060531497001648e-02 7.221755385398864746e-02 -1.309778243303298950e-01 3.882544338703155518e-01 -1.725798696279525757e-01 -1.370735764503479004e-01 -2.423291653394699097e-01 1.326133757829666138e-01 -1.979772597551345825e-01 -4.300431162118911743e-02 -2.665822207927703857e-01 3.767744898796081543e-01
-4.786621332168579102e-01 4.763563349843025208e-02 1.127829849720001221e-01 1.948209255933761597e-01 -1.381910890340805054e-01 1.438999827951192856e-02 5.838609859347343445e-02 1.327643394470214844e-01 1.810057163238525391e-01 3.505802899599075317e-02 -2.071619927883148193e-01 1.738628596067428589e-01 1.337227970361709595e-01 3.129959851503372192e-02 4.372271895408630371e-02 -8.891599625349044800e-02 1.554266512393951416e-01 -1.414083987474441528e-01 4.969087243080139160e-02 -9.113810211420059204e-02 -2.246425300836563110e-01 -6.933984905481338501e-02 -2.345099002122879028e-01 -4.064473137259483337e-02 -1.293214857578277588e-01 2.655046880245208740e-01 -5.431444197893142700e-02 -2.146822027862071991e-02 -4.567932188510894775e-01 -2.075383067131042480e-01 1.181786581873893738e-01 1.364147812128067017e-01
-5.317959189414978027e-02 9.799510985612869263e-02 -1.851882599294185638e-02 -1.442963164299726486e-02 -2.294360250234603882e-01 -2.039633244276046753e-01 1.226347237825393677e-01 -2.051767706871032715e-01 5.054973438382148743e-02 1.097574383020401001e-01 -2.363447993993759155e-01 -1.603885143995285034e-01 -3.666688129305839539e-02 3.348545357584953308e-02 6.690311431884765625e-02 3.751933276653289795e-01 8.980582654476165771e-02 -3.713389039039611816e-01 8.941551297903060913e-02 8.112426847219467163e-02 -9.349109232425689697e-02 2.456749379634857178e-01 -5.781312938779592514e-04 1.338382512331008911e-01 -1.136896684765815735e-01 9.662473946809768677e-02 -4.409771561622619629e-01 9.368047863245010376e-02 -2.771567702293395996e-01 1.914179325103759766e-02 -2.660284563899040222e-02 2.020147591829299927e-01
-1.512778699398040771e-01 1.899148225784301758e-01 1.707363426685333252e-01 1.170004308223724365e-01 -3.110197745263576508e-02 3.286897018551826477e-02 1.674377918243408203e-01 -1.065667867660522461e-01 4.607399106025695801e-01 9.771922975778579712e-02 1.385759562253952026e-01 -5.468676611781120300e-02 3.666659295558929443e-01 4.881078377366065979e-02 2.231414243578910828e-02 -8.060176670551300049e-02 -3.282995522022247314e-02 -3.325253427028656006e-01 -5.882019549608230591e-02 -1.041677966713905334e-01 9.363756328821182251e-02 -3.435273468494415283e-02 -5.481669679284095764e-02 3.056580126285552979e-01 -1.893462091684341431e-01 1.078442409634590149e-01 -2.796207666397094727e-01 1.355615854263305664e-01 -2.807860970497131348e-01 9.921372681856155396e-02 -6.044212728738784790e-02 -1.402232609689235687e-02
-3.095687925815582275e-01 -7.414280623197555542e-02 -9.099565446376800537e-02 3.738320991396903992e-02 1.472421884536743164e-01 1.509389281272888184e-01 -2.613148391246795654e-01 -2.235525697469711304e-01 -4.888283088803291321e-02 3.066177293658256531e-02 -1.284326910972595215e-01 1.109525635838508606e-01 2.141921222209930420e-01 1.345709115266799927e-01 4.521820247173309326e-01 1.166830584406852722e-02 -6.297172605991363525e-02 -3.526339232921600342e-01 -1.484240740537643433e-01 2.944216504693031311e-02 -2.473832815885543823e-01 5.863911285996437073e-02 -1.563196182250976562e-01 1.748846769332885742e-01 -1.102046817541122437e-01 1.428458690643310547e-01 5.787735059857368469e-02 2.753342390060424805e-01 -7.614057045429944992e-03 5.926182493567466736e-02 1.563298702239990234e-01 1.222816333174705505e-01
-6.615933030843734741e-02 1.092495322227478027e-01 4.915693774819374084e-03 -1.914742887020111084e-01 -2.184736728668212891e-01 1.070692241191864014e-01 -4.824342578649520874e-02 5.934591591358184814e-02 -1.931410133838653564e-01 9.584934264421463013e-02 1.172498390078544617e-01 -2.388239279389381409e-02 2.732456624507904053e-01 -1.242041513323783875e-01 1.737540662288665771e-01 8.376738429069519043e-02 4.320615828037261963e-01 -3.270170092582702637e-01 1.290283948183059692e-01 -2.861597239971160889e-01 4.925014823675155640e-02 1.724213808774948120e-01 -1.900915950536727905e-01 -7.707983255386352539e-02 2.035279013216495514e-02 2.137519568204879761e-01 -1.243131831288337708e-01 -1.358223408460617065e-01 -2.814995348453521729e-01 1.650851964950561523e-01 -3.196411207318305969e-02 1.998624801635742188e-01
-9.315879642963409424e-02 3.017486631870269775e-01 9.823306649923324585e-02 -9.388340264558792114e-02 -9.352265298366546631e-02 1.670151352882385254e-01 -1.492109894752502441e-01 -2.791327834129333496e-01 -2.028794586658477783e-02 -1.524474024772644043e-01 -5.649210885167121887e-02 -1.137334778904914856e-01 3.722192943096160889e-01 2.583500444889068604e-01 2.184763103723526001e-01 3.248312510550022125e-03 -8.918822556734085083e-02 -3.513329625129699707e-01 -1.349978335201740265e-02 -2.454129457473754883e-01 6.182728335261344910e-02 -5.175321828573942184e-03 -4.522917419672012329e-02 -2.746864855289459229e-01 3.190884739160537720e-02 2.134494483470916748e-01 -7.226723432540893555e-02 1.489683836698532104e-01 -5.371607840061187744e-02 1.958007514476776123e-01 -1.671855896711349487e-01 1.893639713525772095e-01
-1.780925244092941284e-01 -8.539258688688278198e-02 5.803009495139122009e-02 -6.712398678064346313e-02 -1.647744923830032349e-01 -5.433135665953159332e-03 2.028826028108596802e-01 -1.693586856126785278e-01 -2.114140987396240234e-01 -6.863535940647125244e-02 7.010582834482192993e-02 2.440546751022338867e-01 3.062331676483154297e-01 -1.484829746186733246e-02 5.212130770087242126e-02 2.884915471076965332e-01 9.391734749078750610e-02 -1.923901885747909546e-01 1.463652402162551880e-01 -1.934807449579238892e-01 9.760488569736480713e-02 2.745728194713592529e-01 2.311869412660598755e-01 2.238627225160598755e-01 -5.300504714250564575e-02 1.783561110496520996e-01 -1.454438716173171997e-01 1.334474422037601471e-02 -4.335999116301536560e-02 -1.480441987514495850e-01 8.834159001708030701e-03 4.350495338439941406e-01
-1.099768206477165222e-01 -1.552976667881011963e-01 -1.253177970647811890e-01 -2.264600545167922974e-01 1.130957677960395813e-01 1.282487362623214722e-01 3.559250384569168091e-02 -2.123816609382629395e-01 1.660608500242233276e-01 1.205569878220558167e-01 5.750789120793342590e-02 3.700843453407287598e-01 2.472644597291946411e-01 2.138161472976207733e-02 3.713164031505584717e-01 2.001179903745651245e-01 -7.472837716341018677e-02 -2.529392838478088379e-01 1.443660557270050049e-01 1.106124073266983032e-01 1.294935196638107300e-01 2.822269313037395477e-02 -3.670376539230346680e-02 1.002799719572067261e-01 2.034502029418945312e-01 -5.104820057749748230e-02 -2.757830917835235596e-01 2.452330738306045532e-01 2.417102828621864319e-02 -1.261947154998779297e-01 1.336337476968765259e-01 2.304778248071670532e-01
-2.538369297981262207e-01 -1.286642104387283325e-01 -1.293555498123168945e-01 -1.630637645721435547e-01 -3.647597506642341614e-02 1.083720400929450989e-01 -5.905463173985481262e-02 -1.024396941065788269e-01 1.797152161598205566e-01 1.962622106075286865e-01 -9.281107038259506226e-02 1.666807979345321655e-01 1.575263589620590210e-01 1.598995923995971680e-01 1.469478756189346313e-01 1.512206718325614929e-02 1.630591303110122681e-01 -1.807180643081665039e-01 -2.127616608049720526e-04 9.332154691219329834e-02 3.066868707537651062e-02 -2.337040007114410400e-02 -3.056325949728488922e-02 2.798877060413360596e-01 3.415268361568450928e-01 3.380317389965057373e-01 9.376162197440862656e-04 1.926465630531311035e-01 -3.536525666713714600e-01 8.962516486644744873e-02 -2.915037274360656738e-01 1.854852735996246338e-01
-3.848966583609580994e-02 -2.653658762574195862e-02 -1.547474414110183716e-01 -9.585185348987579346e-02 -2.925123870372772217e-01 -2.071392722427845001e-02 2.603249996900558472e-02 1.467785537242889404e-01 -3.151430934667587280e-02 7.335653901100158691e-02 -2.703582346439361572e-01 1.569642871618270874e-02 2.382334917783737183e-01 7.442280650138854980e-02 5.121109262108802795e-02 2.415216714143753052e-01 -1.011235732585191727e-02 -4.006066620349884033e-01 -2.228939831256866455e-01 -1.115777641534805298e-01 -1.543774157762527466e-01 -3.148132264614105225e-01 -1.987570673227310181e-01 -9.145604074001312256e-02 6.726242601871490479e-02 1.603293716907501221e-01 -1.793786883354187012e-01 -2.416770756244659424e-01 -2.400419116020202637e-01 -1.860514581203460693e-01 -8.942243456840515137e-02 1.973040401935577393e-01
-3.120326995849609375e-01 9.636312723159790039e-02 -3.631256520748138428e-02 -1.210591942071914673e-01 -2.485038042068481445e-01 -2.472662180662155151e-01 4.506561160087585449e-02 -4.070187732577323914e-02 -7.405936717987060547e-02 1.052084937691688538e-01 -7.159932702779769897e-02 2.771836817264556885e-01 1.868339776992797852e-01 8.579596132040023804e-02 1.366055458784103394e-01 -6.279227882623672485e-02 -6.800121814012527466e-02 -2.060693874955177307e-02 -2.417850680649280548e-02 2.628585696220397949e-01 1.011081337928771973e-01 -3.501556441187858582e-02 -2.725450135767459869e-02 2.554897665977478027e-01 8.886469900608062744e-02 4.572311639785766602e-01 -1.382996141910552979e-01 1.129577010869979858e-01 7.901307195425033569e-02 5.669981241226196289e-02 -1.881158202886581421e-01 3.762006461620330811e-01
-1.967827528715133667e-01 -4.868697002530097961e-02 -1.812294572591781616e-01 -2.566662058234214783e-02 5.067576654255390167e-03 -2.678557112812995911e-02 -9.312782436609268188e-02 -2.664702534675598145e-01 2.754487693309783936e-01 2.591397799551486969e-02 5.525192245841026306e-02 5.832551047205924988e-02 9.311761707067489624e-02 4.459610581398010254e-01 2.168434262275695801e-01 1.924871951341629028e-01 7.932121306657791138e-02 -1.178049016743898392e-02 2.897481918334960938e-01 -1.056361794471740723e-01 -1.923787295818328857e-01 1.550879776477813721e-01 -3.143161833286285400e-01 2.839578688144683838e-01 -3.016674704849720001e-02 2.226685732603073120e-01 -1.968244835734367371e-02 -6.703110784292221069e-02 1.283051371574401855e-01 1.427160501480102539e-01 1.454649567604064941e-01 1.223271638154983521e-01
2.011799067258834839e-02 -2.123358100652694702e-01 -1.772121638059616089e-01 -1.370024383068084717e-01 -2.189127653837203979e-01 1.212682947516441345e-01 -9.008881449699401855e-02 4.890645295381546021e-02 -6.687056273221969604e-02 1.834941804409027100e-01 -4.834001138806343079e-02 1.052378714084625244e-01 3.234147727489471436e-01 2.888988256454467773e-01 2.408552616834640503e-01 8.169957250356674194e-02 2.282830178737640381e-01 -1.383629292249679565e-01 2.980446219444274902e-01 1.169889792799949646e-01 -1.196371093392372131e-01 5.262589082121849060e-02 7.024129480123519897e-02 -4.660280793905258179e-02 1.171900033950805664e-01 4.513283669948577881e-01 -4.297385737299919128e-02 1.470109969377517700e-01 3.107038326561450958e-02 -5.943968892097473145e-02 -2.408307045698165894e-01 1.598397046327590942e-01
7.782477885484695435e-02 1.637611538171768188e-01 2.166230231523513794e-01 2.315183579921722412e-01 1.311802119016647339e-01 -2.541088499128818512e-02 -2.126188725233078003e-01 -3.330628275871276855e-01 -3.802691027522087097e-02 -1.044102292507886887e-02 -7.394236512482166290e-03 1.077259518206119537e-02 2.825829088687896729e-01 -6.684379279613494873e-02 7.545623183250427246e-02 7.233022153377532959e-02 -1.547664701938629150e-01 -3.900738060474395752e-01 1.000727042555809021e-01 1.963607408106327057e-02 -2.863289415836334229e-01 2.228445708751678467e-01 -5.013308301568031311e-02 3.894178867340087891e-01 -1.921717226505279541e-01 1.029478162527084351e-01 -1.924473345279693604e-01 1.518323421478271484e-01 -7.368350774049758911e-02 -7.762654125690460205e-02 -6.166873872280120850e-02 2.112211287021636963e-02
6.324690580368041992e-02 -1.507040560245513916e-01 7.292216271162033081e-02 -3.464965522289276123e-02 -3.768193125724792480e-01 -1.042481884360313416e-01 -1.759721636772155762e-01 -2.141957879066467285e-01 -6.317748129367828369e-02 -2.550905942916870117e-02 -1.905893087387084961e-01 2.085214108228683472e-01 2.462841123342514038e-01 9.359473362565040588e-03 2.848223745822906494e-01 4.081710707396268845e-03 2.258654311299324036e-02 -3.064520359039306641e-01 1.161665469408035278e-01 2.512261569499969482e-01 6.769275665283203125e-02 9.096380323171615601e-02 -1.191004272550344467e-02 9.960617125034332275e-02 -4.044412076473236084e-02 2.248572558164596558e-01 -1.409260183572769165e-01 -7.842339575290679932e-02 6.852382421493530273e-02 -2.467371374368667603e-01 -7.218570262193679810e-02 4.096183776855468750e-01
-3.712485134601593018e-01 1.242463961243629456e-01 1.118807420134544373e-01 -1.629547476768493652e-01 -1.140879318118095398e-01 2.019412070512771606e-02 -1.973878741264343262e-01 -1.904429346323013306e-01 -1.628278195858001709e-01 1.939177811145782471e-01 -1.594915986061096191e-02 7.216352224349975586e-02 3.827510774135589600e-01 2.113929251208901405e-03 4.699262231588363647e-02 2.210288047790527344e-01 -6.879751384258270264e-02 -1.514941155910491943e-01 2.123427391052246094e-02 -1.942815631628036499e-01 2.356416434049606323e-01 -1.201973855495452881e-01 9.277397766709327698e-03 -1.857420988380908966e-02 1.127698495984077454e-01 2.134352475404739380e-01 -2.805809676647186279e-01 2.993156015872955322e-01 -1.059966981410980225e-01 1.123451665043830872e-01 1.750522851943969727e-01 1.857286244630813599e-01
1.191224232316017151e-01 4.245850443840026855e-01 3.544184938073158264e-02 -2.911490201950073242e-01 -1.402091234922409058e-01 3.185236454010009766e-02 -4.336939752101898193e-02 -5.398336425423622131e-02 2.614091038703918457e-01 -1.009429246187210083e-01 3.620903473347425461e-03 -2.814155519008636475e-01 1.612193286418914795e-01 2.334823608398437500e-01 2.312029600143432617e-01 1.358366012573242188e-01 6.015207991003990173e-02 -8.965932577848434448e-02 1.407957524061203003e-01 1.081310957670211792e-02 -7.523482292890548706e-02 -2.364268712699413300e-02 -1.668819189071655273e-01 1.288956701755523682e-01 -1.620443165302276611e-01 1.648098826408386230e-01 -5.274764075875282288e-02 -4.200414754450321198e-03 -2.462533563375473022e-01 -3.758743107318878174e-01 -1.434239149093627930e-01 1.513526141643524170e-01
-2.182316929101943970e-01 1.701064407825469971e-01 1.441528052091598511e-01 -4.616202414035797119e-02 -5.177490040659904480e-02 5.223629996180534363e-02 -1.293196082115173340e-01 1.779439114034175873e-02 -2.765400111675262451e-01 1.994767338037490845e-01 3.868566825985908508e-02 -1.409415621310472488e-02 3.225944936275482178e-01 2.127845436334609985e-01 5.064830183982849121e-02 9.732469171285629272e-02 -1.182775944471359253e-01 3.923335112631320953e-03 -1.164407953619956970e-01 9.275790303945541382e-02 1.740195751190185547e-01 -1.279695034027099609e-01 -3.532752692699432373e-01 -7.743457332253456116e-03 8.869308233261108398e-02 2.243198901414871216e-01 -3.411730527877807617e-01 -2.566543221473693848e-01 -2.020490467548370361e-01 3.493749350309371948e-02 1.136435940861701965e-01 3.092414140701293945e-01
7.300113141536712646e-02 1.201695129275321960e-01 6.267866585403680801e-03 -1.741092652082443237e-01 5.076667666435241699e-02 -1.511820405721664429e-01 -6.699322722852230072e-03 -1.981304883956909180e-01 -8.014788478612899780e-02 -1.112940534949302673e-02 4.546825587749481201e-02 -7.418011128902435303e-02 3.126834034919738770e-01 1.864314228296279907e-01 -1.329434514045715332e-01 2.805667221546173096e-01 -1.026257649064064026e-01 -1.512208878993988037e-01 2.348495423793792725e-01 -8.224179595708847046e-02 -8.771084249019622803e-02 -9.023969620466232300e-02 -4.999194741249084473e-01 3.597267568111419678e-01 -1.641995012760162354e-01 1.150977015495300293e-01 6.899733096361160278e-02 -5.445560440421104431e-02 -2.735854089260101318e-01 -1.473197489976882935e-01 6.989780068397521973e-02 4.750008136034011841e-02
-2.493410408496856689e-01 3.961634635925292969e-02 -1.817790120840072632e-01 -3.077447786927223206e-02 -9.335015714168548584e-02 2.544434070587158203e-01 -1.038911491632461548e-01 -2.116567343473434448e-01 -8.310828357934951782e-02 -3.308990299701690674e-01 8.782388269901275635e-02 -6.611983757466077805e-03 2.639245688915252686e-01 -4.317781329154968262e-02 1.872114688158035278e-01 1.949836909770965576e-01 -1.764921545982360840e-01 5.500193219631910324e-03 3.776311501860618591e-02 1.809156090021133423e-01 6.207842007279396057e-02 -2.891314923763275146e-01 -1.841057538986206055e-01 2.937537133693695068e-01 9.473270177841186523e-02 2.779324650764465332e-01 -2.200709283351898193e-01 -2.424034774303436279e-01 -4.089495912194252014e-02 -8.268294483423233032e-02 -8.658335357904434204e-02 1.486137509346008301e-01
-3.766640424728393555e-01 1.916596665978431702e-02 -1.883781105279922485e-01 -5.206396058201789856e-02 -2.240830361843109131e-01 2.823065267875790596e-03 -8.354480564594268799e-02 1.007427796721458435e-01 2.180623859167098999e-01 -1.685714535415172577e-02 -1.993814259767532349e-01 2.695049904286861420e-02 4.404960572719573975e-01 1.945129632949829102e-01 4.365031793713569641e-02 -1.346164792776107788e-01 -2.343053817749023438e-01 8.789661526679992676e-02 1.414502710103988647e-01 8.152931183576583862e-02 -2.004176080226898193e-01 -1.306983381509780884e-01 -1.290630102157592773e-01 -1.140544842928647995e-02 2.875679135322570801e-01 2.952027320861816406e-01 -1.080503985285758972e-01 -1.012973636388778687e-01 -1.591166704893112183e-01 -6.777820736169815063e-02 1.300857812166213989e-01 1.003455817699432373e-01
-1.672400534152984619e-01 -8.358703553676605225e-02 1.733231544494628906e-02 -1.502636633813381195e-02 -1.573617011308670044e-01 2.892570570111274719e-02 -2.866941131651401520e-02 -1.647398248314857483e-02 -4.645173624157905579e-02 1.402914226055145264e-01 -1.529202908277511597e-01 -1.745756119489669800e-01 1.120475307106971741e-01 2.936237454414367676e-01 2.672666907310485840e-01 -1.366644911468029022e-02 1.638129502534866333e-01 -2.206989824771881104e-01 -5.879620835185050964e-02 3.875992074608802795e-02 -1.770359277725219727e-01 3.567618727684020996e-01 -3.106429241597652435e-02 2.461855560541152954e-01 8.083039522171020508e-02 2.000706642866134644e-01 -2.976742088794708252e-01 1.989856511354446411e-01 -2.559725344181060791e-01 2.346154898405075073e-01 -2.195938080549240112e-01 2.179142385721206665e-01
-4.145586788654327393e-01 2.576307356357574463e-01 3.244506567716598511e-02 8.486351929605007172e-03 -7.074073702096939087e-02 1.749155670404434204e-01 -2.165977954864501953e-01 -1.375602483749389648e-01 9.128672629594802856e-02 1.913171708583831787e-01 2.128138095140457153e-01 9.166914224624633789e-02 1.548814475536346436e-01 2.867053449153900146e-01 7.463435828685760498e-02 3.069720230996608734e-03 -1.832069307565689087e-01 -1.439215838909149170e-01 -9.670890122652053833e-02 -2.780429422855377197e-01 1.899595707654953003e-01 -8.480107784271240234e-02 -7.385124266147613525e-02 -1.641226746141910553e-02 1.175367608666419983e-01 1.226213052868843079e-01 -3.613424897193908691e-01 9.348907321691513062e-02 2.326010540127754211e-02 2.176880985498428345e-01 -7.974105887115001678e-03 2.066861689090728760e-01
-5.120074152946472168e-01 5.720646679401397705e-02 -2.161740697920322418e-02 -2.505285851657390594e-02 -1.679676920175552368e-01 6.312000751495361328e-02 -2.078627645969390869e-01 -3.310616612434387207e-01 -1.089724302291870117e-01 -4.552620276808738708e-02 -1.022936180233955383e-01 1.032753661274909973e-01 2.482069432735443115e-01 1.942314058542251587e-01 -1.549148932099342346e-02 -2.922515273094177246e-01 5.448418483138084412e-02 -2.425864934921264648e-01 8.758511394262313843e-02 -2.140401750802993774e-01 3.056606091558933258e-02 3.133466839790344238e-02 1.506192386150360107e-01 1.177775785326957703e-01 -9.401062875986099243e-02 4.147095978260040283e-02 -2.971199154853820801e-01 -8.642938733100891113e-02 -1.695387214422225952e-01 1.926514506340026855e-01 -4.779061302542686462e-02 1.374970376491546631e-02
-1.834641844034194946e-01 -1.994087547063827515e-01 1.143525317311286926e-01 -3.612909093499183655e-02 7.249216735363006592e-02 -8.877053111791610718e-02 3.369022533297538757e-02 -1.088426506612449884e-05 -6.738664954900741577e-02 5.700617283582687378e-02 -9.744526445865631104e-02 1.272005438804626465e-01 3.035815358161926270e-01 1.919601857662200928e-01 6.943006068468093872e-02 4.313965886831283569e-02 1.987043768167495728e-01 -9.568841755390167236e-02 -1.047814860939979553e-01 8.163314312696456909e-02 3.803849592804908752e-02 -1.140937581658363342e-01 -2.474414557218551636e-02 2.079094201326370239e-01 2.082520425319671631e-01 4.600009024143218994e-01 -1.834752410650253296e-01 2.355917394161224365e-01 -2.126587182283401489e-01 1.454227566719055176e-01 -2.835550308227539062e-01 3.365552425384521484e-01
-2.297149151563644409e-01 -3.506179898977279663e-02 -2.468959391117095947e-01 -1.251487247645854950e-02 -1.748947203159332275e-01 -2.055551260709762573e-01 4.324115440249443054e-02 1.584950238466262817e-01 -4.833561368286609650e-03 4.693989455699920654e-02 -1.065746992826461792e-01 -4.761350899934768677e-02 3.311618268489837646e-01 -3.473975881934165955e-02 3.102830052375793457e-01 2.013883292675018311e-01 1.770999096333980560e-02 -3.349817991256713867e-01 -4.695257917046546936e-02 1.234494373202323914e-01 -1.135094910860061646e-01 -2.507769465446472168e-01 -2.596199810504913330e-01 8.687560446560382843e-03 1.034416034817695618e-01 2.485660463571548462e-01 -2.994809746742248535e-01 -2.716818451881408691e-01 -1.357223652303218842e-02 -4.941307753324508667e-02 9.820779412984848022e-02 -4.247698467224836349e-03
-3.279966115951538086e-02 -1.657151728868484497e-01 -5.189858004450798035e-02 -4.099957644939422607e-01 -2.508082687854766846e-01 6.245699524879455566e-02 -1.704795062541961670e-01 -2.383895069360733032e-01 1.136805862188339233e-01 1.125773414969444275e-02 -7.303887605667114258e-02 -1.572646014392375946e-02 3.791691660881042480e-01 3.965985774993896484e-01 -1.629502698779106140e-02 1.011715680360794067e-01 7.602961361408233643e-02 -2.828999981284141541e-02 3.244550526142120361e-01 1.124047935009002686e-01 8.454382419586181641e-02 1.564774475991725922e-02 -9.462711215019226074e-02 2.690623402595520020e-01 -1.018647775053977966e-01 1.450908035039901733e-01 -1.676050424575805664e-01 2.201121300458908081e-02 -5.703360214829444885e-02 1.306125074625015259e-01 6.328203529119491577e-02 1.422404795885086060e-01
-1.295805424451828003e-01 5.514126643538475037e-02 -1.128633394837379456e-01 -1.396075785160064697e-01 1.225858344696462154e-03 4.561500251293182373e-02 8.575843274593353271e-02 4.952117055654525757e-02 1.448096632957458496e-01 1.968732029199600220e-01 -1.847579628229141235e-01 1.626062542200088501e-01 6.359033286571502686e-02 -4.977413266897201538e-02 1.242227181792259216e-01 2.369589954614639282e-01 -9.186968952417373657e-02 -3.682779371738433838e-01 3.333935141563415527e-01 6.672982126474380493e-02 -1.461728066205978394e-01 3.456460535526275635e-01 -2.107266895473003387e-02 4.337406903505325317e-02 1.630786061286926270e-01 1.668323874473571777e-01 -3.437415659427642822e-01 4.627560824155807495e-02 -2.554853856563568115e-01 2.712774276733398438e-01 1.388309989124536514e-02 1.449945867061614990e-01
3.672342374920845032e-02 -3.332111239433288574e-02 -1.028640642762184143e-01 -1.493311822414398193e-01 -2.314554601907730103e-01 1.559384763240814209e-01 1.906677782535552979e-01 -1.483701765537261963e-01 2.143086194992065430e-01 1.452523022890090942e-01 -1.050594002008438110e-01 -9.670550376176834106e-02 2.406176179647445679e-01 -1.013553291559219360e-01 6.113949418067932129e-02 2.245666831731796265e-01 -1.243274658918380737e-01 -4.396132826805114746e-01 -1.397574841976165771e-01 -1.163548380136489868e-01 -1.946275234222412109e-01 1.285947486758232117e-02 -3.004342019557952881e-01 1.265547331422567368e-02 -5.762036144733428955e-02 9.302783012390136719e-02 -4.799361899495124817e-02 -1.308841258287429810e-01 -1.479212343692779541e-01 -4.044299423694610596e-01 1.789439469575881958e-02 1.767014265060424805e-01
-1.862840354442596436e-01 3.297515809535980225e-01 1.366376131772994995e-01 -4.036900028586387634e-02 1.612902991473674774e-02 -6.914704293012619019e-02 8.519233670085668564e-04 -2.535144053399562836e-02 2.397275120019912720e-01 7.537327706813812256e-02 -2.491458952426910400e-01 7.969047874212265015e-02 -6.756418198347091675e-02 1.269254460930824280e-02 1.393100768327713013e-01 2.131051421165466309e-01 -1.064046546816825867e-01 -1.947728544473648071e-01 1.941257566213607788e-01 1.837088763713836670e-01 3.018275648355484009e-02 2.960185706615447998e-01 -7.854861766099929810e-02 7.208740711212158203e-02 1.911267042160034180e-01 9.693789482116699219e-02 -4.490562677383422852e-01 1.608372032642364502e-01 -1.390415877103805542e-01 -8.860619366168975830e-02 -1.357048191130161285e-02 3.287020027637481689e-01
-8.804894238710403442e-02 -1.162521541118621826e-01 -9.244683384895324707e-02 -8.902729488909244537e-03 -1.181607320904731750e-02 1.511751580983400345e-02 1.166842058300971985e-01 -1.853571087121963501e-01 1.493839025497436523e-01 8.994700014591217041e-02 -4.371714219450950623e-02 3.820571601390838623e-01 3.510791957378387451e-01 2.130116969347000122e-01 3.863921165466308594e-01 1.159560009837150574e-01 1.581094861030578613e-01 -2.302743494510650635e-01 3.234637975692749023e-01 2.126738578081130981e-01 1.430986076593399048e-01 -1.451843380928039551e-01 -4.030393064022064209e-02 1.554667055606842041e-01 7.021922618150711060e-02 5.221508909016847610e-03 -1.116355359554290771e-01 2.311417013406753540e-01 4.862717166543006897e-02 6.137291342020034790e-02 2.183488383889198303e-02 1.985387206077575684e-01
-1.301033198833465576e-01 -2.239389270544052124e-01 -1.924808025360107422e-01 3.434724733233451843e-02 1.096518430858850479e-02 9.415877610445022583e-02 2.709261775016784668e-01 -2.092901170253753662e-01 -2.093366533517837524e-01 4.612202197313308716e-02 -7.796479761600494385e-02 2.153867622837424278e-03 1.479289233684539795e-01 4.971888661384582520e-01 5.664918944239616394e-02 6.486076116561889648e-02 7.815306633710861206e-02 -1.269088238477706909e-01 2.726955413818359375e-01 -1.389036178588867188e-01 7.068621460348367691e-03 -1.597356796264648438e-01 -1.030914038419723511e-01 2.465300709009170532e-01 2.156874686479568481e-01 3.045080900192260742e-01 -1.455892156809568405e-02 -2.649624086916446686e-02 -1.832728534936904907e-01 9.731870889663696289e-02 -1.411858052015304565e-01 1.548660844564437866e-01
-3.038296699523925781e-01 -3.472064062952995300e-02 -1.023020595312118530e-01 -2.782523930072784424e-01 -1.427801232784986496e-02 9.419305622577667236e-02 -3.760308325290679932e-01 -8.758244663476943970e-02 -1.359000653028488159e-01 2.149702161550521851e-01 -4.798128455877304077e-02 -3.547222912311553955e-02 2.959859371185302734e-01 -2.296996563673019409e-01 1.330069899559020996e-01 1.770023107528686523e-01 1.061084270477294922e-01 -1.744305789470672607e-01 2.147975862026214600e-01 -2.345267236232757568e-01 8.336881548166275024e-02 -2.313622832298278809e-01 -4.484059289097785950e-02 1.590673625469207764e-01 -1.830520294606685638e-02 1.308963149785995483e-01 -9.427148848772048950e-02 1.242308318614959717e-01 -3.121246993541717529e-01 -2.653436921536922455e-02 1.279890686273574829e-01 1.260947585105895996e-01
-1.130913943052291870e-01 -8.676523715257644653e-02 1.292519420385360718e-01 -2.653443999588489532e-02 -3.197384178638458252e-01 -4.946107044816017151e-02 7.120797783136367798e-02 -4.590907320380210876e-02 -2.254280820488929749e-02 2.167271822690963745e-01 -1.911865770816802979e-01 1.597805768251419067e-01 3.626317977905273438e-01 4.732033703476190567e-03 2.146120965480804443e-01 5.236701294779777527e-02 1.275539398193359375e-03 -1.109317690134048462e-01 2.248959392309188843e-01 2.026510387659072876e-01 -1.565791070461273193e-01 7.724543660879135132e-02 -5.231176689267158508e-02 1.727414280176162720e-01 -2.216208577156066895e-01 -1.404104530811309814e-01 -1.698085367679595947e-01 -1.431791633367538452e-01 -1.040287241339683533e-01 -4.032496809959411621e-01 1.343877166509628296e-01 2.895815968513488770e-01
-4.384849220514297485e-02 1.615249663591384888e-01 4.044364392757415771e-02 -2.176254987716674805e-01 -6.792988628149032593e-02 4.930927976965904236e-02 -1.658938974142074585e-01 -2.209126502275466919e-01 8.682598173618316650e-02 -1.606639660894870758e-02 1.335375905036926270e-01 5.829024314880371094e-02 7.397054880857467651e-02 2.604456841945648193e-01 -5.426846817135810852e-02 2.560443878173828125e-01 -9.103715419769287109e-02 -1.687623560428619385e-01 1.229723840951919556e-01 8.357690274715423584e-02 -2.073620259761810303e-01 -1.528997570276260376e-01 -5.099382996559143066e-01 3.669929802417755127e-01 1.283137053251266479e-01 1.774905622005462646e-01 -4.764640238136053085e-03 -9.577364474534988403e-02 -2.093129903078079224e-01 -1.555418372154235840e-01 9.795260429382324219e-02 1.185347363352775574e-01
-4.092906117439270020e-01 -1.478469651192426682e-02 1.163471713662147522e-01 6.826556753367185593e-03 -2.828850150108337402e-01 1.734796017408370972e-01 -6.342098861932754517e-02 -1.853799819946289062e-01 2.401211410760879517e-01 -1.848584227263927460e-02 1.541052013635635376e-01 -3.963085263967514038e-02 2.435276657342910767e-01 2.146966308355331421e-01 6.745798885822296143e-02 -2.305518835783004761e-01 -2.737087607383728027e-01 -1.223849728703498840e-01 1.421817690134048462e-01 8.643175661563873291e-02 -1.421676427125930786e-01 -8.518072962760925293e-02 -3.923600073903799057e-03 2.506962418556213379e-01 -1.136524826288223267e-01 1.870416551828384399e-01 -3.750874428078532219e-03 -2.880050241947174072e-01 -1.767773479223251343e-01 -2.567320503294467926e-02 -1.562559455633163452e-01 1.692583858966827393e-01
-1.307498961687088013e-01 3.028739690780639648e-01 -3.696574596688151360e-03 -1.173974126577377319e-01 -3.409546315670013428e-01 4.828772693872451782e-02 -7.719995826482772827e-02 -3.222284018993377686e-01 4.721428453922271729e-02 1.382212191820144653e-01 -1.274174600839614868e-01 2.158540487289428711e-01 3.303206339478492737e-02 2.147430777549743652e-01 3.619047403335571289e-01 7.437623292207717896e-02 1.058781519532203674e-01 -4.435453191399574280e-02 1.002237796783447266e-01 -1.657683253288269043e-01 3.216885775327682495e-02 -1.579320281744003296e-01 2.968047000467777252e-02 7.439185678958892822e-02 1.803562045097351074e-01 1.326516866683959961e-01 -1.130194440484046936e-01 -1.993863433599472046e-01 -3.335748612880706787e-01 -2.539401054382324219e-01 -1.397899687290191650e-01 9.072504006326198578e-03
-1.996897608041763306e-01 -1.330868303775787354e-01 -2.372837364673614502e-01 -1.308154463768005371e-01 2.491209842264652252e-02 1.676387190818786621e-01 1.030446961522102356e-01 -3.639418259263038635e-02 -1.201892122626304626e-01 -7.564342231489717960e-04 -4.292813241481781006e-01 8.636701852083206177e-02 1.352770030498504639e-01 1.589683890342712402e-01 4.000983834266662598e-01 3.959479182958602905e-02 2.293519908562302589e-03 -2.278993427753448486e-01 -1.396820843219757080e-01 -1.646719723939895630e-01 -6.274061650037765503e-02 -1.152862422168254852e-02 -3.834558278322219849e-02 1.182625293731689453e-01 -1.813786774873733521e-01 2.354138642549514771e-01 2.418390475213527679e-02 2.421531081199645996e-01 -1.276620179414749146e-01 -1.215743571519851685e-01 1.466132998466491699e-01 3.141871392726898193e-01
-1.578358411788940430e-01 2.986339293420314789e-02 2.612413465976715088e-01 -4.441835358738899231e-02 2.220730036497116089e-01 1.742316633462905884e-01 -1.555136740207672119e-01 8.110377937555313110e-02 -5.385426431894302368e-02 6.138816475868225098e-02 -3.470855578780174255e-02 1.217131242156028748e-01 3.712400794029235840e-01 2.076062262058258057e-01 4.012900590896606445e-01 -1.815434694290161133e-01 -2.418608963489532471e-01 -1.928790360689163208e-01 4.264407604932785034e-02 2.117034234106540680e-02 -2.876723110675811768e-01 1.226999759674072266e-01 1.954799517989158630e-02 1.508920490741729736e-01 1.136615723371505737e-01 2.527143955230712891e-01 -1.674462556838989258e-01 1.872974634170532227e-01 1.134206056594848633e-01 -6.155566498637199402e-02 4.051774740219116211e-02 1.371776908636093140e-01
-1.623991727828979492e-01 -1.611682772636413574e-01 2.875460125505924225e-02 2.236123569309711456e-02 -2.531551010906696320e-02 4.287367686629295349e-03 -3.905683755874633789e-02 -1.277934061363339424e-03 3.050555884838104248e-01 5.681344866752624512e-02 7.381193339824676514e-02 9.661120176315307617e-02 2.734861671924591064e-01 9.736440330743789673e-02 2.378409504890441895e-01 -9.129611402750015259e-02 1.736145168542861938e-01 -1.228010281920433044e-01 1.495226025581359863e-01 4.528225585818290710e-02 1.678648740053176880e-01 1.420533806085586548e-01 -2.533414363861083984e-01 3.601116240024566650e-01 5.301668867468833923e-02 1.577666699886322021e-01 -3.375203907489776611e-02 2.095587104558944702e-01 -4.110598266124725342e-01 4.919343814253807068e-02 -3.192674517631530762e-01 1.611367911100387573e-01
-7.386891543865203857e-02 -2.080006599426269531e-01 -1.449908167123794556e-01 -2.646082341670989990e-01 -3.784857988357543945e-01 -1.945290267467498779e-01 -1.081001833081245422e-01 -9.163282066583633423e-02 -2.486662007868289948e-02 -2.406821399927139282e-02 -1.410592440515756607e-02 8.675377815961837769e-02 2.505733072757720947e-01 1.505714654922485352e-01 4.217914342880249023e-01 1.229191347956657410e-01 8.958804607391357422e-02 -2.405930310487747192e-01 1.840612888336181641e-01 3.594132140278816223e-02 -9.799451380968093872e-02 5.531430989503860474e-02 1.445574611425399780e-01 3.673301264643669128e-02 -1.602393686771392822e-01 2.693932652473449707e-01 -9.790630638599395752e-02 -1.253759413957595825e-01 -1.247724071145057678e-01 -1.602722406387329102e-01 -1.610085368156433105e-01 2.119954675436019897e-01
-2.091502994298934937e-01 3.234620392322540283e-01 1.572631597518920898e-01 -4.837767686694860458e-03 7.420931011438369751e-02 3.615210950374603271e-02 1.978982537984848022e-01 1.425385922193527222e-01 -3.169902265071868896e-01 8.895789086818695068e-02 1.200559828430414200e-02 7.844651490449905396e-02 2.736192047595977783e-01 -1.360157132148742676e-01 2.890029549598693848e-01 8.219865709543228149e-02 1.443578898906707764e-01 -2.041980475187301636e-01 1.006862446665763855e-01 -3.490913212299346924e-01 -1.675835251808166504e-01 -1.461374666541814804e-02 -2.654138505458831787e-01 1.086126491427421570e-01 -6.173636391758918762e-02 2.339873313903808594e-01 -1.678105294704437256e-01 -1.249685958027839661e-01 -1.005057170987129211e-01 -1.600813567638397217e-01 -7.488972693681716919e-02 1.161234080791473389e-01
7.782464474439620972e-02 1.818404644727706909e-01 1.815598905086517334e-01 -2.240057885646820068e-01 1.795991510152816772e-01 1.378383189439773560e-01 2.570385634899139404e-01 -6.079734116792678833e-02 -1.144527792930603027e-01 5.526362452656030655e-03 -1.020647808909416199e-01 2.110609859228134155e-01 3.943449556827545166e-01 1.239686086773872375e-01 1.155821830034255981e-01 1.203907206654548645e-01 4.403824359178543091e-02 -3.169972300529479980e-01 -4.881821572780609131e-02 -8.231788128614425659e-02 -3.725953698158264160e-01 -1.967026740312576294e-01 -2.584531903266906738e-02 9.011590480804443359e-02 -2.458313293755054474e-02 2.913780212402343750e-01 -1.768129914999008179e-01 1.542819291353225708e-01 -1.404248774051666260e-01 -4.710787534713745117e-02 1.700321733951568604e-01 -2.401460148394107819e-02
-1.203614547848701477e-01 5.491892993450164795e-02 1.297936439514160156e-01 1.231696531176567078e-01 -1.401168853044509888e-01 1.640757322311401367e-01 1.924439668655395508e-01 -1.923528462648391724e-01 1.775827705860137939e-01 9.868997335433959961e-02 1.577747799456119537e-02 1.058819741010665894e-01 4.832433536648750305e-02 1.654994636774063110e-01 1.422528475522994995e-01 -1.063693128526210785e-02 -1.120085790753364563e-01 -1.718383431434631348e-01 -6.512163579463958740e-02 -7.535067200660705566e-02 -5.272421613335609436e-02 6.420721113681793213e-02 -1.322557926177978516e-01 -6.117043271660804749e-02 6.762225180864334106e-02 8.676909655332565308e-02 -6.841338276863098145e-01 3.438288345932960510e-02 2.098232954740524292e-01 5.930099636316299438e-03 -2.071865648031234741e-01 2.804346680641174316e-01
-1.949356496334075928e-01 3.023657798767089844e-01 5.992275103926658630e-02 -9.934475272893905640e-02 -1.581932902336120605e-01 1.926391571760177612e-01 -8.488927781581878662e-02 -3.957473933696746826e-01 2.578085474669933319e-02 7.737242430448532104e-02 5.380685999989509583e-02 -2.116256766021251678e-02 3.212593495845794678e-01 9.144728630781173706e-02 1.388178616762161255e-01 -3.721581697463989258e-01 2.579197883605957031e-01 -1.899276524782180786e-01 2.248228937387466431e-01 -1.863186955451965332e-01 6.746266782283782959e-02 -1.809423267841339111e-01 -6.680598855018615723e-02 -7.226515561342239380e-02 1.165312007069587708e-01 1.698421686887741089e-01 -2.249717339873313904e-02 1.451189666986465454e-01 1.192842945456504822e-01 -4.073312878608703613e-02 1.004148796200752258e-01 1.643982231616973877e-01
-1.523066014051437378e-01 3.224112093448638916e-01 -2.865397632122039795e-01 -2.966587543487548828e-01 -2.273017913103103638e-01 1.713026463985443115e-01 -9.643582999706268311e-02 -2.408965528011322021e-01 1.427873969078063965e-01 -6.847806274890899658e-02 4.666343331336975098e-02 2.799765765666961670e-02 5.512159783393144608e-03 8.618358522653579712e-02 4.572546482086181641e-02 1.968052089214324951e-01 1.070082709193229675e-01 -9.394798427820205688e-02 1.210170760750770569e-01 -2.642544731497764587e-02 -2.051287442445755005e-01 8.182645589113235474e-02 -2.275677472352981567e-01 1.332409679889678955e-02 4.463081713765859604e-03 1.741416454315185547e-01 -1.029821634292602539e-01 3.877041861414909363e-02 -3.031386137008666992e-01 -4.314936697483062744e-01 -5.930859223008155823e-02 1.329328715801239014e-01
-4.065018296241760254e-01 1.814899742603302002e-01 -4.577989503741264343e-02 -3.215274587273597717e-02 -2.035377174615859985e-01 -5.805211514234542847e-02 -1.462004631757736206e-01 1.535291075706481934e-01 1.775224320590496063e-02 2.527376413345336914e-01 1.636302620172500610e-01 -3.540027514100074768e-02 2.979796826839447021e-01 2.304017171263694763e-02 2.713784277439117432e-01 1.067019477486610413e-01 8.653582632541656494e-02 -2.340638190507888794e-01 1.898724436759948730e-01 -8.336120843887329102e-02 -1.171028837561607361e-01 1.139271259307861328e-01 -2.349893301725387573e-01 -1.206244081258773804e-01 -4.712238907814025879e-02 9.977269172668457031e-02 -3.426246643066406250e-01 9.846943616867065430e-02 1.491283774375915527e-01 1.857801526784896851e-01 1.162239238619804382e-01 -1.763762235641479492e-01
-2.608529627323150635e-01 1.388635486364364624e-01 -1.527266502380371094e-01 -2.243154495954513550e-01 -2.690722942352294922e-01 6.098759919404983521e-02 9.438787400722503662e-02 -3.151102736592292786e-02 -1.332025416195392609e-02 -5.889520794153213501e-02 -1.340931002050638199e-02 7.645543664693832397e-02 4.275463521480560303e-02 -3.029668629169464111e-01 2.607992291450500488e-01 2.456026226282119751e-01 1.485894061625003815e-02 -8.088307082653045654e-02 -1.986778378486633301e-01 -1.389946192502975464e-01 4.633109271526336670e-02 -1.082201302051544189e-02 -1.137177050113677979e-01 2.078135311603546143e-01 8.220166712999343872e-02 4.180750250816345215e-01 -1.044248342514038086e-01 2.281560003757476807e-01 -5.876918882131576538e-02 -1.257646828889846802e-01 -9.116551280021667480e-02 3.540631830692291260e-01
-3.645885586738586426e-01 1.054749265313148499e-01 -5.282806977629661560e-02 9.959197789430618286e-02 -4.269194304943084717e-01 -9.928994812071323395e-03 -1.202460378408432007e-01 2.207781672477722168e-01 -2.021507918834686279e-01 -5.451206583529710770e-03 1.503178477287292480e-01 8.336383104324340820e-02 1.618812680244445801e-01 1.207101792097091675e-01 7.990396022796630859e-02 5.610166862607002258e-02 1.347662359476089478e-01 -2.206824421882629395e-01 1.493986696004867554e-01 -2.657533586025238037e-01 -7.981479167938232422e-02 -8.788070827722549438e-02 -2.060517072677612305e-01 -9.831857681274414062e-02 4.715512320399284363e-02 1.294494122266769409e-01 -3.565578162670135498e-01 2.908855974674224854e-01 5.861182510852813721e-02 -7.620194461196660995e-03 -2.630557864904403687e-02 1.264636665582656860e-01
-2.562094330787658691e-01 1.628454476594924927e-01 1.532897502183914185e-01 2.714884579181671143e-01 -3.640967607498168945e-01 1.862509697675704956e-01 -1.293461769819259644e-01 1.960628926753997803e-01 -7.015360891819000244e-02 6.646519899368286133e-02 1.241491883993148804e-01 7.440359890460968018e-02 2.605436444282531738e-01 7.954483479261398315e-02 1.875960230827331543e-01 2.460970133543014526e-01 9.779097884893417358e-02 -1.402202099561691284e-01 3.547173738479614258e-02 -2.829247415065765381e-01 -6.098409742116928101e-02 2.536864951252937317e-02 -2.563699185848236084e-01 5.363855976611375809e-03 -1.786339730024337769e-01 -6.788018345832824707e-02 -8.775129169225692749e-02 -6.040531024336814880e-02 -2.050103843212127686e-01 1.271153092384338379e-01 -1.629713624715805054e-01 2.732994258403778076e-01
-5.391754955053329468e-02 -1.713026016950607300e-01 -4.044332727789878845e-02 -8.289116434752941132e-03 -5.681700631976127625e-02 3.186888527125120163e-03 2.146476954221725464e-01 -1.990540772676467896e-01 -7.574804127216339111e-02 9.644196182489395142e-02 1.520146243274211884e-02 9.578862786293029785e-02 2.798193991184234619e-01 1.136492565274238586e-02 2.008242309093475342e-01 1.484097540378570557e-01 -2.884359061717987061e-01 -1.393482834100723267e-01 3.144841194152832031e-01 -4.175186157226562500e-02 1.591301709413528442e-01 7.267880439758300781e-02 -1.975279487669467926e-02 -6.993582844734191895e-02 -2.888255417346954346e-01 1.192312985658645630e-01 -2.371879070997238159e-01 -3.774453187361359596e-03 4.447948187589645386e-03 -3.375250399112701416e-01 -2.277512252330780029e-01 3.911718428134918213e-01
-2.039424628019332886e-01 2.789571881294250488e-02 8.469589985907077789e-03 -1.075391471385955811e-01 1.385760679841041565e-02 2.816789038479328156e-02 1.219620406627655029e-01 -1.782901585102081299e-01 -1.044503599405288696e-01 1.063303947448730469e-01 1.570567637681961060e-01 2.907641418278217316e-02 3.285710513591766357e-01 2.971958555281162262e-02 4.643579199910163879e-02 9.572886675596237183e-02 -8.756850659847259521e-02 -2.211325019598007202e-01 1.181445941329002380e-01 -2.226293534040451050e-01 -1.312068849802017212e-01 -9.493689984083175659e-02 -3.239059448242187500e-01 -3.167606145143508911e-02 -2.946308255195617676e-01 2.073853015899658203e-01 2.925206422805786133e-01 -1.073726452887058258e-02 -2.829426825046539307e-01 -1.456216722726821899e-01 1.821441352367401123e-01 3.581614792346954346e-01
-1.958389580249786377e-01 1.428523808717727661e-01 2.386818528175354004e-01 -4.533347859978675842e-02 3.042744472622871399e-02 9.777709096670150757e-02 -2.996820956468582153e-02 2.164038270711898804e-01 -3.168460680171847343e-03 5.530137196183204651e-02 1.987428218126296997e-01 1.944997757673263550e-01 1.572967320680618286e-01 -9.242692589759826660e-02 -6.336821615695953369e-02 2.288611531257629395e-01 1.921339333057403564e-01 -1.100030541419982910e-01 7.998826354742050171e-02 -3.793113827705383301e-01 -1.877521574497222900e-01 5.707403179258108139e-03 -3.272838294506072998e-01 -1.006517261266708374e-01 -1.505522429943084717e-02 3.210556209087371826e-01 -2.904320061206817627e-01 5.489430576562881470e-02 -2.214026451110839844e-01 2.669103257358074188e-02 -1.297376751899719238e-01 2.118370383977890015e-01
-1.552645266056060791e-01 1.747092306613922119e-01 2.789096534252166748e-01 2.755022644996643066e-01 -1.695991605520248413e-01 3.096461296081542969e-01 -2.127341181039810181e-01 -4.876207187771797180e-02 -9.185674041509628296e-02 1.199957430362701416e-01 -5.269550904631614685e-02 5.352674797177314758e-02 3.839863538742065430e-01 2.801470831036567688e-02 3.204388916492462158e-01 7.773587852716445923e-02 7.167496532201766968e-02 -1.704213768243789673e-01 2.522225677967071533e-01 -2.382271885871887207e-01 -1.398626863956451416e-01 -7.107589393854141235e-02 8.555858395993709564e-03 1.748818606138229370e-01 6.332899630069732666e-02 1.277697384357452393e-01 -4.324230179190635681e-02 -1.689094156026840210e-01 3.408081084489822388e-02 -2.400934845209121704e-01 -9.871896356344223022e-02 6.970838457345962524e-02
[truncated: 3,270,915 more chars]
