# Supplementary material for: The Language of Innovation
Source: PLoS One. 2020 Apr 30;15(4):e0230107. doi: 10.1371/journal.pone.0230107 (PMC7194493; doi:10.1371/journal.pone.0230107)
Supplement: S13 File — (GZ) [file pone.0230107.s013.tar.gz › 1991-1995/V2Run_18_VS_4500_embeddings1991-1995ED32.txt]

2.993603609502315521e-02 -2.875172495841979980e-01 8.609990030527114868e-02 -1.966978013515472412e-01 2.164810895919799805e-01 -7.411650568246841431e-02 -1.444818526506423950e-01 -2.137920260429382324e-01 1.832554489374160767e-01 -1.504319161176681519e-01 2.472039461135864258e-01 -2.221023291349411011e-02 2.471595853567123413e-01 -9.061127156019210815e-02 1.529036015272140503e-01 -4.108055308461189270e-02 -2.062972486019134521e-01 7.671090960502624512e-02 1.638565808534622192e-01 -3.589009940624237061e-01 1.745465397834777832e-01 -6.285493075847625732e-02 6.494974344968795776e-02 -2.185060977935791016e-01 -7.299867272377014160e-02 2.331038713455200195e-01 -1.858204752206802368e-01 2.100063562393188477e-01 -1.463260948657989502e-01 2.863191962242126465e-01 8.383283019065856934e-02 3.935866989195346832e-03
-8.879107981920242310e-02 -2.854553759098052979e-01 -1.715605147182941437e-02 -9.391955286264419556e-02 1.572446525096893311e-01 -1.230398342013359070e-01 -1.929747760295867920e-01 -4.325290024280548096e-01 2.120352089405059814e-01 1.708152592182159424e-01 2.476026713848114014e-01 -1.712470799684524536e-01 -2.481836676597595215e-01 1.543598622083663940e-01 1.108725462108850479e-02 -6.021851301193237305e-02 -6.836922466754913330e-02 -4.558874666690826416e-02 1.888598501682281494e-01 -2.783314883708953857e-01 1.202436685562133789e-01 1.492377072572708130e-01 9.251057356595993042e-02 -2.326055020093917847e-01 2.124726921319961548e-01 1.157990396022796631e-01 7.016214728355407715e-02 -6.790561135858297348e-03 3.460387885570526123e-02 -5.609185621142387390e-02 3.098596334457397461e-01 -1.508434955030679703e-02
-2.968861758708953857e-01 1.703519821166992188e-01 -1.832647323608398438e-01 8.201380074024200439e-02 7.719931006431579590e-02 -1.369458884000778198e-01 -1.979780644178390503e-01 -2.329174429178237915e-01 2.525939047336578369e-01 -8.242411166429519653e-02 5.287199467420578003e-02 -1.661328971385955811e-01 -2.592880651354789734e-02 1.563107669353485107e-01 -1.109484434127807617e-01 -2.761436998844146729e-01 1.212283670902252197e-01 1.035294234752655029e-01 4.858885705471038818e-02 -4.183852672576904297e-01 4.404324572533369064e-03 -1.574423462152481079e-01 -6.886204332113265991e-02 3.245236352086067200e-02 -8.969266782514750957e-04 2.565024793148040771e-01 -1.312468945980072021e-01 -5.936032161116600037e-02 4.899252578616142273e-02 -3.513856232166290283e-02 3.459492921829223633e-01 2.577196657657623291e-01
-1.387611776590347290e-01 -3.954437747597694397e-02 1.829611137509346008e-02 6.311349570751190186e-02 2.178539931774139404e-01 -1.849551051855087280e-01 -9.824807196855545044e-02 -2.975125610828399658e-01 7.496842741966247559e-02 -2.506539225578308105e-01 3.625806272029876709e-01 -2.644264698028564453e-01 -6.787991523742675781e-02 -6.769579648971557617e-02 3.255185112357139587e-02 3.916348889470100403e-02 2.370733320713043213e-01 2.238391041755676270e-01 -1.196781322360038757e-01 -1.908465027809143066e-01 1.024802252650260925e-01 -1.243425533175468445e-01 -1.799151301383972168e-01 -6.999165564775466919e-02 -8.678924292325973511e-03 2.810428738594055176e-01 -1.076383963227272034e-01 7.347676903009414673e-02 -1.330188214778900146e-01 1.431121379137039185e-01 3.675278723239898682e-01 -1.543670445680618286e-01
-3.898007869720458984e-01 -5.755214765667915344e-02 7.040559500455856323e-02 -1.013790816068649292e-01 2.243394032120704651e-02 -2.968889176845550537e-01 -3.347756266593933105e-01 -2.789938747882843018e-01 5.819730460643768311e-02 -1.245214790105819702e-01 5.573870241641998291e-02 -1.563604772090911865e-01 -9.872982650995254517e-02 -2.026610225439071655e-01 -3.378500044345855713e-02 -1.122184991836547852e-01 9.866701811552047729e-02 2.926060855388641357e-01 1.635434627532958984e-01 -2.543497681617736816e-01 9.276455640792846680e-02 1.921637170016765594e-02 -1.743063181638717651e-01 -8.288445323705673218e-02 1.526408642530441284e-01 2.126195430755615234e-01 2.792367339134216309e-01 1.427185256034135818e-02 3.611528500914573669e-02 3.506794944405555725e-02 1.393060237169265747e-01 -1.957150399684906006e-01
7.465231418609619141e-02 -1.197694465517997742e-01 -1.556542981415987015e-02 -1.034377664327621460e-01 -3.466717600822448730e-01 -2.438461184501647949e-01 4.735075682401657104e-02 3.617969527840614319e-02 1.402328610420227051e-01 -1.583104282617568970e-01 1.982091665267944336e-01 -4.473393037915229797e-02 -9.095222502946853638e-02 1.870099306106567383e-01 -1.091128066182136536e-01 -1.579702347517013550e-01 -1.494286507368087769e-01 2.150689661502838135e-01 1.018231585621833801e-01 -4.842107295989990234e-01 9.967623651027679443e-02 1.728937774896621704e-01 -6.773614138364791870e-02 -1.403549611568450928e-01 -2.892711162567138672e-01 1.385312676429748535e-01 -2.009777277708053589e-01 1.153048872947692871e-01 -5.093798786401748657e-02 1.479726135730743408e-01 2.249835282564163208e-01 -1.031288355588912964e-01
-2.246956974267959595e-01 -3.221856951713562012e-01 -8.089484274387359619e-02 1.412093490362167358e-01 5.582078173756599426e-02 2.313849143683910370e-02 -1.867255195975303650e-02 -3.964871168136596680e-01 2.236509621143341064e-01 -5.715129896998405457e-02 1.799649894237518311e-01 8.500946313142776489e-02 1.601373404264450073e-01 -7.040393352508544922e-02 -8.201055228710174561e-02 -3.288757503032684326e-01 -2.272379025816917419e-02 1.646544635295867920e-01 -3.050067229196429253e-03 -1.400292813777923584e-01 1.927845925092697144e-01 2.099919170141220093e-01 2.929344475269317627e-01 -1.634598243981599808e-03 -1.862412840127944946e-01 2.392602562904357910e-01 -1.400720328092575073e-03 1.238594278693199158e-01 -7.794834673404693604e-02 1.795934140682220459e-01 2.305456548929214478e-01 8.099540323019027710e-02
-1.995302438735961914e-01 4.015187174081802368e-02 -1.643048524856567383e-01 -1.161140874028205872e-01 1.912206709384918213e-01 -2.059607654809951782e-01 -1.384011059999465942e-01 -1.627651154994964600e-01 2.014869302511215210e-01 -1.743908971548080444e-01 1.176060587167739868e-01 6.081663444638252258e-02 1.227403059601783752e-01 1.197116225957870483e-01 -3.845877572894096375e-02 4.352876543998718262e-02 -4.196870140731334686e-03 1.045322641730308533e-01 -2.778795361518859863e-02 -3.257423639297485352e-01 6.275846809148788452e-02 5.971049144864082336e-02 -1.298103034496307373e-01 1.014091521501541138e-01 9.805911779403686523e-02 3.791430890560150146e-01 4.366844892501831055e-02 -1.560766017064452171e-03 -3.865976333618164062e-01 -2.858337014913558960e-02 4.545694589614868164e-01 -8.665774762630462646e-02
-2.309993207454681396e-01 -2.322592586278915405e-02 2.977249324321746826e-01 7.886160165071487427e-03 -4.220341797918081284e-03 -5.541689228266477585e-03 -1.370037198066711426e-01 -2.133626192808151245e-01 2.145583480596542358e-01 -1.145012602210044861e-01 1.712734699249267578e-01 9.966164827346801758e-02 6.792389322072267532e-03 -1.039362475275993347e-01 6.137298047542572021e-02 -5.899173393845558167e-02 7.035382091999053955e-02 -6.361624598503112793e-02 1.591545790433883667e-01 -1.879475861787796021e-01 1.117405593395233154e-01 2.208695411682128906e-01 2.602384388446807861e-01 -1.254924386739730835e-01 1.334072053432464600e-01 3.432127833366394043e-01 -1.190793886780738831e-01 1.084746047854423523e-01 -2.014803588390350342e-01 -5.440078675746917725e-02 4.487505555152893066e-01 2.359748482704162598e-01
-2.274144068360328674e-02 -2.179952338337898254e-02 8.156551420688629150e-02 9.446953423321247101e-03 2.558778822422027588e-01 -1.332494318485260010e-01 -1.659741103649139404e-01 -3.932841122150421143e-01 -9.598481655120849609e-02 -1.002903953194618225e-01 1.088415831327438354e-01 -2.126606553792953491e-01 -2.177945375442504883e-01 3.123316466808319092e-01 -3.004092276096343994e-01 -2.157797515392303467e-01 9.335988014936447144e-02 -2.478724718093872070e-02 -1.703885383903980255e-02 -3.106816112995147705e-01 5.217477679252624512e-02 9.992323070764541626e-02 9.571836143732070923e-02 -1.016409173607826233e-01 2.683143913745880127e-01 1.644042581319808960e-01 -3.920074924826622009e-02 4.121620208024978638e-02 -1.735548675060272217e-01 -1.616177856922149658e-01 1.585192978382110596e-01 2.161294817924499512e-01
9.290382266044616699e-02 -1.541602611541748047e-01 1.502172946929931641e-01 -6.377441436052322388e-02 2.413271516561508179e-01 -1.698334068059921265e-01 -9.818819165229797363e-02 -1.503883451223373413e-01 1.384182721376419067e-01 -2.478951811790466309e-01 2.768811881542205811e-01 -2.288544178009033203e-01 -7.675077021121978760e-02 9.467018395662307739e-02 -2.667708098888397217e-01 -2.062564045190811157e-01 1.262826770544052124e-01 -1.219700127840042114e-01 3.161954507231712341e-02 -1.830270737409591675e-01 3.017325997352600098e-01 1.814100295305252075e-01 3.500625491142272949e-01 1.282323896884918213e-01 3.777645900845527649e-02 1.391538083553314209e-01 4.957659542560577393e-02 8.800770342350006104e-02 -7.131279259920120239e-02 2.429407089948654175e-02 3.352396190166473389e-01 7.812359184026718140e-02
2.055486664175987244e-02 -4.899058863520622253e-02 8.177690207958221436e-02 -2.597206272184848785e-02 1.103689428418874741e-02 2.673668228089809418e-02 -1.067456677556037903e-01 -9.762333333492279053e-02 3.023648560047149658e-01 -1.672461479902267456e-01 3.098438978195190430e-01 2.150792330503463745e-01 -1.776680536568164825e-02 1.338791102170944214e-01 1.739520765841007233e-02 -2.238482981920242310e-01 -4.314387589693069458e-02 -5.663081258535385132e-02 9.157810360193252563e-03 -8.734621852636337280e-02 1.601687371730804443e-01 -6.895611435174942017e-02 1.336151957511901855e-01 -1.577280163764953613e-01 2.756951451301574707e-01 2.272067219018936157e-01 -1.162934005260467529e-01 3.273747861385345459e-02 -1.705560684204101562e-01 -3.435516357421875000e-02 4.952326416969299316e-01 3.661588132381439209e-01
-2.310409396886825562e-01 -2.967767417430877686e-01 2.234795689582824707e-02 2.287500649690628052e-01 8.892013132572174072e-02 -1.545304805040359497e-01 -8.060035109519958496e-02 -7.452044636011123657e-02 1.816146075725555420e-01 -2.163670063018798828e-01 2.290349453687667847e-01 -1.125503852963447571e-01 -8.155374974012374878e-02 -2.007878758013248444e-02 -7.177078723907470703e-02 -1.112032309174537659e-01 -1.977628469467163086e-01 -7.933520525693893433e-02 -1.130953989923000336e-02 -3.475420475006103516e-01 2.868113219738006592e-01 -1.020263731479644775e-01 -6.136484444141387939e-02 2.768196165561676025e-01 -1.869096420705318451e-02 3.518655598163604736e-01 -6.273551844060420990e-03 1.144304350018501282e-01 -1.735180616378784180e-01 5.223867949098348618e-03 2.924065291881561279e-01 -8.644212037324905396e-03
-2.886115610599517822e-01 6.687994301319122314e-02 2.153889685869216919e-01 9.549558907747268677e-02 1.466439962387084961e-01 -2.075837701559066772e-01 -3.585438430309295654e-02 -3.616271317005157471e-01 2.882156670093536377e-01 2.141706459224224091e-02 1.321658790111541748e-01 -6.842932850122451782e-02 7.681191712617874146e-02 6.599553674459457397e-02 8.622542023658752441e-02 9.882485866546630859e-02 2.494707889854907990e-02 1.259321272373199463e-01 -6.577433552592992783e-03 -2.690659165382385254e-01 -5.921403318643569946e-02 -1.735279560089111328e-01 -2.204402722418308258e-02 9.558364748954772949e-02 -3.413963317871093750e-02 4.824128448963165283e-01 -2.203450649976730347e-01 1.225873678922653198e-01 -1.476553529500961304e-01 1.976854205131530762e-01 1.116689741611480713e-01 1.547553837299346924e-01
7.390529662370681763e-02 -1.316951960325241089e-01 7.321511954069137573e-02 1.804279088973999023e-01 1.724407374858856201e-01 -6.564750522375106812e-02 -4.332514703273773193e-01 -3.243377804756164551e-01 -4.237798228859901428e-02 -3.223904669284820557e-01 7.998738437891006470e-02 -1.432971935719251633e-02 2.075629495084285736e-02 -1.260785758495330811e-01 -1.083146780729293823e-01 -1.284877657890319824e-01 -4.254627972841262817e-02 2.310278266668319702e-02 -1.119754761457443237e-01 -1.177275627851486206e-01 4.226395860314369202e-02 7.569357752799987793e-02 -1.134329289197921753e-01 -7.484451681375503540e-02 2.163251340389251709e-01 3.419980406761169434e-01 2.103255093097686768e-01 1.807193756103515625e-01 -6.483303010463714600e-02 1.097588166594505310e-01 3.726019263267517090e-01 -7.046306133270263672e-02
3.518276512622833252e-01 -2.382543087005615234e-01 -1.318145170807838440e-02 -1.000492051243782043e-01 -1.741825938224792480e-01 -4.317233338952064514e-02 -1.149049550294876099e-01 -1.791806966066360474e-01 3.662231564521789551e-02 -7.295028120279312134e-02 4.124531149864196777e-01 -3.856412470340728760e-01 1.451430171728134155e-01 5.970838665962219238e-02 7.260656449943780899e-03 -7.527434080839157104e-02 -1.086635813117027283e-01 1.018286868929862976e-01 6.462421268224716187e-02 -2.441221028566360474e-01 -8.321753703057765961e-03 9.751646220684051514e-02 2.576244249939918518e-02 3.385096043348312378e-02 1.225214228034019470e-01 4.076856076717376709e-01 -5.266966670751571655e-02 1.542458683252334595e-01 -2.444389909505844116e-01 -3.195440769195556641e-02 3.468867391347885132e-02 -9.385813772678375244e-02
-7.375216484069824219e-02 -1.421062946319580078e-01 1.591305285692214966e-01 1.601315885782241821e-01 1.414903905242681503e-03 -1.924936026334762573e-01 -7.186938077211380005e-02 -1.644868552684783936e-01 2.686969935894012451e-01 -1.125108301639556885e-01 6.867717206478118896e-02 -7.369665056467056274e-02 -6.287965923547744751e-02 -1.286348402500152588e-01 9.434902667999267578e-02 -4.592781141400337219e-02 1.015929058194160461e-01 -1.379765942692756653e-02 -6.035640463232994080e-02 -3.673651814460754395e-01 -1.061629354953765869e-01 1.323827821761369705e-02 -2.207210287451744080e-03 2.307198792695999146e-01 9.701048582792282104e-02 6.097639799118041992e-01 -1.347047686576843262e-01 4.892580956220626831e-02 -1.104960590600967407e-01 -1.654275059700012207e-01 2.558724880218505859e-01 8.370221406221389771e-02
-1.178739890456199646e-01 -2.043418288230895996e-01 2.373985350131988525e-01 -7.764427363872528076e-02 3.245928287506103516e-01 -2.606468833982944489e-02 -7.898130267858505249e-02 -5.762993916869163513e-02 1.276754736900329590e-01 -5.150545388460159302e-02 2.554298341274261475e-01 -9.723997861146926880e-02 -1.731700897216796875e-01 2.062543928623199463e-01 -3.233977258205413818e-01 -3.417665958404541016e-01 1.989657990634441376e-02 1.340015381574630737e-01 -2.361483499407768250e-02 5.116811767220497131e-02 9.144169092178344727e-02 2.097808718681335449e-01 -1.127559915184974670e-01 -4.335127305239439011e-03 5.343366414308547974e-02 3.417676389217376709e-01 2.307288814336061478e-03 -4.604076221585273743e-02 -2.071947008371353149e-01 -9.719000197947025299e-03 2.867411673069000244e-01 2.124404460191726685e-01
-1.203869283199310303e-01 -1.019435450434684753e-01 1.476562768220901489e-02 3.091395832598209381e-02 2.161637544631958008e-01 -3.865219056606292725e-01 -2.235253304243087769e-01 -2.404275387525558472e-01 -1.293867826461791992e-01 -2.484395056962966919e-01 5.046680942177772522e-02 -3.256377577781677246e-02 1.360731720924377441e-01 -5.093026533722877502e-02 4.212159197777509689e-03 8.923059329390525818e-03 2.542333006858825684e-01 1.768536716699600220e-01 1.594871282577514648e-01 -3.898536264896392822e-01 1.983673125505447388e-01 -4.553276114165782928e-03 -1.994220614433288574e-01 -2.334302067756652832e-01 9.242737293243408203e-02 3.099526166915893555e-01 6.995302438735961914e-02 1.604686826467514038e-01 2.590462379157543182e-02 6.738294381648302078e-03 1.524556279182434082e-01 -2.426804788410663605e-02
-2.668884694576263428e-01 -1.263442039489746094e-01 2.985741384327411652e-02 -1.126092746853828430e-01 2.414280772209167480e-01 -1.082080379128456116e-01 -1.501049399375915527e-01 -8.251724392175674438e-02 5.902185663580894470e-02 -3.025514185428619385e-01 2.391111999750137329e-01 2.797833876684308052e-03 1.850084662437438965e-01 1.975163966417312622e-01 -1.018780991435050964e-01 -1.379471272230148315e-01 6.510445382446050644e-03 -1.175689250230789185e-01 2.045532129704952240e-02 -2.943123579025268555e-01 2.877229079604148865e-02 -2.205714732408523560e-01 7.019224017858505249e-02 1.208418533205986023e-01 -1.040229797363281250e-01 4.543122351169586182e-01 1.619255393743515015e-01 1.228727474808692932e-01 -2.599288821220397949e-01 6.471956521272659302e-02 2.056178301572799683e-01 5.064842849969863892e-02
2.396610975265502930e-01 7.739596813917160034e-02 3.184700906276702881e-01 -9.392762929201126099e-02 3.805553019046783447e-01 -8.520078659057617188e-02 -1.520088911056518555e-01 -3.429886400699615479e-01 1.846075206995010376e-01 -7.709065079689025879e-02 -1.387630999088287354e-01 -1.183579340577125549e-01 -1.495516300201416016e-02 6.477339565753936768e-02 1.079452484846115112e-01 -3.076294064521789551e-01 -4.012395441532135010e-02 3.170004487037658691e-01 -1.593412458896636963e-02 -1.330023854970932007e-01 2.817696928977966309e-01 1.836463809013366699e-02 -8.111086487770080566e-02 -2.457236498594284058e-01 -9.759084135293960571e-02 9.528463333845138550e-02 -8.801541477441787720e-02 -3.930912539362907410e-02 -9.470141679048538208e-02 -1.936962641775608063e-02 2.082501500844955444e-01 4.651345685124397278e-02
-3.144955039024353027e-01 -1.885780990123748779e-01 3.576274961233139038e-02 9.108382277190685272e-03 9.099765866994857788e-02 1.560580637305974960e-02 -1.524344980716705322e-01 9.218148887157440186e-02 3.381981551647186279e-01 -2.445585578680038452e-01 2.112160921096801758e-01 -1.306866994127631187e-03 -6.165461987257003784e-02 2.549307048320770264e-01 1.697456836700439453e-01 5.484399572014808655e-02 -4.135484620928764343e-02 -4.596918821334838867e-02 6.862087175250053406e-03 -3.668426275253295898e-01 1.866806298494338989e-01 -1.424297243356704712e-01 -1.733301877975463867e-01 -5.879042297601699829e-02 1.009389683604240417e-01 3.736162781715393066e-01 6.508731096982955933e-02 5.148395430296659470e-03 -1.519494652748107910e-01 5.186918005347251892e-02 2.791503667831420898e-01 -1.402630656957626343e-01
2.250348925590515137e-01 1.631997078657150269e-01 1.731058210134506226e-01 -5.736448243260383606e-02 -1.480080187320709229e-01 -8.291053026914596558e-02 -1.948625892400741577e-01 -1.176198795437812805e-01 1.191940605640411377e-01 -1.447253674268722534e-01 2.124266028404235840e-01 7.401554286479949951e-02 -7.660422474145889282e-02 1.754544377326965332e-01 -9.100920520722866058e-03 5.828380584716796875e-02 2.005609497427940369e-02 2.760160863399505615e-01 -4.030795395374298096e-02 -2.895583510398864746e-01 2.470513135194778442e-01 -9.464234113693237305e-02 -1.284571886062622070e-01 -2.716706693172454834e-01 -2.597185969352722168e-01 2.684574425220489502e-01 2.812865674495697021e-01 2.009200155735015869e-01 -9.397514164447784424e-02 -2.488631755113601685e-01 1.752298921346664429e-01 -1.252180617302656174e-02
4.891286045312881470e-02 -1.021707952022552490e-01 5.185258388519287109e-02 -2.238776236772537231e-01 1.342754215002059937e-01 -7.703432440757751465e-02 3.911086171865463257e-02 -1.452686935663223267e-01 -1.071440055966377258e-01 8.818183094263076782e-03 1.242337971925735474e-01 -2.485856413841247559e-01 -5.666558444499969482e-02 -4.011653363704681396e-02 -1.857132762670516968e-01 -5.168296098709106445e-01 3.475318849086761475e-02 2.163411825895309448e-01 1.186158061027526855e-01 -3.606342375278472900e-01 4.542829096317291260e-02 1.896979510784149170e-01 5.381400510668754578e-02 -3.545203506946563721e-01 -1.508668530732393265e-02 1.658751219511032104e-01 -1.661082655191421509e-01 1.064652353525161743e-01 -5.307616293430328369e-02 1.437421292066574097e-01 1.314924955368041992e-01 1.623176634311676025e-01
1.115669086575508118e-01 1.171437874436378479e-01 3.745700418949127197e-01 -3.259156346321105957e-01 1.275234818458557129e-01 -2.238195985555648804e-01 9.834788739681243896e-03 3.404180705547332764e-02 2.406514286994934082e-01 1.179437264800071716e-01 -7.296739518642425537e-02 1.048042718321084976e-02 -2.931931428611278534e-02 7.529909163713455200e-02 -2.837216258049011230e-01 -3.127847015857696533e-01 -2.579283416271209717e-01 -2.176122516393661499e-01 -1.077854707837104797e-01 -1.937663704156875610e-01 5.105836782604455948e-03 1.769502833485603333e-02 5.737098678946495056e-02 -7.575588673353195190e-02 -7.977619022130966187e-02 2.032894045114517212e-01 2.189086228609085083e-01 -9.786546230316162109e-02 -1.942395716905593872e-01 -1.103210225701332092e-01 2.285485863685607910e-01 1.335486620664596558e-01
1.149223521351814270e-01 -2.219924032688140869e-01 4.368836060166358948e-02 -2.217005193233489990e-02 1.974403709173202515e-01 4.756373912096023560e-02 -3.305822312831878662e-01 -1.870384365320205688e-01 1.096515506505966187e-01 2.716429233551025391e-01 2.965615093708038330e-01 -7.813710719347000122e-02 -1.586181856691837311e-02 7.330866996198892593e-03 -1.644123792648315430e-01 -2.090044170618057251e-01 2.620578452479094267e-04 9.046105295419692993e-02 4.731484875082969666e-02 -3.755616247653961182e-01 -8.142443746328353882e-02 1.514988094568252563e-01 2.737853862345218658e-02 1.824177503585815430e-01 -8.574562519788742065e-02 2.523296475410461426e-01 1.037787497043609619e-01 -1.747587695717811584e-02 -9.476769715547561646e-02 4.052592813968658447e-01 1.387059241533279419e-01 9.530176967382431030e-02
-5.313531309366226196e-02 -9.611492860130965710e-04 -7.203041017055511475e-02 1.946731954813003540e-01 -7.789977639913558960e-02 4.114622250199317932e-02 -9.032050520181655884e-02 -3.786950707435607910e-01 2.225411683320999146e-01 -1.967063844203948975e-01 7.507542520761489868e-02 -1.495850980281829834e-01 2.463015019893646240e-01 1.852979958057403564e-01 -3.244613707065582275e-01 -3.214718997478485107e-01 3.814198449254035950e-02 1.082297712564468384e-01 1.094287261366844177e-02 -7.365328073501586914e-02 7.583904266357421875e-02 2.649482898414134979e-02 3.386529535055160522e-02 -3.991360962390899658e-01 2.131124734878540039e-01 2.393465191125869751e-01 1.658479124307632446e-02 -8.922675624489784241e-03 -2.138928174972534180e-01 3.841010481119155884e-02 1.970015913248062134e-01 -1.396061666309833527e-02
-3.041235506534576416e-01 -1.557519435882568359e-01 8.962243050336837769e-02 2.951608039438724518e-02 1.476664245128631592e-01 -8.428034186363220215e-02 -5.457244440913200378e-02 7.895133644342422485e-02 2.271145209670066833e-02 -1.319943666458129883e-01 1.691379994153976440e-01 1.963612437248229980e-01 -3.167927637696266174e-02 1.503704339265823364e-01 3.747688606381416321e-02 -1.328372955322265625e-01 -7.040097564458847046e-02 -2.035393118858337402e-01 2.447128854691982269e-02 -4.509472250938415527e-01 4.313328862190246582e-02 3.683460876345634460e-02 -2.048230618238449097e-01 -8.386569470167160034e-02 -6.349653005599975586e-03 3.732369244098663330e-01 8.228644728660583496e-02 1.543380171060562134e-01 -3.165544569492340088e-01 -3.234548494219779968e-02 3.514844477176666260e-01 -1.057667881250381470e-01
8.975324779748916626e-02 -9.255766868591308594e-03 3.666450381278991699e-01 -1.907992362976074219e-01 -2.258299887180328369e-01 -1.994665712118148804e-01 1.086854413151741028e-01 -3.980932757258415222e-03 3.075395710766315460e-02 -8.658865094184875488e-02 2.996786870062351227e-02 -6.663939356803894043e-02 -2.013963907957077026e-01 1.369033008813858032e-01 -1.188891753554344177e-01 -1.511055678129196167e-01 -2.769658267498016357e-01 2.068278342485427856e-01 -1.088626589626073837e-02 -3.125707209110260010e-01 1.349829733371734619e-01 2.491615116596221924e-01 1.114686727523803711e-01 7.675154600292444229e-03 1.004781723022460938e-01 4.480958357453346252e-02 -3.970987722277641296e-02 2.431984096765518188e-01 -3.080074787139892578e-01 2.271654903888702393e-01 2.578907310962677002e-01 1.116204187273979187e-01
-8.085498958826065063e-02 -1.958004981279373169e-01 2.717410326004028320e-01 2.224727869033813477e-01 -1.221182793378829956e-01 -1.249447464942932129e-01 -3.448151051998138428e-01 -2.727697193622589111e-01 1.631882339715957642e-01 -1.749175339937210083e-01 9.427186101675033569e-02 1.809158176183700562e-02 -2.935438752174377441e-01 -1.651706695556640625e-01 -2.291987836360931396e-01 -9.689240902662277222e-02 5.492065474390983582e-02 1.377662867307662964e-01 -2.071300745010375977e-01 -3.040042221546173096e-01 1.500785797834396362e-01 2.222463488578796387e-01 5.467324331402778625e-02 -3.737621381878852844e-02 -8.215914666652679443e-02 8.349672704935073853e-02 -1.200475469231605530e-01 1.985241658985614777e-03 -1.242505759000778198e-02 -1.906954646110534668e-01 2.337113320827484131e-01 1.151270270347595215e-01
1.846405118703842163e-01 -1.202442795038223267e-01 7.147717475891113281e-02 -1.924570351839065552e-01 -1.138323768973350525e-01 -3.171455264091491699e-01 -1.466348022222518921e-01 -1.729982495307922363e-01 3.016264438629150391e-01 -1.870521903038024902e-01 2.301329970359802246e-01 -2.581048607826232910e-01 3.845564648509025574e-02 7.324859499931335449e-02 -7.302509993314743042e-02 6.042437255382537842e-02 -2.274381071329116821e-01 -5.671090260148048401e-02 1.141930744051933289e-02 -6.855879724025726318e-02 -3.478147089481353760e-02 1.892842948436737061e-01 -1.370278652757406235e-02 1.224289741367101669e-02 -2.586924433708190918e-01 2.467664629220962524e-01 1.074795946478843689e-01 2.610179781913757324e-01 -3.250893652439117432e-01 2.325664460659027100e-01 1.216817274689674377e-01 6.108637899160385132e-02
-1.547006517648696899e-01 -8.428584784269332886e-02 -1.330385543406009674e-02 -1.785653531551361084e-01 -5.503619462251663208e-02 2.844493649899959564e-02 -4.954599961638450623e-02 -3.117246180772781372e-02 3.108111321926116943e-01 -8.295593410730361938e-02 1.259580403566360474e-01 5.948386155068874359e-03 -9.423281252384185791e-02 5.686585605144500732e-02 -2.067113667726516724e-01 -5.704453215003013611e-02 1.384074091911315918e-01 -1.286526173353195190e-01 2.112030833959579468e-01 -1.148005947470664978e-01 2.421064525842666626e-01 -2.038993090391159058e-01 2.600521966814994812e-02 -1.345812976360321045e-01 1.177697703242301941e-01 5.920453667640686035e-01 -2.627034299075603485e-02 -2.417449839413166046e-02 -2.642079591751098633e-01 -2.136661261320114136e-01 2.394497692584991455e-01 3.497068956494331360e-02
-3.125471770763397217e-01 1.457358151674270630e-01 1.632547229528427124e-01 -1.595963835716247559e-01 2.706344425678253174e-02 -1.027055904269218445e-01 1.026165187358856201e-01 -8.089745789766311646e-02 -4.352558776736259460e-02 -1.270382702350616455e-01 1.902811825275421143e-01 6.973206251859664917e-02 8.452954143285751343e-02 1.706084758043289185e-01 -2.398678474128246307e-02 -8.208626508712768555e-02 -2.837400510907173157e-02 1.235889866948127747e-01 1.187233179807662964e-01 -2.804790735244750977e-01 -1.006702482700347900e-01 3.563825786113739014e-02 -1.471916735172271729e-01 1.680690050125122070e-02 3.329154103994369507e-02 5.231378674507141113e-01 1.431365162134170532e-01 2.823434472084045410e-01 -1.226814165711402893e-01 1.159485951066017151e-01 3.827277123928070068e-01 7.595977932214736938e-02
6.425032019615173340e-02 -2.732741236686706543e-01 5.941645428538322449e-02 1.941867023706436157e-01 3.547213971614837646e-02 -2.208577245473861694e-01 -1.325114816427230835e-01 -2.916945330798625946e-02 2.809316217899322510e-01 5.308727920055389404e-02 3.268768787384033203e-01 -4.191855490207672119e-01 -3.210391104221343994e-02 -8.418745547533035278e-02 -1.375999767333269119e-02 -1.127165108919143677e-01 1.188729479908943176e-01 7.755301892757415771e-02 -2.137935012578964233e-01 -5.336897447705268860e-02 1.139973625540733337e-01 5.475933477282524109e-02 -1.250997483730316162e-01 -9.835673123598098755e-02 3.606491535902023315e-02 2.994624078273773193e-01 -1.590493023395538330e-01 2.905563712120056152e-01 -1.667933762073516846e-01 -1.799851357936859131e-01 2.214638441801071167e-01 7.881216704845428467e-02
1.986755281686782837e-01 -3.043003678321838379e-01 1.520959585905075073e-01 -9.680222719907760620e-02 -2.170005738735198975e-01 -3.144878447055816650e-01 -1.755380816757678986e-02 -1.312315762042999268e-01 1.055007949471473694e-01 -6.831713765859603882e-02 2.509356141090393066e-01 -2.053569257259368896e-01 5.509528517723083496e-02 1.690115034580230713e-01 2.845272794365882874e-02 -1.207364425063133240e-01 -1.704247146844863892e-01 1.200617998838424683e-01 2.542177774012088776e-02 -2.578566372394561768e-01 1.853000931441783905e-02 5.696615949273109436e-02 -7.328110933303833008e-02 -9.102373570203781128e-02 -1.661116629838943481e-01 1.151496022939682007e-01 -2.605969607830047607e-01 2.481373697519302368e-01 -5.677373334765434265e-02 4.444099962711334229e-01 5.993092060089111328e-02 3.857833519577980042e-02
-3.527759909629821777e-01 -7.968576252460479736e-02 2.832295000553131104e-02 -9.926241636276245117e-02 1.640079766511917114e-01 2.940308116376399994e-02 -2.416024208068847656e-01 -1.920246183872222900e-01 9.997915476560592651e-02 -2.779002189636230469e-01 3.296042382717132568e-01 3.736862912774085999e-02 -1.356457173824310303e-02 2.244363576173782349e-01 1.507449615746736526e-02 -1.184157375246286392e-02 -7.731329649686813354e-02 -7.602074742317199707e-02 4.017066955566406250e-02 -4.348532557487487793e-01 -1.138040870428085327e-01 -4.559843242168426514e-02 1.867785491049289703e-02 9.834138303995132446e-02 1.505032777786254883e-01 2.234840095043182373e-01 4.743036697618663311e-04 -8.814947679638862610e-03 -2.929884791374206543e-01 2.150484174489974976e-01 2.243357300758361816e-01 6.889247894287109375e-02
1.440741717815399170e-01 -2.632108032703399658e-01 -6.523215561173856258e-04 -2.925718724727630615e-01 -2.288767695426940918e-01 -3.372383117675781250e-01 -6.574195623397827148e-02 -3.818850964307785034e-02 2.017568647861480713e-01 -2.017054259777069092e-01 2.773049473762512207e-01 -2.426330149173736572e-01 8.311890065670013428e-03 -5.354081839323043823e-02 7.729694992303848267e-02 -1.616986542940139771e-01 -1.369200944900512695e-01 1.983222179114818573e-02 1.521814614534378052e-01 -2.965238317847251892e-02 6.823168694972991943e-02 -3.685037791728973389e-02 -2.581149339675903320e-01 -1.693527549505233765e-01 -1.875259131193161011e-01 1.612858027219772339e-01 -3.499440103769302368e-02 2.221285402774810791e-01 -1.648873239755630493e-01 1.886711865663528442e-01 2.844926118850708008e-01 1.706364192068576813e-02
-1.123990565538406372e-01 -4.953097924590110779e-02 1.529487967491149902e-01 1.588553749024868011e-02 1.466657221317291260e-01 -1.144675984978675842e-01 -7.418791204690933228e-02 2.113188952207565308e-01 3.526062965393066406e-01 -1.765722595155239105e-02 1.630888283252716064e-01 -4.204951226711273193e-03 -2.086681723594665527e-01 4.872031509876251221e-02 -1.471740752458572388e-01 -5.179667472839355469e-01 2.905444800853729248e-01 -2.961722202599048615e-02 3.047640994191169739e-02 -2.521269917488098145e-01 2.091015726327896118e-01 -4.375768080353736877e-02 -1.218617632985115051e-01 -3.125726580619812012e-01 2.516075968742370605e-02 1.016106382012367249e-01 -6.331359595060348511e-02 8.082618005573749542e-03 -2.281086444854736328e-01 -6.006576120853424072e-02 3.562713786959648132e-02 -9.719527512788772583e-02
1.967251598834991455e-01 -9.322599507868289948e-03 3.112686611711978912e-02 1.683486253023147583e-01 5.991876497864723206e-02 -3.184164166450500488e-01 -3.177030980587005615e-01 -2.364001423120498657e-01 1.331098973751068115e-01 5.651348456740379333e-02 1.268461346626281738e-01 -1.443574670702219009e-02 -1.991828382015228271e-01 8.402948826551437378e-02 -2.422219961881637573e-01 -1.720088720321655273e-01 2.048808336257934570e-01 9.632835537195205688e-02 6.000378727912902832e-02 -2.884470522403717041e-01 -2.405588747933506966e-03 4.408037930261343718e-04 2.567715048789978027e-01 -3.418919071555137634e-02 -2.616748213768005371e-01 2.052290588617324829e-01 -2.762931771576404572e-02 1.218083500862121582e-01 -1.005171090364456177e-01 2.375864386558532715e-01 3.161960542201995850e-01 3.243823768571019173e-03
1.815604567527770996e-01 -3.912615776062011719e-02 2.287797480821609497e-01 -1.082961484789848328e-01 -4.806227982044219971e-02 1.587480753660202026e-01 -1.984805166721343994e-01 -2.214832454919815063e-01 2.969421446323394775e-01 1.308323889970779419e-01 1.167330816388130188e-01 -2.303858101367950439e-02 -1.600150465965270996e-01 1.079614087939262390e-01 2.323617637157440186e-01 4.077988117933273315e-02 -2.106133401393890381e-01 -8.269439637660980225e-02 -1.161170825362205505e-01 -2.794241905212402344e-01 4.146168231964111328e-01 -6.909031420946121216e-02 -6.733454018831253052e-02 -2.563988603651523590e-02 -1.193773373961448669e-01 3.550785481929779053e-01 1.993037611246109009e-01 1.478988379240036011e-01 1.778048574924468994e-01 1.208259817212820053e-02 -2.431063726544380188e-02 1.191765740513801575e-01
-3.191283345222473145e-01 -2.449765801429748535e-01 -1.929210312664508820e-02 -1.127455905079841614e-01 1.765504926443099976e-01 -2.140677720308303833e-01 -1.099590659141540527e-01 7.566520571708679199e-02 -2.971134148538112640e-02 -5.785765126347541809e-02 2.649648189544677734e-01 -1.949614100158214569e-02 -6.014012917876243591e-02 2.617833912372589111e-01 8.526555448770523071e-02 1.966688549146056175e-03 -9.086603298783302307e-03 3.597788140177726746e-02 4.330473486334085464e-03 -2.537894248962402344e-01 9.255672991275787354e-02 -6.008598953485488892e-03 -1.107391249388456345e-02 8.607891947031021118e-02 4.451640695333480835e-02 5.257216095924377441e-01 -5.235973373055458069e-02 1.607581377029418945e-01 -2.982955574989318848e-01 6.740219146013259888e-02 2.298664003610610962e-01 2.018889784812927246e-01
1.418908834457397461e-01 -1.233648210763931274e-01 3.374616205692291260e-01 -1.502808034420013428e-01 1.235788688063621521e-01 -1.721723526716232300e-01 -1.046765595674514771e-01 -2.561604678630828857e-01 3.034435510635375977e-01 2.947358600795269012e-02 1.118739321827888489e-01 -2.154640704393386841e-01 -2.313423752784729004e-01 -2.521414123475551605e-02 -1.328919827938079834e-01 -2.946360111236572266e-01 1.361547783017158508e-02 2.689965255558490753e-02 2.025391757488250732e-01 -2.457429021596908569e-01 9.971659630537033081e-02 -6.934053450822830200e-02 -2.102053761482238770e-01 -2.178745120763778687e-01 -7.333762198686599731e-02 2.702513933181762695e-01 -4.675759375095367432e-02 -1.604199111461639404e-01 -1.590982973575592041e-01 -2.870710194110870361e-02 -1.033040955662727356e-01 -2.104976475238800049e-01
-2.293888628482818604e-01 -2.573452889919281006e-01 1.503867357969284058e-01 1.625976115465164185e-01 -8.555072546005249023e-02 -3.484937548637390137e-02 -1.698953956365585327e-01 -1.889982521533966064e-01 4.442339241504669189e-01 5.986262112855911255e-02 3.242391645908355713e-01 4.237781092524528503e-02 2.643316239118576050e-02 -2.826158143579959869e-02 -6.992294639348983765e-02 -1.287368088960647583e-01 1.305147260427474976e-01 1.031862348318099976e-01 -2.193191498517990112e-01 -1.575984060764312744e-01 -1.527948081493377686e-01 -1.462529897689819336e-01 -1.630241274833679199e-01 -5.651865527033805847e-02 2.542228698730468750e-01 3.176436424255371094e-01 -1.637858152389526367e-01 4.912451282143592834e-02 -1.579043418169021606e-01 -1.418284326791763306e-01 1.146720722317695618e-01 -8.728803135454654694e-03
-2.582352161407470703e-01 6.661600619554519653e-02 2.816103398799896240e-01 4.235342144966125488e-02 7.848682254552841187e-02 -7.877274602651596069e-02 -6.954287737607955933e-02 -4.685638844966888428e-02 2.718014419078826904e-01 -8.866079896688461304e-02 1.813504844903945923e-01 -1.432675719261169434e-01 1.201966404914855957e-01 8.940099179744720459e-02 -1.916939765214920044e-01 -1.143584400415420532e-01 -4.923783242702484131e-02 -4.578231647610664368e-02 3.920157253742218018e-02 -1.825017482042312622e-01 7.568509876728057861e-02 3.485152497887611389e-02 -1.311754584312438965e-01 9.421077370643615723e-02 -2.202346771955490112e-01 4.800092875957489014e-01 -1.158430427312850952e-01 -1.875613778829574585e-01 2.359134145081043243e-02 2.501721680164337158e-01 3.543261587619781494e-01 1.799354255199432373e-01
1.710774004459381104e-01 -2.121326923370361328e-01 2.565463483333587646e-01 -2.535114586353302002e-01 -7.765141129493713379e-02 -3.204129636287689209e-01 -9.116890281438827515e-02 1.644880883395671844e-02 2.442306876182556152e-01 -1.039797738194465637e-01 -7.809788454324007034e-03 -1.831220686435699463e-01 -2.272153049707412720e-01 3.120587766170501709e-01 1.425077617168426514e-01 1.722203008830547333e-02 -3.746828734874725342e-01 2.598562240600585938e-01 8.063847571611404419e-02 -4.700120165944099426e-02 1.323839835822582245e-02 -1.494659483432769775e-01 -4.309128969907760620e-02 -1.713269352912902832e-01 -8.844667673110961914e-02 6.397324800491333008e-02 5.724805593490600586e-02 1.319966018199920654e-01 -1.948320865631103516e-02 -6.333370506763458252e-02 2.920918166637420654e-01 -1.096841618418693542e-01
1.584148108959197998e-01 -3.003196418285369873e-01 4.797859117388725281e-03 -2.176079005002975464e-01 -1.670148223638534546e-01 -3.543506264686584473e-01 -1.846854202449321747e-02 -1.902601420879364014e-01 1.447602212429046631e-01 -3.526099920272827148e-01 1.952613294124603271e-01 -7.812478393316268921e-02 -3.981073386967182159e-03 7.609269767999649048e-02 -1.237683463841676712e-02 5.702348053455352783e-02 -2.886039316654205322e-01 1.949209272861480713e-01 -1.260847747325897217e-01 -4.043810069561004639e-02 1.923695057630538940e-01 5.866649374365806580e-02 -1.554275602102279663e-01 4.720063135027885437e-02 -2.418087571859359741e-01 2.768223583698272705e-01 8.370018750429153442e-02 2.677676677703857422e-01 -5.954615026712417603e-02 1.431721150875091553e-01 4.639400169253349304e-02 5.432904139161109924e-02
-8.311308920383453369e-02 6.174660474061965942e-02 1.097148358821868896e-01 3.543083369731903076e-02 -8.664349094033241272e-03 1.025715023279190063e-01 -2.864545583724975586e-01 6.242943927645683289e-02 3.169300854206085205e-01 -2.876213518902659416e-03 9.049786627292633057e-02 3.526446409523487091e-03 -1.187805458903312683e-01 1.069100499153137207e-01 -3.815296664834022522e-02 -1.223076060414314270e-01 1.280725840479135513e-02 1.094283759593963623e-01 1.258291602134704590e-01 -3.546030819416046143e-01 3.336172923445701599e-02 -2.999632358551025391e-01 -8.715326339006423950e-02 2.854507602751255035e-02 -1.607826203107833862e-01 3.538871407508850098e-01 -4.169251397252082825e-02 6.066408008337020874e-03 -3.573290705680847168e-01 3.291501104831695557e-01 2.876957952976226807e-01 6.290867924690246582e-02
2.246852517127990723e-01 -1.191057637333869934e-01 2.954424023628234863e-01 -4.120694100856781006e-01 -7.408599555492401123e-02 1.437958478927612305e-01 -8.344834297895431519e-02 -2.358578890562057495e-01 2.374003678560256958e-01 9.760813415050506592e-02 -7.289013266563415527e-02 -1.790441013872623444e-02 4.389100521802902222e-02 4.712828621268272400e-02 -2.001335285604000092e-02 -1.509203761816024780e-01 2.271494120359420776e-01 9.640403091907501221e-02 1.898926496505737305e-01 -1.099198609590530396e-01 2.148453295230865479e-01 -5.371918529272079468e-02 1.972141563892364502e-01 -1.967654079198837280e-01 1.688522994518280029e-01 4.222772419452667236e-01 9.590517729520797729e-02 1.807968467473983765e-01 2.279750257730484009e-02 7.198032457381486893e-03 1.294327341020107269e-02 7.416107505559921265e-02
-3.211105465888977051e-01 -2.604372240602970123e-02 2.907461822032928467e-01 -1.241550222039222717e-01 2.496428787708282471e-02 -2.753653330728411674e-03 -5.672271549701690674e-02 9.312180429697036743e-02 1.401476413011550903e-01 -1.994456499814987183e-01 5.033040419220924377e-03 -2.686056680977344513e-02 3.011274933815002441e-01 8.963076025247573853e-02 -2.166713029146194458e-01 -1.585556566715240479e-01 -2.564690820872783661e-02 -2.169669978320598602e-02 -8.230736106634140015e-02 -1.178271993994712830e-01 -1.044696271419525146e-01 -7.780805230140686035e-02 -1.817311048507690430e-01 -1.765303313732147217e-02 -4.364739358425140381e-02 3.981360495090484619e-01 -1.644648015499114990e-01 1.480379258282482624e-03 -2.528255879878997803e-01 1.911089718341827393e-01 3.979995548725128174e-01 1.853914707899093628e-01
3.709677606821060181e-02 -2.270999737083911896e-02 2.848141789436340332e-01 -2.456806898117065430e-01 4.953680932521820068e-02 4.403119534254074097e-02 -4.636998102068901062e-02 1.591980643570423126e-02 1.311187893152236938e-01 -2.060677856206893921e-02 5.903134867548942566e-02 -1.783657371997833252e-01 -1.221058964729309082e-01 -1.905243247747421265e-01 -1.735565513372421265e-01 -3.152040541172027588e-01 1.100738719105720520e-01 3.292739987373352051e-01 2.591488137841224670e-02 -3.460570275783538818e-01 3.061625063419342041e-01 2.588335275650024414e-01 1.035892218351364136e-02 -2.585369348526000977e-01 1.100158467888832092e-01 2.963647544384002686e-01 -1.825737655162811279e-01 4.803527891635894775e-02 -7.085024565458297729e-02 1.263694278895854950e-02 5.012883245944976807e-02 6.573411822319030762e-02
-1.444306522607803345e-01 -1.642270684242248535e-01 -1.143411323428153992e-01 -7.293974608182907104e-02 2.288005203008651733e-01 -1.018140763044357300e-01 -9.062428027391433716e-02 -1.751604974269866943e-01 3.663574457168579102e-01 -1.588769257068634033e-01 5.256313830614089966e-02 7.262852042913436890e-02 -1.746915876865386963e-01 -6.111691892147064209e-02 1.305270940065383911e-01 -5.054999142885208130e-02 -4.426411818712949753e-03 4.211069270968437195e-02 2.768819779157638550e-02 -1.995681375265121460e-01 -1.999085247516632080e-01 -6.832538545131683350e-02 -1.548485755920410156e-01 8.758329600095748901e-02 2.839887514710426331e-02 4.159035980701446533e-01 3.131082281470298767e-02 2.681665420532226562e-01 -2.092678844928741455e-01 8.855765312910079956e-02 4.309301078319549561e-01 9.023820608854293823e-02
1.285190582275390625e-01 -3.365910649299621582e-01 2.734983563423156738e-01 -1.443261653184890747e-01 -1.185257062315940857e-01 -1.258044876158237457e-02 -1.642264723777770996e-01 4.556335043162107468e-03 -1.592366397380828857e-02 -9.450535476207733154e-02 7.439227402210235596e-02 -1.123016476631164551e-01 -8.715154975652694702e-02 1.081099286675453186e-01 5.992940813302993774e-02 -2.358141839504241943e-01 -3.499176502227783203e-01 7.370779663324356079e-02 1.267303675413131714e-01 -3.080970346927642822e-01 -1.971461437642574310e-02 2.231756299734115601e-01 -2.229518629610538483e-02 -5.518801510334014893e-02 -1.018671914935112000e-01 3.596202284097671509e-02 7.003011647611856461e-03 4.172327220439910889e-01 -2.776370383799076080e-02 2.403404116630554199e-01 2.241471707820892334e-01 -2.009219527244567871e-01
-3.259303867816925049e-01 6.974446773529052734e-02 -3.072328865528106689e-02 -4.206545650959014893e-02 2.756907641887664795e-01 2.871034108102321625e-02 -1.797443926334381104e-01 1.389373000711202621e-02 1.283856183290481567e-01 -2.905300557613372803e-01 2.800670862197875977e-01 5.671614035964012146e-02 8.008359372615814209e-02 1.132815703749656677e-01 -1.822935491800308228e-01 -1.447016596794128418e-01 7.744019478559494019e-02 -1.163879036903381348e-01 7.968735694885253906e-02 -4.255652725696563721e-01 2.543874680995941162e-01 1.400157064199447632e-01 7.889999449253082275e-02 3.062523715198040009e-02 -8.033566176891326904e-02 3.355246186256408691e-01 8.161808550357818604e-02 -3.278398886322975159e-02 -1.158410534262657166e-01 1.757720857858657837e-01 2.265579402446746826e-01 3.275798633694648743e-03
2.056111693382263184e-01 -9.167724102735519409e-02 1.855914443731307983e-01 -2.596279382705688477e-01 2.138037383556365967e-01 1.380734704434871674e-02 -1.360377669334411621e-01 -2.970410883426666260e-01 1.342742145061492920e-01 -1.975997239351272583e-01 -6.385941803455352783e-02 -3.063352108001708984e-01 -6.742443889379501343e-02 -8.877601474523544312e-02 -8.335360139608383179e-02 -2.902904152870178223e-01 9.091472625732421875e-02 1.080181598663330078e-01 -2.019804157316684723e-02 -2.423162609338760376e-01 2.683798372745513916e-01 3.244278430938720703e-01 -5.793366208672523499e-02 -1.596275269985198975e-01 -9.073644131422042847e-02 1.400456428527832031e-01 -1.937640309333801270e-01 1.961790397763252258e-02 -2.402159869670867920e-01 1.394415199756622314e-01 -5.349466577172279358e-02 7.229548692703247070e-02
-3.237599432468414307e-01 -1.930859386920928955e-01 3.023443557322025299e-02 -1.083783656358718872e-01 2.499303407967090607e-02 -1.375554800033569336e-01 -1.652743518352508545e-01 -6.103101000189781189e-02 3.581350147724151611e-01 7.421752810478210449e-02 3.399666026234626770e-02 -3.231082484126091003e-02 -2.374038100242614746e-01 1.785922497510910034e-01 1.393823884427547455e-02 1.100746449083089828e-02 -6.534180790185928345e-02 -9.165320545434951782e-02 -1.405494362115859985e-01 -3.197206258773803711e-01 2.544749081134796143e-01 -2.903191745281219482e-01 -1.833200082182884216e-02 1.922486424446105957e-01 7.190463691949844360e-02 4.030257165431976318e-01 1.102313399314880371e-01 1.889453083276748657e-01 -8.623104542493820190e-02 -4.654571413993835449e-02 1.089770197868347168e-01 -1.104433014988899231e-01
-1.033679246902465820e-01 -4.134912788867950439e-01 3.255966678261756897e-02 -2.768681049346923828e-01 5.284621939063072205e-02 -1.966835409402847290e-01 -5.393951758742332458e-02 -1.450351178646087646e-01 2.484570890665054321e-01 1.472780406475067139e-01 3.177886456251144409e-02 2.434478327631950378e-02 6.071189045906066895e-02 1.848406046628952026e-01 -1.265351176261901855e-01 -8.224401623010635376e-02 1.085255760699510574e-02 3.219631910324096680e-01 -2.126532047986984253e-01 -3.158945143222808838e-01 2.138360291719436646e-01 -6.993921101093292236e-02 -3.235675767064094543e-02 1.084275096654891968e-01 1.139743328094482422e-01 2.021660655736923218e-01 -1.536729633808135986e-01 4.984745010733604431e-02 -1.525326371192932129e-01 -2.330495864152908325e-01 7.001582533121109009e-02 -2.343059629201889038e-01
-3.478830456733703613e-01 8.882992714643478394e-02 1.879075616598129272e-01 -1.495878994464874268e-01 1.406187415122985840e-01 1.628026366233825684e-03 -1.183731183409690857e-01 -1.953613311052322388e-01 2.641769312322139740e-02 -2.170854210853576660e-01 1.288051158189773560e-01 -7.529255002737045288e-02 -1.673283576965332031e-01 2.257800102233886719e-01 -2.693028748035430908e-01 -2.951142191886901855e-01 -1.365223973989486694e-01 1.000216454267501831e-01 1.850676350295543671e-02 1.259894389659166336e-02 2.265246957540512085e-01 1.138098835945129395e-01 1.165893375873565674e-01 1.935626566410064697e-01 1.471592187881469727e-01 3.508920967578887939e-01 -1.229916960000991821e-01 2.060763686895370483e-01 -1.622358262538909912e-01 1.108856871724128723e-01 2.132360786199569702e-01 -4.289254173636436462e-02
1.846958547830581665e-01 -8.385364711284637451e-02 1.392905265092849731e-01 -3.380042016506195068e-01 9.178835898637771606e-02 1.090700626373291016e-01 -3.341755867004394531e-01 -1.245002001523971558e-01 -2.780578657984733582e-02 -2.357684224843978882e-01 -8.563420921564102173e-02 1.089596748352050781e-01 8.888723701238632202e-02 9.352651238441467285e-02 -2.046283781528472900e-01 -2.735341787338256836e-01 5.883510410785675049e-02 3.272965252399444580e-01 5.220590904355049133e-02 -2.476449310779571533e-01 4.627667367458343506e-02 8.122640848159790039e-02 2.454555630683898926e-01 -2.315408438444137573e-01 5.401574447751045227e-02 8.175498992204666138e-02 -1.302901357412338257e-01 -1.166612468659877777e-02 -1.350433677434921265e-01 4.616648331284523010e-02 2.020435184240341187e-01 2.892496287822723389e-01
8.822458237409591675e-02 -1.324267983436584473e-01 -6.979543715715408325e-02 1.752822846174240112e-01 7.563100755214691162e-02 7.273171842098236084e-02 -1.108495071530342102e-01 -4.086711108684539795e-01 4.869563281536102295e-01 -5.901435017585754395e-02 -9.038461744785308838e-02 -1.223145276308059692e-01 -7.730735838413238525e-02 -6.147550884634256363e-03 -1.195192337036132812e-01 -3.156275749206542969e-01 2.963143028318881989e-02 2.797701656818389893e-01 -4.760868381708860397e-03 -1.385378390550613403e-01 9.473352879285812378e-02 -2.338551543653011322e-02 -8.094224613159894943e-04 -2.205590903759002686e-01 7.273151725530624390e-02 3.112411201000213623e-01 -2.199376001954078674e-02 7.189315557479858398e-02 7.148128747940063477e-02 7.672367990016937256e-02 2.961755096912384033e-01 -4.530915617942810059e-02
-2.931497395038604736e-01 2.332766540348529816e-02 -1.741209416650235653e-04 -1.447668820619583130e-01 2.031338661909103394e-01 -1.597983390092849731e-02 -2.244547009468078613e-02 -1.448172777891159058e-01 6.520780920982360840e-02 -1.498802900314331055e-01 -1.883736252784729004e-01 -1.585552692413330078e-01 1.395031511783599854e-01 1.982513666152954102e-01 -1.492709368467330933e-01 -2.780641317367553711e-01 4.287305846810340881e-02 1.345279905945062637e-02 2.206558883190155029e-01 -3.029080629348754883e-01 -6.076592486351728439e-03 -4.962611012160778046e-03 -6.739896535873413086e-02 -4.464966803789138794e-02 -1.645681709051132202e-01 5.345059633255004883e-01 1.829141750931739807e-02 8.737323433160781860e-02 -3.127671778202056885e-02 2.516586482524871826e-01 1.544840186834335327e-01 -1.608646959066390991e-01
-2.576537132263183594e-01 -1.076903417706489563e-01 4.289529286324977875e-03 -4.277622327208518982e-02 1.980174034833908081e-01 -1.969670206308364868e-01 -3.192074298858642578e-01 -1.901310235261917114e-01 -7.644132524728775024e-02 -4.020545780658721924e-01 -8.619952946901321411e-03 3.740379586815834045e-03 -2.651097476482391357e-01 4.412489477545022964e-03 6.845889985561370850e-02 -1.410026401281356812e-01 5.164703726768493652e-02 1.919210851192474365e-01 -5.159674212336540222e-02 -1.153903305530548096e-01 1.355035156011581421e-01 -8.308842033147811890e-02 -6.274096667766571045e-02 1.579470373690128326e-02 4.105129092931747437e-02 4.801518619060516357e-01 4.620496649295091629e-03 1.130437180399894714e-01 -1.571307033300399780e-01 1.535655371844768524e-02 2.632861733436584473e-01 -1.321463435888290405e-01
-1.041966974735260010e-01 1.543006487190723419e-02 1.678732633590698242e-01 -1.449528932571411133e-01 1.862745732069015503e-01 3.247858956456184387e-02 1.443095058202743530e-01 -7.040083408355712891e-02 1.236366778612136841e-01 -1.997221857309341431e-01 5.004135891795158386e-02 -1.436765342950820923e-01 2.365978956222534180e-01 2.187372595071792603e-01 2.755370922386646271e-02 -2.351665347814559937e-01 6.753962486982345581e-02 -8.054488897323608398e-02 -2.306311391294002533e-02 -2.396064996719360352e-01 -1.338141970336437225e-02 -4.405662044882774353e-02 -9.371331334114074707e-02 7.890689373016357422e-02 3.190352022647857666e-02 5.043291449546813965e-01 1.734285801649093628e-01 4.274646937847137451e-02 -1.896504126489162445e-02 2.905756235122680664e-01 4.095491468906402588e-01 -1.185456514358520508e-01
-3.171276152133941650e-01 6.568667292594909668e-02 2.844704985618591309e-01 7.605587132275104523e-03 1.540607661008834839e-01 -5.086461827158927917e-02 -1.140196174383163452e-01 -3.376843780279159546e-02 8.373322337865829468e-02 -1.314580291509628296e-01 -4.583797231316566467e-02 -1.287102103233337402e-01 1.438260078430175781e-01 1.543517559766769409e-01 9.523273259401321411e-02 -4.299236461520195007e-02 -1.203580945730209351e-01 6.397559191100299358e-04 -1.502701193094253540e-01 -2.255388051271438599e-01 -9.589162468910217285e-02 -5.371129512786865234e-02 -1.916972845792770386e-01 4.894097335636615753e-03 -3.476501256227493286e-02 5.186222195625305176e-01 1.659386307001113892e-01 2.503060698509216309e-01 5.521940067410469055e-02 3.950139507651329041e-02 4.145464003086090088e-01 4.088455066084861755e-02
-4.519909620285034180e-02 -1.331515759229660034e-01 1.982187479734420776e-01 2.720171771943569183e-02 -8.131917566061019897e-02 -5.919793248176574707e-02 -4.027235805988311768e-01 -1.375449448823928833e-01 4.633848965167999268e-01 -1.327358931303024292e-01 1.496817712904885411e-04 9.875676035881042480e-02 -3.589434921741485596e-02 8.616235107183456421e-02 1.085079684853553772e-01 -2.861182093620300293e-01 2.675612866878509521e-01 6.835804134607315063e-02 6.786781549453735352e-02 -9.333023428916931152e-02 2.029695808887481689e-01 1.457938551902770996e-01 4.451195150613784790e-02 -2.902888059616088867e-01 1.642931252717971802e-01 2.002384066581726074e-01 7.947582751512527466e-02 -1.062209978699684143e-01 -7.869471609592437744e-02 -2.904228121042251587e-02 -2.526588365435600281e-02 2.718202173709869385e-01
-5.224408581852912903e-02 -1.433386206626892090e-01 2.612337172031402588e-01 -2.909228205680847168e-01 6.791913509368896484e-02 3.241288475692272186e-03 -2.425517737865447998e-01 -1.177184805274009705e-01 2.083294466137886047e-02 -1.838008165359497070e-01 -1.103158444166183472e-01 -1.590305864810943604e-01 -1.684316992759704590e-02 -1.716464906930923462e-01 3.965240716934204102e-02 -5.277633070945739746e-01 -7.058694213628768921e-02 9.866762161254882812e-02 2.796469628810882568e-01 -2.349856048822402954e-01 2.383095026016235352e-01 1.778036206960678101e-01 1.503298897296190262e-02 -2.459677606821060181e-01 -9.777491539716720581e-02 1.796102076768875122e-01 -1.285513192415237427e-01 -6.378301419317722321e-03 -3.030767850577831268e-02 6.157407537102699280e-03 -7.315046340227127075e-02 -5.513450130820274353e-02
4.635196551680564880e-02 -1.721672415733337402e-01 1.219597384333610535e-01 3.110295347869396210e-02 -2.581411302089691162e-01 -9.247558563947677612e-02 -5.862466990947723389e-02 8.786632865667343140e-02 -1.915371604263782501e-02 -1.279484331607818604e-01 -5.415257066488265991e-03 -7.340008392930030823e-03 -6.399187445640563965e-02 9.104550629854202271e-02 -1.137159671634435654e-02 -1.665366441011428833e-01 -1.032550632953643799e-01 -8.671335875988006592e-02 -1.778403222560882568e-01 -5.067092180252075195e-01 8.795267343521118164e-02 2.107063382863998413e-01 1.162204742431640625e-01 -3.164088129997253418e-01 -9.065599739551544189e-02 4.255375266075134277e-01 2.039209902286529541e-01 -3.056910820305347443e-02 5.872370302677154541e-02 3.831124305725097656e-02 2.745188176631927490e-01 1.566556841135025024e-01
3.234767168760299683e-02 -4.162462428212165833e-03 1.609999388456344604e-01 -2.464250661432743073e-02 1.359303742647171021e-01 -3.853627294301986694e-02 -3.005797863006591797e-01 1.387218087911605835e-01 3.624763488769531250e-01 -1.078450381755828857e-01 -3.475202620029449463e-02 -1.624644696712493896e-01 1.436963677406311035e-01 1.411085724830627441e-01 -4.291958361864089966e-02 -1.927361637353897095e-01 -1.282460093498229980e-01 2.473862022161483765e-01 -2.948094010353088379e-01 -2.472221702337265015e-01 3.614093065261840820e-01 9.297019243240356445e-02 5.219848826527595520e-02 7.076712697744369507e-02 -6.364600360393524170e-02 -5.963690206408500671e-02 -3.132813870906829834e-01 2.366008237004280090e-03 -1.694025993347167969e-01 -2.320747822523117065e-01 1.778140813112258911e-01 8.891009725630283356e-03
1.101268455386161804e-01 3.881493955850601196e-02 6.145180016756057739e-02 1.414888054132461548e-01 -1.093568354845046997e-01 -1.442171633243560791e-01 -6.965137273073196411e-02 -4.559680819511413574e-02 1.291470229625701904e-01 -1.806817054748535156e-01 2.132974267005920410e-01 -6.339879333972930908e-02 -4.579102620482444763e-02 1.541333943605422974e-01 -7.793074101209640503e-02 -1.116893962025642395e-01 -1.161574502475559711e-03 1.053202971816062927e-01 3.891703486442565918e-01 -3.049027919769287109e-01 -9.734570235013961792e-02 -1.650726497173309326e-01 3.209421038627624512e-02 -1.020495891571044922e-01 1.456806063652038574e-01 3.661034703254699707e-01 -2.416678071022033691e-01 4.875963926315307617e-01 1.078106928616762161e-02 -1.062859967350959778e-02 1.147883236408233643e-01 -1.055672839283943176e-01
-1.185211837291717529e-01 8.492583036422729492e-02 -2.553254924714565277e-02 -2.808052487671375275e-02 2.560266852378845215e-01 -5.509609356522560120e-02 -9.620801359415054321e-02 -5.047650933265686035e-01 2.227343171834945679e-01 7.164816558361053467e-02 9.905008226633071899e-02 5.379035696387290955e-02 1.238584704697132111e-02 7.437687367200851440e-03 -3.667242452502250671e-02 -5.397419258952140808e-02 1.063161939382553101e-01 7.123532891273498535e-02 -1.070174798369407654e-01 -3.571896851062774658e-01 -6.030042655766010284e-03 -8.081489801406860352e-02 -2.438902109861373901e-01 2.338099293410778046e-02 5.292522907257080078e-02 1.419555246829986572e-01 -1.289207190275192261e-01 9.995004534721374512e-02 -4.775407537817955017e-02 1.062346920371055603e-01 4.451371431350708008e-01 2.991120219230651855e-01
-1.157008856534957886e-01 -2.868993282318115234e-01 1.398905515670776367e-01 -2.458772808313369751e-01 2.203614562749862671e-01 -3.295413777232170105e-02 -5.420031771063804626e-02 1.539328843355178833e-01 1.716348826885223389e-01 -8.989772945642471313e-02 1.103271022439002991e-01 -7.503369450569152832e-02 1.093584462068974972e-03 -2.803698182106018066e-02 -1.909996420145034790e-01 8.630095981061458588e-03 -1.170730888843536377e-01 5.035882070660591125e-02 -7.780101895332336426e-02 -3.730867207050323486e-01 -8.714931458234786987e-02 -1.244637370109558105e-01 4.283443838357925415e-02 2.745485007762908936e-01 1.190281137824058533e-01 2.328556478023529053e-01 1.833307370543479919e-02 2.956613898277282715e-01 -1.974118947982788086e-01 1.925772614777088165e-02 4.308912456035614014e-01 -1.112494319677352905e-01
8.968111872673034668e-02 -1.736486405134201050e-01 5.467541888356208801e-02 -1.571074426174163818e-01 -2.929215133190155029e-01 -2.630439102649688721e-01 6.579293310642242432e-02 5.829417705535888672e-02 -5.646601319313049316e-03 -2.260309755802154541e-01 2.289408594369888306e-01 -1.167261824011802673e-01 -4.497865960001945496e-02 1.107011064887046814e-01 5.240157246589660645e-02 -2.926254868507385254e-01 -3.781035542488098145e-01 1.630354374647140503e-01 2.562285028398036957e-02 -3.214690685272216797e-01 2.120220847427845001e-02 4.770406708121299744e-02 7.830696552991867065e-02 -3.063691779971122742e-02 -1.399275362491607666e-01 2.464567571878433228e-01 -2.198574990034103394e-01 1.836404502391815186e-01 -8.725747466087341309e-02 1.864383369684219360e-01 2.519365251064300537e-01 -5.540299694985151291e-03
-6.287886202335357666e-02 -7.350295037031173706e-02 4.521549344062805176e-01 -1.190625876188278198e-01 -1.604667515493929386e-03 -1.971348971128463745e-01 -1.547871232032775879e-01 5.401333421468734741e-02 9.921121597290039062e-02 -9.496193379163742065e-02 -1.321085393428802490e-01 2.062992155551910400e-01 -5.399953573942184448e-02 2.809547185897827148e-01 2.448666095733642578e-02 -2.630752623081207275e-01 1.313543766736984253e-01 -5.847386270761489868e-02 -5.187782924622297287e-03 -3.260314464569091797e-01 -1.247250065207481384e-01 1.842932659201323986e-03 1.507185101509094238e-01 -6.152783706784248352e-02 3.908966481685638428e-01 2.218236029148101807e-01 5.884746089577674866e-02 9.793500415980815887e-03 1.765665709972381592e-01 9.506435692310333252e-02 4.738944116979837418e-03 2.467622756958007812e-01
-1.171422190964221954e-02 -2.465333938598632812e-01 1.652539223432540894e-01 1.142548993229866028e-01 8.553785830736160278e-02 4.109086096286773682e-02 -6.411691009998321533e-02 -1.833893358707427979e-01 -1.496344897896051407e-02 -6.726486980915069580e-02 -1.007532924413681030e-01 5.570648983120918274e-02 1.378650777041912079e-02 1.114285960793495178e-01 1.068008914589881897e-01 -1.879008859395980835e-01 -3.494575386866927147e-03 5.059498548507690430e-01 -2.106216400861740112e-01 -4.155756831169128418e-01 -1.758707687258720398e-02 3.542736470699310303e-01 -4.265293851494789124e-02 -1.240631565451622009e-01 9.962883591651916504e-02 1.929087340831756592e-01 -1.009350791573524475e-01 -2.569496259093284607e-02 -1.985490024089813232e-01 9.019187092781066895e-02 2.292231470346450806e-01 -2.170851826667785645e-02
6.791762262582778931e-02 2.093855887651443481e-01 -4.916302487254142761e-02 -3.313094675540924072e-01 -1.244132369756698608e-01 -2.323364466428756714e-01 -2.072995454072952271e-01 -1.362619102001190186e-01 1.410759389400482178e-01 -6.506576389074325562e-02 2.159954160451889038e-01 -1.317682266235351562e-01 1.005940958857536316e-01 -2.054149359464645386e-01 1.934199407696723938e-02 -7.666556537151336670e-02 6.509274244308471680e-02 -2.913744449615478516e-01 -2.330290339887142181e-02 -4.027352929115295410e-01 3.956096619367599487e-02 8.420110493898391724e-02 -2.179098278284072876e-01 7.346975058317184448e-02 1.316913366317749023e-01 3.887596428394317627e-01 8.124168217182159424e-02 1.250297278165817261e-01 8.692881464958190918e-02 1.905698031187057495e-01 -2.181712165474891663e-02 1.147712767124176025e-01
8.855214715003967285e-02 8.028060942888259888e-02 4.340311288833618164e-01 -1.413854211568832397e-02 2.157658487558364868e-01 -1.148604676127433777e-01 -2.200622707605361938e-01 -7.266140729188919067e-02 2.450622916221618652e-01 -1.938876509666442871e-01 1.759366691112518311e-01 7.772415410727262497e-03 -2.218009829521179199e-01 -4.530638828873634338e-02 -2.066602110862731934e-01 -2.934061884880065918e-01 6.063333898782730103e-02 4.426402505487203598e-03 1.377449780702590942e-01 -1.136125251650810242e-01 2.542266547679901123e-01 -1.336240321397781372e-01 -6.943815201520919800e-02 -1.747719943523406982e-01 2.990162931382656097e-02 1.359139680862426758e-01 -2.605893611907958984e-01 -1.615190133452415466e-02 -3.368279933929443359e-01 7.482165098190307617e-02 -1.098824944347143173e-02 -1.217875406146049500e-01
-1.510096937417984009e-01 1.007603406906127930e-01 -6.106036528944969177e-02 1.114160418510437012e-01 1.563755422830581665e-01 7.465638965368270874e-02 -1.199391484260559082e-01 -2.281265556812286377e-01 3.867380917072296143e-01 -3.033663034439086914e-01 1.577665805816650391e-01 1.435391604900360107e-01 -1.022232770919799805e-01 5.031116306781768799e-02 -7.524871081113815308e-02 8.860969543457031250e-02 5.673048552125692368e-03 7.271616905927658081e-02 2.240251749753952026e-02 -2.783669829368591309e-01 2.599819004535675049e-01 1.504852324724197388e-01 -1.159463077783584595e-01 -1.129067838191986084e-01 -6.336649507284164429e-02 3.851499259471893311e-01 -1.030741259455680847e-01 1.350380480289459229e-01 8.988095074892044067e-02 3.171125426888465881e-02 3.442786037921905518e-01 1.797116249799728394e-01
-4.134361147880554199e-01 1.578530222177505493e-01 2.138784229755401611e-01 -8.222953975200653076e-02 3.420618772506713867e-01 -7.806158810853958130e-02 -3.380450904369354248e-01 -2.718989849090576172e-01 1.565941423177719116e-01 -6.162266433238983154e-02 -1.941928826272487640e-02 -4.586092382669448853e-02 -1.122339293360710144e-01 2.197748571634292603e-01 -1.090896502137184143e-01 -9.166091680526733398e-02 -1.099080294370651245e-01 6.312970817089080811e-02 -5.820381268858909607e-02 -1.964969933032989502e-02 3.820846080780029297e-01 4.192278161644935608e-02 4.375208914279937744e-02 -3.192869573831558228e-02 1.025308966636657715e-01 2.122956514358520508e-01 -5.380804836750030518e-02 2.785967662930488586e-02 -2.690433897078037262e-02 -4.354554042220115662e-02 3.092260658740997314e-01 1.820919476449489594e-02
1.064371839165687561e-01 -1.611427813768386841e-01 4.133751615881919861e-02 -2.937743663787841797e-01 -2.092272490262985229e-01 -1.352835446596145630e-01 -1.198527589440345764e-01 -8.003725856542587280e-02 2.495951503515243530e-01 -2.495135366916656494e-01 1.538955867290496826e-01 -3.708378374576568604e-01 1.370979100465774536e-01 1.541166603565216064e-01 2.755767107009887695e-02 1.826986856758594513e-02 -2.433170676231384277e-01 2.480263710021972656e-01 -1.641851216554641724e-01 1.359087508171796799e-02 8.832343667745590210e-02 1.414694041013717651e-01 -1.125780045986175537e-01 -1.664082705974578857e-01 -1.965430229902267456e-01 3.315674662590026855e-01 -2.910518273711204529e-02 2.265816479921340942e-01 -1.374573409557342529e-01 8.289098739624023438e-02 5.049936845898628235e-02 -1.316560208797454834e-01
-3.554901480674743652e-01 -6.624820828437805176e-02 1.352297067642211914e-01 -2.097949683666229248e-01 1.057847961783409119e-01 -1.152597088366746902e-02 1.164192557334899902e-01 -2.160904556512832642e-01 2.319886535406112671e-01 -2.665477395057678223e-01 7.300059497356414795e-02 -1.518670320510864258e-01 4.168094694614410400e-02 2.052410095930099487e-01 -7.964479923248291016e-02 1.506739482283592224e-02 1.544821560382843018e-01 -1.143376994878053665e-02 -2.187981009483337402e-01 -1.500797420740127563e-01 3.858751803636550903e-02 1.944332569837570190e-02 -1.883603334426879883e-01 3.332722559571266174e-02 -9.614559262990951538e-02 3.675984144210815430e-01 1.433996558189392090e-01 1.751596480607986450e-01 -1.555937230587005615e-01 3.074298799037933350e-01 2.622938156127929688e-01 1.252501606941223145e-01
1.018128916621208191e-01 7.506059110164642334e-02 2.006884366273880005e-01 -2.211443781852722168e-01 1.119920238852500916e-01 -2.459779828786849976e-01 -8.052057586610317230e-03 -1.301158666610717773e-01 3.249529302120208740e-01 -5.529285967350006104e-02 1.361824423074722290e-01 -2.115971744060516357e-01 -3.996308147907257080e-01 6.138759478926658630e-02 -1.915322542190551758e-01 -2.814339399337768555e-01 2.919274866580963135e-01 7.896402478218078613e-02 -7.007702440023422241e-02 -1.037042438983917236e-01 -3.846482932567596436e-02 -2.994530834257602692e-02 -5.439903214573860168e-02 -2.509454488754272461e-01 5.636457726359367371e-02 1.599520677700638771e-03 -8.162267506122589111e-02 1.292737871408462524e-01 -2.967401742935180664e-01 1.503265202045440674e-01 1.569967120885848999e-01 -1.271128803491592407e-01
-1.600502133369445801e-01 -2.235494852066040039e-01 -4.797945264726877213e-03 9.490097314119338989e-02 2.503384836018085480e-03 7.896455004811286926e-03 -2.128394395112991333e-01 -4.047077298164367676e-01 4.730643928050994873e-01 2.078278549015522003e-02 -2.261719107627868652e-02 -3.389568068087100983e-03 1.505572795867919922e-01 -1.635895483195781708e-02 1.527033299207687378e-01 -2.699028849601745605e-01 2.031287550926208496e-01 8.783078193664550781e-02 -1.925243437290191650e-01 -7.597936689853668213e-02 -1.964312512427568436e-03 -1.892418786883354187e-02 -1.900276355445384979e-02 -4.134678840637207031e-02 -8.364907652139663696e-02 3.581153750419616699e-01 -2.835363149642944336e-01 3.146032989025115967e-02 9.623444639146327972e-03 1.703978478908538818e-01 1.486685872077941895e-01 1.653751358389854431e-02
9.706325829029083252e-02 -1.731802672147750854e-01 1.554322540760040283e-01 6.173319369554519653e-02 -1.735762208700180054e-01 -2.862965166568756104e-01 -2.447688728570938110e-01 3.814731165766716003e-02 2.123901098966598511e-01 7.144977152347564697e-02 3.122446537017822266e-01 -1.467712372541427612e-01 1.338200271129608154e-02 1.693267934024333954e-02 2.293880432844161987e-01 -1.157204508781433105e-01 1.844196021556854248e-02 6.408909708261489868e-02 2.454381734132766724e-01 2.265937440097332001e-02 1.858867406845092773e-01 1.704914867877960205e-01 -5.857979506254196167e-02 -7.845997065305709839e-02 5.896041542291641235e-02 5.534424781799316406e-01 -5.117193236947059631e-02 2.271889150142669678e-01 -5.923602357506752014e-02 -1.143221855163574219e-01 3.757113963365554810e-02 5.494310334324836731e-02
-7.377547770738601685e-02 -1.772296428680419922e-01 -2.134491503238677979e-02 3.496488034725189209e-01 3.751074150204658508e-02 -7.611642777919769287e-02 -1.414811983704566956e-02 -3.715420067310333252e-01 5.642139315605163574e-01 -5.103793740272521973e-02 1.162803731858730316e-02 7.547113299369812012e-02 5.863545089960098267e-02 4.114292189478874207e-02 -2.023891313001513481e-03 -1.972064673900604248e-01 4.997876472771167755e-03 2.091819196939468384e-01 -1.506821960210800171e-01 -1.784424483776092529e-01 1.308991611003875732e-01 -2.058998495340347290e-02 -1.098444014787673950e-01 -4.057664796710014343e-02 6.531881634145975113e-03 3.401054441928863525e-01 -1.332438290119171143e-01 4.841645807027816772e-02 2.093061618506908417e-02 1.613546758890151978e-01 1.701145023107528687e-01 5.804895982146263123e-02
-2.020714581012725830e-01 -2.948998212814331055e-01 7.637420296669006348e-02 3.042457252740859985e-02 -1.118321320973336697e-03 -7.838797569274902344e-02 -3.048406727612018585e-02 -1.596042215824127197e-01 2.931297719478607178e-01 -1.171287596225738525e-01 1.999431848526000977e-01 -2.413125634193420410e-01 6.097378209233283997e-02 -7.117792218923568726e-02 1.478184610605239868e-01 -1.654993891716003418e-01 1.040069945156574249e-02 -9.997474029660224915e-03 -6.887838244438171387e-02 -2.258676588535308838e-01 -1.918615698814392090e-01 -3.726797923445701599e-02 3.745921701192855835e-02 1.481771916151046753e-01 1.061402186751365662e-01 4.752112329006195068e-01 -2.004668265581130981e-01 1.046675890684127808e-01 -3.054383695125579834e-01 -1.140643134713172913e-01 2.520419359207153320e-01 -3.776368498802185059e-02
-7.743097841739654541e-02 -1.494060158729553223e-01 -1.196779534220695496e-01 -2.439619153738021851e-01 1.568915992975234985e-01 1.184213459491729736e-01 -1.801267564296722412e-01 -2.050473988056182861e-01 -4.357194155454635620e-02 -4.907872155308723450e-02 1.624080538749694824e-01 3.435532376170158386e-02 2.286586016416549683e-01 3.058893382549285889e-01 -2.119044065475463867e-01 -2.068623304367065430e-01 5.856760218739509583e-02 -2.539533674716949463e-01 2.034887112677097321e-02 -1.847596019506454468e-01 7.469622045755386353e-02 3.469866514205932617e-01 -1.144184693694114685e-01 -2.191313058137893677e-01 -1.655684858560562134e-01 3.181427419185638428e-01 -1.061064749956130981e-01 1.657900959253311157e-01 9.311456233263015747e-02 1.212937608361244202e-01 2.312583103775978088e-02 1.960839182138442993e-01
9.476965665817260742e-02 -1.511004869826138020e-03 3.475045859813690186e-01 6.154570356011390686e-02 -2.535580694675445557e-01 -1.085180491209030151e-01 -8.395688235759735107e-02 -1.993600130081176758e-01 2.085074335336685181e-01 -2.342239320278167725e-01 -1.184314787387847900e-01 -1.460547745227813721e-01 -8.195915073156356812e-02 2.159553021192550659e-01 -8.071265369653701782e-02 -3.005445003509521484e-01 -1.315752118825912476e-01 -1.998878568410873413e-01 7.293275743722915649e-02 -1.054063439369201660e-01 4.507332667708396912e-02 -1.881829500198364258e-01 -8.646233379840850830e-02 1.678017377853393555e-01 8.025175333023071289e-02 9.183936566114425659e-02 -8.997374027967453003e-02 4.197654128074645996e-01 -1.396191269159317017e-01 8.502836525440216064e-02 2.485314756631851196e-01 -1.589953154325485229e-01
-4.057607054710388184e-01 -4.988268390297889709e-02 2.657385468482971191e-01 -1.192124858498573303e-01 1.463755816221237183e-01 -5.857841460965573788e-04 4.878803342580795288e-02 -5.549080204218626022e-03 3.341643512248992920e-02 -9.728425741195678711e-02 1.335019171237945557e-01 -5.384927242994308472e-02 2.170820981264114380e-01 6.238803267478942871e-02 1.779412105679512024e-02 -8.729724586009979248e-02 -5.251253768801689148e-02 1.205677017569541931e-01 -7.469207793474197388e-02 -3.607550859451293945e-01 1.107742637395858765e-01 -7.379682362079620361e-02 1.021164748817682266e-02 9.397953003644943237e-02 4.286430031061172485e-02 4.661337435245513916e-01 1.262420117855072021e-01 1.015097424387931824e-01 -2.102109789848327637e-01 2.452021241188049316e-01 3.210404217243194580e-01 3.920260444283485413e-02
2.850446999073028564e-01 -1.708354949951171875e-01 -1.363507360219955444e-01 -6.549286842346191406e-02 -2.905853390693664551e-01 -1.479644477367401123e-01 -2.627000212669372559e-01 -8.487574756145477295e-02 1.770624071359634399e-01 -1.118057295680046082e-01 2.406206279993057251e-01 -1.752137839794158936e-01 3.923040255904197693e-02 7.277929037809371948e-02 1.475870236754417419e-02 -7.039466500282287598e-02 -1.124009042978286743e-01 1.392217278480529785e-01 -7.472303509712219238e-02 -1.681280881166458130e-01 -2.886002697050571442e-02 -1.185740008950233459e-01 5.438235588371753693e-03 -5.798093974590301514e-02 -1.393594741821289062e-01 4.517306089401245117e-01 6.684499979019165039e-02 3.370309472084045410e-01 -2.863108813762664795e-01 7.497896999120712280e-02 8.130396902561187744e-02 1.406393498182296753e-01
-1.476190984249114990e-01 -9.448772668838500977e-02 -1.864298619329929352e-02 1.187729388475418091e-01 1.222396716475486755e-01 -5.723809078335762024e-02 -7.720573246479034424e-02 -1.246374696493148804e-01 1.735808849334716797e-01 -2.924974858760833740e-01 1.603167206048965454e-01 -1.000582501292228699e-01 -1.242009401321411133e-01 -1.306574195623397827e-01 1.508793681859970093e-01 6.632181257009506226e-02 -1.320582628250122070e-01 1.046983003616333008e-01 -7.929378747940063477e-02 -4.297393858432769775e-01 -2.335841581225395203e-02 -7.786381244659423828e-02 -4.218553751707077026e-02 5.511444434523582458e-02 2.206353545188903809e-01 4.436937868595123291e-01 -1.241737753152847290e-01 3.221248388290405273e-01 -2.121020406484603882e-01 6.111145485192537308e-04 2.203544825315475464e-01 1.224414333701133728e-01
1.996514797210693359e-01 -7.526350021362304688e-02 2.683524489402770996e-01 -8.810178935527801514e-02 1.191551685333251953e-01 1.326827704906463623e-01 -1.162832155823707581e-01 -1.835315525531768799e-01 1.019788458943367004e-01 1.596920564770698547e-02 2.536557912826538086e-01 3.593913465738296509e-02 9.729910641908645630e-03 -2.266821116209030151e-01 -2.692135237157344818e-02 -1.863303929567337036e-01 -1.272702515125274658e-01 3.297423720359802246e-01 -2.058113664388656616e-01 -2.568427920341491699e-01 3.611342310905456543e-01 1.464011967182159424e-01 7.396407425403594971e-02 -3.274625539779663086e-01 -6.719220429658889771e-02 1.135587468743324280e-01 -3.375276550650596619e-02 9.415228664875030518e-02 -1.019258946180343628e-01 2.587683200836181641e-01 -7.647506892681121826e-02 1.551131010055541992e-01
1.167829036712646484e-01 -2.136509269475936890e-01 3.085608966648578644e-02 -2.969636619091033936e-01 -1.528253257274627686e-01 -3.442384600639343262e-01 -8.941154181957244873e-02 -6.267845630645751953e-02 8.126914501190185547e-02 -1.491901576519012451e-01 1.369362175464630127e-01 -2.749476730823516846e-01 4.921657592058181763e-02 1.478441804647445679e-02 1.341855823993682861e-01 2.572508901357650757e-02 -6.402842700481414795e-02 7.598464190959930420e-02 4.867792502045631409e-02 -2.322206944227218628e-01 4.603747650980949402e-02 -2.873739413917064667e-02 -1.076564714312553406e-01 -2.096213251352310181e-01 -3.142982423305511475e-01 2.543395161628723145e-01 -1.060745045542716980e-01 3.473524749279022217e-01 -2.487924695014953613e-01 2.533368766307830811e-01 3.977307677268981934e-02 -7.480619102716445923e-02
7.152089476585388184e-02 -2.855701446533203125e-01 1.627543866634368896e-01 -1.322747617959976196e-01 -1.984303444623947144e-01 -1.965950131416320801e-01 1.625788025557994843e-02 -4.094117507338523865e-02 -2.985262498259544373e-02 -3.709602653980255127e-01 1.825729012489318848e-01 -1.553477942943572998e-01 -1.406004726886749268e-01 2.312512397766113281e-01 -1.606166511774063110e-01 -1.692019551992416382e-01 -2.482890039682388306e-01 1.601552963256835938e-01 2.487250417470932007e-01 -3.110305070877075195e-01 4.078536853194236755e-02 1.636742032133042812e-03 -8.650758117437362671e-02 -1.712600737810134888e-01 -3.632528707385063171e-02 1.188578754663467407e-01 -1.027585566043853760e-01 2.818963825702667236e-01 -1.649868637323379517e-01 1.524639725685119629e-01 9.823408722877502441e-02 1.255968660116195679e-01
1.969804912805557251e-01 -1.409839987754821777e-01 1.439960896968841553e-01 -2.713342308998107910e-01 1.612664312124252319e-01 -1.869534328579902649e-02 -3.453695401549339294e-02 -1.468790769577026367e-01 1.285845339298248291e-01 -1.849819868803024292e-01 8.618508279323577881e-02 -1.968200653791427612e-01 3.989478573203086853e-02 -1.816963702440261841e-01 -1.078585982322692871e-01 -3.498833179473876953e-01 -5.924392864108085632e-02 2.777286171913146973e-01 1.555034369230270386e-01 -2.491155266761779785e-01 3.106205463409423828e-01 2.670525312423706055e-01 -4.669358953833580017e-02 -2.698166072368621826e-01 -6.392055004835128784e-02 2.352401912212371826e-01 -6.203833222389221191e-02 1.742997765541076660e-01 -1.653165668249130249e-01 1.759828999638557434e-02 3.412248566746711731e-02 1.200251188129186630e-02
-1.258467435836791992e-01 1.443925499916076660e-01 -5.386628955602645874e-02 1.402438618242740631e-02 6.423624604940414429e-02 -2.581361681222915649e-02 -3.323344290256500244e-01 1.728263869881629944e-02 2.557134330272674561e-01 2.055540978908538818e-01 8.798351138830184937e-02 -1.448746584355831146e-02 -1.202298849821090698e-01 5.788479372859001160e-02 4.096955806016921997e-02 -3.144419565796852112e-02 1.356974430382251740e-02 1.465460807085037231e-01 1.092806924134492874e-02 -4.767372310161590576e-01 -1.117211058735847473e-01 1.068009180016815662e-03 1.696633361279964447e-02 -9.931159764528274536e-02 -2.176618874073028564e-01 4.918748438358306885e-01 -4.223728552460670471e-02 1.219706796109676361e-02 -2.360546439886093140e-01 1.772779971361160278e-01 2.387616336345672607e-01 -3.890690952539443970e-02
1.122249513864517212e-01 -1.539712250232696533e-01 2.112831771373748779e-01 -1.318331062793731689e-01 -1.216667070984840393e-01 -2.098612636327743530e-01 -2.178738117218017578e-01 -3.384102284908294678e-01 2.691557705402374268e-01 -3.229016065597534180e-02 1.738029420375823975e-01 1.966008394956588745e-01 6.537229567766189575e-02 -1.531012821942567825e-02 -2.751208655536174774e-02 -2.650640904903411865e-01 2.763059139251708984e-01 -2.312157675623893738e-02 9.287955239415168762e-03 -2.173786759376525879e-01 2.080431282520294189e-01 1.532167475670576096e-02 2.082317471504211426e-01 -2.835215926170349121e-01 2.028812468051910400e-01 2.862895466387271881e-02 3.675108402967453003e-02 -1.335621252655982971e-02 -4.842724651098251343e-02 -4.637244716286659241e-02 1.754628866910934448e-01 3.044651448726654053e-01
-8.660925552248954773e-03 -1.506859362125396729e-01 1.257210504263639450e-02 -2.142741084098815918e-01 -1.262691318988800049e-01 -2.197441607713699341e-01 -4.539273679256439209e-02 2.854125574231147766e-03 1.841723360121250153e-02 -2.279258966445922852e-01 -5.918074399232864380e-03 -1.196318045258522034e-01 -6.260345876216888428e-02 1.459859162569046021e-01 1.138945668935775757e-01 2.350514568388462067e-02 -1.098329052329063416e-01 1.856321841478347778e-02 -1.539550125598907471e-01 -2.397441715002059937e-01 1.662753224372863770e-01 3.092585802078247070e-01 1.713632047176361084e-01 -4.575263857841491699e-01 -3.833950683474540710e-02 4.408974051475524902e-01 7.609188556671142578e-02 -3.271959256380796432e-03 2.189592570066452026e-01 1.027483865618705750e-01 2.824413776397705078e-02 2.071835696697235107e-01
-3.390486910939216614e-02 -3.196169734001159668e-01 1.055903509259223938e-01 -1.880343407392501831e-01 -2.358986139297485352e-01 -1.695099472999572754e-01 -7.839006930589675903e-02 -3.236695751547813416e-02 1.972667276859283447e-01 -1.772411912679672241e-01 2.618967890739440918e-01 -2.584186494350433350e-01 -1.874802857637405396e-01 -9.739021956920623779e-02 1.076465100049972534e-01 1.035320572555065155e-02 -1.399122327566146851e-01 1.954879015684127808e-01 -1.236149296164512634e-01 -1.123264208436012268e-01 1.778510957956314087e-01 8.626859635114669800e-02 -1.389229148626327515e-01 -7.554460316896438599e-02 -3.222921490669250488e-01 2.673725485801696777e-01 -3.171784570440649986e-03 1.993260085582733154e-01 -2.550795674324035645e-01 2.507224977016448975e-01 5.978564545512199402e-02 1.469182502478361130e-02
-2.194286137819290161e-01 -1.427726894617080688e-01 -1.103709731251001358e-02 -4.604108929634094238e-01 -1.516314037144184113e-02 -3.902989905327558517e-03 -2.686861753463745117e-01 -1.431596092879772186e-02 3.373272716999053955e-01 -1.318508535623550415e-01 1.162855476140975952e-01 -1.369567811489105225e-01 1.595306955277919769e-02 -6.894303858280181885e-02 -1.265787631273269653e-01 -2.517624758183956146e-02 4.711696878075599670e-02 2.251950651407241821e-02 2.388346195220947266e-02 -8.644530922174453735e-02 4.280528128147125244e-01 8.852660655975341797e-02 -1.986140310764312744e-01 3.117224387824535370e-02 6.276767700910568237e-02 1.879525631666183472e-01 6.770864874124526978e-02 -1.276992261409759521e-01 9.402204304933547974e-02 8.912912011146545410e-02 3.692082762718200684e-01 7.807037234306335449e-02
1.467297226190567017e-01 1.522775292396545410e-01 4.604321420192718506e-01 2.128456532955169678e-02 3.701067268848419189e-01 -1.720919758081436157e-01 -1.664669215679168701e-01 -1.667524427175521851e-01 2.112158983945846558e-01 -4.812233895063400269e-02 -8.441504091024398804e-02 -1.093876287341117859e-01 -1.118228025734424591e-02 4.802164062857627869e-02 -1.812531948089599609e-01 -2.535916268825531006e-01 -2.293230146169662476e-01 7.250573486089706421e-03 -5.901735275983810425e-02 -2.434162050485610962e-01 1.801056116819381714e-01 1.801980733871459961e-01 -2.484962642192840576e-01 -2.727448046207427979e-01 -2.407838031649589539e-02 1.578074246644973755e-01 3.690451756119728088e-02 4.713575169444084167e-02 7.674431893974542618e-03 4.725552722811698914e-02 -8.434439450502395630e-02 1.444363873451948166e-02
1.778938770294189453e-01 -1.255527436733245850e-01 1.850336045026779175e-01 -1.060012057423591614e-01 2.643994390964508057e-01 -2.450132369995117188e-02 -3.446460366249084473e-01 1.032043695449829102e-01 2.414260804653167725e-01 -1.739501357078552246e-01 1.663921177387237549e-01 -3.186182975769042969e-01 1.911226361989974976e-01 1.268744468688964844e-01 2.681526169180870056e-02 -3.304666280746459961e-01 -2.167796045541763306e-01 1.444866210222244263e-01 1.285732816904783249e-02 -3.806210160255432129e-01 1.566047370433807373e-01 -6.263978034257888794e-02 3.377507254481315613e-02 -1.483513563871383667e-01 -1.029564067721366882e-01 -8.698371052742004395e-02 7.958257943391799927e-02 1.824034750461578369e-02 -9.355863928794860840e-02 -1.388245820999145508e-01 9.051176905632019043e-02 -3.633690997958183289e-02
1.122996658086776733e-01 -1.586499810218811035e-01 4.717694818973541260e-01 -1.383510082960128784e-01 3.992108404636383057e-01 -2.337532490491867065e-02 -3.256592750549316406e-01 -3.037781417369842529e-01 1.614367365837097168e-01 -1.065504103899002075e-01 4.315295815467834473e-02 -8.659300953149795532e-02 1.243255380541086197e-02 5.530244857072830200e-02 -1.678341440856456757e-02 -2.716332376003265381e-01 -4.019381478428840637e-02 1.113640367984771729e-01 -7.345716655254364014e-02 -1.178032234311103821e-01 2.855439484119415283e-01 1.727791428565979004e-01 1.142579019069671631e-01 -5.324376374483108521e-02 -5.370112136006355286e-02 5.758379399776458740e-02 7.896728068590164185e-02 -1.032981425523757935e-01 3.773564472794532776e-02 2.162633687257766724e-01 6.312041729688644409e-02 4.851035773754119873e-02
-1.748633682727813721e-01 -4.468916356563568115e-02 -6.464383006095886230e-02 -1.109554544091224670e-01 6.017876323312520981e-03 -1.275092959403991699e-01 8.693829923868179321e-02 -5.327324569225311279e-02 2.974895536899566650e-01 -1.546809375286102295e-01 4.415260627865791321e-03 -2.477261051535606384e-02 7.463951408863067627e-02 -6.202051788568496704e-02 -1.200780868530273438e-01 4.493243992328643799e-03 -1.586689502000808716e-01 3.509934246540069580e-02 5.356819555163383484e-02 -2.861605584621429443e-01 -2.442562952637672424e-03 -2.534762620925903320e-01 -2.277211099863052368e-01 -1.369980573654174805e-01 2.594184577465057373e-01 4.752324819564819336e-01 -3.379721045494079590e-01 -1.187534853816032410e-01 9.993944317102432251e-02 -1.903985440731048584e-02 3.234495818614959717e-01 -6.957460194826126099e-02
-2.011808380484580994e-02 -8.592452853918075562e-02 1.076320633292198181e-01 -2.347872406244277954e-02 1.335770487785339355e-01 -1.080209910869598389e-01 -3.922935724258422852e-01 1.385585311800241470e-02 1.799175441265106201e-01 1.233746558427810669e-01 4.671039059758186340e-02 1.168482974171638489e-01 -2.145328968763351440e-01 2.316815704107284546e-01 8.622049540281295776e-02 -1.725446730852127075e-01 1.176235824823379517e-01 9.790413081645965576e-02 -1.494507789611816406e-01 -1.938471794128417969e-01 -7.978796213865280151e-02 4.688924551010131836e-02 -1.584812551736831665e-01 2.379619330167770386e-01 -1.020517945289611816e-01 2.736051380634307861e-01 -1.656994819641113281e-01 6.803964078426361084e-02 -1.895686984062194824e-01 3.085289895534515381e-01 4.038492143154144287e-01 1.045230180025100708e-01
-7.899118214845657349e-02 -1.183200627565383911e-01 1.720737963914871216e-01 5.960949137806892395e-02 1.040073037147521973e-01 -1.450705379247665405e-01 -1.631483882665634155e-01 -3.047807514667510986e-01 2.729987502098083496e-01 -8.415532112121582031e-02 2.855111286044120789e-02 1.027527377009391785e-01 1.695830076932907104e-01 -1.064938530325889587e-01 -1.542159356176853180e-03 -2.570810019969940186e-01 7.115619629621505737e-02 -1.655606478452682495e-01 5.326141789555549622e-02 1.108620390295982361e-01 2.686676979064941406e-01 -4.851208627223968506e-02 4.841202124953269958e-02 -2.530199587345123291e-01 4.992732778191566467e-02 3.193184435367584229e-01 9.372649341821670532e-02 3.830630332231521606e-02 7.721410691738128662e-02 -1.208608224987983704e-01 4.723066985607147217e-01 2.218083292245864868e-01
-1.237002834677696228e-01 -1.078307405114173889e-01 1.425632089376449585e-01 1.018024235963821411e-02 3.980265557765960693e-02 -7.717709988355636597e-02 -2.125202417373657227e-01 2.028257399797439575e-02 9.859423339366912842e-02 -2.264817357063293457e-01 4.514060318470001221e-01 2.813614904880523682e-02 -2.467843145132064819e-02 1.000171154737472534e-01 2.118494510650634766e-01 -1.018624231219291687e-01 -8.246011100709438324e-03 3.296806663274765015e-02 3.394046723842620850e-01 -2.183966785669326782e-01 2.513405084609985352e-01 2.449902705848217010e-03 3.375463932752609253e-02 -3.264884650707244873e-02 8.590833842754364014e-02 2.507551014423370361e-01 -1.226184070110321045e-01 4.661770537495613098e-02 -2.142768055200576782e-01 2.342000044882297516e-02 4.173322319984436035e-01 1.748047471046447754e-01
-1.837322115898132324e-01 1.849394142627716064e-01 1.921812444925308228e-02 7.349571585655212402e-02 7.686913013458251953e-02 4.438858851790428162e-02 -4.277872145175933838e-01 -3.105820417404174805e-01 3.319654762744903564e-01 -1.644482463598251343e-02 -4.416282102465629578e-02 -5.282997712492942810e-02 4.132480174303054810e-02 -3.172002360224723816e-02 -2.423652680590748787e-03 -6.755091995000839233e-02 2.831723354756832123e-02 1.668217778205871582e-02 -1.325300931930541992e-01 -4.215699136257171631e-01 2.165943384170532227e-02 -2.535032331943511963e-01 1.094866991043090820e-01 -2.701734006404876709e-01 -1.329774260520935059e-01 2.383593618869781494e-01 -2.463272958993911743e-01 -1.363269537687301636e-01 4.806314781308174133e-02 -1.085174363106489182e-02 1.177179366350173950e-01 1.748613454401493073e-02
-4.125200957059860229e-02 -1.161782965064048767e-01 3.803071379661560059e-01 -1.498189419507980347e-01 2.044673860073089600e-01 -2.448573857545852661e-01 -8.670463413000106812e-02 -2.034755498170852661e-01 3.009642362594604492e-01 -8.412173390388488770e-02 4.626468569040298462e-02 -2.262805998325347900e-01 6.854559481143951416e-02 -6.136145908385515213e-03 -4.695802181959152222e-02 -3.252499997615814209e-01 2.749572396278381348e-01 6.215182691812515259e-02 1.945552378892898560e-01 -1.176863387227058411e-01 -1.837650872766971588e-02 1.328191310167312622e-01 -9.894648194313049316e-02 -3.763958215713500977e-01 -1.243543401360511780e-01 3.897216916084289551e-02 -2.283901125192642212e-01 4.635706543922424316e-02 -4.293328523635864258e-02 -9.324233233928680420e-02 -1.813982985913753510e-02 -1.433265060186386108e-01
1.081687659025192261e-01 -3.069979548454284668e-01 6.030078232288360596e-02 -2.743091583251953125e-01 -3.484728038311004639e-01 -2.035819143056869507e-01 -1.377979516983032227e-01 1.147645935416221619e-01 9.332650899887084961e-02 -1.219811588525772095e-01 2.310208231210708618e-01 -2.117684856057167053e-02 -1.437808275222778320e-01 1.347502619028091431e-01 -4.578583687543869019e-02 -1.343271285295486450e-01 -2.754718065261840820e-01 1.255690902471542358e-01 1.230336502194404602e-01 -2.615415155887603760e-01 -8.676914870738983154e-02 -4.469647631049156189e-02 -4.414721205830574036e-02 -6.322343647480010986e-02 -1.711019873619079590e-01 3.874267339706420898e-01 5.012328922748565674e-02 -1.830371678806841373e-03 -1.784026771783828735e-01 2.564162015914916992e-01 3.053570538759231567e-02 1.126343682408332825e-01
-1.841121613979339600e-01 -1.703611388802528381e-02 -3.080778568983078003e-02 9.530409425497055054e-02 2.942764461040496826e-01 4.815522953867912292e-02 -1.128187030553817749e-01 -3.368109762668609619e-01 3.370006084442138672e-01 -3.125183880329132080e-01 2.166747674345970154e-02 1.751884669065475464e-01 -1.249625831842422485e-01 -4.049543291330337524e-02 -1.355336904525756836e-01 -8.691935986280441284e-02 -5.190607905387878418e-02 6.612589955329895020e-02 -5.601710826158523560e-02 -1.624156683683395386e-01 2.130443602800369263e-01 1.650963574647903442e-01 9.438335895538330078e-03 -1.502742320299148560e-01 -6.453406065702438354e-02 3.165030777454376221e-01 -7.688140124082565308e-02 8.189553767442703247e-02 4.654298722743988037e-02 -2.005737088620662689e-02 4.500713050365447998e-01 3.356889635324478149e-02
1.828682273626327515e-01 -5.234531313180923462e-02 3.022049665451049805e-01 1.068927273154258728e-01 4.330820441246032715e-01 -9.898204356431961060e-02 -2.523692846298217773e-01 -2.064462304115295410e-01 3.237062096595764160e-01 -7.619645446538925171e-02 -6.389174610376358032e-02 -1.318599432706832886e-01 1.878702268004417419e-02 8.588218688964843750e-02 -7.237686216831207275e-02 -3.722872436046600342e-01 -1.139342635869979858e-01 1.903644949197769165e-01 -1.053110882639884949e-01 -1.354832053184509277e-01 1.794243454933166504e-01 2.525899410247802734e-01 -9.571753442287445068e-02 -2.118266820907592773e-01 1.078604627400636673e-02 1.527586728334426880e-01 -9.051658213138580322e-02 -4.036037623882293701e-02 -2.609355188906192780e-02 1.808528602123260498e-02 9.455470740795135498e-02 4.308663681149482727e-02
9.462672472000122070e-02 -2.543944120407104492e-01 2.162179350852966309e-01 -1.072070673108100891e-01 6.861445028334856033e-03 4.413184244185686111e-03 -1.456783562898635864e-01 -2.114460766315460205e-01 1.525992006063461304e-01 -9.919568896293640137e-02 -1.760827004909515381e-01 -9.731962531805038452e-02 -2.696148455142974854e-01 -6.534983962774276733e-02 -3.027179464697837830e-02 -2.947621643543243408e-01 7.066588103771209717e-02 1.453678905963897705e-01 2.088122516870498657e-01 -3.629540801048278809e-01 9.662724286317825317e-02 -6.051886454224586487e-02 -2.519926428794860840e-02 -2.058973610401153564e-01 -2.240972816944122314e-01 2.238328456878662109e-01 4.297242313623428345e-02 1.981046646833419800e-01 1.059143021702766418e-01 -6.467311084270477295e-02 2.123489379882812500e-01 3.229922354221343994e-01
-2.734492719173431396e-01 -5.984718725085258484e-02 -1.150532141327857971e-01 -2.110030204057693481e-01 2.211531847715377808e-01 -1.303341053426265717e-02 -1.126425787806510925e-01 -1.574332565069198608e-01 6.600759923458099365e-02 1.712215095758438110e-01 2.383584827184677124e-01 1.899345964193344116e-02 2.623569369316101074e-01 1.025510430335998535e-01 -6.256837397813796997e-02 -6.743650883436203003e-02 -1.810665875673294067e-01 1.419394556432962418e-02 -1.142369285225868225e-01 -1.485590636730194092e-01 5.393675714731216431e-02 -1.728516221046447754e-01 -3.703514486551284790e-02 7.088868878781795502e-03 -5.248023197054862976e-02 5.563293695449829102e-01 7.883500307798385620e-02 2.136478722095489502e-01 3.517434373497962952e-02 2.655959427356719971e-01 2.400929182767868042e-01 -5.307764932513237000e-02
-1.434434205293655396e-01 -2.473739981651306152e-01 2.009990513324737549e-01 2.202307581901550293e-01 -1.638991087675094604e-01 -8.559114299714565277e-03 -4.063647687435150146e-01 -8.510112762451171875e-02 8.447961509227752686e-02 -1.076480597257614136e-01 1.785010993480682373e-01 -1.351103633642196655e-01 9.937616065144538879e-03 -8.085939288139343262e-02 -1.281426660716533661e-02 -3.094961643218994141e-01 -1.099404394626617432e-01 4.574149250984191895e-01 1.637950167059898376e-02 -2.142735421657562256e-01 -7.716777175664901733e-02 1.646817289292812347e-02 -1.894923299551010132e-02 -3.195285499095916748e-01 7.094386499375104904e-03 1.772327721118927002e-01 -1.201985478401184082e-01 -1.279550790786743164e-01 -6.463204324245452881e-02 -2.452610246837139130e-02 1.098737716674804688e-01 5.720439553260803223e-02
3.750526160001754761e-02 1.880890429019927979e-01 3.769699931144714355e-01 -1.202293038368225098e-01 1.143895015120506287e-01 -7.703188806772232056e-02 -1.812559962272644043e-01 -5.143385007977485657e-02 -2.580299042165279388e-02 -5.760795623064041138e-02 -2.362534999847412109e-01 1.683870553970336914e-01 -1.891967505216598511e-01 -1.463195979595184326e-01 -2.212231513112783432e-03 -2.878904044628143311e-01 2.645751833915710449e-02 -1.993773132562637329e-01 9.038875810801982880e-03 -2.531087994575500488e-01 3.679195940494537354e-01 7.024828344583511353e-02 4.568970575928688049e-02 -7.024767342954874039e-03 2.006541192531585693e-01 3.442101478576660156e-01 -1.245328560471534729e-01 6.281883269548416138e-02 -5.472506582736968994e-02 2.392012923955917358e-01 1.799261569976806641e-01 -7.794108986854553223e-02
-7.197053730487823486e-02 -1.806186437606811523e-01 2.779821753501892090e-01 -1.307814568281173706e-01 -2.506527006626129150e-01 -7.062742859125137329e-02 1.490721665322780609e-02 -1.740658096969127655e-02 1.903490722179412842e-01 -1.015538498759269714e-01 2.034448385238647461e-01 -1.353596150875091553e-01 -2.699007391929626465e-01 -6.504609435796737671e-02 5.516862124204635620e-02 -1.456961482763290405e-01 -3.375099301338195801e-01 2.873062789440155029e-01 1.598149351775646210e-02 -3.708110153675079346e-01 1.395204216241836548e-01 7.034630328416824341e-02 -9.580149501562118530e-02 -8.273302018642425537e-02 2.534846216440200806e-02 3.542313352227210999e-02 1.113262549042701721e-01 1.439718753099441528e-01 -4.603696614503860474e-02 3.672280609607696533e-01 1.782205998897552490e-01 1.160367876291275024e-01
3.690610229969024658e-01 -2.597000300884246826e-01 4.196745809167623520e-03 -2.552009820938110352e-01 1.259971708059310913e-01 -1.508784294128417969e-01 -1.165679246187210083e-01 -2.056902050971984863e-01 -4.590991884469985962e-03 -3.721996024250984192e-02 -8.321914821863174438e-02 7.105904072523117065e-02 -1.980589628219604492e-01 -2.105553401634097099e-03 -2.250541746616363525e-01 -2.677466273307800293e-01 -4.867548868060112000e-02 1.784278750419616699e-01 1.987263113260269165e-01 -1.717386096715927124e-01 2.209376841783523560e-01 -4.403211176395416260e-03 -2.083714753389358521e-01 -3.168497085571289062e-01 -1.188165098428726196e-01 3.324980437755584717e-01 -3.090153913944959641e-03 2.298558130860328674e-02 3.639442101120948792e-02 6.025159358978271484e-02 1.888531297445297241e-01 7.074270863085985184e-03
-4.368257895112037659e-02 4.072101414203643799e-02 1.380754113197326660e-01 -3.815147578716278076e-01 -1.159424558281898499e-01 -3.204787373542785645e-01 -3.183230757713317871e-01 2.061499655246734619e-02 1.268559545278549194e-01 -1.294446289539337158e-01 1.343280822038650513e-01 -3.384461253881454468e-02 1.232717335224151611e-01 -2.077836841344833374e-01 2.131653428077697754e-01 -6.721815466880798340e-02 -8.214884251356124878e-02 -3.654057979583740234e-01 2.589446119964122772e-02 -1.517657041549682617e-01 -2.947787055745720863e-03 3.127326071262359619e-02 3.735949844121932983e-02 1.410113424062728882e-01 1.936318427324295044e-01 4.165627956390380859e-01 -4.801533371210098267e-02 1.019295901060104370e-01 1.963497139513492584e-03 6.861311942338943481e-02 1.756538003683090210e-01 8.959499001502990723e-02
-3.717352449893951416e-01 7.111997902393341064e-02 2.061693221330642700e-01 1.778310835361480713e-01 2.025692351162433624e-02 -2.045784294605255127e-01 2.504201792180538177e-02 -9.624750912189483643e-02 3.381439745426177979e-01 -8.324137330055236816e-02 7.463955134153366089e-02 2.670905319973826408e-03 8.956595323979854584e-03 2.465985417366027832e-01 -2.183556705713272095e-01 -9.147442877292633057e-02 1.125803366303443909e-01 1.140423938632011414e-01 -1.070771068334579468e-01 -7.565011084079742432e-02 1.022339686751365662e-01 -7.282239198684692383e-02 4.604865983128547668e-02 -1.649131476879119873e-01 -1.498480979353189468e-02 2.240018248558044434e-01 -4.393226653337478638e-02 2.365685105323791504e-01 6.979557871818542480e-02 9.365269541740417480e-02 5.257265567779541016e-01 2.045415528118610382e-02
-1.919487714767456055e-01 -3.858285024762153625e-02 2.944031953811645508e-01 6.244283914566040039e-02 2.343862801790237427e-01 -1.448330730199813843e-01 -3.194248080253601074e-01 5.821270495653152466e-02 2.161276489496231079e-01 -1.641162931919097900e-01 -3.757537528872489929e-02 -6.720391660928726196e-02 -9.886172413825988770e-02 7.667588442564010620e-02 -1.636783927679061890e-01 7.131443172693252563e-02 -1.491952240467071533e-01 4.182986021041870117e-01 9.874185174703598022e-02 -3.179806172847747803e-01 -1.957243494689464569e-02 2.453475594520568848e-01 4.018749168608337641e-04 1.218341942876577377e-02 -1.006743311882019043e-01 2.145426571369171143e-01 -1.563132256269454956e-01 -7.767169922590255737e-02 -1.588844060897827148e-01 -7.365912944078445435e-02 2.755194008350372314e-01 -2.498433552682399750e-02
-1.762509047985076904e-01 -9.179551154375076294e-02 2.379377484321594238e-01 2.044832892715930939e-02 2.370078116655349731e-01 -4.174886047840118408e-01 -2.426486611366271973e-01 -1.526435911655426025e-01 3.308961987495422363e-01 -8.150820434093475342e-02 -5.195925477892160416e-03 -1.750677078962326050e-01 -2.067026793956756592e-01 1.912624090909957886e-01 2.196685643866658211e-03 -4.363709688186645508e-01 3.659628704190254211e-02 1.622858829796314240e-02 9.892462193965911865e-02 -1.279492676258087158e-01 1.718469858169555664e-01 -3.559288755059242249e-02 -1.874266862869262695e-01 -1.462383419275283813e-01 -1.289724111557006836e-01 3.062688186764717102e-02 -1.793958619236946106e-02 -9.046833962202072144e-02 -1.529641151428222656e-01 -7.435507327318191528e-02 -3.889148356392979622e-04 -6.486841291189193726e-02
-3.944448530673980713e-01 -4.581464082002639771e-02 5.940858647227287292e-02 -1.421098113059997559e-01 1.333492696285247803e-01 -2.844337522983551025e-01 -2.484409213066101074e-01 1.836968399584293365e-02 3.720953166484832764e-01 -1.095963194966316223e-01 2.750104963779449463e-01 2.913853153586387634e-02 2.360539287328720093e-01 -1.031615734100341797e-01 -1.934461668133735657e-02 -7.531800121068954468e-02 1.170055493712425232e-01 5.858162045478820801e-02 2.241668552160263062e-01 -7.328299432992935181e-02 1.434091776609420776e-01 -3.581937775015830994e-02 8.638149499893188477e-02 -1.746506541967391968e-01 9.798441827297210693e-02 2.358476519584655762e-01 -3.887255862355232239e-02 -9.171058237552642822e-02 -1.682585179805755615e-01 -2.199698984622955322e-02 3.025649487972259521e-01 1.744806170463562012e-01
-2.386961728334426880e-01 -1.946860402822494507e-01 1.594272851943969727e-01 -2.224245981778949499e-04 -1.121429502964019775e-01 -1.469246596097946167e-01 -3.617030335590243340e-03 -2.639418840408325195e-01 3.407240509986877441e-01 1.470015849918127060e-02 1.038943007588386536e-01 6.238985806703567505e-02 1.522645056247711182e-01 3.136054053902626038e-02 -1.672988981008529663e-01 -1.240881755948066711e-01 2.547896504402160645e-01 1.776915639638900757e-01 -9.414539486169815063e-02 -8.852516859769821167e-02 2.248493582010269165e-01 1.618884205818176270e-01 -1.005090624094009399e-01 -1.537929922342300415e-01 2.146787345409393311e-01 7.893002778291702271e-02 7.851997762918472290e-02 1.016518622636795044e-01 -9.652751684188842773e-02 7.987228780984878540e-02 5.156508088111877441e-01 5.650586634874343872e-02
8.803100138902664185e-02 4.993769153952598572e-02 -6.138778850436210632e-02 -2.524817883968353271e-01 -8.765959739685058594e-02 -3.906313478946685791e-01 -3.364902138710021973e-01 8.481889963150024414e-02 2.139085382223129272e-01 -1.183359920978546143e-01 2.326317578554153442e-01 3.581312298774719238e-01 -2.803325653076171875e-02 -1.113077551126480103e-01 2.316262945532798767e-02 -2.877511084079742432e-01 -6.909800320863723755e-02 -6.665413826704025269e-02 -4.374838899821043015e-03 -2.855686247348785400e-01 2.353864014148712158e-01 -7.853084057569503784e-02 -5.224703624844551086e-02 6.252278108149766922e-03 1.574729681015014648e-01 2.215324342250823975e-01 2.164532244205474854e-01 5.346018075942993164e-02 1.078482344746589661e-01 -2.794414572417736053e-02 8.133725821971893311e-02 -7.179957628250122070e-02
8.306654170155525208e-03 -1.494638174772262573e-01 2.741278111934661865e-01 3.335491195321083069e-02 2.954242527484893799e-01 -9.146405756473541260e-02 -2.189571708440780640e-01 1.333671212196350098e-01 1.518128961324691772e-01 -1.334266811609268188e-01 2.705028466880321503e-02 8.916500955820083618e-02 -1.022306606173515320e-01 2.227573692798614502e-01 -1.040719002485275269e-01 -5.182721465826034546e-02 5.388377606868743896e-02 1.956662088632583618e-01 1.875805705785751343e-01 -2.729886174201965332e-01 -2.925107255578041077e-02 -2.556764287874102592e-03 9.845111519098281860e-02 3.959365561604499817e-02 -5.237455293536186218e-02 4.307776987552642822e-01 -2.780548334121704102e-01 -1.198684498667716980e-01 -4.944844543933868408e-02 1.916681183502078056e-03 4.139768481254577637e-01 4.845408257097005844e-04
2.638286948204040527e-01 -2.283847182989120483e-01 -5.007683485746383667e-02 -1.434685885906219482e-01 -1.641989946365356445e-01 -2.201450467109680176e-01 -8.315710723400115967e-02 -5.883349478244781494e-02 2.711155116558074951e-01 -1.401453018188476562e-01 3.062880933284759521e-01 -1.212637275457382202e-01 -1.046202331781387329e-01 1.067497953772544861e-01 3.214872628450393677e-02 -1.671928912401199341e-01 -1.383967548608779907e-01 2.062369370833039284e-03 1.084513664245605469e-01 -2.104099541902542114e-01 1.437022238969802856e-01 -1.076694577932357788e-01 -2.305971272289752960e-02 -5.410318821668624878e-02 -2.692693173885345459e-01 2.670575380325317383e-01 -1.200420185923576355e-01 3.229836821556091309e-01 -2.150178402662277222e-01 2.867759764194488525e-01 -3.323315456509590149e-02 -1.154427975416183472e-01
1.092589721083641052e-01 1.306408345699310303e-01 2.156087309122085571e-01 -1.056449562311172485e-01 1.229023784399032593e-01 -2.219659090042114258e-02 9.839733690023422241e-02 -1.504359692335128784e-01 3.392540216445922852e-01 3.459252044558525085e-02 9.013574570417404175e-02 2.891953848302364349e-02 1.942361332476139069e-02 5.411522835493087769e-02 -1.516427546739578247e-01 -2.614632546901702881e-01 -3.697198927402496338e-01 -1.287285983562469482e-01 -1.441759914159774780e-01 -2.123149484395980835e-01 1.931094974279403687e-01 -1.197979599237442017e-02 2.730843722820281982e-01 -2.512854337692260742e-01 -1.270317286252975464e-01 3.058354258537292480e-01 2.608460485935211182e-01 -1.273435261100530624e-02 -6.166983023285865784e-02 -4.121343046426773071e-02 1.850410997867584229e-01 -1.833631694316864014e-01
-9.942885488271713257e-02 -2.039716392755508423e-01 1.857920736074447632e-01 -1.791807264089584351e-01 4.524584859609603882e-02 1.182961836457252502e-01 6.177288014441728592e-03 -2.293804138898849487e-01 7.808036170899868011e-03 7.918129116296768188e-02 -5.267057567834854126e-02 5.116229504346847534e-02 -3.418063521385192871e-01 7.152438908815383911e-02 -3.003292977809906006e-01 -3.732983469963073730e-01 -1.265564411878585815e-01 1.160778552293777466e-01 3.076735697686672211e-02 -3.789398670196533203e-01 2.621998190879821777e-01 1.938896626234054565e-01 9.947355836629867554e-02 -1.869702786207199097e-01 -6.663124263286590576e-02 2.381094992160797119e-01 -1.347573250532150269e-01 2.504742704331874847e-02 -2.120038121938705444e-02 -2.999385073781013489e-02 1.587796956300735474e-01 1.351327151060104370e-01
-1.961336843669414520e-02 -1.547989398241043091e-01 1.758795678615570068e-01 -4.665748775005340576e-02 2.164687365293502808e-01 -1.097364723682403564e-01 -9.918285906314849854e-02 -1.225199103355407715e-01 1.617294996976852417e-01 -2.380963861942291260e-01 9.724901616573333740e-02 -7.314841449260711670e-02 -5.040062218904495239e-02 1.817862987518310547e-01 -9.017419815063476562e-02 2.095686048269271851e-01 -4.585519805550575256e-02 -1.071388050913810730e-01 -3.449857234954833984e-02 -4.336228072643280029e-01 4.232639819383621216e-02 -2.827645279467105865e-02 -9.276942908763885498e-02 2.652803361415863037e-01 1.519581526517868042e-01 3.202823102474212646e-01 -1.704979129135608673e-02 4.029038846492767334e-01 -7.396049052476882935e-02 1.029920019209384918e-02 2.974761128425598145e-01 -8.226771652698516846e-02
4.510864615440368652e-02 -2.900779545307159424e-01 6.583698093891143799e-02 -1.749104559421539307e-01 -2.667641937732696533e-01 -2.381028532981872559e-01 1.922981999814510345e-02 -3.771099075675010681e-02 -1.493343152105808258e-02 -1.678601056337356567e-01 9.044271707534790039e-02 -1.633933931589126587e-01 -8.064582198858261108e-02 8.280605077743530273e-02 -1.109529212117195129e-01 -1.747263818979263306e-01 -3.735876083374023438e-01 1.175279989838600159e-01 -5.751880258321762085e-02 -4.391761422157287598e-01 3.242749720811843872e-02 -7.844081148505210876e-03 -5.364598333835601807e-02 8.971000090241432190e-03 -2.980453968048095703e-01 2.479164004325866699e-01 -1.753888428211212158e-01 -4.898552224040031433e-02 -1.785763502120971680e-01 1.063786894083023071e-01 2.025529295206069946e-01 9.187991172075271606e-02
-1.781040132045745850e-01 -9.103512763977050781e-02 2.058811634778976440e-01 -1.872731596231460571e-01 1.564123854041099548e-02 -3.575011389330029488e-03 2.771113067865371704e-02 -2.701971828937530518e-01 2.147252857685089111e-01 7.849852740764617920e-02 -1.572094298899173737e-02 -4.154825117439031601e-03 2.703336477279663086e-01 -9.861060231924057007e-02 -1.081310063600540161e-01 -3.758944272994995117e-01 -1.964246034622192383e-01 -4.897681996226310730e-02 -2.127578258514404297e-01 -4.253531396389007568e-01 -4.435326159000396729e-02 4.076819494366645813e-02 2.348641008138656616e-01 3.255473682656884193e-03 3.416591510176658630e-02 3.127141296863555908e-01 8.070369809865951538e-02 3.732841834425926208e-02 7.324151694774627686e-03 -1.541074663400650024e-01 -7.800603657960891724e-02 -2.396865487098693848e-01
-5.421303585171699524e-02 1.820019483566284180e-01 1.007642671465873718e-01 -1.213853508234024048e-01 2.370290458202362061e-01 -7.937986403703689575e-02 -5.554217696189880371e-01 -7.343078404664993286e-02 2.921417057514190674e-01 6.512044370174407959e-02 -2.596290782094001770e-02 1.744025386869907379e-02 1.568071916699409485e-02 3.086015395820140839e-02 -5.635049939155578613e-02 -1.662177965044975281e-02 1.134711280465126038e-01 7.703220844268798828e-02 -1.523603647947311401e-01 -2.567756474018096924e-01 3.933047130703926086e-02 -2.053593546152114868e-01 -1.009187474846839905e-01 1.273452192544937134e-01 -1.204750612378120422e-01 2.472158372402191162e-01 -1.534543931484222412e-01 1.029560640454292297e-01 -1.772933751344680786e-01 1.539283543825149536e-01 3.328666687011718750e-01 1.169634833931922913e-01
-2.382061928510665894e-01 -2.072551548480987549e-01 3.522895649075508118e-02 -1.494406759738922119e-01 3.076236546039581299e-01 -3.282019495964050293e-01 -1.849060058593750000e-01 -2.845867872238159180e-01 1.483086049556732178e-01 6.767982244491577148e-02 1.206053793430328369e-01 -2.380618900060653687e-01 1.438589720237359870e-06 8.658764511346817017e-02 -2.309744805097579956e-01 -2.435398399829864502e-01 3.862541168928146362e-02 2.704086015000939369e-03 7.805706560611724854e-02 -2.347308695316314697e-01 3.525808826088905334e-02 -1.249945834279060364e-01 2.658679485321044922e-01 5.034564435482025146e-02 8.573043346405029297e-02 2.419608831405639648e-01 -8.306206762790679932e-02 3.462210297584533691e-02 -1.186487153172492981e-01 -3.156265914440155029e-01 -2.021680772304534912e-02 -1.924192532896995544e-02
1.399913132190704346e-01 -1.787763535976409912e-01 3.021107614040374756e-01 -6.338993459939956665e-02 1.530382037162780762e-01 -9.084331244230270386e-02 -4.343382120132446289e-01 -2.520747780799865723e-01 5.297310650348663330e-02 -1.454671621322631836e-01 1.327689588069915771e-01 1.778661459684371948e-01 -1.038507074117660522e-01 9.961967170238494873e-02 -1.386326551437377930e-01 -5.297404527664184570e-01 -9.249293059110641479e-02 1.616079062223434448e-01 -1.605604588985443115e-01 -1.049726977944374084e-01 -1.442569494247436523e-02 7.106018066406250000e-02 2.341550309211015701e-03 -1.481429934501647949e-01 -2.868335507810115814e-02 2.905975840985774994e-02 1.027438640594482422e-01 -9.227481484413146973e-02 -2.923191757872700691e-03 2.302879840135574341e-02 1.936239600181579590e-01 1.343739777803421021e-01
-1.176700443029403687e-01 -1.990894526243209839e-01 2.926905080676078796e-02 1.625877171754837036e-01 1.238394975662231445e-01 -8.413717150688171387e-03 -3.148090541362762451e-01 -3.291017115116119385e-01 1.325305551290512085e-01 -6.836469471454620361e-02 -2.741145901381969452e-02 5.609954893589019775e-02 -4.791683703660964966e-02 -1.590508222579956055e-01 2.401103451848030090e-02 -2.274354994297027588e-01 8.052563667297363281e-02 2.323856502771377563e-01 -2.755841612815856934e-01 -2.049066424369812012e-01 1.057736128568649292e-01 -3.479218482971191406e-01 -1.851822286844253540e-01 -1.259852051734924316e-01 5.889734253287315369e-02 3.934631347656250000e-01 -3.686225041747093201e-02 1.653645001351833344e-02 -1.063006836920976639e-02 -1.038688570261001587e-01 2.306636124849319458e-01 7.434754818677902222e-02
-7.344033569097518921e-02 -4.236459732055664062e-01 1.838171780109405518e-01 -2.776398062705993652e-01 1.189935207366943359e-01 -3.197838366031646729e-01 -1.620408296585083008e-01 -2.018166333436965942e-01 3.540686890482902527e-02 -1.273632645606994629e-01 -5.685939639806747437e-02 -2.958317287266254425e-03 -2.534147584810853004e-03 2.128516137599945068e-01 1.418957412242889404e-01 -2.750381529331207275e-01 -2.191190794110298157e-02 -5.696412548422813416e-02 -2.001989334821701050e-01 -3.435167670249938965e-02 -1.439936906099319458e-01 8.328897505998611450e-02 1.647662520408630371e-01 6.341623514890670776e-02 1.804674267768859863e-01 2.581080198287963867e-01 1.761571764945983887e-01 1.403145194053649902e-01 1.273116320371627808e-01 2.170378565788269043e-01 -5.560912191867828369e-02 1.972336024045944214e-01
-4.461954534053802490e-01 8.152477443218231201e-02 2.461983710527420044e-01 1.458337623625993729e-02 1.252606064081192017e-01 -1.621536016464233398e-01 -6.055696308612823486e-02 -1.506178826093673706e-01 -3.103088587522506714e-02 -3.078271150588989258e-01 3.975019231438636780e-02 -2.505936920642852783e-01 1.853463798761367798e-01 1.072723492980003357e-01 -1.208094060420989990e-01 -1.646021381020545959e-02 -9.324558079242706299e-02 -3.132155165076255798e-02 -3.418213501572608948e-02 -2.305213212966918945e-01 1.262739896774291992e-01 1.226860135793685913e-01 -1.867683418095111847e-02 -6.688173860311508179e-02 -2.434229850769042969e-02 3.047639727592468262e-01 -1.510555148124694824e-01 6.948565691709518433e-02 9.139651805162429810e-02 3.383031785488128662e-01 3.151756525039672852e-01 -3.485510870814323425e-02
6.117521598935127258e-02 -1.036742776632308960e-01 2.642772495746612549e-01 -1.340426504611968994e-01 -2.296131700277328491e-01 -1.217247731983661652e-02 -2.198945581912994385e-01 -3.805233240127563477e-01 4.599558413028717041e-01 -4.734572023153305054e-02 3.263664841651916504e-01 -1.786801032721996307e-02 -1.702103316783905029e-01 -1.523351222276687622e-01 2.106523141264915466e-02 -1.389976590871810913e-02 6.784223020076751709e-02 4.007115028798580170e-03 -8.938419818878173828e-02 -1.225548833608627319e-01 1.127024888992309570e-01 7.871030271053314209e-02 7.897759974002838135e-02 1.782341748476028442e-01 2.902634739875793457e-01 3.355082124471664429e-02 -1.077117547392845154e-01 1.109918579459190369e-01 -1.547803580760955811e-01 9.234874695539474487e-02 2.038286328315734863e-01 1.018157824873924255e-01
6.824629753828048706e-02 -3.309979736804962158e-01 4.146293923258781433e-02 -1.775361895561218262e-01 -3.148687183856964111e-01 -2.570872902870178223e-01 -3.088473975658416748e-01 -4.112273454666137695e-02 2.348548769950866699e-01 -1.557355523109436035e-01 1.946065425872802734e-01 -1.523224562406539917e-01 9.700167179107666016e-02 1.484285145998001099e-01 1.871549710631370544e-02 -2.407974302768707275e-01 -1.472487151622772217e-01 9.624708443880081177e-02 -4.995340853929519653e-02 -3.847393393516540527e-02 1.983573101460933685e-02 8.805936574935913086e-02 -2.573670446872711182e-01 -7.089878618717193604e-02 -1.895436793565750122e-01 1.177388802170753479e-01 3.793245926499366760e-02 2.039397656917572021e-01 -2.855406999588012695e-01 2.571105360984802246e-01 2.782686147838830948e-03 7.191645354032516479e-02
3.102324008941650391e-01 -1.068275272846221924e-01 5.424053221940994263e-02 -7.798064034432172775e-03 -1.420276463031768799e-01 -3.710864782333374023e-01 -2.970611155033111572e-01 -7.725237309932708740e-02 1.938361823558807373e-01 9.134162683039903641e-04 3.709164857864379883e-01 -1.901069134473800659e-01 6.648059934377670288e-02 -5.214295536279678345e-02 -2.790851891040802002e-02 -3.076363354921340942e-02 1.119613423943519592e-01 9.648843668401241302e-03 -2.581099607050418854e-02 -3.102953732013702393e-01 9.745941311120986938e-02 -1.029223129153251648e-01 5.523083731532096863e-02 -1.240329071879386902e-01 7.521359622478485107e-02 2.373958975076675415e-01 -4.750653728842735291e-02 3.287366032600402832e-01 -2.079711854457855225e-01 -1.991345882415771484e-01 7.821966893970966339e-03 1.169775053858757019e-01
1.085216030478477478e-01 -1.944386027753353119e-02 8.345435559749603271e-02 -2.301318049430847168e-01 1.127107217907905579e-01 2.154990658164024353e-02 -1.708986014127731323e-01 -1.175808757543563843e-01 5.712246894836425781e-02 -1.794560104608535767e-01 -8.722724020481109619e-02 -1.680602878332138062e-01 -5.682841688394546509e-02 -5.095255747437477112e-02 -2.446797341108322144e-01 -4.526757895946502686e-01 1.151523739099502563e-01 3.170916736125946045e-01 1.056913509964942932e-01 -3.307844400405883789e-01 2.340494692325592041e-01 2.261308729648590088e-01 -1.332917511463165283e-01 -1.872122436761856079e-01 -1.776869893074035645e-01 1.779240965843200684e-01 -8.969540707767009735e-03 1.614198684692382812e-01 -1.826611161231994629e-01 -9.075406938791275024e-02 6.120200455188751221e-02 -4.417524486780166626e-02
-4.758872836828231812e-02 -7.588703185319900513e-02 1.309220492839813232e-01 -3.204201534390449524e-02 1.477249115705490112e-01 -1.172290965914726257e-01 -1.408275067806243896e-01 -1.223449930548667908e-01 3.002867102622985840e-01 -8.226560056209564209e-02 8.288530260324478149e-02 -6.210102885961532593e-02 -2.714300155639648438e-01 -2.073373198509216309e-01 -1.754114925861358643e-01 -2.483703941106796265e-01 -2.297945469617843628e-01 -3.506793081760406494e-01 1.473093032836914062e-01 1.018571574240922928e-02 -1.332554519176483154e-01 -4.952704533934593201e-02 -2.843325734138488770e-01 -9.041111916303634644e-02 5.771937221288681030e-02 4.528090357780456543e-01 -1.435578018426895142e-01 1.838721632957458496e-01 6.436537206172943115e-02 -3.100922144949436188e-02 7.681912183761596680e-02 -7.779294252395629883e-02
8.044532686471939087e-02 -3.453948497772216797e-01 2.534034289419651031e-02 -1.051948219537734985e-01 -3.326018154621124268e-01 -2.146753072738647461e-01 -7.971760630607604980e-02 2.080252766609191895e-02 1.281813234090805054e-01 -9.389616549015045166e-02 1.887567490339279175e-01 -1.717394739389419556e-01 -1.777032464742660522e-01 1.147939413785934448e-01 -8.364234119653701782e-02 -2.064210623502731323e-01 -2.842261195182800293e-01 1.035142466425895691e-01 2.830176241695880890e-02 -2.433468550443649292e-01 2.100329101085662842e-02 -2.358189597725868225e-02 -4.969269409775733948e-02 -2.093912288546562195e-02 -2.411515563726425171e-01 3.325421214103698730e-01 -2.132290787994861603e-02 9.194655716419219971e-02 -2.117451727390289307e-01 2.759621143341064453e-01 2.022560983896255493e-01 1.390122473239898682e-01
-3.186939656734466553e-02 -1.977576911449432373e-01 1.682862490415573120e-01 -2.512068450450897217e-01 -6.794581562280654907e-02 3.227530121803283691e-01 -2.243638783693313599e-01 -1.387060284614562988e-01 1.298558562994003296e-01 -3.256366401910781860e-02 2.211943715810775757e-01 6.148688495159149170e-02 -1.386004984378814697e-01 2.982625067234039307e-01 8.268036693334579468e-02 -2.297062128782272339e-01 5.392145738005638123e-02 -4.310139268636703491e-02 1.436407119035720825e-01 -1.145777553319931030e-01 -5.067048128694295883e-03 1.220318824052810669e-01 -1.750175803899765015e-01 -3.407060205936431885e-01 -7.790610194206237793e-02 4.645429849624633789e-01 -2.352774515748023987e-02 -4.122278094291687012e-02 1.288260370492935181e-01 1.026784926652908325e-01 -1.084532029926776886e-02 1.225680578500032425e-02
6.872513145208358765e-02 -2.442093938589096069e-01 2.906353957951068878e-02 -2.628642618656158447e-01 -2.437797784805297852e-01 -1.034099534153938293e-01 5.201123654842376709e-02 4.896444827318191528e-02 -2.618413884192705154e-03 -7.900472730398178101e-02 2.572902739048004150e-01 -6.893776357173919678e-02 -2.196360975503921509e-01 1.687890887260437012e-01 -1.516664475202560425e-01 -2.224837839603424072e-01 -3.007948100566864014e-01 1.630712300539016724e-01 -2.947874180972576141e-02 -3.831417560577392578e-01 -5.713618919253349304e-02 -5.762798711657524109e-02 4.862041771411895752e-02 -4.660135600715875626e-03 -1.994054317474365234e-01 2.456041872501373291e-01 -2.998363673686981201e-01 8.012802153825759888e-02 -8.415804803371429443e-02 9.232500195503234863e-02 2.543710172176361084e-01 1.166863068938255310e-01
-5.272139236330986023e-02 2.646424174308776855e-01 2.951810657978057861e-01 -1.829083412885665894e-01 1.692841649055480957e-01 -3.361878097057342529e-01 -1.034583151340484619e-01 -1.146212453022599220e-03 1.665132194757461548e-01 1.812896132469177246e-01 2.721025943756103516e-01 -4.421739652752876282e-02 -5.425295233726501465e-02 6.255533546209335327e-02 -1.357399374246597290e-01 -8.014102280139923096e-02 -2.288789451122283936e-01 -5.551477149128913879e-02 5.625261366367340088e-02 -3.249843418598175049e-01 4.524551033973693848e-01 -1.392168402671813965e-01 1.606391072273254395e-01 -1.902065612375736237e-02 -5.280765891075134277e-02 2.000428140163421631e-01 8.767000585794448853e-02 5.726935714483261108e-02 5.387936905026435852e-02 8.134935051202774048e-02 -4.479357972741127014e-03 -8.999238908290863037e-02
1.047505214810371399e-01 -1.366203576326370239e-01 1.394776403903961182e-01 -4.544654116034507751e-02 2.400162965059280396e-01 3.173094941303133965e-03 -1.445315033197402954e-01 -1.680507063865661621e-01 1.617462784051895142e-01 4.650340229272842407e-02 2.446811348199844360e-01 -9.551627561450004578e-03 2.253528684377670288e-01 -5.617250688374042511e-03 -9.504789486527442932e-03 -2.770420908927917480e-01 -4.084927216172218323e-02 2.166354954242706299e-01 4.439673502929508686e-04 1.297304928302764893e-01 4.484795331954956055e-01 -2.909058630466461182e-01 -2.421391606330871582e-01 -1.007050722837448120e-01 8.684406429529190063e-02 3.249787390232086182e-01 1.941699832677841187e-01 2.229443639516830444e-01 1.464241836220026016e-02 7.278668880462646484e-02 -2.638447331264615059e-04 1.084112375974655151e-02
-5.111354403197765350e-03 -1.078714802861213684e-01 4.525323957204818726e-02 1.091387495398521423e-01 -2.096784487366676331e-02 -1.817065179347991943e-01 -1.524692028760910034e-02 -3.703237473964691162e-01 2.342545092105865479e-01 3.978029638528823853e-02 -1.367730647325515747e-01 9.743139892816543579e-02 1.609220504760742188e-01 3.565526101738214493e-03 -2.428827248513698578e-02 -2.375297248363494873e-01 3.428569138050079346e-01 3.056966364383697510e-01 -1.728414297103881836e-01 -1.245760619640350342e-01 1.263619512319564819e-01 3.991730511188507080e-02 3.715268149971961975e-02 7.654790580272674561e-02 1.283846646547317505e-01 4.263008832931518555e-01 -1.591146439313888550e-01 1.605290770530700684e-01 -5.248362664133310318e-03 1.911004185676574707e-01 2.554195523262023926e-01 6.074302643537521362e-02
1.414228528738021851e-01 -4.508885368704795837e-02 2.643025219440460205e-01 -1.012157425284385681e-01 3.605909943580627441e-01 -8.246452361345291138e-02 -9.026117622852325439e-02 -1.324682962149381638e-02 7.555445283651351929e-02 9.776438027620315552e-02 1.753472350537776947e-02 9.971061348915100098e-02 2.276949882507324219e-01 1.237184405326843262e-01 -1.871243715286254883e-01 -3.665310442447662354e-01 -1.562725007534027100e-01 -6.010038033127784729e-02 -2.088372260332107544e-01 -2.061743587255477905e-01 -1.039231941103935242e-01 2.013581395149230957e-01 2.820134758949279785e-01 -2.688826024532318115e-01 -1.401285082101821899e-01 3.183957636356353760e-01 4.122647270560264587e-02 8.815689384937286377e-02 -2.037026584148406982e-01 1.748758926987648010e-02 1.919627934694290161e-02 2.662134729325771332e-02
-2.485662996768951416e-01 1.259931772947311401e-01 2.214271724224090576e-01 -1.416342109441757202e-01 8.596129715442657471e-02 -1.013612672686576843e-01 -8.641598373651504517e-02 -1.151832565665245056e-01 1.954137682914733887e-01 -1.478253304958343506e-01 1.409673243761062622e-01 -1.915380507707595825e-01 -1.733581125736236572e-01 3.832835257053375244e-01 -2.095363140106201172e-01 -2.634142339229583740e-01 -6.431335955858230591e-02 2.142058014869689941e-01 8.364461362361907959e-02 6.700755655765533447e-02 2.038423568010330200e-01 1.239972487092018127e-01 2.020854353904724121e-01 -9.068961255252361298e-03 1.434035003185272217e-01 4.575513005256652832e-01 -7.499784976243972778e-02 3.230120986700057983e-02 -8.498919010162353516e-02 -4.701977595686912537e-02 -9.057198185473680496e-04 -5.125860497355461121e-02
-3.022045493125915527e-01 2.054041624069213867e-02 6.626903265714645386e-02 -9.632073342800140381e-03 2.310953587293624878e-01 -1.772463321685791016e-01 -2.750554867088794708e-02 1.469701528549194336e-02 1.792893111705780029e-01 -2.081517428159713745e-01 1.698210686445236206e-01 1.356029957532882690e-01 7.592634111642837524e-02 8.963538706302642822e-02 -7.886804640293121338e-02 -3.330414295196533203e-01 -1.865522861480712891e-01 -1.419316083192825317e-01 6.277534365653991699e-02 2.095754258334636688e-02 4.023480415344238281e-01 -1.084342412650585175e-02 -1.666683256626129150e-01 5.858291685581207275e-02 1.230364590883255005e-01 4.827573895454406738e-01 -2.296820729970932007e-01 -3.083747811615467072e-02 2.988603897392749786e-02 8.150234073400497437e-02 4.834984615445137024e-02 -5.292762070894241333e-03
3.413931652903556824e-02 1.671932786703109741e-01 2.403915822505950928e-01 -6.672082841396331787e-02 -2.124551683664321899e-01 -2.659671902656555176e-01 -1.401913613080978394e-01 -1.396609693765640259e-01 1.639834642410278320e-01 -1.604817211627960205e-01 6.569889932870864868e-02 -1.162794902920722961e-01 -1.311383247375488281e-01 1.525320857763290405e-01 3.602927178144454956e-02 1.316063944250345230e-02 -6.202359497547149658e-02 -2.044786363840103149e-01 -2.072194218635559082e-01 -1.291492730379104614e-01 2.666470706462860107e-01 -5.651707760989665985e-03 -2.954110205173492432e-01 -9.475422650575637817e-02 2.665875852108001709e-01 4.059611558914184570e-01 1.165006011724472046e-01 -7.114076614379882812e-02 2.652413249015808105e-01 -7.223823666572570801e-02 1.065374165773391724e-01 1.646357178688049316e-01
-3.671272397041320801e-01 8.633582293987274170e-02 -1.223671734333038330e-01 -1.744190603494644165e-01 -2.833456359803676605e-02 -3.974052667617797852e-01 -2.716101408004760742e-01 -8.705689758062362671e-02 9.631288051605224609e-02 -1.948073506355285645e-01 2.706485986709594727e-01 2.698741853237152100e-02 -3.349526971578598022e-02 -2.741544842720031738e-01 7.465840131044387817e-02 -7.445413619279861450e-02 -1.051494404673576355e-01 -8.572004735469818115e-02 -2.173268347978591919e-01 -2.807901501655578613e-01 2.259448468685150146e-01 8.812660723924636841e-02 1.686815172433853149e-03 -8.303001523017883301e-02 6.894383579492568970e-02 2.437610179185867310e-01 -2.246697992086410522e-01 -5.979610234498977661e-02 1.367872208356857300e-02 1.749068349599838257e-01 -6.662087142467498779e-02 6.549506913870573044e-03
1.673527956008911133e-01 -1.780069023370742798e-01 6.263672560453414917e-02 -1.813280135393142700e-01 -3.194198906421661377e-01 -2.917263507843017578e-01 -2.454481571912765503e-01 -3.612667089328169823e-03 2.431931346654891968e-01 -1.800312399864196777e-01 1.678452640771865845e-01 -2.187152653932571411e-01 3.909137472510337830e-02 -9.957740455865859985e-02 -6.784012913703918457e-02 -5.015628412365913391e-02 -1.982429623603820801e-01 5.480479076504707336e-02 1.712046563625335693e-01 -1.518265902996063232e-01 1.166166216135025024e-01 -3.189912065863609314e-02 -1.340245157480239868e-01 -1.191774383187294006e-01 -2.427982091903686523e-01 3.170383870601654053e-01 -8.162615448236465454e-02 2.236069291830062866e-01 -7.219572365283966064e-02 3.151875734329223633e-01 8.810037374496459961e-02 9.728717617690563202e-03
-2.470539808273315430e-01 -6.414399296045303345e-02 2.025064378976821899e-01 1.082865968346595764e-01 1.702198833227157593e-01 -2.261950522661209106e-01 8.063250221312046051e-03 -2.083227038383483887e-01 2.032293379306793213e-01 -1.131094768643379211e-01 1.855734884738922119e-01 -2.259632349014282227e-01 9.395278245210647583e-02 -2.108396291732788086e-01 1.095514744520187378e-01 -1.031019315123558044e-01 7.117936620488762856e-04 5.470090731978416443e-02 7.514934986829757690e-02 -5.441182255744934082e-01 -1.166099309921264648e-01 -1.737258732318878174e-01 1.030603889375925064e-03 9.942418895661830902e-03 -7.034955918788909912e-02 2.414593100547790527e-01 1.688905875198543072e-03 4.755790531635284424e-02 -1.433091461658477783e-01 6.375654134899377823e-03 2.963861823081970215e-01 1.431278139352798462e-01
4.900354892015457153e-02 7.341939490288496017e-04 2.315853089094161987e-01 5.604589730501174927e-02 -2.871825397014617920e-01 -2.944965288043022156e-02 -1.993692293763160706e-02 -2.666090726852416992e-01 5.025880783796310425e-02 -1.666217446327209473e-01 1.072027683258056641e-01 -3.313730061054229736e-01 1.262607146054506302e-02 -8.734139800071716309e-02 -7.727244496345520020e-02 -1.321977674961090088e-01 -1.938650310039520264e-01 2.938698530197143555e-01 -2.164779901504516602e-01 -2.213562279939651489e-01 2.279634028673171997e-01 1.109580695629119873e-01 -1.641871593892574310e-02 -1.972700357437133789e-01 1.424456387758255005e-01 6.397718191146850586e-02 1.947862505912780762e-01 2.400964051485061646e-01 -2.639473974704742432e-01 1.640879213809967041e-01 1.521131396293640137e-01 2.005241513252258301e-01
-2.360782474279403687e-01 -6.292540114372968674e-03 9.535703063011169434e-02 1.505563408136367798e-01 -6.802326440811157227e-02 -1.551756858825683594e-01 -3.511650487780570984e-02 -2.714215517044067383e-01 9.134264290332794189e-02 1.093031167984008789e-01 1.067399829626083374e-01 -9.825806319713592529e-02 8.677320927381515503e-02 1.092623695731163025e-01 1.609242707490921021e-01 -2.667330205440521240e-01 -1.252743154764175415e-01 -1.637527346611022949e-02 1.011129245162010193e-01 -4.319396317005157471e-01 -9.718021750450134277e-02 -2.297658175230026245e-01 -6.767797749489545822e-04 -1.046119630336761475e-02 5.288520455360412598e-02 2.688724398612976074e-01 8.884726464748382568e-02 7.320763170719146729e-02 -2.161933332681655884e-01 1.883272826671600342e-01 4.474135339260101318e-01 7.194768637418746948e-02
-3.103587329387664795e-01 4.385265521705150604e-03 -7.793941348791122437e-02 -3.773354887962341309e-01 1.191169321537017822e-01 7.581796497106552124e-02 -1.927555650472640991e-01 -1.110542789101600647e-01 1.918824017047882080e-01 7.497002184391021729e-02 2.127330899238586426e-01 -1.943041831254959106e-01 4.522295296192169189e-02 1.757329702377319336e-01 6.891868263483047485e-02 7.695157080888748169e-02 2.168435417115688324e-02 1.995439175516366959e-03 -8.640781044960021973e-02 -3.829571604728698730e-02 1.661237031221389771e-01 2.799131870269775391e-01 -2.118472009897232056e-01 -1.579097062349319458e-01 -6.304962933063507080e-02 4.377084076404571533e-01 -2.785826027393341064e-01 -1.013921201229095459e-02 4.438243806362152100e-02 3.868399420753121376e-03 2.320065945386886597e-01 4.972084239125251770e-02
-4.000063240528106689e-02 -1.386584341526031494e-01 5.378509871661663055e-03 2.278267890214920044e-01 -5.940112844109535217e-02 -9.277727454900741577e-02 -1.119785085320472717e-01 -2.722592055797576904e-01 4.188767373561859131e-01 -1.417209208011627197e-01 -8.888235688209533691e-02 -1.353091001510620117e-01 1.652846187353134155e-01 3.020008802413940430e-01 -1.789019703865051270e-01 -4.708034545183181763e-02 1.289358586072921753e-01 1.562850177288055420e-01 -1.667683273553848267e-01 -1.019436046481132507e-01 2.243388742208480835e-01 4.974565654993057251e-02 2.672385983169078827e-02 -2.330352514982223511e-01 2.047859579324722290e-01 1.783469468355178833e-01 -7.229087501764297485e-02 1.724753826856613159e-01 -2.427982166409492493e-02 1.251880228519439697e-01 2.672593891620635986e-01 2.654407918453216553e-01
-1.174524128437042236e-01 -3.830990940332412720e-02 1.878057867288589478e-01 -3.918891847133636475e-01 -1.185615286231040955e-01 1.824814230203628540e-01 -5.967202782630920410e-02 -2.182055413722991943e-01 3.532837927341461182e-01 -1.125553771853446960e-01 1.500715408474206924e-02 -5.897129699587821960e-02 -1.348958723247051239e-02 2.135172188282012939e-01 -1.026371121406555176e-02 -9.416317939758300781e-02 -6.425532698631286621e-02 2.060639411211013794e-01 -2.135691195726394653e-01 -2.562433481216430664e-01 3.058923408389091492e-02 -8.352656662464141846e-02 -4.527303576469421387e-02 -3.297946453094482422e-01 -2.355267256498336792e-01 1.693318635225296021e-01 1.120786881074309349e-03 2.570476755499839783e-02 -1.046595051884651184e-01 -2.647897303104400635e-01 -2.148166447877883911e-01 1.132355183362960815e-01
-1.679194718599319458e-02 1.283011138439178467e-01 -1.450433135032653809e-01 -1.078087240457534790e-01 1.209203377366065979e-01 7.215815782546997070e-02 -5.519046187400817871e-01 -9.860237687826156616e-02 1.567704826593399048e-01 -6.073698168620467186e-04 -8.414053916931152344e-02 -1.183201298117637634e-01 -8.536376059055328369e-02 2.656297683715820312e-01 -1.067901179194450378e-01 -1.831063181161880493e-01 -4.731835424900054932e-02 1.977735757827758789e-02 -6.503120064735412598e-02 -1.292687505483627319e-01 1.906299777328968048e-02 -1.276498883962631226e-01 6.386314332485198975e-02 -9.763553738594055176e-02 -1.773204654455184937e-01 3.966418206691741943e-01 -9.749163687229156494e-02 -7.484439015388488770e-02 -2.924708425998687744e-01 8.771111071109771729e-02 3.088719248771667480e-01 -4.081014916300773621e-02
-1.405080407857894897e-01 -6.485186517238616943e-03 1.797638274729251862e-02 -6.377594172954559326e-02 9.178019128739833832e-03 -1.374208331108093262e-01 -4.864438772201538086e-01 -3.119448386132717133e-02 2.969322502613067627e-01 1.806341856718063354e-01 2.799396216869354248e-02 8.565869182348251343e-02 -1.528081446886062622e-01 5.668083205819129944e-02 -4.327514022588729858e-02 -7.452768739312887192e-03 1.805743426084518433e-01 1.731263846158981323e-01 -1.630394458770751953e-01 -4.435773491859436035e-01 6.409264355897903442e-02 1.869392544031143188e-01 -2.927343174815177917e-02 2.887322567403316498e-03 -1.384821534156799316e-02 1.757981628179550171e-01 -7.308075577020645142e-02 -4.722479358315467834e-02 -2.168002575635910034e-01 3.100172579288482666e-01 2.096098661422729492e-01 1.014228165149688721e-01
-6.875334307551383972e-03 -3.323990106582641602e-01 -1.746012456715106964e-02 -3.430668413639068604e-01 -2.973992526531219482e-01 -1.961886584758758545e-01 -1.632828116416931152e-01 7.678252458572387695e-02 1.014106944203376770e-01 -4.192988853901624680e-03 1.022968441247940063e-01 2.529156506061553955e-01 6.715396046638488770e-02 1.205293461680412292e-02 -5.218186229467391968e-02 -2.829411625862121582e-01 -3.132385313510894775e-01 2.359397411346435547e-01 -5.783740431070327759e-02 -1.927957534790039062e-01 -1.405128836631774902e-02 2.620333731174468994e-01 -6.489181518554687500e-02 -2.583214342594146729e-01 -1.124798581004142761e-01 1.363798528909683228e-01 3.732657432556152344e-02 -4.341479763388633728e-02 -1.933217942714691162e-01 2.343231439590454102e-02 1.121101006865501404e-01 1.438160389661788940e-01
-5.354624241590499878e-02 -2.068515866994857788e-01 6.608448922634124756e-02 2.638594061136245728e-02 1.343375146389007568e-01 -3.941193819046020508e-01 -2.124432623386383057e-01 -1.086217388510704041e-01 -9.462588280439376831e-02 -2.281327247619628906e-01 -1.024176701903343201e-01 -2.458449266850948334e-02 -8.951944857835769653e-02 2.589962072670459747e-02 -7.184052467346191406e-02 -1.343075186014175415e-01 1.270099729299545288e-01 2.535924017429351807e-01 -1.885213851928710938e-01 -3.411716222763061523e-01 -1.404548063874244690e-02 5.037683993577957153e-02 -1.722802519798278809e-01 -5.206476524472236633e-02 1.137637048959732056e-01 3.548244833946228027e-01 1.311591826379299164e-02 1.959287971258163452e-01 -3.194117546081542969e-02 1.559466719627380371e-01 1.580629944801330566e-01 -3.460729122161865234e-01
-1.100870147347450256e-01 -3.410539627075195312e-01 1.541015058755874634e-01 -1.209799870848655701e-01 1.356103867292404175e-01 -2.002215534448623657e-01 -3.341608643531799316e-01 -3.500714302062988281e-01 -1.256253123283386230e-01 -1.166188865900039673e-01 -1.732542663812637329e-01 8.567947149276733398e-02 1.201797369867563248e-02 1.526655536144971848e-02 1.778907515108585358e-02 -6.587611883878707886e-02 1.787187159061431885e-01 -2.560440683737397194e-03 -6.564562022686004639e-02 -3.496094644069671631e-01 1.143462061882019043e-01 1.288897693157196045e-01 -2.336855083703994751e-01 3.196651116013526917e-02 3.319387510418891907e-02 3.644832968711853027e-01 -1.546322107315063477e-01 -9.286578744649887085e-02 -6.685160100460052490e-02 -6.092641502618789673e-02 1.303477734327316284e-01 -1.823616623878479004e-01
1.542088687419891357e-01 -1.972224116325378418e-01 1.090169101953506470e-01 -7.093787193298339844e-02 -2.286835461854934692e-01 -2.223386056721210480e-02 5.846733227372169495e-02 -2.123417854309082031e-01 1.269544064998626709e-01 -3.887594640254974365e-01 -6.722832471132278442e-02 -3.439685329794883728e-02 -1.398726105690002441e-01 1.177717819809913635e-01 -4.629942029714584351e-02 -1.447411775588989258e-01 -1.121346354484558105e-01 1.799179315567016602e-01 3.311085700988769531e-02 -3.106653988361358643e-01 3.032655417919158936e-01 9.808540344238281250e-03 9.489421546459197998e-02 -2.017236053943634033e-01 -1.810116171836853027e-01 2.993212938308715820e-01 2.225378006696701050e-01 -7.232178002595901489e-02 -7.626025378704071045e-02 1.668418049812316895e-01 3.070334494113922119e-01 1.658088341355323792e-02
1.486642211675643921e-01 -6.015991326421499252e-03 4.090986028313636780e-02 3.589191660284996033e-02 -1.507016718387603760e-01 -2.155475765466690063e-01 -3.308552503585815430e-01 1.100359037518501282e-01 4.834438264369964600e-01 -1.443661451339721680e-01 2.596261678263545036e-03 -1.632235795259475708e-01 5.829397961497306824e-02 1.389637291431427002e-01 -1.943012028932571411e-01 -1.388624962419271469e-02 -4.718567803502082825e-02 1.096777841448783875e-01 3.205494582653045654e-01 -2.897033095359802246e-01 1.742998361587524414e-01 7.298819720745086670e-02 2.834870852530002594e-02 6.658325344324111938e-02 2.986938655376434326e-01 2.181868553161621094e-01 2.439993061125278473e-02 1.309411674737930298e-01 -8.937875740230083466e-03 3.093077801167964935e-02 1.846284717321395874e-01 1.035554781556129456e-01
-2.665705978870391846e-01 -2.103311866521835327e-01 2.412467747926712036e-01 2.282077446579933167e-02 9.123001247644424438e-02 -4.832841083407402039e-02 -2.914184033870697021e-01 -1.905759274959564209e-01 2.524071633815765381e-01 -2.545778751373291016e-01 -1.862637326121330261e-02 -2.109693884849548340e-01 -1.584355384111404419e-01 5.501978099346160889e-02 3.262420371174812317e-02 -2.655352652072906494e-01 2.662914693355560303e-01 -2.147051692008972168e-02 -1.932708919048309326e-01 -8.863586187362670898e-02 4.876345023512840271e-02 1.412672922015190125e-02 2.950480282306671143e-01 -1.771958768367767334e-01 2.002114802598953247e-01 4.421485587954521179e-02 -8.735150098800659180e-02 2.648875117301940918e-01 1.312096565961837769e-01 2.097433991730213165e-02 1.939585506916046143e-01 -9.098903834819793701e-02
-2.810503840446472168e-01 -2.004076354205608368e-02 2.587691321969032288e-02 9.038252383470535278e-02 3.172372654080390930e-02 -1.035757586359977722e-01 -7.200872898101806641e-02 -1.609787642955780029e-01 2.325690537691116333e-01 -1.322389096021652222e-01 5.874630063772201538e-02 -3.784799948334693909e-02 1.289759129285812378e-01 -6.509348005056381226e-02 1.170777902007102966e-01 -2.863314747810363770e-01 -5.323843564838171005e-03 2.850880920886993408e-01 -6.099481508135795593e-02 2.679449319839477539e-02 3.769523501396179199e-01 9.085565060377120972e-02 3.296990990638732910e-01 -1.588161885738372803e-01 2.648012042045593262e-01 3.258822262287139893e-01 -3.994891885668039322e-03 1.071364711970090866e-02 -7.777374237775802612e-02 7.928437739610671997e-02 3.107194900512695312e-01 1.434150934219360352e-01
-1.737182736396789551e-01 -3.330751508474349976e-02 1.652279794216156006e-01 -2.624011337757110596e-01 3.361534178256988525e-01 -1.933294683694839478e-01 -2.334826886653900146e-01 -4.649313166737556458e-02 1.976667642593383789e-01 6.618520617485046387e-02 1.312143653631210327e-01 4.558442533016204834e-02 1.705599874258041382e-01 -1.133204177021980286e-01 -3.065529763698577881e-01 -2.810598015785217285e-01 -1.623072326183319092e-01 1.031765118241310120e-01 -1.151103004813194275e-01 -1.366511434316635132e-01 -3.048358298838138580e-02 -1.663890331983566284e-01 2.499937415122985840e-01 -2.832070291042327881e-01 -2.067285329103469849e-01 2.892203442752361298e-02 1.671852767467498779e-01 -9.992486797273159027e-03 -1.001568213105201721e-01 1.627343446016311646e-01 1.758555322885513306e-01 -9.254118055105209351e-02
1.402952987700700760e-02 -2.593910694122314453e-01 7.874893397092819214e-02 -9.822553396224975586e-02 1.182677224278450012e-01 -1.661719083786010742e-01 -2.426409274339675903e-01 -3.841439187526702881e-01 -1.429602950811386108e-01 -2.144206315279006958e-01 -2.291667312383651733e-01 -8.221442997455596924e-02 -4.168966785073280334e-02 1.628805696964263916e-02 2.167467586696147919e-02 -1.851566731929779053e-01 7.190629839897155762e-02 4.671769961714744568e-02 -5.831960216164588928e-02 -2.670480608940124512e-01 2.565859258174896240e-01 -1.692888736724853516e-01 -7.780197262763977051e-02 1.892859861254692078e-02 6.327515095472335815e-02 4.063796699047088623e-01 -4.755975678563117981e-02 1.316812634468078613e-01 8.523771911859512329e-02 -1.880557537078857422e-01 1.083764135837554932e-01 -2.829844355583190918e-01
-3.209076523780822754e-01 -2.042262628674507141e-02 2.673498094081878662e-01 -1.072461679577827454e-01 -1.876050233840942383e-02 -1.444022208452224731e-01 1.837792992591857910e-01 -8.978819102048873901e-02 2.156258821487426758e-01 -1.643540114164352417e-01 1.007397994399070740e-01 -1.498231142759323120e-01 1.562272906303405762e-01 1.128165423870086670e-01 -1.066537797451019287e-01 -5.002307891845703125e-02 -6.485998164862394333e-03 1.945123635232448578e-02 1.252781450748443604e-01 -2.625619173049926758e-01 8.413882553577423096e-02 -1.953239887952804565e-01 -6.683403998613357544e-02 -7.842803001403808594e-02 -1.851668655872344971e-01 3.362300992012023926e-01 1.543073803186416626e-01 1.137197315692901611e-01 -1.020784154534339905e-01 1.760230958461761475e-01 4.618753194808959961e-01 1.172730550169944763e-01
2.067073732614517212e-01 -4.642126150429248810e-03 4.190126657485961914e-01 -1.828109323978424072e-01 1.051977947354316711e-01 1.904944181442260742e-01 -3.530847653746604919e-02 -2.230682224035263062e-01 3.452192619442939758e-02 -1.705680489540100098e-01 1.926334351301193237e-01 -1.503991335630416870e-01 1.684114187955856323e-01 -1.956603722646832466e-03 -2.887383997440338135e-01 -1.453221291303634644e-01 2.052812092006206512e-02 -2.749252319335937500e-02 -1.233207434415817261e-01 -3.527074754238128662e-01 -5.867784470319747925e-02 1.098063141107559204e-01 5.188830196857452393e-02 -1.980936080217361450e-01 1.536481827497482300e-02 3.837670981884002686e-01 2.213306277990341187e-01 1.079160720109939575e-01 -6.566060334444046021e-02 -8.940534293651580811e-02 8.733836561441421509e-02 -2.702061831951141357e-02
-1.192733198404312134e-01 -2.888567447662353516e-01 1.085776537656784058e-01 1.932144612073898315e-01 1.817865669727325439e-01 -1.070823296904563904e-01 -1.599670648574829102e-01 -3.405514359474182129e-02 3.437154591083526611e-01 -1.472974568605422974e-01 1.358199864625930786e-01 -1.339067816734313965e-01 8.797851949930191040e-02 7.304943352937698364e-02 -2.660742728039622307e-03 -7.102826237678527832e-02 -1.809934969060122967e-03 -2.737233042716979980e-02 7.639714982360601425e-03 -4.519174396991729736e-01 -2.418463379144668579e-01 4.993905127048492432e-02 -5.091324821114540100e-02 1.098938286304473877e-01 1.889315992593765259e-01 4.673373699188232422e-01 -4.947732761502265930e-02 3.627360239624977112e-02 -4.598389193415641785e-02 1.053889989852905273e-01 1.748682707548141479e-01 -7.247818261384963989e-02
-2.524452507495880127e-01 8.602371811866760254e-02 -5.643266253173351288e-03 4.704185202717781067e-02 -2.767139077186584473e-01 -3.004843890666961670e-01 -2.916142046451568604e-01 -5.522914230823516846e-03 2.062876373529434204e-01 5.485520511865615845e-02 5.254821106791496277e-02 -3.665197268128395081e-02 -7.891345769166946411e-02 6.259947270154953003e-02 -8.175995945930480957e-02 -2.024659216403961182e-01 1.019404679536819458e-01 3.875669091939926147e-02 -4.442379344254732132e-03 -1.321462690830230713e-01 -5.248126760125160217e-02 1.124296709895133972e-01 1.761447936296463013e-01 2.104970440268516541e-02 3.612203598022460938e-01 3.708835840225219727e-01 -1.454029828310012817e-01 3.252151012420654297e-01 -9.946271777153015137e-02 1.665709018707275391e-01 2.351109683513641357e-01 5.572782829403877258e-02
-9.636615961790084839e-02 1.343820095062255859e-01 4.194841161370277405e-02 -3.795786798000335693e-01 -1.284771859645843506e-01 -1.685565263032913208e-01 -3.712603151798248291e-01 -2.502538561820983887e-01 1.046628281474113464e-01 -5.344705656170845032e-02 1.583516299724578857e-01 4.526327922940254211e-02 1.476373821496963501e-01 2.050527930259704590e-01 -2.344001978635787964e-01 -2.502604722976684570e-01 1.471181511878967285e-01 2.844902873039245605e-01 -6.857258826494216919e-02 -3.009139001369476318e-02 2.128374427556991577e-01 -7.014710456132888794e-02 -6.815588474273681641e-02 1.631735861301422119e-01 6.446612626314163208e-02 1.626984179019927979e-01 -2.355255931615829468e-01 -7.423698157072067261e-02 -1.309617608785629272e-01 2.404097318649291992e-01 -5.301275849342346191e-02 -6.214526947587728500e-03
-3.377121686935424805e-02 1.559304445981979370e-01 -1.039140000939369202e-01 -9.433456696569919586e-03 2.613709568977355957e-01 -1.463128626346588135e-01 1.390263885259628296e-01 -2.408743202686309814e-01 2.792302668094635010e-01 -2.473135441541671753e-01 3.234725892543792725e-01 -1.233328953385353088e-01 5.923499912023544312e-02 -1.740760654211044312e-01 -1.979632377624511719e-01 -2.827944457530975342e-01 -7.644483447074890137e-02 1.726538240909576416e-01 -1.634798794984817505e-01 -2.416403777897357941e-02 1.722870022058486938e-01 -7.693494111299514771e-02 9.135510772466659546e-02 -2.284536808729171753e-01 1.408443748950958252e-01 3.063522875308990479e-01 -7.200387120246887207e-02 1.596976071596145630e-01 -5.066387727856636047e-02 2.379101812839508057e-01 3.614914417266845703e-02 1.438106745481491089e-01
-8.314394205808639526e-02 5.011796578764915466e-02 8.313910663127899170e-02 -1.339217722415924072e-01 -2.326256781816482544e-01 -2.141549289226531982e-01 -2.463479340076446533e-02 -8.910094201564788818e-02 1.182338073849678040e-01 3.590841963887214661e-02 -4.004030302166938782e-02 -2.209832370281219482e-01 -3.034231662750244141e-01 -4.538856819272041321e-02 -1.389956567436456680e-03 -7.305452972650527954e-02 -2.946681380271911621e-01 3.026144802570343018e-01 -4.190307576209306717e-03 -4.258300662040710449e-01 4.261209815740585327e-02 6.830406188964843750e-02 1.112866029143333435e-02 -1.894299834966659546e-01 -5.360351130366325378e-02 5.581943318247795105e-03 -4.001919180154800415e-02 3.315243124961853027e-01 -5.929261073470115662e-02 3.157412111759185791e-01 2.168397605419158936e-01 1.585893779993057251e-01
9.076054394245147705e-02 -9.353645145893096924e-02 2.878724932670593262e-01 -2.012759149074554443e-01 9.910184144973754883e-02 -1.720955222845077515e-01 -1.960708796977996826e-01 -1.182092446833848953e-02 1.892497837543487549e-01 -1.953253298997879028e-01 2.853871285915374756e-01 -4.568310081958770752e-02 -7.242846488952636719e-02 1.892834156751632690e-01 -3.609690815210342407e-02 -1.896453052759170532e-01 2.719257175922393799e-01 1.359333246946334839e-01 2.856359183788299561e-01 -3.239335119724273682e-01 -8.878128975629806519e-02 1.497290283441543579e-01 -7.989000529050827026e-02 1.530624330043792725e-01 1.640800759196281433e-02 1.365894973278045654e-01 2.138499468564987183e-01 1.058292463421821594e-01 2.045439928770065308e-02 1.798545420169830322e-01 3.903683647513389587e-02 3.107499480247497559e-01
-1.699103713035583496e-01 -2.156649716198444366e-02 2.356303185224533081e-01 6.488815695047378540e-02 -1.013683229684829712e-01 -1.830983608961105347e-01 -1.548830717802047729e-01 -1.296885162591934204e-01 4.300686120986938477e-01 1.020655855536460876e-01 -1.052877902984619141e-01 -1.681848987936973572e-02 1.760257333517074585e-01 5.227975081652402878e-03 -2.462051510810852051e-01 -8.836468309164047241e-02 -9.279701113700866699e-02 -2.410568147897720337e-01 2.476818859577178955e-01 -2.898859083652496338e-01 -1.636392325162887573e-01 -1.594568043947219849e-02 5.476137623190879822e-02 -1.582555919885635376e-01 -2.096011489629745483e-02 3.744384050369262695e-01 -1.891212165355682373e-01 1.307841241359710693e-01 6.843435019254684448e-02 1.045734994113445282e-02 2.296109348535537720e-01 4.402697831392288208e-02
1.586189270019531250e-01 -9.059692919254302979e-02 3.650812506675720215e-01 -1.814850270748138428e-01 3.976055607199668884e-02 1.615576744079589844e-01 -1.690758615732192993e-01 -2.169316709041595459e-01 2.210013121366500854e-01 -4.724215250462293625e-03 6.316342949867248535e-02 5.351530387997627258e-02 4.174175858497619629e-02 -3.828797861933708191e-02 -1.111011356115341187e-01 -3.101832270622253418e-01 1.412760466337203979e-01 1.330825537443161011e-01 -8.719986677169799805e-02 -1.399735808372497559e-01 1.623111218214035034e-01 2.134919911623001099e-01 1.151077374815940857e-01 -2.702802419662475586e-01 1.664198935031890869e-01 3.755505383014678955e-01 3.056925833225250244e-01 3.896465897560119629e-02 -1.047304347157478333e-01 -2.710893377661705017e-02 1.431986093521118164e-01 1.029574126005172729e-01
-1.728845387697219849e-01 2.762018144130706787e-01 2.114711254835128784e-01 -2.971027791500091553e-01 1.778343319892883301e-01 -1.226818263530731201e-01 1.070089116692543030e-01 -5.264357849955558777e-02 1.546217054128646851e-01 -1.894878894090652466e-01 1.151653379201889038e-01 -1.909810453653335571e-01 1.260158512741327286e-02 9.343875199556350708e-02 -8.363399654626846313e-02 -3.747481405735015869e-01 3.442719206213951111e-02 6.985896080732345581e-02 -4.669746011495590210e-02 1.161471083760261536e-01 1.475357711315155029e-01 5.888973549008369446e-02 1.719562560319900513e-01 4.299010708928108215e-02 -5.558519437909126282e-02 4.433488547801971436e-01 -1.516864150762557983e-01 1.350855380296707153e-01 -1.808662414550781250e-01 -2.340807914733886719e-01 1.916746236383914948e-02 -1.640051305294036865e-01
1.091814190149307251e-01 8.021263778209686279e-02 1.701366454362869263e-01 -2.542419433593750000e-01 -8.922825753688812256e-02 -8.016451448202133179e-02 -1.153746545314788818e-01 -3.057880699634552002e-01 1.707774549722671509e-01 -4.093870520591735840e-02 2.706485390663146973e-01 1.044088788330554962e-02 1.621725559234619141e-01 7.157901674509048462e-02 1.815890520811080933e-01 2.689998783171176910e-02 -2.104183137416839600e-01 1.457964032888412476e-01 -9.838589280843734741e-02 -1.747246086597442627e-01 2.619222402572631836e-01 -4.746238235384225845e-03 -1.524001359939575195e-01 -3.347054868936538696e-02 -2.666971087455749512e-01 1.294360458850860596e-01 5.576955527067184448e-02 1.134203448891639709e-01 -2.859255373477935791e-01 -3.390356600284576416e-01 1.680247336626052856e-01 2.646375894546508789e-01
1.326665878295898438e-01 -2.646041512489318848e-01 2.737899124622344971e-01 -8.634924888610839844e-03 1.302682310342788696e-01 9.829544462263584137e-03 -3.974029719829559326e-01 -2.580346465110778809e-01 2.701214253902435303e-01 -4.371006041765213013e-02 1.081844121217727661e-01 -8.257785439491271973e-02 -7.089737802743911743e-02 -4.955470189452171326e-02 -3.097657673060894012e-02 -3.476762473583221436e-01 4.154582321643829346e-02 3.461720347404479980e-01 2.600288949906826019e-02 -1.302006989717483521e-01 1.497351825237274170e-01 2.757924795150756836e-01 -9.454979747533798218e-02 -2.553288340568542480e-01 -1.281650215387344360e-01 4.942731559276580811e-02 -5.447239801287651062e-02 4.780678078532218933e-02 -5.658579990267753601e-02 1.118818446993827820e-01 9.327736496925354004e-02 1.127181947231292725e-01
1.351521462202072144e-01 1.668712794780731201e-01 1.231560558080673218e-01 -2.424912601709365845e-01 -1.011933162808418274e-01 -2.686677575111389160e-01 -2.099883407354354858e-01 -1.091945245862007141e-01 -7.696612924337387085e-02 -7.146551460027694702e-02 1.746621429920196533e-01 -9.531049989163875580e-03 -5.725675448775291443e-02 1.278501152992248535e-01 3.031643033027648926e-01 -1.247797831892967224e-01 1.320244818925857544e-01 -2.003025561571121216e-01 -1.348399221897125244e-01 -2.341118007898330688e-01 -1.162760406732559204e-01 7.982210256159305573e-03 -1.115187481045722961e-01 -6.713326554745435715e-03 9.807091206312179565e-03 4.618759751319885254e-01 -2.295292541384696960e-02 4.461145959794521332e-03 -2.154922038316726685e-01 2.822554111480712891e-01 2.757883071899414062e-01 1.602886710315942764e-03
-5.894763767719268799e-02 -8.146959543228149414e-02 4.640566110610961914e-01 -1.128011196851730347e-01 1.831913441419601440e-01 -1.486720591783523560e-01 5.607280135154724121e-02 -1.756650805473327637e-01 2.625147700309753418e-01 -1.776355057954788208e-01 2.608786150813102722e-02 4.926453530788421631e-02 -1.293365657329559326e-01 6.183976680040359497e-02 -9.145234525203704834e-02 -4.098385870456695557e-01 3.965490683913230896e-02 -1.216391026973724365e-01 1.779532432556152344e-01 -2.291208654642105103e-01 8.909212052822113037e-02 -1.657032524235546589e-03 -1.311578750610351562e-01 -2.511266767978668213e-01 -1.120719835162162781e-01 1.517840772867202759e-01 -3.044085390865802765e-02 3.847362473607063293e-02 -3.379112482070922852e-01 1.189153417944908142e-01 -1.048885434865951538e-01 -7.496678084135055542e-02
-6.506689637899398804e-02 -1.202290654182434082e-01 -2.384508261457085609e-03 3.234328702092170715e-02 -1.116403043270111084e-01 -1.961416304111480713e-01 -4.164665043354034424e-01 -2.469822764396667480e-02 3.350616991519927979e-01 -1.914860680699348450e-02 1.920012682676315308e-01 1.207643151283264160e-01 7.487837970256805420e-02 -5.852301791310310364e-02 -1.432356238365173340e-01 -1.676817834377288818e-01 1.749937981367111206e-02 -4.824457317590713501e-02 -5.486242473125457764e-02 -2.068231254816055298e-01 7.312972843647003174e-02 1.785616874694824219e-01 -3.272599773481488228e-03 3.363130241632461548e-02 5.115323662757873535e-01 3.518341779708862305e-01 -4.222838580608367920e-02 1.101906746625900269e-01 -1.703969240188598633e-01 1.219947934150695801e-01 1.608191244304180145e-02 -5.635245144367218018e-02
6.907825171947479248e-02 -2.052028030157089233e-01 3.499889969825744629e-01 -1.039554923772811890e-01 2.175135612487792969e-01 -2.427458316087722778e-01 -2.757871150970458984e-01 -9.267579764127731323e-02 1.808187663555145264e-01 -1.389261782169342041e-01 6.147513911128044128e-02 -1.180797070264816284e-02 4.355761781334877014e-02 1.766319125890731812e-01 7.939343899488449097e-02 -1.068862825632095337e-01 -1.193386912345886230e-01 5.892031267285346985e-02 -8.611091971397399902e-02 -1.990644931793212891e-01 -2.049978636205196381e-02 -3.346800431609153748e-02 1.809451282024383545e-01 1.078496798872947693e-01 2.519509494304656982e-01 1.868562102317810059e-01 1.699783280491828918e-02 2.617606222629547119e-01 3.170002400875091553e-01 3.230013847351074219e-01 -1.452987492084503174e-01 1.356329768896102905e-01
-2.193352580070495605e-01 1.543743163347244263e-02 2.166986316442489624e-01 -3.178043365478515625e-01 -8.813520520925521851e-02 2.645697444677352905e-03 -1.659630686044692993e-01 1.698912307620048523e-02 3.238178789615631104e-01 -1.361530572175979614e-01 4.941767454147338867e-02 -3.721302747726440430e-01 -1.693632751703262329e-01 5.826736986637115479e-02 -2.211914211511611938e-02 -3.631022870540618896e-01 1.098721176385879517e-01 1.376693397760391235e-01 1.771867275238037109e-01 -7.633235305547714233e-02 1.316515952348709106e-01 1.084637716412544250e-01 1.338349431753158569e-01 2.466599196195602417e-01 1.036550924181938171e-01 3.408944308757781982e-01 8.207541704177856445e-02 -2.240461762994527817e-03 6.040877103805541992e-02 5.747735127806663513e-02 1.175631433725357056e-01 9.377463161945343018e-02
-1.648414582014083862e-01 -1.583767533302307129e-01 8.321575075387954712e-02 -3.481169342994689941e-01 1.799491047859191895e-01 1.543750986456871033e-02 -4.124533534049987793e-01 -4.018669202923774719e-02 3.579892218112945557e-01 -2.188607305288314819e-01 2.739521861076354980e-02 -5.914895981550216675e-02 3.759925812482833862e-02 -1.413117349147796631e-01 4.569115489721298218e-02 -1.059320569038391113e-02 8.798729628324508667e-02 -2.351714223623275757e-01 1.055587232112884521e-01 1.961974054574966431e-02 1.883374899625778198e-01 5.482755228877067566e-02 -8.961782604455947876e-02 -6.023878231644630432e-02 -2.086412906646728516e-02 3.126729428768157959e-01 -2.209227904677391052e-02 4.266436770558357239e-02 -1.250770092010498047e-01 1.128719747066497803e-01 3.419420421123504639e-01 2.021489739418029785e-01
1.030027633532881737e-03 -1.579972356557846069e-01 3.032864332199096680e-01 -7.909796386957168579e-02 1.075366698205471039e-02 8.895751833915710449e-02 1.429662704467773438e-01 -4.010692834854125977e-01 2.701292634010314941e-01 -1.109742149710655212e-01 1.569286882877349854e-01 3.282222524285316467e-02 -7.322557270526885986e-02 3.414788246154785156e-01 1.628449372947216034e-02 -3.455068767070770264e-01 -5.833309516310691833e-02 3.174065947532653809e-01 1.045186668634414673e-01 -3.157460317015647888e-02 1.508314609527587891e-01 1.481160670518875122e-01 -8.299396932125091553e-02 3.308017551898956299e-02 3.537575006484985352e-01 1.524267047643661499e-01 -4.613332822918891907e-02 3.940224274992942810e-02 3.218618035316467285e-02 -3.407308086752891541e-02 7.540842890739440918e-02 -7.866862416267395020e-02
9.642273932695388794e-02 3.064415454864501953e-01 1.612466871738433838e-01 -2.829719781875610352e-01 -4.032531380653381348e-02 -2.456739991903305054e-01 -2.055557966232299805e-01 5.147979408502578735e-02 2.913278341293334961e-01 3.144859895110130310e-02 -6.795512046664953232e-03 -1.028795987367630005e-01 -7.636501919478178024e-03 1.546355336904525757e-01 -8.513566106557846069e-02 -1.630841940641403198e-01 -3.007979504764080048e-02 3.692490607500076294e-02 -5.020255967974662781e-02 -1.197615116834640503e-01 4.724351763725280762e-01 -1.663824766874313354e-01 1.433484852313995361e-01 -6.506583094596862793e-02 -2.803367674350738525e-01 2.467408776283264160e-01 -3.758631274104118347e-02 7.516376674175262451e-02 1.429813206195831299e-01 -9.124995023012161255e-02 1.170834898948669434e-01 2.138418108224868774e-01
1.852327138185501099e-01 -2.651301026344299316e-01 1.496934443712234497e-01 -1.294129621237516403e-02 -1.223248913884162903e-01 1.660849153995513916e-01 -1.410375535488128662e-01 -2.236926257610321045e-01 1.661513298749923706e-01 -1.205213293433189392e-01 7.464166264981031418e-03 -5.574049800634384155e-02 1.521597802639007568e-01 2.085704505443572998e-01 -1.983107775449752808e-01 -2.542573213577270508e-01 -5.932714790105819702e-02 -2.370521426200866699e-01 1.055257245898246765e-01 -2.642421722412109375e-01 1.233091428875923157e-01 -8.278199285268783569e-02 -2.401815950870513916e-01 -1.355988532304763794e-01 -6.048572808504104614e-02 1.450560614466667175e-02 -8.435157686471939087e-02 3.244148194789886475e-01 -2.980043888092041016e-01 2.626922130584716797e-01 1.535787731409072876e-01 -8.935537934303283691e-02
4.247394576668739319e-02 -8.703444153070449829e-02 3.368434607982635498e-01 -9.385995566844940186e-02 2.643774151802062988e-01 -1.134141460061073303e-01 -1.762149333953857422e-01 -2.798831164836883545e-01 3.225329220294952393e-01 -1.039110645651817322e-01 7.223002612590789795e-03 -1.617194861173629761e-01 -1.228275224566459656e-01 1.097584068775177002e-01 -9.930545091629028320e-02 -3.585843443870544434e-01 8.401672355830669403e-03 1.908763945102691650e-01 4.821927472949028015e-02 -2.124979496002197266e-01 1.745587885379791260e-01 1.370394043624401093e-02 -1.060482040047645569e-01 -1.792644709348678589e-01 -1.937468498945236206e-01 8.008652925491333008e-02 -1.649036705493927002e-01 -1.466989517211914062e-01 -1.754363924264907837e-01 1.984308958053588867e-01 -4.652904346585273743e-02 -2.158392816781997681e-01
-1.773082762956619263e-01 -1.386059224605560303e-01 1.933726817369461060e-01 1.941300579346716404e-03 4.793432727456092834e-02 -1.452876776456832886e-01 -1.274923384189605713e-01 -7.755722850561141968e-02 2.087641954421997070e-01 -2.609758675098419189e-01 3.478793501853942871e-01 9.048681706190109253e-02 -1.172726601362228394e-01 2.481574118137359619e-01 -6.477094441652297974e-02 -2.602927759289741516e-02 7.159139961004257202e-02 -2.046677768230438232e-01 2.054258733987808228e-01 -1.477970480918884277e-01 2.484846711158752441e-01 -5.487917736172676086e-02 1.684306561946868896e-02 -6.313673220574855804e-03 7.075768895447254181e-03 1.320097595453262329e-01 8.833812549710273743e-03 2.077823430299758911e-01 -1.259701102972030640e-01 2.051090151071548462e-01 4.653512537479400635e-01 1.838894635438919067e-01
-2.535703480243682861e-01 5.986311659216880798e-02 1.407812535762786865e-01 -3.258950635790824890e-02 4.740957543253898621e-02 -3.836924955248832703e-02 1.438411697745323181e-02 -1.379478275775909424e-01 -3.461164236068725586e-02 -8.344994857907295227e-03 3.075025975704193115e-01 8.978095650672912598e-02 1.846823990345001221e-01 3.131861090660095215e-01 -2.795286662876605988e-02 -1.431897934526205063e-02 7.569500058889389038e-02 3.617929667234420776e-02 -2.907625958323478699e-02 -2.425913810729980469e-01 1.579753607511520386e-01 -1.507231742143630981e-01 -1.058922633528709412e-01 -2.326884865760803223e-01 -1.849426478147506714e-01 3.366096913814544678e-01 -1.187020838260650635e-01 1.514531672000885010e-01 -1.779060363769531250e-01 1.758644729852676392e-01 4.490311741828918457e-01 1.506777107715606689e-01
1.277988404035568237e-01 -2.494798898696899414e-01 1.080090329051017761e-01 -1.773936152458190918e-01 -1.178726404905319214e-01 -8.496884256601333618e-02 -2.897716164588928223e-01 -2.812691330909729004e-01 2.426057755947113037e-01 -1.306468844413757324e-01 1.704787164926528931e-01 -1.079138442873954773e-01 8.754896372556686401e-02 5.048886314034461975e-02 2.044533193111419678e-01 -1.303664892911911011e-01 2.414892055094242096e-02 -8.263377472758293152e-03 5.529562011361122131e-02 -5.213482305407524109e-02 3.848980367183685303e-01 1.034745201468467712e-01 8.434540778398513794e-02 -4.075470268726348877e-01 -1.007686555385589600e-01 8.512484282255172729e-02 2.065534703433513641e-02 2.337366044521331787e-01 2.593554183840751648e-02 -1.083981618285179138e-01 1.196956783533096313e-01 2.659981846809387207e-01
-2.809373196214437485e-03 -1.612265557050704956e-01 6.213570013642311096e-02 3.614416113123297691e-03 6.873565167188644409e-02 -1.477720141410827637e-01 -3.434254229068756104e-01 -1.234433874487876892e-01 3.829845190048217773e-01 2.244390398263931274e-01 1.736868321895599365e-01 4.516986384987831116e-02 -5.503236874938011169e-02 1.731560826301574707e-01 -1.645528227090835571e-01 -9.441794455051422119e-02 2.234097570180892944e-01 2.399644851684570312e-01 -3.189652785658836365e-02 -3.081388175487518311e-01 -1.130122244358062744e-01 1.731288284063339233e-01 9.031641483306884766e-02 -1.587628573179244995e-02 -1.948466449975967407e-01 8.779964596033096313e-02 -1.985296420753002167e-02 1.366821974515914917e-01 -1.209333762526512146e-01 3.069576621055603027e-01 2.822643220424652100e-01 6.507696211338043213e-02
6.799995154142379761e-02 1.498556789010763168e-02 1.812252402305603027e-02 -1.235688030719757080e-01 -1.648725569248199463e-01 -1.099245026707649231e-01 9.310346096754074097e-02 -2.768555581569671631e-01 4.118245244026184082e-01 -1.871483325958251953e-01 2.190812081098556519e-01 4.840402305126190186e-02 -7.340495288372039795e-02 1.631233841180801392e-01 9.100985527038574219e-02 -2.244503796100616455e-01 2.893466949462890625e-01 1.460753846913576126e-02 4.220343753695487976e-02 -1.635476350784301758e-01 2.466453313827514648e-01 2.158989012241363525e-01 3.287660777568817139e-01 -1.539421528577804565e-01 2.020239084959030151e-01 2.235899567604064941e-01 2.768156304955482483e-02 4.348088428378105164e-02 -1.233207657933235168e-01 -3.294380381703376770e-02 7.128597795963287354e-02 2.069175243377685547e-01
9.892258048057556152e-02 -1.884624063968658447e-01 1.481885612010955811e-01 -5.893846228718757629e-02 6.898325681686401367e-02 -8.388811349868774414e-02 1.563681848347187042e-02 -7.558621466159820557e-02 8.452074229717254639e-02 -1.675611734390258789e-01 8.840389549732208252e-02 5.427674390375614166e-03 -2.062611579895019531e-01 -1.646692901849746704e-01 -1.159900501370429993e-01 -2.325400561094284058e-01 -5.164792016148567200e-02 3.050745129585266113e-01 2.007942795753479004e-01 -2.424477934837341309e-01 5.084415674209594727e-01 3.208845853805541992e-02 8.903571218252182007e-02 -2.927307188510894775e-01 1.909806579351425171e-01 1.386351287364959717e-01 1.264016628265380859e-01 2.211618721485137939e-01 -4.203310236334800720e-02 2.315679937601089478e-01 7.706651091575622559e-02 -3.666131943464279175e-02
1.558457762002944946e-01 -1.573620587587356567e-01 8.167951554059982300e-02 -7.632473111152648926e-02 -2.133167535066604614e-01 -2.328615486621856689e-01 4.913560673594474792e-02 -1.241088137030601501e-01 8.659850805997848511e-03 -1.674675792455673218e-01 -8.436923474073410034e-02 -5.537373572587966919e-02 -2.228602916002273560e-01 1.287428289651870728e-01 4.951243847608566284e-02 -1.913231015205383301e-01 5.511132534593343735e-03 3.888940066099166870e-02 -1.005384102463722229e-01 -3.124911189079284668e-01 1.946704238653182983e-01 2.112146615982055664e-01 2.258410751819610596e-01 -3.443955183029174805e-01 -1.796725243330001831e-01 4.344208240509033203e-01 -7.003499567508697510e-02 4.395617544651031494e-02 1.318772584199905396e-01 1.179897785186767578e-01 1.108304560184478760e-01 2.108194679021835327e-01
8.859637379646301270e-02 1.312395781278610229e-01 1.312617659568786621e-01 -3.438906669616699219e-01 -2.333800792694091797e-01 -1.665907949209213257e-01 -3.768534958362579346e-01 -2.092159539461135864e-01 6.364540755748748779e-02 -1.320705562829971313e-01 4.026732593774795532e-02 -1.465755403041839600e-01 -1.407650182954967022e-03 -6.010453775525093079e-02 1.157295033335685730e-01 -1.079741641879081726e-01 -1.227385946549475193e-03 -2.881810963153839111e-01 -1.740847975015640259e-01 -1.668256968259811401e-01 3.259151428937911987e-02 1.595817357301712036e-01 -1.012901961803436279e-01 -1.471863836050033569e-01 -4.189267288893461227e-03 4.377911090850830078e-01 2.335550338029861450e-01 -1.089804247021675110e-01 -3.194819903001189232e-03 8.685600012540817261e-02 3.443767875432968140e-02 1.779909431934356689e-01
2.249056100845336914e-02 -2.861544489860534668e-01 2.126378864049911499e-01 -2.648693621158599854e-01 1.610100120306015015e-01 2.842653542757034302e-02 -1.722402125597000122e-02 -1.919499337673187256e-01 -1.015420034527778625e-01 -2.787895500659942627e-02 -3.641379298642277718e-03 -1.634759753942489624e-01 -8.086749911308288574e-02 -8.970096707344055176e-02 -3.271882832050323486e-01 -2.651713490486145020e-01 -1.142233759164810181e-01 3.814249485731124878e-02 7.920759916305541992e-02 -2.411920577287673950e-01 2.964905202388763428e-01 1.044259220361709595e-01 -1.026692241430282593e-01 -3.346133530139923096e-01 1.578599512577056885e-01 1.395249664783477783e-01 -7.721871882677078247e-02 -3.488229960203170776e-02 -1.213077381253242493e-01 -1.988496817648410797e-02 3.523481488227844238e-01 1.322556287050247192e-01
8.677647449076175690e-03 -3.438766002655029297e-01 -2.389006316661834717e-02 -2.227457761764526367e-01 -2.276768088340759277e-01 -2.614449262619018555e-01 8.233515173196792603e-02 4.412507638335227966e-02 1.343608498573303223e-01 -9.582997113466262817e-02 2.184015661478042603e-01 -1.044503599405288696e-01 -7.107583433389663696e-02 5.090136080980300903e-02 -9.096476435661315918e-02 -9.621027857065200806e-02 -3.555410206317901611e-01 2.063423842191696167e-01 1.020082905888557434e-01 -3.041777312755584717e-01 6.080541759729385376e-02 -4.792907740920782089e-03 3.664501383900642395e-02 -7.798202335834503174e-02 -1.883990466594696045e-01 3.234436511993408203e-01 -1.556104570627212524e-01 1.039615422487258911e-01 -1.801638007164001465e-01 2.759704887866973877e-01 1.567882001399993896e-01 1.254001259803771973e-02
-5.338786542415618896e-02 -1.829403042793273926e-01 1.980646401643753052e-01 -1.519771069288253784e-01 -2.515746355056762695e-01 -1.655691415071487427e-01 4.289910197257995605e-02 -1.161252483725547791e-01 7.105077803134918213e-02 -1.952310502529144287e-01 2.916912436485290527e-01 -2.105849087238311768e-01 5.259753018617630005e-02 2.285320311784744263e-01 1.044627204537391663e-01 -1.531020998954772949e-01 -3.043215870857238770e-01 7.068412750959396362e-02 1.737263351678848267e-01 -3.023210465908050537e-01 6.371299177408218384e-02 1.110716983675956726e-01 -1.407431811094284058e-01 -9.589707851409912109e-02 -2.121243625879287720e-01 1.306884735822677612e-01 -1.009936537593603134e-02 3.570678532123565674e-01 -1.723002195358276367e-01 1.923185884952545166e-01 -1.287821307778358459e-02 -1.108376979827880859e-01
6.149762775748968124e-03 2.025517448782920837e-02 2.526175975799560547e-01 -2.172174900770187378e-01 9.932786971330642700e-02 -1.538852006196975708e-01 -1.921710669994354248e-01 -2.341486662626266479e-01 -3.450047969818115234e-02 1.105304211378097534e-01 3.564909696578979492e-01 -6.447850167751312256e-02 -9.449425339698791504e-02 4.835291579365730286e-02 -3.798120422288775444e-03 -2.681933939456939697e-01 2.435781806707382202e-01 1.426870077848434448e-01 -3.466915488243103027e-01 -1.794006973505020142e-01 3.340985998511314392e-02 1.658601313829421997e-01 -2.049653083086013794e-01 1.444411724805831909e-01 1.317086666822433472e-01 1.084738373756408691e-01 -7.052160054445266724e-02 -2.689852938055992126e-02 -4.412274807691574097e-02 4.139404892921447754e-01 3.697444126009941101e-02 4.848212003707885742e-02
3.600479960441589355e-01 -7.189973443746566772e-02 2.648173272609710693e-01 -1.240372806787490845e-01 -3.008296340703964233e-02 -5.857094749808311462e-02 -1.668049991130828857e-01 -1.886804699897766113e-01 -8.847346901893615723e-02 -4.981352761387825012e-02 1.460482031106948853e-01 -2.201990932226181030e-01 1.482619941234588623e-01 1.206033825874328613e-01 5.922351777553558350e-02 -5.109657347202301025e-02 -2.811381220817565918e-01 4.603661224246025085e-02 8.865365386009216309e-02 -2.348774075508117676e-01 3.084048628807067871e-01 1.173557043075561523e-01 -8.676873147487640381e-02 -2.452768236398696899e-01 1.471135392785072327e-02 3.403781056404113770e-01 -5.680892616510391235e-02 2.377542108297348022e-01 6.355417519807815552e-02 -8.720715343952178955e-02 -4.774022847414016724e-02 2.804267108440399170e-01
-1.235803440213203430e-01 -6.021896749734878540e-02 7.372839003801345825e-02 -1.811981499195098877e-01 3.621251285076141357e-01 2.709586918354034424e-01 -1.865081042051315308e-01 -7.884406298398971558e-02 8.165386505424976349e-03 1.059451489709317684e-03 9.822224080562591553e-02 -1.658372022211551666e-02 -1.213305890560150146e-01 3.128945231437683105e-01 -2.951181866228580475e-02 -2.054363191127777100e-01 1.552773453295230865e-02 -9.161848574876785278e-02 -2.150490134954452515e-02 -1.091727986931800842e-01 1.279514133930206299e-01 1.904786974191665649e-01 -2.514943480491638184e-01 -1.945085823535919189e-01 -1.670257747173309326e-01 5.267308354377746582e-01 -1.727538406848907471e-01 1.091833934187889099e-01 -6.829949468374252319e-02 -1.539410208351910114e-03 7.095825672149658203e-02 5.037137307226657867e-03
-1.406579017639160156e-01 -2.087829560041427612e-01 1.066133901476860046e-01 -6.747385859489440918e-02 3.671187162399291992e-02 -1.916403472423553467e-01 -2.369296997785568237e-01 5.583043396472930908e-02 2.276843041181564331e-02 9.612473100423812866e-02 -5.464741587638854980e-02 1.760979443788528442e-01 1.436930745840072632e-01 1.692173071205615997e-02 -2.489558458328247070e-01 -9.934256970882415771e-02 -2.142930328845977783e-01 1.130670681595802307e-01 -8.481416106224060059e-02 -4.009056985378265381e-01 2.891657054424285889e-01 -3.329158946871757507e-02 1.819837242364883423e-01 9.168698452413082123e-03 -7.851351052522659302e-02 2.368430942296981812e-01 -2.261493802070617676e-01 1.730141602456569672e-02 -1.759236007928848267e-01 -3.213258981704711914e-01 1.899151206016540527e-01 -2.414979934692382812e-01
6.812719255685806274e-02 -2.696916162967681885e-01 4.004999697208404541e-01 -1.032361164689064026e-01 1.749804764986038208e-01 2.991253323853015900e-02 -3.733549714088439941e-01 -2.771392166614532471e-01 1.516709178686141968e-01 -3.050091117620468140e-02 1.620724350214004517e-01 1.770530939102172852e-01 -6.677324324846267700e-02 -6.840582937002182007e-02 -2.790218219161033630e-03 -3.436925411224365234e-01 -4.369327798485755920e-02 2.062772810459136963e-01 -8.936802297830581665e-02 -1.319797784090042114e-01 -8.578138053417205811e-02 -6.030633673071861267e-02 -6.225827382877469063e-04 -1.593200862407684326e-01 -3.734169527888298035e-02 -1.034677848219871521e-01 3.851247951388359070e-02 8.837184309959411621e-02 -1.481508761644363403e-01 -5.482167005538940430e-02 3.169471621513366699e-01 2.049111574888229370e-01
1.406774222850799561e-01 2.473514825105667114e-01 2.807236015796661377e-01 -2.046237736940383911e-01 -4.332424700260162354e-02 -3.047769069671630859e-01 -2.419710755348205566e-01 -4.921549931168556213e-02 5.271104350686073303e-02 -2.994130179286003113e-02 1.502667814493179321e-01 5.323458462953567505e-02 -1.672972366213798523e-02 9.414984285831451416e-02 -1.546201556921005249e-01 -3.440280556678771973e-01 1.085177510976791382e-01 5.704415217041969299e-02 -2.448656857013702393e-01 -7.463814318180084229e-02 2.615432143211364746e-01 2.357715666294097900e-01 -1.044844835996627808e-02 -2.619306147098541260e-01 3.402069509029388428e-01 1.504839304834604263e-02 -1.446859389543533325e-01 7.596269994974136353e-02 -7.561920210719108582e-03 1.997880786657333374e-01 5.303580686450004578e-02 -5.822191387414932251e-02
-2.845781445503234863e-01 2.849309705197811127e-02 -3.781443834304809570e-02 -7.919823378324508667e-02 -8.824749290943145752e-02 -3.115854971110820770e-02 -1.482347398996353149e-01 -1.631649136543273926e-01 2.809981405735015869e-01 -2.687883973121643066e-01 9.511355310678482056e-02 -5.681581422686576843e-02 -1.048275530338287354e-01 8.270821720361709595e-02 -2.041665911674499512e-01 9.036363661289215088e-02 -2.400056868791580200e-01 -2.244411855936050415e-01 -1.280751228332519531e-01 -3.087996840476989746e-01 -2.496095895767211914e-01 9.476199001073837280e-02 -1.834403276443481445e-01 -1.171965077519416809e-01 7.628807425498962402e-02 2.486907690763473511e-01 -2.731395065784454346e-01 4.155224189162254333e-02 1.066994667053222656e-01 9.065880626440048218e-02 3.461789488792419434e-01 -1.165195927023887634e-02
2.092491090297698975e-01 -8.643042296171188354e-02 1.059634014964103699e-01 3.551588952541351318e-02 -2.643393352627754211e-02 -1.142421439290046692e-01 -9.883438050746917725e-02 -1.809021830558776855e-01 1.932953596115112305e-01 -2.358996123075485229e-01 -1.013755202293395996e-01 -2.598581910133361816e-01 -2.732037901878356934e-01 -9.891885519027709961e-02 -1.641508750617504120e-02 -2.269951701164245605e-01 3.020890243351459503e-02 -1.770600974559783936e-01 9.828305244445800781e-02 -4.701069891452789307e-01 2.094991952180862427e-01 3.694334626197814941e-02 1.326970942318439484e-02 -1.698103994131088257e-01 -2.280773371458053589e-01 2.169314622879028320e-01 -6.234280392527580261e-02 9.443663060665130615e-02 2.800560295581817627e-01 -2.181169018149375916e-02 1.354361027479171753e-01 1.632534861564636230e-01
3.244770318269729614e-02 -6.531708687543869019e-02 1.827859133481979370e-01 -3.376775979995727539e-01 1.436346322298049927e-01 -1.606812179088592529e-01 -1.712691932916641235e-01 -7.809635251760482788e-02 4.129343926906585693e-01 -3.669553622603416443e-02 1.884072571992874146e-01 -1.291349232196807861e-01 -1.992576420307159424e-01 2.206316888332366943e-01 -9.515510499477386475e-02 -1.740686148405075073e-01 1.795945167541503906e-01 2.107242941856384277e-01 1.531664431095123291e-01 -2.031696885824203491e-01 -1.684334576129913330e-01 6.143183261156082153e-02 -4.505316726863384247e-03 1.728639751672744751e-01 3.473143577575683594e-01 1.299012601375579834e-01 -1.035428345203399658e-01 -6.723997741937637329e-02 -8.262177556753158569e-02 1.381340809166431427e-02 2.078531868755817413e-02 2.235078662633895874e-01
1.992139369249343872e-01 -3.114511026069521904e-03 3.881055712699890137e-01 -2.303236573934555054e-01 1.718444079160690308e-01 -2.408818714320659637e-02 -1.629647016525268555e-01 4.099022131413221359e-03 3.563602641224861145e-02 -1.678058058023452759e-01 1.052751298993825912e-02 -2.355717271566390991e-01 -3.093691468238830566e-01 -8.818689966574311256e-04 -2.357237637042999268e-01 -2.094048708677291870e-01 -2.733576484024524689e-02 1.458655148744583130e-01 -1.407684683799743652e-01 -1.487922519445419312e-01 1.728237420320510864e-01 1.469909548759460449e-01 -1.372589021921157837e-01 -3.239976167678833008e-01 -2.166825979948043823e-01 1.371815502643585205e-01 -2.354035824537277222e-01 2.199801206588745117e-01 6.168865412473678589e-02 6.897122412919998169e-02 4.004315286874771118e-02 2.783084474503993988e-02
-1.533915996551513672e-01 -2.223865091800689697e-01 5.007299780845642090e-02 1.887140572071075439e-01 -1.087412536144256592e-01 -2.481900155544281006e-01 -2.690119445323944092e-01 -4.392669722437858582e-02 3.725221753120422363e-01 1.975080370903015137e-02 4.410670604556798935e-03 4.718423821032047272e-03 -9.420867264270782471e-02 -5.298257246613502502e-02 2.582367137074470520e-02 -8.836746215820312500e-02 1.307426858693361282e-02 -1.900535635650157928e-02 -2.280224263668060303e-01 -2.454351335763931274e-01 1.039208024740219116e-01 2.605191171169281006e-01 -4.952297359704971313e-02 -2.876939997076988220e-02 4.295731484889984131e-01 3.702024817466735840e-01 -1.188062801957130432e-01 1.035747528076171875e-01 -1.938477605581283569e-01 8.154635317623615265e-03 1.956648752093315125e-02 -5.143972486257553101e-02
1.525484621524810791e-01 6.123790517449378967e-02 2.214804440736770630e-01 -2.435659021139144897e-01 4.253888502717018127e-02 -1.338001638650894165e-01 3.354651108384132385e-02 -3.564811348915100098e-01 1.336042881011962891e-01 -2.865670919418334961e-01 -2.287478297948837280e-01 -1.782626658678054810e-01 -8.957891911268234253e-02 2.608916023746132851e-03 -9.441651403903961182e-02 -2.744453549385070801e-01 -5.199777707457542419e-02 8.171713352203369141e-02 -2.866889163851737976e-02 -1.832738518714904785e-01 1.544495970010757446e-01 2.419418394565582275e-01 -3.699412643909454346e-01 1.366426050662994385e-01 -1.406859308481216431e-01 1.581301093101501465e-01 -5.600060336291790009e-03 2.425406724214553833e-01 -1.004553139209747314e-01 -7.288853079080581665e-02 2.932117693126201630e-02 1.967617273330688477e-01
-2.610423266887664795e-01 -9.679113328456878662e-02 2.131393998861312866e-01 -1.536753028631210327e-01 1.648319512605667114e-01 -1.349603384733200073e-01 -1.648384928703308105e-01 -2.167346179485321045e-01 3.234984576702117920e-01 -1.630989164113998413e-01 4.768283665180206299e-02 -2.416149526834487915e-01 -7.390313781797885895e-03 -4.586075618863105774e-02 -1.264208853244781494e-01 -1.290267854928970337e-01 2.693931758403778076e-02 -4.231938421726226807e-01 -1.067804545164108276e-01 -3.000653982162475586e-01 1.511043310165405273e-01 2.698039449751377106e-02 2.285887300968170166e-01 -3.788156434893608093e-02 1.944467723369598389e-01 1.128373891115188599e-01 1.220691483467817307e-02 1.742339283227920532e-01 2.334707677364349365e-01 1.953652873635292053e-02 -9.785910695791244507e-02 -5.656151846051216125e-02
-2.197853773832321167e-01 -4.111948609352111816e-02 4.038330018520355225e-01 6.998569518327713013e-02 -5.688991770148277283e-02 -1.075282469391822815e-01 -1.911259740591049194e-01 -3.128930032253265381e-01 7.877174764871597290e-02 4.702712595462799072e-02 3.194502890110015869e-01 2.494391798973083496e-02 -2.405961751937866211e-01 -1.399910356849431992e-02 -9.329627454280853271e-02 -8.721005916595458984e-02 -7.216231524944305420e-02 1.050334721803665161e-01 -2.710688710212707520e-01 -1.388830542564392090e-01 2.194665670394897461e-01 -3.726598247885704041e-02 2.350842021405696869e-02 -2.640173584222793579e-02 -2.331903949379920959e-02 5.629688035696744919e-03 7.315248996019363403e-02 4.094452559947967529e-01 -2.121211737394332886e-01 -2.020806223154067993e-01 1.644369959831237793e-01 3.257615119218826294e-02
1.491976380348205566e-01 -1.016067340970039368e-01 3.429081737995147705e-01 -2.692615389823913574e-01 1.257777661085128784e-01 -1.401591207832098007e-02 -8.178187161684036255e-02 -1.752004027366638184e-01 9.874027222394943237e-02 -9.115649759769439697e-02 8.938023447990417480e-02 -1.796425431966781616e-01 -1.546344608068466187e-01 -1.443855464458465576e-01 -1.215073466300964355e-01 -2.396884709596633911e-01 4.591126739978790283e-02 2.448352873325347900e-01 2.098823785781860352e-01 -4.336795806884765625e-01 2.189474999904632568e-01 1.017051935195922852e-01 -5.210921540856361389e-02 -2.667649388313293457e-01 -1.492819190025329590e-01 8.957026898860931396e-02 -9.891566634178161621e-02 1.854493618011474609e-01 -1.112344190478324890e-01 -1.691559702157974243e-02 9.351599961519241333e-02 1.624975204467773438e-01
-1.929396688938140869e-01 -7.225345820188522339e-02 9.494165331125259399e-02 1.649124324321746826e-01 8.278774470090866089e-02 -2.721705734729766846e-01 -3.915582597255706787e-02 -2.859012484550476074e-01 3.337129056453704834e-01 -1.881008297204971313e-01 1.455901116132736206e-01 -4.318659007549285889e-02 9.127010405063629150e-02 -1.737474948167800903e-01 1.230548769235610962e-01 -4.382283985614776611e-02 6.214038655161857605e-02 1.791354864835739136e-01 6.731568276882171631e-02 -4.246135652065277100e-01 -2.883958630263805389e-02 -8.235451579093933105e-02 -1.136658489704132080e-01 7.532823830842971802e-02 1.146572455763816833e-01 3.467395901679992676e-01 -1.078878268599510193e-01 2.085608690977096558e-01 -1.998741328716278076e-01 -6.354530900716781616e-02 2.284155935049057007e-01 9.516288526356220245e-03
-2.303178608417510986e-01 1.464984714984893799e-01 1.318934261798858643e-01 -1.358928233385086060e-01 4.022972285747528076e-01 1.168204396963119507e-01 -4.209769964218139648e-01 -1.430742740631103516e-01 1.302693933248519897e-01 -8.919927477836608887e-02 1.629725545644760132e-01 -9.770485758781433105e-02 1.081861928105354309e-01 1.997261643409729004e-01 -1.552296429872512817e-01 -3.411556780338287354e-01 -8.618286997079849243e-02 8.290227502584457397e-03 -7.918693125247955322e-02 -3.576040267944335938e-02 2.265163660049438477e-01 5.697001516819000244e-02 3.660421073436737061e-02 5.168926343321800232e-02 1.058625709265470505e-02 1.644542664289474487e-01 -9.858048707246780396e-02 3.715039789676666260e-02 -1.995671391487121582e-01 3.314939886331558228e-02 3.217054009437561035e-01 -8.395054191350936890e-02
-4.189141690731048584e-01 -7.306213676929473877e-02 2.770358324050903320e-01 7.343307137489318848e-03 3.436875715851783752e-02 -1.884486079216003418e-01 1.696768999099731445e-01 -1.567641198635101318e-01 1.373783797025680542e-01 -8.196089416742324829e-02 2.205909043550491333e-01 -1.647634953260421753e-01 1.302858889102935791e-01 2.244459688663482666e-01 9.678319841623306274e-02 -2.613181769847869873e-01 1.788144409656524658e-01 2.543267607688903809e-02 -3.479731082916259766e-02 -1.362442374229431152e-01 9.413729608058929443e-02 6.551834288984537125e-03 -1.051438450813293457e-01 2.321560168638825417e-03 -1.547178030014038086e-01 3.860863149166107178e-01 1.163461059331893921e-01 1.519530713558197021e-01 -1.477439254522323608e-01 1.908377856016159058e-01 2.515513300895690918e-01 4.895475506782531738e-02
-2.804389409720897675e-02 1.621022820472717285e-02 9.447031654417514801e-03 1.472134739160537720e-01 -2.067957818508148193e-01 2.329100668430328369e-01 -1.415798366069793701e-01 -3.235954642295837402e-01 3.130018115043640137e-01 -1.001148205250501633e-02 3.060019016265869141e-02 -2.635767459869384766e-01 1.685357466340065002e-02 4.284135997295379639e-02 1.459081470966339111e-01 -3.141139149665832520e-01 2.282488346099853516e-02 -5.417004600167274475e-02 4.046021029353141785e-02 -2.551782429218292236e-01 2.612912654876708984e-01 -1.167825832962989807e-01 -1.184835806488990784e-01 -1.877788081765174866e-02 -7.657945156097412109e-02 2.797639667987823486e-01 -1.265645474195480347e-01 3.443688154220581055e-01 -6.794735789299011230e-02 -3.002379555255174637e-03 2.200871706008911133e-01 -1.629357039928436279e-01
-4.688622429966926575e-02 -2.695765793323516846e-01 7.591246068477630615e-02 -1.509083956480026245e-01 1.041083410382270813e-01 8.967677503824234009e-02 -1.984627097845077515e-01 -5.514663457870483398e-01 4.511165320873260498e-01 -3.233922123908996582e-01 9.984833747148513794e-02 1.186520084738731384e-01 -2.743311971426010132e-02 1.019280683249235153e-02 -1.211209669709205627e-01 6.300152838230133057e-02 3.858499228954315186e-02 4.471414536237716675e-02 -4.026544094085693359e-02 -1.987535506486892700e-01 1.522352173924446106e-02 -1.992442645132541656e-02 1.334821879863739014e-01 8.369851857423782349e-02 9.069469571113586426e-02 1.368914842605590820e-01 2.240345627069473267e-02 1.820591837167739868e-02 -2.752241492271423340e-02 1.521728336811065674e-01 -3.008433803915977478e-02 2.447392791509628296e-01
-2.611070126295089722e-02 -3.531543612480163574e-01 6.202099472284317017e-02 -2.220572680234909058e-01 -2.307120114564895630e-01 -1.318169534206390381e-01 1.431821286678314209e-01 -1.129768206737935543e-03 1.294850856065750122e-01 -9.614379703998565674e-02 2.499702274799346924e-01 -2.486614733934402466e-01 -1.472296565771102905e-01 1.728666275739669800e-01 -4.941794276237487793e-02 -1.636116206645965576e-01 -3.524877727031707764e-01 1.213941350579261780e-01 -2.633161609992384911e-03 -3.676260411739349365e-01 6.473822891712188721e-02 1.331834197044372559e-01 4.437251016497612000e-02 -1.389766763895750046e-02 -2.285604327917098999e-01 1.664754748344421387e-01 -1.687723100185394287e-01 1.816700696945190430e-01 -1.378871649503707886e-01 6.800352036952972412e-02 1.788415610790252686e-01 6.281302124261856079e-02
7.688517123460769653e-02 -2.278558015823364258e-01 1.902624815702438354e-01 -1.575497984886169434e-01 9.536751359701156616e-02 1.648296564817428589e-01 -8.844374120235443115e-02 -1.806414425373077393e-01 1.837363690137863159e-01 -1.305338591337203979e-01 -1.010065451264381409e-01 -1.426026225090026855e-01 -1.012002751231193542e-01 -2.414084523916244507e-01 -1.025836244225502014e-01 -4.072225987911224365e-01 -1.265221834182739258e-01 2.035049349069595337e-01 1.470161527395248413e-01 -3.639933764934539795e-01 1.017993018031120300e-01 1.277611106634140015e-01 -2.114297263324260712e-02 -2.476404160261154175e-01 -1.589377410709857941e-02 1.653431057929992676e-01 -1.213831678032875061e-01 2.772197425365447998e-01 -5.285160616040229797e-03 5.855734460055828094e-03 2.311455905437469482e-01 7.463363558053970337e-02
-1.653591543436050415e-01 3.796506673097610474e-02 1.524189114570617676e-01 -3.308191001415252686e-01 2.919719219207763672e-01 5.820342339575290680e-03 -6.655740737915039062e-02 1.080342382192611694e-01 3.942634463310241699e-01 -1.566012352705001831e-01 3.023757934570312500e-01 1.477828770875930786e-01 -4.008234944194555283e-03 1.256328374147415161e-01 -1.261285389773547649e-03 -2.926937043666839600e-01 -2.277532517910003662e-01 8.758434653282165527e-02 -1.663654893636703491e-01 -1.043631695210933685e-02 -6.205662153661251068e-03 2.241142280399799347e-02 -8.929154276847839355e-02 7.765469700098037720e-02 -1.500357538461685181e-01 1.877361536026000977e-01 -1.793184578418731689e-01 7.387335598468780518e-02 1.206699088215827942e-01 2.320429831743240356e-01 2.234032899141311646e-01 -1.639967411756515503e-01
5.427210032939910889e-02 -4.690909758210182190e-02 -6.568051129579544067e-02 9.290627203881740570e-03 1.904360502958297729e-01 -1.093531921505928040e-01 -5.100808143615722656e-01 -6.794791668653488159e-02 1.669224053621292114e-01 1.859213858842849731e-01 8.987440913915634155e-02 -1.211413145065307617e-01 -1.024952456355094910e-01 2.807644903659820557e-01 -8.435651659965515137e-02 -1.094606220722198486e-01 -1.815414577722549438e-01 3.175401389598846436e-01 5.195406079292297363e-02 -2.725197076797485352e-01 2.666177041828632355e-02 -5.557721480727195740e-02 -8.334115147590637207e-02 -1.114608868956565857e-01 -1.301886700093746185e-02 2.248795777559280396e-01 -3.959730640053749084e-02 -1.198832318186759949e-01 -2.895117402076721191e-01 1.421278715133666992e-01 2.414699196815490723e-01 -1.445223689079284668e-01
3.021271899342536926e-02 -2.869037985801696777e-01 1.204834580421447754e-01 -1.680638492107391357e-01 2.171092331409454346e-01 -3.185384571552276611e-01 -2.262751609086990356e-01 -2.850556671619415283e-01 -7.995186746120452881e-02 -2.336283177137374878e-01 -1.846484243869781494e-01 2.186276763677597046e-02 -5.036233738064765930e-02 1.252534613013267517e-02 -1.113409399986267090e-01 -8.854638785123825073e-02 1.532071083784103394e-01 1.814731806516647339e-01 -2.172283679246902466e-01 -2.683092951774597168e-01 5.423074588179588318e-02 -2.810532450675964355e-01 -1.434579938650131226e-01 1.631569117307662964e-01 1.437977608293294907e-02 3.592542111873626709e-01 -6.104057654738426208e-02 4.290907457470893860e-02 -4.954487085342407227e-02 -7.677126675844192505e-02 1.329667121171951294e-01 -9.429727494716644287e-02
-1.349215209484100342e-02 -1.592543721199035645e-01 2.288190424442291260e-01 -6.702106446027755737e-02 -2.664224207401275635e-01 -2.130804359912872314e-01 2.000717818737030029e-01 -6.922687590122222900e-02 2.244974225759506226e-01 -1.604978293180465698e-01 1.165194138884544373e-01 -5.252868682146072388e-02 -8.514926582574844360e-02 1.616294831037521362e-01 6.357242166996002197e-02 -1.391624808311462402e-01 -4.295240044593811035e-01 2.462999373674392700e-01 -5.826992169022560120e-02 -3.200403749942779541e-01 5.499979481101036072e-02 7.681559771299362183e-02 1.349617913365364075e-02 -2.058855593204498291e-01 -1.368799656629562378e-01 6.676588952541351318e-02 -1.169924959540367126e-01 3.152923882007598877e-01 -2.236964181065559387e-02 1.585471332073211670e-01 6.586703658103942871e-02 -1.959214359521865845e-01
-3.397892869543284178e-04 2.025551348924636841e-02 4.120929911732673645e-02 -9.558029472827911377e-02 1.013153418898582458e-01 -2.018367648124694824e-01 -4.876351356506347656e-01 1.469565089792013168e-02 3.383342325687408447e-01 -3.137978613376617432e-01 -1.815088540315628052e-01 -2.232314497232437134e-01 -4.627772420644760132e-02 2.330459058284759521e-01 1.083362922072410583e-01 -3.078611791133880615e-01 -2.153826057910919189e-01 8.465777337551116943e-02 -3.127141296863555908e-02 -2.637557685375213623e-01 -6.912560760974884033e-02 1.308500617742538452e-01 -4.129562526941299438e-02 -3.230091929435729980e-02 -5.260125547647476196e-02 6.415284425020217896e-02 5.817734170705080032e-03 -7.450760900974273682e-02 -6.041527166962623596e-02 -2.348623275756835938e-01 1.254143714904785156e-01 -7.285359501838684082e-02
-1.616839319467544556e-01 -2.934215962886810303e-01 7.524986565113067627e-02 -4.301050677895545959e-02 2.068178355693817139e-01 -1.852864325046539307e-01 3.346715494990348816e-02 8.576385676860809326e-02 1.315610706806182861e-01 -1.933265030384063721e-01 1.041036546230316162e-01 5.300396308302879333e-02 -2.236384339630603790e-02 2.100399285554885864e-01 -1.456254627555608749e-03 1.995204202830791473e-02 -1.410882920026779175e-01 9.881106205284595490e-03 -4.981448128819465637e-02 -4.424231648445129395e-01 -3.480924293398857117e-02 -1.782478988170623779e-01 2.760701440274715424e-02 8.195924013853073120e-02 3.351359814405441284e-02 3.727590143680572510e-01 -4.904850944876670837e-02 2.928401231765747070e-01 -7.766631245613098145e-02 9.415398351848125458e-03 4.128783643245697021e-01 -1.334627568721771240e-01
-1.034869719296693802e-02 -2.084674835205078125e-01 3.454896211624145508e-01 -1.872610002756118774e-01 3.144988715648651123e-01 -9.023381769657135010e-02 -2.212991192936897278e-02 -1.048871576786041260e-01 3.441343903541564941e-01 -8.964343927800655365e-03 -3.921001031994819641e-02 -1.326851993799209595e-01 -1.562308371067047119e-01 5.698091350495815277e-03 -1.197320818901062012e-01 -3.013579547405242920e-01 2.206953912973403931e-01 -5.723812500946223736e-04 -1.449691783636808395e-02 -2.379578202962875366e-01 5.827057734131813049e-02 2.752507291734218597e-02 -2.186761945486068726e-01 -3.613340854644775391e-01 -1.263402849435806274e-01 7.853898406028747559e-02 -1.448437124490737915e-01 -3.022392094135284424e-02 -2.444221675395965576e-01 1.113377735018730164e-01 4.627449810504913330e-02 -9.919002652168273926e-02
1.286901533603668213e-01 -2.793660201132297516e-02 2.326272279024124146e-01 -1.498900353908538818e-01 4.478558301925659180e-01 -1.566338539123535156e-01 -2.133458480238914490e-02 -1.650153473019599915e-02 2.550794482231140137e-01 -6.832983344793319702e-02 1.170333027839660645e-01 -9.646424092352390289e-03 -1.793781295418739319e-02 -1.135564818978309631e-01 8.596275746822357178e-02 -3.389953970909118652e-01 -2.184391766786575317e-01 -1.880189031362533569e-02 1.776926964521408081e-01 1.451340503990650177e-02 7.179385423660278320e-02 6.350630521774291992e-02 1.659497804939746857e-02 -1.968120187520980835e-01 5.749545991420745850e-02 2.598104774951934814e-01 -2.893378734588623047e-01 -8.444971591234207153e-02 -2.143693566322326660e-01 2.659997642040252686e-01 1.571316421031951904e-01 -1.734441369771957397e-01
-1.134954616427421570e-01 -5.103821307420730591e-02 -9.559774771332740784e-03 1.170501336455345154e-01 3.350247442722320557e-01 -2.850378453731536865e-01 -1.554850488901138306e-01 -2.338750809431076050e-01 5.195447802543640137e-02 -3.272393345832824707e-01 1.570173949003219604e-01 1.287883520126342773e-01 -7.578406482934951782e-02 8.341605216264724731e-02 1.347060501575469971e-01 -1.115674525499343872e-01 -1.238467693328857422e-01 1.663297712802886963e-01 -1.795089803636074066e-02 -2.723130285739898682e-01 -3.610959649085998535e-02 2.739931643009185791e-02 1.560806576162576675e-02 -1.194999902509152889e-03 6.639380007982254028e-02 3.576068580150604248e-01 1.099038049578666687e-01 2.917019128799438477e-01 -2.298980951309204102e-01 8.051474392414093018e-02 2.330503016710281372e-01 -2.028605937957763672e-01
-6.736332923173904419e-02 2.267360985279083252e-01 2.403537034988403320e-01 -2.516339123249053955e-01 -4.931272566318511963e-02 -2.901922166347503662e-01 -2.407290786504745483e-01 -3.052233755588531494e-01 4.806663095951080322e-02 1.212158501148223877e-01 2.399134635925292969e-01 8.831173926591873169e-02 2.602151334285736084e-01 2.854003310203552246e-01 7.582006603479385376e-02 -1.381277292966842651e-01 2.317008189857006073e-02 5.248046293854713440e-02 -7.109378278255462646e-02 -1.450422406196594238e-01 2.542133927345275879e-01 1.497482806444168091e-01 1.310319155454635620e-01 1.398974657058715820e-02 -1.016406565904617310e-01 -4.160539060831069946e-02 -2.060320824384689331e-01 1.227242648601531982e-01 2.410816261544823647e-03 3.512418866157531738e-01 -2.250482141971588135e-02 4.002226516604423523e-02
-2.924484312534332275e-01 -8.916897326707839966e-02 3.460260853171348572e-02 -4.127721786499023438e-01 1.119121760129928589e-01 -4.470547661185264587e-02 -2.844544053077697754e-01 -5.944988504052162170e-02 2.248738408088684082e-01 -2.024793177843093872e-01 1.910702884197235107e-01 6.777739152312278748e-03 1.534776389598846436e-01 -6.535652279853820801e-02 -7.103932648897171021e-02 -6.230297964066267014e-03 1.739362776279449463e-01 -1.115949898958206177e-01 1.565378904342651367e-01 -9.696479141712188721e-02 1.988616436719894409e-01 4.596702754497528076e-02 -1.846050173044204712e-01 -9.258991479873657227e-02 1.490797754377126694e-02 2.797246873378753662e-01 -1.310571189969778061e-02 4.009893536567687988e-02 -3.996493294835090637e-02 -3.760221600532531738e-02 4.385924637317657471e-01 1.959443837404251099e-01
-2.955971658229827881e-01 4.681910201907157898e-02 3.061265051364898682e-01 -1.437470912933349609e-01 1.662367768585681915e-02 -2.356570810079574585e-01 -3.846178203821182251e-02 -1.709310412406921387e-01 -1.321050077676773071e-01 -1.243862658739089966e-01 9.338537603616714478e-02 -2.523156255483627319e-02 1.408831328153610229e-01 1.473658829927444458e-01 -3.468339145183563232e-02 -3.306843340396881104e-02 -6.020088680088520050e-03 -8.353883773088455200e-02 9.846646338701248169e-02 -1.962250769138336182e-01 6.610826402902603149e-02 -3.424659371376037598e-01 -4.763357341289520264e-02 -7.974635809659957886e-03 5.407950375229120255e-03 3.920826911926269531e-01 -1.595525443553924561e-02 9.394760429859161377e-02 -1.666773557662963867e-01 2.145204544067382812e-01 4.229969978332519531e-01 1.692270338535308838e-01
-5.485983565449714661e-02 -2.096471637487411499e-01 1.041395962238311768e-01 -1.826354563236236572e-01 -2.359878569841384888e-01 -3.036817014217376709e-01 -1.212870106101036072e-01 -6.833457201719284058e-02 2.278528921306133270e-02 -3.842719793319702148e-01 1.079284176230430603e-01 8.052086085081100464e-02 -1.802423894405364990e-01 -8.258073031902313232e-02 4.923267988488078117e-04 -2.116877138614654541e-01 -2.508563399314880371e-01 2.050938159227371216e-01 -5.260509997606277466e-02 -2.631709575653076172e-01 1.951426826417446136e-02 1.297127008438110352e-01 1.801206022500991821e-01 -1.293014734983444214e-01 -1.830617487430572510e-01 1.315245032310485840e-01 -2.856169641017913818e-01 -1.041564568877220154e-01 -2.399427890777587891e-01 1.777711324393749237e-02 2.100256681442260742e-01 4.987567663192749023e-02
-4.611737560480833054e-03 2.601227760314941406e-01 3.972163200378417969e-01 1.341703683137893677e-01 2.553543746471405029e-01 -2.183556109666824341e-01 -2.424351274967193604e-01 -2.118917554616928101e-02 6.314881145954132080e-02 1.889572590589523315e-01 -9.282727539539337158e-02 -4.286588355898857117e-02 2.112122476100921631e-01 3.989687561988830566e-02 -8.692375570535659790e-02 -1.869365125894546509e-01 -2.126607298851013184e-02 -2.895041108131408691e-01 -2.837556228041648865e-02 -2.956929802894592285e-01 2.327093333005905151e-01 9.863491356372833252e-02 -9.036648273468017578e-02 -1.451850086450576782e-01 -3.166959807276725769e-02 2.942717671394348145e-01 -2.106992751359939575e-01 1.224552169442176819e-01 1.154543086886405945e-02 1.363790333271026611e-01 8.843337744474411011e-02 8.000155538320541382e-02
2.046503573656082153e-01 -1.967285871505737305e-01 2.874591946601867676e-01 7.238788157701492310e-02 1.388889104127883911e-01 -6.143658235669136047e-02 -4.413732886314392090e-02 -1.018951237201690674e-01 -9.214977733790874481e-03 -6.711039692163467407e-02 -1.887311935424804688e-01 -1.998156309127807617e-02 2.054839432239532471e-01 2.924946844577789307e-01 3.265215829014778137e-02 -2.735375165939331055e-01 -2.574220001697540283e-01 7.344771921634674072e-02 8.363732695579528809e-02 -4.237890243530273438e-01 1.121991127729415894e-01 -3.144115442410111427e-03 -2.912183403968811035e-01 -1.906502246856689453e-01 -1.323313824832439423e-02 6.041370704770088196e-02 -1.516776084899902344e-01 2.835477888584136963e-01 -1.291306316852569580e-01 1.674677282571792603e-01 6.482961028814315796e-02 6.094475835561752319e-02
-3.811992108821868896e-01 5.263528227806091309e-02 3.903539776802062988e-01 -1.214944198727607727e-01 -8.244825154542922974e-02 -7.674636319279670715e-03 -1.688240170478820801e-01 -2.334656417369842529e-01 1.880684196949005127e-01 -9.407381713390350342e-02 -1.882427036762237549e-01 -2.371226670220494270e-03 2.067787349224090576e-01 9.090680629014968872e-02 -1.881036758422851562e-01 -1.547336131334304810e-01 -9.769955277442932129e-02 1.265493687242269516e-02 1.072268486022949219e-01 -2.595862932503223419e-02 1.556681282818317413e-02 -2.738787792623043060e-02 9.388370811939239502e-02 -1.578066945075988770e-01 4.822235554456710815e-02 3.376296758651733398e-01 -2.629783451557159424e-01 -1.760481446981430054e-01 1.559969503432512283e-02 1.242431625723838806e-01 3.250652849674224854e-01 -1.024921089410781860e-01
1.015331447124481201e-01 2.123794704675674438e-01 2.824142947793006897e-02 -9.639531373977661133e-02 -2.662885817699134350e-04 -3.102270364761352539e-01 -2.459219098091125488e-02 -2.397451400756835938e-01 1.517865508794784546e-01 -2.554924488067626953e-01 1.615433245897293091e-01 1.844869405031204224e-01 8.563001453876495361e-02 6.585545092821121216e-02 1.691547804512083530e-03 -3.983977138996124268e-01 -6.616605073213577271e-02 1.787545830011367798e-01 -9.122275561094284058e-02 -1.667025387287139893e-01 1.919731795787811279e-01 -1.178610846400260925e-01 1.385316401720046997e-01 1.388574391603469849e-02 -7.454355806112289429e-02 2.183761745691299438e-01 1.128407567739486694e-01 2.501957118511199951e-01 5.215906724333763123e-02 -4.225509464740753174e-01 -5.334747582674026489e-02 -7.790922373533248901e-02
2.314486205577850342e-01 -2.614059485495090485e-02 3.234774768352508545e-01 -2.394797801971435547e-01 2.411361634731292725e-01 -1.559527963399887085e-01 -1.527304798364639282e-01 -1.827904433012008667e-01 3.060546517372131348e-01 3.814642503857612610e-02 -5.955861881375312805e-02 -3.321031853556632996e-02 1.207506731152534485e-01 1.435043942183256149e-02 -2.040590196847915649e-01 -2.426819205284118652e-01 -1.959025561809539795e-01 -8.502607792615890503e-02 -9.956371039152145386e-02 -5.609192699193954468e-02 -4.766322672367095947e-02 2.524260617792606354e-02 1.480665504932403564e-01 -2.103731483221054077e-01 -2.082587331533432007e-01 4.481286108493804932e-01 2.085326164960861206e-01 -3.950811922550201416e-02 -6.727115064859390259e-02 -6.720714271068572998e-02 -5.154699459671974182e-02 -2.764286845922470093e-02
4.787006601691246033e-02 -1.841124892234802246e-01 2.767336964607238770e-01 1.469271481037139893e-01 2.987976074218750000e-01 -1.049328967928886414e-01 -2.119178920984268188e-01 -1.904971152544021606e-01 1.069485396146774292e-01 -1.664076000452041626e-01 -8.992727380245923996e-04 -7.070247083902359009e-02 2.789233624935150146e-02 -3.783775866031646729e-02 -1.600956022739410400e-01 -1.779399961233139038e-01 -3.943605720996856689e-01 2.001243978738784790e-01 5.553815886378288269e-02 -2.750113010406494141e-01 3.412669003009796143e-01 8.636333793401718140e-02 -1.398568227887153625e-02 -5.952065438032150269e-02 1.166966781020164490e-01 1.150619387626647949e-01 -1.094514429569244385e-01 -1.205803751945495605e-01 -2.335650026798248291e-01 5.951322987675666809e-02 5.153217166662216187e-02 2.538666725158691406e-01
1.183210760354995728e-01 -2.572092413902282715e-01 5.299313366413116455e-02 -1.217164099216461182e-01 -4.004915058612823486e-01 -2.391816377639770508e-01 3.718965500593185425e-02 -1.035990193486213684e-01 9.005671739578247070e-02 -1.515388935804367065e-01 1.902185976505279541e-01 -1.546295136213302612e-01 -1.658583581447601318e-01 2.273633144795894623e-02 -2.524022385478019714e-02 -1.803831756114959717e-01 -2.941641509532928467e-01 1.378405988216400146e-01 5.142800509929656982e-02 -4.618292748928070068e-01 1.823953725397586823e-02 7.383821532130241394e-03 -8.741161972284317017e-02 -5.182573571801185608e-02 -1.757162064313888550e-01 2.708554267883300781e-01 -6.242271512746810913e-02 6.949804257601499557e-03 -8.765972405672073364e-02 2.309708893299102783e-01 1.328567713499069214e-01 -3.302109614014625549e-02
-3.257162868976593018e-02 -2.734237015247344971e-01 1.430600285530090332e-01 2.089859843254089355e-01 4.647157341241836548e-02 -1.888269782066345215e-01 -2.133787423372268677e-01 -3.163966536521911621e-01 2.966179847717285156e-01 -1.578472107648849487e-01 1.059588342905044556e-01 -1.397311985492706299e-01 -1.361950486898422241e-01 -1.268281787633895874e-01 -1.493128538131713867e-01 -6.221953406929969788e-02 1.109833642840385437e-01 -1.182364765554666519e-02 -5.975379794836044312e-02 -4.106547236442565918e-01 -1.137167960405349731e-02 -7.741878926753997803e-02 9.439917653799057007e-02 -1.400321125984191895e-01 1.097545698285102844e-01 1.910787075757980347e-01 1.217555105686187744e-01 2.345107123255729675e-02 -2.979919910430908203e-01 -1.554861962795257568e-01 1.918336600065231323e-01 1.977866142988204956e-01
-2.398696392774581909e-01 -1.245209425687789917e-01 -9.281186014413833618e-02 -3.741821646690368652e-01 -7.989592850208282471e-02 -2.176061272621154785e-01 -8.307278901338577271e-02 -2.630683481693267822e-01 -1.499241739511489868e-01 -7.195395976305007935e-02 1.693252921104431152e-01 -3.922964632511138916e-02 -1.389585584402084351e-01 -4.372918233275413513e-02 5.260770022869110107e-02 -3.182499408721923828e-01 -8.367478847503662109e-02 -1.777969300746917725e-01 -1.211209371685981750e-01 -1.844166219234466553e-01 2.550733387470245361e-01 6.370514631271362305e-02 -3.485552668571472168e-01 -7.162979990243911743e-02 1.142398491501808167e-01 1.710343509912490845e-01 -2.688007354736328125e-01 -6.742934882640838623e-02 3.443757013883441687e-04 2.234771847724914551e-01 8.650413900613784790e-02 -7.607536762952804565e-02
1.133188903331756592e-01 1.446952968835830688e-01 1.403043419122695923e-01 -8.419194817543029785e-02 1.194238439202308655e-01 -1.386397331953048706e-01 -3.835848271846771240e-01 7.159773260354995728e-03 2.933636903762817383e-01 -3.465139269828796387e-01 1.627246290445327759e-02 -2.010466158390045166e-01 4.583429545164108276e-02 1.753863543272018433e-01 1.025941222906112671e-01 -3.243159949779510498e-01 -6.366724520921707153e-02 1.910327374935150146e-01 -1.635510474443435669e-01 -2.759455740451812744e-01 1.007365807890892029e-01 3.287286683917045593e-02 1.286961021833121777e-03 -7.596234977245330811e-02 1.752165108919143677e-01 -3.246027231216430664e-02 -1.025433093309402466e-01 -4.901462700217962265e-03 -3.773903846740722656e-02 -2.541385591030120850e-01 2.018985450267791748e-01 -2.321226298809051514e-01
-4.626984894275665283e-02 3.451540768146514893e-01 1.776168346405029297e-01 -1.173680648207664490e-02 2.591732442378997803e-01 -1.116432100534439087e-01 -1.000524535775184631e-01 -1.009128317236900330e-01 2.372794449329376221e-01 -2.031567320227622986e-02 1.933516375720500946e-02 1.235410049557685852e-01 1.303025484085083008e-01 -2.150881290435791016e-02 -1.967819780111312866e-01 -9.508772939443588257e-02 -2.781842052936553955e-01 1.451756618916988373e-02 -1.989535838365554810e-01 -3.750462532043457031e-01 6.596096605062484741e-02 -8.790633827447891235e-02 2.590826749801635742e-01 -1.209002807736396790e-01 -8.817739784717559814e-02 3.676607012748718262e-01 1.146097555756568909e-01 2.822561264038085938e-01 -4.178159311413764954e-02 -1.315668225288391113e-01 -9.479506872594356537e-03 -5.567056313157081604e-02
-9.545113146305084229e-02 -1.247251257300376892e-01 2.218283014371991158e-03 -1.389366202056407928e-02 7.286600768566131592e-02 -1.740124970674514771e-01 -1.555190533399581909e-01 -2.160645872354507446e-01 3.567057847976684570e-01 1.136158481240272522e-01 2.816503047943115234e-01 -1.108083948493003845e-01 1.974442899227142334e-01 -4.681177809834480286e-02 -1.680035516619682312e-02 -1.073351725935935974e-01 2.136776149272918701e-01 2.053116112947463989e-01 1.538766548037528992e-02 -7.241878192871809006e-03 -9.201860427856445312e-02 -8.543853461742401123e-02 1.059775128960609436e-01 -2.808982431888580322e-01 4.350480064749717712e-02 4.691989719867706299e-01 -1.794725805521011353e-01 1.490329802036285400e-01 9.049671888351440430e-02 -6.275681406259536743e-02 2.918081879615783691e-01 1.272753328084945679e-01
9.010826796293258667e-02 -4.848336800932884216e-02 2.732013463973999023e-01 -2.486784309148788452e-01 7.105273008346557617e-02 1.276128888130187988e-01 1.041312366724014282e-01 -2.761990725994110107e-01 1.721754372119903564e-01 -1.463091969490051270e-01 2.505454421043395996e-01 -2.406861186027526855e-01 1.015800684690475464e-01 3.889561071991920471e-02 -1.824138909578323364e-01 -4.173964858055114746e-01 1.459309607744216919e-01 2.349015772342681885e-01 9.490486979484558105e-02 -9.308157116174697876e-02 2.160295695066452026e-01 1.872828155755996704e-01 -6.734900176525115967e-02 8.075690828263759613e-03 1.528213620185852051e-01 1.445181071758270264e-01 -6.410211324691772461e-02 2.395555563271045685e-02 8.272458612918853760e-02 -1.602763868868350983e-02 2.584148049354553223e-01 2.240889370441436768e-01
-2.131513357162475586e-01 8.274931460618972778e-02 1.130328401923179626e-01 -1.460792720317840576e-01 9.341707080602645874e-02 -3.907831311225891113e-01 -1.321264803409576416e-01 2.057843953371047974e-01 1.098318397998809814e-01 6.849400699138641357e-02 6.121390312910079956e-02 1.542686969041824341e-01 2.053882330656051636e-01 1.790613867342472076e-02 9.930979460477828979e-02 -2.236815914511680603e-02 -2.875909022986888885e-02 1.709199994802474976e-01 1.860240846872329712e-01 -2.243831902742385864e-01 4.094153642654418945e-01 -3.289428725838661194e-02 1.125468760728836060e-01 -7.108581066131591797e-02 -7.997079193592071533e-02 3.701316416263580322e-01 -4.054646939039230347e-02 2.387840449810028076e-01 2.115262150764465332e-01 -3.181808069348335266e-02 1.290338933467864990e-01 1.712194532155990601e-01
-1.561128348112106323e-01 -3.023447096347808838e-01 1.019869223237037659e-01 -1.664360612630844116e-01 2.055640220642089844e-01 -7.776477932929992676e-02 -4.741078987717628479e-02 1.094905138015747070e-01 -5.761813372373580933e-02 -7.633530069142580032e-03 -1.592482998967170715e-02 -9.784165769815444946e-02 5.402897298336029053e-02 2.024370059370994568e-02 -1.666507720947265625e-01 -3.373735025525093079e-02 -1.142778545618057251e-01 8.986051194369792938e-03 -2.178055495023727417e-01 -5.341035127639770508e-01 1.222746223211288452e-01 -1.604727506637573242e-01 7.675689458847045898e-02 9.756856411695480347e-02 7.993686199188232422e-02 3.802986443042755127e-01 -2.141386121511459351e-01 1.556497663259506226e-01 -7.822297513484954834e-02 -1.692225933074951172e-01 2.750057280063629150e-01 -6.846614181995391846e-02
-1.631200462579727173e-01 -4.368666931986808777e-02 1.863004714250564575e-01 -6.159337982535362244e-02 1.100963726639747620e-01 2.916395664215087891e-02 -1.428432613611221313e-01 -3.498686552047729492e-01 4.596905112266540527e-01 -2.175193130970001221e-01 9.887416660785675049e-02 7.152820378541946411e-02 -9.688377380371093750e-02 -4.296914860606193542e-02 1.623550206422805786e-01 -3.658108413219451904e-02 1.697327126748859882e-03 2.444788068532943726e-01 2.375197112560272217e-01 -1.030161008238792419e-01 4.716707766056060791e-02 9.121491573750972748e-03 3.184593617916107178e-01 8.588539063930511475e-02 -3.414748236536979675e-02 2.492640167474746704e-01 -7.197118550539016724e-02 9.060594439506530762e-02 4.099442064762115479e-02 2.686730027198791504e-01 -5.526726320385932922e-02 2.706210613250732422e-01
-1.314618736505508423e-01 2.624904215335845947e-01 2.900543808937072754e-01 -1.436324268579483032e-01 1.409296095371246338e-01 -2.566591799259185791e-01 -2.227573096752166748e-01 -7.494034618139266968e-02 2.601012289524078369e-01 2.580329775810241699e-01 1.735133379697799683e-01 -1.518689841032028198e-01 -5.489645898342132568e-02 9.090535342693328857e-02 1.906815916299819946e-01 7.248022127896547318e-03 -4.467144235968589783e-02 -4.342778027057647705e-02 -3.111423179507255554e-02 -2.299798280000686646e-01 2.932859063148498535e-01 -2.126947790384292603e-02 -1.138628199696540833e-01 -2.412106841802597046e-01 -9.242971986532211304e-02 2.772431671619415283e-01 5.409394949674606323e-02 1.371769905090332031e-01 -4.785695299506187439e-02 -1.606018394231796265e-01 -1.774343252182006836e-01 2.256439179182052612e-01
-1.001449376344680786e-01 -1.075467467308044434e-01 1.806713938713073730e-01 -1.030636876821517944e-01 2.434073239564895630e-01 -8.821064233779907227e-02 -3.145003914833068848e-01 -3.468468086794018745e-03 1.284752786159515381e-01 -2.049069404602050781e-01 1.864515244960784912e-02 -6.974597275257110596e-02 -1.522072870284318924e-02 3.625426888465881348e-01 -1.181950792670249939e-01 6.006142124533653259e-02 1.279617100954055786e-02 1.687968224287033081e-01 1.004334688186645508e-01 -2.666483521461486816e-01 -5.595490708947181702e-02 -7.556506898254156113e-03 1.259658783674240112e-01 1.342023015022277832e-01 -3.751564398407936096e-02 4.745897352695465088e-01 -2.013329118490219116e-01 -5.596536770462989807e-02 -2.243492566049098969e-02 5.692570284008979797e-02 3.496828377246856689e-01 -1.140028759837150574e-01
-2.512843310832977295e-01 4.959858953952789307e-02 3.756555914878845215e-01 -3.268512785434722900e-01 1.472879946231842041e-01 -6.806762516498565674e-02 -1.932539343833923340e-01 3.664647787809371948e-02 4.235340952873229980e-01 1.029246225953102112e-01 1.233064383268356323e-01 -9.793002158403396606e-02 -3.500579670071601868e-02 -9.764879196882247925e-02 6.793143600225448608e-02 -3.255346417427062988e-01 -2.122613489627838135e-01 1.170328259468078613e-01 1.085719466209411621e-01 4.962811246514320374e-02 1.528248004615306854e-02 -1.663687378168106079e-01 -2.769095823168754578e-02 -1.787736415863037109e-01 8.061169087886810303e-02 1.549128592014312744e-01 -2.352371215820312500e-01 -1.163919121026992798e-01 -2.514662034809589386e-02 1.820325553417205811e-01 4.525436088442802429e-02 -1.283562481403350830e-01
-1.440948694944381714e-01 -2.120914869010448456e-03 6.522484123706817627e-02 1.946760416030883789e-01 1.401328593492507935e-01 -2.723968923091888428e-01 -1.293846666812896729e-01 -3.198523521423339844e-01 2.761202454566955566e-01 -2.230399847030639648e-01 1.021493598818778992e-01 -7.300668209791183472e-02 -4.862225428223609924e-02 -1.664910465478897095e-01 1.565339267253875732e-01 -7.509783655405044556e-02 -6.376247853040695190e-02 1.388033758848905563e-02 6.954021751880645752e-02 -3.932682573795318604e-01 -7.596132811158895493e-03 3.857965394854545593e-02 -1.800449490547180176e-01 1.197823509573936462e-01 1.026390343904495239e-01 3.425393700599670410e-01 -1.030018925666809082e-01 2.057776004076004028e-01 -1.876298785209655762e-01 -5.777075141668319702e-02 3.012591898441314697e-01 -5.543527659028768539e-03
-2.050105482339859009e-01 8.035375177860260010e-02 -2.648472227156162262e-02 -2.863271832466125488e-01 -1.126329414546489716e-02 -1.784204989671707153e-01 -1.548559814691543579e-01 -2.567581832408905029e-01 2.372509539127349854e-01 8.732657879590988159e-02 1.627398878335952759e-01 4.449075087904930115e-02 2.751714885234832764e-01 -2.120303213596343994e-01 2.438614331185817719e-02 -2.016772627830505371e-01 -1.572051085531711578e-02 -1.179839149117469788e-01 -2.926540374755859375e-01 -1.236761286854743958e-01 1.699961572885513306e-01 -8.081270009279251099e-02 -2.545793652534484863e-01 -3.131433427333831787e-01 1.784254759550094604e-01 1.317644715309143066e-01 -1.139665096998214722e-01 1.001056805253028870e-01 6.023598834872245789e-02 9.463242441415786743e-02 8.951673656702041626e-02 -2.939878106117248535e-01
-8.451846241950988770e-02 1.635503768920898438e-01 -2.462460473179817200e-02 -2.978875637054443359e-01 1.247090771794319153e-01 -3.361235857009887695e-01 -2.293792366981506348e-01 -9.833067655563354492e-02 1.612291783094406128e-01 4.820854961872100830e-02 2.193726450204849243e-01 8.263438008725643158e-03 2.355690859258174896e-02 -4.844618961215019226e-02 1.877561211585998535e-01 -3.586436808109283447e-01 -1.192504540085792542e-01 6.040210369974374771e-03 1.185577735304832458e-01 6.957467645406723022e-02 3.616969883441925049e-01 -1.908115148544311523e-01 -9.667199850082397461e-02 -1.001376435160636902e-01 -7.189393788576126099e-02 1.608120054006576538e-01 -2.199334353208541870e-01 -5.351228266954421997e-02 2.060694396495819092e-01 -3.238346055150032043e-02 2.644996941089630127e-01 1.648053377866744995e-01
-1.210671216249465942e-01 -1.072295308113098145e-01 2.260319590568542480e-01 -2.292493879795074463e-01 1.501391828060150146e-01 -3.089865436777472496e-03 -1.507979780435562134e-01 -3.423947393894195557e-01 2.334999889135360718e-01 -1.471217423677444458e-01 1.332975029945373535e-01 -1.097787916660308838e-01 -7.164505776017904282e-03 3.471590876579284668e-01 -2.749560475349426270e-01 -1.098252367228269577e-02 2.399482391774654388e-02 1.418367028236389160e-01 -8.961736457422375679e-04 2.558897994458675385e-02 2.204374969005584717e-01 -5.462124943733215332e-02 1.403371989727020264e-01 -5.909504741430282593e-02 2.575688362121582031e-01 3.787983357906341553e-01 -1.754637807607650757e-01 -7.905680686235427856e-02 -1.620721369981765747e-01 4.182682186365127563e-02 -1.298239678144454956e-01 -1.324532777070999146e-01
8.420141041278839111e-02 -2.235419899225234985e-01 1.322793066501617432e-01 -3.331919610500335693e-01 2.191255390644073486e-01 -1.228987202048301697e-01 2.353607444092631340e-03 -2.304454743862152100e-01 2.142746597528457642e-01 2.020057663321495056e-02 7.848092168569564819e-02 -1.957412362098693848e-01 -3.057917207479476929e-02 9.115198999643325806e-02 -1.167878359556198120e-01 -2.374479770660400391e-01 1.646547317504882812e-01 6.113829091191291809e-02 7.017081975936889648e-02 -6.417738646268844604e-02 1.613733619451522827e-01 2.218620330095291138e-01 -9.070535004138946533e-02 9.123128652572631836e-02 1.520264595746994019e-01 4.040680527687072754e-01 1.104838028550148010e-01 -1.052239984273910522e-01 -5.093095079064369202e-02 -1.129758954048156738e-01 2.111790627241134644e-01 3.561052978038787842e-01
-9.777431190013885498e-02 -5.276994407176971436e-02 1.462550014257431030e-01 -6.545846164226531982e-02 5.819051340222358704e-02 -2.593280971050262451e-01 -1.872306466102600098e-01 -1.037029847502708435e-01 2.729569077491760254e-01 -3.581802919507026672e-02 9.352358430624008179e-02 -6.271151453256607056e-02 1.654887199401855469e-01 9.948572516441345215e-02 -8.944424241781234741e-02 -9.500887244939804077e-02 8.161618560552597046e-02 -1.929817255586385727e-03 2.889551222324371338e-01 -9.023808687925338745e-02 1.956947594881057739e-01 7.230290025472640991e-02 -1.158655285835266113e-01 -1.260974556207656860e-01 1.336684077978134155e-01 2.059085518121719360e-01 -2.059020996093750000e-01 -3.320483118295669556e-02 -2.040818780660629272e-01 2.208904474973678589e-01 4.936079084873199463e-01 3.061821162700653076e-01
2.667126357555389404e-01 -1.036257073283195496e-01 1.655467450618743896e-01 -1.392409354448318481e-01 -3.349620103836059570e-02 7.042836397886276245e-02 -1.474408805370330811e-01 -2.067543417215347290e-01 8.345003426074981689e-02 -2.579249441623687744e-01 -7.344039529561996460e-02 -2.830961048603057861e-01 -1.318977177143096924e-01 -9.833417832851409912e-02 2.225303463637828827e-02 -2.440452724695205688e-01 7.751028239727020264e-02 2.148552387952804565e-01 1.482500229030847549e-03 -4.235986173152923584e-01 1.870974004268646240e-01 9.136682003736495972e-02 -9.887541085481643677e-02 -1.632115989923477173e-01 -1.096863076090812683e-01 2.655954360961914062e-01 -1.629250347614288330e-01 1.048859879374504089e-01 1.524803340435028076e-01 9.434276819229125977e-02 5.967494472861289978e-02 2.956551313400268555e-01
9.363188408315181732e-03 3.033516705036163330e-01 2.410689741373062134e-01 -2.525326907634735107e-01 2.919069118797779083e-02 -1.998777687549591064e-01 -3.127767145633697510e-01 -2.435204088687896729e-01 -1.972835697233676910e-02 -8.669564127922058105e-02 3.901775479316711426e-01 -3.743114322423934937e-02 1.944970339536666870e-01 8.235155045986175537e-02 1.300218701362609863e-01 -1.080266013741493225e-01 -3.511054813861846924e-02 2.307465672492980957e-01 -1.561093926429748535e-01 -1.345694810152053833e-01 1.931639015674591064e-01 -8.837313205003738403e-02 -1.110734716057777405e-01 5.649351701140403748e-02 -1.080790087580680847e-01 2.187194973230361938e-01 6.346397846937179565e-02 2.667556405067443848e-01 -1.448747217655181885e-01 -1.792263984680175781e-01 -7.185994088649749756e-02 5.244403705000877380e-02
-9.081950038671493530e-02 -4.580402746796607971e-02 2.119254469871520996e-01 -1.159199997782707214e-01 -3.626637160778045654e-01 -1.372296810150146484e-01 5.225432291626930237e-02 -8.605093508958816528e-02 6.249546073377132416e-03 -7.485491037368774414e-02 4.170724004507064819e-02 -8.543799817562103271e-02 -2.908393144607543945e-01 -6.091339886188507080e-02 2.518640831112861633e-02 -1.904501914978027344e-01 -1.024186387658119202e-01 3.461479246616363525e-01 -1.347793191671371460e-01 -1.484767049551010132e-01 2.433752715587615967e-01 1.930389925837516785e-02 3.716780990362167358e-02 -3.627703785896301270e-01 1.319908797740936279e-01 2.221941947937011719e-01 2.093259245157241821e-01 3.274890184402465820e-01 -1.697821319103240967e-01 1.193953752517700195e-01 7.041131705045700073e-02 -4.384888336062431335e-02
-1.261939406394958496e-01 -2.052971869707107544e-01 3.299744427204132080e-01 -7.652794569730758667e-02 1.830241680145263672e-01 -3.299703001976013184e-01 -6.216887757182121277e-02 -9.883968159556388855e-03 3.074151277542114258e-01 1.294951140880584717e-01 2.163792252540588379e-01 -4.274959489703178406e-02 9.225741773843765259e-02 6.614963710308074951e-02 8.682639896869659424e-02 -7.253886014223098755e-02 1.684600114822387695e-01 6.087446957826614380e-02 -1.675964742898941040e-01 -2.395925223827362061e-01 -7.444837689399719238e-02 2.278995215892791748e-01 -7.771024946123361588e-03 -1.550340801477432251e-01 2.417797893285751343e-01 2.534583508968353271e-01 2.386586964130401611e-01 2.986617684364318848e-01 1.026784479618072510e-01 8.999046683311462402e-02 -9.209877252578735352e-02 1.030528265982866287e-02
-5.892550945281982422e-02 9.209158271551132202e-02 2.881469428539276123e-01 -2.305827289819717407e-01 1.225204393267631531e-01 -6.560449302196502686e-02 1.114764809608459473e-02 3.018934093415737152e-02 3.077392876148223877e-01 7.561299949884414673e-02 2.351396679878234863e-01 -1.051858514547348022e-01 -1.910928189754486084e-01 -1.426822841167449951e-01 6.805974245071411133e-02 -2.893629670143127441e-01 -2.889319360256195068e-01 -4.475876688957214355e-02 -1.102640256285667419e-01 7.211429625749588013e-02 2.223223298788070679e-01 -1.014649271965026855e-01 -1.855390965938568115e-01 -2.318843156099319458e-01 7.444836199283599854e-02 2.701681852340698242e-01 -3.663639128208160400e-01 3.702795132994651794e-02 -4.246648028492927551e-02 1.019715219736099243e-01 1.351117622107267380e-02 -2.054590582847595215e-01
-4.688035696744918823e-02 -6.042817980051040649e-02 3.146252334117889404e-01 -1.434595435857772827e-01 2.690634727478027344e-01 1.098415441811084747e-02 -2.641011774539947510e-01 -7.703797519207000732e-02 2.179983258247375488e-01 -8.484005182981491089e-02 2.691758796572685242e-02 -1.760662049055099487e-01 1.987634599208831787e-01 4.664931818842887878e-02 -2.184899300336837769e-01 -2.629823088645935059e-01 -4.153311625123023987e-02 2.907709777355194092e-02 1.951069980859756470e-01 -3.064562566578388214e-02 2.846874892711639404e-01 6.477065384387969971e-02 2.307866513729095459e-01 7.835006713867187500e-02 1.155134886503219604e-01 4.137071967124938965e-01 1.164207831025123596e-01 -1.647988408803939819e-01 6.578732281923294067e-02 1.464457809925079346e-01 2.039857953786849976e-01 -5.041369050741195679e-02
-3.078306615352630615e-01 -2.207545787096023560e-01 -1.300906017422676086e-02 -1.355544030666351318e-01 3.566536307334899902e-02 -2.320653945207595825e-01 -4.353879764676094055e-02 -2.120126970112323761e-02 2.168763875961303711e-01 1.308155804872512817e-01 -3.573592007160186768e-02 1.119597628712654114e-01 6.664994359016418457e-02 1.641226373612880707e-02 -3.266476467251777649e-02 -1.703557223081588745e-01 -9.338298439979553223e-02 -2.525976002216339111e-01 -1.081087514758110046e-01 -2.721184790134429932e-01 -1.622557640075683594e-01 3.214240074157714844e-02 -3.607955574989318848e-01 -7.438903301954269409e-02 8.468544483184814453e-02 1.890802681446075439e-01 -3.427508473396301270e-01 1.373868584632873535e-01 -4.954792186617851257e-02 -1.879876106977462769e-01 3.408151566982269287e-01 1.147928088903427124e-01
-1.665024012327194214e-01 -1.017172262072563171e-01 1.172326579689979553e-01 3.088624030351638794e-02 1.179724410176277161e-01 -9.983196854591369629e-02 -3.550650179386138916e-01 -1.014062017202377319e-01 2.015582770109176636e-01 -1.546956598758697510e-01 5.645865574479103088e-02 -1.618746109306812286e-02 6.832469999790191650e-02 2.685819268226623535e-01 -2.687926292419433594e-01 -7.132043689489364624e-02 1.393772810697555542e-01 2.192023098468780518e-01 2.723557688295841217e-02 -2.994994819164276123e-01 -2.115405648946762085e-01 1.857165992259979248e-02 4.698805510997772217e-02 2.929314039647579193e-02 6.976588815450668335e-02 3.642276227474212646e-01 -1.980310231447219849e-01 8.517701923847198486e-02 -4.675287008285522461e-02 -3.938702493906021118e-02 3.690240383148193359e-01 -1.866923719644546509e-01
1.571344956755638123e-02 -3.065607249736785889e-01 1.346567869186401367e-01 -1.761591732501983643e-01 -1.732596158981323242e-01 -2.059827744960784912e-01 3.945975378155708313e-02 4.089092463254928589e-02 3.075288794934749603e-02 -1.077587530016899109e-01 3.088638484477996826e-01 -6.935513764619827271e-02 -6.061745807528495789e-02 1.485628783702850342e-01 -2.787348628044128418e-02 -1.157231330871582031e-01 -4.169596433639526367e-01 1.364922970533370972e-01 1.209097635000944138e-02 -3.695994913578033447e-01 2.408718317747116089e-02 -1.624200679361820221e-02 -6.745260674506425858e-03 -6.447348743677139282e-02 -2.498416006565093994e-01 1.229379251599311829e-01 -2.043168693780899048e-01 1.674949377775192261e-01 -1.333285123109817505e-01 1.793285012245178223e-01 3.040581941604614258e-01 6.519529223442077637e-02
1.775659769773483276e-01 -2.051270902156829834e-01 3.712967783212661743e-02 -1.809469908475875854e-01 -5.323303863406181335e-02 -6.578528881072998047e-02 -4.739232733845710754e-02 -2.020922154188156128e-01 3.510177880525588989e-02 -2.960671484470367432e-02 -1.080233305692672729e-01 -2.489943355321884155e-01 2.270690351724624634e-02 4.048950597643852234e-02 -2.392292916774749756e-01 -3.500506877899169922e-01 5.994736403226852417e-02 3.853418827056884766e-01 2.144857309758663177e-02 -2.553262710571289062e-01 2.373637109994888306e-01 -2.473798021674156189e-02 -7.182361185550689697e-02 -2.248169481754302979e-01 -2.639257311820983887e-01 1.899793595075607300e-01 1.983249932527542114e-01 1.163034737110137939e-01 -2.699501514434814453e-01 9.011048078536987305e-02 3.589906543493270874e-02 1.142303496599197388e-01
-3.699083998799324036e-02 1.087102759629487991e-02 2.360165864229202271e-01 -2.561644911766052246e-01 1.292117834091186523e-01 -1.484692692756652832e-01 -2.468480542302131653e-02 -3.100111186504364014e-01 8.703472465276718140e-02 -1.728111803531646729e-01 -9.056543000042438507e-03 2.818636596202850342e-02 -1.149378567934036255e-01 4.856303334236145020e-02 -3.059475123882293701e-01 -2.809718847274780273e-01 -9.306594729423522949e-02 1.779366582632064819e-01 2.668677568435668945e-01 -1.388559024780988693e-02 9.621797502040863037e-02 3.934788405895233154e-01 -3.093229420483112335e-02 5.966405570507049561e-02 2.029936015605926514e-01 2.143416404724121094e-01 -2.577303349971771240e-01 1.631633639335632324e-01 1.803684420883655548e-02 -1.954759210348129272e-01 9.940067678689956665e-02 -7.971388846635818481e-02
-5.313416942954063416e-03 -8.563229441642761230e-02 2.715992629528045654e-01 -5.440787225961685181e-02 1.340440511703491211e-01 4.595593363046646118e-02 -2.401753365993499756e-01 -3.482658863067626953e-01 2.431853860616683960e-01 -5.218748003244400024e-02 -7.607584353536367416e-03 -2.102083116769790649e-01 -9.598379582166671753e-02 -9.188553690910339355e-02 -8.292066305875778198e-02 -3.746198713779449463e-01 4.146973043680191040e-02 2.839196920394897461e-01 -9.981336444616317749e-02 -3.492123484611511230e-01 2.233828455209732056e-01 3.641979768872261047e-02 -1.719275265932083130e-01 -1.367342472076416016e-01 -1.806317418813705444e-01 5.101769417524337769e-02 -1.319041401147842407e-01 3.284071385860443115e-02 -1.735131889581680298e-01 1.016953811049461365e-01 -1.468562930822372437e-01 -1.281891912221908569e-01
-2.486036717891693115e-01 -2.612337172031402588e-01 4.696879535913467407e-02 -1.941240578889846802e-01 7.147613167762756348e-02 -2.411997318267822266e-02 -2.441683858633041382e-01 -1.033100262284278870e-01 1.735556721687316895e-01 6.129134818911552429e-02 4.481097275856882334e-04 5.032786354422569275e-02 3.544162213802337646e-02 1.073868870735168457e-01 -8.175068348646163940e-02 -1.773477792739868164e-01 2.340205311775207520e-01 -2.338378280401229858e-01 -3.723399639129638672e-01 -3.004147112369537354e-01 6.905809789896011353e-02 -1.000226736068725586e-01 1.283656209707260132e-01 -4.510203748941421509e-02 7.269489020109176636e-02 2.003244310617446899e-01 -2.348324060440063477e-01 3.126351833343505859e-01 -3.180964663624763489e-02 -1.137995440512895584e-02 2.419447004795074463e-01 -1.927407532930374146e-01
4.880851507186889648e-02 7.346261292695999146e-02 1.113580614328384399e-01 1.843495368957519531e-01 5.267904326319694519e-02 -1.037086024880409241e-01 -6.966933608055114746e-02 -5.434051156044006348e-01 2.972193062305450439e-01 -9.802844375371932983e-02 1.108071506023406982e-01 -5.874180234968662262e-03 2.268789559602737427e-01 1.344330608844757080e-01 -1.278203278779983521e-01 -1.881627440452575684e-01 1.160154491662979126e-01 -1.440009176731109619e-01 -2.467381209135055542e-02 -2.775412499904632568e-01 -2.827101573348045349e-02 -1.170151010155677795e-01 -1.084282472729682922e-01 -7.910717278718948364e-02 -6.055456027388572693e-02 1.213640794157981873e-01 -3.095078170299530029e-01 2.257115840911865234e-01 8.394964039325714111e-02 -8.550170809030532837e-02 2.760010957717895508e-01 2.447545714676380157e-02
1.525873988866806030e-01 -1.378009766340255737e-01 7.581895589828491211e-02 -6.266213208436965942e-02 8.816568553447723389e-02 -8.150818943977355957e-02 -2.974351346492767334e-01 5.700194090604782104e-02 8.787473291158676147e-02 -2.444204986095428467e-01 1.511964946985244751e-01 -1.134838163852691650e-01 8.387800306081771851e-02 3.153398633003234863e-02 1.667385250329971313e-01 -5.150572061538696289e-01 1.607787853572517633e-04 2.793824374675750732e-01 -2.391303777694702148e-01 -4.376810193061828613e-01 -1.592894829809665680e-02 -1.135797649621963501e-01 -4.872093722224235535e-02 8.877474069595336914e-02 -1.017772499471902847e-02 -5.703917145729064941e-02 7.556171715259552002e-02 1.986382603645324707e-01 -4.417920857667922974e-02 -9.165214747190475464e-02 5.537671595811843872e-02 -1.595237255096435547e-01
1.234518140554428101e-01 -1.786716282367706299e-02 2.542968094348907471e-01 -1.702582985162734985e-01 2.994069270789623260e-02 -1.326811760663986206e-01 -7.562698423862457275e-02 -2.414205074310302734e-01 2.347241938114166260e-01 -2.650271356105804443e-01 -2.746081352233886719e-01 -9.262435883283615112e-02 -1.121555790305137634e-01 -1.021206527948379517e-01 -3.109255060553550720e-02 -2.397703826427459717e-01 -2.160460650920867920e-01 1.187526509165763855e-01 2.189611783251166344e-03 -1.262952983379364014e-01 1.140338182449340820e-01 1.932700127363204956e-01 -2.960712015628814697e-01 -1.778133958578109741e-01 1.623008996248245239e-01 2.857627570629119873e-01 1.937065124511718750e-01 1.441213041543960571e-01 -2.200926393270492554e-01 7.223799824714660645e-02 -1.379076391458511353e-01 1.793176084756851196e-01
3.424775972962379456e-02 -1.664478480815887451e-01 9.073626995086669922e-02 -1.781149655580520630e-01 1.564469486474990845e-01 -1.465863436460494995e-01 -3.647508323192596436e-01 3.031812049448490143e-02 -1.399417873471975327e-03 1.890465989708900452e-02 2.732026576995849609e-01 4.910134896636009216e-02 1.993795335292816162e-01 -4.409972578287124634e-02 -7.733206450939178467e-02 -1.457622498273849487e-01 1.254343837499618530e-01 1.884333230555057526e-02 7.903500646352767944e-02 -8.875942975282669067e-02 2.994451224803924561e-01 -4.011451005935668945e-01 -1.439808756113052368e-01 -1.719341576099395752e-01 -5.935105308890342712e-02 3.168020546436309814e-01 2.230614721775054932e-01 2.543427050113677979e-01 6.400088220834732056e-02 -1.274605542421340942e-01 1.827964186668395996e-01 -4.153332114219665527e-02
-1.339274793863296509e-01 7.436998188495635986e-02 1.736380606889724731e-01 -2.756114676594734192e-02 2.609280943870544434e-01 -1.903382092714309692e-01 -9.899757802486419678e-02 -9.370739012956619263e-02 6.846222281455993652e-02 6.957402080297470093e-02 3.200623020529747009e-02 -2.398958653211593628e-01 2.437604814767837524e-01 1.678446531295776367e-01 -1.339640617370605469e-01 -3.974309563636779785e-02 -2.128209546208381653e-02 -6.812160462141036987e-02 6.009697169065475464e-02 -1.172206699848175049e-01 2.169051915407180786e-01 -1.110451519489288330e-01 -1.965858489274978638e-01 -2.987551316618919373e-02 9.488663077354431152e-02 4.958401024341583252e-01 3.155782818794250488e-02 1.862692981958389282e-01 -1.827377974987030029e-01 2.229632586240768433e-01 3.303396105766296387e-01 2.082395404577255249e-01
-7.130288332700729370e-02 2.478870302438735962e-01 1.599246412515640259e-01 -1.473138034343719482e-01 1.718938499689102173e-01 -1.315468549728393555e-01 -1.935592480003833771e-02 -5.516329780220985413e-02 2.891415357589721680e-01 1.294855680316686630e-02 2.775016129016876221e-01 2.613504528999328613e-01 -1.240209192037582397e-01 -9.021244943141937256e-02 -6.132171023637056351e-03 -3.331470489501953125e-01 -2.561449110507965088e-01 5.173427611589431763e-02 1.712312698364257812e-01 -2.894545793533325195e-01 9.845155477523803711e-02 -1.169206202030181885e-01 -1.993541121482849121e-01 7.910767197608947754e-02 1.252470165491104126e-01 1.710672080516815186e-01 -3.482656478881835938e-01 -1.464069634675979614e-02 -2.240659594535827637e-01 5.537061020731925964e-02 4.084886237978935242e-02 1.211582962423563004e-02
-7.457462698221206665e-02 7.039806991815567017e-02 2.752410173416137695e-01 -1.855465322732925415e-01 2.521974444389343262e-01 -7.453375309705734253e-02 -2.519117295742034912e-01 -7.356656342744827271e-02 5.686922743916511536e-02 -2.294727563858032227e-01 1.364454478025436401e-01 -2.672633901238441467e-02 -1.478975825011730194e-02 2.054223567247390747e-01 1.299556624144315720e-02 1.770260371267795563e-02 8.054872602224349976e-02 1.979845315217971802e-01 9.446848928928375244e-02 -4.179007112979888916e-01 -1.736725121736526489e-01 -4.872182384133338928e-02 7.480287551879882812e-02 1.730241477489471436e-01 -7.819158025085926056e-03 2.417458295822143555e-01 -1.796073019504547119e-01 -1.305392105132341385e-02 5.585588887333869934e-02 -3.845670260488986969e-03 3.639014065265655518e-01 -3.151730000972747803e-01
-3.925130143761634827e-02 -1.420332640409469604e-01 2.511062622070312500e-01 -2.193342298269271851e-01 9.461558610200881958e-02 -1.038078218698501587e-01 -1.126418188214302063e-01 -1.944415457546710968e-02 3.052990734577178955e-01 2.140904366970062256e-01 1.174807026982307434e-01 -4.178685694932937622e-02 1.611116901040077209e-02 1.263045221567153931e-01 9.343685209751129150e-02 -1.945483386516571045e-01 3.208948299288749695e-02 -4.151063039898872375e-03 -1.173941493034362793e-01 -2.497494071722030640e-01 1.676831841468811035e-01 -2.725347578525543213e-01 2.240059971809387207e-01 8.020911365747451782e-02 2.105624973773956299e-01 3.412019312381744385e-01 -2.349729537963867188e-01 -1.611513495445251465e-01 -2.227336317300796509e-01 -9.120077639818191528e-02 4.664361476898193359e-02 -2.805324792861938477e-01
-1.943060904741287231e-01 2.479899860918521881e-02 7.742534577846527100e-02 -3.090235292911529541e-01 1.159634143114089966e-01 -1.954980641603469849e-01 -4.407796636223793030e-02 -2.061795443296432495e-01 2.501028180122375488e-01 1.179999709129333496e-01 -9.409451484680175781e-02 2.688225824385881424e-03 -4.633093252778053284e-02 -7.945536822080612183e-02 -2.454808726906776428e-02 -1.377937644720077515e-01 -1.217431426048278809e-01 -1.267489343881607056e-01 -2.289532870054244995e-01 -3.295487463474273682e-01 2.347354143857955933e-01 -2.008290030062198639e-02 -3.127721846103668213e-01 -1.680946163833141327e-02 1.806132048368453979e-01 1.574219763278961182e-01 -2.421647906303405762e-01 1.870551854372024536e-01 1.540663987398147583e-01 -2.068468630313873291e-01 1.259256154298782349e-01 -2.677628695964813232e-01
-1.652847789227962494e-02 -1.088371425867080688e-01 6.662489473819732666e-02 -4.142059758305549622e-02 -2.275398373603820801e-01 -1.867730617523193359e-01 8.446074277162551880e-02 -8.722031861543655396e-02 7.251793891191482544e-02 -1.226831302046775818e-01 2.271149158477783203e-01 -1.791089326143264771e-01 -1.501808613538742065e-01 1.074753850698471069e-01 8.396498858928680420e-03 -1.661879867315292358e-01 -4.507694244384765625e-01 1.690382659435272217e-01 1.610019356012344360e-01 -4.217152595520019531e-01 2.329888641834259033e-01 4.332640022039413452e-02 5.485522747039794922e-02 -1.291195005178451538e-01 -9.454482048749923706e-02 1.160841882228851318e-01 -1.355656385421752930e-01 1.765210032463073730e-01 -1.478740423917770386e-01 2.705141305923461914e-01 1.815805584192276001e-01 -5.673862248659133911e-02
2.172038704156875610e-01 9.587175212800502777e-03 1.800600588321685791e-01 -1.640538424253463745e-01 2.989652752876281738e-01 -1.617868989706039429e-01 -4.926378652453422546e-02 -2.500285804271697998e-01 5.056816712021827698e-02 1.170285493135452271e-01 1.011700853705406189e-01 1.361794620752334595e-01 5.143113061785697937e-02 1.807624995708465576e-01 -2.188127189874649048e-01 -3.238799273967742920e-01 -4.351607561111450195e-01 2.589613758027553558e-02 -2.157725766301155090e-02 -1.939170211553573608e-01 6.647842377424240112e-02 1.406555809080600739e-02 5.793119594454765320e-02 -1.139669120311737061e-01 -7.706898730248212814e-03 3.443031311035156250e-01 2.871332168579101562e-01 -3.830032795667648315e-02 -1.625765562057495117e-01 -1.249342691153287888e-02 -3.888097405433654785e-02 -9.295703843235969543e-03
-2.990048825740814209e-01 1.142678037285804749e-01 2.359181046485900879e-01 -1.146923303604125977e-01 2.659451775252819061e-02 -1.600797474384307861e-01 8.440711349248886108e-02 -9.282671660184860229e-02 1.026219651103019714e-01 5.345095321536064148e-02 1.642996817827224731e-01 -1.274368315935134888e-01 2.228695601224899292e-01 8.648858964443206787e-02 -1.624179035425186157e-01 -2.634633798152208328e-03 5.677578225731849670e-02 1.273082494735717773e-01 1.512895524501800537e-01 -3.788834810256958008e-01 1.153073757886886597e-01 -6.423231959342956543e-02 -1.592579931020736694e-01 -1.235881671309471130e-01 -8.975768834352493286e-02 3.346249461174011230e-01 -1.746227890253067017e-01 2.952413447201251984e-02 -2.411770373582839966e-01 1.832685768604278564e-01 3.356511592864990234e-01 2.162206172943115234e-01
2.690155617892742157e-02 6.420916318893432617e-02 6.319947540760040283e-02 5.602332204580307007e-02 -1.972297281026840210e-01 1.136068850755691528e-01 -2.640774548053741455e-01 -2.825496196746826172e-01 2.409964352846145630e-01 -9.641475230455398560e-02 -7.059592008590698242e-02 -2.746201753616333008e-01 1.580796837806701660e-01 -1.284819678403437138e-03 3.793895244598388672e-03 -3.431859612464904785e-01 -4.477701708674430847e-02 -3.595768660306930542e-02 3.546968847513198853e-02 -3.012068271636962891e-01 2.441683225333690643e-02 -2.335833162069320679e-01 -1.123497933149337769e-01 -1.104204729199409485e-01 3.323987871408462524e-02 2.888881415128707886e-02 -1.680802702903747559e-01 4.753175973892211914e-01 -9.676504135131835938e-02 -5.452280864119529724e-02 1.257932633161544800e-01 -1.911935210227966309e-01
-1.979992352426052094e-02 9.895001351833343506e-02 2.463185638189315796e-01 7.498797029256820679e-02 1.036217808723449707e-02 -3.250351175665855408e-02 -3.198336362838745117e-01 -9.836232662200927734e-02 2.051408886909484863e-01 6.006425991654396057e-02 1.066304892301559448e-01 -1.728101819753646851e-01 1.984362155199050903e-01 4.045538604259490967e-03 -2.547751925885677338e-02 4.720868170261383057e-02 5.348811298608779907e-02 -2.333296090364456177e-01 7.306551933288574219e-02 -3.259935677051544189e-01 -6.083612516522407532e-02 2.423905134201049805e-01 -1.782231964170932770e-02 -1.362598687410354614e-01 1.244389563798904419e-01 4.240343272686004639e-01 -3.000502586364746094e-01 3.457241654396057129e-01 -1.334873735904693604e-01 -8.326846361160278320e-02 -2.870383113622665405e-02 -2.277882955968379974e-02
-3.380509018898010254e-01 -5.660695582628250122e-02 1.843367815017700195e-01 -9.700730443000793457e-02 -2.559723518788814545e-02 -2.868712246417999268e-01 -1.851449608802795410e-01 -2.467973344027996063e-02 2.206654995679855347e-01 -1.008111461997032166e-01 1.965557597577571869e-02 -8.698196709156036377e-02 3.636049330234527588e-01 -6.678785383701324463e-02 -1.610673516988754272e-01 -6.930147111415863037e-02 -1.459361426532268524e-02 -2.838448062539100647e-02 1.946408748626708984e-01 -2.690331339836120605e-01 -1.656698733568191528e-01 1.281714439392089844e-01 1.843391545116901398e-02 -5.341314896941184998e-02 1.308749020099639893e-01 3.072822988033294678e-01 -4.112345874309539795e-01 -6.482170522212982178e-02 6.610107421875000000e-02 1.181156784296035767e-01 1.597597301006317139e-01 -2.401094418019056320e-03
-7.855225354433059692e-02 2.932993173599243164e-01 2.630828619003295898e-01 -1.392763853073120117e-01 -2.154484391212463379e-02 -1.923092454671859741e-01 -2.460744976997375488e-01 -6.970847398042678833e-02 2.147017121315002441e-01 1.482013016939163208e-01 -4.880953347310423851e-04 -1.018321514129638672e-01 1.325377374887466431e-01 -3.509125858545303345e-02 -2.989336252212524414e-01 -8.705318719148635864e-02 -8.215235918760299683e-02 1.286771427839994431e-02 -2.357018142938613892e-01 -2.282333076000213623e-01 4.557067155838012695e-01 -1.601937711238861084e-01 1.698110997676849365e-01 -2.707464434206485748e-02 -5.952625349164009094e-02 1.953413337469100952e-01 8.728070557117462158e-02 1.509639024734497070e-01 7.572582364082336426e-02 -1.771090924739837646e-01 1.138104274868965149e-01 1.501459032297134399e-01
-1.776021122932434082e-01 -1.962824314832687378e-01 1.056953985244035721e-02 -1.081057712435722351e-01 3.157046139240264893e-01 -3.785214424133300781e-01 -3.571917712688446045e-01 -3.066830933094024658e-01 -1.680712103843688965e-01 -2.980232834815979004e-01 3.890418633818626404e-02 -2.756381593644618988e-02 6.501295138150453568e-03 -1.401488669216632843e-02 1.092217415571212769e-01 -5.130242556333541870e-02 -1.079362910240888596e-02 1.813479661941528320e-01 -2.101777046918869019e-01 -2.468755692243576050e-01 -6.514918804168701172e-02 9.490349143743515015e-02 4.852312803268432617e-02 -2.287958562374114990e-02 1.374781429767608643e-01 2.201246917247772217e-01 -4.185418412089347839e-02 2.186692208051681519e-01 -1.357964277267456055e-01 6.648067384958267212e-02 6.846030801534652710e-02 -1.438039690256118774e-01
-1.559325009584426880e-01 1.288602501153945923e-01 -1.719932630658149719e-02 -4.438439011573791504e-02 6.743875890970230103e-02 -2.539871037006378174e-01 -1.109560132026672363e-01 -1.088070049881935120e-01 2.576273679733276367e-01 -9.689437597990036011e-02 1.055036634206771851e-01 3.758377581834793091e-02 -1.075108125805854797e-01 -2.694672644138336182e-01 -2.747381031513214111e-01 -3.173981308937072754e-01 -2.078502625226974487e-01 1.722149848937988281e-01 -1.209564805030822754e-01 1.531111299991607666e-01 4.398683086037635803e-02 -1.237872689962387085e-01 -2.014389932155609131e-01 -1.029037535190582275e-01 2.403805851936340332e-01 3.240891993045806885e-01 -2.270480394363403320e-01 8.794800937175750732e-02 -6.925277411937713623e-02 5.121697857975959778e-02 3.052932918071746826e-01 1.132498905062675476e-01
2.350870668888092041e-01 5.137769039720296860e-03 1.149381250143051147e-01 -2.589222788810729980e-01 -1.126138791441917419e-01 -4.184811934828758240e-02 -1.620151996612548828e-01 -1.087442710995674133e-01 1.095096617937088013e-01 -1.564132720232009888e-01 1.095901057124137878e-01 1.277640908956527710e-01 1.520579457283020020e-01 9.949924051761627197e-02 -1.364140510559082031e-01 -3.480382263660430908e-01 -4.419822394847869873e-01 3.530128896236419678e-01 -8.600581437349319458e-02 -1.392557770013809204e-01 4.342309013009071350e-02 7.661854475736618042e-02 -1.833186671137809753e-02 -3.254682123661041260e-01 -2.816277369856834412e-02 -6.072283908724784851e-02 -3.626906254794448614e-04 2.227502763271331787e-01 -1.978927254676818848e-01 1.436043996363878250e-02 7.666695117950439453e-02 1.194801628589630127e-01
-4.870620369911193848e-02 1.359763592481613159e-01 -2.189778350293636322e-02 -3.282921016216278076e-01 -4.025027528405189514e-02 -1.569799631834030151e-01 -2.805621623992919922e-01 -2.334283441305160522e-01 9.053108096122741699e-02 4.536040499806404114e-02 9.131155163049697876e-02 2.456134706735610962e-01 1.464170683175325394e-02 1.938533931970596313e-01 -1.051755249500274658e-01 -2.088419348001480103e-01 2.177401334047317505e-01 1.556218862533569336e-01 -1.221074238419532776e-01 -9.520390629768371582e-02 2.262249886989593506e-01 1.674108579754829407e-02 -1.224242150783538818e-01 5.003324523568153381e-02 -6.647718697786331177e-02 3.211003839969635010e-01 -3.816427588462829590e-01 2.001757621765136719e-01 -8.407633006572723389e-02 2.612471878528594971e-01 8.272906392812728882e-02 -8.219494484364986420e-03
1.141434162855148315e-01 -1.107105519622564316e-02 -6.982368975877761841e-02 -2.396610751748085022e-02 1.269752383232116699e-01 -1.536379307508468628e-01 -4.502936005592346191e-01 -4.183108732104301453e-02 1.977327466011047363e-01 1.559409052133560181e-01 -6.351572275161743164e-02 -1.036295965313911438e-01 -2.518238425254821777e-01 2.710509598255157471e-01 -1.375412046909332275e-01 -6.700414419174194336e-02 5.205607786774635315e-02 1.831447333097457886e-01 -1.521985083818435669e-01 -3.789847791194915771e-01 1.406728923320770264e-01 2.399460179731249809e-03 -6.446237862110137939e-02 9.154541790485382080e-02 -3.421463444828987122e-02 3.697155714035034180e-01 -2.705533057451248169e-02 6.801065802574157715e-02 -1.757339835166931152e-01 2.555664479732513428e-01 1.080897748470306396e-01 -1.104693412780761719e-01
1.852913014590740204e-02 -3.401885628700256348e-01 1.760821640491485596e-01 -2.870018184185028076e-01 -7.744329050183296204e-03 -1.800104528665542603e-01 -2.570789456367492676e-01 1.616943031549453735e-01 2.022658884525299072e-01 -6.763966381549835205e-02 9.507797658443450928e-02 -1.258788257837295532e-01 9.396783262491226196e-02 2.432480007410049438e-01 4.631606861948966980e-02 -1.767562925815582275e-01 -3.011079132556915283e-01 6.112256273627281189e-02 -1.269291937351226807e-01 -1.418569833040237427e-01 2.395575642585754395e-01 1.206917837262153625e-01 -3.457935154438018799e-02 -2.331358641386032104e-01 -2.979605793952941895e-01 -1.418633460998535156e-01 -1.178303826600313187e-02 2.443826645612716675e-01 1.042636558413505554e-01 -1.357215363532304764e-02 1.810587048530578613e-01 5.789837241172790527e-02
-3.464795276522636414e-02 -1.993861645460128784e-01 2.408168464899063110e-01 -1.051316708326339722e-01 2.002975195646286011e-01 -1.587202697992324829e-01 -4.165118932723999023e-02 -1.350497901439666748e-01 -1.637862809002399445e-02 8.015462756156921387e-02 1.180023550987243652e-01 -3.710899874567985535e-02 -6.085796281695365906e-02 4.629287496209144592e-02 -8.209417015314102173e-02 -3.448996841907501221e-01 -6.018067523837089539e-02 -7.855898886919021606e-02 -1.466194689273834229e-01 -2.283223569393157959e-01 5.944414809346199036e-02 -2.410122752189636230e-01 2.267583906650543213e-01 5.751416832208633423e-02 2.842880189418792725e-01 3.168428242206573486e-01 -3.193157017230987549e-01 1.164663769304752350e-02 -1.663487106561660767e-01 -8.627137541770935059e-02 2.647964358329772949e-01 -2.507386505603790283e-01
-9.379715658724308014e-03 5.021728575229644775e-02 6.652275472879409790e-02 1.802248060703277588e-01 -1.313092187047004700e-03 -6.520731747150421143e-02 -1.652267277240753174e-01 -3.309564590454101562e-01 3.325637280941009521e-01 1.532908082008361816e-01 1.479193121194839478e-01 6.688179820775985718e-02 1.868058741092681885e-01 -4.900396452285349369e-04 2.365541085600852966e-02 -2.173500806093215942e-01 -4.136332497000694275e-02 1.806729882955551147e-01 -6.406252831220626831e-02 -3.898389041423797607e-01 5.548124015331268311e-02 -9.616426378488540649e-02 1.387273371219635010e-01 -3.500381484627723694e-02 2.845302037894725800e-02 2.606492638587951660e-01 -4.848287105560302734e-01 3.488949965685606003e-03 1.902247369289398193e-01 4.300978779792785645e-02 8.089043945074081421e-02 6.800972670316696167e-02
-6.778559088706970215e-02 -1.113401912152767181e-02 -6.749761104583740234e-02 -2.332985550165176392e-01 -8.290526270866394043e-02 -3.533043265342712402e-01 -1.570957750082015991e-01 5.237165838479995728e-02 1.448126584291458130e-01 -1.838391125202178955e-01 1.797773540019989014e-01 3.416845500469207764e-01 -5.125132575631141663e-02 5.503094941377639771e-02 -1.230940669775009155e-01 -3.067737519741058350e-01 -1.189637854695320129e-01 -1.836686879396438599e-01 -1.616646349430084229e-01 -1.882869750261306763e-01 -3.278584033250808716e-02 -9.300795942544937134e-02 -2.021806687116622925e-02 5.343550816178321838e-02 2.943496704101562500e-01 2.698306143283843994e-01 -2.243046015501022339e-01 5.708575993776321411e-02 2.172356992959976196e-01 2.290814816951751709e-01 1.365221589803695679e-01 6.805669516324996948e-02
3.586867749691009521e-01 -2.764221429824829102e-01 2.380932494997978210e-02 -8.930113166570663452e-02 -9.234325587749481201e-02 -2.730386555194854736e-01 -1.961429566144943237e-01 1.952977292239665985e-02 6.578738242387771606e-02 -1.787581592798233032e-01 2.263341099023818970e-01 -2.642062306404113770e-01 -9.006614796817302704e-03 -3.011636249721050262e-02 2.453281730413436890e-02 1.260164678096771240e-01 -1.993396729230880737e-01 -3.793079778552055359e-02 -7.641880959272384644e-02 -3.001332581043243408e-01 1.992131471633911133e-01 3.607862815260887146e-02 -1.103353425860404968e-01 -2.058392614126205444e-01 -1.286551654338836670e-01 2.453329116106033325e-01 -7.834601402282714844e-02 1.636353135108947754e-01 -1.980561614036560059e-01 2.703824043273925781e-01 1.866231858730316162e-01 1.534285210072994232e-02
-6.790898740291595459e-02 -7.453872263431549072e-02 2.761018574237823486e-01 -2.150967568159103394e-01 7.216922193765640259e-02 1.663998328149318695e-02 -2.151112109422683716e-01 -1.406612992286682129e-01 4.806819558143615723e-02 -2.647622525691986084e-01 1.434891298413276672e-02 -9.988112747669219971e-02 -1.925666257739067078e-02 -3.191415369510650635e-01 -1.332624852657318115e-01 -4.523223042488098145e-01 1.534123998135328293e-02 2.319377064704895020e-01 1.967488527297973633e-01 -2.490409165620803833e-01 3.058538436889648438e-01 1.775155812501907349e-01 5.078935250639915466e-02 -1.906547248363494873e-01 -1.402983665466308594e-01 1.592916250228881836e-01 4.130212217569351196e-02 9.495701640844345093e-02 7.917078584432601929e-02 8.281952887773513794e-02 -3.052018024027347565e-02 5.816787946969270706e-03
-3.479499816894531250e-01 2.623075805604457855e-02 -1.361782848834991455e-01 -2.776346802711486816e-01 -1.215055063366889954e-01 -2.434170544147491455e-01 -1.968901306390762329e-01 -1.582247912883758545e-01 3.196302652359008789e-01 -1.743250787258148193e-01 5.154833570122718811e-02 5.202123150229454041e-02 -4.549829661846160889e-02 -9.853161871433258057e-02 2.243186831474304199e-01 -6.621819734573364258e-02 -1.320629715919494629e-01 -1.014512777328491211e-01 1.078051999211311340e-01 -2.523946762084960938e-01 1.868100017309188843e-01 7.701154798269271851e-02 -1.516124606132507324e-01 -4.810834303498268127e-02 3.917877376079559326e-02 3.258507251739501953e-01 -2.390389740467071533e-01 9.219022840261459351e-02 -3.598147258162498474e-02 1.080992147326469421e-01 -1.661181896924972534e-01 -2.393473088741302490e-01
1.264621764421463013e-01 -1.457558572292327881e-01 9.356683492660522461e-02 -1.566655933856964111e-01 -2.912755608558654785e-01 -2.218794822692871094e-01 2.533027902245521545e-02 -1.146271899342536926e-01 7.281890138983726501e-03 -1.885164827108383179e-01 -5.438651889562606812e-02 -5.373643338680267334e-02 -6.373722106218338013e-02 2.072477936744689941e-01 2.632023394107818604e-02 -7.306671887636184692e-02 -6.446902453899383545e-02 4.012782871723175049e-02 -1.336812973022460938e-01 -3.299142420291900635e-01 1.670027077198028564e-01 1.903550177812576294e-01 1.197617426514625549e-01 -4.209883213043212891e-01 -4.796721786260604858e-02 4.095183610916137695e-01 6.509758997708559036e-03 -1.961114257574081421e-02 1.303280442953109741e-01 4.615035280585289001e-02 2.020263820886611938e-01 2.618881762027740479e-01
-1.786846481263637543e-02 -4.282115995883941650e-01 2.330271303653717041e-01 -1.996120065450668335e-01 -5.322375334799289703e-03 -3.116635978221893311e-01 -1.430527418851852417e-01 -2.260184884071350098e-01 6.703324615955352783e-02 -1.437729299068450928e-01 1.412360966205596924e-01 -3.319864394143223763e-03 2.338605560362339020e-02 1.567847281694412231e-01 -7.617356628179550171e-02 -2.863509654998779297e-01 8.145342022180557251e-02 -6.488582491874694824e-02 -5.565256997942924500e-02 -2.141204178333282471e-01 2.265513129532337189e-02 -2.109550088644027710e-01 4.039173945784568787e-02 3.042667359113693237e-02 2.810112535953521729e-01 1.086586937308311462e-01 1.913978606462478638e-01 1.549322903156280518e-01 1.798726618289947510e-01 1.833005696535110474e-01 -5.066289380192756653e-02 2.609869241714477539e-01
1.561722755432128906e-01 1.812086999416351318e-01 6.574817746877670288e-02 3.031100705265998840e-02 1.086771488189697266e-01 2.284274809062480927e-02 -1.619205623865127563e-01 -1.350329667329788208e-01 1.644026488065719604e-01 -4.237891733646392822e-02 2.707067131996154785e-02 2.601249814033508301e-01 -1.724872291088104248e-01 3.566160798072814941e-02 -1.108675226569175720e-01 -3.126396536827087402e-01 -1.650514900684356689e-01 -1.131675392389297485e-01 -3.056497871875762939e-01 -3.659528195858001709e-01 3.114482164382934570e-01 -5.731027573347091675e-02 -1.376435011625289917e-01 -6.706905364990234375e-02 2.482968568801879883e-01 1.229871511459350586e-01 -1.667177677154541016e-01 -1.021968200802803040e-01 -9.351164102554321289e-02 2.599610686302185059e-01 2.329548746347427368e-01 -7.574755698442459106e-02
-1.079042721539735794e-02 -4.612539336085319519e-02 2.766308933496475220e-02 -1.969194859266281128e-01 2.039691805839538574e-01 -8.144628256559371948e-03 -8.930272608995437622e-02 -5.292985960841178894e-02 6.627410650253295898e-02 -2.475018054246902466e-01 -8.322874456644058228e-02 -2.505660355091094971e-01 -5.828526988625526428e-02 -2.126135826110839844e-01 -1.502613425254821777e-01 -4.726937413215637207e-01 -8.835809677839279175e-02 1.461008340120315552e-01 1.087256819009780884e-01 -3.596269488334655762e-01 2.117627859115600586e-01 1.890159398317337036e-01 -1.851239949464797974e-01 -2.002260535955429077e-01 -6.272536516189575195e-02 1.399555355310440063e-01 -1.778731793165206909e-01 1.243674010038375854e-01 1.250047981739044189e-01 5.359571427106857300e-02 2.148807346820831299e-01 1.234910115599632263e-01
-1.492994725704193115e-01 6.312038749456405640e-02 2.833977639675140381e-01 -1.792208850383758545e-01 2.214258611202239990e-01 -2.375870570540428162e-02 -1.754649877548217773e-01 -2.768220603466033936e-01 8.557128161191940308e-02 -2.207259684801101685e-01 1.600183844566345215e-01 -1.220670491456985474e-01 -1.745021641254425049e-01 1.924203485250473022e-01 -2.824163138866424561e-01 -3.804739564657211304e-02 4.538511112332344055e-02 1.649227887392044067e-01 1.497176662087440491e-02 -1.528752874583005905e-02 2.345635890960693359e-01 9.652412682771682739e-02 1.839406341314315796e-01 1.372896879911422729e-01 3.562217578291893005e-02 4.486124515533447266e-01 -1.802486777305603027e-01 4.294991120696067810e-02 -1.561755221337080002e-02 -1.173009164631366730e-02 2.107688486576080322e-01 -1.750682443380355835e-01
-4.410608671605587006e-03 -1.130912005901336670e-01 2.923707067966461182e-01 -1.500010341405868530e-01 2.861547172069549561e-01 2.176467776298522949e-01 -6.087617948651313782e-02 -3.581100702285766602e-01 2.173695713281631470e-02 -1.399133652448654175e-01 2.494568079710006714e-01 5.135443527251482010e-03 -1.801663935184478760e-01 -1.785776577889919281e-02 -1.008793860673904419e-01 -2.427464574575424194e-01 -4.253445565700531006e-02 9.233043342828750610e-02 1.701245009899139404e-01 -1.627854108810424805e-01 1.690192520618438721e-01 3.201359808444976807e-01 5.054872855544090271e-02 -6.801480054855346680e-02 9.162214398384094238e-02 3.670023977756500244e-01 -2.457870356738567352e-02 1.697602123022079468e-01 6.667581945657730103e-02 5.564744770526885986e-02 7.815593481063842773e-02 2.089309990406036377e-01
1.846220940351486206e-01 6.724006682634353638e-02 2.080188840627670288e-01 -1.157598942518234253e-01 8.729212731122970581e-02 -1.755989789962768555e-01 -9.727900475263595581e-02 -2.777673006057739258e-01 9.562601894140243530e-02 -1.475275307893753052e-01 -2.408846765756607056e-01 -1.530845649540424347e-02 -1.758126616477966309e-01 -2.212820388376712799e-02 4.131357185542583466e-03 -2.780278921127319336e-01 -2.855449616909027100e-01 2.309051752090454102e-01 1.587245240807533264e-02 -1.154417395591735840e-01 5.960141122341156006e-02 2.417847216129302979e-01 -2.495650053024291992e-01 -2.078484743833541870e-01 7.336014509201049805e-02 2.746006250381469727e-01 3.233089670538902283e-02 2.463150769472122192e-01 -1.743075996637344360e-01 1.946361362934112549e-01 -1.140564400702714920e-02 2.343841791152954102e-01
-2.946537919342517853e-02 -2.655382454395294189e-01 1.813117265701293945e-01 -6.855132430791854858e-02 -1.399201601743698120e-01 -3.180792182683944702e-02 -2.337955981492996216e-01 -2.979437708854675293e-01 -8.718804270029067993e-02 8.327112346887588501e-02 2.551453188061714172e-02 1.565975397825241089e-01 -1.468581799417734146e-02 -3.044938445091247559e-01 1.386758983135223389e-01 -2.139320373535156250e-01 1.709181219339370728e-01 1.240380555391311646e-01 1.105678156018257141e-01 -2.031833082437515259e-01 -1.668990706093609333e-03 3.268313109874725342e-01 -1.189578697085380554e-02 -1.590400636196136475e-01 -1.326286941766738892e-01 3.888389766216278076e-01 1.092058718204498291e-01 1.342441607266664505e-02 -1.928717344999313354e-01 -1.385654788464307785e-02 2.784634828567504883e-01 -5.655537545680999756e-02
-3.935910761356353760e-01 -1.203925609588623047e-01 -3.395737707614898682e-02 -3.989311456680297852e-01 6.242236122488975525e-02 4.589689150452613831e-02 -3.331373035907745361e-01 4.633422195911407471e-02 2.146079689264297485e-01 -6.153581291437149048e-02 2.375463247299194336e-01 3.306921571493148804e-02 7.688140869140625000e-02 -2.363965101540088654e-02 -1.149527803063392639e-01 -1.913041323423385620e-01 1.562984846532344818e-02 -1.257062982767820358e-02 1.753178834915161133e-01 -8.963240683078765869e-02 3.151836991310119629e-01 -9.639060124754905701e-03 -1.908911615610122681e-01 1.399982348084449768e-02 1.239310670644044876e-02 3.492851555347442627e-01 -1.376152932643890381e-01 1.558320820331573486e-01 2.244116552174091339e-02 1.071924250572919846e-02 1.919580250978469849e-01 9.712209552526473999e-02
6.623727269470691681e-03 -2.750574946403503418e-01 1.281544715166091919e-01 -1.413318216800689697e-01 9.931683540344238281e-02 -1.548156142234802246e-01 -3.297860026359558105e-01 -2.298235595226287842e-01 -1.878946647047996521e-02 -2.240516245365142822e-01 2.340343408286571503e-02 -6.722651422023773193e-02 1.473501175642013550e-01 -1.045891270041465759e-01 -7.400486618280410767e-02 -7.250080257654190063e-02 1.514253467321395874e-01 1.276510357856750488e-01 -1.868605762720108032e-01 -2.846579849720001221e-01 -4.719134792685508728e-02 -1.690926030278205872e-02 -1.522722244262695312e-01 6.775797158479690552e-02 2.115478664636611938e-01 4.701132476329803467e-01 -1.553222443908452988e-02 2.612037025392055511e-02 -2.318427711725234985e-02 -4.489773511886596680e-02 1.381856352090835571e-01 -3.459697961807250977e-01
2.407441474497318268e-02 -1.632985323667526245e-01 1.874378882348537445e-02 -7.946351170539855957e-02 1.638338416814804077e-01 -2.871083915233612061e-01 -3.033710122108459473e-01 -3.290475606918334961e-01 -1.978997886180877686e-02 -2.098701596260070801e-01 -1.784426867961883545e-01 -3.436842933297157288e-02 -1.023547444492578506e-02 -3.525644540786743164e-02 -3.996373340487480164e-02 -1.615017801523208618e-01 1.429021507501602173e-01 -1.887143217027187347e-02 -2.231740504503250122e-01 -4.176923036575317383e-01 2.387123405933380127e-01 -7.303341478109359741e-02 -2.603077888488769531e-01 1.404156535863876343e-01 6.275065243244171143e-02 2.666757702827453613e-01 1.268419157713651657e-02 -9.005577117204666138e-02 -2.541777491569519043e-02 -1.310288161039352417e-01 1.553468704223632812e-01 -1.729294657707214355e-01
-6.999146193265914917e-02 2.535039186477661133e-01 -1.002665236592292786e-01 -8.708702400326728821e-03 1.712050139904022217e-01 -1.604008376598358154e-01 -1.418943554162979126e-01 -5.178240686655044556e-02 2.805735468864440918e-01 1.419188082218170166e-02 -2.864731848239898682e-02 1.128051429986953735e-02 3.124963343143463135e-01 1.063285171985626221e-01 -2.285263268277049065e-03 -1.264925766736268997e-02 -9.947121888399124146e-02 5.185899883508682251e-02 -1.495635602623224258e-02 -4.851730763912200928e-01 6.416925042867660522e-02 4.754434153437614441e-02 -3.703353554010391235e-02 6.461533904075622559e-02 -1.688216924667358398e-01 3.512660264968872070e-01 -6.653439253568649292e-02 1.214909404516220093e-01 -2.406471669673919678e-01 3.232264518737792969e-01 2.394821792840957642e-01 -5.402069911360740662e-02
-2.056363970041275024e-01 1.298789530992507935e-01 3.374233841896057129e-02 -2.712532281875610352e-01 2.021238766610622406e-02 -3.831922411918640137e-01 4.346340522170066833e-02 -1.011012271046638489e-01 2.106814086437225342e-01 -4.137324541807174683e-02 2.515906989574432373e-01 -5.258147418498992920e-02 7.210786640644073486e-02 2.836316823959350586e-01 7.465971261262893677e-02 -3.185302913188934326e-01 -3.516935743391513824e-03 8.313251286745071411e-02 3.688264638185501099e-02 -8.557095378637313843e-02 2.503272332251071930e-02 -2.831337451934814453e-01 -9.731193631887435913e-02 -3.153671696782112122e-02 -1.837869882583618164e-01 1.958701610565185547e-01 2.005930393934249878e-01 2.970558404922485352e-01 1.770203560590744019e-01 -1.777818351984024048e-01 9.374909847974777222e-02 1.507116407155990601e-01
1.825108528137207031e-01 9.422002732753753662e-02 4.747125506401062012e-01 5.784578621387481689e-02 3.838880062103271484e-01 -1.758751869201660156e-01 -1.762794256210327148e-01 -1.271215528249740601e-01 2.210098803043365479e-01 2.214368619024753571e-02 -2.969027496874332428e-02 -1.283014267683029175e-01 1.200604997575283051e-02 2.092010229825973511e-01 -2.537433803081512451e-02 -2.841669023036956787e-01 -1.617338359355926514e-01 1.649987883865833282e-02 -2.184917479753494263e-01 -1.901212632656097412e-01 1.043471395969390869e-01 1.020637974143028259e-01 -5.220002308487892151e-02 -3.600495755672454834e-01 -2.596132084727287292e-02 1.607159525156021118e-01 -2.494513243436813354e-02 -5.566341802477836609e-02 -8.132515475153923035e-03 1.139509007334709167e-01 1.455785240978002548e-02 -6.424529850482940674e-02
7.466717064380645752e-02 1.069300845265388489e-01 4.782757759094238281e-01 -1.521249562501907349e-01 -2.085507810115814209e-01 -5.424768477678298950e-02 -2.573716044425964355e-01 1.015448719263076782e-01 9.227836132049560547e-02 -1.099088340997695923e-01 5.044258013367652893e-02 1.807418763637542725e-01 -1.070707291364669800e-02 1.173502504825592041e-01 1.321309357881546021e-01 -2.168982774019241333e-01 6.503942608833312988e-02 1.094832196831703186e-01 -1.261557787656784058e-01 -1.279327422380447388e-01 1.530533134937286377e-01 4.834636300802230835e-02 1.783503293991088867e-01 1.324021220207214355e-01 9.717763960361480713e-02 2.437369227409362793e-01 6.729613989591598511e-02 1.216145232319831848e-01 1.186957135796546936e-01 3.811961412429809570e-01 2.851423621177673340e-01 -1.464273184537887573e-01
-5.121167749166488647e-03 1.455265432596206665e-01 4.364996775984764099e-02 8.444996923208236694e-02 7.463110983371734619e-02 2.781787514686584473e-02 -1.095201373100280762e-01 -2.093970179557800293e-01 1.770166307687759399e-01 2.401904389262199402e-02 4.414757490158081055e-01 -6.058022379875183105e-02 3.871128195896744728e-03 1.232236251235008240e-01 8.154867216944694519e-03 -4.938932955265045166e-01 -2.679171860218048096e-01 5.360055714845657349e-02 -5.921898409724235535e-02 -1.710915416479110718e-01 1.313043832778930664e-01 -8.936835080385208130e-02 -1.317988038063049316e-01 -9.378633648157119751e-02 -3.165499567985534668e-01 2.023510485887527466e-01 2.381356805562973022e-01 2.001644521951675415e-01 -6.740457564592361450e-02 -1.070151105523109436e-01 -3.520579263567924500e-02 -6.252245604991912842e-02
-1.547874659299850464e-01 1.849059760570526123e-01 3.262349963188171387e-01 -3.317170590162277222e-02 -1.459397142753005028e-03 -2.326134890317916870e-01 -9.518903493881225586e-02 -2.006121426820755005e-01 1.170527040958404541e-01 3.284510672092437744e-01 3.129099030047655106e-03 4.116208292543888092e-03 4.780198633670806885e-02 9.431990911252796650e-04 -6.512362509965896606e-02 -2.268874496221542358e-01 -2.614993751049041748e-01 1.253537684679031372e-01 -3.063285648822784424e-01 -8.913549035787582397e-02 3.064790926873683929e-02 1.515300720930099487e-01 2.445290088653564453e-01 -1.909920573234558105e-01 -1.394891887903213501e-01 2.813383638858795166e-01 6.867921352386474609e-02 -1.712902449071407318e-02 -6.634200364351272583e-02 -1.003624647855758667e-01 3.564417660236358643e-01 9.823237545788288116e-03
1.142556816339492798e-01 -4.462070390582084656e-02 2.750519216060638428e-01 -5.999074131250381470e-02 2.889562249183654785e-01 -1.369347274303436279e-01 -1.430386095307767391e-03 -1.198697835206985474e-01 3.647236526012420654e-01 -1.410006433725357056e-01 7.012593746185302734e-02 -4.193963110446929932e-02 -3.409829139709472656e-01 4.225734621286392212e-02 -2.032025158405303955e-01 -3.373116254806518555e-01 1.586492210626602173e-01 -2.000864148139953613e-01 1.199415624141693115e-01 -2.116688489913940430e-01 -1.198167074471712112e-02 -8.325615897774696350e-03 -1.554085761308670044e-01 -2.955757379531860352e-01 -1.633737683296203613e-01 9.254155308008193970e-02 -1.867380440235137939e-01 2.410784829407930374e-03 -8.660233020782470703e-02 8.592578768730163574e-02 1.868648231029510498e-01 -1.791229099035263062e-02
1.874518543481826782e-01 5.374883487820625305e-02 1.414240896701812744e-01 -2.259206324815750122e-01 6.087309867143630981e-02 -1.730019599199295044e-01 -2.170778959989547729e-01 -8.487954735755920410e-02 2.163252830505371094e-01 -2.273245006799697876e-01 -5.648917518556118011e-03 -4.567859470844268799e-01 5.747932940721511841e-02 1.773978322744369507e-01 -2.539039403200149536e-02 -5.033385157585144043e-01 -1.478084456175565720e-02 1.285308897495269775e-01 3.154513612389564514e-02 -2.220834642648696899e-01 5.802471563220024109e-02 7.668459415435791016e-02 -3.882310586050152779e-03 -1.243021488189697266e-01 5.389892309904098511e-02 -8.384654670953750610e-02 4.250504449009895325e-02 -6.416426599025726318e-02 -1.811753064393997192e-01 -1.286667436361312866e-01 1.642716675996780396e-01 -1.518249511718750000e-01
-5.141771212220191956e-02 -3.143334686756134033e-01 2.369153350591659546e-01 -1.933435648679733276e-01 1.134048104286193848e-01 -4.746174812316894531e-02 -2.756783664226531982e-01 5.767612904310226440e-02 2.882481515407562256e-01 -9.076133370399475098e-02 1.205081790685653687e-01 -1.966702789068222046e-01 2.525745928287506104e-01 2.486604601144790649e-01 -1.571637392044067383e-01 -1.856063455343246460e-01 2.150592058897018433e-01 1.480782479047775269e-01 -7.615707069635391235e-02 5.235120281577110291e-02 2.971026301383972168e-01 -1.858920156955718994e-01 -7.304644584655761719e-02 -1.793452054262161255e-01 4.682337120175361633e-02 1.253512799739837646e-01 4.551470279693603516e-02 3.280380964279174805e-01 7.079854607582092285e-02 7.538103312253952026e-02 -1.961120031774044037e-02 7.476463913917541504e-02
4.727298393845558167e-02 -1.952601671218872070e-01 2.580075263977050781e-01 -4.616110920906066895e-01 1.572523862123489380e-01 1.650918126106262207e-01 -5.537004768848419189e-02 -9.934718161821365356e-02 3.292309045791625977e-01 -5.531287193298339844e-02 1.238528490066528320e-01 1.179356127977371216e-01 -4.176952689886093140e-02 2.636613845825195312e-01 -2.242471836507320404e-02 -2.422802895307540894e-01 3.202516138553619385e-01 2.693522348999977112e-02 -4.984599351882934570e-02 -3.437671959400177002e-01 -5.784797668457031250e-02 1.065250858664512634e-01 1.298582833260297775e-02 -3.836434334516525269e-02 1.477038264274597168e-01 1.653235703706741333e-01 2.666543982923030853e-02 1.525596231222152710e-01 -1.591843180358409882e-02 1.311885863542556763e-01 -1.023772433400154114e-01 5.040676146745681763e-02
1.175790131092071533e-01 -4.976381082087755203e-03 2.003697901964187622e-01 -1.207647472620010376e-01 -5.419256910681724548e-02 -7.268366962671279907e-02 -7.275582104921340942e-02 5.244290456175804138e-02 2.878597974777221680e-01 -7.936832308769226074e-02 8.341285586357116699e-02 -1.895886659622192383e-01 -1.193098165094852448e-02 -1.346687437035143375e-03 7.816875725984573364e-02 -4.955622553825378418e-01 1.345346570014953613e-01 1.162958666682243347e-01 8.822744339704513550e-02 -2.247817516326904297e-01 1.353559941053390503e-01 1.033318787813186646e-01 -9.622143954038619995e-02 -3.511760830879211426e-01 3.383656591176986694e-02 5.975842103362083435e-02 -2.067794650793075562e-01 -1.772842556238174438e-02 -2.648213505744934082e-01 -6.456769257783889771e-02 1.010645553469657898e-01 -3.839737474918365479e-01
-1.345623582601547241e-01 1.178448670543730259e-03 -2.158122360706329346e-01 1.723261624574661255e-01 1.741953939199447632e-01 -2.804191410541534424e-01 -3.115799129009246826e-01 -8.627449721097946167e-02 2.469269335269927979e-01 -1.182188987731933594e-01 -1.026151850819587708e-01 5.511955171823501587e-02 1.411233842372894287e-01 3.177089691162109375e-01 1.053956970572471619e-01 1.716370321810245514e-02 -2.714268863201141357e-01 -4.769157245755195618e-02 1.185370460152626038e-01 -2.770915627479553223e-01 8.742487430572509766e-02 1.700419373810291290e-02 -1.008966639637947083e-01 -1.568309664726257324e-01 -1.158150434494018555e-01 3.054409921169281006e-01 -9.306623041629791260e-02 1.459890007972717285e-01 -8.163984864950180054e-02 2.511084079742431641e-01 1.622135788202285767e-01 1.707061976194381714e-01
-5.741679295897483826e-02 -2.177947014570236206e-01 8.520993590354919434e-02 -1.392527967691421509e-01 2.039531618356704712e-01 -4.164118468761444092e-01 -1.490499079227447510e-01 9.993722662329673767e-03 9.911436587572097778e-02 -3.891008794307708740e-01 7.715144008398056030e-02 1.232011523097753525e-02 -1.830209195613861084e-01 3.891758620738983154e-02 9.219004958868026733e-02 -3.522096201777458191e-02 2.435095608234405518e-02 1.942121796309947968e-02 -2.273224107921123505e-02 -2.890118956565856934e-01 1.792169362306594849e-02 -4.019143432378768921e-02 2.203424647450447083e-02 1.787648200988769531e-01 -8.196821063756942749e-02 1.682351380586624146e-01 -1.489649415016174316e-01 9.614344686269760132e-02 1.642750799655914307e-01 4.205296933650970459e-02 3.213884234428405762e-01 -3.941222131252288818e-01
1.538578420877456665e-01 -3.578564524650573730e-02 1.607744991779327393e-01 -1.147160232067108154e-01 1.057469621300697327e-01 -1.771808564662933350e-01 -3.087190091609954834e-01 6.988105177879333496e-02 1.622954159975051880e-01 -2.642624974250793457e-01 -8.439007401466369629e-02 -2.098697274923324585e-01 1.966822892427444458e-01 3.232994377613067627e-01 8.252122998237609863e-02 -3.736026883125305176e-01 -7.365312427282333374e-02 1.395782530307769775e-01 -1.033117622137069702e-01 -4.699419140815734863e-01 1.061841323971748352e-01 3.550494089722633362e-02 -3.481442108750343323e-02 -1.880381852388381958e-01 -1.660349592566490173e-02 -9.469095617532730103e-02 -3.306377679109573364e-02 2.154303342103958130e-02 -3.508271649479866028e-02 -1.511480361223220825e-01 6.914758682250976562e-02 -1.055812761187553406e-01
-1.593620479106903076e-01 -3.070877306163311005e-02 3.396187126636505127e-01 -6.773801147937774658e-02 1.115546897053718567e-01 -5.654510483145713806e-02 -2.847628891468048096e-01 -2.392026335000991821e-01 1.656546145677566528e-01 -2.927100472152233124e-02 -8.357205986976623535e-02 -3.346716761589050293e-01 2.710261382162570953e-02 -2.531087771058082581e-02 2.241872483864426613e-03 -3.774158656597137451e-01 1.302883923053741455e-01 2.210744768381118774e-01 6.862217932939529419e-02 -3.025239706039428711e-01 1.605734676122665405e-01 7.722422480583190918e-02 -1.535561680793762207e-01 -2.791126072406768799e-01 -2.607739865779876709e-01 4.826242104172706604e-02 -7.797864824533462524e-02 5.746318399906158447e-02 -1.703131794929504395e-01 5.055696144700050354e-02 -1.327296905219554901e-02 4.367839917540550232e-02
-9.952961653470993042e-02 -2.841593623161315918e-01 -2.701294049620628357e-02 -9.450776875019073486e-02 -1.808011978864669800e-01 -2.557443380355834961e-01 1.229378301650285721e-02 -8.986186236143112183e-02 6.000986322760581970e-02 -2.697179317474365234e-01 2.468337416648864746e-01 -5.654264986515045166e-02 -1.122097764164209366e-02 -1.687978874542750418e-05 -4.050896037369966507e-03 -3.107090890407562256e-01 -3.599660694599151611e-01 2.145116627216339111e-01 3.473003208637237549e-02 -2.206275612115859985e-01 -3.986889496445655823e-02 1.230836659669876099e-01 5.153772234916687012e-02 -2.981353700160980225e-01 -1.838845014572143555e-01 1.370423436164855957e-01 -8.959459513425827026e-02 -2.089305371046066284e-01 -1.765707582235336304e-01 6.803366541862487793e-02 2.645752131938934326e-01 1.112551987171173096e-01
2.652221322059631348e-01 6.637474149465560913e-02 3.221964836120605469e-01 -1.557884961366653442e-01 2.374042570590972900e-01 -1.472420543432235718e-01 -9.247761219739913940e-02 -2.526682019233703613e-01 9.102351218461990356e-02 -3.288326039910316467e-02 -1.112746819853782654e-01 -1.393375396728515625e-01 1.010681614279747009e-01 3.379253670573234558e-02 -1.148405019193887711e-02 -2.142249494791030884e-01 -1.884574294090270996e-01 -6.842820905148983002e-03 2.852186933159828186e-02 -1.415874063968658447e-01 1.770762652158737183e-01 1.689164154231548309e-02 -4.313476681709289551e-01 -2.461512833833694458e-01 2.353929914534091949e-02 2.233923077583312988e-01 5.559945479035377502e-02 2.019951343536376953e-01 -2.432227432727813721e-01 1.950527541339397430e-02 -8.782115578651428223e-02 2.277593314647674561e-01
4.102083668112754822e-02 -2.321210056543350220e-01 -4.679843783378601074e-02 -1.480190008878707886e-01 -2.984921634197235107e-01 -3.860472142696380615e-02 -1.014165114611387253e-02 -2.323399484157562256e-01 1.010431796312332153e-01 -2.990708351135253906e-01 1.743794828653335571e-01 4.444584622979164124e-02 -3.505278751254081726e-02 -1.010939199477434158e-02 2.489279583096504211e-02 -2.677899003028869629e-01 -2.771231830120086670e-01 1.061476096510887146e-01 -9.379842877388000488e-02 -2.565846145153045654e-01 4.528584890067577362e-03 1.935575604438781738e-01 1.111244037747383118e-01 -3.408358693122863770e-01 -1.850538104772567749e-01 1.752547919750213623e-01 -1.959681659936904907e-01 1.966128591448068619e-03 -1.696127802133560181e-01 8.333904296159744263e-02 3.174626529216766357e-01 3.744064271450042725e-02
1.713765710592269897e-01 -2.862195074558258057e-01 1.660140603780746460e-01 -1.595689542591571808e-02 -2.629208564758300781e-01 -1.930273175239562988e-01 -1.545059233903884888e-01 -1.701022833585739136e-01 1.692043244838714600e-01 -3.361649215221405029e-01 2.082213908433914185e-01 -1.492667645215988159e-01 -7.079898566007614136e-02 -1.411799043416976929e-01 1.165861450135707855e-02 -1.744144111871719360e-01 -2.553646564483642578e-01 2.961243502795696259e-02 8.736745268106460571e-02 -3.227668702602386475e-01 9.119280427694320679e-02 2.609492838382720947e-01 9.155151247978210449e-02 -2.460902780294418335e-01 -1.107484400272369385e-01 8.953912556171417236e-02 8.008634299039840698e-02 -9.464680403470993042e-02 -4.033527523279190063e-02 2.084650844335556030e-01 1.466935724020004272e-01 1.158231720328330994e-01
6.393606215715408325e-02 9.146129339933395386e-02 1.922174692153930664e-01 -4.433925077319145203e-02 -3.432061970233917236e-01 -2.623426169157028198e-02 -3.216232061386108398e-01 -1.414331197738647461e-01 7.640432566404342651e-02 -1.176630556583404541e-01 1.212623715400695801e-01 -1.401212662458419800e-01 -3.260363638401031494e-02 3.254271745681762695e-01 8.948621153831481934e-02 -1.001514196395874023e-01 6.941962055861949921e-03 4.440869018435478210e-02 1.020751148462295532e-01 -2.964347898960113525e-01 2.329753786325454712e-01 1.518407911062240601e-01 -2.448903620243072510e-01 2.903806045651435852e-02 -8.925890177488327026e-02 5.698903650045394897e-02 -1.765677779912948608e-01 4.433931410312652588e-01 -1.491228193044662476e-01 4.063295945525169373e-02 5.681940913200378418e-02 -1.520483642816543579e-01
2.215914428234100342e-02 -2.376170605421066284e-01 2.100722342729568481e-01 -1.705632172524929047e-02 2.376391086727380753e-03 -2.213623672723770142e-01 -5.685688927769660950e-02 -2.924694120883941650e-01 3.301848471164703369e-01 -1.284861713647842407e-01 2.981247566640377045e-02 -1.094508394598960876e-01 -2.650165855884552002e-01 1.226814929395914078e-02 -1.656075417995452881e-01 -3.701058030128479004e-01 2.899970710277557373e-01 -3.670103102922439575e-02 -4.940884187817573547e-02 -1.993707865476608276e-01 4.686374962329864502e-02 -1.369011700153350830e-01 -1.579350829124450684e-01 -3.184404373168945312e-01 -8.876657485961914062e-02 8.803153038024902344e-02 -2.208228409290313721e-01 5.555964633822441101e-02 -1.208992078900337219e-01 -1.436825376003980637e-02 -1.670075207948684692e-01 -5.045965686440467834e-02
4.936429485678672791e-02 -6.455668061971664429e-02 7.747011631727218628e-02 -4.998552799224853516e-01 2.064081728458404541e-01 -2.199318259954452515e-01 -8.908621035516262054e-03 1.379543822258710861e-02 1.751564294099807739e-01 1.608740240335464478e-01 -2.828870527446269989e-02 -3.376540169119834900e-02 2.037417292594909668e-01 -1.651216149330139160e-01 2.025187462568283081e-01 -2.427518069744110107e-01 -2.190457731485366821e-01 1.435266286134719849e-01 4.504313692450523376e-02 -4.467979073524475098e-02 1.752891764044761658e-02 2.412142157554626465e-01 1.796998898498713970e-03 -2.815594673156738281e-01 -6.800388544797897339e-02 1.726674437522888184e-01 6.000638753175735474e-02 9.923597425222396851e-02 -9.968741983175277710e-02 -2.313392609357833862e-01 2.957588732242584229e-01 -9.941563755273818970e-02
9.946133196353912354e-02 -2.133487761020660400e-01 3.462592512369155884e-02 -1.641333252191543579e-01 -2.428342998027801514e-01 -1.074122190475463867e-01 -1.557138711214065552e-01 -1.132566258311271667e-01 2.490707188844680786e-01 -1.508574187755584717e-01 3.194252401590347290e-02 -4.170289635658264160e-02 -3.047735095024108887e-01 -2.129737846553325653e-02 7.397004961967468262e-02 -1.908894777297973633e-01 -1.763894110918045044e-01 2.606463804841041565e-02 1.408277153968811035e-01 -2.518377006053924561e-01 2.036370784044265747e-01 3.312032818794250488e-01 2.348674833774566650e-01 -2.991366684436798096e-01 -1.097929626703262329e-01 2.202821373939514160e-01 -1.508848392404615879e-03 -1.475480645895004272e-01 -9.891486167907714844e-02 1.347668319940567017e-01 1.136846542358398438e-01 2.280099987983703613e-01
-8.504231274127960205e-02 -1.042468100786209106e-02 1.263014823198318481e-01 -1.273545473814010620e-01 1.513425409793853760e-01 -3.797045722603797913e-02 -6.526251137256622314e-02 -9.873894974589347839e-03 1.261045187711715698e-01 -1.364474445581436157e-01 7.659287750720977783e-02 -1.523437350988388062e-01 -1.463424861431121826e-01 -3.074335455894470215e-01 -1.724493056535720825e-01 -3.859821259975433350e-01 -6.960324198007583618e-02 1.479255110025405884e-01 1.945328861474990845e-01 -4.119598865509033203e-01 2.520421743392944336e-01 1.425830572843551636e-01 -1.201906055212020874e-01 -2.130088210105895996e-01 -2.244525998830795288e-01 2.131097167730331421e-01 -1.791777014732360840e-01 1.572572886943817139e-01 2.588948793709278107e-02 -1.221853941679000854e-01 1.310470402240753174e-01 1.008999347686767578e-01
-1.675642579793930054e-01 -1.781832277774810791e-01 9.137351065874099731e-02 -3.797378391027450562e-02 -3.854377567768096924e-02 -1.951900571584701538e-01 -2.516767084598541260e-01 3.765754774212837219e-02 2.279061265289783478e-02 -3.094454109668731689e-01 2.703922390937805176e-01 9.653923101723194122e-03 7.287076860666275024e-02 1.230650469660758972e-01 6.908978521823883057e-02 -2.203462570905685425e-01 7.891263812780380249e-02 -7.020781934261322021e-02 3.011035323143005371e-01 -2.599063813686370850e-01 1.414160430431365967e-01 5.739337578415870667e-02 3.240880668163299561e-01 -3.514006361365318298e-02 1.770479977130889893e-02 3.165051639080047607e-01 -1.653608679771423340e-02 -1.501284390687942505e-01 -1.358760446310043335e-01 -3.121288307011127472e-02 3.756361901760101318e-01 2.074161078780889511e-03
6.077128276228904724e-02 1.417627334594726562e-01 5.573796480894088745e-02 -1.277468651533126831e-01 -2.365085184574127197e-01 -1.936450898647308350e-01 -1.995386332273483276e-01 -1.562607884407043457e-01 2.216748148202896118e-01 -1.130708679556846619e-02 2.613511979579925537e-01 4.548357427120208740e-02 2.718699574470520020e-01 1.994022130966186523e-01 1.671030521392822266e-01 -1.631477773189544678e-01 -9.544926695525646210e-03 -1.920886635780334473e-01 9.163837134838104248e-02 -1.713124662637710571e-01 -4.326041042804718018e-02 5.860822647809982300e-02 6.689834594726562500e-02 -2.381980977952480316e-02 1.707981079816818237e-01 2.673408687114715576e-01 5.769627750851213932e-04 3.856235742568969727e-01 6.344149261713027954e-02 -1.171566098928451538e-01 3.643272817134857178e-01 -1.623040884733200073e-01
1.936538964509963989e-01 -5.800636112689971924e-02 3.086921572685241699e-01 -3.722907006740570068e-01 -1.220038756728172302e-01 -1.128952354192733765e-01 -1.564931124448776245e-01 -8.358072489500045776e-02 1.319432258605957031e-01 -1.267629563808441162e-01 -1.639921683818101883e-04 -7.837385684251785278e-02 7.299573719501495361e-02 -1.093737334012985229e-01 -3.048955835402011871e-02 -1.234177574515342712e-01 2.290183454751968384e-01 2.747407257556915283e-01 -4.050456732511520386e-02 -3.112150430679321289e-01 1.224192678928375244e-01 -5.121523141860961914e-02 5.304703116416931152e-02 -2.167766094207763672e-01 1.549109537154436111e-02 1.744853556156158447e-01 1.633351594209671021e-01 -1.913599222898483276e-01 7.261698693037033081e-02 3.105429112911224365e-01 2.479672580957412720e-01 2.050376385450363159e-01
-2.238418757915496826e-01 -1.978825181722640991e-01 -2.238806150853633881e-02 -9.582336992025375366e-02 -1.881158724427223206e-02 -4.243358597159385681e-02 -3.351216316223144531e-01 -6.532431393861770630e-02 3.050738275051116943e-01 2.017665654420852661e-01 8.934379369020462036e-02 1.231621727347373962e-01 -6.124005094170570374e-02 -1.531567126512527466e-01 -1.675286144018173218e-01 -2.060341089963912964e-01 2.285224050283432007e-01 -1.787130832672119141e-01 -2.407221347093582153e-01 -3.427161276340484619e-01 9.812802076339721680e-02 -1.779058277606964111e-01 -1.083744093775749207e-01 -2.947792527265846729e-04 8.975219726562500000e-02 2.418693453073501587e-01 -1.466207206249237061e-01 1.755863428115844727e-01 -9.680120646953582764e-02 2.997197955846786499e-02 2.931119501590728760e-01 4.088175948709249496e-03
7.048792322166264057e-04 2.230148315429687500e-01 8.982411772012710571e-02 3.049507178366184235e-02 2.363434880971908569e-01 7.468261569738388062e-02 -2.108356803655624390e-01 -1.986044347286224365e-01 2.786899507045745850e-01 9.640623629093170166e-02 2.830154076218605042e-02 -3.089843690395355225e-01 1.778294593095779419e-01 1.771811991930007935e-01 -7.026840746402740479e-02 -1.655534356832504272e-01 -2.088913023471832275e-01 -1.347960233688354492e-01 5.742801725864410400e-02 -1.617913097143173218e-01 1.611137688159942627e-01 2.586282789707183838e-01 -1.822625398635864258e-01 -2.303242310881614685e-02 -1.195222437381744385e-01 3.663957118988037109e-01 -1.786121875047683716e-01 1.148174032568931580e-01 -2.042665779590606689e-01 1.679093986749649048e-01 1.854985654354095459e-01 -3.894199058413505554e-02
7.458934187889099121e-02 -1.997518911957740784e-02 1.809522807598114014e-01 -3.543986082077026367e-01 1.526547819375991821e-01 -1.231934353709220886e-01 2.782730571925640106e-02 -3.027102947235107422e-01 2.508503198623657227e-01 -2.284978926181793213e-01 1.080557256937026978e-01 1.774092018604278564e-01 3.286225199699401855e-01 -3.406532108783721924e-02 -1.641884632408618927e-02 -1.006144657731056213e-01 -9.781089425086975098e-02 -1.133261099457740784e-01 -3.581028580665588379e-01 -1.296213120222091675e-01 1.234080344438552856e-01 1.500798612833023071e-01 8.990483731031417847e-02 6.754825264215469360e-02 -2.267218679189682007e-01 2.605669796466827393e-01 8.087707310914993286e-02 -1.321580857038497925e-01 -3.310601785778999329e-02 -1.510540097951889038e-01 1.949604600667953491e-01 -6.243580952286720276e-02
-9.211468696594238281e-02 -2.739823460578918457e-01 2.156850844621658325e-01 -9.722877293825149536e-02 1.169447973370552063e-01 -1.292435228824615479e-01 -1.089960560202598572e-01 -3.807441890239715576e-01 6.778283417224884033e-02 -1.295632272958755493e-01 3.147778511047363281e-01 -2.069079279899597168e-01 -2.072446793317794800e-01 2.164975851774215698e-01 -1.493098288774490356e-01 -2.084869891405105591e-01 3.967534750699996948e-03 -9.385011345148086548e-02 -2.330791950225830078e-01 -3.958855196833610535e-02 2.530088722705841064e-01 -1.079762056469917297e-01 7.490307837724685669e-02 -7.618535310029983521e-02 1.486458480358123779e-01 3.081874847412109375e-01 1.078936979174613953e-01 -1.014140918850898743e-01 1.537008285522460938e-01 -1.203842237591743469e-01 -5.564603582024574280e-02 1.495735496282577515e-01
-1.757474243640899658e-01 -9.287784993648529053e-02 2.293943464756011963e-01 -1.908994019031524658e-01 -2.035113424062728882e-02 -1.509432047605514526e-01 -1.103040948510169983e-01 -3.730186820030212402e-01 2.228994071483612061e-01 4.982681944966316223e-02 -6.588272005319595337e-02 -1.820702105760574341e-01 1.077824309468269348e-01 2.748969495296478271e-01 -2.351330816745758057e-01 -3.027034699916839600e-01 9.323094785213470459e-02 -4.634077474474906921e-02 2.349231392145156860e-01 -6.196565181016921997e-02 1.654164791107177734e-01 -8.072286844253540039e-02 6.956400349736213684e-03 8.980186283588409424e-02 5.771021544933319092e-02 1.967483013868331909e-01 -5.110525712370872498e-02 -3.333356464281678200e-03 8.399781584739685059e-02 4.910295829176902771e-02 3.734555542469024658e-01 2.601852118968963623e-01
7.065130770206451416e-02 -7.751754671335220337e-02 2.030997276306152344e-01 -2.944760322570800781e-01 1.242211759090423584e-01 8.039919286966323853e-02 -6.963511556386947632e-02 -1.251585185527801514e-01 1.226749550551176071e-02 7.914618402719497681e-02 1.553884893655776978e-01 -2.361242026090621948e-01 1.341251377016305923e-02 -1.619607955217361450e-01 -1.936666965484619141e-01 -5.142372250556945801e-01 7.271877676248550415e-02 1.328218728303909302e-01 1.272760033607482910e-01 -2.241500765085220337e-01 2.625627219676971436e-01 2.189296633005142212e-01 2.547250688076019287e-02 -2.691410183906555176e-01 1.368361432105302811e-02 2.124261260032653809e-01 -2.697395905852317810e-02 1.452893912792205811e-01 -1.734414100646972656e-01 1.205709949135780334e-01 3.714200109243392944e-02 1.071336865425109863e-01
-2.852972447872161865e-01 -1.775154918432235718e-01 2.599847018718719482e-01 -3.201066255569458008e-01 -2.878052182495594025e-02 -1.361164003610610962e-01 -1.501084268093109131e-01 1.546066552400588989e-01 2.195071130990982056e-01 -2.103394418954849243e-01 1.221412718296051025e-01 -1.670566052198410034e-01 3.303341865539550781e-01 1.948748975992202759e-01 4.396856576204299927e-02 -2.917320132255554199e-01 -1.632090061902999878e-01 2.609370648860931396e-01 -4.322871565818786621e-02 -6.004045531153678894e-02 1.757726669311523438e-01 8.427429199218750000e-02 5.889398511499166489e-03 -6.483540404587984085e-03 1.132396906614303589e-01 -2.387136779725551605e-02 2.121039330959320068e-01 1.686869263648986816e-01 1.388023644685745239e-01 -1.664502769708633423e-01 9.786479175090789795e-02 1.385413389652967453e-02
1.640574187040328979e-01 -2.533436417579650879e-01 1.101604476571083069e-01 -1.483209729194641113e-01 -2.901109755039215088e-01 -1.262479722499847412e-01 1.844203770160675049e-01 -1.586181372404098511e-01 1.513896137475967407e-01 -1.169007271528244019e-01 -1.353450268507003784e-01 -6.425426155328750610e-02 1.190396696329116821e-01 8.294117450714111328e-02 6.739169359207153320e-02 -2.426981776952743530e-01 -7.205138355493545532e-02 7.721406966447830200e-02 -1.718766614794731140e-02 -3.257009088993072510e-01 1.372829228639602661e-01 2.312212288379669189e-01 1.555923279374837875e-02 -3.632059395313262939e-01 -1.463798433542251587e-01 2.463079690933227539e-01 3.610881790518760681e-02 8.993309736251831055e-02 1.265911310911178589e-01 1.626049727201461792e-01 2.451119720935821533e-01 2.365089207887649536e-01
6.656756252050399780e-02 -1.542243212461471558e-01 3.148995637893676758e-01 -1.030005961656570435e-01 1.803296655416488647e-01 -2.037988454103469849e-01 -2.884417474269866943e-01 -1.873912103474140167e-02 2.396855503320693970e-01 -1.158724948763847351e-01 -4.884709045290946960e-02 -3.347254395484924316e-01 2.114818245172500610e-01 1.730428636074066162e-01 -2.249777503311634064e-02 -3.476818203926086426e-01 -1.936263740062713623e-01 3.133343756198883057e-01 -5.753690749406814575e-02 -2.735460996627807617e-01 3.369442373514175415e-02 1.154342964291572571e-01 -6.225346028804779053e-02 -2.397875636816024780e-01 -8.496588468551635742e-02 -1.189435869455337524e-01 -7.162548601627349854e-02 -3.733753412961959839e-02 -3.320200368762016296e-02 -6.254172325134277344e-02 1.706497371196746826e-02 1.458102650940418243e-02
-4.059590399265289307e-02 1.402820199728012085e-01 3.955384194850921631e-01 -1.606266945600509644e-01 -1.369109600782394409e-01 -1.919930130243301392e-01 -3.794334232807159424e-01 -3.308932781219482422e-01 -7.149026263505220413e-03 -8.093493431806564331e-02 1.867284476757049561e-01 -8.188643306493759155e-02 1.138751208782196045e-01 5.533260479569435120e-02 1.227634847164154053e-01 -1.278651058673858643e-01 6.114174798130989075e-02 9.772794693708419800e-02 -4.446507990360260010e-02 -2.621839940547943115e-01 1.995557099580764771e-01 -1.653273962438106537e-02 -1.319101303815841675e-01 1.740071550011634827e-02 -2.678860425949096680e-01 2.249150127172470093e-01 7.877799123525619507e-02 1.762507706880569458e-01 -1.848705671727657318e-02 -2.740794420242309570e-01 -1.208778768777847290e-01 -1.526622194796800613e-02
1.292750686407089233e-01 -2.739686369895935059e-01 9.182202816009521484e-02 -1.400955170392990112e-01 6.332725286483764648e-02 1.455519795417785645e-01 -1.606543213129043579e-01 -6.298715621232986450e-02 3.276649713516235352e-01 6.070885434746742249e-02 1.916768401861190796e-01 4.428853839635848999e-02 2.813603542745113373e-02 1.510156989097595215e-01 1.309159398078918457e-01 -3.107526898384094238e-02 -2.388251014053821564e-02 5.621737241744995117e-02 -3.677830845117568970e-02 -2.560412585735321045e-01 2.548307180404663086e-01 2.840016186237335205e-01 -1.775875538587570190e-01 -3.449978232383728027e-01 6.462911516427993774e-02 3.136925101280212402e-01 -5.562600493431091309e-02 -2.066736482083797455e-02 -1.044416893273591995e-02 -5.636244267225265503e-02 -1.251654475927352905e-01 3.766888976097106934e-01
1.373008340597152710e-01 -4.425641894340515137e-02 3.358553349971771240e-01 7.441419363021850586e-02 7.420653849840164185e-02 2.026660181581974030e-02 -2.663585841655731201e-01 -3.783585503697395325e-02 3.465386107563972473e-02 4.509254544973373413e-02 4.143625125288963318e-02 -2.831192128360271454e-02 1.188037544488906860e-01 4.053560644388198853e-02 9.008786082267761230e-02 -2.864855527877807617e-01 -2.802818715572357178e-01 1.181147918105125427e-01 1.322895288467407227e-01 -3.476152718067169189e-01 -9.497669339179992676e-02 -1.169036924839019775e-01 -2.971546351909637451e-01 -1.251761913299560547e-01 2.782267704606056213e-02 1.894021779298782349e-01 -2.267328500747680664e-01 4.005037844181060791e-01 -9.674397110939025879e-02 1.793084293603897095e-01 -6.428059935569763184e-02 -1.387569308280944824e-01
-1.615829318761825562e-01 1.010063439607620239e-01 -1.385771185159683228e-01 -2.760341763496398926e-01 2.523451745510101318e-01 8.993211388587951660e-02 -1.660573035478591919e-01 -8.051844686269760132e-02 3.656320869922637939e-01 -2.927151620388031006e-01 2.264600992202758789e-01 -2.252675443887710571e-01 -2.601945213973522186e-02 -1.273137480020523071e-01 -6.226371228694915771e-02 -4.120751842856407166e-02 1.807901710271835327e-01 1.325099170207977295e-01 -7.714089751243591309e-02 -3.367183730006217957e-02 1.869662404060363770e-01 -4.633757099509239197e-02 -5.629220977425575256e-02 -1.773249506950378418e-01 6.298529356718063354e-02 2.223760932683944702e-01 -1.982618123292922974e-01 2.395312637090682983e-01 9.293410927057266235e-02 1.162108480930328369e-01 2.233896404504776001e-01 2.596457898616790771e-01
-2.575031518936157227e-01 -1.162996217608451843e-01 -4.463397338986396790e-02 -1.058338358998298645e-01 -1.434393133968114853e-02 3.312956914305686951e-02 -2.467594146728515625e-01 4.913584329187870026e-03 3.221153020858764648e-01 -4.863668978214263916e-02 1.586194038391113281e-01 -3.117844089865684509e-02 7.295062392950057983e-02 1.499856561422348022e-01 -1.159901767969131470e-01 -3.140524774789810181e-02 -8.002737909555435181e-02 -6.071536615490913391e-02 3.690051436424255371e-01 -1.213880404829978943e-01 3.166743814945220947e-01 -2.075472101569175720e-02 -1.721092499792575836e-02 -1.150425300002098083e-01 1.063273176550865173e-01 4.720783233642578125e-01 -1.419330537319183350e-01 2.115491479635238647e-01 -2.013904452323913574e-01 9.694518893957138062e-02 1.224589720368385315e-01 1.760482043027877808e-01
-2.569708526134490967e-01 -2.448317408561706543e-02 2.259574532508850098e-01 8.564228191971778870e-03 1.399189680814743042e-01 -2.732770740985870361e-01 -8.372492343187332153e-02 -3.936727717518806458e-02 1.000434756278991699e-01 6.991055607795715332e-02 2.533685863018035889e-01 -4.209486767649650574e-02 1.187585964798927307e-01 1.958413720130920410e-01 -1.434675753116607666e-01 -4.333535581827163696e-02 -4.384919535368680954e-03 9.262564033269882202e-02 2.010464221239089966e-01 -2.198577523231506348e-01 1.386842429637908936e-01 -1.884856671094894409e-01 -1.479205340147018433e-01 -7.985196262598037720e-02 -3.791190311312675476e-02 4.009425342082977295e-01 6.208454817533493042e-02 1.005178466439247131e-01 -1.776117533445358276e-01 1.904401183128356934e-01 3.332532644271850586e-01 2.970563769340515137e-01
1.006731539964675903e-01 -7.193960994482040405e-02 1.366490274667739868e-01 -1.802550256252288818e-01 6.639808416366577148e-02 -1.266004145145416260e-01 -2.533277869224548340e-01 -1.220305189490318298e-01 1.989347934722900391e-01 -1.448882669210433960e-01 1.981582492589950562e-03 -2.905407249927520752e-01 7.721505314111709595e-02 6.460519880056381226e-02 -1.967515647411346436e-01 -4.280544221401214600e-01 1.700606793165206909e-01 -8.649315685033798218e-02 -1.232792623341083527e-02 -2.589241564273834229e-01 2.121935486793518066e-01 -7.197085767984390259e-02 -8.176629990339279175e-02 -2.664899826049804688e-01 -1.796354502439498901e-01 -1.391683816909790039e-01 -1.514351069927215576e-01 -3.078261762857437134e-02 -1.556568145751953125e-01 1.182077229022979736e-01 1.067773252725601196e-01 -3.167559206485748291e-01
-5.817909538745880127e-02 -1.567558497190475464e-01 -1.740371435880661011e-01 1.008974388241767883e-02 2.330989111214876175e-03 -1.150435507297515869e-01 6.985504180192947388e-02 -2.555399239063262939e-01 1.824961453676223755e-01 -9.602371603250503540e-02 -5.770666524767875671e-02 1.902607083320617676e-01 -1.558200716972351074e-01 7.326299697160720825e-02 -1.607444435358047485e-01 -1.825177967548370361e-01 -9.710156172513961792e-02 1.844860017299652100e-01 -5.276753753423690796e-02 -3.630360066890716553e-01 2.063382565975189209e-01 3.694040775299072266e-01 -4.421947151422500610e-02 -3.283822536468505859e-01 -2.411766648292541504e-01 1.681240648031234741e-01 -7.150465389713644981e-04 5.366714298725128174e-02 -5.471964832395315170e-03 9.129091352224349976e-02 3.032597899436950684e-01 1.756881326436996460e-01
-1.681061983108520508e-01 -1.993193179368972778e-01 1.070470884442329407e-01 -6.867720931768417358e-02 3.967785462737083435e-02 1.413443218916654587e-02 -2.256412357091903687e-01 -1.065268963575363159e-01 6.722357869148254395e-02 -2.627807259559631348e-01 4.383819401264190674e-01 3.575439751148223877e-02 -5.911623314023017883e-02 2.746107429265975952e-02 1.934640407562255859e-01 -1.926183849573135376e-01 4.393277689814567566e-02 -1.949780434370040894e-01 1.249018535017967224e-01 -3.114789724349975586e-01 2.235628664493560791e-01 2.053159326314926147e-01 1.068971827626228333e-01 5.777711793780326843e-02 -3.585656732320785522e-02 2.379294931888580322e-01 -3.108803369104862213e-02 -1.300574541091918945e-01 -1.365040391683578491e-01 4.017767310142517090e-02 3.829523921012878418e-01 6.202915683388710022e-02
7.317376136779785156e-02 2.604319453239440918e-01 9.151171147823333740e-02 -1.838131099939346313e-01 2.007589340209960938e-01 -1.355064511299133301e-01 1.062967702746391296e-01 -1.041541844606399536e-01 3.049895465373992920e-01 -4.941242933273315430e-02 9.830827265977859497e-02 6.507008802145719528e-03 -1.351003199815750122e-01 2.097334712743759155e-01 -1.437603682279586792e-01 -4.367722272872924805e-01 -1.299657970666885376e-01 7.091562449932098389e-02 2.201518863439559937e-01 -3.578152954578399658e-01 -6.741037219762802124e-02 -2.969235479831695557e-01 -1.543531417846679688e-01 -6.190480664372444153e-02 2.765753492712974548e-02 2.201605141162872314e-01 -1.100497022271156311e-01 -1.981288194656372070e-02 1.768965125083923340e-01 6.149558350443840027e-02 8.564604446291923523e-03 -9.659983217716217041e-02
1.323965340852737427e-01 -2.724207639694213867e-01 1.935255229473114014e-01 -2.719827461987733841e-03 -1.174841448664665222e-01 5.428373441100120544e-02 -6.042144075036048889e-02 -1.944098323583602905e-01 1.668026894330978394e-01 -2.639332711696624756e-01 -6.863784790039062500e-02 6.774439942091703415e-03 -9.499190747737884521e-02 -4.567693173885345459e-02 -1.012021899223327637e-01 -3.350756764411926270e-01 -5.138690397143363953e-02 1.310047209262847900e-01 1.970304101705551147e-01 -3.074791431427001953e-01 1.794245094060897827e-02 6.844653189182281494e-02 -1.880771964788436890e-01 -2.382050901651382446e-01 -1.889393180608749390e-01 1.758074611425399780e-01 -1.095017418265342712e-01 1.354268193244934082e-01 -2.144424710422754288e-03 -4.378195852041244507e-02 2.721111178398132324e-01 3.918452858924865723e-01
-3.796352148056030273e-01 1.570875756442546844e-02 -1.354676187038421631e-01 -2.534382939338684082e-01 2.882269024848937988e-01 -1.392964124679565430e-01 -2.806461453437805176e-01 -1.955306157469749451e-02 1.156242266297340393e-01 -1.868836283683776855e-01 2.241694331169128418e-01 4.122463241219520569e-02 -4.045315459370613098e-02 8.068460971117019653e-02 -1.041338443756103516e-01 -3.168494701385498047e-01 -9.851426631212234497e-02 8.940348774194717407e-02 2.358153462409973145e-01 6.149466335773468018e-02 4.427225887775421143e-02 -2.355685830116271973e-02 3.592685237526893616e-02 -1.720647960901260376e-01 -1.049802545458078384e-02 3.874366879463195801e-01 -9.506031870841979980e-02 2.253144383430480957e-01 -2.319305762648582458e-02 6.071939133107662201e-03 2.018880546092987061e-01 -9.970391541719436646e-02
1.670588739216327667e-02 4.606313258409500122e-02 1.963872611522674561e-01 -2.988688647747039795e-01 -7.938412576913833618e-02 1.806214079260826111e-02 -1.624971479177474976e-01 -4.644180536270141602e-01 1.506047099828720093e-01 -7.064661383628845215e-02 1.737159937620162964e-01 -1.502972692251205444e-01 1.700354367494583130e-01 1.882025748491287231e-01 9.709741920232772827e-02 5.355529114603996277e-02 -9.845692664384841919e-02 1.934050321578979492e-01 -1.930793821811676025e-01 -2.800202965736389160e-01 -6.222691014409065247e-02 7.631234824657440186e-02 -9.419149905443191528e-02 -2.059723436832427979e-01 -2.586092054843902588e-01 1.768601238727569580e-01 -8.031617105007171631e-02 1.814885586500167847e-01 -2.622851403430104256e-03 -2.935171127319335938e-01 -7.783291488885879517e-02 1.018660366535186768e-01
-1.389932930469512939e-01 -3.373704552650451660e-01 3.134914115071296692e-02 2.050219289958477020e-02 -1.829118584282696247e-03 -5.241214483976364136e-02 -2.847132682800292969e-01 -2.149345278739929199e-01 -4.556553438305854797e-02 -1.196696013212203979e-01 3.752968013286590576e-01 1.570256799459457397e-01 8.745071291923522949e-02 2.631296813488006592e-01 -1.093213632702827454e-01 -1.093694567680358887e-01 -1.100038364529609680e-01 -2.083016335964202881e-01 1.534461826086044312e-01 -2.781645357608795166e-01 1.686562150716781616e-01 5.967350304126739502e-02 7.904874533414840698e-02 -4.911926016211509705e-02 -8.828065544366836548e-02 3.112680613994598389e-01 7.950669527053833008e-02 -4.136378318071365356e-02 -2.151170223951339722e-01 7.195866107940673828e-02 3.010161221027374268e-01 2.989868819713592529e-02
-6.827413290739059448e-02 9.219734370708465576e-02 -2.960924245417118073e-02 1.697403788566589355e-01 2.023477703332901001e-01 4.319338127970695496e-02 -1.563142985105514526e-01 -4.282403588294982910e-01 3.776206076145172119e-01 -2.052233368158340454e-01 -1.434417441487312317e-02 1.133082434535026550e-01 -1.755598373711109161e-02 -1.369030624628067017e-01 -1.500085592269897461e-01 -1.267470326274633408e-02 1.587875303812325001e-04 2.593254446983337402e-01 -3.521128743886947632e-02 -3.105063736438751221e-01 2.170090973377227783e-01 -1.597544252872467041e-01 -7.797235995531082153e-02 -1.858539134263992310e-01 -8.777901530265808105e-02 2.630893588066101074e-01 -1.409051269292831421e-01 9.587832540273666382e-02 1.007198728621006012e-02 9.319953620433807373e-02 2.722799479961395264e-01 3.413949860259890556e-03
7.059559691697359085e-03 -8.682267367839813232e-02 2.438415884971618652e-01 -1.765786409378051758e-01 7.771083712577819824e-02 1.200678125023841858e-01 -7.052922993898391724e-02 -5.044550448656082153e-02 2.268135696649551392e-01 -2.321714907884597778e-01 3.290932178497314453e-01 2.150094956159591675e-01 -2.079466730356216431e-01 1.070562154054641724e-01 3.004232235252857208e-02 -1.628731489181518555e-01 2.891410589218139648e-01 8.511339128017425537e-02 -9.223968535661697388e-02 -2.437168955802917480e-01 1.542983483523130417e-02 8.284591883420944214e-02 5.006800964474678040e-02 -2.586510181427001953e-01 1.919791996479034424e-01 3.939678668975830078e-01 8.289698511362075806e-02 1.594548672437667847e-01 1.768141984939575195e-01 1.569917798042297363e-01 -1.181651577353477478e-01 4.783018678426742554e-02
-1.573128551244735718e-01 -3.022243082523345947e-01 -1.128569319844245911e-01 -1.578999906778335571e-01 6.878776103258132935e-02 -5.149828642606735229e-02 -3.180286884307861328e-01 8.487058430910110474e-02 1.829576641321182251e-01 7.768258452415466309e-02 1.738344132900238037e-01 5.776508897542953491e-02 9.445534646511077881e-02 1.750767379999160767e-01 1.514011174440383911e-01 1.166424974799156189e-01 1.937073841691017151e-02 -1.051312610507011414e-01 -2.466850131750106812e-01 -4.383743107318878174e-01 3.011060655117034912e-01 -1.081869900226593018e-01 -2.287242114543914795e-01 -2.487105503678321838e-02 6.945613026618957520e-02 3.417068421840667725e-01 7.101102918386459351e-02 1.236870884895324707e-01 2.842821925878524780e-02 3.751139342784881592e-02 1.320320218801498413e-01 4.235514905303716660e-03
1.115523278713226318e-02 -7.655426859855651855e-02 1.280503123998641968e-01 -2.592776715755462646e-01 7.280570268630981445e-02 2.606550231575965881e-02 -9.271119534969329834e-02 -2.284690141677856445e-01 1.470765024423599243e-01 -2.045333534479141235e-01 6.494445353746414185e-02 -2.829306423664093018e-01 -1.203824207186698914e-01 -2.557411789894104004e-01 -2.285177558660507202e-01 -5.247736573219299316e-01 -4.011544585227966309e-02 1.530850529670715332e-01 4.154568910598754883e-02 -2.095204442739486694e-01 2.569210529327392578e-01 2.187253981828689575e-01 -1.923887133598327637e-01 -4.384419694542884827e-02 -4.863534495234489441e-02 8.704578876495361328e-02 1.711446419358253479e-02 1.715982854366302490e-01 -1.204346567392349243e-01 4.308248404413461685e-03 9.461007267236709595e-02 4.212206974625587463e-02
6.476088613271713257e-02 2.843983471393585205e-03 3.063161671161651611e-01 1.168606281280517578e-01 -1.105819363147020340e-02 -3.620297610759735107e-01 -1.456029862165451050e-01 -1.582978218793869019e-01 1.839686483144760132e-01 -2.609558962285518646e-02 3.754971027374267578e-01 1.817643195390701294e-01 5.889276042580604553e-02 1.289368271827697754e-01 6.621178984642028809e-02 -2.971243858337402344e-01 -3.803207352757453918e-02 -2.469258010387420654e-01 -1.222475916147232056e-01 -1.983126103878021240e-01 3.729503452777862549e-01 1.148549616336822510e-01 -9.318467974662780762e-02 -3.192028775811195374e-02 -1.373899281024932861e-01 1.108993962407112122e-01 -1.431145668029785156e-01 -1.257869414985179901e-03 -1.160351932048797607e-01 -1.607540994882583618e-01 -9.624082595109939575e-03 -1.407487541437149048e-01
-3.226922452449798584e-01 -5.935956910252571106e-02 -3.562786430120468140e-02 9.914361685514450073e-02 1.109981089830398560e-01 -1.532460153102874756e-01 2.393799647688865662e-02 -6.547460705041885376e-02 3.039882779121398926e-01 -3.251583874225616455e-01 -2.949000801891088486e-03 1.679436862468719482e-01 1.107396557927131653e-03 -1.259988080710172653e-02 -3.018520474433898926e-01 7.461087312549352646e-03 -2.885369360446929932e-01 -1.162004284560680389e-02 -1.068339869379997253e-01 -4.392055571079254150e-01 -6.175616011023521423e-02 1.533287111669778824e-02 -2.293462455272674561e-01 -4.668991267681121826e-02 7.886278629302978516e-02 2.488058805465698242e-01 -2.297874689102172852e-01 -1.062529813498258591e-02 -1.540126055479049683e-01 1.513820141553878784e-02 1.715787947177886963e-01 4.406895861029624939e-02
-1.738669425249099731e-01 1.260148137807846069e-01 -1.414801180362701416e-01 -2.943894863128662109e-01 -2.166622132062911987e-01 -4.341407120227813721e-01 -2.376896739006042480e-01 -1.349894553422927856e-01 8.661264181137084961e-02 -4.748793691396713257e-02 1.016447693109512329e-01 1.160730794072151184e-01 7.228092849254608154e-02 -1.403305977582931519e-01 1.140848249197006226e-01 -1.213814318180084229e-01 -2.357433587312698364e-01 -1.846463233232498169e-01 -5.909228697419166565e-03 -2.348403781652450562e-01 1.188931614160537720e-01 9.914205223321914673e-02 -1.433708369731903076e-01 9.544133394956588745e-02 1.259931623935699463e-01 3.871903717517852783e-01 -1.785918772220611572e-01 -6.144014000892639160e-02 7.969148457050323486e-02 1.412419080734252930e-01 1.566876173019409180e-01 6.884559523314237595e-03
1.025605276226997375e-01 1.109094731509685516e-02 8.288776874542236328e-02 -3.163772076368331909e-02 -1.486154049634933472e-01 1.037425175309181213e-01 -3.131844699382781982e-01 -1.354653090238571167e-01 2.773641943931579590e-01 -1.432692855596542358e-01 1.511109322309494019e-01 -2.089451402425765991e-01 -6.731206178665161133e-02 2.587062120437622070e-01 -1.757854223251342773e-01 -2.325555682182312012e-01 -4.405930340290069580e-01 7.719098776578903198e-02 -1.276863217353820801e-01 -9.822537750005722046e-02 1.455949842929840088e-01 1.674105674028396606e-01 -8.309711515903472900e-02 -1.364186108112335205e-01 -1.500602252781391144e-02 -4.361200332641601562e-02 5.107950046658515930e-02 4.195762872695922852e-01 -8.117218315601348877e-02 -1.475650817155838013e-01 2.628025785088539124e-02 3.468606993556022644e-02
-1.253129094839096069e-01 -2.118510901927947998e-01 2.159442938864231110e-02 4.363534972071647644e-02 1.071417108178138733e-01 1.061762496829032898e-01 -3.892027437686920166e-01 -1.405490338802337646e-01 7.466460019350051880e-02 -1.262834221124649048e-01 1.408045589923858643e-01 -1.806658059358596802e-01 1.031333953142166138e-02 -2.131308987736701965e-02 1.095238998532295227e-01 1.855490915477275848e-02 -5.431751534342765808e-02 3.631987869739532471e-01 -2.234581112861633301e-01 -3.152059614658355713e-01 -3.076874278485774994e-02 7.622779160737991333e-02 1.674751983955502510e-03 -2.991445064544677734e-01 -1.722780764102935791e-01 2.325211316347122192e-01 -2.074426859617233276e-01 1.120500937104225159e-01 -6.088154017925262451e-02 -2.464542239904403687e-01 1.797099113464355469e-01 1.992390304803848267e-01
9.202348440885543823e-02 -1.043705418705940247e-01 -6.044527143239974976e-02 -2.290260493755340576e-01 4.723983258008956909e-02 -2.744097076356410980e-02 -3.649694919586181641e-01 -1.404340378940105438e-02 3.041400611400604248e-01 -2.327480465173721313e-01 1.078456714749336243e-01 1.342091709375381470e-01 7.822151482105255127e-02 -7.741896808147430420e-02 2.076701074838638306e-02 -3.572450578212738037e-01 1.929776817560195923e-01 1.656940281391143799e-01 2.076698541641235352e-01 -2.228583246469497681e-01 2.854503318667411804e-02 -4.317967966198921204e-02 -4.115276038646697998e-03 2.686828076839447021e-01 1.608181595802307129e-01 4.100061953067779541e-01 1.414005365222692490e-02 -3.600809350609779358e-02 1.608790308237075806e-01 2.523667551577091217e-02 -9.341003745794296265e-02 -9.263595193624496460e-02
1.103901118040084839e-01 -8.236840367317199707e-02 2.877265810966491699e-01 -2.799849212169647217e-01 3.651710925623774529e-03 -5.035295337438583374e-02 -3.986939787864685059e-01 -1.757884323596954346e-01 2.343017235398292542e-02 -1.181487664580345154e-01 -1.144251227378845215e-01 5.082665011286735535e-02 -6.850749999284744263e-02 -2.418383210897445679e-02 -4.106940925121307373e-01 -2.363460958003997803e-01 -2.857350744307041168e-02 3.231329619884490967e-01 -3.695350885391235352e-02 -1.528229415416717529e-01 -7.324868440628051758e-02 8.485814183950424194e-02 -1.126115173101425171e-01 -1.840624660253524780e-01 -3.152837976813316345e-02 1.727595031261444092e-01 -1.390942931175231934e-01 -5.558411404490470886e-02 4.483222216367721558e-02 1.001998558640480042e-01 2.306672632694244385e-01 2.446216493844985962e-01
1.226986944675445557e-01 -2.935943566262722015e-02 3.044756948947906494e-01 -1.847528964281082153e-01 4.667646810412406921e-02 -2.839570343494415283e-01 -1.134679540991783142e-01 -9.559717774391174316e-02 3.171995282173156738e-01 1.716868430376052856e-01 2.649233639240264893e-01 -7.738294452428817749e-02 -6.982699036598205566e-02 4.763151332736015320e-02 4.452063888311386108e-02 -8.383019268512725830e-02 3.790645897388458252e-01 -1.802484691143035889e-02 2.871259674429893494e-02 -2.002431899309158325e-01 -1.121154427528381348e-02 -1.882361173629760742e-01 3.973723575472831726e-02 -2.845427989959716797e-01 6.837359070777893066e-02 2.313053794205188751e-02 3.653205186128616333e-02 2.147444337606430054e-01 -9.007170796394348145e-03 2.385304719209671021e-01 1.256149560213088989e-01 -3.186622560024261475e-01
8.389448374509811401e-02 -1.026384234428405762e-01 1.409518122673034668e-01 1.104645729064941406e-01 -6.941318511962890625e-02 -6.944075226783752441e-02 -8.830856531858444214e-02 -4.895333945751190186e-01 4.148119390010833740e-01 -8.605026453733444214e-02 -3.181803226470947266e-02 7.439631223678588867e-02 -7.249952852725982666e-02 -1.087406650185585022e-01 -1.417557597160339355e-01 -4.189727306365966797e-01 9.590964764356613159e-02 9.289451688528060913e-02 8.896736800670623779e-02 -1.403962224721908569e-01 3.347294405102729797e-02 8.934819698333740234e-02 8.624116331338882446e-02 -2.001894563436508179e-01 -1.148494184017181396e-01 2.620597742497920990e-02 -1.200303062796592712e-02 1.611064523458480835e-01 -2.420091070234775543e-02 1.723084449768066406e-01 2.797290980815887451e-01 2.096889615058898926e-01
4.401564225554466248e-02 -3.580730855464935303e-01 2.246464639902114868e-01 -1.018240302801132202e-01 4.289582837373018265e-03 -7.994505763053894043e-02 -1.598472297191619873e-01 -1.557979434728622437e-01 1.824346184730529785e-01 -1.685329824686050415e-01 -1.178652197122573853e-01 -9.787412732839584351e-02 -2.175417095422744751e-01 1.719445548951625824e-02 -3.134793937206268311e-01 -3.337975740432739258e-01 3.830576315522193909e-02 1.097155362367630005e-01 9.106364101171493530e-02 -1.832355260848999023e-01 8.685814589262008667e-02 5.562239140272140503e-02 -9.354694932699203491e-02 -2.621324956417083740e-01 -8.294498175382614136e-02 1.784537136554718018e-01 -5.755076184868812561e-02 1.570107042789459229e-01 7.545199990272521973e-02 -5.174010992050170898e-03 3.187976777553558350e-01 3.046208322048187256e-01
-3.547389507293701172e-01 -1.375235021114349365e-01 -6.877542287111282349e-02 -5.002607107162475586e-01 8.879498392343521118e-02 -5.621984973549842834e-02 -1.581080704927444458e-01 -7.417083531618118286e-02 1.848953217267990112e-01 -1.032707616686820984e-01 1.429234743118286133e-01 -5.995213240385055542e-02 1.508143395185470581e-01 3.201098367571830750e-02 -8.218335360288619995e-02 -7.728064060211181641e-02 6.748421117663383484e-03 8.007420599460601807e-02 2.473603338003158569e-01 -1.322366483509540558e-02 3.116904199123382568e-01 8.207906782627105713e-02 -4.875438287854194641e-02 -4.023649543523788452e-02 1.338820755481719971e-01 3.120875358581542969e-01 7.492774631828069687e-03 2.595654129981994629e-01 -7.446175813674926758e-02 5.249447003006935120e-02 2.829155325889587402e-01 -8.090350776910781860e-02
2.164497971534729004e-01 3.154089301824569702e-02 1.633043140172958374e-01 -2.601532936096191406e-01 -9.416227787733078003e-02 -7.567444443702697754e-02 7.517328485846519470e-03 -3.160445094108581543e-01 8.451217412948608398e-02 -9.658931940793991089e-02 -2.332537025213241577e-01 -4.072559252381324768e-02 -1.893859207630157471e-01 -4.996669664978981018e-02 5.826873332262039185e-02 -2.601738572120666504e-01 -2.874292731285095215e-01 2.673471570014953613e-01 1.851252466440200806e-02 -1.875936090946197510e-01 4.949703440070152283e-02 1.579310894012451172e-01 -1.433232873678207397e-01 -2.298539727926254272e-01 7.943987101316452026e-02 2.954997718334197998e-01 2.307906448841094971e-01 1.815929710865020752e-01 -1.709304004907608032e-01 2.018365263938903809e-01 -1.322073303163051605e-02 1.445474326610565186e-01
-9.947058744728565216e-03 -5.532736331224441528e-02 1.958009600639343262e-01 -3.036449849605560303e-01 5.919569358229637146e-02 4.220075160264968872e-02 -4.315974935889244080e-02 -4.933015629649162292e-02 5.166771356016397476e-03 -8.354551345109939575e-02 7.622619625180959702e-03 -1.543804109096527100e-01 -1.539011448621749878e-01 -1.732216179370880127e-01 -1.703430712223052979e-01 -4.069313108921051025e-01 1.768892444670200348e-02 2.803955078125000000e-01 7.981848903000354767e-03 -2.337371259927749634e-01 3.978161215782165527e-01 1.335120797157287598e-01 -1.867732219398021698e-02 -2.149894088506698608e-01 -1.599745303392410278e-01 1.692608594894409180e-01 -1.316971629858016968e-01 3.052468001842498779e-01 -1.441129948943853378e-02 1.060600206255912781e-01 1.884626001119613647e-01 9.747884422540664673e-02
2.812744677066802979e-01 -1.604370027780532837e-01 2.591456770896911621e-01 2.258292026817798615e-02 1.409447006881237030e-02 9.438299387693405151e-02 -6.669715046882629395e-02 -2.118945419788360596e-01 2.103746831417083740e-01 -2.729492485523223877e-01 -7.481648772954940796e-02 6.807031482458114624e-02 -1.449463516473770142e-01 -2.538534626364707947e-02 -3.286518901586532593e-02 -3.163440525531768799e-01 -5.089853331446647644e-02 1.822428554296493530e-01 1.541269719600677490e-01 -2.628833353519439697e-01 8.311478793621063232e-02 7.640764117240905762e-02 -1.239222213625907898e-01 -1.379536688327789307e-01 -1.306795030832290649e-01 2.122026681900024414e-01 -7.982965558767318726e-02 2.568278312683105469e-01 9.340463578701019287e-02 3.311374783515930176e-02 2.875203788280487061e-01 3.383737206459045410e-01
-2.088392376899719238e-01 -4.259243141859769821e-03 -9.090484678745269775e-02 -4.838606715202331543e-01 1.457479596138000488e-01 1.071420088410377502e-01 -1.619169712066650391e-01 -1.555405370891094208e-02 1.645348370075225830e-01 -1.427523791790008545e-01 1.316178441047668457e-01 -1.955079734325408936e-01 8.348163217306137085e-02 4.414589330554008484e-02 6.095446273684501648e-02 2.216150611639022827e-01 1.075676158070564270e-01 -3.154159337282180786e-02 6.289914250373840332e-02 -2.052441388368606567e-01 2.678428590297698975e-01 -5.421944428235292435e-03 -9.701493382453918457e-02 -1.151267811655998230e-01 1.281331032514572144e-01 3.622155785560607910e-01 -7.117425650358200073e-02 3.291881680488586426e-01 -6.151340156793594360e-02 7.831430435180664062e-02 2.497365772724151611e-01 6.035167351365089417e-02
-2.550362050533294678e-01 -1.083541810512542725e-01 1.125497743487358093e-01 -1.710083186626434326e-01 2.368773818016052246e-01 -6.070319935679435730e-02 -2.283051759004592896e-01 -3.121999464929103851e-02 1.339567005634307861e-01 -1.653719991445541382e-01 2.810075879096984863e-01 1.134820133447647095e-01 1.598721593618392944e-01 3.591074645519256592e-01 1.671700030565261841e-01 -7.570496294647455215e-03 -3.939159959554672241e-02 3.634049743413925171e-02 5.374522507190704346e-02 -4.209665656089782715e-01 -1.238867938518524170e-01 -3.485110029578208923e-02 -9.190970659255981445e-02 1.665513813495635986e-01 -1.066081598401069641e-01 3.334901034832000732e-01 -3.890429809689521790e-02 -4.753968492150306702e-02 -1.605847924947738647e-01 -3.317632035759743303e-06 2.411941885948181152e-01 -5.210744589567184448e-02
-4.268841352313756943e-03 -1.898607984185218811e-02 1.023997962474822998e-01 2.979161590337753296e-02 -6.747397035360336304e-02 1.823149621486663818e-01 -2.509327232837677002e-01 -4.215124249458312988e-01 2.574608027935028076e-01 -2.000999003648757935e-01 2.043766528367996216e-01 -2.960084378719329834e-01 1.078551262617111206e-01 -9.649667888879776001e-02 -1.352935880422592163e-01 7.830672711133956909e-02 -9.368327260017395020e-02 -4.487715661525726318e-02 1.570125520229339600e-01 -4.041553139686584473e-01 1.203907504677772522e-01 -2.642545700073242188e-01 -1.414206176996231079e-01 8.579183369874954224e-02 1.301322132349014282e-01 1.701142340898513794e-01 1.484408508986234665e-02 1.481039077043533325e-01 -4.498644173145294189e-02 1.161559820175170898e-01 9.763461351394653320e-02 -1.586596965789794922e-01
-2.060487717390060425e-01 1.528603285551071167e-01 2.271160483360290527e-01 -1.316796988248825073e-01 2.240790873765945435e-01 -2.912820577621459961e-01 -1.026388332247734070e-01 -6.280852109193801880e-02 3.948136866092681885e-01 1.026834174990653992e-01 -1.782611571252346039e-02 2.805569171905517578e-01 -2.772039733827114105e-02 -1.171022132039070129e-01 -1.884719878435134888e-01 -2.258660197257995605e-01 -1.191174238920211792e-01 1.527128368616104126e-01 -4.251539707183837891e-02 -8.475465327501296997e-02 1.431790459901094437e-02 5.538396537303924561e-02 1.761639565229415894e-01 -2.302580028772354126e-01 -8.031931519508361816e-02 1.988402605056762695e-01 1.010851413011550903e-01 1.262626498937606812e-01 6.009868904948234558e-02 8.633556962013244629e-02 3.227463066577911377e-01 -2.191891223192214966e-01
-8.503021299839019775e-02 -1.904452741146087646e-01 6.385047733783721924e-02 -1.511058062314987183e-01 3.707818686962127686e-02 -2.538649439811706543e-01 -5.320652574300765991e-02 -2.489672303199768066e-01 1.414745897054672241e-01 3.286432474851608276e-02 1.681882888078689575e-02 -3.505313768982887268e-02 -2.674391567707061768e-01 -1.661446318030357361e-02 1.152309626340866089e-01 -2.861914038658142090e-01 7.870376110076904297e-02 -7.805246114730834961e-02 -2.856788039207458496e-01 -2.498651444911956787e-01 3.206959366798400879e-01 -8.180584758520126343e-02 2.911150753498077393e-01 8.883055299520492554e-02 2.340528517961502075e-01 1.082929745316505432e-01 -1.646153926849365234e-01 2.535740435123443604e-01 -2.680938839912414551e-01 -5.535619333386421204e-02 1.330212950706481934e-01 1.774057559669017792e-02
2.648584078997373581e-03 -1.503976136445999146e-01 2.154574543237686157e-01 4.899139702320098877e-02 -1.278604865074157715e-01 -9.017515927553176880e-02 -1.622384041547775269e-02 1.832496840506792068e-03 1.750282049179077148e-01 -3.435431122779846191e-01 -5.328844767063856125e-03 -2.090783417224884033e-01 -9.889470040798187256e-02 -1.127751618623733521e-01 2.094913721084594727e-01 -4.588762223720550537e-01 3.436673805117607117e-02 -1.385736018419265747e-01 7.336891442537307739e-02 -3.244881331920623779e-01 1.704136878252029419e-01 3.497895225882530212e-02 -1.252571195363998413e-01 -3.671372234821319580e-01 -2.212025225162506104e-02 1.752491593360900879e-01 -9.741573035717010498e-02 -5.705609545111656189e-02 8.193140476942062378e-02 -1.332024633884429932e-01 1.453899685293436050e-02 2.324586808681488037e-01
3.946375474333763123e-02 4.522244911640882492e-03 1.658151298761367798e-01 -2.753139436244964600e-01 -4.910294339060783386e-02 -2.538847029209136963e-01 -9.186537563800811768e-02 -1.286191493272781372e-01 -2.773342188447713852e-03 -1.364400088787078857e-01 2.734293043613433838e-01 1.482003740966320038e-02 -8.514423668384552002e-02 1.818724162876605988e-02 2.306928932666778564e-01 -2.550020515918731689e-01 1.641049534082412720e-01 -2.585664689540863037e-01 -7.211128622293472290e-02 -3.209186196327209473e-01 -7.899519801139831543e-02 -8.236300945281982422e-02 -2.655343711376190186e-02 -9.199327975511550903e-02 4.749810099601745605e-01 2.468497902154922485e-01 5.523144826292991638e-02 -1.722193509340286255e-01 -1.275433450937271118e-01 1.142909601330757141e-01 1.022771745920181274e-01 2.523583173751831055e-02
1.542095933109521866e-02 -8.788268268108367920e-02 -7.848147302865982056e-02 -3.841590285301208496e-01 -1.904384978115558624e-02 -2.752987444400787354e-01 -1.104564219713211060e-01 -2.373866364359855652e-02 2.444830536842346191e-01 -1.171181425452232361e-01 2.483984380960464478e-01 1.009328663349151611e-01 -5.511828511953353882e-02 2.661431133747100830e-01 -1.696974337100982666e-01 -2.853441536426544189e-01 2.147497236728668213e-01 2.303688973188400269e-01 -8.717734366655349731e-02 -1.266737729310989380e-01 1.311422884464263916e-01 2.030866034328937531e-02 1.254995446652173996e-02 2.502236366271972656e-01 -2.504763938486576080e-02 2.001717984676361084e-01 -2.607222795486450195e-01 4.816843569278717041e-02 -6.821105629205703735e-02 2.683051228523254395e-01 -5.252861976623535156e-02 1.622120141983032227e-01
-7.894350588321685791e-02 6.780414283275604248e-02 3.176510035991668701e-01 -2.954019047319889069e-02 -3.286774754524230957e-01 -3.806971758604049683e-02 -4.899681359529495239e-02 -1.674315184354782104e-01 8.942578732967376709e-02 -3.748409077525138855e-02 1.458817813545465469e-02 -2.625885605812072754e-01 5.048811808228492737e-02 8.613380044698715210e-02 -4.835122451186180115e-02 -3.374661803245544434e-01 8.424808830022811890e-02 -2.774143405258655548e-02 2.408544123172760010e-01 -3.463738560676574707e-01 1.107584312558174133e-01 -1.102695688605308533e-01 -2.277307659387588501e-01 1.142549561336636543e-03 1.267406344413757324e-01 6.226525828242301941e-02 -2.574654519557952881e-01 3.311056792736053467e-01 -2.339965403079986572e-01 -7.897648960351943970e-02 1.260861307382583618e-01 -8.851662278175354004e-02
-1.885128021240234375e-02 -7.265188544988632202e-02 2.961245477199554443e-01 -1.832885742187500000e-01 -1.523663699626922607e-01 1.882344111800193787e-02 1.455615367740392685e-02 -1.987728178501129150e-01 3.000342249870300293e-01 -4.742499906569719315e-03 4.047079086303710938e-01 1.748904585838317871e-01 6.622800230979919434e-02 1.622727513313293457e-01 -2.406815886497497559e-01 -2.143846899271011353e-01 3.642626479268074036e-02 1.280259061604738235e-02 2.880897223949432373e-01 -2.403703778982162476e-01 1.774570196866989136e-01 1.443350315093994141e-01 -1.172360926866531372e-01 1.973599940538406372e-02 2.761311233043670654e-01 2.171862125396728516e-01 7.654055207967758179e-02 -1.009950935840606689e-01 6.902228295803070068e-02 -3.827000409364700317e-02 1.806080639362335205e-01 6.097501888871192932e-02
-3.046790063381195068e-01 -2.408399246633052826e-02 2.989528141915798187e-02 -1.225855872035026550e-01 -2.676735632121562958e-02 -2.078283727169036865e-01 -2.240564972162246704e-01 -1.001795604825019836e-01 3.481138348579406738e-01 -1.958406344056129456e-02 2.589409947395324707e-01 1.871512504294514656e-04 1.548083126544952393e-01 1.497031152248382568e-01 3.352933004498481750e-02 -4.751993343234062195e-03 4.335686564445495605e-02 -5.126056820154190063e-02 2.037642300128936768e-01 -1.412711888551712036e-01 2.074124217033386230e-01 -2.526369877159595490e-02 -5.168716609477996826e-02 -1.040695887058973312e-02 -5.447075515985488892e-02 1.661194264888763428e-01 -3.426682576537132263e-02 1.861183494329452515e-01 -2.984375953674316406e-01 7.151832431554794312e-02 4.837111830711364746e-01 2.083898931741714478e-01
-1.318148802965879440e-02 1.197491958737373352e-01 4.477210938930511475e-01 -1.848028451204299927e-01 -2.033153176307678223e-01 -5.438441410660743713e-02 -3.276740312576293945e-01 4.474625363945960999e-02 4.679284989833831787e-03 -6.581313163042068481e-02 1.109988465905189514e-01 3.195073455572128296e-02 -1.222606673836708069e-01 1.575005352497100830e-01 2.151866108179092407e-01 -3.230558037757873535e-01 1.803420931100845337e-01 1.632371246814727783e-01 -1.233043968677520752e-01 -2.669649720191955566e-01 1.397486180067062378e-01 -3.353385999798774719e-02 1.408535689115524292e-01 4.324162006378173828e-02 -4.841343685984611511e-02 1.859816163778305054e-01 -1.760241538286209106e-01 -9.295391291379928589e-02 1.784701645374298096e-01 1.698093712329864502e-01 2.414623200893402100e-01 -7.441158592700958252e-02
3.749872371554374695e-02 -8.388525247573852539e-02 6.771671772003173828e-02 3.919576108455657959e-02 -1.201347336173057556e-01 -1.476549506187438965e-01 -2.021337151527404785e-01 -4.703759402036666870e-02 1.674956232309341431e-01 -6.949758529663085938e-02 4.427681863307952881e-02 -9.248625487089157104e-02 -6.814102083444595337e-02 -9.637489914894104004e-02 -2.239494770765304565e-02 -1.542539894580841064e-01 -4.816542938351631165e-02 4.704959988594055176e-01 -3.470515310764312744e-01 -2.696906030178070068e-01 -1.424399167299270630e-01 4.120826721191406250e-02 -1.061629876494407654e-01 -3.192348480224609375e-01 -2.379723489284515381e-01 2.088624984025955200e-01 -2.093450874090194702e-01 -9.982533007860183716e-02 1.668112911283969879e-02 -1.843981444835662842e-01 1.560721844434738159e-01 2.445143163204193115e-01
1.009226739406585693e-01 -2.062721699476242065e-01 4.390960186719894409e-02 -6.132974848151206970e-02 -2.159016877412796021e-01 -3.025121092796325684e-01 -1.367706060409545898e-01 -6.216093152761459351e-02 1.039313897490501404e-01 -2.692422270774841309e-01 4.422691762447357178e-01 -2.884759306907653809e-01 -4.186000302433967590e-02 -6.186211481690406799e-03 1.018332168459892273e-01 -9.696777164936065674e-02 -9.623416513204574585e-02 1.591636836528778076e-01 4.505611583590507507e-02 -9.639924019575119019e-02 5.549886822700500488e-02 1.463180314749479294e-02 1.410736739635467529e-01 -3.890815749764442444e-02 -2.054076194763183594e-01 3.064449429512023926e-01 4.901472479104995728e-02 1.976523101329803467e-01 -2.883276045322418213e-01 2.197215855121612549e-01 9.007727354764938354e-02 9.737630188465118408e-02
-1.650232523679733276e-01 5.281300842761993408e-02 -1.156916841864585876e-01 -1.080615296959877014e-01 -1.021768674254417419e-01 -7.676960527896881104e-02 -2.032983154058456421e-01 6.233046576380729675e-02 3.519780933856964111e-01 -3.570288047194480896e-02 3.313657045364379883e-01 -7.085071504116058350e-02 1.916096806526184082e-01 2.074766606092453003e-01 -4.821525886654853821e-02 -8.874324709177017212e-02 -2.237354964017868042e-02 9.102202020585536957e-03 -9.067074209451675415e-02 -2.416175901889801025e-01 8.266948163509368896e-02 -4.044098556041717529e-01 2.064351737499237061e-02 -2.155660688877105713e-01 4.602892324328422546e-02 3.365587592124938965e-01 2.131707519292831421e-01 2.486017793416976929e-01 1.750959753990173340e-01 9.420730173587799072e-02 3.258671611547470093e-03 -8.234482258558273315e-02
9.059999883174896240e-02 3.847247362136840820e-02 8.347763866186141968e-02 -1.017181482166051865e-02 -4.807369410991668701e-02 -1.272430527023971081e-03 -1.357318758964538574e-01 -1.804023087024688721e-01 2.722450792789459229e-01 -4.443232342600822449e-02 2.652082405984401703e-02 -1.633533984422683716e-01 2.858814895153045654e-01 1.184809282422065735e-01 -1.232382208108901978e-01 -2.233747690916061401e-01 1.006361842155456543e-01 -2.549148797988891602e-01 2.473639547824859619e-01 -2.840067446231842041e-01 -2.016966938972473145e-01 9.512098133563995361e-02 -1.544014066457748413e-01 -9.620095044374465942e-02 5.734221637248992920e-02 3.173672556877136230e-01 -2.325554788112640381e-01 3.512457907199859619e-01 -1.533154100179672241e-01 3.024095296859741211e-02 1.563650369644165039e-01 -1.884454488754272461e-01
2.700090035796165466e-02 -3.961318358778953552e-02 2.107344567775726318e-01 1.061240211129188538e-01 4.486620724201202393e-01 -2.630181908607482910e-01 -1.876507401466369629e-01 6.384854763746261597e-02 1.913966238498687744e-01 -2.964491546154022217e-01 -2.510470710694789886e-02 -1.199984997510910034e-01 1.000486910343170166e-01 1.279580891132354736e-01 -3.114234283566474915e-02 -1.924389898777008057e-01 -1.512278914451599121e-01 3.720926046371459961e-01 -2.993658557534217834e-02 -1.614379882812500000e-01 4.946118593215942383e-02 1.400121152400970459e-01 8.816131949424743652e-02 -5.744520202279090881e-02 1.032165735960006714e-01 1.543917208909988403e-01 -3.113070130348205566e-01 -2.635253360494971275e-03 -1.226962283253669739e-01 -6.174954771995544434e-02 2.355292439460754395e-01 -3.435251861810684204e-02
1.040660664439201355e-01 2.301875650882720947e-01 1.209670752286911011e-01 -9.369483590126037598e-02 3.643456846475601196e-02 -8.172267675399780273e-02 -2.433938682079315186e-01 -1.362846698611974716e-02 2.910365164279937744e-01 -5.862257629632949829e-02 6.137990579009056091e-02 3.682859614491462708e-02 -8.699972927570343018e-02 1.407212615013122559e-01 -4.786912351846694946e-02 -1.233708765357732773e-02 -5.588248968124389648e-01 1.183188855648040771e-01 6.716167181730270386e-02 -2.447939515113830566e-01 3.246181011199951172e-01 6.099025160074234009e-02 -9.178713709115982056e-02 -2.818354070186614990e-01 5.998084787279367447e-03 3.478370979428291321e-02 1.890958100557327271e-01 2.238200902938842773e-01 -4.611813277006149292e-02 -4.344249889254570007e-02 5.980385839939117432e-02 1.997515708208084106e-01
-3.677870929241180420e-01 -3.760319575667381287e-02 1.785848289728164673e-01 -1.515705604106187820e-03 -7.147400826215744019e-02 -8.794184029102325439e-02 2.269762009382247925e-02 -3.951521813869476318e-01 1.979850381612777710e-01 -1.783900558948516846e-01 7.861790060997009277e-02 4.272519052028656006e-02 1.276588886976242065e-01 2.079124748706817627e-01 -1.833886802196502686e-01 -2.299350649118423462e-01 -1.577586978673934937e-01 6.395930051803588867e-02 -5.956730619072914124e-02 -6.868714839220046997e-02 2.339324057102203369e-01 1.225282475352287292e-01 1.270700693130493164e-01 -6.208086851984262466e-03 1.766838282346725464e-01 2.011248618364334106e-01 -2.789296507835388184e-01 2.246604710817337036e-01 -1.291772425174713135e-01 -1.789381206035614014e-01 -8.776361495256423950e-02 -2.394781708717346191e-01
9.967887774109840393e-03 -1.693976670503616333e-01 2.397905886173248291e-01 -2.651378326117992401e-02 -1.029978245496749878e-01 -2.248386293649673462e-01 -1.708063185214996338e-01 -2.730487287044525146e-01 4.550977051258087158e-01 4.972303286194801331e-02 1.976773589849472046e-01 6.400529295206069946e-02 -3.124164938926696777e-01 8.613385260105133057e-02 5.787389725446701050e-02 -1.326066851615905762e-01 1.098426356911659241e-01 -1.305141001939773560e-01 -1.177738830447196960e-01 -1.863554269075393677e-01 2.372412383556365967e-01 1.356527060270309448e-01 1.930942982435226440e-01 -7.155718654394149780e-02 1.143548637628555298e-01 4.550404474139213562e-02 -3.902558609843254089e-02 1.353636384010314941e-01 -5.311667174100875854e-02 -5.341072101145982742e-03 1.655143797397613525e-01 3.307062387466430664e-01
-2.194258272647857666e-01 -7.809974253177642822e-02 -2.329264581203460693e-02 -3.324570134282112122e-02 -7.876192033290863037e-02 -2.747108638286590576e-01 -1.452078223228454590e-01 -1.440312564373016357e-01 2.268715202808380127e-01 -9.440990537405014038e-02 8.976023644208908081e-02 -9.767895936965942383e-02 1.108594145625829697e-02 -2.127109467983245850e-01 4.210497066378593445e-02 -1.943929344415664673e-01 -2.258522957563400269e-01 -1.910233497619628906e-01 3.928683232516050339e-03 -2.109576463699340820e-01 -1.251839846372604370e-01 -1.279239803552627563e-01 -2.716654837131500244e-01 -3.182413429021835327e-02 8.598951250314712524e-02 5.114042758941650391e-01 -2.975760996341705322e-01 1.035702154040336609e-01 1.926021426916122437e-01 1.014391481876373291e-01 3.580247610807418823e-02 4.416485875844955444e-02
-3.285875916481018066e-01 1.794349774718284607e-02 8.683683723211288452e-02 -8.873672783374786377e-02 3.572035208344459534e-02 -1.285902708768844604e-01 -2.031282186508178711e-01 -2.935597598552703857e-01 1.691375672817230225e-01 -6.363262236118316650e-02 1.965761929750442505e-01 -2.557582594454288483e-02 3.372859358787536621e-01 9.451742470264434814e-02 3.746337722986936569e-03 3.887503873556852341e-03 5.318891257047653198e-02 -4.055882245302200317e-02 9.913022071123123169e-02 -2.619895935058593750e-01 1.976365447044372559e-01 1.664124242961406708e-02 -3.025888465344905853e-02 7.671269774436950684e-02 -2.617409527301788330e-01 1.020037457346916199e-01 -1.418262869119644165e-01 1.117768958210945129e-01 -2.473032623529434204e-01 1.310937851667404175e-01 3.573258817195892334e-01 2.995679974555969238e-01
-1.735655963420867920e-02 1.068191020749509335e-03 2.114189863204956055e-01 -3.263444602489471436e-01 -5.476258695125579834e-02 -2.037203013896942139e-01 -2.816490828990936279e-01 1.377819571644067764e-02 -7.066693156957626343e-02 3.195311129093170166e-02 3.021665215492248535e-01 2.368485368788242340e-02 -6.579591333866119385e-02 3.360687196254730225e-02 -1.477338839322328568e-02 -9.870056062936782837e-02 -4.893294349312782288e-02 1.228763312101364136e-01 -3.433026745915412903e-02 -3.164643049240112305e-01 3.166635930538177490e-01 -1.514062434434890747e-01 9.146949648857116699e-02 7.265357673168182373e-02 -1.827061176300048828e-01 2.020791172981262207e-01 -1.331429332494735718e-01 -6.926523149013519287e-02 3.538191914558410645e-01 1.146388947963714600e-01 3.234106600284576416e-01 1.258978843688964844e-01
-1.759202182292938232e-01 -9.402637928724288940e-02 -8.239404857158660889e-02 -6.633291393518447876e-02 -2.422656565904617310e-01 -1.371557414531707764e-01 -2.038650065660476685e-01 1.976278051733970642e-02 3.520789146423339844e-01 1.374652385711669922e-01 2.706899046897888184e-01 1.556332036852836609e-02 1.151458323001861572e-01 2.034668345004320145e-03 -1.631314754486083984e-01 -2.189150601625442505e-01 1.096648350358009338e-02 7.704915013164281845e-03 -1.143560409545898438e-01 -2.231939584016799927e-01 -6.134721636772155762e-02 -4.662870243191719055e-02 -1.352956444025039673e-01 6.872511655092239380e-02 3.474172949790954590e-01 3.542315363883972168e-01 -2.181133478879928589e-01 4.818601533770561218e-02 -6.742241792380809784e-03 3.108117580413818359e-01 1.696262955665588379e-01 1.089114695787429810e-01
-2.405706197023391724e-01 -3.006963431835174561e-01 1.575016528367996216e-01 -1.535444706678390503e-01 1.493980586528778076e-01 -3.144836425781250000e-01 -1.973977982997894287e-01 7.703430205583572388e-02 1.601314693689346313e-01 -1.702018082141876221e-01 -5.932201072573661804e-02 -1.683268547058105469e-01 -1.024414524435997009e-01 -4.836599808186292648e-03 6.928498297929763794e-02 -5.119297280907630920e-02 8.256073296070098877e-02 9.253869205713272095e-02 -2.269642502069473267e-01 -2.861396074295043945e-01 4.079607129096984863e-02 -6.037885323166847229e-02 1.985327899456024170e-01 -2.131822705268859863e-01 -6.669414043426513672e-02 2.243638485670089722e-01 -8.326496928930282593e-02 -7.306677103042602539e-02 -4.181712269783020020e-01 -9.044369310140609741e-02 -2.055406123399734497e-01 -3.884618729352951050e-02
-1.442813314497470856e-02 1.715204305946826935e-02 1.412094682455062866e-01 -2.056047469377517700e-01 1.426572799682617188e-01 1.357140690088272095e-01 -1.605710238218307495e-01 -1.640434116125106812e-01 3.973626792430877686e-01 1.237502917647361755e-01 1.877742260694503784e-01 -2.214844338595867157e-02 1.347623765468597412e-01 -7.826661318540573120e-02 2.492002695798873901e-01 -1.760621070861816406e-01 3.344738781452178955e-01 1.202675849199295044e-01 -3.113314509391784668e-02 -2.307959496974945068e-01 1.539083272218704224e-01 3.200387656688690186e-01 4.046590998768806458e-03 8.740464597940444946e-02 2.929453551769256592e-01 2.306892573833465576e-01 -1.767361611127853394e-01 9.381178021430969238e-02 -1.023100689053535461e-01 2.762375399470329285e-02 1.211511418223381042e-01 1.244376227259635925e-02
7.254378497600555420e-02 -1.073327474296092987e-02 1.659474074840545654e-01 -2.023532986640930176e-01 1.374811977148056030e-01 -5.657724291086196899e-02 -1.363765299320220947e-01 -1.239485144615173340e-01 -1.307608187198638916e-01 -2.404948621988296509e-01 1.855387352406978607e-02 -1.433540582656860352e-01 -2.229864597320556641e-01 -3.170553743839263916e-01 -8.749285340309143066e-02 -4.378170073032379150e-01 -8.140683174133300781e-02 1.529531925916671753e-01 1.004984602332115173e-01 -4.515274763107299805e-01 1.670495718717575073e-01 6.869328767061233521e-02 9.225337766110897064e-03 -9.892610460519790649e-02 1.435976773500442505e-01 2.635042667388916016e-01 -1.468126326799392700e-01 5.537628009915351868e-02 -1.069320291280746460e-01 -3.318804875016212463e-02 -1.028064563870429993e-01 1.953186281025409698e-02
1.393643766641616821e-01 2.696278393268585205e-01 3.381115570664405823e-02 -8.991686254739761353e-02 -7.521416246891021729e-02 -3.040101528167724609e-01 -3.251354992389678955e-01 -2.948999404907226562e-01 2.212417870759963989e-01 -2.809052765369415283e-01 1.906923204660415649e-01 5.492548644542694092e-02 -2.584276162087917328e-02 -8.296061307191848755e-02 2.705239057540893555e-01 -5.268139019608497620e-02 -9.005101397633552551e-03 -3.440898060798645020e-01 -1.585468500852584839e-01 -2.411533594131469727e-01 1.944624036550521851e-01 -3.688600659370422363e-02 -5.084753781557083130e-02 -9.419839084148406982e-02 1.466512866318225861e-02 2.201304286718368530e-01 1.089898962527513504e-02 1.098405420780181885e-01 2.223556675016880035e-02 1.017779484391212463e-01 1.113953888416290283e-01 1.436063200235366821e-01
-5.064162984490394592e-02 -4.098990187048912048e-02 4.192415508441627026e-04 -2.651559710502624512e-01 1.968119144439697266e-01 -1.626989059150218964e-02 -1.075560227036476135e-01 -9.690060466527938843e-02 1.149528473615646362e-01 1.443268731236457825e-02 1.097438335418701172e-01 -8.425251394510269165e-02 -2.668363042175769806e-02 9.403751790523529053e-02 -4.113958403468132019e-02 -3.691724240779876709e-01 2.101616002619266510e-02 1.761524379253387451e-01 1.378686428070068359e-01 2.354188822209835052e-02 1.056730598211288452e-01 2.217152863740921021e-01 -6.640430539846420288e-02 3.009155206382274628e-02 2.355873733758926392e-01 4.056517183780670166e-01 2.261605709791183472e-01 3.392033874988555908e-01 2.382362633943557739e-02 -2.245185375213623047e-01 3.017809092998504639e-01 2.010131180286407471e-01
1.173720583319664001e-01 -1.833142489194869995e-01 5.094404146075248718e-02 -1.679066866636276245e-01 -3.056570589542388916e-01 -1.494647860527038574e-01 -1.112336069345474243e-01 -1.799035258591175079e-02 5.953087471425533295e-03 -1.875376254320144653e-01 2.647997736930847168e-01 -2.426145821809768677e-01 -7.860214263200759888e-02 1.418685317039489746e-01 -7.015502452850341797e-02 -2.209226340055465698e-01 -3.786250352859497070e-01 5.628649145364761353e-02 -2.424195781350135803e-02 -2.193401753902435303e-01 1.326127052307128906e-01 2.307455614209175110e-02 -2.401976846158504486e-02 -5.748672410845756531e-02 -2.560091316699981689e-01 2.746621668338775635e-01 -2.891267836093902588e-01 9.513892233371734619e-02 -1.855934262275695801e-01 1.168603673577308655e-01 1.924409121274948120e-01 1.147406771779060364e-01
-2.328508198261260986e-01 3.386873006820678711e-02 1.206658259034156799e-01 -3.773328363895416260e-01 6.497987359762191772e-02 -1.762329488992691040e-01 -1.767172813415527344e-01 -4.026816785335540771e-02 2.377239912748336792e-01 7.916961610317230225e-02 2.308001965284347534e-01 2.163987755775451660e-01 7.790058851242065430e-03 -2.396768927574157715e-01 -2.355472296476364136e-01 -2.404121309518814087e-01 5.882459133863449097e-02 3.157019987702369690e-02 -2.123344503343105316e-02 1.698965765535831451e-02 1.661181449890136719e-02 -1.817551553249359131e-01 1.504917144775390625e-01 -6.106971576809883118e-02 -1.929198652505874634e-01 2.051859200000762939e-01 -1.449435949325561523e-01 1.469811052083969116e-01 2.296471409499645233e-02 1.791179627180099487e-01 3.194757401943206787e-01 -2.537852227687835693e-01
-2.097140103578567505e-01 -1.230238191783428192e-02 2.232199758291244507e-01 -5.760492384433746338e-02 2.366270124912261963e-01 -1.218122392892837524e-01 -1.880444586277008057e-01 -2.568252617493271828e-03 2.462834119796752930e-01 1.761338487267494202e-02 3.027840256690979004e-01 -2.275647222995758057e-01 2.061223238706588745e-01 -1.118749380111694336e-01 -6.095818430185317993e-02 -2.127629071474075317e-01 -6.667589396238327026e-02 1.451646834611892700e-01 3.809934854507446289e-02 -1.265079677104949951e-01 -2.299781739711761475e-01 -1.065628789365291595e-02 8.715865015983581543e-02 5.854682624340057373e-02 6.617680937051773071e-02 4.242008626461029053e-01 -1.516114175319671631e-01 9.806177765130996704e-02 2.563686072826385498e-01 1.383492816239595413e-02 2.918384671211242676e-01 -1.144260317087173462e-01
1.626783758401870728e-01 -5.999407917261123657e-02 2.539722323417663574e-01 -2.517997324466705322e-01 -2.439702628180384636e-03 -4.591934010386466980e-02 -9.589962661266326904e-02 -1.834379136562347412e-01 1.347994655370712280e-01 5.782283097505569458e-02 -4.101027548313140869e-02 -3.223208487033843994e-01 -1.069111302495002747e-01 2.394042611122131348e-01 1.271435320377349854e-01 3.948857635259628296e-02 -1.533207893371582031e-01 -1.561605781316757202e-01 -2.819386124610900879e-01 -1.900173872709274292e-01 2.351734787225723267e-01 2.112190276384353638e-01 4.223260097205638885e-03 -2.309386432170867920e-01 6.780312210321426392e-02 2.967393100261688232e-01 1.279181987047195435e-01 4.733680561184883118e-02 2.311289161443710327e-01 6.403546035289764404e-02 1.119178757071495056e-01 2.923229336738586426e-01
-2.261086367070674896e-02 -2.384252846240997314e-01 1.001199707388877869e-01 -8.430495858192443848e-02 5.663006380200386047e-02 1.425929274410009384e-02 -3.792413696646690369e-02 -3.193108141422271729e-01 4.184689000248908997e-02 -7.701753079891204834e-02 4.011232033371925354e-02 -5.270138755440711975e-02 -2.133869826793670654e-01 1.594028025865554810e-01 -1.662656962871551514e-01 -1.706724315881729126e-01 3.506638854742050171e-02 3.015373349189758301e-01 3.085144609212875366e-02 -1.673781573772430420e-01 3.270007073879241943e-01 3.672964870929718018e-01 -1.512791682034730911e-02 -2.366817593574523926e-01 -1.859386414289474487e-01 2.778138220310211182e-01 -1.221649274230003357e-01 1.292964071035385132e-01 -2.107439339160919189e-01 6.019519641995429993e-03 1.710441857576370239e-01 2.064247578382492065e-01
-3.348720371723175049e-01 -4.281738307327032089e-03 -1.135712862014770508e-01 -2.451270073652267456e-02 3.857683837413787842e-01 -1.415981203317642212e-01 -2.823009192943572998e-01 7.597981486469507217e-03 2.168618142604827881e-01 -2.662163376808166504e-01 1.344796270132064819e-01 1.021929979324340820e-01 -2.212600409984588623e-01 1.235592812299728394e-01 -1.112840846180915833e-01 -3.782233297824859619e-01 -2.364857494831085205e-02 -5.240255035459995270e-03 4.149791225790977478e-02 -1.030345167964696884e-02 -9.127830713987350464e-02 -5.159517750144004822e-02 -8.552551269531250000e-02 -1.731389611959457397e-01 -5.127216875553131104e-02 3.884610235691070557e-01 -7.515379786491394043e-02 1.074220091104507446e-01 -6.094590201973915100e-02 -1.051832828670740128e-02 1.818757951259613037e-01 3.624065965414047241e-02
-1.220130920410156250e-01 -4.469543695449829102e-01 4.821407198905944824e-01 -1.055786460638046265e-01 8.362649381160736084e-02 -2.475743889808654785e-01 -1.254660189151763916e-01 -2.281200587749481201e-01 2.031497210264205933e-01 -1.719896495342254639e-01 -5.827164743095636368e-03 1.480275839567184448e-01 1.150582656264305115e-01 2.006478756666183472e-01 -3.185021132230758667e-02 3.901565074920654297e-02 9.467806667089462280e-03 -6.715177744626998901e-02 -2.445626258850097656e-01 -1.092967689037322998e-01 -9.029507637023925781e-02 -2.596397185698151588e-03 9.686607122421264648e-02 -6.582623720169067383e-02 8.506433665752410889e-02 1.962936520576477051e-01 9.511899948120117188e-02 7.754263281822204590e-02 2.382809370756149292e-01 1.760722398757934570e-01 9.417849779129028320e-02 3.364381566643714905e-02
-6.677469238638877869e-03 -2.283496856689453125e-01 2.709915041923522949e-01 -1.247206851840019226e-01 -9.571504592895507812e-02 3.022260265424847603e-03 -1.460148245096206665e-01 -2.911090254783630371e-01 -1.107240170240402222e-01 -1.608416885137557983e-01 5.915285646915435791e-02 2.197303622961044312e-01 -1.734501309692859650e-02 -2.718811929225921631e-01 -1.371084619313478470e-02 1.024335250258445740e-02 2.134241759777069092e-01 3.249925374984741211e-01 1.284884363412857056e-01 -3.701529502868652344e-01 1.754924952983856201e-01 9.301966428756713867e-02 -1.959387212991714478e-01 -1.483213305473327637e-01 -6.475953757762908936e-02 3.636814057826995850e-01 -4.848682135343551636e-02 1.340781152248382568e-01 -8.262512832880020142e-02 -1.717023923993110657e-02 1.813237182796001434e-02 1.019366979598999023e-01
8.589211851358413696e-02 -2.109533399343490601e-01 3.897532522678375244e-01 2.447216957807540894e-02 4.591237306594848633e-01 -1.108241379261016846e-01 -1.644466966390609741e-01 -2.904745042324066162e-01 1.702468544244766235e-01 -1.126977354288101196e-01 3.972148522734642029e-02 -1.562260687351226807e-01 -2.106813527643680573e-02 1.467635184526443481e-01 1.145054213702678680e-02 -3.619570732116699219e-01 -1.788377016782760620e-02 1.056179180741310120e-01 -1.937042623758316040e-01 -1.358466148376464844e-01 1.114662885665893555e-01 1.222209706902503967e-01 1.456592604517936707e-02 -1.907466650009155273e-01 -9.599324315786361694e-02 1.536489725112915039e-01 -1.103501319885253906e-01 -9.439784288406372070e-02 -1.995860189199447632e-01 8.589660376310348511e-02 6.791764497756958008e-02 -5.636562407016754150e-02
-2.836090922355651855e-01 -9.325794875621795654e-02 1.704353094100952148e-01 -2.153154313564300537e-01 1.705765426158905029e-01 -2.417357116937637329e-01 -1.900058835744857788e-01 -9.206067025661468506e-02 3.735807538032531738e-01 2.542508542537689209e-01 2.177271693944931030e-01 1.750168204307556152e-01 -6.513407826423645020e-02 -1.721851378679275513e-01 -1.066782400012016296e-01 -3.932533860206604004e-01 -1.093081086874008179e-01 1.039282828569412231e-01 1.686719208955764771e-01 4.543816670775413513e-02 -3.703917190432548523e-02 1.209182068705558777e-01 -9.338776580989360809e-03 -2.239470928907394409e-01 -7.091866433620452881e-02 8.161463588476181030e-02 -6.399919092655181885e-02 9.099721163511276245e-02 -9.881819784641265869e-02 2.526489794254302979e-01 5.302054435014724731e-02 -3.489653393626213074e-02
6.201152876019477844e-02 -2.377571761608123779e-01 7.909063249826431274e-02 -1.569658964872360229e-01 -2.973279356956481934e-01 -7.549383491277694702e-02 -3.170635998249053955e-01 -1.058150455355644226e-01 4.627031087875366211e-01 -2.159321308135986328e-01 2.232227176427841187e-01 -1.026981323957443237e-01 -1.195785254240036011e-01 1.234634499996900558e-02 -1.387547552585601807e-01 -1.051278561353683472e-01 2.289713919162750244e-01 -8.514114469289779663e-02 -1.530098170042037964e-01 -2.904020436108112335e-02 2.673916816711425781e-01 9.316113591194152832e-02 5.442919582128524780e-02 -1.242593601346015930e-01 2.284057885408401489e-01 7.735338807106018066e-02 7.377070933580398560e-02 4.718803614377975464e-02 1.819219812750816345e-02 5.484295263886451721e-02 1.309276372194290161e-01 2.612201869487762451e-01
1.369794160127639771e-01 -2.019026428461074829e-01 1.444676667451858521e-01 -1.673145741224288940e-01 -2.048967331647872925e-01 -1.931273639202117920e-01 -2.030888050794601440e-01 -3.855498433113098145e-01 2.998160123825073242e-01 -9.238431602716445923e-02 3.404246270656585693e-01 -2.109869569540023804e-01 1.747558861970901489e-01 6.461152806878089905e-04 7.118503749370574951e-02 1.013130098581314087e-01 2.459920244291424751e-03 9.756796061992645264e-02 6.836558133363723755e-02 -8.191469311714172363e-02 1.932698786258697510e-01 3.731952281668782234e-03 -9.970079362392425537e-02 -6.104271486401557922e-02 -2.028788030147552490e-01 1.593282520771026611e-01 5.224007740616798401e-02 3.679650723934173584e-01 -1.541942805051803589e-01 -9.211403131484985352e-02 4.749650135636329651e-02 -8.123511075973510742e-02
-4.775801673531532288e-02 -2.812701463699340820e-01 1.517544686794281006e-01 -9.137872606515884399e-02 3.498677164316177368e-02 -1.514505147933959961e-01 -2.685814499855041504e-01 -2.436458319425582886e-01 2.902603447437286377e-01 8.398339897394180298e-02 1.697208359837532043e-02 1.713615655899047852e-01 4.528481140732765198e-02 8.636709302663803101e-02 -4.009404778480529785e-02 -2.455802112817764282e-01 9.954727441072463989e-02 1.489602308720350266e-02 -1.964395642280578613e-01 -2.263640165328979492e-01 2.838407456874847412e-01 -1.123873367905616760e-01 1.878974139690399170e-01 9.361369162797927856e-02 7.729139924049377441e-02 1.536486595869064331e-01 -1.292031258344650269e-01 1.678495705127716064e-01 -1.536530107259750366e-01 -1.504761129617691040e-01 1.339487582445144653e-01 -4.041193425655364990e-01
-1.565763913094997406e-02 6.569907814264297485e-02 5.182599425315856934e-01 -1.056353673338890076e-01 9.418870322406291962e-03 -6.998656690120697021e-02 -3.133568763732910156e-01 -8.465988188982009888e-02 1.561024934053421021e-01 8.122249692678451538e-02 1.813690215349197388e-01 -1.248682588338851929e-01 5.940134078264236450e-02 7.298506796360015869e-02 1.828851401805877686e-01 -8.169009536504745483e-02 -1.364759206771850586e-01 7.363947224803268909e-04 -4.658860340714454651e-02 -1.354228258132934570e-01 1.996179521083831787e-01 1.731523573398590088e-01 -2.805289924144744873e-01 -1.075544133782386780e-01 -1.458420306444168091e-01 2.838914096355438232e-01 1.209013611078262329e-01 2.029837369918823242e-01 -1.038004551082849503e-02 -7.627304177731275558e-03 -3.159113824367523193e-01 1.415379941463470459e-01
7.453803904354572296e-03 -3.142737746238708496e-01 1.478352248668670654e-01 -6.704154610633850098e-02 1.146346926689147949e-01 -1.998292356729507446e-01 -1.965223699808120728e-01 -3.515574336051940918e-02 2.119703739881515503e-01 -3.703737854957580566e-01 -4.066688194870948792e-02 -3.719213232398033142e-02 -1.025193035602569580e-01 -1.317318808287382126e-02 9.597213566303253174e-02 -9.351666271686553955e-02 -5.029989778995513916e-02 4.661599174141883850e-02 -1.722405999898910522e-01 -2.723517417907714844e-01 5.575391650199890137e-02 -2.644367814064025879e-01 1.492650508880615234e-01 -2.332051992416381836e-01 6.459255516529083252e-02 2.474304884672164917e-01 -2.133595198392868042e-02 -6.654965132474899292e-02 -4.126496016979217529e-01 -1.459674835205078125e-01 -2.022856324911117554e-01 -8.415804803371429443e-02
-2.732016742229461670e-01 -3.699961677193641663e-02 -8.852238208055496216e-02 -1.083331927657127380e-01 6.394588202238082886e-02 -5.389018729329109192e-02 -2.164185345172882080e-01 3.115621395409107208e-02 -3.228956600651144981e-03 -8.534642308950424194e-02 2.337884604930877686e-01 -2.509639598429203033e-02 9.685153514146804810e-02 -7.853840291500091553e-02 1.086864434182643890e-02 -4.971287399530410767e-02 -6.327977031469345093e-02 -1.822727024555206299e-01 -1.414213925600051880e-01 -3.716325163841247559e-01 2.548894882202148438e-01 -1.826523989439010620e-01 8.142446726560592651e-02 2.350260765524581075e-04 2.236648201942443848e-01 4.026696681976318359e-01 6.528476625680923462e-02 4.221591949462890625e-01 -3.457256779074668884e-02 1.546099316328763962e-02 2.637787461280822754e-01 -5.419956147670745850e-02
-2.533583901822566986e-02 7.035502046346664429e-02 2.080857604742050171e-01 -2.877731621265411377e-01 6.364740431308746338e-02 -5.726077780127525330e-02 -1.935869455337524414e-01 -3.793084323406219482e-01 2.098590880632400513e-01 1.316626816987991333e-01 2.541499137878417969e-01 1.910110004246234894e-02 4.177156090736389160e-02 -8.502148836851119995e-02 3.054755972698330879e-03 -1.342851072549819946e-01 -4.480583965778350830e-01 -5.024169012904167175e-02 -8.971083909273147583e-02 -1.921707838773727417e-01 -1.632951945066452026e-02 4.053584858775138855e-02 6.936243176460266113e-02 1.794054172933101654e-02 -1.492519397288560867e-02 5.358894169330596924e-02 -3.214292228221893311e-01 1.638938635587692261e-01 1.484134793281555176e-01 -1.074714362621307373e-01 1.621814072132110596e-01 -2.789507210254669189e-01
-6.459505110979080200e-02 -2.979517355561256409e-02 2.722958922386169434e-01 -3.305811882019042969e-01 2.167945653200149536e-01 -6.739445030689239502e-02 -2.829905748367309570e-01 1.630743741989135742e-01 2.161448299884796143e-01 -7.796869426965713501e-02 1.252962797880172729e-01 -8.619856089353561401e-02 -9.866703301668167114e-02 -1.095219049602746964e-02 -1.872511208057403564e-01 -1.167781203985214233e-01 -2.116792500019073486e-01 -1.074484828859567642e-02 -6.177277863025665283e-02 -1.537889987230300903e-01 3.344435691833496094e-01 -4.586949199438095093e-02 -1.619772426784038544e-02 -3.334436118602752686e-01 -2.694078087806701660e-01 1.500638127326965332e-01 1.697032153606414795e-02 3.740957006812095642e-02 2.065755724906921387e-01 -1.095984056591987610e-01 1.389663070440292358e-01 -2.241242825984954834e-01
1.705332696437835693e-01 -5.088368430733680725e-02 2.687996327877044678e-01 -2.255858927965164185e-01 3.513011336326599121e-02 1.203773394227027893e-01 -3.745778501033782959e-01 -1.907495409250259399e-02 7.868635654449462891e-02 -9.505249559879302979e-02 1.474647372961044312e-01 7.822892069816589355e-02 -2.540033683180809021e-02 -1.286200433969497681e-02 -1.657515913248062134e-01 -1.230732426047325134e-01 -7.084123790264129639e-02 4.939291179180145264e-01 5.874378234148025513e-02 -3.569796681404113770e-01 -7.058038562536239624e-02 2.620163261890411377e-01 7.629530876874923706e-02 -1.711820214986801147e-01 7.561089470982551575e-03 1.690433472394943237e-01 1.850555464625358582e-02 1.174297276884317398e-02 -5.022178217768669128e-02 1.832104846835136414e-02 1.826777458190917969e-01 2.197634726762771606e-01
-3.169727325439453125e-02 -2.877112925052642822e-01 1.936611533164978027e-01 -3.824723958969116211e-01 1.287062764167785645e-01 -8.815247565507888794e-02 6.761025637388229370e-02 -1.598395258188247681e-01 2.924984693527221680e-01 -2.518551656976342201e-03 7.764091342687606812e-02 -9.035014361143112183e-02 -1.370216310024261475e-01 2.221706658601760864e-01 1.891636475920677185e-02 -1.253654509782791138e-01 3.416530787944793701e-01 3.076773323118686676e-02 -2.938044667243957520e-01 -3.281872570514678955e-01 2.094699442386627197e-01 -9.614879637956619263e-02 -3.845803439617156982e-02 -6.072358042001724243e-02 -4.614436253905296326e-02 -9.835854172706604004e-03 -1.497473567724227905e-01 3.337759897112846375e-02 -6.004894524812698364e-02 1.669977456331253052e-01 8.585067093372344971e-02 -2.437026053667068481e-01
-5.143269523978233337e-02 1.182595193386077881e-01 1.004437804222106934e-01 -2.106110602617263794e-01 3.452934920787811279e-01 -7.442987710237503052e-02 4.089931026101112366e-02 -1.792510412633419037e-02 2.716284394264221191e-01 -3.493846952915191650e-01 -1.381879299879074097e-01 6.269735749810934067e-03 1.099014002829790115e-02 1.552474685013294220e-02 8.613614737987518311e-02 1.994650661945343018e-01 -9.149751812219619751e-02 6.269346922636032104e-02 5.988822504878044128e-02 -4.547186791896820068e-01 1.241300068795681000e-02 1.344234496355056763e-01 7.232254743576049805e-02 -2.711202204227447510e-02 -8.141709119081497192e-02 1.762695163488388062e-01 -3.304149806499481201e-01 3.004004657268524170e-01 -1.493431478738784790e-01 6.654232274740934372e-03 1.290527284145355225e-01 -1.290112286806106567e-01
3.663861751556396484e-02 -2.624936103820800781e-01 4.036991298198699951e-01 -1.222137659788131714e-01 1.153304353356361389e-01 -9.604614973068237305e-02 -4.799665510654449463e-01 -3.506596386432647705e-01 6.675019860267639160e-02 -4.557060077786445618e-02 8.049783855676651001e-02 1.284881979227066040e-01 -9.402561187744140625e-02 3.840515390038490295e-02 -7.150597870349884033e-02 -3.836568295955657959e-01 -1.896904781460762024e-02 2.151745706796646118e-01 -8.683419227600097656e-02 -9.384039044380187988e-02 -2.103824354708194733e-02 8.059056103229522705e-02 3.603676799684762955e-03 -1.817736774682998657e-01 -1.423213724046945572e-02 -6.147949770092964172e-02 3.506779670715332031e-02 8.807086199522018433e-02 2.603629417717456818e-02 -1.442298479378223419e-02 2.516073584556579590e-01 6.072696670889854431e-02
-6.319908797740936279e-02 2.125841230154037476e-01 7.116512209177017212e-02 4.047081340104341507e-03 2.504016757011413574e-01 -1.597645878791809082e-01 -1.455924063920974731e-01 -4.512618854641914368e-02 2.339912950992584229e-01 3.639096766710281372e-02 4.107549786567687988e-02 -1.506306380033493042e-01 1.407404243946075439e-01 6.940076127648353577e-03 -5.482700094580650330e-02 -2.836645841598510742e-01 -2.624583244323730469e-01 -6.530872732400894165e-02 1.154910400509834290e-02 -5.286985635757446289e-02 2.887336611747741699e-01 -8.755644783377647400e-03 -1.347403526306152344e-01 1.309516131877899170e-01 -1.893576048314571381e-02 2.987914681434631348e-01 -4.135861694812774658e-01 -2.697717957198619843e-02 -1.148818433284759521e-01 1.856603473424911499e-01 3.782998323440551758e-01 -5.893358588218688965e-02
1.815116852521896362e-01 -4.674929380416870117e-02 3.863043487071990967e-01 -2.416311651468276978e-01 5.489926412701606750e-02 1.884453743696212769e-01 -5.635125935077667236e-02 -7.241182774305343628e-02 3.265550434589385986e-01 -4.307061433792114258e-02 -7.054571993649005890e-03 -1.706990040838718414e-02 3.022976219654083252e-02 1.228591874241828918e-01 -1.166338995099067688e-01 -2.795200049877166748e-01 1.284259110689163208e-01 3.412957862019538879e-02 -2.108867615461349487e-01 -2.431336492300033569e-01 8.537626825273036957e-03 2.513873875141143799e-01 9.283004701137542725e-02 -1.830152720212936401e-01 8.131574839353561401e-02 3.080269396305084229e-01 2.846409976482391357e-01 9.971046447753906250e-02 -1.210998445749282837e-01 -1.236169114708900452e-01 5.862867087125778198e-02 -2.031361907720565796e-01
-4.218635614961385727e-03 6.070239469408988953e-02 3.619267791509628296e-02 -2.965017855167388916e-01 4.465999007225036621e-01 -2.526928782463073730e-01 2.444989513605833054e-03 -9.390782564878463745e-02 3.469793200492858887e-01 -1.092033758759498596e-01 7.666635513305664062e-02 4.624769836664199829e-02 -1.785620152950286865e-01 1.333807408809661865e-01 -5.684248358011245728e-02 1.053640246391296387e-01 1.492974311113357544e-01 1.165710762143135071e-01 3.024083748459815979e-02 -3.783522248268127441e-01 -6.444686651229858398e-02 1.615453064441680908e-01 3.924074023962020874e-02 1.190860047936439514e-01 -1.556199640035629272e-01 2.088881134986877441e-01 -1.274361610412597656e-01 1.310332417488098145e-01 -1.504846196621656418e-02 -1.008233949542045593e-01 2.744245529174804688e-01 -1.331278532743453979e-01
-2.070662975311279297e-01 -1.528210639953613281e-01 1.246144175529479980e-01 -3.413865864276885986e-01 -1.140220016241073608e-01 -5.365897715091705322e-02 -2.352772653102874756e-02 -2.362049520015716553e-01 3.542489707469940186e-01 -3.114605881273746490e-02 1.933606415987014771e-01 -1.844735741615295410e-01 7.143606990575790405e-02 3.820600360631942749e-02 8.116528391838073730e-02 2.448695711791515350e-02 -1.911455690860748291e-01 -8.387549966573715210e-02 -2.030464261770248413e-01 -2.331219017505645752e-01 -1.334415525197982788e-01 -3.518102765083312988e-01 3.827473148703575134e-03 -2.156115174293518066e-01 1.091486681252717972e-02 2.332274615764617920e-01 1.602278053760528564e-01 3.859569132328033447e-02 2.135384827852249146e-01 -1.302872151136398315e-01 -1.684895716607570648e-02 2.146578878164291382e-01
5.105892196297645569e-02 -3.023401647806167603e-02 3.101241961121559143e-02 -1.181957572698593140e-01 -3.066437542438507080e-01 2.606054209172725677e-02 -2.414236217737197876e-01 -1.105584576725959778e-01 1.649732589721679688e-01 -2.036881595849990845e-01 1.106314584612846375e-01 -2.145557552576065063e-01 -3.375838696956634521e-02 1.609617024660110474e-01 1.066730841994285583e-01 -3.646637797355651855e-01 -2.224287204444408417e-02 -4.365713393781334162e-04 1.043458208441734314e-01 -2.632240056991577148e-01 8.883893489837646484e-02 5.172568932175636292e-02 -2.114556431770324707e-01 8.083195425570011139e-03 4.511523991823196411e-02 7.076884061098098755e-02 -2.205167412757873535e-01 4.216556549072265625e-01 6.333801150321960449e-02 -1.682514697313308716e-01 8.128552883863449097e-02 -3.309592902660369873e-01
1.887953281402587891e-01 -2.497052252292633057e-01 1.835351586341857910e-01 -1.734124720096588135e-01 1.324750185012817383e-01 -1.171859204769134521e-01 -3.660259395837783813e-02 -8.717907965183258057e-02 1.089994385838508606e-01 -3.130593895912170410e-01 -7.803345471620559692e-02 2.933461219072341919e-02 -1.535769551992416382e-01 -1.081776767969131470e-01 -3.678043559193611145e-02 -1.840784847736358643e-01 1.796058118343353271e-01 4.314924180507659912e-01 -4.956172406673431396e-02 -1.855557560920715332e-01 -1.853599795140326023e-03 3.034942448139190674e-01 1.820859014987945557e-01 7.875182479619979858e-02 -2.069418877363204956e-02 2.609747946262359619e-01 -5.219791084527969360e-02 1.351275146007537842e-01 -1.348618865013122559e-01 2.120978385210037231e-02 3.028480112552642822e-01 1.548757404088973999e-01
-2.451227046549320221e-02 -1.228581666946411133e-01 2.404891997575759888e-01 -2.910458110272884369e-02 -2.087011933326721191e-01 -7.591719180345535278e-02 -2.617233097553253174e-01 -1.206724643707275391e-01 -1.742133498191833496e-01 -1.397667080163955688e-01 2.676627933979034424e-01 -1.233304738998413086e-01 -8.487284928560256958e-02 3.444270789623260498e-01 2.008087188005447388e-01 -5.364710092544555664e-02 -1.131674125790596008e-01 2.260336428880691528e-01 -8.872351050376892090e-02 -1.794486492872238159e-01 2.957802116870880127e-01 2.390611171722412109e-01 -4.249931499361991882e-02 -1.467610001564025879e-01 -1.564905494451522827e-01 3.256617784500122070e-01 -1.066645327955484390e-02 1.799467653036117554e-01 -7.083720713853836060e-02 -2.015991955995559692e-01 7.827188074588775635e-02 2.624745480716228485e-02
-1.580480635166168213e-01 2.512549050152301788e-02 -5.533095076680183411e-02 -5.063250660896301270e-02 3.601563870906829834e-01 -7.024592161178588867e-02 5.901107192039489746e-02 -1.721562296152114868e-01 4.239738583564758301e-01 -3.535195291042327881e-01 -3.675074549391865730e-03 1.558218449354171753e-01 1.243369430303573608e-01 -8.075908571481704712e-02 -2.040286511182785034e-01 -2.111440896987915039e-01 -1.179597005248069763e-01 2.319579422473907471e-01 -1.373521089553833008e-01 -3.997041285037994385e-02 8.968526870012283325e-02 1.044528037309646606e-01 3.662729635834693909e-02 -2.171039879322052002e-01 7.994809001684188843e-02 2.978582084178924561e-01 -1.400499045848846436e-01 1.933642290532588959e-02 -6.659621000289916992e-02 2.622395753860473633e-02 2.958494126796722412e-01 -2.053008228540420532e-02
-2.867566645145416260e-01 -1.699982397258281708e-02 7.078438252210617065e-02 -1.347435116767883301e-01 1.444708853960037231e-01 -1.582153290510177612e-01 1.148128509521484375e-01 7.221750915050506592e-02 8.494230359792709351e-02 1.338175982236862183e-01 2.036543041467666626e-01 -1.547162979841232300e-01 2.716196775436401367e-01 -8.357593417167663574e-02 -1.798816258087754250e-03 -1.507151275873184204e-01 -6.414579600095748901e-02 1.424724161624908447e-01 -7.655014097690582275e-02 -2.900993824005126953e-01 -4.690426215529441833e-02 3.700819797813892365e-03 -3.739319741725921631e-02 5.682455003261566162e-02 1.140149086713790894e-01 5.332074761390686035e-01 -7.738421857357025146e-02 2.855777144432067871e-01 1.442784518003463745e-01 1.234733760356903076e-01 2.888876199722290039e-01 -1.017695739865303040e-01
-2.670341134071350098e-01 -1.311739236116409302e-01 -6.818094290792942047e-03 7.385177165269851685e-02 7.876981794834136963e-02 -1.784731298685073853e-01 -2.648665904998779297e-01 -3.990462422370910645e-02 2.871921360492706299e-01 5.960473045706748962e-02 2.313080281019210815e-01 9.431503713130950928e-03 2.469859421253204346e-01 -1.784821040928363800e-02 6.020447984337806702e-02 -2.537038326263427734e-01 -6.185509730130434036e-03 -1.034377738833427429e-01 2.556931078433990479e-01 -2.257992178201675415e-01 1.519424766302108765e-01 -1.612811237573623657e-01 -2.582306601107120514e-02 1.902990601956844330e-02 1.171130761504173279e-01 2.434994876384735107e-01 -3.950345516204833984e-02 1.874376535415649414e-01 -2.037194669246673584e-01 2.997685968875885010e-01 2.578762769699096680e-01 2.060424089431762695e-01
2.242021262645721436e-02 -2.740225791931152344e-01 3.387113213539123535e-01 -2.557547092437744141e-01 1.453992128372192383e-01 1.247182674705982208e-02 -1.957859098911285400e-01 -7.898060977458953857e-02 2.534494996070861816e-01 -2.145899534225463867e-01 3.593386709690093994e-01 -1.108254641294479370e-01 -2.367255240678787231e-01 1.595866382122039795e-01 -2.378052473068237305e-01 -1.516938954591751099e-01 2.651658654212951660e-02 -1.473519802093505859e-01 -2.378292828798294067e-01 2.083828486502170563e-02 1.531147658824920654e-01 -4.608008265495300293e-02 1.894676685333251953e-01 -8.892099559307098389e-02 9.621930867433547974e-02 1.901232004165649414e-01 2.701319195330142975e-02 1.200002729892730713e-01 1.525638401508331299e-01 1.469968557357788086e-01 -1.388399861752986908e-02 1.060603410005569458e-01
-2.537773251533508301e-01 -1.382019966840744019e-01 7.671159505844116211e-02 -3.325599133968353271e-01 7.226117700338363647e-02 -7.738741487264633179e-02 -2.664300799369812012e-01 3.729470074176788330e-02 3.921266496181488037e-01 -2.012038975954055786e-01 1.291988193988800049e-01 -1.574150025844573975e-01 -2.763862255960702896e-03 -8.011983335018157959e-02 2.231921441853046417e-02 1.378661254420876503e-04 1.007389500737190247e-01 -4.447482060641050339e-03 2.068539857864379883e-01 -3.327880427241325378e-02 3.042600452899932861e-01 4.838918522000312805e-02 -1.258781254291534424e-01 -4.641675204038619995e-02 -3.297506645321846008e-02 3.196380734443664551e-01 -1.003360375761985779e-01 1.316564679145812988e-01 1.329370141029357910e-01 6.135420501232147217e-02 3.123584985733032227e-01 2.390531301498413086e-01
7.502179127186536789e-03 -2.236883342266082764e-02 7.011076807975769043e-02 -1.819076389074325562e-01 -4.807406663894653320e-02 -3.653120948001742363e-04 -1.461872011423110962e-01 -4.404703900218009949e-02 2.613548636436462402e-01 1.070955693721771240e-01 1.302059274166822433e-03 1.027745008468627930e-01 -1.730018705129623413e-01 6.921304762363433838e-02 1.411945372819900513e-01 -3.041914701461791992e-01 -2.153687030076980591e-01 -3.006985783576965332e-01 -2.610585093498229980e-01 -3.886241018772125244e-01 -2.333728037774562836e-02 3.631099313497543335e-02 -2.087015360593795776e-01 -1.327434927225112915e-02 3.288772404193878174e-01 1.367002874612808228e-01 -2.673756778240203857e-01 -3.395866230130195618e-02 1.663575619459152222e-01 1.447715610265731812e-01 2.168873101472854614e-01 -3.928894549608230591e-02
-9.190035611391067505e-02 -1.637545973062515259e-01 -8.016033098101615906e-03 -1.149750575423240662e-01 1.589024811983108521e-02 -3.940562158823013306e-02 -1.197001412510871887e-01 -7.504179328680038452e-02 2.827623188495635986e-01 -2.841924689710140228e-02 1.890734732151031494e-01 7.058984786272048950e-02 -4.537542164325714111e-02 3.087389469146728516e-01 -2.357838600873947144e-01 -8.600259572267532349e-02 -6.730252504348754883e-02 -1.849674968980252743e-03 1.194721460342407227e-01 -3.169495239853858948e-02 4.014607369899749756e-01 1.678540259599685669e-01 1.819232851266860962e-01 7.651647925376892090e-02 1.319808065891265869e-01 4.305342137813568115e-01 -1.605730950832366943e-01 2.001289427280426025e-01 -3.057351410388946533e-01 2.928324043750762939e-02 1.818030029535293579e-01 6.100581586360931396e-02
1.689849048852920532e-01 2.409755289554595947e-01 1.987920552492141724e-01 -1.789748072624206543e-01 9.881959110498428345e-02 -7.105129212141036987e-02 -2.050465792417526245e-01 -2.127706408500671387e-01 2.907072603702545166e-01 -3.283695578575134277e-01 6.673835217952728271e-02 -1.247621104121208191e-01 3.859448060393333435e-02 2.443608641624450684e-01 -1.522194892168045044e-01 3.783901780843734741e-02 -1.638595908880233765e-01 1.376444548368453979e-01 -2.548533082008361816e-01 -2.962197065353393555e-01 -1.378014404326677322e-02 -1.957665085792541504e-01 4.310351610183715820e-02 -6.864836066961288452e-02 -1.205950900912284851e-01 2.736656926572322845e-02 -2.606194615364074707e-01 8.453539758920669556e-02 5.893569439649581909e-02 -2.947337925434112549e-01 -3.512019291520118713e-02 -1.265761703252792358e-01
-2.515273392200469971e-01 1.151944175362586975e-01 1.516308784484863281e-01 -2.110734432935714722e-01 9.839098900556564331e-02 9.805102646350860596e-02 -2.395704537630081177e-01 -1.521416008472442627e-02 4.403083771467208862e-02 -2.724031805992126465e-01 2.175534516572952271e-01 1.664514653384685516e-02 3.355921059846878052e-02 1.980960071086883545e-01 -2.233987897634506226e-01 -2.922545373439788818e-01 -1.716799885034561157e-01 -4.777546506375074387e-03 -3.708380088210105896e-02 2.309043109416961670e-01 2.650384604930877686e-01 -2.034075185656547546e-02 9.504039585590362549e-02 -1.209975630044937134e-01 -1.185018047690391541e-01 3.466472923755645752e-01 -9.409888833761215210e-02 1.699671745300292969e-01 -2.024365216493606567e-01 -9.755118750035762787e-03 2.387945353984832764e-01 -1.760490685701370239e-01
1.754059195518493652e-01 -2.322781234979629517e-01 2.544322982430458069e-02 -6.395503133535385132e-02 -3.934556543827056885e-01 -8.139467239379882812e-02 2.922604978084564209e-02 -2.157306075096130371e-01 1.883844435214996338e-01 -2.428103536367416382e-01 1.020857039839029312e-02 -5.150654911994934082e-02 -1.188236251473426819e-01 1.862396001815795898e-01 8.650165796279907227e-02 -2.635371685028076172e-01 -2.521192133426666260e-01 1.673314422369003296e-01 -1.162746921181678772e-01 -2.275121659040451050e-01 9.423892945051193237e-02 2.373255193233489990e-01 1.159011796116828918e-01 -2.323710173368453979e-01 -1.682502031326293945e-01 2.557323575019836426e-01 -1.023607328534126282e-01 -1.996070705354213715e-02 -1.031614169478416443e-01 1.164412871003150940e-02 2.612216770648956299e-01 7.547987997531890869e-02
-2.367291003465652466e-01 -1.596219372004270554e-03 1.708791255950927734e-01 -3.541854321956634521e-01 -8.640339970588684082e-02 -1.715803891420364380e-01 -2.343347370624542236e-01 -3.006487786769866943e-01 8.566194027662277222e-02 1.859096884727478027e-01 5.498662590980529785e-02 -1.522033214569091797e-01 -1.904145032167434692e-01 1.062628719955682755e-02 1.685509234666824341e-01 -1.466710120439529419e-01 1.381316184997558594e-01 1.416599750518798828e-02 -3.483316600322723389e-01 -2.409358769655227661e-01 2.696089148521423340e-01 -1.500906944274902344e-01 1.112814918160438538e-01 -9.538977593183517456e-02 2.748278900980949402e-02 7.105801254510879517e-02 -8.604629337787628174e-02 2.129027098417282104e-01 -2.567028701305389404e-01 -1.107727810740470886e-01 1.277483347803354263e-02 -2.210831269621849060e-02
1.883655190467834473e-01 -2.483162283897399902e-02 3.108213543891906738e-01 -2.266588807106018066e-01 -1.483976095914840698e-01 -1.518649905920028687e-01 -2.180659957230091095e-02 -6.762173026800155640e-02 1.292976886034011841e-01 -9.308736026287078857e-02 1.035964787006378174e-01 -1.547177433967590332e-01 6.033222377300262451e-02 -1.794005632400512695e-01 7.672603428363800049e-02 -2.199262976646423340e-01 1.830630749464035034e-01 1.702942997217178345e-01 -1.564764976501464844e-01 -3.856866061687469482e-01 2.114969119429588318e-02 3.629455342888832092e-02 -2.233397774398326874e-02 -2.414234876632690430e-01 1.772476732730865479e-02 4.213516786694526672e-02 1.147631704807281494e-01 -1.646787971258163452e-01 2.247694283723831177e-01 3.725732862949371338e-01 2.758374810218811035e-01 1.074932441115379333e-01
-3.443467319011688232e-01 -1.442121714353561401e-01 1.644122302532196045e-01 -1.568468213081359863e-01 -1.160296499729156494e-01 -1.626199334859848022e-01 1.502899639308452606e-02 -2.860641777515411377e-01 1.784115582704544067e-01 1.526819169521331787e-01 2.994604110717773438e-01 1.264487951993942261e-01 1.699343770742416382e-01 -1.530810147523880005e-01 1.117385327816009521e-01 -1.246959269046783447e-01 -1.556863188743591309e-01 -7.654468715190887451e-02 -2.948730289936065674e-01 -3.083796501159667969e-01 7.638178765773773193e-02 1.643501371145248413e-01 -2.618336081504821777e-01 -2.426461130380630493e-01 -2.960633672773838043e-02 7.956210523843765259e-02 -6.152129173278808594e-02 3.578111156821250916e-02 -1.314291507005691528e-01 -2.482519857585430145e-02 -6.535454886034131050e-04 -2.080579549074172974e-01
9.834796190261840820e-02 -1.812698692083358765e-01 8.762657642364501953e-02 -2.844590842723846436e-01 6.951340287923812866e-02 -1.390366107225418091e-01 -2.573848068714141846e-01 6.685777008533477783e-02 -4.757584258913993835e-02 1.254423428326845169e-02 9.849429875612258911e-02 1.542504876852035522e-01 -1.278529614210128784e-01 6.523174792528152466e-02 -2.061441391706466675e-01 -2.404929399490356445e-01 -8.488453179597854614e-02 -5.720199272036552429e-02 -2.456257045269012451e-01 -3.435814082622528076e-01 -2.113986946642398834e-02 -1.384882330894470215e-01 -2.041813731193542480e-01 -8.756072819232940674e-02 1.934584528207778931e-01 3.172676265239715576e-01 -8.151115477085113525e-02 7.237514853477478027e-02 3.146255761384963989e-02 3.404166102409362793e-01 -2.831561863422393799e-01 1.108424067497253418e-01
7.440193742513656616e-02 5.068383738398551941e-02 2.552992105484008789e-01 -2.165260463953018188e-01 -1.062843650579452515e-01 -1.082870438694953918e-01 -2.801236212253570557e-01 -1.273756474256515503e-01 8.456241339445114136e-02 -1.518579274415969849e-01 1.951139420270919800e-01 -1.637775599956512451e-01 1.052301144227385521e-03 1.021134704351425171e-01 1.505791544914245605e-01 -3.361217677593231201e-01 1.296382844448089600e-01 -3.728075027465820312e-01 -8.683969080448150635e-02 -1.199403852224349976e-01 -1.243226900696754456e-01 -6.180678680539131165e-02 -2.215975075960159302e-01 -1.991037428379058838e-01 2.232508957386016846e-01 2.518666684627532959e-01 2.029806822538375854e-01 -4.160853847861289978e-02 -9.384700655937194824e-02 2.372779250144958496e-01 1.121687889099121094e-01 3.593514859676361084e-02
-1.922677308320999146e-01 -1.410235911607742310e-01 6.919252872467041016e-02 1.233543362468481064e-02 1.037988662719726562e-01 -7.509583979845046997e-02 -1.850849688053131104e-01 -1.287495493888854980e-01 2.423221021890640259e-01 -2.106543183326721191e-01 4.218955338001251221e-01 -3.703602124005556107e-03 9.216959774494171143e-02 1.226887255907058716e-01 -1.718003116548061371e-02 -1.488184481859207153e-01 -7.370728999376296997e-03 -5.449551343917846680e-02 1.584020406007766724e-01 -3.295473456382751465e-01 1.699744025245308876e-04 9.983781725168228149e-02 2.116297036409378052e-01 3.835349902510643005e-02 -8.769728988409042358e-02 2.715409398078918457e-01 8.032447099685668945e-02 -1.396668255329132080e-01 -3.078874945640563965e-01 1.402486264705657959e-01 3.467828929424285889e-01 9.389021247625350952e-02
1.312280893325805664e-01 -2.980145514011383057e-01 8.642887324094772339e-02 -2.215841114521026611e-01 -2.975182831287384033e-01 -2.337089180946350098e-01 1.598799675703048706e-01 -1.746198534965515137e-01 8.157220482826232910e-02 -9.419495612382888794e-02 2.160511910915374756e-02 -1.155179962515830994e-01 2.510647848248481750e-02 9.186116605997085571e-02 8.448518067598342896e-02 -1.549062579870223999e-01 -1.508378386497497559e-01 1.659276187419891357e-01 2.487039379775524139e-02 -3.063120543956756592e-01 2.258343994617462158e-01 9.436376392841339111e-02 2.215049974620342255e-02 -1.908941566944122314e-01 2.119931019842624664e-02 4.486457705497741699e-01 2.181322723627090454e-01 -9.401097148656845093e-02 1.819711476564407349e-01 6.565219163894653320e-02 1.311065554618835449e-01 1.197273507714271545e-01
1.586634814739227295e-01 1.333260536193847656e-02 1.428831964731216431e-01 -1.325219422578811646e-01 -1.808839142322540283e-01 -4.973745718598365784e-02 -1.791065484285354614e-01 3.175574168562889099e-02 -1.474114973098039627e-02 -2.106414586305618286e-01 -1.291232705116271973e-01 -1.317880600690841675e-01 1.187257990241050720e-01 1.832832396030426025e-01 7.386563718318939209e-02 9.478166699409484863e-02 -8.132801949977874756e-02 -5.220155417919158936e-02 -2.226261943578720093e-01 -2.371172606945037842e-01 2.688497006893157959e-01 2.615408599376678467e-01 8.271554857492446899e-02 -4.549420475959777832e-01 1.111280247569084167e-01 3.738596141338348389e-01 -1.207839399576187134e-01 1.416013091802597046e-01 8.170285075902938843e-02 1.529829800128936768e-01 1.101671904325485229e-01 1.703926920890808105e-01
-1.739540547132492065e-01 -1.423840522766113281e-01 1.359858214855194092e-01 -7.775550335645675659e-02 1.110192760825157166e-01 -1.325803548097610474e-01 -3.049290180206298828e-01 -6.504565477371215820e-02 2.257610261440277100e-01 1.741735823452472687e-02 2.179414033889770508e-01 -4.844449833035469055e-02 2.073913812637329102e-01 1.188416033983230591e-01 -7.237569987773895264e-02 -1.097595170140266418e-01 -9.975302219390869141e-02 1.264362595975399017e-02 2.527498602867126465e-01 -6.700510531663894653e-02 1.176480725407600403e-01 5.771574378013610840e-02 -1.805498898029327393e-01 -1.599677205085754395e-01 1.340000182390213013e-01 4.868914559483528137e-02 -1.749554425477981567e-01 6.240649521350860596e-02 -1.504223197698593140e-01 2.848890423774719238e-01 5.146034359931945801e-01 2.121271640062332153e-01
-4.888154566287994385e-02 -2.007769197225570679e-01 3.258872330188751221e-01 -1.106678768992424011e-01 7.427932322025299072e-02 -1.630618125200271606e-01 -5.905688181519508362e-02 -1.707929372787475586e-01 2.030758932232856750e-02 -3.599669337272644043e-01 2.059937268495559692e-01 1.170674636960029602e-01 -2.678185142576694489e-02 2.089410871267318726e-01 -6.275860220193862915e-02 -2.450867891311645508e-01 4.061408638954162598e-01 3.445954248309135437e-02 -8.570589870214462280e-02 -1.333948373794555664e-01 -1.902947388589382172e-02 1.213676333427429199e-01 1.808573901653289795e-01 -1.921973675489425659e-01 1.291225850582122803e-01 2.738958299160003662e-01 -7.284790277481079102e-02 1.118379309773445129e-01 2.691246867179870605e-01 1.392058432102203369e-01 -4.540855810046195984e-02 1.360089145600795746e-02
-2.223699390888214111e-01 5.175114423036575317e-02 -1.516640931367874146e-01 -3.590990006923675537e-01 -1.620320379734039307e-01 -2.688746750354766846e-01 -1.456713974475860596e-01 -9.847264736890792847e-03 7.226447016000747681e-02 -8.179915696382522583e-02 1.002922728657722473e-01 -1.472926698625087738e-02 -6.956542283296585083e-02 -2.015560120344161987e-01 4.655376076698303223e-02 -1.438390463590621948e-01 -2.012579888105392456e-01 -1.381123363971710205e-01 -6.603363901376724243e-02 -2.579719424247741699e-01 1.759714186191558838e-01 1.748438328504562378e-01 -2.202297449111938477e-01 1.350352074950933456e-03 5.143212154507637024e-02 5.402037501335144043e-01 -1.670648008584976196e-01 5.622946470975875854e-02 7.281617820262908936e-02 1.178322061896324158e-01 -1.088251825422048569e-02 1.313484366983175278e-02
-2.227636612951755524e-02 -3.224384784698486328e-01 -5.030893161892890930e-02 -1.348100602626800537e-01 3.337916433811187744e-01 -2.575895488262176514e-01 -5.605004262179136276e-03 -2.062879651784896851e-01 9.959368035197257996e-03 -3.023327291011810303e-01 1.503774374723434448e-01 8.797351270914077759e-02 2.095822058618068695e-02 1.262760758399963379e-01 8.580042421817779541e-02 1.548296585679054260e-02 -1.729696542024612427e-01 3.125386312603950500e-02 -1.382641145028173923e-03 -3.366803228855133057e-01 4.991643130779266357e-02 -5.594675242900848389e-02 7.967242971062660217e-03 1.475102901458740234e-01 -4.511104524135589600e-02 3.607082962989807129e-01 -1.588567197322845459e-01 6.042784079909324646e-02 1.065300032496452332e-01 1.868919730186462402e-01 2.640084028244018555e-01 -2.448027282953262329e-01
-1.551547199487686157e-01 -3.368780612945556641e-01 1.534643322229385376e-01 -1.540895104408264160e-01 7.554504275321960449e-02 -9.835143387317657471e-02 -7.916422188282012939e-02 -9.329061955213546753e-02 2.453736960887908936e-01 -1.343225874006748199e-02 -8.247152902185916901e-03 -1.754296720027923584e-01 -7.404406368732452393e-02 2.358668148517608643e-01 -1.543466746807098389e-01 -1.563968211412429810e-01 -1.034574434161186218e-01 -3.059484958648681641e-01 -4.503102600574493408e-01 -1.019163951277732849e-01 1.216874867677688599e-01 3.997797146439552307e-03 2.529147267341613770e-01 -1.907563060522079468e-01 1.371433436870574951e-01 1.907734274864196777e-01 -1.523904502391815186e-01 2.519896328449249268e-01 5.973509699106216431e-02 2.902867505326867104e-03 -3.334139706566929817e-03 -7.746238261461257935e-02
-4.487782344222068787e-02 -9.163609147071838379e-02 1.411734223365783691e-01 -2.872548401355743408e-01 2.617534399032592773e-01 -7.375629991292953491e-02 -2.260397821664810181e-01 1.390770822763442993e-01 2.732319533824920654e-01 -2.756994366645812988e-01 -1.032906994223594666e-01 2.222364768385887146e-03 -2.330714836716651917e-02 2.319606095552444458e-01 8.406316861510276794e-03 -6.706048548221588135e-02 -1.894330978393554688e-02 7.224904000759124756e-02 -5.521140247583389282e-02 -2.649752497673034668e-01 1.116682440042495728e-01 -1.195451021194458008e-01 1.056616008281707764e-01 1.658573895692825317e-01 -2.041006237268447876e-01 2.730119228363037109e-01 -3.204770386219024658e-02 2.155237048864364624e-01 3.082614541053771973e-01 -3.863339871168136597e-02 1.958032101392745972e-01 -2.823049724102020264e-01
-2.311004698276519775e-01 1.412482261657714844e-01 9.185267984867095947e-02 -9.276864677667617798e-02 1.100509092211723328e-01 -1.288074851036071777e-01 -8.400090783834457397e-02 7.463030517101287842e-03 1.573982685804367065e-01 -6.623026728630065918e-02 3.236822783946990967e-01 -2.042982578277587891e-01 2.151621878147125244e-01 -1.358525604009628296e-01 -3.799922019243240356e-02 -1.472348272800445557e-01 -1.452038735151290894e-01 -1.079906430095434189e-02 1.464651972055435181e-01 -1.623354554176330566e-01 7.116468623280525208e-04 -5.614653229713439941e-02 -1.156056597828865051e-01 -7.546921819448471069e-02 2.174986451864242554e-01 5.063369274139404297e-01 -2.494580149650573730e-01 2.502557039260864258e-01 2.046409696340560913e-01 -5.169138312339782715e-02 1.752971261739730835e-01 -1.233085244894027710e-01
-1.199392229318618774e-01 -1.619083341211080551e-03 1.287668477743864059e-02 9.519045054912567139e-02 -1.513251941651105881e-02 -5.536365881562232971e-02 -1.144737005233764648e-01 1.711045019328594208e-02 4.572868049144744873e-01 -4.828078672289848328e-03 1.196322143077850342e-01 1.721998602151870728e-01 8.247373253107070923e-02 -4.105275869369506836e-02 9.808570891618728638e-02 -3.307324647903442383e-01 -1.794021129608154297e-01 -1.334719508886337280e-01 2.282305955886840820e-01 -2.632918059825897217e-01 2.041927874088287354e-01 1.746207326650619507e-01 1.817222684621810913e-01 -1.379914730787277222e-01 3.147924840450286865e-01 2.852324545383453369e-01 -2.716560959815979004e-01 1.182670146226882935e-01 6.886914372444152832e-02 8.868701756000518799e-03 8.002498000860214233e-02 6.306897848844528198e-02
-6.062204390764236450e-02 -3.102242648601531982e-01 -1.778329908847808838e-02 -1.798598468303680420e-01 -1.971831321716308594e-01 -1.721719652414321899e-01 -1.844059973955154419e-01 -1.081237941980361938e-01 6.575305014848709106e-03 -2.937263250350952148e-01 8.207333832979202271e-02 8.910369127988815308e-02 7.736761588603258133e-03 1.538517624139785767e-01 -1.194843947887420654e-01 -2.386447340250015259e-01 -2.597680389881134033e-01 2.239518761634826660e-01 -4.607793688774108887e-02 -2.119270414113998413e-01 -5.891381204128265381e-02 -4.559298511594533920e-03 7.097702473402023315e-02 -2.870123684406280518e-01 -3.493161499500274658e-01 1.820264458656311035e-01 -3.026997745037078857e-01 -1.520586907863616943e-01 -3.386669978499412537e-02 1.135793700814247131e-01 1.330979168415069580e-01 -2.308416878804564476e-03
-8.933992683887481689e-02 1.444810628890991211e-01 2.194754332304000854e-01 -1.369140595197677612e-01 2.020048201084136963e-01 -2.702108323574066162e-01 -1.960685998201370239e-01 8.069693110883235931e-03 1.881900429725646973e-01 -2.237813547253608704e-02 5.408935248851776123e-02 -6.094992533326148987e-02 9.395723789930343628e-02 1.538961194455623627e-02 -2.273549288511276245e-01 -4.059695899486541748e-01 -2.106702625751495361e-01 -1.399685740470886230e-01 -2.401526421308517456e-01 9.481355547904968262e-02 1.679214090108871460e-01 5.158603936433792114e-02 1.523983329534530640e-01 -1.653346419334411621e-01 7.760179787874221802e-02 2.848539352416992188e-01 -2.525383234024047852e-01 -9.843478351831436157e-02 -2.733531296253204346e-01 1.317515522241592407e-01 4.169004037976264954e-02 -1.314338296651840210e-01
-2.044810503721237183e-01 -1.729837059974670410e-02 1.396961808204650879e-01 -2.411598563194274902e-01 -1.024355962872505188e-01 -1.651786565780639648e-01 -8.536425232887268066e-02 -5.809047818183898926e-02 1.541700214147567749e-01 4.961585253477096558e-02 2.217008918523788452e-01 2.830581367015838623e-01 6.701046228408813477e-02 -8.008213341236114502e-02 9.503670781850814819e-02 -2.537834644317626953e-01 2.107832394540309906e-02 -8.403591811656951904e-02 -2.521597445011138916e-01 -3.280572891235351562e-01 1.927916705608367920e-01 -1.416538655757904053e-01 -3.165899813175201416e-01 -2.125734537839889526e-01 2.231623083353042603e-01 6.261186301708221436e-02 -6.855148077011108398e-02 1.373539119958877563e-01 4.880037158727645874e-02 -4.715149477124214172e-02 9.539991617202758789e-02 -3.457963466644287109e-01
1.936937570571899414e-01 1.096815988421440125e-01 3.521414995193481445e-01 -2.436202168464660645e-01 -2.402596548199653625e-02 -4.092364013195037842e-01 -2.483573108911514282e-01 -1.501920670270919800e-01 1.010153517127037048e-01 -6.469253450632095337e-02 1.435204446315765381e-01 -1.359392255544662476e-01 -2.316218614578247070e-02 6.441813707351684570e-02 1.564422249794006348e-01 4.164271056652069092e-02 -1.891436278820037842e-01 -2.830196321010589600e-01 -2.057306766510009766e-01 -2.436518669128417969e-02 2.613039314746856689e-01 2.358982115983963013e-01 -7.058819383382797241e-02 -1.223390474915504456e-01 1.802418529987335205e-01 2.351864725351333618e-01 -4.662840068340301514e-02 -1.125578209757804871e-01 -8.942187763750553131e-03 1.517313271760940552e-01 1.825630851089954376e-02 -4.118188843131065369e-02
-1.840151473879814148e-02 -5.737810581922531128e-02 -1.348975766450166702e-02 -3.528914153575897217e-01 -5.379661172628402710e-02 -1.836390048265457153e-01 -1.916506141424179077e-01 -8.787634223699569702e-02 2.472592294216156006e-01 -1.209822520613670349e-01 -3.221907094120979309e-02 -1.373544242233037949e-02 -1.631822735071182251e-01 3.448666334152221680e-01 -2.287377417087554932e-01 -3.408276736736297607e-01 2.524645030498504639e-01 1.876618713140487671e-01 -1.721804887056350708e-01 -1.359528452157974243e-01 1.522198617458343506e-01 -1.946896873414516449e-02 5.710836872458457947e-02 2.987995743751525879e-01 5.973390489816665649e-02 1.795361340045928955e-01 -1.795107424259185791e-01 1.160883754491806030e-01 -5.429354310035705566e-02 1.600797474384307861e-01 -8.100094646215438843e-02 1.404471844434738159e-01
8.782999590039253235e-03 -5.696924030780792236e-02 1.180629506707191467e-01 -6.916503189131617546e-04 -1.939774900674819946e-01 1.824508458375930786e-01 -1.849826723337173462e-01 -2.670954465866088867e-01 1.867356151342391968e-01 -4.422493651509284973e-02 -5.652771145105361938e-02 -1.121819764375686646e-01 2.577656805515289307e-01 1.976083368062973022e-01 -1.812779456377029419e-01 -2.953576743602752686e-01 -1.832932047545909882e-02 -1.196403638459742069e-03 -1.446214411407709122e-02 -1.455969363451004028e-01 1.380241066217422485e-01 1.212488859891891479e-02 -3.264878690242767334e-02 2.873651869595050812e-02 8.949846774339675903e-02 9.206458181142807007e-02 -1.516992449760437012e-01 5.957887768745422363e-01 -6.726454198360443115e-02 1.009943783283233643e-01 2.721331119537353516e-01 -4.460461065173149109e-02
1.465930342674255371e-01 6.302338838577270508e-02 3.985749557614326477e-02 -1.407062411308288574e-01 -1.997270062565803528e-02 -2.182433903217315674e-01 -2.879029512405395508e-01 3.523264825344085693e-02 2.044417411088943481e-01 -4.335845708847045898e-01 1.464254111051559448e-01 -6.979048997163772583e-02 9.949960559606552124e-02 7.711741328239440918e-02 6.916389614343643188e-02 -5.053563714027404785e-01 1.281842123717069626e-02 1.184972524642944336e-01 -1.659204214811325073e-01 -2.760304510593414307e-01 8.862251043319702148e-02 -8.504667878150939941e-02 1.241448707878589630e-02 4.082182422280311584e-02 1.364805549383163452e-01 -2.449541687965393066e-01 6.603395938873291016e-02 1.764083653688430786e-01 -7.994713634252548218e-02 -6.613430380821228027e-02 1.624609082937240601e-01 -5.262747034430503845e-02
-8.701269980520009995e-04 1.488389819860458374e-01 6.488718837499618530e-02 -5.100045353174209595e-02 1.602651774883270264e-01 -2.232333719730377197e-01 -5.081801861524581909e-02 -1.297058314085006714e-01 2.000496238470077515e-01 9.273524582386016846e-02 -3.689822927117347717e-02 -9.133715927600860596e-02 1.555088311433792114e-01 1.136011630296707153e-01 5.481398850679397583e-02 -1.900060847401618958e-02 -3.648140234872698784e-03 -1.237045824527740479e-01 2.391960173845291138e-01 -3.537344932556152344e-01 1.471614688634872437e-01 -2.170739471912384033e-01 -1.446983814239501953e-01 -1.855239737778902054e-03 1.184742599725723267e-01 3.969274163246154785e-01 -7.363849133253097534e-02 1.083054468035697937e-01 -2.979639470577239990e-01 1.553921103477478027e-01 4.005448520183563232e-01 1.668830513954162598e-01
-1.834887266159057617e-01 9.595215320587158203e-02 2.520630657672882080e-01 -1.972211450338363647e-01 1.216907948255538940e-01 -1.943516172468662262e-02 -1.847377866506576538e-01 -2.550531029701232910e-01 7.197657227516174316e-02 -2.699725031852722168e-01 1.042461544275283813e-01 -1.301218569278717041e-01 -9.489933401346206665e-02 2.953433096408843994e-01 -3.040789663791656494e-01 -1.915182024240493774e-01 -1.181356087327003479e-01 1.646891422569751740e-02 7.590933889150619507e-02 8.284261077642440796e-02 1.312127411365509033e-01 1.624713465571403503e-02 2.411479800939559937e-01 -1.365320011973381042e-02 1.756450086832046509e-01 4.797668755054473877e-01 -7.820846885442733765e-02 1.345889568328857422e-01 -1.019988860934972763e-02 2.542184293270111084e-02 1.337224841117858887e-01 -5.022938922047615051e-02
1.585544347763061523e-01 -1.333081722259521484e-01 3.561807870864868164e-01 -9.066639840602874756e-02 2.799016535282135010e-01 -1.097413990646600723e-02 -4.324783980846405029e-01 -2.713878452777862549e-01 1.275034695863723755e-01 -8.542969822883605957e-02 1.178874522447586060e-01 2.334125488996505737e-01 -8.299237489700317383e-02 1.878376305103302002e-02 -2.810137346386909485e-02 -3.778166472911834717e-01 -1.102121695876121521e-01 3.122801184654235840e-01 -1.028455346822738647e-01 -8.601895719766616821e-02 -7.433269172906875610e-03 5.164370313286781311e-02 1.081430464982986450e-01 -2.154357135295867920e-01 6.234088540077209473e-02 5.790356919169425964e-02 4.743057861924171448e-02 3.361528739333152771e-02 -4.407975450158119202e-02 9.987988322973251343e-02 1.685713827610015869e-01 2.672386169433593750e-02
3.729379922151565552e-02 3.999780490994453430e-02 2.132624834775924683e-01 -5.778764188289642334e-02 1.908428072929382324e-01 -1.982001364231109619e-01 -2.157399356365203857e-01 -6.087937578558921814e-02 2.450885325670242310e-01 -6.621120870113372803e-02 4.335031807422637939e-01 2.507761716842651367e-01 -8.093369752168655396e-02 8.316407911479473114e-03 1.620234400033950806e-01 -3.309381008148193359e-01 -3.426625579595565796e-02 2.389712929725646973e-01 -2.234722226858139038e-01 -1.730164140462875366e-01 -4.136965051293373108e-02 -6.196969002485275269e-02 7.968766242265701294e-02 7.008066028356552124e-02 5.266272276639938354e-02 -7.034745067358016968e-02 1.444860100746154785e-01 3.766563236713409424e-01 -1.506630182266235352e-01 -9.954646229743957520e-02 9.612644091248512268e-03 8.024404197931289673e-02
-1.724287867546081543e-01 -2.760277092456817627e-01 4.717689007520675659e-02 -3.623769879341125488e-01 1.046043932437896729e-01 1.347095146775245667e-02 -2.256503105163574219e-01 1.239886656403541565e-01 3.459652066230773926e-01 -1.096814796328544617e-01 -5.898000299930572510e-02 -6.579841673374176025e-02 3.925458788871765137e-01 4.944173619151115417e-02 -9.900133311748504639e-02 -2.311406284570693970e-01 -1.450836956501007080e-01 1.727728545665740967e-01 2.692895755171775818e-02 -1.359904557466506958e-01 1.217863857746124268e-01 -1.209723502397537231e-01 -6.516551226377487183e-02 -2.313517779111862183e-02 1.266282051801681519e-02 2.198335677385330200e-01 2.959894239902496338e-01 2.048322707414627075e-01 1.104555875062942505e-01 -1.237742304801940918e-01 1.120431907474994659e-02 1.173031628131866455e-01
4.286717176437377930e-01 -7.928799837827682495e-02 -4.479097202420234680e-03 -2.596375299617648125e-03 -2.090521305799484253e-01 -1.234346628189086914e-01 -1.757953763008117676e-01 -1.666271239519119263e-01 1.264372169971466064e-01 2.226753626018762589e-03 2.972986102104187012e-01 -1.012677773833274841e-01 -5.535129457712173462e-02 -6.176942959427833557e-03 1.000898703932762146e-01 9.692016988992691040e-02 -2.042888663709163666e-02 9.575745463371276855e-02 1.259711533784866333e-01 -3.344013094902038574e-01 2.480302751064300537e-01 -3.048281185328960419e-02 -3.720024973154067993e-02 -3.088434636592864990e-01 8.142834156751632690e-02 3.755597472190856934e-01 -8.581906557083129883e-02 2.666091620922088623e-01 -1.374887526035308838e-01 -9.015431255102157593e-02 1.663878001272678375e-02 -7.244560867547988892e-02
-1.566736996173858643e-01 -5.532518401741981506e-02 1.338322907686233521e-01 -9.682481735944747925e-02 -4.666087403893470764e-02 -1.635640710592269897e-01 -2.914590537548065186e-01 -1.912405937910079956e-01 9.147547930479049683e-02 1.275001168251037598e-01 -8.425453305244445801e-02 -1.092666238546371460e-01 -2.608416378498077393e-01 1.684127189218997955e-02 1.187694221735000610e-01 -1.724748015403747559e-01 8.082643151283264160e-02 1.315918751060962677e-02 -4.011099636554718018e-01 -1.787300556898117065e-01 3.233869969844818115e-01 -9.263019263744354248e-02 1.999773830175399780e-01 6.110038608312606812e-03 1.528307944536209106e-01 1.181143224239349365e-01 -2.646606564521789551e-01 2.558600306510925293e-01 -2.570023536682128906e-01 1.011862307786941528e-01 1.737568676471710205e-01 -8.240847289562225342e-02
4.399359226226806641e-02 -6.034388206899166107e-03 1.589518189430236816e-01 -1.176000162959098816e-01 -1.402492225170135498e-01 -7.084003835916519165e-02 -2.478942833840847015e-02 -3.340670093894004822e-02 9.768287092447280884e-02 -1.056860238313674927e-01 1.004675924777984619e-01 -1.353299319744110107e-01 -2.119050621986389160e-01 -1.588046550750732422e-02 -4.854473471641540527e-02 -2.050757110118865967e-01 -2.433707416057586670e-01 3.209343254566192627e-01 1.425843089818954468e-01 -4.811947941780090332e-01 1.109913289546966553e-01 1.421490907669067383e-01 2.336583584547042847e-01 -1.762309819459915161e-01 2.036786079406738281e-01 3.797012940049171448e-02 3.266073018312454224e-02 3.035059869289398193e-01 -1.360886637121438980e-02 3.251466751098632812e-01 1.099057346582412720e-01 8.628952503204345703e-02
-1.382291615009307861e-01 -3.178724646568298340e-02 -1.598745770752429962e-02 -1.930104494094848633e-01 1.659551262855529785e-01 2.226263604825362563e-04 -2.862104773521423340e-01 -5.041834115982055664e-01 4.276096820831298828e-01 -2.450310438871383667e-01 -2.146862260997295380e-02 7.109066098928451538e-02 1.253516823053359985e-01 -2.451710961759090424e-02 1.179148182272911072e-01 2.414466626942157745e-02 -1.276856362819671631e-01 1.338059008121490479e-01 6.951370090246200562e-02 -1.827545613050460815e-01 6.330674886703491211e-02 -2.579605951905250549e-02 2.095624059438705444e-01 3.883006796240806580e-02 6.350883096456527710e-02 1.342484056949615479e-01 -1.216429919004440308e-01 3.294496983289718628e-02 9.342593140900135040e-03 -6.408356875181198120e-02 1.542382538318634033e-01 3.332430124282836914e-01
2.023430615663528442e-01 -1.427503973245620728e-01 7.010498642921447754e-02 -1.051592379808425903e-01 -4.972220584750175476e-02 -1.582224518060684204e-01 3.365896269679069519e-02 -6.549677997827529907e-02 1.951298117637634277e-01 -4.570800438523292542e-02 6.623301655054092407e-02 -3.777681291103363037e-02 -2.366330921649932861e-01 -6.016555428504943848e-02 -1.426137387752532959e-01 -3.194884359836578369e-01 -1.277588587254285812e-02 1.622492820024490356e-01 1.239689365029335022e-01 -2.169071435928344727e-01 3.149425089359283447e-01 1.730906367301940918e-01 1.481786668300628662e-01 -3.400687873363494873e-01 8.254012465476989746e-02 1.837737262248992920e-01 1.038536727428436279e-01 1.559250652790069580e-01 -1.946994513273239136e-01 1.740389615297317505e-01 1.879142075777053833e-01 3.562591969966888428e-01
1.303127110004425049e-01 -2.566199302673339844e-01 2.171529531478881836e-01 -2.935871481895446777e-01 2.231945991516113281e-01 -1.053141504526138306e-01 -1.921634674072265625e-01 -5.381984636187553406e-02 -1.053192839026451111e-01 -9.882558137178421021e-02 -1.067078262567520142e-01 -9.765845723450183868e-03 -2.062749117612838745e-01 -1.452049463987350464e-01 -3.329283297061920166e-01 -3.550586104393005371e-01 -9.769584052264690399e-03 1.785296052694320679e-01 -3.106042742729187012e-02 -2.553550302982330322e-01 1.185641586780548096e-01 1.575147956609725952e-01 -1.099368706345558167e-01 -2.659462392330169678e-01 -1.326576024293899536e-01 1.935455650091171265e-01 -7.718796283006668091e-02 1.798847913742065430e-01 1.314843306317925453e-03 1.641072034835815430e-01 9.540887922048568726e-02 3.117984160780906677e-02
-1.732019893825054169e-02 1.854500472545623779e-01 -1.857591420412063599e-01 -1.878196895122528076e-01 2.237506806850433350e-01 -1.949504166841506958e-01 9.052829444408416748e-02 -2.753458619117736816e-01 2.040943205356597900e-01 -1.142733395099639893e-01 -1.311584003269672394e-02 -1.919383406639099121e-01 3.489701077342033386e-02 9.621034562587738037e-02 -2.332650572061538696e-01 -1.822793483734130859e-01 -2.350469082593917847e-01 8.514484763145446777e-02 -2.944231033325195312e-01 9.263497777283191681e-03 2.582508623600006104e-01 -1.298610270023345947e-01 9.300734102725982666e-02 -4.701109603047370911e-02 1.119948402047157288e-01 4.104755222797393799e-01 -9.931264817714691162e-02 2.370827943086624146e-01 -8.666694164276123047e-02 6.993178278207778931e-02 1.653281599283218384e-01 -5.552064254879951477e-02
-8.414012938737869263e-02 -1.268284171819686890e-01 3.172094225883483887e-01 -3.606645166873931885e-01 -1.605916619300842285e-01 -1.626165062189102173e-01 5.810507386922836304e-02 -2.786711454391479492e-01 1.981212943792343140e-01 -2.528154551982879639e-01 3.850546106696128845e-02 -3.114082664251327515e-02 3.407037854194641113e-01 -1.975512951612472534e-01 -2.004385441541671753e-01 -1.785508245229721069e-01 -2.752354182302951813e-02 -2.659769952297210693e-01 -2.396786659955978394e-01 -1.369844824075698853e-01 1.602090597152709961e-01 1.660299599170684814e-01 -2.806380204856395721e-02 -1.967011764645576477e-02 2.596030011773109436e-02 1.539187431335449219e-01 6.527084112167358398e-02 -6.058306246995925903e-02 -1.313220113515853882e-01 -1.228986307978630066e-01 9.960036724805831909e-02 -5.831257998943328857e-02
1.403901875019073486e-01 -1.924545913934707642e-01 2.438265234231948853e-01 -1.915355026721954346e-01 9.431228041648864746e-02 1.538565615192055702e-03 -2.683760821819305420e-01 -1.239515468478202820e-01 1.225992813706398010e-01 -3.950497135519981384e-02 -7.312201708555221558e-02 1.864749342203140259e-01 -2.051382511854171753e-02 -1.971422880887985229e-01 -1.854200065135955811e-01 -2.937768399715423584e-01 -5.271373316645622253e-02 1.582571566104888916e-01 1.028703376650810242e-01 -3.453252613544464111e-01 -3.719023615121841431e-02 1.585337519645690918e-01 -1.288239806890487671e-01 -1.971459239721298218e-01 -2.827737107872962952e-02 1.256288588047027588e-01 -9.201053529977798462e-02 1.399159338325262070e-02 6.831792742013931274e-02 -1.794628612697124481e-02 3.156028091907501221e-01 4.057990312576293945e-01
[truncated: 3,276,874 more chars]
