# Supplementary material for: The Language of Innovation
Source: PLoS One. 2020 Apr 30;15(4):e0230107. doi: 10.1371/journal.pone.0230107 (PMC7194493; doi:10.1371/journal.pone.0230107)
Supplement: S14 File — (GZ) [file pone.0230107.s014.tar.gz › 1992-1996/V2Run_0_VS_4500_embeddings1992-1996ED32.txt]

7.389714568853378296e-02 4.861076176166534424e-02 -4.862640053033828735e-03 3.080659806728363037e-01 1.100431084632873535e-01 -2.946390807628631592e-01 -5.370994657278060913e-02 2.033003419637680054e-01 -2.828277833759784698e-02 -1.865814626216888428e-01 -4.695204645395278931e-02 9.319416247308254242e-03 1.156042069196701050e-01 -3.032030165195465088e-01 1.215746328234672546e-01 2.279658317565917969e-01 -1.204324960708618164e-01 2.625148557126522064e-02 4.067452251911163330e-01 3.492042794823646545e-02 -5.196066573262214661e-02 -3.436451852321624756e-01 -1.182254254817962646e-01 -1.269197016954421997e-01 1.679142862558364868e-01 1.420501768589019775e-01 -1.634096652269363403e-01 2.789686620235443115e-01 2.891808189451694489e-02 -1.325510591268539429e-01 -1.634646654129028320e-01 1.157716661691665649e-01
9.984704852104187012e-02 1.165661066770553589e-01 -7.198499888181686401e-02 2.620703577995300293e-01 -2.934380471706390381e-01 -1.764049082994461060e-01 2.296892851591110229e-01 1.605826765298843384e-01 3.964700922369956970e-02 -3.976574838161468506e-01 -2.681476771831512451e-01 -2.636569738388061523e-01 -7.436436414718627930e-02 -6.425756961107254028e-03 2.281188815832138062e-01 2.742512226104736328e-01 1.754535920917987823e-02 1.008110120892524719e-01 1.743318587541580200e-01 8.993490785360336304e-02 -2.193053662776947021e-01 1.209260709583759308e-02 -2.615206539630889893e-01 -8.018188923597335815e-02 6.253495067358016968e-02 6.265239417552947998e-02 8.368374407291412354e-02 7.021719962358474731e-02 5.825139582157135010e-02 1.222463473677635193e-01 -1.917448937892913818e-01 -1.611839830875396729e-01
3.577046841382980347e-02 -8.464690297842025757e-02 -2.654148638248443604e-01 2.548530101776123047e-01 2.009367197751998901e-01 -1.942397505044937134e-01 3.369466662406921387e-01 -4.423538222908973694e-02 3.025297820568084717e-01 -1.071923449635505676e-01 -7.700848579406738281e-02 -4.694814234972000122e-02 -1.262689083814620972e-01 -9.379911422729492188e-02 3.529506921768188477e-01 7.317522168159484863e-02 -2.428954392671585083e-01 -1.035294756293296814e-01 -2.495700679719448090e-02 6.882793456315994263e-02 9.453228116035461426e-02 -1.295697689056396484e-01 -2.040202617645263672e-01 -2.290002703666687012e-01 1.322521716356277466e-01 2.865483462810516357e-01 -1.541801635175943375e-02 6.647984683513641357e-02 2.585694789886474609e-01 -1.738820523023605347e-01 1.724854856729507446e-02 1.519972365349531174e-02
-8.033632487058639526e-02 -3.791357949376106262e-02 -3.787002265453338623e-01 3.754624128341674805e-01 -1.934843510389328003e-01 -3.417718112468719482e-01 1.691977381706237793e-01 -1.691735722124576569e-02 1.825233846902847290e-01 -1.570448875427246094e-01 6.760489940643310547e-02 9.584224969148635864e-02 -1.452891435474157333e-02 -2.280854582786560059e-01 -1.644680276513099670e-02 1.492921561002731323e-01 -1.763755232095718384e-01 -3.258524090051651001e-02 8.138688653707504272e-02 -1.044320762157440186e-01 -5.615518987178802490e-02 -1.242931932210922241e-01 2.305545844137668610e-02 -2.672709226608276367e-01 2.017568051815032959e-01 1.316380314528942108e-02 1.040461808443069458e-01 3.159029483795166016e-01 1.604265570640563965e-01 -1.469877809286117554e-01 -1.320252269506454468e-01 1.466226726770401001e-01
5.597287416458129883e-02 1.655170321464538574e-01 -2.294288873672485352e-01 7.918117940425872803e-02 9.610991179943084717e-02 -3.452456295490264893e-01 6.727539747953414917e-02 1.384814232587814331e-01 3.637318611145019531e-01 -3.859624862670898438e-01 -1.131509840488433838e-01 3.421223536133766174e-02 2.490353286266326904e-01 4.564630240201950073e-02 -5.483533814549446106e-02 7.030660659074783325e-02 5.045384913682937622e-02 -1.374484896659851074e-01 3.003346547484397888e-02 -1.279722899198532104e-01 -1.777628213167190552e-01 7.256107777357101440e-02 -8.608934283256530762e-02 -2.636223435401916504e-01 1.540695279836654663e-01 5.058284848928451538e-02 2.813717722892761230e-01 7.477155327796936035e-02 3.143319189548492432e-01 3.004678152501583099e-02 1.767546683549880981e-02 -1.660397499799728394e-01
-7.225406169891357422e-02 3.896890878677368164e-01 -1.436530649662017822e-01 2.544227540493011475e-01 -7.730969786643981934e-02 -2.312510758638381958e-01 1.909758150577545166e-01 9.512876719236373901e-02 1.307924836874008179e-01 1.678458303213119507e-01 4.946889355778694153e-02 -2.614400088787078857e-01 -1.733340024948120117e-01 -5.404574051499366760e-02 7.453551888465881348e-02 2.851628363132476807e-01 -1.707593351602554321e-01 -1.490282267332077026e-01 2.584597468376159668e-01 -7.694855332374572754e-02 -6.610652804374694824e-02 -2.155050933361053467e-01 2.257251590490341187e-01 -3.273637220263481140e-02 1.854797750711441040e-01 7.084612548351287842e-02 -1.565215289592742920e-01 2.079472243785858154e-01 -1.150956749916076660e-01 -4.229279980063438416e-02 1.727364808320999146e-01 -1.941658109426498413e-01
-3.161573037505149841e-02 1.047780364751815796e-01 -2.632477879524230957e-01 3.320397436618804932e-01 -5.682965740561485291e-02 9.097672067582607269e-03 2.766681611537933350e-01 3.316673338413238525e-01 -3.967111930251121521e-02 -1.542198657989501953e-01 -3.655227124691009521e-01 -3.792428970336914062e-02 -1.460407208651304245e-02 -1.488806605339050293e-01 6.684199720621109009e-02 2.992953062057495117e-01 -2.596424520015716553e-01 4.004918038845062256e-02 -8.314714767038822174e-03 -6.324549019336700439e-02 -1.317748874425888062e-01 -2.448072880506515503e-01 -1.648492366075515747e-01 1.598403900861740112e-01 -1.129517238587141037e-02 1.129570379853248596e-01 -1.605409830808639526e-01 1.622342914342880249e-01 2.134765833616256714e-01 5.417435895651578903e-03 -2.622601762413978577e-02 1.655543595552444458e-01
2.035641111433506012e-02 -4.541126638650894165e-02 -2.207645475864410400e-01 2.314213663339614868e-01 -8.438474684953689575e-02 -1.631093174219131470e-01 5.597766488790512085e-02 2.409226596355438232e-01 3.141833543777465820e-01 6.133241951465606689e-02 1.046891435980796814e-01 1.424984037876129150e-01 -7.989063113927841187e-02 4.359490796923637390e-02 9.677183628082275391e-02 3.156069517135620117e-01 4.590978845953941345e-02 -1.646733582019805908e-01 1.897125989198684692e-01 -7.369910180568695068e-02 -6.828822195529937744e-02 -8.318649232387542725e-02 -2.143178880214691162e-01 -3.039755523204803467e-01 3.085815310478210449e-01 2.867057621479034424e-01 -1.702863872051239014e-01 1.843250393867492676e-01 2.798592150211334229e-01 -8.074676245450973511e-02 -4.543144255876541138e-02 -3.832454979419708252e-02
1.206286773085594177e-01 -1.601830571889877319e-01 -3.211582005023956299e-01 4.715094268321990967e-01 -1.157494354993104935e-02 -5.421845708042383194e-04 2.316741794347763062e-01 3.302395343780517578e-01 1.666204780340194702e-01 -4.416212067008018494e-02 -1.089785620570182800e-01 -2.798228561878204346e-01 8.174835145473480225e-02 2.040546238422393799e-01 1.794395446777343750e-01 2.831717431545257568e-01 -5.924780853092670441e-04 -8.894506096839904785e-02 -1.078572124242782593e-03 -1.566158384084701538e-01 -1.794328838586807251e-01 -1.455278368666768074e-03 -2.140890248119831085e-02 8.410249650478363037e-02 1.307394206523895264e-01 2.096739560365676880e-01 -2.197560667991638184e-02 1.800161302089691162e-01 -2.170688100159168243e-02 6.638141721487045288e-02 -1.365065872669219971e-01 3.518390282988548279e-02
1.924761831760406494e-01 8.062668348429724574e-05 -1.321962922811508179e-01 4.401528537273406982e-01 -2.320898175239562988e-01 -2.431674152612686157e-01 6.756849586963653564e-02 1.507104784250259399e-01 2.067434042692184448e-01 -1.468921601772308350e-01 -2.278563976287841797e-01 7.631778717041015625e-02 -8.864340186119079590e-02 1.150069665163755417e-02 1.659548878669738770e-01 1.826713681221008301e-01 5.900759994983673096e-02 -7.683166116476058960e-02 2.672547698020935059e-01 -1.627287715673446655e-01 -2.479623556137084961e-01 -4.842965677380561829e-02 4.328438080847263336e-03 3.777652978897094727e-02 -7.612191885709762573e-02 1.683978438377380371e-01 2.405042052268981934e-01 -2.710657194256782532e-02 2.870493829250335693e-01 -9.952454268932342529e-02 1.724295914173126221e-01 -1.821350008249282837e-01
2.419595271348953247e-01 -2.533063851296901703e-02 -1.803039014339447021e-01 1.689704358577728271e-01 -2.383337318897247314e-01 -2.116227895021438599e-01 6.036957353353500366e-02 2.001190632581710815e-01 1.913741230964660645e-01 -1.138952299952507019e-01 -2.615001499652862549e-01 -4.108864068984985352e-02 2.247134745121002197e-01 -1.426553428173065186e-01 2.950419187545776367e-01 2.903383076190948486e-01 -1.842758245766162872e-02 -5.919066444039344788e-02 4.129295945167541504e-01 4.303459823131561279e-02 -2.313147634267807007e-01 -8.198166638612747192e-02 2.300265729427337646e-01 1.067040041089057922e-01 -3.713375702500343323e-02 8.715757727622985840e-02 1.357913166284561157e-01 8.163747936487197876e-02 1.573046743869781494e-01 9.716751426458358765e-02 -4.154933243989944458e-02 4.348701238632202148e-02
-2.685483545064926147e-02 3.413848951458930969e-02 -1.587526649236679077e-01 3.963920176029205322e-01 -6.504288315773010254e-02 5.693930666893720627e-03 1.087467521429061890e-01 9.681466966867446899e-02 2.776035964488983154e-01 1.247705742716789246e-01 8.379113674163818359e-02 2.035569958388805389e-02 1.580943614244461060e-01 -3.341221809387207031e-02 1.880006343126296997e-01 2.886517643928527832e-01 -2.096352428197860718e-01 -1.119310259819030762e-01 2.278225272893905640e-01 2.109740376472473145e-01 -1.530563980340957642e-01 -3.919709026813507080e-01 -1.903218775987625122e-01 -8.048955351114273071e-02 1.762804687023162842e-01 -1.364622358232736588e-02 -1.082779839634895325e-01 1.562134772539138794e-01 1.601508259773254395e-01 -1.678568571805953979e-01 -2.271101176738739014e-01 -5.758522078394889832e-03
-9.235735982656478882e-02 -1.661870479583740234e-01 -2.939065396785736084e-01 5.666607618331909180e-01 1.410952657461166382e-01 -1.231712028384208679e-01 2.648665010929107666e-01 -1.042014956474304199e-01 1.622669845819473267e-01 1.091837361454963684e-01 -1.285914778709411621e-01 -7.673544436693191528e-02 -8.218688517808914185e-02 1.609267480671405792e-02 7.252251356840133667e-02 2.964344322681427002e-01 -4.712349269539117813e-03 -6.610903143882751465e-02 3.593163192272186279e-02 -8.239285647869110107e-02 1.472079157829284668e-01 -1.366649121046066284e-01 -1.690095216035842896e-01 -6.994163244962692261e-02 2.090690582990646362e-01 -9.049866348505020142e-02 -2.084953635931015015e-01 1.286159008741378784e-01 1.885172426700592041e-01 -1.998932808637619019e-01 -6.802748143672943115e-02 3.378222137689590454e-02
3.668924048542976379e-02 -1.805084496736526489e-01 -3.404341340065002441e-01 3.803658783435821533e-01 -4.239374771714210510e-02 -1.801546961069107056e-01 1.338212043046951294e-01 9.664259850978851318e-02 2.949832379817962646e-01 -5.766626819968223572e-02 9.959607571363449097e-02 -2.390179783105850220e-01 2.030062489211559296e-02 -8.515383303165435791e-02 2.699966728687286377e-01 1.061643138527870178e-01 -1.383075267076492310e-01 3.971878066658973694e-02 1.709914356470108032e-01 -1.397348195314407349e-01 -3.256414234638214111e-01 1.140114441514015198e-01 -1.970384865999221802e-01 1.738708019256591797e-01 1.003099158406257629e-01 2.363034337759017944e-01 -1.317304670810699463e-01 7.006888091564178467e-02 1.573405712842941284e-01 9.956254065036773682e-02 6.863401085138320923e-02 -9.830825030803680420e-02
-6.684049218893051147e-02 -1.020625159144401550e-01 -1.455087959766387939e-01 2.392854392528533936e-01 1.621028929948806763e-01 4.339253902435302734e-02 1.001247689127922058e-01 2.167954444885253906e-01 1.161574721336364746e-01 -3.615278303623199463e-01 -2.915648557245731354e-02 -5.724707990884780884e-02 1.168618872761726379e-01 -1.388504952192306519e-01 1.465723067522048950e-01 2.362702041864395142e-01 -1.168105229735374451e-01 -1.469466835260391235e-01 2.145754247903823853e-01 2.184952981770038605e-02 -1.170246675610542297e-01 -6.019693240523338318e-02 -1.865652273409068584e-03 -2.463108301162719727e-01 4.023107588291168213e-01 -1.121306121349334717e-01 1.650246381759643555e-01 3.372984826564788818e-01 2.269849181175231934e-01 -2.242630533874034882e-02 8.066353201866149902e-02 1.709471791982650757e-01
-3.484079539775848389e-01 1.771457195281982422e-01 1.377149373292922974e-01 3.871665298938751221e-01 5.514822900295257568e-02 -2.506904602050781250e-01 -1.979065500199794769e-02 2.162741869688034058e-01 4.511858336627483368e-03 -7.060733437538146973e-02 -1.003706902265548706e-01 -2.770439088344573975e-01 2.708181142807006836e-01 8.922860771417617798e-02 -2.727377042174339294e-02 3.340852260589599609e-01 -3.109680488705635071e-02 -4.407718032598495483e-02 2.691370993852615356e-02 1.348061114549636841e-01 -1.998602598905563354e-02 -6.916996836662292480e-02 -1.999745965003967285e-01 8.362288028001785278e-02 2.239874005317687988e-01 1.602774560451507568e-01 5.346798896789550781e-02 2.019317597150802612e-01 3.367445198819041252e-03 -2.016784697771072388e-01 -1.359257698059082031e-01 -1.648971140384674072e-01
7.886540144681930542e-02 9.117902815341949463e-02 -6.255920231342315674e-02 3.044983148574829102e-01 -2.828991785645484924e-02 -1.642848849296569824e-01 2.013167440891265869e-01 7.420586794614791870e-02 5.260156989097595215e-01 4.781236127018928528e-02 -1.030812878161668777e-02 -8.855450153350830078e-02 8.013030886650085449e-02 -1.016442291438579559e-02 1.939048916101455688e-01 2.551537156105041504e-01 3.582541644573211670e-02 2.748947031795978546e-02 3.076754808425903320e-01 -3.280486539006233215e-02 3.159363940358161926e-02 -1.337811797857284546e-01 -4.242458939552307129e-02 -2.663712203502655029e-01 2.281869500875473022e-01 9.984176605939865112e-02 -1.010417863726615906e-01 8.970444649457931519e-02 1.584286540746688843e-01 -1.653627008199691772e-01 -1.820745766162872314e-01 2.520665228366851807e-01
-9.076761454343795776e-02 1.796809583902359009e-01 -1.384515315294265747e-01 2.291391938924789429e-01 4.296356346458196640e-03 -1.659888774156570435e-01 -1.715685129165649414e-01 4.261732101440429688e-01 6.208502501249313354e-02 -2.416010200977325439e-01 -8.054883778095245361e-02 8.805315196514129639e-02 -5.191246420145034790e-02 -1.000462621450424194e-01 2.180017083883285522e-01 2.365538328886032104e-01 -1.456240713596343994e-01 -9.260175377130508423e-02 3.113106787204742432e-01 -7.324530929327011108e-02 2.167174071073532104e-01 -1.356362104415893555e-01 -1.904131621122360229e-01 -1.434689760208129883e-01 -1.526514142751693726e-01 1.990743540227413177e-02 1.630214005708694458e-01 3.004419207572937012e-01 4.232196509838104248e-02 -6.914534419775009155e-02 2.226027250289916992e-01 -7.476409524679183960e-02
-1.227438077330589294e-01 -2.638014778494834900e-02 -2.523263692855834961e-01 4.917345941066741943e-01 1.110031455755233765e-01 7.681192457675933838e-02 8.998791873455047607e-02 8.943599462509155273e-02 7.145940512418746948e-02 -5.407384037971496582e-02 -1.129738017916679382e-01 7.269708439707756042e-03 1.006020903587341309e-01 -1.228010468184947968e-02 1.681344956159591675e-01 1.534940600395202637e-01 1.537174172699451447e-02 6.187453866004943848e-03 1.455371379852294922e-01 -1.340095549821853638e-01 -4.937402158975601196e-02 -2.618676722049713135e-01 -1.017069518566131592e-01 -1.438814103603363037e-01 3.688544631004333496e-01 1.609793305397033691e-01 -1.149707585573196411e-01 1.726544648408889771e-01 2.439123839139938354e-01 -2.993648648262023926e-01 -1.882861405611038208e-01 -1.745499223470687866e-01
2.669589519500732422e-01 -7.704034447669982910e-02 -3.679535686969757080e-01 2.393545061349868774e-01 -3.761223703622817993e-02 -1.010319516062736511e-01 -4.725136980414390564e-02 1.336676180362701416e-01 1.800703108310699463e-01 -1.414658427238464355e-01 -1.555547863245010376e-01 1.897910796105861664e-02 -1.531397849321365356e-01 -9.812079370021820068e-02 3.561173081398010254e-01 3.628252446651458740e-01 8.878538012504577637e-02 -1.404713541269302368e-01 3.438776135444641113e-01 -9.143046289682388306e-02 9.141019545495510101e-03 1.777463406324386597e-02 4.258714616298675537e-03 1.095761880278587341e-01 -3.745840117335319519e-02 5.095316842198371887e-02 -2.124581485986709595e-01 8.294569700956344604e-02 3.157379031181335449e-01 2.032829076051712036e-02 -4.849374666810035706e-02 -6.881003081798553467e-02
5.595074966549873352e-02 -4.186985641717910767e-02 -9.031788259744644165e-02 1.842695027589797974e-01 -1.512498706579208374e-01 -1.800985783338546753e-01 2.783596515655517578e-01 2.108571231365203857e-01 2.805620729923248291e-01 8.528415858745574951e-02 -7.957322895526885986e-02 -1.848046109080314636e-02 2.349324822425842285e-01 -6.310947239398956299e-02 4.527364671230316162e-02 5.186251997947692871e-01 -1.094686314463615417e-01 -7.739179581403732300e-02 -2.667019888758659363e-02 -1.082812771201133728e-01 -3.481764812022447586e-03 -1.774080842733383179e-01 -5.073753371834754944e-02 -3.008207678794860840e-01 2.123683393001556396e-01 -6.874133646488189697e-02 -2.254325598478317261e-01 -1.223835870623588562e-01 1.693738400936126709e-01 -2.157413810491561890e-01 -4.587053135037422180e-02 7.046815752983093262e-02
-2.768948376178741455e-01 2.670638561248779297e-01 3.656061133369803429e-03 3.504569232463836670e-01 -5.251230299472808838e-02 -3.424375057220458984e-01 -6.376548856496810913e-02 2.196713238954544067e-01 -4.177319258451461792e-02 -7.068813592195510864e-02 -4.288307577371597290e-02 -3.648880720138549805e-01 1.167592108249664307e-01 1.481823250651359558e-02 3.669472783803939819e-02 8.151779323816299438e-02 -2.524365484714508057e-01 1.139479279518127441e-01 3.265497460961341858e-02 -1.175069659948348999e-01 -6.867147516459226608e-03 4.383716359734535217e-02 7.045713067054748535e-02 -2.337337881326675415e-01 3.896442949771881104e-01 2.093898802995681763e-01 -7.835237681865692139e-02 8.723370730876922607e-02 -2.150023169815540314e-02 5.405267328023910522e-02 1.525094360113143921e-01 -6.368973851203918457e-02
-7.212306559085845947e-02 -3.237837925553321838e-02 -2.572643160820007324e-01 2.484935224056243896e-01 2.804649472236633301e-01 -1.242426708340644836e-01 -2.800843212753534317e-04 1.176730245351791382e-01 -9.510496258735656738e-02 1.077873632311820984e-01 1.572635918855667114e-01 -3.501006960868835449e-01 -1.506198756396770477e-02 -6.881367415189743042e-02 8.171316981315612793e-02 4.213086962699890137e-01 -1.023763343691825867e-01 -3.629714250564575195e-02 6.378591060638427734e-02 -1.576217412948608398e-01 -5.375494249165058136e-03 2.146526128053665161e-01 -2.066604644060134888e-01 1.739756613969802856e-01 -9.306152164936065674e-02 -1.190085113048553467e-01 -5.701508000493049622e-02 4.802759736776351929e-02 1.642294526100158691e-01 -3.808259665966033936e-01 1.801462471485137939e-01 -9.022738784551620483e-02
-3.790938993915915489e-03 3.422797024250030518e-01 -5.403007194399833679e-02 1.687251627445220947e-01 -3.033944033086299896e-02 -1.765605062246322632e-01 -3.130182623863220215e-02 1.491999328136444092e-01 -9.519947320222854614e-02 -4.871562495827674866e-02 -2.433379143476486206e-01 -3.761251866817474365e-01 -5.594351887702941895e-02 -2.174265384674072266e-01 2.837188541889190674e-01 1.995016783475875854e-01 -2.754088640213012695e-01 -1.121332943439483643e-01 9.895335882902145386e-03 -2.808895707130432129e-01 6.402891874313354492e-02 -5.791926383972167969e-02 2.153872102499008179e-01 -2.582805752754211426e-01 1.439260840415954590e-01 -5.366663262248039246e-02 1.258253902196884155e-01 -8.343756943941116333e-02 -1.619366258382797241e-01 -1.788842380046844482e-01 1.348707824945449829e-01 -5.009959265589714050e-02
-5.476221814751625061e-02 2.753841876983642578e-01 -3.030225336551666260e-01 1.169839650392532349e-01 2.014788798987865448e-02 -1.185790300369262695e-01 5.690577905625104904e-03 -1.602508276700973511e-01 3.276835680007934570e-01 -3.921425640583038330e-01 -4.291143268346786499e-04 -1.091637983918190002e-01 1.143158078193664551e-01 4.154688864946365356e-02 1.239193379878997803e-01 2.104083001613616943e-01 -3.038973920047283173e-02 -1.048936396837234497e-01 8.524341881275177002e-02 -1.470766216516494751e-01 -6.376806646585464478e-02 -3.107996471226215363e-02 -1.109005212783813477e-01 -3.207066655158996582e-01 1.241058334708213806e-01 1.064119208604097366e-02 1.121770590543746948e-01 2.926641702651977539e-01 3.121025562286376953e-01 1.228339150547981262e-01 -1.956181526184082031e-01 -4.963471367955207825e-02
-3.942350298166275024e-02 2.223028391599655151e-01 -1.230956986546516418e-01 2.088727504014968872e-01 4.910796135663986206e-02 -1.434084121137857437e-02 -1.295168250799179077e-01 1.829897612333297729e-01 2.602027654647827148e-01 -8.926054835319519043e-02 -5.185351148247718811e-02 8.965109288692474365e-02 1.773004652932286263e-03 6.600848585367202759e-02 4.428538978099822998e-01 3.848253190517425537e-01 -4.140009637922048569e-03 -9.429251402616500854e-02 -1.048453226685523987e-01 1.234052330255508423e-01 -2.782466262578964233e-02 1.012261584401130676e-01 1.604126691818237305e-01 -3.789337873458862305e-01 -1.505087018013000488e-01 -6.894918531179428101e-02 -1.521259844303131104e-01 1.787712574005126953e-01 -2.549180090427398682e-01 -2.960271760821342468e-02 9.617892652750015259e-02 -1.711971014738082886e-01
-6.046575680375099182e-02 3.123390972614288330e-01 -1.314905434846878052e-01 9.796336293220520020e-02 1.836426556110382080e-01 -1.378693152219057083e-02 -2.451326847076416016e-01 1.846744120121002197e-01 8.935981988906860352e-02 -1.239542514085769653e-01 -2.721309065818786621e-01 -2.298485040664672852e-01 -1.292091012001037598e-01 -4.057618603110313416e-02 3.238104283809661865e-01 3.194669187068939209e-01 -8.088023215532302856e-02 -6.436399370431900024e-02 1.819778829813003540e-01 -3.523186743259429932e-01 -1.352186966687440872e-02 -1.210239306092262268e-01 7.404056191444396973e-02 2.498765941709280014e-03 8.799798786640167236e-02 1.696508228778839111e-01 9.468601644039154053e-02 2.345480918884277344e-01 -6.403421983122825623e-03 1.937620639801025391e-01 2.163979597389698029e-02 -2.037162780761718750e-01
1.856459537521004677e-03 -9.663636982440948486e-02 -3.373430371284484863e-01 -1.000217348337173462e-02 5.134162306785583496e-02 -4.610870033502578735e-02 1.369600296020507812e-01 1.885941028594970703e-01 2.157763242721557617e-01 -4.556785151362419128e-02 -3.636022210121154785e-01 -2.929475903511047363e-01 9.953930228948593140e-02 -3.648380935192108154e-01 1.957732588052749634e-01 1.185380965471267700e-01 -1.251272410154342651e-01 -2.382238209247589111e-02 1.553876996040344238e-01 -1.450654566287994385e-01 -2.232120931148529053e-01 -2.287631295621395111e-02 -9.357851743698120117e-02 7.119041681289672852e-02 1.095096543431282043e-01 -4.424626752734184265e-02 2.516418397426605225e-01 1.239649578928947449e-01 2.617086172103881836e-01 -9.551057219505310059e-02 -1.307446807622909546e-01 -2.065943479537963867e-01
-1.768135279417037964e-01 1.259682476520538330e-01 9.213406592607498169e-02 2.480904459953308105e-01 1.081315055489540100e-01 -2.126188427209854126e-01 -3.883915394544601440e-02 1.640946567058563232e-01 1.321988552808761597e-01 1.015050783753395081e-01 4.502888396382331848e-02 -3.418301343917846680e-01 2.458210587501525879e-01 -1.570682525634765625e-01 1.070811226963996887e-01 1.651307046413421631e-01 -2.974194884300231934e-01 -6.476032733917236328e-02 1.268472522497177124e-01 -9.613847732543945312e-02 -2.900154888629913330e-02 -1.705757714807987213e-02 2.100138068199157715e-01 -9.912784397602081299e-02 2.736407518386840820e-01 1.110781729221343994e-01 -1.551789492368698120e-01 2.991943657398223877e-01 -1.710050404071807861e-01 -6.580677628517150879e-02 1.594973653554916382e-01 -3.068080544471740723e-01
-2.762284278869628906e-01 1.119789630174636841e-01 7.520361244678497314e-02 1.600842624902725220e-01 1.493405103683471680e-01 -3.122340738773345947e-01 1.655272990465164185e-01 1.925055086612701416e-01 2.898085163906216621e-03 2.616641297936439514e-02 1.521050333976745605e-01 -3.284255564212799072e-01 6.940248608589172363e-02 -1.118196919560432434e-01 7.624832540750503540e-02 2.896457612514495850e-01 -2.762348651885986328e-01 1.337596774101257324e-01 8.286142349243164062e-02 -7.360287755727767944e-02 1.493548750877380371e-01 -1.195732504129409790e-01 1.032738164067268372e-01 -9.572725743055343628e-02 3.086912930011749268e-01 6.078811828047037125e-03 -2.469920925796031952e-02 2.052512019872665405e-01 1.017718687653541565e-01 -1.802285313606262207e-01 2.395264953374862671e-01 -2.360334098339080811e-01
3.898398205637931824e-02 -7.283969782292842865e-03 -6.487132981419563293e-03 4.334733784198760986e-01 1.036793738603591919e-01 -2.468235790729522705e-01 1.060794517397880554e-01 1.038107499480247498e-01 2.358079254627227783e-01 -1.577570736408233643e-01 -2.240852713584899902e-01 -7.948113232851028442e-02 -3.278869986534118652e-01 1.221446041017770767e-02 5.231618881225585938e-02 8.199442178010940552e-02 -1.460534334182739258e-01 7.754037529230117798e-02 4.308396875858306885e-01 -1.125639155507087708e-01 1.158878356218338013e-01 -1.388874202966690063e-01 -1.565432408824563026e-03 1.903434693813323975e-01 1.826691180467605591e-01 -7.728867977857589722e-02 1.034609228372573853e-02 -2.337906323373317719e-02 1.455728262662887573e-01 1.313013136386871338e-01 -2.404171228408813477e-01 -1.783939599990844727e-01
-1.029333844780921936e-01 9.986394643783569336e-02 -9.872631728649139404e-02 2.842062115669250488e-01 2.405037544667720795e-02 5.197070911526679993e-02 2.480282038450241089e-01 3.114752657711505890e-02 1.381092965602874756e-01 -1.983217895030975342e-01 -3.583867251873016357e-01 1.165850088000297546e-02 1.889620572328567505e-01 -2.177549451589584351e-01 3.113483190536499023e-01 1.340745091438293457e-01 -2.783573232591152191e-02 -1.665794476866722107e-02 2.553120553493499756e-01 -1.210467740893363953e-01 -8.309014886617660522e-02 1.707519739866256714e-01 -4.919289052486419678e-02 -1.535751074552536011e-01 4.426538944244384766e-02 4.178408086299896240e-01 -1.890011876821517944e-01 -2.292656525969505310e-02 1.298461556434631348e-01 -4.095645621418952942e-02 1.885819435119628906e-01 1.681417077779769897e-01
1.122832521796226501e-01 9.343212097883224487e-02 -1.888996958732604980e-01 2.891570329666137695e-01 -9.590738266706466675e-02 -1.010146737098693848e-01 3.696018457412719727e-01 2.160036414861679077e-01 9.731008112430572510e-02 2.461847290396690369e-02 2.430223226547241211e-01 -1.052774488925933838e-01 1.290943752974271774e-02 6.651889532804489136e-02 1.559329330921173096e-01 2.509425580501556396e-01 -3.004318661987781525e-02 1.835300177335739136e-01 1.664727181196212769e-01 -2.530515193939208984e-03 -6.235993281006813049e-02 -3.498973846435546875e-01 -6.537029892206192017e-02 -3.127786517143249512e-01 1.555892527103424072e-01 1.194842010736465454e-01 -1.616959124803543091e-01 1.958673298358917236e-01 2.484161704778671265e-01 -1.535922735929489136e-01 -2.524386718869209290e-02 7.033453136682510376e-02
-1.160357296466827393e-01 -7.084478437900543213e-02 -2.403595149517059326e-01 1.177327558398246765e-01 -1.343005299568176270e-01 -1.340981274843215942e-01 1.477086246013641357e-01 2.093015313148498535e-01 2.487228959798812866e-01 -8.798597753047943115e-02 -4.922524839639663696e-02 -3.577390611171722412e-01 7.178252190351486206e-02 2.141774166375398636e-03 3.542827367782592773e-01 1.119037568569183350e-01 1.315276324748992920e-01 3.338459879159927368e-02 2.179640680551528931e-01 -1.253509223461151123e-01 -1.543163657188415527e-01 -6.027217581868171692e-02 1.297135353088378906e-01 -4.378495737910270691e-02 1.814023591578006744e-02 3.933410048484802246e-01 -9.512248635292053223e-02 -1.147529259324073792e-01 3.327209055423736572e-01 -1.671507209539413452e-01 -1.459720730781555176e-01 -8.174766553565859795e-04
-2.085050642490386963e-01 7.382689416408538818e-02 -1.588921397924423218e-01 4.056251347064971924e-01 -5.662712827324867249e-02 -8.601911365985870361e-02 -5.462638661265373230e-02 2.347236573696136475e-01 -9.303276240825653076e-02 8.564797788858413696e-02 2.846841327846050262e-02 -1.920517981052398682e-01 2.762977778911590576e-01 -4.177938401699066162e-01 8.447874337434768677e-02 8.836147934198379517e-02 -4.592535272240638733e-02 -1.902578026056289673e-02 9.284486621618270874e-02 1.060958802700042725e-01 8.449619263410568237e-02 -4.939732700586318970e-02 -1.636699587106704712e-01 -5.576383695006370544e-02 1.571369469165802002e-01 2.290821820497512817e-01 1.098467707633972168e-01 2.902379631996154785e-01 2.355798333883285522e-01 -7.961985468864440918e-02 -2.746637761592864990e-01 2.264836244285106659e-02
-3.354289382696151733e-02 1.234844997525215149e-01 5.821110680699348450e-02 2.553099691867828369e-01 -1.481902599334716797e-01 -1.367873549461364746e-01 1.657013446092605591e-01 1.832071989774703979e-01 3.814710974693298340e-01 -2.241647616028785706e-02 2.187757045030593872e-01 -1.567725688219070435e-01 3.662449866533279419e-02 3.320106863975524902e-02 2.912876307964324951e-01 2.671249806880950928e-01 -5.274904519319534302e-02 -2.372955158352851868e-02 6.915918737649917603e-02 -2.399018853902816772e-01 -1.614336371421813965e-01 -2.947464585304260254e-01 -3.641138970851898193e-02 -1.881535947322845459e-01 3.387613594532012939e-01 -7.484354078769683838e-02 -7.684919983148574829e-02 1.001664549112319946e-01 1.813613176345825195e-01 -1.465048491954803467e-01 -1.608756333589553833e-01 6.609766185283660889e-02
1.125355064868927002e-01 -2.287304028868675232e-02 -3.832725584506988525e-01 2.888146340847015381e-01 -2.007648348808288574e-01 -4.287441670894622803e-01 1.314048767089843750e-01 8.483472466468811035e-02 3.573853373527526855e-01 -7.185008376836776733e-02 -1.739663183689117432e-01 -9.175406396389007568e-02 -7.811889797449111938e-02 3.217071667313575745e-02 1.240696087479591370e-01 1.002989560365676880e-01 -1.208781078457832336e-01 1.961803138256072998e-01 5.738806521549122408e-06 -7.740043103694915771e-02 1.693622171878814697e-01 5.189782939851284027e-03 1.501913815736770630e-01 -2.633101642131805420e-01 1.710597723722457886e-01 4.709293693304061890e-02 -1.625770926475524902e-01 -1.654020994901657104e-01 1.599753648042678833e-01 -5.158141627907752991e-02 -9.071107953786849976e-02 -4.805560037493705750e-02
1.927503645420074463e-01 4.540351219475269318e-03 -1.605014652013778687e-01 3.118118345737457275e-01 -1.817291378974914551e-01 -2.424963563680648804e-01 2.436056435108184814e-01 2.229875624179840088e-01 3.213249742984771729e-01 1.527680456638336182e-01 1.911794580519199371e-02 -1.723558306694030762e-01 5.267576500773429871e-02 2.285465896129608154e-01 1.991785168647766113e-01 1.961786895990371704e-01 -8.991844207048416138e-02 7.685746531933546066e-03 2.399792373180389404e-01 -1.272444725036621094e-01 -1.760525442659854889e-02 -3.365444391965866089e-02 -1.802175492048263550e-01 -2.606938481330871582e-01 2.676564455032348633e-01 1.347904279828071594e-02 6.448994576930999756e-02 1.287893205881118774e-01 2.513621151447296143e-01 -4.650962352752685547e-02 -2.764577604830265045e-02 8.142755180597305298e-02
5.991834402084350586e-02 -1.864307224750518799e-01 -3.415614962577819824e-01 1.745037138462066650e-01 2.564342319965362549e-01 -2.962493896484375000e-02 -2.274710834026336670e-01 2.399415075778961182e-01 2.394101470708847046e-01 9.653080999851226807e-02 -3.700346350669860840e-01 -1.141387447714805603e-01 2.423501908779144287e-01 2.731776982545852661e-02 1.361805349588394165e-01 2.243047058582305908e-01 8.705341815948486328e-02 -6.862407177686691284e-02 1.796800047159194946e-01 -1.172973811626434326e-01 1.294826865196228027e-01 -7.793277502059936523e-02 -2.163701206445693970e-01 -1.285368949174880981e-01 -1.174815297126770020e-01 3.911656886339187622e-02 2.020690143108367920e-01 -1.327511668205261230e-02 1.365017294883728027e-01 2.306827157735824585e-01 -3.192669525742530823e-02 -1.412274241447448730e-01
3.493404388427734375e-02 2.249105125665664673e-01 -2.199700921773910522e-01 2.473922818899154663e-01 1.674430668354034424e-01 -2.432400435209274292e-01 -1.965170353651046753e-02 8.836489170789718628e-02 4.002017900347709656e-02 1.569497138261795044e-01 1.664245128631591797e-01 -1.921132653951644897e-01 1.525024324655532837e-01 -1.336771398782730103e-01 1.423023343086242676e-01 3.138369023799896240e-01 -1.042383313179016113e-01 1.773253083229064941e-01 3.211422264575958252e-01 2.146878396160900593e-04 5.418505519628524780e-02 1.526554822921752930e-01 -1.706188172101974487e-01 8.868467062711715698e-02 -2.159046232700347900e-01 8.350342512130737305e-02 1.798893809318542480e-01 1.655664145946502686e-01 -1.187022700905799866e-01 -2.254649996757507324e-01 -2.882907390594482422e-01 1.498136669397354126e-01
-1.722571700811386108e-01 -1.458289921283721924e-01 -1.237811818718910217e-01 4.504843056201934814e-01 1.608900725841522217e-02 -2.206716686487197876e-02 1.118209585547447205e-01 5.607383698225021362e-02 7.236514985561370850e-02 -5.405289120972156525e-03 -7.646483182907104492e-02 -1.589097678661346436e-01 1.443976014852523804e-01 -2.341944724321365356e-01 1.149502918124198914e-01 7.346896827220916748e-02 -5.056982114911079407e-02 -1.367859542369842529e-01 -9.239327907562255859e-02 1.194614097476005554e-01 -1.200455054640769958e-01 -3.127097189426422119e-01 -1.540663838386535645e-01 -1.109319403767585754e-01 1.227581948041915894e-01 1.993929743766784668e-01 -7.254835963249206543e-02 2.350351214408874512e-01 3.836309909820556641e-01 -5.161308683454990387e-03 8.579819649457931519e-02 -3.486068248748779297e-01
-6.073072925209999084e-02 1.512967050075531006e-01 -4.757692664861679077e-02 5.040970072150230408e-02 -2.006994038820266724e-01 -2.600390613079071045e-01 2.355764210224151611e-01 2.058375328779220581e-01 -1.076208949089050293e-01 -8.725527673959732056e-02 -5.817914009094238281e-02 -3.230860531330108643e-01 3.296504169702529907e-02 -1.733461618423461914e-01 1.904507167637348175e-02 4.362750351428985596e-01 -1.908349692821502686e-01 1.989178657531738281e-01 9.222188591957092285e-02 -2.385235624387860298e-03 3.828097507357597351e-02 9.998810291290283203e-02 -6.467854976654052734e-02 -2.105528861284255981e-01 1.057148501276969910e-01 -3.256179094314575195e-01 2.533426322042942047e-02 3.020015060901641846e-01 -1.894263178110122681e-01 -1.405298989266157150e-02 1.158998310565948486e-01 -1.049452349543571472e-01
-5.533757060766220093e-02 -1.057841107249259949e-01 -2.677413076162338257e-02 3.818095326423645020e-01 3.473270451650023460e-03 -1.338785886764526367e-01 3.967355489730834961e-01 1.245154216885566711e-01 4.300095513463020325e-02 -1.535082012414932251e-01 -2.630127370357513428e-01 -2.242337912321090698e-02 -8.413423597812652588e-02 -1.274195313453674316e-01 -6.231149658560752869e-02 2.881401181221008301e-01 -2.264363020658493042e-01 4.523519799113273621e-02 2.894207537174224854e-01 -6.526030600070953369e-02 1.281207352876663208e-01 -2.453166395425796509e-01 -1.937979459762573242e-01 4.070541262626647949e-02 1.555590629577636719e-01 1.750032976269721985e-02 5.200284719467163086e-02 1.770262271165847778e-01 1.958332806825637817e-01 2.513294816017150879e-01 1.608553230762481689e-01 2.728480380028486252e-03
-1.334626078605651855e-01 3.184347748756408691e-01 -1.212740987539291382e-01 7.781030982732772827e-02 -1.363176200538873672e-02 -4.228680729866027832e-01 7.768837362527847290e-02 2.001070529222488403e-01 -1.751016825437545776e-01 -1.036468371748924255e-01 -1.910667717456817627e-01 -1.523525267839431763e-01 1.352819502353668213e-01 -1.888054609298706055e-01 9.726446121931076050e-02 1.890833675861358643e-01 -2.659795880317687988e-01 -7.925024628639221191e-02 5.348141863942146301e-02 2.723973244428634644e-02 -1.254574209451675415e-01 -1.875294446945190430e-01 -2.768531814217567444e-02 -4.997219517827033997e-02 1.341688185930252075e-01 -2.021349966526031494e-01 2.032577991485595703e-02 1.850571185350418091e-01 -1.359009891748428345e-01 -1.201642602682113647e-01 1.374495029449462891e-01 -3.931187093257904053e-01
1.664531417191028595e-02 -5.136866867542266846e-02 -3.303664624691009521e-01 2.383960634469985962e-01 -1.094470322132110596e-01 -2.618646919727325439e-01 -3.077535703778266907e-02 7.681354135274887085e-02 2.018134444952011108e-01 -2.969161272048950195e-01 -2.511057555675506592e-01 -1.093893423676490784e-01 2.905593486502766609e-03 5.215732380747795105e-02 1.319635659456253052e-01 3.692153394222259521e-01 -9.590220637619495392e-03 1.813210994005203247e-01 -6.315706763416528702e-03 -7.366148382425308228e-02 2.576611191034317017e-02 -1.786105930805206299e-01 4.754722490906715393e-02 -2.148402184247970581e-01 2.844125628471374512e-01 -6.613972038030624390e-02 -3.194127678871154785e-01 -1.328582167625427246e-01 -3.022470138967037201e-02 -2.175363749265670776e-01 -1.029644981026649475e-01 1.196602825075387955e-02
-3.348344005644321442e-03 3.334626555442810059e-02 -1.149963513016700745e-01 1.043358892202377319e-01 8.853355050086975098e-02 -1.381011307239532471e-01 -3.652182519435882568e-01 3.065358102321624756e-01 7.920729368925094604e-02 -3.588285744190216064e-01 -1.387198120355606079e-01 -2.142126709222793579e-01 -1.118207573890686035e-01 -1.206548810005187988e-01 2.940861284732818604e-01 3.795349299907684326e-01 -1.541673690080642700e-01 -2.861079573631286621e-02 1.427232325077056885e-01 -2.400861382484436035e-01 6.024249643087387085e-02 5.148530378937721252e-02 -9.009072929620742798e-02 -4.866330418735742569e-03 1.979790031909942627e-01 1.809967905282974243e-01 -1.270582154393196106e-02 1.840367168188095093e-01 2.699154615402221680e-02 1.752043887972831726e-02 7.876447588205337524e-02 -1.802996695041656494e-01
-1.803672313690185547e-02 3.032967746257781982e-01 4.948265478014945984e-02 2.471476793289184570e-01 2.802538126707077026e-02 -3.226367235183715820e-01 -7.403662055730819702e-02 6.564287841320037842e-02 1.722960732877254486e-02 4.768040776252746582e-02 -6.529231369495391846e-02 -2.915272712707519531e-01 1.575540751218795776e-01 -2.391631156206130981e-02 -1.401075869798660278e-01 3.486626446247100830e-01 -3.724218904972076416e-01 6.700351089239120483e-02 7.414468564093112946e-03 -8.254638314247131348e-02 7.695822417736053467e-02 1.834639906883239746e-01 1.300146430730819702e-01 -1.068767160177230835e-01 2.682892382144927979e-01 6.777545064687728882e-02 -1.892153769731521606e-01 2.547838985919952393e-01 1.969447880983352661e-01 3.634654730558395386e-02 -3.512173891067504883e-02 -1.856779605150222778e-01
-7.778754085302352905e-02 -1.434310823678970337e-01 -3.566749021410942078e-02 5.497184991836547852e-01 1.255160570144653320e-01 -1.424414813518524170e-01 1.555607020854949951e-01 2.457446753978729248e-01 3.841938674449920654e-01 1.345491595566272736e-02 2.619883604347705841e-02 -4.007083922624588013e-02 -1.967545449733734131e-01 1.336135417222976685e-01 1.802945695817470551e-02 1.159359961748123169e-01 -2.925158441066741943e-01 1.239472702145576477e-01 1.952042616903781891e-02 -7.080359011888504028e-02 -1.274132914841175079e-02 -2.480489313602447510e-01 1.961752772331237793e-03 -2.655833661556243896e-01 1.824127584695816040e-01 1.445489972829818726e-01 3.304189071059226990e-02 -1.436470448970794678e-01 -2.518778480589389801e-02 1.171351317316293716e-02 -9.625909477472305298e-02 6.623634696006774902e-02
1.329951826483011246e-02 -1.591777950525283813e-01 -1.983051747083663940e-01 2.296520471572875977e-01 2.244374155998229980e-01 -2.251356691122055054e-01 -2.796822786331176758e-01 8.529465645551681519e-02 1.303436905145645142e-01 -2.167670130729675293e-01 -3.186543583869934082e-01 8.872464299201965332e-03 8.762563765048980713e-02 5.680291727185249329e-02 5.528348684310913086e-02 3.397601544857025146e-01 -1.264399290084838867e-01 6.192013621330261230e-02 3.229053318500518799e-01 -5.611176788806915283e-02 1.562331616878509521e-01 4.048276226967573166e-03 -1.706657856702804565e-01 -1.705743223428726196e-01 -1.176143810153007507e-01 2.345038503408432007e-01 1.604257710278034210e-02 1.663255393505096436e-01 -3.501535579562187195e-02 -9.821094572544097900e-02 -1.026954203844070435e-01 -2.698527574539184570e-01
4.350529611110687256e-02 -5.068570375442504883e-02 -1.338737159967422485e-01 3.732143342494964600e-01 -1.079469919204711914e-01 -2.526979446411132812e-01 2.331881523132324219e-01 2.002858817577362061e-01 2.502557933330535889e-01 -9.462624788284301758e-03 8.167121559381484985e-02 -6.545484997332096100e-03 9.342298656702041626e-02 9.680617600679397583e-02 2.650673389434814453e-01 2.878682613372802734e-01 1.641164571046829224e-01 -7.548462599515914917e-02 3.416429162025451660e-01 -9.600437432527542114e-02 -4.836256429553031921e-02 -2.732129693031311035e-01 -1.680722236633300781e-01 1.916287466883659363e-03 1.980561912059783936e-01 -1.373622566461563110e-01 -2.313963621854782104e-01 1.284243315458297729e-01 6.827274709939956665e-02 -1.466592401266098022e-01 6.450323271565139294e-04 9.778251498937606812e-02
3.349055349826812744e-01 -1.261298060417175293e-01 -3.165069818496704102e-01 2.920449376106262207e-01 -1.412875298410654068e-02 -1.557728797197341919e-01 2.008375525474548340e-01 1.962638646364212036e-01 3.655845224857330322e-01 -1.487531065940856934e-01 9.692040830850601196e-02 7.717808336019515991e-02 1.173766627907752991e-01 7.930163294076919556e-02 2.733511030673980713e-01 7.807802408933639526e-02 -3.580753132700920105e-02 7.424882799386978149e-02 1.787589937448501587e-01 -2.200719118118286133e-01 1.261490397155284882e-02 -2.018306702375411987e-01 -1.629091501235961914e-01 -2.747468352317810059e-01 7.279433310031890869e-02 1.305002078879624605e-04 -6.212486326694488525e-02 -1.088347434997558594e-01 1.653663516044616699e-01 -1.173912733793258667e-01 -1.329741179943084717e-01 3.487253561615943909e-02
-1.267439965158700943e-02 4.120232909917831421e-02 -2.023787051439285278e-01 2.239799350500106812e-01 1.902904361486434937e-01 -2.578184008598327637e-01 -3.122519254684448242e-01 2.599857747554779053e-01 -5.215886048972606659e-03 -1.405831724405288696e-01 -2.783619165420532227e-01 -1.021800935268402100e-01 -5.311363562941551208e-02 -4.780084267258644104e-02 1.912520825862884521e-01 2.637465000152587891e-01 -1.255890876054763794e-01 -1.858605444431304932e-01 3.289403021335601807e-01 -2.356640547513961792e-01 1.536758393049240112e-01 -1.379398512654006481e-03 -1.230893284082412720e-01 7.507509738206863403e-02 -5.701395124197006226e-02 1.183325499296188354e-01 8.262141793966293335e-02 2.277021557092666626e-01 1.549974530935287476e-01 -3.151173517107963562e-02 1.695754975080490112e-01 -1.792155802249908447e-01
-3.047215193510055542e-02 3.828704357147216797e-02 -3.599454164505004883e-01 2.966880202293395996e-01 5.704921111464500427e-02 -1.693268865346908569e-01 1.765650957822799683e-01 2.236558943986892700e-01 4.110532701015472412e-01 -1.525267958641052246e-01 5.501293018460273743e-02 -1.209246367216110229e-01 -1.064117103815078735e-01 -5.830675363540649414e-02 5.191487818956375122e-02 9.549537301063537598e-02 -7.328092306852340698e-02 7.716845721006393433e-02 2.487540617585182190e-02 -7.268915651366114616e-04 -1.588628292083740234e-01 -7.168597728013992310e-02 -2.802638411521911621e-01 -1.494684964418411255e-01 3.904716074466705322e-01 -3.830020502209663391e-02 -1.098591238260269165e-01 1.378726214170455933e-01 2.620206475257873535e-01 -1.673332303762435913e-01 -7.451348006725311279e-02 -7.213190663605928421e-03
1.327984929084777832e-01 -1.556446254253387451e-01 -3.130705952644348145e-01 2.703818976879119873e-01 8.178130537271499634e-02 -7.745961099863052368e-02 4.837292060256004333e-02 3.841144442558288574e-01 -2.563226222991943359e-02 2.242238074541091919e-02 6.115960702300071716e-02 -1.508355587720870972e-01 1.528818011283874512e-01 -6.600423157215118408e-02 3.104295432567596436e-01 2.361594885587692261e-01 -3.889850527048110962e-02 1.677089035511016846e-01 6.229749321937561035e-02 -1.479744315147399902e-01 2.020022124052047729e-01 2.273272424936294556e-01 1.564761400222778320e-01 -1.038463972508907318e-02 8.013646304607391357e-02 2.094727307558059692e-01 3.353190422058105469e-01 1.070531606674194336e-01 -8.971425145864486694e-02 2.815340645611286163e-02 7.784081250429153442e-02 -2.352373600006103516e-01
-7.583690434694290161e-02 1.805445998907089233e-01 -2.121521085500717163e-01 4.585208296775817871e-01 8.337008208036422729e-02 1.107774078845977783e-01 -1.200171560049057007e-02 1.102471128106117249e-01 3.029924631118774414e-01 -1.630445420742034912e-01 -3.664485812187194824e-01 -8.805330097675323486e-02 -1.158612295985221863e-01 -3.160982728004455566e-01 1.706072986125946045e-01 1.343641877174377441e-01 -1.231996566057205200e-01 -1.972111165523529053e-01 5.483620986342430115e-02 -8.077890612185001373e-03 5.099061131477355957e-02 -2.190367132425308228e-02 -2.041357904672622681e-01 -8.367043733596801758e-02 1.337184607982635498e-01 2.504030168056488037e-01 -8.683243393898010254e-02 1.740899384021759033e-01 7.372107356786727905e-02 1.289415806531906128e-01 -2.579627744853496552e-02 6.247507408261299133e-02
1.891933381557464600e-01 -1.066214740276336670e-01 -1.567904800176620483e-01 1.838235408067703247e-01 -7.850266993045806885e-02 -1.265855729579925537e-01 -6.776809692382812500e-02 3.416879177093505859e-01 3.726506605744361877e-03 -1.018628999590873718e-01 -2.215323895215988159e-01 -9.901462495326995850e-02 1.081254780292510986e-01 1.637921482324600220e-01 1.648564040660858154e-01 3.914552927017211914e-01 -2.563088387250900269e-02 -9.105936437845230103e-02 1.501906216144561768e-01 -2.093765437602996826e-01 4.771672189235687256e-02 -6.961484253406524658e-02 6.224772706627845764e-02 -1.536406725645065308e-01 -4.780074581503868103e-02 8.250468969345092773e-02 -2.226910740137100220e-01 -1.866047531366348267e-01 5.033432245254516602e-01 2.339122444391250610e-02 5.284807085990905762e-02 -5.081792548298835754e-02
3.886952623724937439e-02 8.169395476579666138e-02 -2.167609333992004395e-01 2.031976133584976196e-01 7.856009900569915771e-02 -9.316953271627426147e-02 2.934653162956237793e-01 8.211453445255756378e-03 2.923813760280609131e-01 -2.385222911834716797e-01 -1.294295042753219604e-01 1.102566346526145935e-01 -4.557986930012702942e-02 1.152692511677742004e-01 2.849962562322616577e-02 4.024290740489959717e-01 -1.302088610827922821e-02 1.110787466168403625e-01 -5.349103827029466629e-03 -1.590958237648010254e-01 1.162596940994262695e-01 -2.120133489370346069e-01 4.355008527636528015e-02 -3.818958699703216553e-01 -1.629524677991867065e-01 1.136562675237655640e-01 -1.489142030477523804e-01 -7.761614024639129639e-02 2.459242343902587891e-01 -2.813894748687744141e-01 -1.286279037594795227e-02 -3.917372971773147583e-02
3.726866096258163452e-02 -6.429164786823093891e-04 -1.635891944169998169e-01 4.324584007263183594e-01 -1.617738902568817139e-01 -5.720061436295509338e-02 -1.679006149061024189e-03 3.261809796094894409e-02 2.290428727865219116e-01 -9.587916731834411621e-02 -3.923410549759864807e-02 -1.679449379444122314e-01 1.838153898715972900e-01 1.101979091763496399e-01 2.524944953620433807e-02 4.343437850475311279e-01 -1.286063939332962036e-01 8.788917958736419678e-02 -1.843993738293647766e-02 -1.297397166490554810e-01 -3.600569069385528564e-02 -2.103943675756454468e-01 8.429056406021118164e-02 -3.112685382366180420e-01 1.054362654685974121e-01 1.090083345770835876e-01 -3.183596208691596985e-02 -6.563189625740051270e-02 1.804585158824920654e-01 -3.629521429538726807e-01 2.689730562269687653e-02 2.082351744174957275e-01
1.374676357954740524e-02 -2.370258234441280365e-02 -2.431830912828445435e-01 9.741180390119552612e-02 4.744415730237960815e-02 -1.794041693210601807e-01 8.666261285543441772e-02 6.272179633378982544e-02 2.066286355257034302e-01 -1.606842130422592163e-02 -1.253151893615722656e-01 -3.349768519401550293e-01 2.363196015357971191e-01 7.061923295259475708e-02 7.028531283140182495e-02 3.325386345386505127e-01 -1.328175514936447144e-01 -8.595053106546401978e-02 5.359592661261558533e-02 -8.514375239610671997e-02 1.488254815340042114e-01 -1.736200153827667236e-01 -9.876566380262374878e-02 -3.438360989093780518e-01 2.521272897720336914e-01 -7.286611199378967285e-02 -1.805559843778610229e-01 -3.153929114341735840e-02 2.761886417865753174e-01 -2.689454853534698486e-01 -2.047734111547470093e-01 1.705294698476791382e-01
-3.982571139931678772e-02 1.048360988497734070e-01 -2.921643853187561035e-01 1.884973049163818359e-02 1.115759462118148804e-01 -1.222522705793380737e-01 3.930971026420593262e-02 3.661558330059051514e-01 9.761864691972732544e-02 -1.465943157672882080e-01 -5.589763075113296509e-02 -5.739737302064895630e-02 -3.862154483795166016e-01 -1.788883656263351440e-01 2.715221941471099854e-01 3.425103425979614258e-01 -2.241575717926025391e-01 1.191710531711578369e-01 1.003102660179138184e-01 -6.829443573951721191e-02 1.741642802953720093e-01 -6.714054197072982788e-02 1.172390729188919067e-01 -3.961769118905067444e-02 5.292480066418647766e-02 1.546566933393478394e-01 2.468363046646118164e-01 9.239036589860916138e-02 1.160648018121719360e-01 -1.498941034078598022e-01 1.191726848483085632e-01 -2.310913205146789551e-01
-9.067364782094955444e-02 9.213063120841979980e-02 -2.158460617065429688e-01 2.240805029869079590e-01 -9.363105148077011108e-02 -3.015513904392719269e-02 2.386655956506729126e-01 2.386904694139957428e-02 1.111712306737899780e-01 2.323319911956787109e-01 8.826750516891479492e-02 -1.255812793970108032e-01 -3.327910229563713074e-02 -1.390281170606613159e-01 2.581764161586761475e-01 2.855432629585266113e-01 8.097380399703979492e-02 -1.204100251197814941e-01 3.116800487041473389e-01 5.219192430377006531e-02 1.401294860988855362e-02 -2.898899018764495850e-01 -3.176841735839843750e-01 -3.819574415683746338e-01 -1.507027540355920792e-02 8.435271680355072021e-02 -2.154407836496829987e-02 -1.352867782115936279e-01 1.552475243806838989e-01 3.472887352108955383e-02 -2.378579825162887573e-01 -2.813657559454441071e-02
-1.836900562047958374e-01 2.652589380741119385e-01 -7.483710348606109619e-02 1.569615900516510010e-01 1.188170257955789566e-02 -2.032472640275955200e-01 5.388421937823295593e-02 8.602671325206756592e-02 6.459622830152511597e-02 1.765922009944915771e-01 -1.154471710324287415e-01 -4.392503499984741211e-01 -9.604935621609911323e-05 -2.497866004705429077e-02 3.917304426431655884e-02 2.596212625503540039e-01 -4.708393812179565430e-01 -1.135301887989044189e-01 1.415953338146209717e-01 -7.648793607950210571e-02 -1.639532744884490967e-01 -2.396467775106430054e-01 5.849514529109001160e-02 -6.166101619601249695e-02 1.018318161368370056e-01 7.308672368526458740e-02 -1.221292391419410706e-01 1.804163902997970581e-01 2.704917266964912415e-02 -3.370011597871780396e-02 7.577776908874511719e-02 -2.826933562755584717e-01
-6.050836667418479919e-02 -1.037975624203681946e-01 -7.972867041826248169e-02 1.901771128177642822e-01 -7.441294938325881958e-02 -7.506249845027923584e-02 3.924563899636268616e-02 1.689034104347229004e-01 4.567974805831909180e-01 5.666067823767662048e-02 4.885355941951274872e-03 -2.615139484405517578e-01 -2.117010019719600677e-02 -8.559219539165496826e-02 1.738853901624679565e-01 1.947727054357528687e-01 1.762629747390747070e-01 7.000494748353958130e-02 1.335014700889587402e-01 5.409649014472961426e-02 1.302084326744079590e-01 -2.748057544231414795e-01 -1.511229425668716431e-01 -2.338769733905792236e-01 2.495361864566802979e-01 -5.665915086865425110e-02 -1.006006821990013123e-01 1.229386702179908752e-01 1.600365489721298218e-01 -3.299914896488189697e-01 -6.824844330549240112e-02 -2.982645630836486816e-01
-7.924804836511611938e-02 3.728780895471572876e-02 -3.727768063545227051e-01 -1.303706020116806030e-01 2.622303664684295654e-01 -1.503931432962417603e-01 -2.096835225820541382e-01 3.341632783412933350e-01 -1.029787771403789520e-02 -2.973371744155883789e-01 -1.685494780540466309e-01 -1.846268028020858765e-01 -4.085780307650566101e-02 -1.109696254134178162e-01 2.539324462413787842e-01 3.062039911746978760e-01 -3.905455395579338074e-02 3.142215311527252197e-02 1.712047457695007324e-01 -1.353497952222824097e-01 8.762973546981811523e-02 -8.759149163961410522e-02 -7.076425477862358093e-03 -6.101429834961891174e-02 -7.011972367763519287e-02 1.465133130550384521e-01 -1.543985307216644287e-01 2.908514142036437988e-01 -4.542046412825584412e-02 1.558191627264022827e-01 1.676721125841140747e-01 -8.704799413681030273e-02
1.529871078673750162e-04 -4.709829017519950867e-02 -2.767545878887176514e-01 3.576868772506713867e-01 2.506971061229705811e-01 1.310673058032989502e-01 2.987624406814575195e-01 3.271952271461486816e-01 1.191899478435516357e-01 -2.495516836643218994e-01 6.293496489524841309e-02 -1.223000958561897278e-01 1.131090670824050903e-01 -2.054696828126907349e-01 3.161200284957885742e-01 7.411877065896987915e-02 -2.021653801202774048e-01 2.865188196301460266e-02 2.643127739429473877e-01 -1.158600673079490662e-01 6.775712221860885620e-02 -3.431338444352149963e-02 6.359099596738815308e-02 -9.706294164061546326e-03 -1.051974743604660034e-01 4.056618735194206238e-02 2.269134521484375000e-01 -3.397620469331741333e-02 -4.108758270740509033e-02 9.867170453071594238e-02 -1.721903681755065918e-01 -1.405519396066665649e-01
1.441797241568565369e-03 -1.292870789766311646e-01 -1.809774339199066162e-01 3.656640350818634033e-01 5.144892726093530655e-03 -9.121361374855041504e-02 -1.576448045670986176e-02 2.319331467151641846e-01 -4.563430696725845337e-02 9.259610623121261597e-02 2.529823780059814453e-02 -3.833076655864715576e-01 6.799469888210296631e-02 -1.358466744422912598e-01 1.019660681486129761e-01 -1.005111858248710632e-01 -2.017972916364669800e-01 -2.388280630111694336e-01 2.608220875263214111e-01 -2.559507489204406738e-01 1.840412020683288574e-01 -2.116082608699798584e-01 -3.675502911210060120e-02 -6.639277562499046326e-03 -2.322225123643875122e-01 -1.731569468975067139e-01 -8.550833910703659058e-02 3.344368338584899902e-01 1.550156474113464355e-01 3.019077889621257782e-02 4.107142612338066101e-02 -1.076616272330284119e-01
2.343838810920715332e-01 3.096518814563751221e-01 -1.395171731710433960e-01 1.271115243434906006e-01 2.563282847404479980e-02 -2.415576428174972534e-01 2.389108240604400635e-01 1.045385897159576416e-01 1.339989900588989258e-01 2.166286706924438477e-01 -7.158866524696350098e-02 -3.491767644882202148e-01 -4.118547588586807251e-02 -5.922500044107437134e-02 -9.148308634757995605e-02 3.744532763957977295e-01 -1.876547187566757202e-01 2.018033759668469429e-03 9.911962598562240601e-02 -3.464335799217224121e-01 -9.643991477787494659e-03 -6.409227102994918823e-02 -4.943509399890899658e-02 1.419057846069335938e-01 -2.234972454607486725e-02 2.197702229022979736e-01 -3.758992254734039307e-02 3.053989447653293610e-02 6.679569184780120850e-02 1.053510829806327820e-01 -2.098894119262695312e-01 -1.955074369907379150e-01
-1.582349538803100586e-01 2.996829450130462646e-01 -1.578083187341690063e-01 2.834054827690124512e-01 3.114188462495803833e-02 -1.458488553762435913e-01 1.309006214141845703e-01 1.575175225734710693e-01 3.030350208282470703e-01 1.687075197696685791e-01 -1.193825006484985352e-01 -1.468783617019653320e-01 1.466301083564758301e-01 9.120675176382064819e-02 2.535041868686676025e-01 1.022927537560462952e-01 3.011702746152877808e-02 -1.493991464376449585e-01 1.098623797297477722e-01 2.150107920169830322e-01 1.967930793762207031e-01 -3.010423108935356140e-02 1.115403398871421814e-01 1.055997461080551147e-01 1.367658823728561401e-01 2.823553420603275299e-02 -6.733198463916778564e-02 1.864051371812820435e-01 3.347713053226470947e-01 -2.899525761604309082e-01 -2.953005209565162659e-02 -2.335041165351867676e-01
-1.388261616230010986e-01 1.250481158494949341e-01 -4.735599160194396973e-01 1.290314793586730957e-01 1.677628308534622192e-01 1.585295051336288452e-01 4.268208146095275879e-02 2.260296493768692017e-01 4.076934754848480225e-01 -1.318774279206991196e-02 -2.090498954057693481e-01 -1.010957285761833191e-01 -2.288722991943359375e-01 -1.407785415649414062e-01 -7.664430141448974609e-02 2.314748317003250122e-01 -1.938490569591522217e-02 -1.199008151888847351e-01 1.445351690053939819e-01 -1.269307285547256470e-01 9.092502295970916748e-03 -2.010065019130706787e-01 1.051313653588294983e-01 -6.140694767236709595e-02 1.754487156867980957e-01 5.795527622103691101e-02 9.207856655120849609e-02 3.097686767578125000e-01 5.842237919569015503e-02 4.796339944005012512e-02 6.957563012838363647e-02 -9.917034953832626343e-02
-1.116189435124397278e-01 -1.121592447161674500e-01 1.408105939626693726e-01 3.656826913356781006e-01 -1.096330136060714722e-01 -6.041357666254043579e-02 -1.024505645036697388e-01 1.441357135772705078e-01 1.105900630354881287e-01 -1.721250265836715698e-02 -1.583616733551025391e-01 -3.543243408203125000e-01 1.316421926021575928e-01 -3.590749949216842651e-02 6.216597557067871094e-02 9.495866298675537109e-02 8.758852630853652954e-02 2.473318427801132202e-01 1.826696842908859253e-01 -1.513969302177429199e-01 -2.505014836788177490e-01 -1.562221795320510864e-01 4.334979224950075150e-03 -3.764114975929260254e-01 -1.262872517108917236e-01 -4.925151169300079346e-02 1.931083947420120239e-01 1.888406872749328613e-01 1.100005581974983215e-01 -1.206029132008552551e-01 -2.553147673606872559e-01 -2.065600752830505371e-01
2.199452184140682220e-02 1.093141138553619385e-01 -2.141529768705368042e-01 3.229861259460449219e-01 4.306611418724060059e-02 -3.646728396415710449e-01 -2.295104227960109711e-02 1.234341487288475037e-01 -2.458331286907196045e-01 -3.186482787132263184e-01 -4.183366522192955017e-02 3.236387623474001884e-03 2.481376752257347107e-02 -5.071367323398590088e-02 5.777971819043159485e-02 2.484019696712493896e-01 1.930883526802062988e-01 -4.351724870502948761e-03 2.089899331331253052e-01 -3.020781278610229492e-01 1.047399267554283142e-01 -3.760798275470733643e-01 -6.671680510044097900e-02 -6.472490727901458740e-02 9.875833988189697266e-02 1.960123628377914429e-01 -6.284539401531219482e-02 -1.927503049373626709e-01 1.235407292842864990e-01 -6.162361428141593933e-02 3.360218927264213562e-02 1.099028512835502625e-01
-7.694741338491439819e-02 1.657625436782836914e-01 -7.050375640392303467e-02 2.083236873149871826e-01 1.238809600472450256e-01 -3.729139268398284912e-01 -2.010599374771118164e-01 4.182575643062591553e-02 -1.403501182794570923e-01 -2.965326793491840363e-02 8.234195411205291748e-03 -4.642325043678283691e-01 1.960199475288391113e-01 1.010089740157127380e-01 -1.013416498899459839e-01 3.829762339591979980e-01 -1.950792521238327026e-01 -1.120758280158042908e-01 1.039282530546188354e-01 -4.438143596053123474e-02 -7.686411589384078979e-02 5.234789103269577026e-02 1.393908560276031494e-01 -1.558524072170257568e-01 2.236851900815963745e-01 2.221909351646900177e-02 -6.042719352990388870e-03 2.335834354162216187e-01 1.314581930637359619e-01 -8.651379495859146118e-03 2.025321125984191895e-01 2.577663213014602661e-02
2.377870529890060425e-01 2.045399546623229980e-01 6.738927960395812988e-02 3.448232710361480713e-01 2.088676095008850098e-01 -1.592256873846054077e-01 6.615146528929471970e-03 2.379580736160278320e-01 7.962319999933242798e-02 -9.205423295497894287e-02 1.899254173040390015e-01 -1.719636470079421997e-02 3.182253986597061157e-02 -1.806701868772506714e-01 1.213027238845825195e-01 3.801392912864685059e-01 -9.505061805248260498e-02 -6.266406923532485962e-02 1.321254968643188477e-01 1.514594554901123047e-01 1.045593842864036560e-01 -1.335796713829040527e-01 1.867524385452270508e-01 -1.997808218002319336e-01 1.376706361770629883e-01 1.649477630853652954e-01 3.452546000480651855e-01 -1.540267616510391235e-01 1.910068690776824951e-01 1.353661268949508667e-01 7.495042681694030762e-02 -4.516015946865081787e-02
-1.904265023767948151e-02 1.954324841499328613e-01 -2.012253552675247192e-01 3.298031166195869446e-02 1.993601173162460327e-01 -1.742935031652450562e-01 1.471247076988220215e-01 6.982927769422531128e-02 7.936115562915802002e-02 1.217153891921043396e-01 -6.985778361558914185e-02 -1.499817371368408203e-01 3.797849714756011963e-01 -2.150490134954452515e-02 3.525517582893371582e-01 3.462561964988708496e-01 2.334922254085540771e-01 2.478377074003219604e-01 6.530378758907318115e-02 -1.793634295463562012e-01 -1.250603497028350830e-01 -1.877625286579132080e-02 1.539650559425354004e-01 -8.216831833124160767e-02 2.281643450260162354e-01 -9.939058125019073486e-02 5.764579400420188904e-02 8.768148720264434814e-02 2.277064323425292969e-01 9.641659259796142578e-02 -1.199242426082491875e-03 2.300506383180618286e-01
7.761463522911071777e-02 -1.306168884038925171e-01 -3.473101258277893066e-01 2.095755487680435181e-01 -7.919410616159439087e-02 -1.553084403276443481e-01 2.320599108934402466e-01 -1.831074357032775879e-01 1.597827076911926270e-01 -1.932112616486847401e-03 -1.347551196813583374e-01 -1.081770285964012146e-01 1.464292258024215698e-01 -8.721767365932464600e-02 1.695688366889953613e-01 3.834912776947021484e-01 -1.177970096468925476e-01 1.816875338554382324e-01 2.528182864189147949e-01 -2.713980376720428467e-01 6.535341590642929077e-02 -5.948987603187561035e-02 -1.486196815967559814e-01 -2.111320197582244873e-01 1.302182674407958984e-01 9.622260928153991699e-02 -1.539441049098968506e-01 3.479475900530815125e-02 1.242859363555908203e-01 -2.668522000312805176e-01 1.546593569219112396e-02 1.933308243751525879e-01
1.282137483358383179e-01 8.179974555969238281e-02 -2.256984263658523560e-01 3.280301988124847412e-01 -1.804029941558837891e-02 -6.072588637471199036e-02 2.466018646955490112e-01 8.379106968641281128e-02 2.880009412765502930e-01 -2.176385223865509033e-01 1.965377330780029297e-01 1.413059532642364502e-01 1.600002497434616089e-01 -7.904915837571024895e-04 -3.492658957839012146e-02 2.524036169052124023e-01 -5.651170760393142700e-02 -6.805381178855895996e-02 1.646025925874710083e-01 -1.894561201333999634e-01 -1.444423198699951172e-01 -3.659641370177268982e-02 -1.936133950948715210e-02 -2.885376811027526855e-01 7.306424528360366821e-02 -2.302633672952651978e-01 4.862203449010848999e-02 2.790634036064147949e-01 3.793472647666931152e-01 5.920049548149108887e-02 6.621976196765899658e-02 2.827446209266781807e-03
1.194994077086448669e-01 -9.660734981298446655e-02 -2.028068453073501587e-01 4.275915324687957764e-01 1.730986386537551880e-01 -2.503607571125030518e-01 4.067192971706390381e-01 1.951074153184890747e-01 5.647801235318183899e-02 -1.600873768329620361e-01 5.267988890409469604e-02 4.395148530602455139e-02 -1.527539193630218506e-01 -6.837325636297464371e-03 2.017734199762344360e-01 4.537144303321838379e-02 -2.834922969341278076e-01 -1.706241518259048462e-01 -1.051197722554206848e-01 -1.088382303714752197e-01 -8.655130118131637573e-02 1.067887023091316223e-01 -1.422159969806671143e-01 -2.336387485265731812e-01 2.240534573793411255e-01 8.114673197269439697e-02 -1.554644405841827393e-01 2.566267736256122589e-02 1.776937395334243774e-01 -7.888028770685195923e-02 -7.321739941835403442e-02 -7.589660584926605225e-02
-2.788951434195041656e-02 1.337136328220367432e-01 -2.838563323020935059e-01 4.217114448547363281e-01 -1.350575964897871017e-02 -1.206979714334011078e-02 -2.117461338639259338e-02 1.761808246374130249e-01 2.118145674467086792e-01 -2.085525542497634888e-01 5.439820513129234314e-02 -2.768123149871826172e-01 -1.203656122088432312e-01 -3.630723571404814720e-03 2.886559665203094482e-01 5.926900357007980347e-02 -1.430941224098205566e-01 -1.055440381169319153e-01 -4.531226307153701782e-02 -1.989347636699676514e-01 -2.541589550673961639e-02 -3.066485375165939331e-02 -2.269117683172225952e-01 -1.279962956905364990e-01 2.793014943599700928e-01 1.665140837430953979e-01 -1.863802671432495117e-01 7.391957193613052368e-02 8.564386516809463501e-02 1.441961824893951416e-01 -1.951819807291030884e-01 2.587822973728179932e-01
-2.087098807096481323e-01 3.996810019016265869e-01 1.755838245153427124e-01 2.347787767648696899e-01 2.988404780626296997e-02 -1.264268159866333008e-01 1.957757212221622467e-02 3.019763827323913574e-01 9.153877943754196167e-02 -1.184520125389099121e-01 1.190908602438867092e-03 -4.099204838275909424e-01 1.945830285549163818e-01 -9.305336326360702515e-02 5.190232023596763611e-02 2.460483461618423462e-01 -1.367992460727691650e-01 1.527916453778743744e-02 6.110619753599166870e-02 1.254363954067230225e-01 3.158835321664810181e-02 -3.121539391577243805e-02 -3.332710266113281250e-02 -8.035487681627273560e-02 1.379149854183197021e-01 2.358088642358779907e-01 6.750196218490600586e-02 3.358976840972900391e-01 1.970486491918563843e-01 -1.227991655468940735e-02 1.503356993198394775e-01 -2.340173535048961639e-02
-8.807402104139328003e-02 2.391173988580703735e-01 -8.753354847431182861e-02 3.617145717144012451e-01 1.137650087475776672e-01 -2.692909538745880127e-01 3.359689116477966309e-01 3.374160528182983398e-01 -3.938814625144004822e-02 8.064810186624526978e-02 -2.799935638904571533e-01 1.108037158846855164e-01 1.419763118028640747e-01 -1.781176775693893433e-02 4.860468953847885132e-02 1.613671705126762390e-02 -1.379591971635818481e-01 -1.088646277785301208e-01 1.803057044744491577e-01 1.424708068370819092e-01 4.029776155948638916e-02 -4.636378027498722076e-03 -3.656191378831863403e-02 -2.205701917409896851e-01 6.827185302972793579e-02 3.919086884707212448e-03 -3.988970443606376648e-02 -2.570504844188690186e-01 -4.959674924612045288e-02 -1.348172128200531006e-01 2.356520593166351318e-01 -2.805692851543426514e-01
-2.228300571441650391e-01 -2.208140343427658081e-01 -2.348370999097824097e-01 4.618433117866516113e-01 -1.840044558048248291e-02 -1.124509200453758240e-01 6.034059450030326843e-02 7.781638950109481812e-02 1.324028670787811279e-01 1.546331942081451416e-01 -1.536887139081954956e-01 -9.356582909822463989e-02 1.322629451751708984e-01 -1.115364395081996918e-02 1.223224252462387085e-01 1.795756816864013672e-01 -1.422179304063320160e-02 1.319039463996887207e-01 -6.301874667406082153e-02 -2.278310991823673248e-02 -2.272226288914680481e-02 -1.822396367788314819e-01 -1.861542463302612305e-01 -1.804604381322860718e-01 2.544328570365905762e-01 1.874172240495681763e-01 1.515115201473236084e-01 2.648718953132629395e-01 2.535641491413116455e-01 -2.686467170715332031e-01 -5.862751603126525879e-02 -1.260938793420791626e-01
2.700102888047695160e-02 -2.434801161289215088e-01 -1.478617042303085327e-01 2.963175475597381592e-01 -3.369150683283805847e-02 -1.621841490268707275e-01 1.514617651700973511e-01 1.746030896902084351e-01 3.397870957851409912e-01 6.563208997249603271e-02 6.219562143087387085e-02 -8.033858239650726318e-02 1.420210897922515869e-01 1.055416688323020935e-01 1.810835748910903931e-01 4.385171234607696533e-01 -1.195990666747093201e-02 9.826416522264480591e-02 8.184491842985153198e-02 -6.703118234872817993e-02 2.320609800517559052e-02 -7.090733200311660767e-02 1.789615862071514130e-02 -3.307391107082366943e-01 2.093897014856338501e-01 -7.863803952932357788e-02 -1.944338977336883545e-01 1.571812629699707031e-01 1.571768820285797119e-01 -2.454952746629714966e-01 -1.211203709244728088e-01 1.205223724246025085e-01
-8.825811743736267090e-02 1.771121621131896973e-01 -1.252721697092056274e-01 1.649004071950912476e-01 2.102530747652053833e-01 -1.482842415571212769e-01 -2.208273112773895264e-01 3.357148170471191406e-01 -9.336032718420028687e-02 -3.122290372848510742e-01 -2.225194424390792847e-01 -1.256871819496154785e-01 4.904579371213912964e-02 -1.822472363710403442e-01 2.088486254215240479e-01 3.456056416034698486e-01 -2.021454274654388428e-01 -9.334021806716918945e-02 1.135352775454521179e-01 -2.695704698562622070e-01 5.126993637531995773e-03 -1.726264208555221558e-01 4.143224656581878662e-02 3.123696893453598022e-02 1.119452249258756638e-02 1.672452092170715332e-01 1.058275625109672546e-01 2.730569839477539062e-01 3.625418245792388916e-02 -3.311856836080551147e-02 1.087414249777793884e-01 -1.560546755790710449e-01
-2.438843064010143280e-02 2.850227653980255127e-01 -2.851420044898986816e-01 2.754440307617187500e-01 -1.108409464359283447e-01 -1.418359875679016113e-01 -6.691167503595352173e-02 -1.857335716485977173e-01 3.116532564163208008e-01 2.235828191041946411e-01 -1.810205727815628052e-01 -8.694901317358016968e-02 -5.275119841098785400e-02 -8.372791111469268799e-02 2.021856009960174561e-01 2.675607204437255859e-01 -8.041062951087951660e-02 2.208151370286941528e-01 -9.601008147001266479e-02 5.028002709150314331e-02 1.616269722580909729e-02 -2.182496041059494019e-01 -1.504168361425399780e-01 -6.917428970336914062e-02 1.845100820064544678e-01 1.362406611442565918e-01 -1.837664693593978882e-01 2.004278004169464111e-01 2.538152337074279785e-01 2.527425810694694519e-02 -2.004485577344894409e-01 -7.645387947559356689e-02
-2.791758179664611816e-01 2.143457382917404175e-01 -2.151952534914016724e-01 4.010678231716156006e-01 1.228878423571586609e-01 -4.386057704687118530e-02 -1.407025158405303955e-01 1.799868494272232056e-01 2.659435756504535675e-02 -1.024507954716682434e-01 2.639219462871551514e-01 -3.011603653430938721e-01 2.526368796825408936e-01 -1.373257115483283997e-02 1.462846845388412476e-01 1.331661492586135864e-01 -5.934480205178260803e-02 3.986660763621330261e-02 8.619967848062515259e-02 1.508512198925018311e-01 -3.730830550193786621e-02 -8.391118794679641724e-02 -4.417154937982559204e-02 1.912973970174789429e-01 1.430877484381198883e-02 2.838607430458068848e-01 -6.315091997385025024e-02 1.756471842527389526e-01 2.282754629850387573e-01 -2.134909294545650482e-02 -2.212663590908050537e-01 -1.600323915481567383e-01
-1.719146370887756348e-01 3.736380040645599365e-01 1.457272171974182129e-01 7.868105918169021606e-02 1.641520559787750244e-01 -2.391669899225234985e-01 1.657536327838897705e-01 1.101426705718040466e-01 1.550308316946029663e-01 -2.492509223520755768e-02 -2.151024043560028076e-01 -3.957436680793762207e-01 4.232547059655189514e-02 -2.229849696159362793e-01 8.174677193164825439e-02 2.387745231389999390e-01 -3.135006129741668701e-01 -8.770665526390075684e-02 2.632820308208465576e-01 -7.796820253133773804e-02 -5.026766285300254822e-02 9.857112541794776917e-03 1.191671937704086304e-01 -1.358339190483093262e-01 1.838772892951965332e-01 -6.936981528997421265e-02 2.048275619745254517e-02 7.992344349622726440e-02 -1.190323941409587860e-02 -1.206608265638351440e-01 5.901190638542175293e-02 -2.380174547433853149e-01
6.486547738313674927e-02 -1.827057898044586182e-01 -2.119093835353851318e-01 2.735473513603210449e-01 3.070913553237915039e-01 -1.449153274297714233e-01 -1.193214058876037598e-01 8.326026797294616699e-02 1.436881069093942642e-02 1.584015600383281708e-02 -1.853838115930557251e-01 1.045480221509933472e-01 1.819662451744079590e-01 -8.246597647666931152e-02 1.919489353895187378e-01 2.571619451045989990e-01 -1.700374782085418701e-01 -1.008104756474494934e-01 3.464971184730529785e-01 -5.479109659790992737e-02 4.341194033622741699e-02 -1.185519844293594360e-01 -2.860420048236846924e-01 -5.868815258145332336e-02 -3.126343786716461182e-01 1.983137130737304688e-01 -6.735658971592783928e-04 1.431659907102584839e-01 1.767356097698211670e-01 1.606380194425582886e-01 -3.402929008007049561e-02 -1.960952281951904297e-01
-1.155212149024009705e-01 -1.050751656293869019e-01 -3.697776496410369873e-01 4.720880985260009766e-01 1.984743773937225342e-01 5.393872037529945374e-02 2.120819836854934692e-01 2.082573324441909790e-01 7.100451737642288208e-02 -1.008093636482954025e-02 -3.368754386901855469e-01 -1.157435029745101929e-01 -1.381198018789291382e-01 -2.092025279998779297e-01 2.146560847759246826e-01 9.941122680902481079e-02 5.954046174883842468e-02 -1.358527392148971558e-01 1.601574756205081940e-02 -1.002210080623626709e-01 1.244497392326593399e-02 2.691062912344932556e-02 -1.231254935264587402e-01 -1.884323209524154663e-01 2.283398807048797607e-01 1.351352185010910034e-01 -1.424494385719299316e-01 1.515133678913116455e-01 7.608092576265335083e-02 -4.965341836214065552e-02 4.269511252641677856e-02 1.641942560672760010e-01
-1.449746042490005493e-01 3.321033716201782227e-01 1.120999902486801147e-01 3.454172611236572266e-01 1.581312865018844604e-01 -1.970207542181015015e-01 2.979722432792186737e-02 1.667731553316116333e-01 5.283845961093902588e-02 5.400302633643150330e-02 6.607409566640853882e-02 -3.761889040470123291e-01 2.683051824569702148e-01 -9.871803224086761475e-02 6.795415282249450684e-02 1.807672679424285889e-01 -1.489384174346923828e-01 9.291236102581024170e-02 3.913760557770729065e-02 -3.351648151874542236e-02 -6.366948038339614868e-02 -1.668864637613296509e-01 1.152254194021224976e-01 -1.181920319795608521e-01 3.075992465019226074e-01 -2.904106862843036652e-02 -1.803842037916183472e-01 2.468625307083129883e-01 5.302908644080162048e-02 2.671686816029250622e-04 2.713769674301147461e-01 -1.250899285078048706e-01
3.808779269456863403e-02 -1.994971483945846558e-01 -2.750985026359558105e-01 3.847920596599578857e-01 1.132182478904724121e-01 -2.612533271312713623e-01 2.359033226966857910e-01 2.152700722217559814e-01 5.277251824736595154e-02 6.371989101171493530e-02 -4.516205787658691406e-01 1.640684530138969421e-02 -6.208252534270286560e-02 -5.626731365919113159e-02 -3.196119563654065132e-03 9.997965395450592041e-02 -1.303787901997566223e-02 -1.588692963123321533e-01 -1.621228307485580444e-01 -1.315217185765504837e-02 -1.139185726642608643e-01 1.212180033326148987e-01 -7.810249924659729004e-02 -2.954652607440948486e-01 1.234574466943740845e-01 2.681804597377777100e-01 -4.918640479445457458e-02 1.329077035188674927e-01 1.462730169296264648e-01 1.098860949277877808e-01 1.248620357364416122e-02 -1.001544967293739319e-01
2.144201546907424927e-01 2.840603888034820557e-01 -8.577281981706619263e-02 2.277170568704605103e-01 2.631919980049133301e-01 -1.331655085086822510e-01 -2.188689857721328735e-01 3.487282991409301758e-01 -1.120741441845893860e-01 -1.643875688314437866e-01 -9.222012758255004883e-02 -1.598795652389526367e-01 -5.223234370350837708e-02 -1.653433591127395630e-01 2.598068416118621826e-01 1.205589622259140015e-01 -4.315969645977020264e-01 -5.245016142725944519e-02 1.251386106014251709e-01 -5.772008001804351807e-02 -1.360938698053359985e-01 -8.044584095478057861e-02 2.925866656005382538e-02 5.753655359148979187e-02 -9.753189980983734131e-02 2.006853967905044556e-01 1.519821435213088989e-01 2.105304002761840820e-01 7.600664347410202026e-02 1.701750978827476501e-02 -1.134708710014820099e-02 -1.061650365591049194e-01
-1.445598900318145752e-01 1.594449728727340698e-01 2.799851633608341217e-02 4.470523297786712646e-01 7.190033048391342163e-02 -2.776689529418945312e-01 -2.609969861805438995e-02 -2.763848006725311279e-02 6.170203909277915955e-03 1.133669614791870117e-01 -5.292612686753273010e-02 -3.511261641979217529e-01 9.881842881441116333e-02 -1.090272516012191772e-01 5.630004033446311951e-02 2.077422440052032471e-01 -3.319128751754760742e-01 1.131562441587448120e-01 7.984615862369537354e-02 -8.505047112703323364e-02 -1.027508229017257690e-01 4.995946958661079407e-02 4.967233911156654358e-02 2.439170517027378082e-02 2.386016696691513062e-01 1.571601256728172302e-02 -5.847299844026565552e-02 3.637648820877075195e-01 1.410184949636459351e-01 -3.993848711252212524e-02 3.086144626140594482e-01 -4.942223429679870605e-03
1.559625416994094849e-01 -1.901356726884841919e-01 -5.411912500858306885e-02 1.875280886888504028e-01 8.557529002428054810e-02 -2.422132194042205811e-01 -2.043672800064086914e-01 7.985394448041915894e-02 1.333893686532974243e-01 -9.766751527786254883e-02 -3.446616828441619873e-01 1.121760159730911255e-02 2.842341959476470947e-01 -2.250073850154876709e-01 9.701387584209442139e-02 2.890681624412536621e-01 -1.636810451745986938e-01 -1.802448630332946777e-01 4.011269211769104004e-01 3.318654000759124756e-02 7.707143574953079224e-02 -6.449559330940246582e-02 -2.974158823490142822e-01 -1.646379828453063965e-01 1.495665460824966431e-01 -7.589298911625519395e-05 1.531142592430114746e-01 -4.080983251333236694e-02 -5.834703147411346436e-02 4.489467665553092957e-02 -1.117850616574287415e-01 -6.569588929414749146e-02
1.821833550930023193e-01 -1.037822514772415161e-01 -1.168272048234939575e-01 3.391562104225158691e-01 -7.253341376781463623e-02 -4.068052768707275391e-02 -6.357587128877639771e-02 6.795220822095870972e-02 2.590052783489227295e-01 -3.623556196689605713e-01 -5.560135841369628906e-02 -3.045784235000610352e-01 -5.317480489611625671e-02 2.230464220046997070e-01 3.065623342990875244e-01 2.478314191102981567e-01 -3.080033883452415466e-02 -9.382005780935287476e-02 4.825115948915481567e-02 -1.180579327046871185e-02 -1.538602914661169052e-02 6.132575217634439468e-03 1.146478205919265747e-01 -2.876521944999694824e-01 -1.921314746141433716e-01 -1.720620505511760712e-02 -6.702306866645812988e-02 9.448830783367156982e-02 3.593823015689849854e-01 1.180633306503295898e-01 4.779218137264251709e-02 7.193540781736373901e-02
-8.218145929276943207e-03 3.254277706146240234e-01 -9.996449202299118042e-02 1.027598753571510315e-01 7.485985010862350464e-02 -3.272140622138977051e-01 4.249968566000461578e-03 1.611224710941314697e-01 3.183649480342864990e-02 1.088419482111930847e-01 -2.087679654359817505e-01 -3.505163192749023438e-01 6.917804479598999023e-02 -2.316510975360870361e-01 3.174430429935455322e-01 2.208751142024993896e-01 -3.799168169498443604e-01 -1.781102269887924194e-01 7.334478944540023804e-02 -1.076429802924394608e-02 -1.438698619604110718e-01 -3.951722010970115662e-02 2.551310062408447266e-01 3.003926575183868408e-02 1.079371124505996704e-01 -1.271591186523437500e-01 7.024808973073959351e-02 1.766864806413650513e-01 -9.360238164663314819e-02 -3.262637183070182800e-02 2.220438420772552490e-02 5.843080580234527588e-02
1.053178384900093079e-01 4.324683919548988342e-02 -4.134419858455657959e-01 2.488027215003967285e-01 -8.326728828251361847e-03 2.999161183834075928e-02 1.669555455446243286e-01 3.781409859657287598e-01 5.002514272928237915e-02 -1.855286769568920135e-02 1.298409402370452881e-01 -3.197267651557922363e-01 8.763393759727478027e-02 -1.360682100057601929e-01 2.915338575839996338e-01 3.854269906878471375e-02 -2.171035856008529663e-01 1.209294423460960388e-01 1.547217220067977905e-01 -4.595059901475906372e-02 -1.228985860943794250e-01 4.259458556771278381e-02 -5.503945052623748779e-02 -1.275600679218769073e-02 -1.253243386745452881e-01 6.913335621356964111e-02 3.578841984272003174e-01 2.614721283316612244e-02 2.764691133052110672e-03 2.419629842042922974e-01 -9.680891409516334534e-03 -1.787414550781250000e-01
1.742193996906280518e-01 -1.137450858950614929e-01 -3.304181993007659912e-01 1.589287817478179932e-01 -1.347293145954608917e-02 -4.905017018318176270e-01 2.684641480445861816e-01 5.897880345582962036e-02 1.202880665659904480e-01 -1.285983324050903320e-01 8.448317646980285645e-02 -1.335892081260681152e-01 1.637805700302124023e-01 3.590741381049156189e-02 1.861137300729751587e-01 2.083466500043869019e-01 6.550668179988861084e-02 -6.608974933624267578e-02 -1.172916814684867859e-01 -2.594968974590301514e-01 -1.473669409751892090e-01 -1.866006664931774139e-02 8.839070051908493042e-02 -1.965206116437911987e-01 -1.581331044435501099e-01 3.430321812629699707e-01 1.702266931533813477e-02 -2.742890501394867897e-03 9.069219976663589478e-02 9.372434765100479126e-02 -1.567077636718750000e-01 3.170938044786453247e-02
-1.150576993823051453e-01 9.176933765411376953e-02 -6.650542467832565308e-02 2.638020813465118408e-01 -3.646693378686904907e-02 -7.995793223381042480e-02 4.763818159699440002e-02 2.832359969615936279e-01 8.148247748613357544e-02 -4.777731746435165405e-02 3.648677840828895569e-02 -2.682017385959625244e-01 1.457246299833059311e-02 9.156193584203720093e-02 1.898542195558547974e-01 1.510607451200485229e-01 4.191699624061584473e-02 2.598163671791553497e-02 2.708251178264617920e-01 4.524743929505348206e-02 1.827895268797874451e-02 -2.440648376941680908e-01 -2.458179146051406860e-01 -3.125205934047698975e-01 3.383843898773193359e-01 -2.972095273435115814e-02 -2.483857236802577972e-02 2.110110968351364136e-01 7.894532382488250732e-02 -2.417197078466415405e-01 -3.753992021083831787e-01 -5.026638135313987732e-02
2.618521451950073242e-01 4.445543587207794189e-01 -9.021142125129699707e-02 2.010939270257949829e-01 5.893853958696126938e-04 -1.076834723353385925e-01 1.501801460981369019e-01 1.798936128616333008e-01 1.738249957561492920e-01 3.495482727885246277e-02 5.701672658324241638e-02 -1.645396649837493896e-01 2.582248747348785400e-01 3.302603214979171753e-02 7.772849500179290771e-02 3.597331643104553223e-01 -1.000156328082084656e-01 1.783564835786819458e-01 1.845497936010360718e-01 -4.374100267887115479e-01 -4.042067006230354309e-02 3.148744115605950356e-03 -1.004054248332977295e-01 5.964417755603790283e-02 1.517660915851593018e-02 1.690171360969543457e-01 7.776162028312683105e-02 -1.430212259292602539e-01 -6.071253493428230286e-02 5.416650697588920593e-02 9.236321598291397095e-02 -2.831512875854969025e-02
-1.143305525183677673e-01 2.654473483562469482e-01 1.292556971311569214e-01 2.262579798698425293e-01 -6.618845462799072266e-02 -1.309508979320526123e-01 1.484601199626922607e-01 2.756060659885406494e-01 3.578695282340049744e-02 1.816638410091400146e-01 -1.896582692861557007e-01 -3.314310908317565918e-01 1.483523547649383545e-01 1.305602788925170898e-01 2.390045439824461937e-03 2.955712080001831055e-01 -3.947738111019134521e-01 -2.728743292391300201e-02 2.968127429485321045e-01 -1.509793102741241455e-01 -1.770969778299331665e-01 -4.708946868777275085e-02 1.116110235452651978e-01 -4.790349677205085754e-02 1.411072909832000732e-01 3.878813609480857849e-02 -2.552700042724609375e-02 1.945162713527679443e-01 -5.523910373449325562e-02 -1.045055687427520752e-01 1.276565641164779663e-01 -1.285594999790191650e-01
3.041860414668917656e-03 1.978610903024673462e-01 -3.059344291687011719e-01 3.773534297943115234e-01 1.720864698290824890e-02 -2.107654362916946411e-01 -2.406739741563796997e-01 2.046955078840255737e-01 1.763302087783813477e-01 1.407068036496639252e-02 -1.768620461225509644e-01 1.669220328330993652e-01 5.438218265771865845e-02 -1.671528667211532593e-01 1.623896956443786621e-01 2.096622735261917114e-01 -1.120296865701675415e-01 -2.453299984335899353e-02 2.390996366739273071e-01 -1.466696411371231079e-01 2.675070464611053467e-01 -8.192789554595947266e-02 -8.937322348356246948e-02 -6.466544233262538910e-03 -3.637678921222686768e-01 -1.853089593350887299e-02 -7.075279485434293747e-03 1.722827106714248657e-01 -5.982185527682304382e-02 -1.021733358502388000e-01 9.373512864112854004e-02 -1.590824425220489502e-01
-2.132235318422317505e-01 1.102787628769874573e-01 -3.672472536563873291e-01 3.647272586822509766e-01 8.132010698318481445e-02 -3.830908238887786865e-02 9.582474827766418457e-02 9.085545688867568970e-02 1.874390542507171631e-01 1.396001279354095459e-01 1.286748051643371582e-02 -3.579124435782432556e-02 2.398441359400749207e-02 1.198688596487045288e-01 2.965433001518249512e-01 7.113126665353775024e-02 -1.486522555351257324e-01 -5.971765145659446716e-02 1.548347324132919312e-01 -5.180474743247032166e-02 -2.374216541647911072e-02 -4.440530762076377869e-02 -2.998481094837188721e-01 -2.022446841001510620e-01 3.000015616416931152e-01 -5.312444269657135010e-02 -6.048532575368881226e-02 2.505009174346923828e-01 3.012257218360900879e-01 -1.085423231124877930e-01 -1.694433987140655518e-01 -9.391674399375915527e-02
8.872372098267078400e-03 2.388677150011062622e-01 -2.691456675529479980e-01 1.654685735702514648e-01 9.607553482055664062e-02 -1.298995763063430786e-01 9.438069164752960205e-02 3.187495768070220947e-01 -5.117005202919244766e-03 -1.586595326662063599e-01 -1.686026602983474731e-01 -3.421564102172851562e-01 9.746033698320388794e-02 -1.807930916547775269e-01 5.960285663604736328e-02 -1.055546179413795471e-01 1.606122218072414398e-02 4.676165804266929626e-02 2.524871230125427246e-01 -1.841668337583541870e-01 1.826604008674621582e-01 4.671868681907653809e-02 1.092401240020990372e-02 -1.690831482410430908e-01 -3.186622262001037598e-01 -1.327908188104629517e-01 -1.543448120355606079e-01 3.755694627761840820e-01 4.052967205643653870e-02 -3.574172034859657288e-02 3.358009457588195801e-02 -1.624375432729721069e-01
4.558672383427619934e-02 -1.846879422664642334e-01 -3.014832139015197754e-01 2.784606218338012695e-01 1.840769946575164795e-01 -2.571251690387725830e-01 1.679373085498809814e-01 2.139728218317031860e-01 1.290294378995895386e-01 -9.511386603116989136e-02 -9.626422822475433350e-02 -2.429912090301513672e-01 -2.179803401231765747e-01 -2.356015741825103760e-01 -8.898124098777770996e-02 -1.233329623937606812e-01 -2.515318617224693298e-02 2.493629418313503265e-02 -9.330158680677413940e-02 -8.384475857019424438e-02 6.639817357063293457e-02 -1.114741116762161255e-01 1.157255545258522034e-01 -3.201939761638641357e-01 4.781994596123695374e-02 3.234700858592987061e-01 -1.256329715251922607e-01 2.588300704956054688e-01 2.246311455965042114e-01 4.629518464207649231e-02 8.980429917573928833e-02 3.362780809402465820e-02
8.715412020683288574e-02 1.961084604263305664e-01 -1.013828814029693604e-01 1.095546782016754150e-01 4.553359448909759521e-01 -1.062201410531997681e-01 1.420276015996932983e-01 1.875241547822952271e-01 -3.097790665924549103e-02 -2.245426177978515625e-01 -2.879529893398284912e-01 -2.977008521556854248e-01 -2.975416779518127441e-01 -1.585965454578399658e-01 1.074106991291046143e-01 3.587062060832977295e-01 -1.811895519495010376e-02 -7.745483517646789551e-02 1.807254739105701447e-02 -6.326154619455337524e-02 3.020283021032810211e-02 -5.209709703922271729e-02 -1.884947270154953003e-01 9.909846633672714233e-02 -2.468520961701869965e-02 1.535351127386093140e-01 2.929040230810642242e-02 1.959352940320968628e-01 1.076997220516204834e-01 -3.236837685108184814e-02 2.162977121770381927e-02 -2.114773243665695190e-01
6.199266389012336731e-02 -1.070695463567972183e-02 -2.820140123367309570e-01 2.839156091213226318e-01 -6.028074026107788086e-02 -3.312003100290894508e-03 -5.624748766422271729e-02 3.364688456058502197e-01 3.379777967929840088e-01 -3.702688515186309814e-01 -1.360087692737579346e-01 -1.634180396795272827e-01 2.417685240507125854e-01 -2.919870316982269287e-01 1.410194039344787598e-01 1.381922811269760132e-01 -8.169881999492645264e-02 -1.480518467724323273e-02 -7.103029638528823853e-02 1.754622161388397217e-01 -1.197052672505378723e-01 -9.825590997934341431e-02 -4.172638058662414551e-02 -6.985518336296081543e-02 -4.348979517817497253e-02 2.864622771739959717e-01 -5.225690826773643494e-02 1.122555360198020935e-01 -8.007058501243591309e-02 2.680415660142898560e-02 -2.014687061309814453e-01 1.277675628662109375e-01
-9.858905524015426636e-02 -7.611554116010665894e-02 -2.775414614006876945e-03 4.385711550712585449e-01 2.230297476053237915e-01 -2.565495371818542480e-01 5.819632485508918762e-02 3.042184412479400635e-01 4.172599315643310547e-01 1.965021714568138123e-02 -9.364456683397293091e-02 -5.472498387098312378e-02 -2.326759994029998779e-01 1.097987145185470581e-01 -1.745481858961284161e-03 5.831569805741310120e-02 -5.326932668685913086e-02 -5.169317126274108887e-02 9.827540814876556396e-02 -1.873485296964645386e-01 1.014738082885742188e-01 -1.629249751567840576e-01 -3.565035527572035789e-03 -1.737612336874008179e-01 3.225875198841094971e-01 7.528006285429000854e-02 -9.426338970661163330e-02 -1.522876024246215820e-01 2.331581562757492065e-01 -9.631887823343276978e-02 4.091359674930572510e-02 -1.870027557015419006e-02
8.217662572860717773e-02 9.409878402948379517e-02 -5.073779225349426270e-01 2.612704336643218994e-01 9.429792989976704121e-04 -1.154809519648551941e-01 1.801906973123550415e-01 4.167283698916435242e-02 2.425752133131027222e-01 -2.047774568200111389e-02 -7.350254058837890625e-02 -3.189504519104957581e-02 5.138878524303436279e-02 5.991628766059875488e-02 2.530505359172821045e-01 2.111817151308059692e-01 -9.949221462011337280e-02 -4.184312745928764343e-02 4.840975161641836166e-03 -1.612416207790374756e-01 2.276050001382827759e-01 -1.866210401058197021e-01 2.129442095756530762e-01 -3.432613611221313477e-01 1.585813760757446289e-01 1.254253834486007690e-02 -2.177588641643524170e-01 -6.078984960913658142e-02 6.683411449193954468e-02 -2.030735611915588379e-01 6.981462985277175903e-02 1.270217597484588623e-01
2.528731897473335266e-02 2.804507128894329071e-02 -2.020532488822937012e-01 2.494761049747467041e-01 -8.397679030895233154e-02 -3.697183728218078613e-02 -1.126296743750572205e-01 3.509494662284851074e-01 1.965513080358505249e-01 -2.626697421073913574e-01 -1.008670851588249207e-01 -2.155136764049530029e-01 -1.931818276643753052e-01 -1.786889135837554932e-01 3.536038696765899658e-01 1.290181130170822144e-01 -1.703586429357528687e-01 -1.109902858734130859e-01 1.921713538467884064e-02 -1.057038903236389160e-01 -4.532345756888389587e-02 -1.901733689010143280e-02 -2.800015807151794434e-01 -1.477483659982681274e-01 1.847542524337768555e-01 2.402091212570667267e-02 -1.319175809621810913e-01 1.237397044897079468e-01 2.158202379941940308e-01 -2.769576571881771088e-02 -1.250476688146591187e-01 3.002076745033264160e-01
-3.559614717960357666e-02 -1.251763701438903809e-01 -1.524717807769775391e-01 3.195284605026245117e-01 1.888946592807769775e-01 -1.500149816274642944e-01 -2.638142108917236328e-01 1.554400920867919922e-01 6.077056005597114563e-02 -2.852355539798736572e-01 -3.076493442058563232e-01 -1.723005622625350952e-01 3.910199925303459167e-02 -7.598025351762771606e-02 1.322129517793655396e-01 2.283390611410140991e-01 -1.272994875907897949e-01 -3.003590041771531105e-03 2.695540189743041992e-01 -1.878821402788162231e-01 1.336156278848648071e-01 1.085574850440025330e-01 -4.018450975418090820e-01 -1.051104739308357239e-01 -1.292595267295837402e-01 -1.130589004606008530e-02 -2.148225158452987671e-02 1.070558875799179077e-01 -4.061151668429374695e-02 8.334711194038391113e-02 -5.066993832588195801e-02 -2.306573837995529175e-01
2.063701003789901733e-01 1.125981751829385757e-02 -1.845402419567108154e-01 3.013001382350921631e-01 1.965631544589996338e-02 -1.414604932069778442e-01 1.788824349641799927e-01 2.310920059680938721e-01 3.631507456302642822e-01 -3.035154193639755249e-02 1.550008207559585571e-01 -5.935037136077880859e-02 1.405379325151443481e-01 2.188597023487091064e-01 3.256207406520843506e-01 1.221207976341247559e-01 -1.816368103027343750e-01 -9.784670919179916382e-02 1.580459177494049072e-01 7.065690308809280396e-02 -1.546236872673034668e-01 -2.484654337167739868e-01 -9.429387748241424561e-02 5.022047460079193115e-02 1.248745620250701904e-01 2.715231478214263916e-01 -1.456725150346755981e-01 2.313794940710067749e-01 -4.996114410459995270e-03 1.448659300804138184e-01 -9.804179519414901733e-02 -1.158235520124435425e-01
-1.786519587039947510e-01 -5.227317661046981812e-02 -1.434135995805263519e-02 1.663328707218170166e-01 7.801819592714309692e-02 -2.534821629524230957e-01 1.878322511911392212e-01 3.660420179367065430e-01 3.514739871025085449e-01 4.565985500812530518e-02 -9.057003259658813477e-02 -1.453050822019577026e-01 -1.966181993484497070e-01 7.713295519351959229e-02 1.184021905064582825e-01 1.514891088008880615e-01 -2.295048385858535767e-01 -1.561915278434753418e-01 8.219169825315475464e-02 -1.860088407993316650e-01 6.744360178709030151e-02 -1.449421197175979614e-01 6.536436080932617188e-02 -2.808970212936401367e-01 2.476902902126312256e-01 -5.978927016258239746e-02 -1.342748943716287613e-02 -8.905277401208877563e-02 1.667537689208984375e-01 3.130088746547698975e-01 -1.631888747215270996e-01 9.357360005378723145e-02
5.456026643514633179e-03 2.512468993663787842e-01 -3.153932094573974609e-01 3.950359672307968140e-02 4.947193711996078491e-02 -2.675370872020721436e-01 5.880123749375343323e-02 1.510731428861618042e-01 6.407415866851806641e-02 -2.613964676856994629e-01 -2.767697870731353760e-01 5.647274851799011230e-02 -1.205605193972587585e-01 -3.186289668083190918e-01 -3.486049920320510864e-02 4.589387178421020508e-01 -2.229221016168594360e-01 -3.720913454890251160e-02 3.983644768595695496e-02 -9.592251479625701904e-02 9.226287156343460083e-02 -1.931186467409133911e-01 -4.184336215257644653e-02 -2.760395221412181854e-02 8.328493684530258179e-03 1.923636049032211304e-01 -4.872768651694059372e-03 6.922518461942672729e-02 -2.071606367826461792e-01 7.599837332963943481e-02 -5.868718028068542480e-02 -2.262141108512878418e-01
-1.666840612888336182e-01 -1.306690275669097900e-01 -1.805113404989242554e-01 3.367687165737152100e-01 -1.899560093879699707e-01 -8.871379494667053223e-02 1.723351776599884033e-01 -1.441754167899489403e-03 2.872540354728698730e-01 -2.183479964733123779e-01 -1.751904934644699097e-01 -3.507299125194549561e-01 1.385331247001886368e-02 -1.826236397027969360e-01 3.457663357257843018e-01 2.745454013347625732e-01 -1.645307242870330811e-01 -6.795901805162429810e-02 -1.389929950237274170e-01 -5.948386155068874359e-03 9.444493055343627930e-02 -6.806488335132598877e-02 5.571474507451057434e-02 -1.901877522468566895e-01 1.653351336717605591e-01 -3.789126127958297729e-02 -1.768052279949188232e-01 -1.480940729379653931e-02 4.053590446710586548e-02 3.356780856847763062e-02 1.131790429353713989e-01 2.083774209022521973e-01
1.963881552219390869e-01 -1.297996100038290024e-02 -1.729558259248733521e-01 4.087163880467414856e-02 -3.601469844579696655e-02 -4.282084852457046509e-02 1.436195969581604004e-01 3.843641877174377441e-01 3.305038213729858398e-01 -1.889470778405666351e-02 -1.434693783521652222e-01 5.207958444952964783e-02 3.031702525913715363e-02 -1.452635973691940308e-01 9.452685713768005371e-03 2.069361954927444458e-01 -1.014972850680351257e-01 2.717946656048297882e-03 2.095064222812652588e-01 -2.094596177339553833e-01 2.589636147022247314e-01 -2.254084348678588867e-01 -1.858002692461013794e-01 -1.106707528233528137e-01 1.373648494482040405e-01 1.800749450922012329e-02 4.296213015913963318e-02 3.088314831256866455e-01 2.034314572811126709e-01 -1.142290160059928894e-01 -1.731593608856201172e-01 -3.111572265625000000e-01
-2.579790949821472168e-01 3.470562100410461426e-01 7.308083772659301758e-02 2.967967092990875244e-01 2.293252497911453247e-01 -2.852211594581604004e-01 1.185354813933372498e-01 1.408225148916244507e-01 -4.726806655526161194e-02 7.375358045101165771e-02 1.349884867668151855e-01 -2.888445556163787842e-01 1.561000049114227295e-01 -2.928848937153816223e-02 1.139328405261039734e-01 1.058481261134147644e-01 -3.647733926773071289e-01 1.140097305178642273e-01 8.067630976438522339e-02 -4.219621792435646057e-02 3.037709509953856468e-03 -9.757367521524429321e-02 1.857822686433792114e-01 -1.826951056718826294e-01 7.470528036355972290e-02 1.264844089746475220e-01 -3.715943172574043274e-02 2.440152168273925781e-01 -8.112867176532745361e-02 -4.114186391234397888e-02 1.230577901005744934e-01 -2.352015823125839233e-01
-5.755146220326423645e-02 8.480464667081832886e-02 -3.594544231891632080e-01 2.036730051040649414e-01 1.783698350191116333e-01 5.880020186305046082e-02 6.577519327402114868e-02 3.899686504155397415e-03 2.464605718851089478e-01 -1.670838892459869385e-01 -2.753812670707702637e-01 -3.587527871131896973e-01 -2.306065112352371216e-01 1.141777378506958485e-03 -1.351667381823062897e-02 9.315757453441619873e-02 -4.158906340599060059e-01 7.823806256055831909e-03 1.580396145582199097e-01 -2.825264036655426025e-01 1.307005435228347778e-02 -1.092437058687210083e-01 -6.443249434232711792e-02 -1.208515390753746033e-01 6.350397597998380661e-03 6.720445305109024048e-02 2.311211228370666504e-01 1.792838573455810547e-01 6.053518503904342651e-02 -7.138925790786743164e-02 -5.180420726537704468e-02 -1.170664280652999878e-01
-3.236689567565917969e-01 1.540688574314117432e-01 -8.041658252477645874e-02 3.463737368583679199e-01 1.611905395984649658e-01 -1.428151726722717285e-01 -6.086943298578262329e-02 1.096142008900642395e-01 7.679196447134017944e-02 9.705879725515842438e-03 1.131978631019592285e-02 -3.617279231548309326e-01 1.191644445061683655e-01 2.339648827910423279e-02 -2.380535192787647247e-02 1.378745585680007935e-01 -4.754244089126586914e-01 1.062116175889968872e-01 7.263875752687454224e-02 1.054944917559623718e-01 8.495235443115234375e-02 -7.435531914234161377e-02 1.307244747877120972e-01 -2.005809843540191650e-01 1.888080686330795288e-01 7.004638016223907471e-02 5.994380265474319458e-02 2.269450873136520386e-01 -4.955909773707389832e-02 -8.339898660778999329e-03 2.836067378520965576e-01 -9.632141888141632080e-02
1.745182722806930542e-01 -7.588864117860794067e-02 -1.031311377882957458e-01 3.295597136020660400e-01 1.376126334071159363e-02 2.857216633856296539e-02 1.561644077301025391e-01 3.213768899440765381e-01 3.341942727565765381e-01 -2.409761697053909302e-01 -2.325486689805984497e-01 -4.763665050268173218e-02 -8.710113912820816040e-02 9.085578471422195435e-02 2.205573767423629761e-01 6.355595588684082031e-02 3.288271650671958923e-02 1.423020809888839722e-01 1.914403736591339111e-01 -1.320367902517318726e-01 1.894887536764144897e-01 -3.582779169082641602e-01 4.578227549791336060e-02 -1.631588190793991089e-01 1.459186524152755737e-01 9.762707352638244629e-02 -3.979700058698654175e-02 2.296187877655029297e-01 8.417112380266189575e-02 -7.452116161584854126e-02 -1.939213126897811890e-01 -1.321248710155487061e-01
7.736723870038986206e-02 6.808672845363616943e-02 -1.608716845512390137e-01 3.054774701595306396e-01 1.493423827923834324e-03 -6.586605310440063477e-02 -1.829522848129272461e-01 2.610439956188201904e-01 2.191520184278488159e-01 -2.202261239290237427e-01 -1.996413990855216980e-02 -1.192389503121376038e-01 -1.224962770938873291e-01 -2.271396666765213013e-01 1.470860391855239868e-01 3.316314816474914551e-01 -6.589634716510772705e-02 1.716337352991104126e-02 3.411005735397338867e-01 8.763723820447921753e-02 2.215601205825805664e-01 -5.849773064255714417e-02 1.116034090518951416e-01 -4.357389360666275024e-02 -2.862594127655029297e-01 -6.576348841190338135e-02 1.050362437963485718e-01 2.897368669509887695e-01 1.590057015419006348e-01 1.616088300943374634e-01 1.107744127511978149e-01 -1.200790852308273315e-01
-7.331433892250061035e-02 1.508632898330688477e-01 -1.144066154956817627e-01 3.491595387458801270e-01 -4.879447072744369507e-02 -3.056102693080902100e-01 -8.038203418254852295e-02 1.118707582354545593e-01 -7.845313102006912231e-02 -2.408006936311721802e-01 -2.825698852539062500e-01 1.812697798013687134e-01 1.847158074378967285e-01 4.514172673225402832e-02 2.582698166370391846e-01 8.264308795332908630e-03 8.670837432146072388e-02 2.858318090438842773e-01 -2.891676686704158783e-02 -1.364348679780960083e-01 -4.024452995508909225e-03 -3.224996104836463928e-02 -1.528799980878829956e-01 -1.253951340913772583e-01 7.357275485992431641e-02 1.297541242092847824e-02 -3.549512922763824463e-01 2.825281620025634766e-01 2.241010069847106934e-01 1.052464023232460022e-01 8.197793737053871155e-03 -1.440661400556564331e-01
4.221169278025627136e-02 1.104590594768524170e-01 -3.083009421825408936e-01 2.786462008953094482e-01 -5.599966645240783691e-02 -2.846275568008422852e-01 -4.043650254607200623e-02 5.768664553761482239e-02 6.488258950412273407e-03 -7.890919595956802368e-02 2.676980793476104736e-01 -2.037919610738754272e-01 3.384076431393623352e-02 -1.916682720184326172e-01 1.134491860866546631e-01 7.269252836704254150e-02 1.172913461923599243e-01 -1.656851917505264282e-01 3.272267580032348633e-01 -4.451372027397155762e-01 1.327312439680099487e-01 -1.531385779380798340e-01 9.892202913761138916e-02 8.090656995773315430e-02 3.102689236402511597e-02 7.910247147083282471e-02 -1.173573918640613556e-02 -1.547024697065353394e-01 2.685728855431079865e-02 -2.655736915767192841e-02 1.291348505765199661e-02 -3.346573412418365479e-01
-1.584582775831222534e-01 3.077666759490966797e-01 1.128723472356796265e-01 1.502366364002227783e-01 -1.143830735236406326e-02 -3.299500942230224609e-01 1.000803112983703613e-01 1.667453348636627197e-01 3.618586435914039612e-02 9.015200287103652954e-02 -6.439366936683654785e-02 -3.271421492099761963e-01 8.615756779909133911e-02 -1.076765172183513641e-02 7.400432974100112915e-02 2.935216426849365234e-01 -3.794811069965362549e-01 1.032090932130813599e-01 2.075807154178619385e-01 -5.071300081908702850e-03 -2.105841934680938721e-01 -1.149646937847137451e-01 4.136130958795547485e-02 -9.974265098571777344e-02 2.283945083618164062e-01 2.700856029987335205e-01 -8.434111252427101135e-03 1.855574846267700195e-01 -3.274409100413322449e-02 -3.630592674016952515e-02 1.088368967175483704e-01 -1.934459954500198364e-01
-8.105609565973281860e-02 -1.126111149787902832e-01 -2.664875686168670654e-01 2.754478454589843750e-01 -3.509144112467765808e-02 -1.371560692787170410e-01 -7.241646945476531982e-02 2.243786156177520752e-01 3.454321622848510742e-01 -1.704435050487518311e-01 -2.134916186332702637e-01 -9.032664820551872253e-03 2.298862785100936890e-01 -5.917826294898986816e-02 1.191698536276817322e-01 1.356092393398284912e-01 -7.112751156091690063e-02 -1.185627654194831848e-01 4.763052463531494141e-01 -6.394748389720916748e-02 3.119886107742786407e-02 4.634587839245796204e-02 -2.009370774030685425e-01 -1.675465703010559082e-01 -1.978973001241683960e-01 -7.654960453510284424e-02 -5.295314267277717590e-02 7.391358166933059692e-02 -4.789084941148757935e-02 2.003610730171203613e-01 -6.717938929796218872e-03 -2.404954731464385986e-01
3.956824075430631638e-03 1.163846254348754883e-01 -3.549520075321197510e-01 -7.034822367131710052e-03 3.134664893150329590e-01 -1.222097650170326233e-01 4.665630310773849487e-02 3.493948876857757568e-01 4.520976915955543518e-02 1.242705993354320526e-02 2.002896219491958618e-01 -2.231649607419967651e-01 1.567877531051635742e-01 2.259045094251632690e-01 1.709286719560623169e-01 1.668916493654251099e-01 1.869479715824127197e-01 1.884483397006988525e-01 1.363576203584671021e-01 1.295612305402755737e-01 -1.438258290290832520e-01 5.236784461885690689e-03 -9.928102791309356689e-02 -4.007299244403839111e-01 4.484534263610839844e-02 1.011419892311096191e-01 -1.009893566370010376e-01 -9.297775477170944214e-02 5.129166319966316223e-02 1.560567915439605713e-01 2.044730484485626221e-01 3.566937893629074097e-02
3.728615411091595888e-04 8.554545789957046509e-02 -2.007015496492385864e-01 1.744090467691421509e-01 2.333580404520034790e-01 -1.188522055745124817e-01 4.324796050786972046e-02 1.158653348684310913e-01 2.779715359210968018e-01 -2.879558205604553223e-01 2.371378056704998016e-02 9.436401538550853729e-03 -2.061114758253097534e-01 -2.828606069087982178e-01 2.644104063510894775e-01 2.018290609121322632e-01 -2.720467746257781982e-01 8.822896331548690796e-02 2.617220878601074219e-01 2.516799420118331909e-02 -1.251844614744186401e-01 -4.716279357671737671e-02 -7.242962718009948730e-02 5.966085195541381836e-02 -2.228417992591857910e-01 -9.287834912538528442e-02 1.724589020013809204e-01 9.573123604059219360e-02 1.226374730467796326e-01 -1.806062906980514526e-01 1.915104836225509644e-01 -2.915034294128417969e-01
2.121773511171340942e-01 3.260542154312133789e-01 -2.644045054912567139e-01 2.482849508523941040e-01 1.997750252485275269e-01 4.099721834063529968e-02 -1.164775490760803223e-01 1.010739505290985107e-01 -2.345990687608718872e-01 -1.070001348853111267e-01 -7.576280832290649414e-02 -1.146660596132278442e-01 -4.837999120354652405e-02 5.628322437405586243e-02 1.635967567563056946e-02 4.562813043594360352e-01 9.894929826259613037e-02 3.572344407439231873e-02 3.037996292114257812e-01 -2.673796750605106354e-02 4.231752082705497742e-02 2.245963364839553833e-01 5.247499048709869385e-02 -2.999320030212402344e-01 1.337479054927825928e-01 -8.201968856155872345e-03 -1.324060261249542236e-01 1.510969847440719604e-01 -6.382220238447189331e-02 -1.671295613050460815e-01 -1.061239391565322876e-01 4.229616746306419373e-02
-1.110937744379043579e-01 3.182656466960906982e-01 -3.105429746210575104e-02 1.778536140918731689e-01 2.008738182485103607e-02 -2.127674221992492676e-01 1.289162784814834595e-01 -6.829843856394290924e-03 1.175364106893539429e-01 2.576354146003723145e-01 -1.383484303951263428e-01 -3.211977183818817139e-01 1.067922785878181458e-01 -6.389909237623214722e-02 2.963907783851027489e-03 2.772806882858276367e-01 -3.086398541927337646e-01 -7.853572815656661987e-02 1.491494178771972656e-01 -1.758722811937332153e-01 -1.541408896446228027e-01 -2.042285799980163574e-01 -3.033100254833698273e-02 -2.091358900070190430e-01 2.031158208847045898e-01 2.230374217033386230e-01 -1.164665352553129196e-02 2.651451826095581055e-01 -1.788938790559768677e-01 -1.579553238116204739e-03 1.573496609926223755e-01 -1.166874170303344727e-01
-3.694328293204307556e-02 1.614789515733718872e-01 -1.968951821327209473e-01 2.245056927204132080e-01 3.365044593811035156e-01 -1.250714957714080811e-01 -1.927049756050109863e-01 1.174568980932235718e-01 1.994703412055969238e-01 -1.102218478918075562e-01 1.766158491373062134e-01 6.253599375486373901e-02 -1.659460812807083130e-01 -1.830963045358657837e-01 2.867439985275268555e-01 -9.385143965482711792e-02 -2.113576680421829224e-01 7.994066178798675537e-02 2.579399049282073975e-01 2.400481700897216797e-01 -2.520063221454620361e-01 -6.766590476036071777e-02 -4.021314904093742371e-02 -2.100575119256973267e-01 -6.742420792579650879e-02 5.809599161148071289e-02 -2.054642885923385620e-01 1.674497425556182861e-01 2.092081457376480103e-01 2.165293544530868530e-01 6.086302176117897034e-02 5.354303121566772461e-02
1.856368780136108398e-01 -1.398653537034988403e-02 -2.301804572343826294e-01 3.445479869842529297e-01 -1.083008497953414917e-01 -9.943044185638427734e-02 -1.408654600381851196e-01 9.976973384618759155e-02 5.651255324482917786e-02 9.276983141899108887e-02 -9.702979773283004761e-02 1.085281022824347019e-03 3.882456198334693909e-02 2.407484687864780426e-02 3.388513028621673584e-01 3.068260550498962402e-01 -3.138691484928131104e-01 -9.043951518833637238e-03 -1.036901473999023438e-01 1.629966646432876587e-01 -1.004485785961151123e-01 9.261462092399597168e-02 -3.056160546839237213e-02 -4.461143612861633301e-01 -1.333199590444564819e-01 -9.237006306648254395e-02 1.723740622401237488e-02 1.763026267290115356e-01 -1.507578492164611816e-01 -1.133221462368965149e-01 2.186620086431503296e-01 -1.198563724756240845e-01
1.904414268210530281e-03 1.984516382217407227e-01 -3.533441126346588135e-01 3.173231184482574463e-01 2.176496433094143867e-03 5.687152035534381866e-03 -7.273830473423004150e-02 3.165060877799987793e-01 1.603647619485855103e-01 -1.666334569454193115e-01 -1.677629053592681885e-01 7.586769759654998779e-02 -7.797512412071228027e-02 -1.690973043441772461e-01 3.474455475807189941e-01 1.419822275638580322e-01 -1.489658355712890625e-01 -1.487840265035629272e-01 3.053641319274902344e-01 -1.177859008312225342e-01 1.792944818735122681e-01 -1.253501772880554199e-01 -3.819565847516059875e-02 -2.074830606579780579e-02 -1.784788519144058228e-01 -8.441406488418579102e-02 -3.679896518588066101e-02 3.077553212642669678e-01 4.425343126058578491e-03 2.511474676430225372e-02 1.611626148223876953e-01 -6.131523102521896362e-02
-9.520366042852401733e-02 -1.482683867216110229e-01 -4.488340020179748535e-01 3.146913349628448486e-01 -1.396645456552505493e-01 7.642389833927154541e-02 1.311435699462890625e-01 2.003901451826095581e-01 2.887850999832153320e-01 -8.816330879926681519e-02 -2.142131775617599487e-01 -1.668887436389923096e-01 2.038070410490036011e-01 -2.395573556423187256e-01 1.069393008947372437e-01 2.552943527698516846e-01 -1.907310038805007935e-01 5.725811794400215149e-02 6.769099831581115723e-02 3.164518624544143677e-02 -1.012767553329467773e-01 9.673572331666946411e-02 -9.788109362125396729e-02 -2.170496135950088501e-01 1.161861121654510498e-01 2.730448842048645020e-01 3.928299248218536377e-02 1.971192657947540283e-02 -4.424485564231872559e-02 1.491813212633132935e-01 -1.951942406594753265e-02 9.591137617826461792e-02
-1.689796894788742065e-01 2.361295968294143677e-01 -4.138838499784469604e-03 7.872234284877777100e-02 -6.197583675384521484e-02 -1.135886982083320618e-01 1.275798231363296509e-01 1.127450820058584213e-02 8.741471171379089355e-02 2.003336548805236816e-01 -1.229322478175163269e-01 -3.098973929882049561e-01 1.799674518406391144e-02 -1.114075928926467896e-01 1.355237811803817749e-01 2.243264466524124146e-01 -4.093596041202545166e-01 4.653849452733993530e-02 2.710465490818023682e-01 -1.387691348791122437e-01 -1.787169128656387329e-01 -1.664091050624847412e-01 -4.729567840695381165e-02 -1.515969038009643555e-01 1.734986007213592529e-01 2.387062907218933105e-01 -1.346224546432495117e-01 2.429347038269042969e-01 -1.620606034994125366e-01 -1.101632788777351379e-01 1.743750870227813721e-01 -2.358715683221817017e-01
1.554255932569503784e-01 2.210749536752700806e-01 6.324182264506816864e-03 1.742095947265625000e-01 3.319017589092254639e-02 -2.549149990081787109e-01 -2.580855190753936768e-01 2.534741461277008057e-01 3.861994296312332153e-02 -3.075602464377880096e-02 -3.161812573671340942e-02 -5.055379867553710938e-01 -1.001116633415222168e-01 -1.247455030679702759e-01 2.167154550552368164e-01 1.274021416902542114e-01 -2.849868237972259521e-01 -1.160909906029701233e-01 9.382195770740509033e-02 -1.580386757850646973e-01 1.054119169712066650e-01 -7.379841059446334839e-02 1.124632805585861206e-01 4.488333687186241150e-02 1.444533467292785645e-01 -1.443872600793838501e-01 1.232267841696739197e-01 1.075961887836456299e-01 1.917668581008911133e-01 -2.370240390300750732e-01 -1.541410088539123535e-01 8.347651362419128418e-02
-6.333836913108825684e-02 -1.374363899230957031e-01 -2.515275776386260986e-01 2.414979189634323120e-01 -4.004347696900367737e-02 -1.441770642995834351e-01 -2.670019865036010742e-01 3.929232805967330933e-02 2.520175576210021973e-01 -9.694864973425865173e-03 -5.060422420501708984e-02 -6.561455130577087402e-02 4.685866087675094604e-02 8.683696389198303223e-02 5.167720913887023926e-01 7.537382096052169800e-02 4.559780936688184738e-03 2.256420105695724487e-01 1.712265759706497192e-01 -2.526585161685943604e-01 5.340835452079772949e-02 -9.527900069952011108e-02 -1.159888431429862976e-01 -2.119827866554260254e-01 -5.396344698965549469e-03 2.198149412870407104e-01 -2.075149863958358765e-01 -7.524186372756958008e-02 2.750525176525115967e-01 2.141867950558662415e-02 9.349776059389114380e-02 1.049146726727485657e-01
-8.670398592948913574e-02 -8.444529771804809570e-02 -2.112387865781784058e-02 4.264274835586547852e-01 1.727774739265441895e-01 -2.515935897827148438e-01 3.175472319126129150e-01 9.758453816175460815e-02 2.461795806884765625e-01 8.132738992571830750e-03 -8.636131137609481812e-02 -1.257054358720779419e-01 1.254714876413345337e-01 3.014622926712036133e-01 8.855742961168289185e-02 8.590623736381530762e-02 -2.299198508262634277e-01 2.315066568553447723e-02 -2.956821396946907043e-02 -1.346543431282043457e-01 -1.214732453227043152e-01 -2.335729263722896576e-02 3.035596571862697601e-02 -2.193773537874221802e-01 2.827281951904296875e-01 2.068859934806823730e-01 -1.773271858692169189e-01 6.087326630949974060e-02 1.794725805521011353e-01 -2.487480640411376953e-01 2.578558959066867828e-02 6.622821092605590820e-02
-3.111658394336700439e-01 1.157020851969718933e-01 -1.056356728076934814e-01 2.781462967395782471e-01 2.516168653964996338e-01 -2.230923064053058624e-02 1.509234607219696045e-01 3.700475692749023438e-01 -1.764759868383407593e-01 1.062822192907333374e-01 8.839211612939834595e-02 -3.334560096263885498e-01 2.782726287841796875e-01 -8.762314915657043457e-02 1.485038101673126221e-01 8.928138762712478638e-02 -8.342532441020011902e-03 6.681203097105026245e-02 1.283133476972579956e-01 1.834443807601928711e-01 -3.019026480615139008e-02 5.827497690916061401e-02 -2.014986723661422729e-01 -1.414951980113983154e-01 -1.908224076032638550e-02 2.087263017892837524e-01 2.075158357620239258e-01 2.014269381761550903e-01 1.260188668966293335e-01 -1.248660236597061157e-01 -4.362434893846511841e-02 -1.436582356691360474e-01
3.587629273533821106e-02 -3.312709182500839233e-02 -1.823911219835281372e-01 4.085110723972320557e-01 3.273226320743560791e-02 -1.499688327312469482e-01 5.266800522804260254e-02 8.678158372640609741e-02 2.749987542629241943e-01 1.355893462896347046e-01 1.664925664663314819e-01 -1.862443387508392334e-01 1.053621023893356323e-01 -2.020221799612045288e-01 3.682902455329895020e-02 2.049665451049804688e-01 2.751363674178719521e-03 -8.330580592155456543e-02 5.736217275261878967e-02 -3.115672618150711060e-02 1.469525694847106934e-01 -1.526646465063095093e-01 -1.229942440986633301e-01 -2.497397512197494507e-01 -9.474896825850009918e-03 -1.186577486805617809e-03 -4.677814841270446777e-01 -7.958534359931945801e-02 2.033641785383224487e-01 -2.873645909130573273e-02 -2.810655832290649414e-01 1.785232722759246826e-01
-7.153161615133285522e-02 1.198159009218215942e-01 -1.843279898166656494e-01 2.455565184354782104e-01 2.764483988285064697e-01 -1.900872886180877686e-01 -9.905243496177718043e-05 7.620567828416824341e-02 2.544232010841369629e-01 2.263133376836776733e-01 -4.660585895180702209e-02 -1.903125196695327759e-01 1.323625743389129639e-01 2.201203815639019012e-02 2.814626097679138184e-01 3.622287213802337646e-01 1.738882213830947876e-01 2.691759765148162842e-01 1.330119073390960693e-01 -1.079466789960861206e-01 -6.878309696912765503e-02 -1.693865954875946045e-01 -3.257622569799423218e-02 1.376159340143203735e-01 2.207676023244857788e-01 8.718859404325485229e-02 -1.357612200081348419e-02 4.030526801943778992e-02 2.530827522277832031e-01 1.520991325378417969e-01 -2.666494995355606079e-02 2.315351814031600952e-01
-3.696300089359283447e-01 2.979634106159210205e-01 1.066012308001518250e-01 2.034255713224411011e-01 1.582151949405670166e-01 -2.161259651184082031e-01 -1.061444729566574097e-02 1.058141663670539856e-01 -3.007931169122457504e-03 -5.032401159405708313e-02 1.429199576377868652e-01 -3.084709644317626953e-01 1.868150532245635986e-01 -8.369198441505432129e-02 2.045581787824630737e-01 1.961840838193893433e-01 -3.105843961238861084e-01 -6.834205705672502518e-03 1.975598931312561035e-01 -7.996817678213119507e-02 -7.793823629617691040e-02 3.432551166042685509e-03 1.432618498802185059e-01 -1.387879401445388794e-01 2.490918040275573730e-01 1.637214571237564087e-01 -1.609513163566589355e-01 1.443560570478439331e-01 1.808260977268218994e-01 -1.012291759252548218e-01 1.134671196341514587e-01 -1.386128515005111694e-01
3.451791778206825256e-02 -1.682055592536926270e-01 -3.124835789203643799e-01 2.952926456928253174e-01 1.223662309348583221e-02 -1.142775937914848328e-01 2.369492352008819580e-01 3.344551622867584229e-01 3.211460709571838379e-01 -8.791668713092803955e-02 1.195987761020660400e-01 -1.784334182739257812e-01 8.424250036478042603e-02 5.247183516621589661e-02 2.277747094631195068e-01 2.228418141603469849e-01 -7.510772347450256348e-02 2.835675179958343506e-01 -6.858093291521072388e-02 8.611437678337097168e-02 -8.309568278491497040e-03 -1.151482611894607544e-01 8.011981844902038574e-02 -8.770222216844558716e-02 -7.817625254392623901e-02 2.599798440933227539e-01 -1.429162621498107910e-01 1.880734562873840332e-01 1.207341477274894714e-01 1.262390017509460449e-01 -1.313089579343795776e-01 1.822046190500259399e-01
7.622504979372024536e-02 1.844224929809570312e-01 -3.624497056007385254e-01 3.538476526737213135e-01 -3.454675152897834778e-02 -2.382630854845046997e-01 1.236979290843009949e-02 -1.055946052074432373e-01 1.688689440488815308e-01 -6.711000949144363403e-02 1.242836657911539078e-02 -2.441998124122619629e-01 3.730944544076919556e-02 1.182897090911865234e-01 2.964614629745483398e-01 1.357870697975158691e-01 2.536626458168029785e-01 -1.525613814592361450e-01 4.273340478539466858e-02 -1.755272448062896729e-01 1.289326101541519165e-01 -3.168303966522216797e-01 2.356483340263366699e-01 3.122850134968757629e-02 -1.228966116905212402e-01 1.066105812788009644e-01 -1.667835265398025513e-01 1.200332641601562500e-01 1.615753173828125000e-01 1.200026422739028931e-01 -4.627869278192520142e-02 1.212625280022621155e-01
1.041807085275650024e-01 -4.294284433126449585e-02 -1.381430309265851974e-02 4.419744610786437988e-01 6.836256384849548340e-02 -1.751827597618103027e-01 -2.539298236370086670e-01 6.198700889945030212e-02 3.443123400211334229e-01 -6.942385435104370117e-02 2.865164279937744141e-01 -2.246041595935821533e-01 -1.218805909156799316e-01 -1.755871772766113281e-01 -1.256291195750236511e-02 2.679405212402343750e-01 -3.668283671140670776e-02 1.925244331359863281e-01 1.992323249578475952e-01 9.515244513750076294e-02 -8.382542990148067474e-03 7.246281951665878296e-02 1.212750077247619629e-01 -2.328718304634094238e-01 1.705727279186248779e-01 1.307294666767120361e-01 1.641082763671875000e-01 -1.012426055967807770e-02 9.625966846942901611e-02 1.148955449461936951e-01 -8.130560070276260376e-02 -2.254463583230972290e-01
8.037235587835311890e-02 -8.572509139776229858e-02 -7.718999683856964111e-02 9.648616611957550049e-02 9.028242900967597961e-03 -7.829590886831283569e-02 -1.080167852342128754e-02 1.394523084163665771e-01 1.442061066627502441e-01 -6.642067432403564453e-02 -2.892102301120758057e-01 -1.781754046678543091e-01 -1.793599128723144531e-01 -2.181328684091567993e-01 1.280322074890136719e-01 4.713632166385650635e-01 -8.749070018529891968e-02 1.223596408963203430e-01 1.102618426084518433e-01 -3.901117444038391113e-01 -1.874261349439620972e-01 1.385465823113918304e-02 -1.240412238985300064e-02 4.185245186090469360e-02 -1.197072193026542664e-01 3.378292024135589600e-01 3.049702383577823639e-02 2.038678973913192749e-01 1.196799725294113159e-01 1.081337407231330872e-01 1.140498742461204529e-01 -2.281517684459686279e-01
-8.387435972690582275e-02 -4.583569243550300598e-02 -2.811550796031951904e-01 1.027517616748809814e-01 2.071050554513931274e-01 -1.618914157152175903e-01 -2.064586281776428223e-01 3.399192094802856445e-01 9.771509096026420593e-03 -2.460270524024963379e-01 -2.922135293483734131e-01 -2.117842249572277069e-02 1.739388518035411835e-02 -1.161140501499176025e-01 9.754140675067901611e-02 2.722545862197875977e-01 -1.732230782508850098e-01 -8.602801710367202759e-02 1.643509566783905029e-01 -4.331307113170623779e-01 3.232233971357345581e-02 -1.899055987596511841e-01 -4.565360024571418762e-02 -6.697303615510463715e-03 6.377498060464859009e-02 5.017803609371185303e-02 9.881352633237838745e-02 1.136153191328048706e-01 4.662889987230300903e-02 -2.944611012935638428e-02 1.907116025686264038e-01 -2.649043202400207520e-01
-7.303807884454727173e-03 3.142767846584320068e-01 -1.525492668151855469e-01 2.687034904956817627e-01 -1.689166575670242310e-02 -2.230827361345291138e-01 -1.379334479570388794e-01 2.527849934995174408e-02 1.857836842536926270e-01 -2.279618754982948303e-02 -5.886746197938919067e-02 -2.512314319610595703e-01 2.771986126899719238e-01 1.252374053001403809e-01 3.010473251342773438e-01 2.432563900947570801e-01 -1.422739028930664062e-01 -1.680990681052207947e-02 1.001999303698539734e-01 1.729414314031600952e-01 2.366003952920436859e-02 1.145305186510086060e-01 -4.560612887144088745e-02 -3.767539560794830322e-01 -2.333908081054687500e-01 4.382795095443725586e-02 7.969693280756473541e-03 -2.335726842284202576e-02 -1.854030787944793701e-01 1.454202979803085327e-01 -3.590182960033416748e-02 2.450684159994125366e-01
6.432344019412994385e-02 9.202193468809127808e-02 2.340259589254856110e-02 4.088859856128692627e-01 1.154746264219284058e-01 3.988984227180480957e-02 -1.869384348392486572e-01 2.565046250820159912e-01 1.579846739768981934e-01 9.613832086324691772e-02 -1.581437587738037109e-01 1.703477650880813599e-02 1.389156430959701538e-01 -1.359016746282577515e-01 1.737091094255447388e-01 2.178203873336315155e-02 -1.352402567863464355e-01 2.655346877872943878e-02 -4.923776537179946899e-02 6.881948560476303101e-02 -2.602822184562683105e-01 -2.672590017318725586e-01 -1.185533776879310608e-02 -4.489984512329101562e-01 -2.157779783010482788e-01 1.137353256344795227e-01 1.674238778650760651e-02 1.682508736848831177e-01 -2.846658527851104736e-01 -1.349366307258605957e-01 -4.664325341582298279e-02 -1.396521627902984619e-01
-8.794105052947998047e-02 2.219333797693252563e-01 -3.869006037712097168e-01 5.462804436683654785e-01 1.623569428920745850e-02 -1.329189538955688477e-01 8.084290474653244019e-02 1.295015066862106323e-01 9.389660507440567017e-02 9.322620183229446411e-02 -4.958301782608032227e-02 -2.516301572322845459e-01 2.468554116785526276e-02 7.574396580457687378e-02 8.210118114948272705e-02 -2.202419191598892212e-02 -1.066256612539291382e-01 -3.850334882736206055e-02 2.265443056821823120e-01 2.235060781240463257e-01 -1.246724501252174377e-01 -1.675323694944381714e-01 -5.115597322583198547e-02 2.627693489193916321e-02 -2.566489577293395996e-02 2.271353751420974731e-01 2.504495382308959961e-01 -8.395200222730636597e-02 4.935401305556297302e-02 2.409917116165161133e-01 -6.378963589668273926e-02 -9.567441791296005249e-02
-4.688095673918724060e-02 -2.364751547574996948e-01 -3.087571263313293457e-02 4.274663925170898438e-01 -6.579716503620147705e-02 -1.444786787033081055e-01 3.311312794685363770e-01 1.597086340188980103e-01 -4.208595678210258484e-02 -1.638683825731277466e-01 -1.411363482475280762e-01 1.030526310205459595e-02 3.644938766956329346e-02 -1.991735585033893585e-02 3.246884047985076904e-01 5.428750440478324890e-02 1.374200582504272461e-01 1.489213258028030396e-01 2.188233286142349243e-01 -1.691299378871917725e-01 -1.693558245897293091e-01 -1.076751425862312317e-01 -4.263475909829139709e-02 -2.201962918043136597e-01 -1.891102939844131470e-01 -1.013933718204498291e-01 4.988456517457962036e-02 4.896407946944236755e-02 2.674486041069030762e-01 -2.532808780670166016e-01 -2.759881876409053802e-02 -2.087996155023574829e-01
1.413432359695434570e-01 3.148572146892547607e-01 -4.807900637388229370e-02 2.682910561561584473e-01 2.383179962635040283e-01 -2.521567046642303467e-01 8.518805354833602905e-02 1.048226580023765564e-01 4.074441269040107727e-02 1.293702702969312668e-02 1.732159852981567383e-01 1.200015097856521606e-01 1.968826651573181152e-01 -3.237446025013923645e-02 2.789022922515869141e-01 4.283838570117950439e-01 6.912279129028320312e-02 8.126979321241378784e-02 3.324094712734222412e-01 -1.570794880390167236e-01 -1.386466324329376221e-01 9.724700823426246643e-03 -2.150459289550781250e-01 1.536718308925628662e-01 -3.958725929260253906e-02 -1.629155725240707397e-01 -1.401911079883575439e-01 -6.804754491895437241e-03 1.007285639643669128e-01 3.846220672130584717e-02 -7.478630542755126953e-02 1.409721523523330688e-01
7.657523453235626221e-02 1.008190400898456573e-02 -8.691468089818954468e-02 1.950237751007080078e-01 2.788177132606506348e-02 -6.415604613721370697e-03 2.852235175669193268e-02 3.246295452117919922e-01 2.246686257421970367e-02 -5.353617668151855469e-02 -3.415858000516891479e-02 -5.032210797071456909e-02 7.514669001102447510e-02 6.357578933238983154e-02 4.775631129741668701e-01 3.340558111667633057e-01 -8.525238931179046631e-02 -1.187732219696044922e-01 3.162065446376800537e-01 -1.711265183985233307e-02 7.528688758611679077e-02 -6.015805527567863464e-02 1.708808094263076782e-01 -1.320893019437789917e-01 -9.455941617488861084e-02 2.198620289564132690e-01 -1.066108420491218567e-01 -2.642687596380710602e-02 4.605714678764343262e-01 -5.704326182603836060e-02 1.426284611225128174e-01 4.851404204964637756e-02
-2.566164731979370117e-01 -8.935218304395675659e-02 -2.816618680953979492e-01 3.494141399860382080e-01 2.202881276607513428e-01 6.404104828834533691e-02 4.261582791805267334e-01 1.756821423768997192e-01 2.686395943164825439e-01 -1.491569876670837402e-01 -2.301480174064636230e-01 2.053929679095745087e-02 -4.480036348104476929e-02 -2.315078973770141602e-01 6.625586003065109253e-02 1.791184544563293457e-01 2.839478850364685059e-02 -8.092537522315979004e-02 -1.466305553913116455e-01 -1.240579113364219666e-01 -7.865177094936370850e-02 1.037482321262359619e-01 1.247785538434982300e-01 -1.867498308420181274e-01 6.135771982371807098e-03 1.353129558265209198e-02 -1.461015343666076660e-01 1.470452398061752319e-01 2.111869156360626221e-01 1.224549263715744019e-01 -7.209499925374984741e-02 1.155178993940353394e-02
2.770411372184753418e-01 1.752530336380004883e-01 -1.908454000949859619e-01 2.013663798570632935e-01 1.275934875011444092e-01 6.281647831201553345e-02 -1.337080597877502441e-01 2.599607408046722412e-01 3.415578007698059082e-01 7.746955752372741699e-02 -2.669552154839038849e-02 1.219479441642761230e-01 1.736723072826862335e-02 -6.880062073469161987e-02 3.225282430648803711e-01 2.423313260078430176e-01 -3.143992424011230469e-01 7.485267519950866699e-02 1.389848589897155762e-01 -7.943032681941986084e-02 -7.310137152671813965e-04 1.190372556447982788e-01 1.507964730262756348e-01 -2.267279624938964844e-01 -2.193271219730377197e-01 -1.969972439110279083e-02 1.081613376736640930e-01 1.463073045015335083e-01 -1.909330040216445923e-01 -1.120580360293388367e-01 -4.948260635137557983e-02 -2.289105653762817383e-01
3.069624304771423340e-03 9.202567487955093384e-02 -2.086976468563079834e-01 1.721955835819244385e-01 7.967827469110488892e-02 -1.584066152572631836e-01 6.693464517593383789e-02 4.876693710684776306e-02 6.293839216232299805e-02 -2.842546403408050537e-01 2.646031677722930908e-01 5.254408344626426697e-02 2.399244755506515503e-01 -4.352472424507141113e-01 1.769952923059463501e-01 2.847950756549835205e-01 1.535249799489974976e-01 -1.324949711561203003e-01 1.965501606464385986e-01 2.766047837212681770e-03 -1.694201491773128510e-02 1.412960886955261230e-01 -1.750442236661911011e-01 3.058398142457008362e-03 -1.939878612756729126e-01 1.257659047842025757e-01 -2.659179866313934326e-01 2.351924031972885132e-01 1.875416934490203857e-01 -1.057220026850700378e-01 3.159990161657333374e-02 -7.449293881654739380e-02
4.797715321183204651e-02 4.807477295398712158e-01 -2.185028418898582458e-02 1.963591128587722778e-01 1.370774060487747192e-01 -1.748329997062683105e-01 -2.797030471265316010e-02 6.715517491102218628e-02 1.930762529373168945e-01 5.149193853139877319e-02 -2.633163630962371826e-01 -3.381164669990539551e-01 -4.082427918910980225e-02 -1.804262399673461914e-01 2.773106694221496582e-01 1.485168784856796265e-01 -3.776140809059143066e-01 -1.909493003040552139e-03 -1.623484492301940918e-02 -3.512497246265411377e-02 -1.607331335544586182e-01 -1.948721148073673248e-02 2.814727425575256348e-01 1.207872480154037476e-02 -8.256949484348297119e-03 -1.350193768739700317e-01 4.648387432098388672e-03 4.001061245799064636e-02 9.641832113265991211e-02 -2.565370686352252960e-02 1.748262196779251099e-01 -7.751687616109848022e-02
-2.551253437995910645e-01 3.283395767211914062e-01 -2.241128124296665192e-03 2.510940134525299072e-01 2.197596430778503418e-01 -2.674080133438110352e-01 7.523889094591140747e-02 7.195089012384414673e-02 -4.931654408574104309e-02 3.798496723175048828e-02 -1.218966301530599594e-02 -3.681705892086029053e-01 1.174954846501350403e-01 -1.859634518623352051e-01 -9.333868324756622314e-02 2.387740910053253174e-01 -3.082499802112579346e-01 -1.485290229320526123e-01 9.941427409648895264e-02 -2.667470090091228485e-02 -2.620365843176841736e-02 1.748935692012310028e-02 1.002040058374404907e-01 -1.365742832422256470e-01 1.352158933877944946e-01 -4.876323044300079346e-02 -2.779056727886199951e-01 5.378610803745687008e-04 -1.892641931772232056e-02 -7.620150595903396606e-02 2.724488973617553711e-01 -2.099525034427642822e-01
-5.247457697987556458e-02 -3.073746711015701294e-02 -2.079242020845413208e-01 3.115971684455871582e-01 2.708228528499603271e-01 -9.840360283851623535e-02 2.001507729291915894e-01 8.782173693180084229e-02 1.036926209926605225e-01 -1.173514574766159058e-01 -1.453519463539123535e-01 -1.388630121946334839e-01 7.602538913488388062e-03 -6.021664291620254517e-02 -3.011417761445045471e-02 5.434449762105941772e-02 -9.264688193798065186e-02 -1.758980453014373779e-01 1.205230504274368286e-01 -2.275381535291671753e-01 -3.092202246189117432e-01 -8.371086418628692627e-02 -1.736942380666732788e-01 -2.008656114339828491e-01 2.129162661731243134e-02 1.886330842971801758e-01 7.189596444368362427e-02 3.668340742588043213e-01 3.289156258106231689e-01 7.458388060331344604e-02 -2.871485054492950439e-01 4.193391278386116028e-02
-9.144332259893417358e-02 -3.140824437141418457e-01 -1.818987429141998291e-01 2.507918477058410645e-01 6.190961226820945740e-02 -4.166427850723266602e-01 1.074418872594833374e-01 3.683473765850067139e-01 1.306021809577941895e-01 -6.998939067125320435e-02 6.008881330490112305e-02 -1.042262539267539978e-01 -2.472885400056838989e-01 -9.779445827007293701e-02 -4.065272212028503418e-02 2.138430625200271606e-02 -2.658805549144744873e-01 2.609359659254550934e-02 7.289874553680419922e-02 -5.969955399632453918e-02 9.936083853244781494e-02 -2.089601904153823853e-01 -1.351023912429809570e-01 -3.050345480442047119e-01 1.571374237537384033e-01 -7.676059380173683167e-03 -1.255396008491516113e-01 -6.147457659244537354e-02 2.449702918529510498e-01 9.629436582326889038e-02 -6.639706343412399292e-02 -5.926887970417737961e-03
3.663087263703346252e-02 1.978648155927658081e-01 -1.129287257790565491e-01 1.425531208515167236e-01 6.639909744262695312e-02 -1.011980473995208740e-01 2.734383568167686462e-02 5.964044481515884399e-02 8.566587418317794800e-02 -2.572607621550559998e-02 -2.850625813007354736e-01 -3.756900131702423096e-01 -4.133153334259986877e-02 3.003126084804534912e-01 1.227403283119201660e-01 2.305425554513931274e-01 -2.235150635242462158e-01 1.758041977882385254e-01 1.560577303171157837e-01 -1.504713743925094604e-01 -1.178371533751487732e-01 -1.101460084319114685e-01 2.436086833477020264e-01 4.920287430286407471e-02 3.663504123687744141e-02 1.669378727674484253e-01 -1.567487120628356934e-01 3.891699314117431641e-01 4.377624392509460449e-02 -2.220705300569534302e-01 1.492022275924682617e-01 -1.503045856952667236e-01
-1.125706210732460022e-01 2.079774588346481323e-01 -2.918664515018463135e-01 2.626761496067047119e-01 7.597878109663724899e-03 -9.311343729496002197e-02 1.226548552513122559e-01 8.364908397197723389e-02 4.711239039897918701e-02 9.624706208705902100e-02 -1.719357520341873169e-01 -2.383476309478282928e-02 -9.639077819883823395e-03 3.951399028301239014e-02 2.544620335102081299e-01 -4.644295200705528259e-03 -1.144885718822479248e-01 1.566561460494995117e-01 -1.230566413141787052e-03 -1.689677834510803223e-01 -1.807433962821960449e-01 -2.815262377262115479e-01 2.762447111308574677e-02 -2.431129217147827148e-01 3.527533710002899170e-01 -6.523406505584716797e-02 -4.265770018100738525e-01 7.223167456686496735e-03 2.267274707555770874e-01 -7.730466127395629883e-02 -1.806594580411911011e-01 -1.111619099974632263e-01
1.054589971899986267e-01 1.709126979112625122e-01 -1.785502284765243530e-01 6.232741847634315491e-02 1.068127527832984924e-02 -3.747141957283020020e-01 1.420485377311706543e-01 1.366927381604909897e-02 1.535396371036767960e-02 -5.767187476158142090e-02 -4.382725432515144348e-02 -3.511219322681427002e-01 -6.809149682521820068e-02 -3.420768380165100098e-01 2.983667850494384766e-01 1.575543135404586792e-01 -2.648557126522064209e-01 2.309008315205574036e-02 3.276623040437698364e-02 -3.385957777500152588e-01 -1.197321712970733643e-01 -7.561717927455902100e-02 -2.204896211624145508e-01 1.030379682779312134e-01 1.085798442363739014e-01 1.958229988813400269e-01 -4.746820032596588135e-02 2.184485495090484619e-01 -9.974119812250137329e-02 -3.641191497445106506e-02 1.199372485280036926e-01 -8.536647260189056396e-02
-1.625553518533706665e-01 -4.475766047835350037e-02 -1.196398958563804626e-01 4.227579832077026367e-01 1.534473299980163574e-01 -2.339299172163009644e-01 2.622704207897186279e-01 1.464583277702331543e-01 1.796969175338745117e-01 -1.343046128749847412e-01 5.739428102970123291e-02 2.384131774306297302e-02 3.162793442606925964e-02 2.928296569734811783e-03 7.486154139041900635e-02 1.051249131560325623e-01 -1.941754519939422607e-01 -4.901639372110366821e-02 -1.414656192064285278e-01 -1.615640372037887573e-01 1.101170927286148071e-01 4.564501286949962378e-04 -1.286320686340332031e-01 -3.210357129573822021e-01 3.598575592041015625e-01 1.373051851987838745e-01 -2.162002921104431152e-01 2.086869925260543823e-01 9.073726832866668701e-02 -2.052009701728820801e-01 -1.236716210842132568e-01 -1.262425929307937622e-01
4.536824300885200500e-03 1.727133095264434814e-01 -2.005286961793899536e-01 3.532882630825042725e-01 -1.176040470600128174e-01 -3.551992028951644897e-02 3.112238086760044098e-02 1.505029499530792236e-01 3.775316774845123291e-01 1.349573880434036255e-01 1.312543451786041260e-01 -2.146349847316741943e-01 5.438352748751640320e-02 5.662392824888229370e-02 1.912424266338348389e-01 1.090132668614387512e-01 1.321344375610351562e-01 -4.516066238284111023e-02 1.804072558879852295e-01 -8.982103317975997925e-02 1.002763286232948303e-01 -2.924270629882812500e-01 -2.978797629475593567e-02 -3.410034179687500000e-01 2.734456062316894531e-01 -1.234920471906661987e-01 -1.663196273148059845e-02 8.686717599630355835e-02 1.401759833097457886e-01 -2.367936670780181885e-01 -1.350741237401962280e-01 -1.519471853971481323e-01
2.448993325233459473e-01 -6.654129922389984131e-02 -3.551075160503387451e-01 3.536573648452758789e-01 3.203017115592956543e-01 3.460868075489997864e-02 -1.161087751388549805e-01 8.479099720716476440e-02 2.707432769238948822e-02 1.242583617568016052e-01 -9.449604153633117676e-02 1.906439661979675293e-02 -2.591311931610107422e-02 -2.017658352851867676e-01 2.227600961923599243e-01 3.595133721828460693e-01 -1.509026736021041870e-01 6.632759422063827515e-02 8.527075499296188354e-02 -6.777231395244598389e-02 7.616687566041946411e-02 1.761688143014907837e-01 1.756767034530639648e-01 -1.629380881786346436e-02 3.215703368186950684e-02 2.203932255506515503e-01 -1.007662862539291382e-01 1.856692433357238770e-01 -1.028878241777420044e-01 -2.730060517787933350e-01 6.803238391876220703e-02 -1.525141298770904541e-01
-4.523741081357002258e-03 7.227031141519546509e-02 -2.425919920206069946e-01 4.049865007400512695e-01 -6.430623680353164673e-02 2.543487958610057831e-02 2.248670160770416260e-01 1.916305571794509888e-01 2.634675502777099609e-01 -2.414339184761047363e-01 -2.418633401393890381e-01 -1.988452821969985962e-01 1.734625548124313354e-01 -3.659313023090362549e-01 9.498169273138046265e-02 5.383073911070823669e-02 -3.756334260106086731e-02 -1.103348657488822937e-01 8.587066829204559326e-02 -3.660686686635017395e-02 -8.222822099924087524e-02 7.814142107963562012e-02 1.288934648036956787e-01 -2.000651359558105469e-01 1.588821560144424438e-01 3.433809578418731689e-01 -9.067064523696899414e-02 -1.257105320692062378e-01 -3.191298246383666992e-02 9.508029371500015259e-02 -1.748299598693847656e-02 9.389622509479522705e-02
-1.667977124452590942e-01 1.035629957914352417e-01 -9.385164082050323486e-02 3.950318098068237305e-01 1.337512433528900146e-01 -3.425977528095245361e-01 -5.155143141746520996e-02 1.534455865621566772e-01 6.075223535299301147e-02 -7.462261617183685303e-02 -3.787571191787719727e-01 -6.830251216888427734e-02 4.201859235763549805e-03 -2.355006635189056396e-01 6.601297855377197266e-02 2.439900860190391541e-02 -1.868867874145507812e-02 2.518002688884735107e-02 2.747147381305694580e-01 2.264711409807205200e-01 5.411319807171821594e-02 -1.679340153932571411e-01 -5.576480180025100708e-02 6.477771699428558350e-02 1.931016743183135986e-01 -1.584913581609725952e-02 -1.681280285120010376e-01 -2.488363161683082581e-02 -1.505045592784881592e-01 -1.459960788488388062e-01 2.926173806190490723e-01 -2.347826212644577026e-01
-1.236586943268775940e-01 2.635080218315124512e-01 -1.073295995593070984e-02 1.797776520252227783e-01 -2.359418384730815887e-02 -2.728617787361145020e-01 1.281291544437408447e-01 -1.071025617420673370e-03 1.490436643362045288e-01 3.390438854694366455e-02 -1.434401720762252808e-01 -3.494552969932556152e-01 7.816176861524581909e-02 -8.571986109018325806e-02 4.327601939439773560e-02 3.740789592266082764e-01 -3.762377202510833740e-01 3.542426973581314087e-02 1.353902965784072876e-01 -5.047686398029327393e-03 -1.817142963409423828e-01 -2.057376950979232788e-01 9.985445439815521240e-02 -9.824627637863159180e-02 2.525190114974975586e-01 1.060708910226821899e-01 -7.539419829845428467e-02 2.410296350717544556e-01 -1.737350672483444214e-01 -7.101581245660781860e-02 1.251154243946075439e-01 -1.557921171188354492e-01
6.255871057510375977e-02 1.516969203948974609e-01 4.396871849894523621e-02 1.884996592998504639e-01 5.848604813218116760e-02 1.107541993260383606e-01 1.304930150508880615e-01 6.182314455509185791e-02 2.481839507818222046e-01 -9.539680927991867065e-02 -3.983335569500923157e-03 -5.193690955638885498e-02 1.286112517118453979e-01 -1.673328876495361328e-01 3.975980281829833984e-01 2.466986179351806641e-01 -4.049176275730133057e-01 1.657471954822540283e-01 -6.718238582834601402e-04 -1.373597085475921631e-01 1.985763758420944214e-01 8.488863706588745117e-02 -1.429656594991683960e-01 -3.922069966793060303e-01 -1.629560887813568115e-01 -5.714751034975051880e-02 8.607057482004165649e-02 2.058784216642379761e-01 -1.159481331706047058e-01 1.026063263416290283e-01 1.074383221566677094e-02 -1.651422679424285889e-01
-1.120234802365303040e-01 1.402287036180496216e-01 -2.102062702178955078e-01 4.029714167118072510e-01 1.617940701544284821e-02 -2.823869884014129639e-01 1.521817445755004883e-01 -1.960722170770168304e-02 1.317875385284423828e-01 -1.738082617521286011e-01 -2.996191680431365967e-01 9.513829648494720459e-02 1.730340719223022461e-01 1.145285889506340027e-01 3.949234187602996826e-01 1.709579825401306152e-01 -1.166635826230049133e-01 8.676394075155258179e-02 -3.229094147682189941e-01 1.854260116815567017e-01 -6.888295710086822510e-02 -1.489873081445693970e-01 1.138238385319709778e-01 -1.254489570856094360e-01 1.943745017051696777e-01 -7.274513132870197296e-03 -7.607786916196346283e-03 6.083888560533523560e-02 -5.844677984714508057e-02 -2.018889784812927246e-02 -2.184511162340641022e-02 -1.472944468259811401e-01
2.245752066373825073e-01 1.167962327599525452e-01 -1.880792714655399323e-02 1.269795149564743042e-01 9.537567198276519775e-02 5.743420124053955078e-02 -8.043208718299865723e-02 1.943867951631546021e-01 8.597598969936370850e-02 -8.636144548654556274e-02 -2.078340388834476471e-02 -9.777098894119262695e-02 1.893362402915954590e-01 -2.084932290017604828e-02 4.076514244079589844e-01 2.044716030359268188e-01 -2.209893763065338135e-01 5.863457918167114258e-03 1.966310143470764160e-01 5.866494029760360718e-02 1.163350939750671387e-01 -2.798496745526790619e-02 9.732633829116821289e-02 -1.891313493251800537e-01 -3.008979558944702148e-01 1.635787636041641235e-01 -4.404616057872772217e-01 5.730917304754257202e-02 3.468485772609710693e-01 -4.531862586736679077e-02 -7.875033468008041382e-02 1.163895358331501484e-04
-2.666010558605194092e-01 3.336323499679565430e-01 -1.987042278051376343e-01 1.321334093809127808e-01 3.400458395481109619e-01 -2.105501592159271240e-01 -5.755569040775299072e-02 7.621499150991439819e-02 1.638034880161285400e-01 2.045268863439559937e-01 8.931871503591537476e-02 -4.220354370772838593e-03 -2.054960932582616806e-03 4.670025780797004700e-02 4.882704019546508789e-01 -7.890172419138252735e-04 7.165309041738510132e-03 2.389225363731384277e-01 6.975142750889062881e-03 4.954741802066564560e-03 -1.184485554695129395e-01 -2.789894342422485352e-01 -1.642136834561824799e-02 -2.668861448764801025e-01 -4.098626226186752319e-02 1.777245402336120605e-01 2.804263308644294739e-02 1.767869479954242706e-02 5.092068016529083252e-02 1.161008551716804504e-01 -5.162791907787322998e-02 2.569866739213466644e-02
1.422308683395385742e-01 4.774410277605056763e-02 -2.873834073543548584e-01 2.828025221824645996e-01 4.055067151784896851e-02 1.735333800315856934e-01 3.561756908893585205e-01 2.888126969337463379e-01 2.792220115661621094e-01 -1.702894419431686401e-01 -1.406517624855041504e-01 -7.791414856910705566e-02 1.577975451946258545e-01 -1.196001619100570679e-01 7.534538209438323975e-02 3.654250800609588623e-01 -8.330491930246353149e-02 -9.530396759510040283e-02 -4.506633430719375610e-02 -8.290020050480961800e-04 -2.809467911720275879e-01 8.162742853164672852e-02 -3.194113820791244507e-02 2.641672268509864807e-02 -8.097695559263229370e-02 9.458121657371520996e-02 -1.491166055202484131e-01 1.510115414857864380e-01 2.169834226369857788e-01 2.140379101037979126e-01 5.319347977638244629e-02 5.045296624302864075e-03
6.882808357477188110e-02 -5.831505358219146729e-02 -1.217221245169639587e-01 1.848687082529067993e-01 -3.882776945829391479e-02 -2.782116234302520752e-01 2.957289218902587891e-01 1.361994352191686630e-02 3.311738669872283936e-01 -1.971986517310142517e-02 -6.471135467290878296e-02 -1.769383400678634644e-01 1.695037931203842163e-01 -1.055567115545272827e-01 8.209944516420364380e-02 4.404291510581970215e-01 -3.028386235237121582e-01 1.259462386369705200e-01 -3.781506046652793884e-02 3.564762324094772339e-02 7.460720092058181763e-02 -7.597048580646514893e-02 1.397768706083297729e-01 -2.385652214288711548e-01 2.236244976520538330e-01 -5.825550854206085205e-02 -1.677354574203491211e-01 7.473444938659667969e-02 8.332318067550659180e-02 -7.762790471315383911e-02 -1.965899914503097534e-01 2.310101240873336792e-01
9.216908365488052368e-02 -1.508835554122924805e-01 -6.666310876607894897e-02 1.741984188556671143e-01 9.563122689723968506e-02 -2.550880312919616699e-01 1.816396862268447876e-01 3.545598685741424561e-01 2.454469650983810425e-01 -2.416606098413467407e-01 -1.521756201982498169e-01 -2.438115887343883514e-02 -2.818268239498138428e-01 3.820384293794631958e-02 7.502012304030358791e-04 5.823830142617225647e-02 -1.768917143344879150e-01 1.268308330327272415e-02 1.457288563251495361e-01 1.042303442955017090e-02 8.106119930744171143e-02 -1.078281998634338379e-01 -1.087054461240768433e-01 -4.877149164676666260e-01 -8.977175503969192505e-02 2.231744863092899323e-02 -1.094000115990638733e-01 -9.890611469745635986e-02 3.232885003089904785e-01 1.240030378103256226e-01 -2.999865449965000153e-02 -5.076818913221359253e-02
-4.817486554384231567e-02 1.159890666604042053e-01 -2.368934303522109985e-01 4.209398627281188965e-01 7.130768895149230957e-02 -5.913504585623741150e-02 3.434505462646484375e-01 7.169690728187561035e-02 1.543820649385452271e-01 -1.114262714982032776e-01 -1.091092303395271301e-01 -2.014836668968200684e-02 1.707386374473571777e-01 7.210714370012283325e-02 1.317114531993865967e-01 5.530515685677528381e-03 -2.730555087327957153e-02 1.554286926984786987e-01 1.125850453972816467e-01 -1.582890003919601440e-01 1.491164118051528931e-01 -1.556892246007919312e-01 -2.146530300378799438e-01 -2.501359283924102783e-01 2.937770783901214600e-01 4.007561504840850830e-02 -4.632833972573280334e-02 1.435845345258712769e-01 2.772889435291290283e-01 -1.846510469913482666e-01 -1.718351244926452637e-01 -2.236219644546508789e-01
-1.439734455198049545e-02 -1.204874217510223389e-01 -1.773698627948760986e-01 5.334318876266479492e-01 -2.062093466520309448e-03 8.792612701654434204e-02 6.788548082113265991e-02 1.405349969863891602e-01 2.210075408220291138e-01 -1.090665534138679504e-01 -1.585721224546432495e-01 -1.351080983877182007e-01 -3.157980740070343018e-02 -4.027668833732604980e-01 2.515640258789062500e-01 1.880705952644348145e-01 1.099643185734748840e-01 -1.073776260018348694e-01 4.498913884162902832e-02 1.422097086906433105e-01 -5.314520001411437988e-02 7.174002379179000854e-02 -8.406822383403778076e-02 -2.387575358152389526e-01 9.756638109683990479e-02 -8.490651100873947144e-02 1.815451681613922119e-01 1.030834242701530457e-01 1.487163007259368896e-01 1.351574808359146118e-01 2.158200889825820923e-01 -7.726921886205673218e-02
-1.632524728775024414e-01 2.442478202283382416e-02 -1.862081736326217651e-01 9.123211354017257690e-02 -3.013553470373153687e-02 -3.921282887458801270e-01 2.520155906677246094e-01 3.709043860435485840e-01 -5.758166778832674026e-03 -1.266143918037414551e-01 6.258238852024078369e-02 -7.936271280050277710e-02 2.778486609458923340e-01 -1.775851398706436157e-01 1.326329410076141357e-01 -6.577576696872711182e-02 -1.990022957324981689e-01 -5.786504223942756653e-02 1.820765137672424316e-01 6.568059325218200684e-02 1.875173449516296387e-01 -1.258974820375442505e-01 7.578435470350086689e-04 2.283735945820808411e-02 2.383491843938827515e-01 1.935537755489349365e-01 -1.303512901067733765e-01 -3.467789664864540100e-02 1.804006695747375488e-01 8.810313045978546143e-02 -2.062014639377593994e-01 -2.997046709060668945e-01
-1.318535059690475464e-01 2.338155359029769897e-01 -1.122484281659126282e-01 3.985098898410797119e-01 1.556973755359649658e-01 -1.263429373502731323e-01 -1.969144046306610107e-01 1.745595633983612061e-01 -1.699331623967736959e-04 -8.058425784111022949e-02 4.564694315195083618e-02 -2.302743941545486450e-01 1.172717809677124023e-01 4.048222675919532776e-02 -1.981095522642135620e-01 3.452679216861724854e-01 -1.213961094617843628e-01 1.928122490644454956e-01 -1.460861414670944214e-03 -2.318252027034759521e-01 -5.725733563303947449e-02 1.719042807817459106e-01 -2.916259467601776123e-01 -1.939791291952133179e-01 4.520510882139205933e-02 -4.560705274343490601e-03 1.221277192234992981e-01 -7.282478734850883484e-03 -1.933107897639274597e-02 -2.062696516513824463e-01 3.006668984889984131e-01 1.078694965690374374e-02
-7.548690587282180786e-02 5.970055237412452698e-02 -2.153318226337432861e-01 1.525449156761169434e-01 2.464136779308319092e-01 -1.572808921337127686e-01 -1.157286912202835083e-01 1.721655875444412231e-01 -1.590146496891975403e-02 -3.661073148250579834e-01 -1.245509386062622070e-01 -2.349572181701660156e-01 -5.977255851030349731e-02 -1.864092051982879639e-01 2.832528352737426758e-01 1.733132451772689819e-01 -3.445525467395782471e-01 -2.490067929029464722e-01 -5.496119335293769836e-02 -1.541194319725036621e-01 -2.244250178337097168e-01 -3.219195455312728882e-02 2.720444500446319580e-01 2.856110595166683197e-02 -3.309650719165802002e-02 -6.984625756740570068e-02 3.550055995583534241e-02 1.363779902458190918e-01 -1.006698012351989746e-01 6.233136355876922607e-02 -1.746850907802581787e-01 -1.868790686130523682e-01
2.453116886317729950e-02 2.632752954959869385e-01 -2.232487350702285767e-01 2.536557316780090332e-01 3.913550078868865967e-02 -9.242164343595504761e-02 -1.538465470075607300e-01 8.466956764459609985e-02 1.675671637058258057e-01 -1.547274291515350342e-01 -1.445366591215133667e-01 -2.808739244937896729e-01 -5.912424623966217041e-02 -1.636977307498455048e-02 6.829826533794403076e-02 1.260216832160949707e-01 2.355995923280715942e-01 -1.068043243139982224e-02 2.751728892326354980e-01 -1.592538505792617798e-01 2.793450057506561279e-01 -3.374263048171997070e-01 1.162771135568618774e-01 -6.765577197074890137e-02 -2.352071851491928101e-01 2.233895808458328247e-01 -1.071492433547973633e-01 -1.036270111799240112e-01 3.212762475013732910e-01 -2.645552717149257660e-02 3.823635634034872055e-03 2.851732634007930756e-02
-1.987140029668807983e-01 -1.870063543319702148e-01 -1.244739368557929993e-01 2.492348104715347290e-01 1.300994455814361572e-01 -2.183212339878082275e-01 3.832296133041381836e-01 3.433274626731872559e-01 2.218648344278335571e-01 -1.015675067901611328e-02 -1.609848737716674805e-01 -3.880970180034637451e-03 -1.205499991774559021e-01 7.440992444753646851e-02 1.338040530681610107e-01 2.047466039657592773e-01 -1.747004389762878418e-01 -4.232312366366386414e-02 3.411079198122024536e-02 -1.702921241521835327e-01 9.264395385980606079e-02 -2.673380970954895020e-01 -9.281331300735473633e-02 -2.167018800973892212e-01 1.268991231918334961e-01 -2.274469099938869476e-02 1.539084762334823608e-01 -2.015247941017150879e-01 1.323164999485015869e-01 1.691711544990539551e-01 1.315713673830032349e-01 -1.448770761489868164e-01
1.262440532445907593e-01 -2.585647404193878174e-01 -4.704400300979614258e-01 1.809158474206924438e-01 4.076132550835609436e-02 -4.183759987354278564e-01 1.077550128102302551e-01 1.961567103862762451e-01 1.445193439722061157e-01 -1.160972341895103455e-01 5.593737587332725525e-02 -1.562418192625045776e-01 2.698717452585697174e-02 3.030913881957530975e-02 1.235153302550315857e-01 3.277024030685424805e-01 8.416412025690078735e-02 6.892388314008712769e-02 1.415976881980895996e-01 -8.872361481189727783e-02 4.186346009373664856e-02 -5.409082397818565369e-02 -7.949335873126983643e-02 -8.488062769174575806e-02 5.447940900921821594e-03 2.469142377376556396e-01 3.043235838413238525e-02 9.792634844779968262e-02 1.101106703281402588e-01 8.984844386577606201e-02 -2.193876206874847412e-01 2.288642525672912598e-01
-9.059239923954010010e-02 6.849500536918640137e-02 -3.625856935977935791e-01 2.903691828250885010e-01 1.454859972000122070e-01 -1.502645611763000488e-01 -9.294708073139190674e-02 2.261716723442077637e-01 1.118526607751846313e-01 -3.050066232681274414e-01 -2.657372355461120605e-01 -1.325295120477676392e-01 -1.626587212085723877e-01 -1.921430677175521851e-01 1.212275102734565735e-01 1.671024411916732788e-01 -2.657781541347503662e-01 3.745436668395996094e-02 3.155435621738433838e-01 -6.509154289960861206e-02 8.876214176416397095e-02 -1.952217370271682739e-01 -2.472385950386524200e-02 1.208981797099113464e-01 -1.571958959102630615e-01 2.847948484122753143e-02 1.438965946435928345e-01 2.624852061271667480e-01 -3.462380915880203247e-02 3.310745954513549805e-02 -5.250565335154533386e-02 -1.040298119187355042e-01
-8.314492553472518921e-02 -1.789567172527313232e-01 5.632382258772850037e-02 2.484474778175354004e-01 3.052873015403747559e-01 -5.291056632995605469e-01 8.712134510278701782e-02 2.216065376996994019e-01 1.389400064945220947e-01 -1.122735664248466492e-01 -5.720973387360572815e-02 2.687271917238831520e-03 -6.321048736572265625e-02 3.677942231297492981e-02 3.173893094062805176e-01 1.445247232913970947e-01 -2.442189678549766541e-02 1.913129724562168121e-02 -1.413162052631378174e-01 8.532005548477172852e-02 -3.973497822880744934e-02 1.861875317990779877e-02 1.738284677267074585e-01 -2.673629820346832275e-01 -1.836097985506057739e-01 -4.724687337875366211e-02 1.737962365150451660e-01 9.568073786795139313e-03 2.430311292409896851e-01 5.764222890138626099e-02 2.041715532541275024e-01 4.469234496355056763e-02
-3.935314714908599854e-03 -1.957052946090698242e-01 -2.193717509508132935e-01 3.125232756137847900e-01 -8.351836353540420532e-02 -9.834318608045578003e-02 1.523365080356597900e-01 5.471441894769668579e-02 2.367183268070220947e-01 -6.396869570016860962e-02 -5.754640698432922363e-02 -2.989886105060577393e-01 1.299089640378952026e-01 -2.179840803146362305e-01 7.451628148555755615e-02 3.754171729087829590e-01 -5.120880901813507080e-02 4.192540422081947327e-02 1.552925258874893188e-01 -7.251810282468795776e-02 1.191619411110877991e-01 -5.891784280538558960e-02 1.176546737551689148e-01 -2.046775370836257935e-01 1.962245255708694458e-01 1.194390803575515747e-01 -2.719949483871459961e-01 1.366696059703826904e-01 -1.450649462640285492e-02 -3.567046225070953369e-01 -9.007995948195457458e-03 1.708931475877761841e-01
-2.867718338966369629e-01 -1.325374394655227661e-01 -2.797553539276123047e-01 2.958633303642272949e-01 1.246784999966621399e-01 -2.302861064672470093e-01 3.439326286315917969e-01 3.142927885055541992e-01 1.414360553026199341e-01 1.750989705324172974e-01 -1.744125187397003174e-01 -1.227884646505117416e-02 1.704098284244537354e-01 3.238384798169136047e-02 2.722748517990112305e-01 7.964814454317092896e-02 1.020200327038764954e-01 2.292316108942031860e-01 -1.564333774149417877e-02 -1.432592887431383133e-02 6.082541868090629578e-02 5.585487186908721924e-02 7.039675861597061157e-02 -1.092874109745025635e-01 5.536095798015594482e-02 1.243412494659423828e-01 -3.566285222768783569e-02 -1.726427488029003143e-02 2.529114782810211182e-01 2.337256520986557007e-01 -9.984651952981948853e-02 -1.455017030239105225e-01
2.973090671002864838e-02 1.407589912414550781e-01 -3.096036612987518311e-01 4.732356667518615723e-01 2.115738391876220703e-01 -5.541195627301931381e-03 5.076361075043678284e-02 1.796262115240097046e-01 -1.818563230335712433e-02 -2.639543414115905762e-01 -5.893667042255401611e-02 -9.108420461416244507e-02 -1.584840714931488037e-01 -2.569713629782199860e-02 1.671365648508071899e-01 2.054087519645690918e-01 -1.125098317861557007e-01 1.521899849176406860e-01 -6.032340601086616516e-02 3.607342252507805824e-03 -1.816698014736175537e-01 7.524111866950988770e-02 -7.816255837678909302e-02 -1.869273185729980469e-01 5.274572223424911499e-02 2.240820229053497314e-01 2.884774804115295410e-01 -1.829938441514968872e-01 3.157780468463897705e-01 3.657301142811775208e-02 -9.481094032526016235e-02 5.701230838894844055e-02
1.546814572066068649e-02 2.083932980895042419e-02 -1.159675046801567078e-01 2.259740084409713745e-01 9.799186885356903076e-02 -1.802383922040462494e-02 1.227903515100479126e-01 8.921058848500251770e-03 2.274161875247955322e-01 -2.837768793106079102e-01 -5.956219509243965149e-02 -4.591159150004386902e-02 2.280198186635971069e-01 1.769947074353694916e-02 -7.779328525066375732e-02 2.165724486112594604e-01 -1.260114833712577820e-02 1.958864554762840271e-02 4.545298963785171509e-02 -2.563649117946624756e-01 -1.785378158092498779e-01 -2.510520815849304199e-01 -2.166651003062725067e-02 -4.368657767772674561e-01 -8.028387278318405151e-02 1.391053050756454468e-01 2.364569306373596191e-01 3.164069056510925293e-01 1.016713604331016541e-01 1.674344539642333984e-01 -2.197420597076416016e-01 -2.086386084556579590e-01
1.406289786100387573e-01 -1.444176882505416870e-01 -8.295297622680664062e-02 3.256817758083343506e-01 1.215538904070854187e-01 -3.056432306766510010e-01 3.029637038707733154e-01 1.551962345838546753e-01 2.086941599845886230e-01 -4.358754307031631470e-02 -5.807366594672203064e-02 5.189262796193361282e-03 7.083439081907272339e-02 -7.708966732025146484e-03 9.819274395704269409e-02 3.630961775779724121e-01 -3.308647125959396362e-02 -1.904461532831192017e-02 6.202629581093788147e-02 1.086022853851318359e-01 3.511051461100578308e-02 -2.194760367274284363e-02 1.718333214521408081e-01 -3.683424890041351318e-01 3.034812808036804199e-01 7.605788856744766235e-02 -3.067876696586608887e-01 -4.979195818305015564e-02 -3.206910565495491028e-02 -6.165705248713493347e-02 1.853060349822044373e-02 2.080086022615432739e-01
1.370609551668167114e-01 1.544271111488342285e-01 -1.730765700340270996e-01 3.182822763919830322e-01 2.567135691642761230e-01 -1.055120006203651428e-01 6.229830533266067505e-02 1.028571128845214844e-01 1.031524538993835449e-01 -2.035497575998306274e-01 -8.464132435619831085e-03 -5.201859474182128906e-01 2.354332655668258667e-01 -1.371978968381881714e-01 -2.034687995910644531e-02 1.660342365503311157e-01 -1.247735694050788879e-01 7.482112199068069458e-02 3.118943572044372559e-01 -2.278934791684150696e-02 -9.515155106782913208e-02 1.856349110603332520e-01 -1.448935568332672119e-01 1.126144304871559143e-01 -3.052428737282752991e-02 1.896214038133621216e-01 1.314329057931900024e-01 1.460104286670684814e-01 -1.018918976187705994e-01 -3.081306628882884979e-02 -1.628602892160415649e-01 -1.223755069077014923e-02
7.448334246873855591e-02 -1.705090552568435669e-01 -1.133250519633293152e-01 3.633900880813598633e-01 1.601792685687541962e-02 -2.870231121778488159e-02 2.564291656017303467e-01 3.019981682300567627e-01 -1.575421914458274841e-02 -1.374580264091491699e-01 3.708245977759361267e-02 -1.303178668022155762e-01 2.729244232177734375e-01 -2.891097664833068848e-01 2.183606475591659546e-01 5.982140824198722839e-02 -4.062620699405670166e-01 -4.426118917763233185e-03 1.802390664815902710e-01 -2.098494470119476318e-01 -1.299231797456741333e-01 1.789194643497467041e-01 -8.472508192062377930e-02 8.886191993951797485e-03 1.516135036945343018e-01 1.078009903430938721e-01 3.612847626209259033e-02 -3.784784674644470215e-02 -1.910873502492904663e-01 9.086034446954727173e-02 -1.112793833017349243e-01 -1.528808772563934326e-01
2.273233979940414429e-01 3.376441076397895813e-02 1.527018547058105469e-01 2.851302623748779297e-01 1.749646812677383423e-01 -4.170943424105644226e-02 -1.796483993530273438e-01 6.735369563102722168e-02 1.546273380517959595e-01 -9.158207476139068604e-02 1.260287016630172729e-01 -3.608946502208709717e-01 -9.118204563856124878e-02 -2.659283876419067383e-01 1.638566255569458008e-01 3.258485198020935059e-01 -2.117178440093994141e-01 1.717172265052795410e-01 1.070035900920629501e-02 4.618011787533760071e-02 7.967791706323623657e-02 -9.550857543945312500e-02 -1.199115961790084839e-01 -2.834146618843078613e-01 2.762367725372314453e-01 1.338459849357604980e-01 1.001857221126556396e-01 -1.725788116455078125e-01 1.291229724884033203e-01 1.911172270774841309e-01 -1.416533812880516052e-02 -9.353259205818176270e-02
-2.934777736663818359e-02 8.067154139280319214e-02 -1.854716390371322632e-01 3.284958600997924805e-01 2.366018146276473999e-01 -3.152185380458831787e-01 2.912270836532115936e-02 5.239269137382507324e-02 2.308079451322555542e-01 3.044647574424743652e-01 1.150106489658355713e-01 1.098429504781961441e-02 5.054124444723129272e-02 -1.834231615066528320e-01 5.486107617616653442e-02 3.499104380607604980e-01 -1.289777904748916626e-01 6.689005345106124878e-02 3.578591644763946533e-01 -5.781175196170806885e-02 -1.004964113235473633e-01 -2.030168920755386353e-01 1.610751599073410034e-01 -1.527738664299249649e-02 5.707162246108055115e-02 -2.102303355932235718e-01 -8.560047298669815063e-02 5.792391672730445862e-02 1.961435936391353607e-02 2.166357040405273438e-01 -8.878342807292938232e-02 1.645501852035522461e-01
-5.845884326845407486e-03 2.528296411037445068e-01 3.779279813170433044e-02 1.494120061397552490e-01 6.726820021867752075e-02 -3.538481593132019043e-01 8.256353437900543213e-02 8.512923121452331543e-02 1.877864822745323181e-03 1.031856015324592590e-01 -2.491729333996772766e-02 -4.429322183132171631e-01 -1.490196734666824341e-01 -1.332952082157135010e-01 1.802821755409240723e-01 2.232686281204223633e-01 -2.381227910518646240e-01 -1.214827448129653931e-01 9.824713692069053650e-03 -1.247338857501745224e-02 -1.713816970586776733e-01 4.959524050354957581e-02 4.344331845641136169e-02 -2.131528109312057495e-01 2.068624049425125122e-01 -1.798443943262100220e-01 -2.350521981716156006e-01 1.162922903895378113e-01 -1.128473356366157532e-01 -1.797470450401306152e-01 1.869084537029266357e-01 -2.528925240039825439e-01
1.831012964248657227e-01 3.232424557209014893e-01 -1.297748088836669922e-01 -2.946155704557895660e-02 4.821734910365194082e-04 -2.770859897136688232e-01 2.215477079153060913e-01 2.647455334663391113e-01 7.814960181713104248e-02 2.592752128839492798e-02 2.481842786073684692e-02 -3.096086382865905762e-01 -4.360762238502502441e-02 9.658917039632797241e-02 1.846375167369842529e-01 4.264698028564453125e-01 -7.993920892477035522e-02 9.307028353214263916e-02 2.741528488695621490e-02 -4.022089838981628418e-01 -7.287973165512084961e-02 -8.269043266773223877e-02 -1.323184370994567871e-01 1.192448064684867859e-01 1.547080427408218384e-01 1.155403554439544678e-01 7.898429781198501587e-02 6.950197368860244751e-02 -6.010123342275619507e-02 9.317215532064437866e-02 1.195774003863334656e-01 -1.465563029050827026e-01
3.671719878911972046e-02 1.422874629497528076e-01 -1.741551756858825684e-01 2.325251102447509766e-01 3.981817513704299927e-03 -3.639757633209228516e-01 1.805750578641891479e-01 1.268704980611801147e-01 4.036858677864074707e-02 -1.427934169769287109e-01 4.914014041423797607e-02 1.126259844750165939e-02 4.211943149566650391e-01 -4.554468020796775818e-02 6.149841845035552979e-02 2.854747176170349121e-01 -3.406566083431243896e-01 2.586496062576770782e-02 9.880141168832778931e-02 5.530414357781410217e-02 -6.600625813007354736e-02 -1.996373385190963745e-02 -1.797805912792682648e-02 -2.015220969915390015e-01 -3.385242223739624023e-01 -8.424388617277145386e-02 -5.268186330795288086e-02 6.964199244976043701e-02 -1.413794755935668945e-01 3.696613758802413940e-02 1.427983045578002930e-01 2.778477370738983154e-01
2.004564404487609863e-01 8.703841269016265869e-02 -3.216851651668548584e-01 4.297452867031097412e-01 1.358184963464736938e-01 -4.946565255522727966e-02 -5.953870713710784912e-02 4.629105329513549805e-01 -3.659034892916679382e-02 -6.587515026330947876e-02 1.928316801786422729e-02 -3.284180536866188049e-03 -9.681122004985809326e-02 -2.321175634860992432e-01 3.201775848865509033e-01 2.177348434925079346e-01 -1.060956418514251709e-01 1.538582593202590942e-01 1.373697668313980103e-01 4.970421642065048218e-02 -2.212228439748287201e-02 8.521893620491027832e-02 5.264016985893249512e-02 1.561463922262191772e-01 -1.207372397184371948e-01 1.098531708121299744e-01 1.690872758626937866e-01 1.272946447134017944e-01 -4.335108399391174316e-02 -6.469465792179107666e-02 4.518046602606773376e-02 -1.881509572267532349e-01
-7.101968675851821899e-02 5.224127694964408875e-02 -1.629867255687713623e-01 3.278909623622894287e-01 1.924229115247726440e-01 -7.782486081123352051e-02 -1.588066369295120239e-01 1.289076656103134155e-01 1.599413901567459106e-01 -9.277354925870895386e-02 -2.718326747417449951e-01 6.771436333656311035e-02 -7.948915474116802216e-03 7.073359936475753784e-02 1.591283679008483887e-01 3.452085852622985840e-01 -1.424322724342346191e-01 -2.365281060338020325e-02 4.561365842819213867e-01 -1.512772287242114544e-03 1.938046813011169434e-01 -1.862147301435470581e-01 -2.525458633899688721e-01 -5.522733181715011597e-02 -2.211920917034149170e-01 4.312513768672943115e-02 -1.424585748463869095e-02 2.277864515781402588e-01 4.756634309887886047e-02 4.372719675302505493e-02 8.736191689968109131e-02 -1.683724224567413330e-01
2.867998480796813965e-01 -1.212137471884489059e-02 2.002898976206779480e-02 -3.779555857181549072e-02 3.284246027469635010e-01 -3.404847085475921631e-01 1.154269576072692871e-01 1.918226033449172974e-01 1.609311699867248535e-01 -1.528161913156509399e-01 -1.911043971776962280e-01 -4.441780447959899902e-01 -1.663260161876678467e-01 -5.013484880328178406e-02 1.387564986944198608e-01 3.058499693870544434e-01 -5.936207249760627747e-02 -4.757848009467124939e-02 1.796451359987258911e-01 -3.084830045700073242e-01 9.063623845577239990e-02 -8.205288089811801910e-03 -1.243273988366127014e-01 4.276190325617790222e-02 -4.103066027164459229e-02 1.071383431553840637e-01 1.070553138852119446e-01 1.738375872373580933e-01 2.370237372815608978e-02 2.474968694150447845e-02 4.345390480011701584e-03 -3.146260604262351990e-02
5.935538187623023987e-02 -4.108681343495845795e-03 -1.676732301712036133e-01 4.635719358921051025e-01 7.262593507766723633e-02 -1.408956050872802734e-01 -2.629037499427795410e-01 1.400221586227416992e-01 4.984051734209060669e-02 6.445375271141529083e-03 -3.884350135922431946e-02 -3.977683782577514648e-01 9.954208135604858398e-02 -1.619980782270431519e-01 -3.651835396885871887e-02 9.818123281002044678e-02 -1.432917416095733643e-01 -2.212318331003189087e-01 1.551802828907966614e-02 8.195636421442031860e-02 -4.264691174030303955e-01 -4.884175956249237061e-02 -9.552135318517684937e-02 1.644722931087017059e-02 -1.794081032276153564e-01 -1.604718565940856934e-01 1.078033149242401123e-01 1.889640279114246368e-02 1.842235773801803589e-01 -1.536087840795516968e-01 -1.672515720129013062e-01 -6.857612729072570801e-02
9.012273699045181274e-02 4.566320180892944336e-01 -1.631047725677490234e-01 2.036257684230804443e-01 1.848845034837722778e-01 -1.286054551601409912e-01 -1.817639544606208801e-02 3.734218180179595947e-01 -5.537055060267448425e-02 -3.315943852066993713e-02 4.697777330875396729e-02 -2.234257757663726807e-01 3.102341294288635254e-01 -3.762347996234893799e-02 6.029407307505607605e-02 2.922085821628570557e-01 -8.441571891307830811e-02 -1.642001271247863770e-01 2.220453768968582153e-01 -1.612245291471481323e-01 2.558663487434387207e-01 1.296045631170272827e-01 -5.966517329216003418e-02 6.642985343933105469e-02 1.162175834178924561e-01 -3.050201013684272766e-02 1.348489336669445038e-02 1.195376887917518616e-01 -2.033924311399459839e-01 -4.483033716678619385e-02 -9.938659518957138062e-02 -6.498383358120918274e-03
2.303867228329181671e-02 1.612006872892379761e-02 7.443200051784515381e-02 3.067187070846557617e-01 2.451008558273315430e-01 -3.928771018981933594e-01 8.267542719841003418e-02 2.748744748532772064e-02 3.179840743541717529e-02 -1.741901338100433350e-01 2.767808921635150909e-02 1.391739211976528168e-02 -7.732848171144723892e-03 -2.773772478103637695e-01 3.665482401847839355e-01 7.656028028577566147e-03 -1.208427771925926208e-01 -4.048251360654830933e-02 1.919865459203720093e-01 -9.231248497962951660e-02 -9.850605577230453491e-02 4.662246629595756531e-02 1.329893525689840317e-02 -3.059604205191135406e-02 1.902982592582702637e-02 -2.499065399169921875e-01 -4.826240241527557373e-02 -2.372139692306518555e-02 2.703394293785095215e-01 3.594670295715332031e-01 8.416222035884857178e-02 -2.900777161121368408e-01
8.144913613796234131e-02 2.880736812949180603e-02 -9.310941398143768311e-02 2.304103821516036987e-01 2.870508730411529541e-01 -2.274062633514404297e-01 -2.790904976427555084e-02 3.527914881706237793e-01 1.050062999129295349e-01 -3.475195169448852539e-01 2.295325696468353271e-02 -3.383670374751091003e-02 2.160423435270786285e-02 -1.787995398044586182e-01 -6.298308819532394409e-02 2.398052215576171875e-01 -1.356333345174789429e-01 -1.951493136584758759e-02 1.180641278624534607e-01 -3.482588008046150208e-02 1.648101210594177246e-01 1.016380116343498230e-01 2.140324413776397705e-01 -4.945095628499984741e-02 1.854573339223861694e-01 3.802770376205444336e-02 -2.751948311924934387e-02 -2.325479090213775635e-01 2.583183646202087402e-01 1.675626784563064575e-01 -2.269633710384368896e-01 -2.955951690673828125e-01
-9.766415506601333618e-02 -1.654152274131774902e-01 -2.077693790197372437e-01 2.484308630228042603e-01 1.350021362304687500e-01 -4.257730394601821899e-02 2.486977353692054749e-02 7.415203005075454712e-02 1.725916862487792969e-01 -2.782104015350341797e-01 -4.506819695234298706e-02 -1.506777852773666382e-01 1.187726333737373352e-01 8.168151229619979858e-02 -9.509443491697311401e-02 2.371278554201126099e-01 1.374678462743759155e-01 -2.773734927177429199e-02 8.910064585506916046e-03 -2.884408235549926758e-01 -2.599720656871795654e-01 -3.107483983039855957e-01 -2.021523118019104004e-01 -2.717603147029876709e-01 6.982129067182540894e-02 -6.578879058361053467e-02 -8.316441439092159271e-03 3.803135156631469727e-01 -7.884745486080646515e-03 1.259970366954803467e-01 -1.407804042100906372e-01 -2.064024657011032104e-01
-8.405791223049163818e-02 2.232423573732376099e-01 -2.689849734306335449e-01 2.970138490200042725e-01 1.174088492989540100e-01 -1.458744108676910400e-01 -1.774563454091548920e-02 3.778633847832679749e-02 1.698101311922073364e-01 -2.282146960496902466e-01 2.395912259817123413e-02 5.239743739366531372e-02 8.747860044240951538e-02 1.665474027395248413e-01 -1.611695438623428345e-01 1.315862387418746948e-01 -1.071326155215501785e-02 -2.211697585880756378e-02 2.749153077602386475e-01 -2.193178981542587280e-01 -2.515915334224700928e-01 -1.730752736330032349e-01 2.375236712396144867e-02 -3.792135119438171387e-01 1.679915338754653931e-01 -4.276538640260696411e-02 7.164654135704040527e-02 2.623272836208343506e-01 1.669558882713317871e-01 1.708919554948806763e-01 -2.297243326902389526e-01 -8.395558595657348633e-02
1.233698129653930664e-01 2.489791214466094971e-01 -9.198013693094253540e-02 1.998264491558074951e-01 1.512276381254196167e-02 -1.521353274583816528e-01 -5.466644838452339172e-02 1.879967898130416870e-01 6.550437957048416138e-02 3.827346116304397583e-02 -3.245180249214172363e-01 -8.166888146661221981e-04 1.772164255380630493e-01 -1.958608627319335938e-01 2.656510472297668457e-01 3.888451457023620605e-01 -4.824490845203399658e-02 -3.177388906478881836e-01 -2.356291860342025757e-01 -5.304275825619697571e-02 -4.962640255689620972e-02 2.971945516765117645e-02 -2.390770465135574341e-01 -2.684281766414642334e-01 -3.535493090748786926e-02 -4.020705819129943848e-03 -9.851118084043264389e-04 -4.333771765232086182e-02 2.409275472164154053e-01 1.258759349584579468e-01 -5.305003002285957336e-02 1.898916363716125488e-01
-1.044004932045936584e-01 3.354827165603637695e-01 1.150232646614313126e-02 1.033594980835914612e-01 -3.964593261480331421e-02 -1.520216912031173706e-01 1.421361565589904785e-01 3.812436759471893311e-02 -7.515108585357666016e-02 1.598696112632751465e-01 -1.948462575674057007e-01 -4.284812211990356445e-01 -1.530083827674388885e-02 -1.807232052087783813e-01 1.042034253478050232e-01 3.027727603912353516e-01 -2.956740260124206543e-01 -3.938795998692512512e-02 2.342648506164550781e-01 -5.003434419631958008e-02 -1.856569796800613403e-01 -1.551390439271926880e-01 -3.429019823670387268e-02 -8.220958709716796875e-02 9.598891437053680420e-02 1.608450561761856079e-01 -2.231362760066986084e-01 2.520884275436401367e-01 -1.010245978832244873e-01 1.063099224120378494e-02 1.678261309862136841e-01 -1.773954629898071289e-01
7.301536202430725098e-02 -2.886942028999328613e-01 -1.662868261337280273e-01 3.490754067897796631e-01 -1.885986514389514923e-02 -2.827689945697784424e-01 2.038849294185638428e-01 2.402833700180053711e-01 3.987808525562286377e-01 -1.543814688920974731e-01 7.324306666851043701e-02 -2.059038430452346802e-01 2.405428290367126465e-01 1.737868636846542358e-01 3.769828081130981445e-01 9.131384640932083130e-02 -1.080013886094093323e-01 -4.052339645568281412e-04 9.061644226312637329e-02 6.702526658773422241e-02 -8.105541765689849854e-02 -3.010697476565837860e-02 -1.572076678276062012e-01 -1.420653909444808960e-01 1.260192692279815674e-01 1.209211871027946472e-01 -3.687235713005065918e-02 -2.570809097960591316e-03 -4.047155752778053284e-02 2.700016275048255920e-02 2.978428453207015991e-02 3.461249172687530518e-02
1.197804138064384460e-01 5.068089440464973450e-02 -2.170921713113784790e-01 2.869739532470703125e-01 1.996799707412719727e-01 -2.108375281095504761e-01 -2.795186936855316162e-01 1.464245319366455078e-01 1.077306494116783142e-01 5.878607276827096939e-03 -3.991517722606658936e-01 1.190098300576210022e-01 4.429490119218826294e-02 -1.009879484772682190e-01 9.094090759754180908e-02 2.161707431077957153e-01 -2.247318811714649200e-02 4.878327623009681702e-02 4.518960118293762207e-01 -1.225136294960975647e-01 1.301918923854827881e-01 6.928686797618865967e-02 -7.031893730163574219e-02 -1.872732490301132202e-01 -2.285621464252471924e-01 1.023749038577079773e-01 4.052360728383064270e-02 -8.649242110550403595e-03 1.076967567205429077e-01 3.597174212336540222e-02 9.548033773899078369e-02 -2.170270383358001709e-01
1.922646909952163696e-01 6.803505867719650269e-02 -2.746968865394592285e-01 2.868698239326477051e-01 -6.286444514989852905e-02 -1.522133946418762207e-01 -9.136854112148284912e-02 3.414274752140045166e-02 1.135191097855567932e-01 -2.552714049816131592e-01 -2.451437115669250488e-01 2.194577269256114960e-02 3.092519007623195648e-02 -1.250289729796350002e-03 1.481366008520126343e-01 3.588169515132904053e-01 -1.143127530813217163e-01 2.632010541856288910e-02 -1.563190519809722900e-01 5.784111469984054565e-02 1.570268571376800537e-01 -3.324021995067596436e-01 1.926349252462387085e-01 -2.666437327861785889e-01 1.042452082037925720e-01 1.939985454082489014e-01 -2.940118014812469482e-01 5.239750072360038757e-02 1.789208501577377319e-02 2.176427245140075684e-01 3.570522880181670189e-03 -5.873307958245277405e-02
-9.225028753280639648e-02 1.167185977101325989e-01 -2.798543274402618408e-01 2.947190105915069580e-01 1.000368781387805939e-02 1.818443648517131805e-02 7.230404764413833618e-02 2.667856812477111816e-01 4.313614964485168457e-01 -4.638022556900978088e-02 1.773351132869720459e-01 -1.483518071472644806e-02 6.533346325159072876e-02 9.839850245043635368e-04 7.374010235071182251e-02 1.981745511293411255e-01 -1.467929184436798096e-01 -6.862961500883102417e-02 1.455095708370208740e-01 -1.410017535090446472e-02 4.304971918463706970e-02 -2.241271734237670898e-02 -7.622195035219192505e-02 -3.891474902629852295e-01 3.147008717060089111e-01 -1.163291707634925842e-01 -7.590831816196441650e-02 2.325853109359741211e-01 2.572913169860839844e-01 6.264407187700271606e-02 -1.299979835748672485e-01 -1.740675419569015503e-02
1.047409549355506897e-01 1.670748181641101837e-02 -2.539981342852115631e-02 1.467915028333663940e-01 7.730554044246673584e-02 -3.480842113494873047e-01 -4.255151748657226562e-02 9.440430253744125366e-02 1.542071402072906494e-01 -4.838435351848602295e-02 -1.688438951969146729e-01 -2.503881752490997314e-01 2.606802247464656830e-02 6.464413553476333618e-02 2.353813946247100830e-01 1.249687299132347107e-01 -5.626554414629936218e-02 2.631842494010925293e-01 -1.234964653849601746e-01 -4.045534878969192505e-02 3.312784433364868164e-01 -5.210749804973602295e-03 -2.139451950788497925e-01 -5.605461597442626953e-01 5.573254078626632690e-02 -9.581875056028366089e-02 -1.167991384863853455e-01 1.013488471508026123e-01 -1.004180684685707092e-02 1.782661676406860352e-01 -8.382485061883926392e-02 3.617150336503982544e-02
-1.971975117921829224e-01 3.459537401795387268e-02 -3.160758614540100098e-01 2.715162634849548340e-01 9.442345798015594482e-02 -1.882227957248687744e-01 -4.857755824923515320e-02 2.769839763641357422e-01 1.624108999967575073e-01 2.827016171067953110e-03 -3.749035997316241264e-03 -4.627811163663864136e-02 -3.302984833717346191e-01 -2.508575916290283203e-01 7.012078166007995605e-02 2.585631608963012695e-01 -1.655511856079101562e-01 1.379112452268600464e-01 2.058000117540359497e-01 4.586740955710411072e-02 -2.071067243814468384e-01 -7.833922654390335083e-02 -1.091948747634887695e-01 1.337685808539390564e-02 -2.842017412185668945e-01 7.964976131916046143e-02 3.212466835975646973e-01 8.977673947811126709e-02 1.900416053831577301e-02 -1.533023416996002197e-01 -5.363824591040611267e-02 -1.157481819391250610e-01
-6.069630384445190430e-02 3.664424121379852295e-01 -3.412756696343421936e-02 1.101711392402648926e-01 3.511513397097587585e-02 -4.142599999904632568e-01 -2.230130508542060852e-02 3.547405004501342773e-01 8.197976648807525635e-02 9.406044334173202515e-02 -2.285497039556503296e-01 9.846512228250503540e-02 3.490573167800903320e-02 -2.543281316757202148e-01 6.965376436710357666e-02 3.775805234909057617e-02 4.779593646526336670e-02 -1.833771318197250366e-01 4.003186225891113281e-01 -4.283437877893447876e-02 4.031936079263687134e-02 -1.189845707267522812e-02 -9.990660846233367920e-02 1.255865488201379776e-02 -2.928319759666919708e-02 -1.307542473077774048e-01 -2.240795642137527466e-01 2.423498034477233887e-01 -5.304491147398948669e-02 -1.422080248594284058e-01 9.493851661682128906e-02 -1.761161386966705322e-01
-2.456962168216705322e-01 2.505159005522727966e-02 -2.296907752752304077e-01 3.505636453628540039e-01 1.318996697664260864e-01 -3.545823693275451660e-02 1.918069422245025635e-01 1.173997521400451660e-01 2.457840554416179657e-02 1.650641113519668579e-01 -9.887771308422088623e-02 -4.462023451924324036e-02 2.424998432397842407e-01 -1.033889800310134888e-01 2.376516610383987427e-01 8.606938272714614868e-02 4.281175322830677032e-03 -2.550273947417736053e-02 1.773661375045776367e-01 6.930238008499145508e-02 -1.146289855241775513e-01 -2.370953410863876343e-01 7.076545804738998413e-02 -2.285808324813842773e-01 1.936286389827728271e-01 2.733736336231231689e-01 1.287100166082382202e-01 -5.502053722739219666e-02 3.335003554821014404e-01 1.637195050716400146e-01 -5.247012153267860413e-02 -2.915241122245788574e-01
-9.002944827079772949e-02 3.414584696292877197e-01 8.633133023977279663e-02 2.400608211755752563e-01 1.521680876612663269e-02 -2.280139774084091187e-01 7.257705181837081909e-02 5.702733621001243591e-02 9.873031079769134521e-02 2.071406841278076172e-01 -1.065952777862548828e-01 -3.360958397388458252e-01 1.812556013464927673e-02 -6.683009862899780273e-02 1.027529612183570862e-01 3.644784688949584961e-01 -3.348371088504791260e-01 -6.428695470094680786e-02 8.090862631797790527e-02 -1.089669317007064819e-01 -2.117683142423629761e-01 -5.942604690790176392e-02 3.336443752050399780e-02 -1.065667644143104553e-01 1.732836365699768066e-01 1.471172571182250977e-01 3.447896987199783325e-02 1.761125773191452026e-01 -7.185719162225723267e-02 -9.431418031454086304e-02 1.961610019207000732e-01 -3.039293885231018066e-01
-2.272687256336212158e-01 1.028418987989425659e-01 -2.816646993160247803e-01 4.938129484653472900e-01 1.814369112253189087e-01 -1.946976967155933380e-02 2.094219028949737549e-01 1.351976245641708374e-01 1.182171925902366638e-01 -3.122481750324368477e-03 2.668101573362946510e-03 9.031696617603302002e-02 -2.145006880164146423e-02 8.830247819423675537e-02 1.260216832160949707e-01 1.647099554538726807e-01 -1.595969349145889282e-01 -1.226295232772827148e-01 -6.349790841341018677e-02 2.502804808318614960e-02 -1.890709400177001953e-01 -6.433263421058654785e-02 -3.960315883159637451e-02 -1.757025420665740967e-01 2.042413651943206787e-01 5.854170024394989014e-02 -2.718843752518296242e-03 3.305344879627227783e-01 2.041009515523910522e-01 -2.606588304042816162e-01 -2.232689261436462402e-01 -1.199545338749885559e-01
1.498897671699523926e-01 1.435404270887374878e-01 -8.404006808996200562e-02 3.576828539371490479e-02 8.902508020401000977e-02 -5.659841001033782959e-02 -1.882791221141815186e-01 2.588269412517547607e-01 2.961099147796630859e-01 -2.289735227823257446e-01 -2.402153313159942627e-01 -1.237335577607154846e-01 -7.546176761388778687e-02 -4.418376460671424866e-02 1.862328797578811646e-01 5.404089689254760742e-01 -8.374023437500000000e-02 -1.004036366939544678e-01 4.841133195441216230e-04 -1.316769719123840332e-01 -1.863225549459457397e-01 -5.381607636809349060e-02 -7.745217531919479370e-02 6.953788548707962036e-02 -5.578873679041862488e-02 2.504687309265136719e-01 5.964873731136322021e-02 7.442156225442886353e-02 1.498844474554061890e-01 4.658523201942443848e-02 -3.847754001617431641e-02 -3.218460977077484131e-01
3.511553630232810974e-02 1.422718465328216553e-01 -1.303119063377380371e-01 1.553074121475219727e-01 1.028812117874622345e-02 -9.408365935087203979e-02 -2.643921226263046265e-02 4.141057431697845459e-01 2.376811951398849487e-01 8.289462327957153320e-02 -2.492700070142745972e-01 -1.023257002234458923e-01 -1.644930243492126465e-01 -2.037284374237060547e-01 1.942124068737030029e-01 2.110195010900497437e-01 -3.796165809035301208e-02 -3.603367507457733154e-01 1.420536339282989502e-01 -8.042536675930023193e-02 7.230113446712493896e-02 -7.288553565740585327e-02 1.392321288585662842e-01 2.751070447266101837e-02 -2.420248389244079590e-01 -2.096205949783325195e-02 -5.502122268080711365e-02 3.665785789489746094e-01 7.585145533084869385e-02 1.862291097640991211e-01 -5.639942735433578491e-02 -2.021175771951675415e-01
-4.737786203622817993e-02 3.438911139965057373e-01 -8.785634487867355347e-02 4.009180516004562378e-02 -8.463275432586669922e-02 -2.014783322811126709e-01 1.407619416713714600e-01 1.300887167453765869e-01 2.004620432853698730e-01 -9.314485639333724976e-02 -6.298013031482696533e-02 -2.642841041088104248e-01 -2.651997655630111694e-02 9.597679227590560913e-02 1.602709144353866577e-01 2.515398859977722168e-01 -2.729055881500244141e-01 -1.448410153388977051e-01 1.715451478958129883e-02 -1.552796512842178345e-01 -2.234112471342086792e-01 -9.922727942466735840e-02 -2.786644175648689270e-02 -2.342772483825683594e-01 2.917847409844398499e-02 3.100806474685668945e-01 -6.897419225424528122e-03 2.861665785312652588e-01 3.227893263101577759e-03 -2.337100952863693237e-01 8.973091095685958862e-02 -2.953322827816009521e-01
3.935164958238601685e-02 -6.041740253567695618e-02 -8.759617060422897339e-02 3.380146920680999756e-01 3.161576017737388611e-02 -2.597271203994750977e-01 2.358136475086212158e-01 2.741198614239692688e-02 1.975541114807128906e-01 1.846337318420410156e-01 -9.814678132534027100e-02 -1.366430968046188354e-01 1.850898116827011108e-01 1.625649333000183105e-01 5.395070835947990417e-02 4.513365328311920166e-01 -1.361157000064849854e-01 7.047239691019058228e-03 3.648718819022178650e-02 -8.811035007238388062e-02 4.077250510454177856e-02 -2.209403216838836670e-01 9.992431849241256714e-02 -2.123864591121673584e-01 2.746632695198059082e-01 2.153487205505371094e-01 -2.894339561462402344e-01 -6.688170880079269409e-02 3.184705972671508789e-02 -6.427279859781265259e-02 -1.372240483760833740e-01 1.098044589161872864e-01
-3.146336376667022705e-01 1.963637070730328560e-03 -1.844587624073028564e-01 2.373860031366348267e-01 1.843765377998352051e-01 -1.057649105787277222e-01 2.304114103317260742e-01 1.796686053276062012e-01 1.939897686243057251e-01 1.057532951235771179e-01 -6.357624661177396774e-03 6.153259892016649246e-03 2.796157598495483398e-01 -9.575457870960235596e-02 2.810170054435729980e-01 2.444416433572769165e-01 4.754171893000602722e-02 -5.242029204964637756e-03 1.405965983867645264e-01 1.344575732946395874e-01 -1.347785890102386475e-01 -9.381058067083358765e-02 9.980951994657516479e-02 -3.961603716015815735e-02 8.971096575260162354e-02 1.422428637742996216e-01 -1.239410415291786194e-01 -2.980473823845386505e-02 3.292893767356872559e-01 2.748731672763824463e-01 -1.762599945068359375e-01 -2.586253881454467773e-01
1.423610653728246689e-02 -1.222400665283203125e-01 -1.123289614915847778e-01 2.098418474197387695e-01 1.765909232199192047e-02 -3.705019652843475342e-01 9.425561875104904175e-02 8.424833416938781738e-02 4.842456430196762085e-02 -2.367222756147384644e-01 -4.557204665616154671e-04 -2.435843050479888916e-01 1.216369122266769409e-02 -9.074904769659042358e-02 2.395317107439041138e-01 3.790206015110015869e-01 -1.848649978637695312e-01 3.667348623275756836e-02 1.251866668462753296e-01 -1.206332668662071228e-01 2.594246566295623779e-01 1.486024260520935059e-01 2.509228885173797607e-01 -3.236785531044006348e-02 -1.130863130092620850e-01 6.124375015497207642e-02 -4.245705902576446533e-02 -3.319153934717178345e-02 3.055658042430877686e-01 1.007791981101036072e-01 -3.246344029903411865e-01 -3.263020887970924377e-03
1.746992468833923340e-01 -5.222176387906074524e-02 -3.157143890857696533e-01 1.423266232013702393e-01 3.985943272709846497e-02 -1.502599567174911499e-01 5.338756367564201355e-02 3.412069678306579590e-01 1.561884433031082153e-01 -1.368336677551269531e-01 -1.396752744913101196e-01 -2.816718518733978271e-01 4.663646221160888672e-02 9.598401933908462524e-02 1.161986775696277618e-02 -7.068280130624771118e-02 -1.148080900311470032e-01 -3.625899553298950195e-02 2.740856409072875977e-01 -1.047056540846824646e-01 -1.381498761475086212e-02 -7.559998333454132080e-02 4.836391657590866089e-02 -2.617273628711700439e-01 -1.682281792163848877e-01 -2.578257322311401367e-01 -1.523271799087524414e-01 3.524462580680847168e-01 4.200648143887519836e-02 -1.664524525403976440e-02 1.270394474267959595e-01 -3.273993134498596191e-01
8.058207482099533081e-02 1.620182394981384277e-01 -2.704189419746398926e-01 1.320760846138000488e-01 2.740368843078613281e-01 -2.494699954986572266e-01 -1.569124460220336914e-01 -4.694420378655195236e-03 -2.549348166212439537e-03 -1.574440598487854004e-01 -1.123965904116630554e-01 -5.789636448025703430e-02 8.183089643716812134e-02 -1.518910080194473267e-01 2.426478117704391479e-01 3.416492938995361328e-01 -2.252693623304367065e-01 -2.831984460353851318e-01 1.320798099040985107e-01 -2.717251181602478027e-01 2.617890238761901855e-01 3.382740914821624756e-02 -1.799465268850326538e-01 -1.143571455031633377e-03 -6.947896629571914673e-02 1.531367015559226274e-04 9.922572225332260132e-02 1.410635858774185181e-01 -1.125597953796386719e-01 6.604664772748947144e-02 1.735582649707794189e-01 -2.500962018966674805e-01
1.565900146961212158e-01 8.757829666137695312e-02 -8.901253342628479004e-02 4.372906684875488281e-01 1.209044530987739563e-01 2.457917854189872742e-02 -1.888078898191452026e-01 1.950771063566207886e-01 2.656472325325012207e-01 -1.082453578710556030e-01 1.054908558726310730e-01 1.607605963945388794e-01 7.275910675525665283e-02 4.605956748127937317e-02 2.933525443077087402e-01 2.848862409591674805e-01 -2.340861707925796509e-01 -6.213414669036865234e-02 5.018832162022590637e-02 -6.136107817292213440e-02 2.553033456206321716e-02 6.758578866720199585e-02 -4.219919815659523010e-02 -2.777230739593505859e-01 -1.964513659477233887e-01 -9.777793660759925842e-03 -3.154679725412279367e-04 3.274723589420318604e-01 -2.000334411859512329e-01 -8.650352805852890015e-02 1.130695790052413940e-01 -1.748404353857040405e-01
-4.867023602128028870e-02 3.800560534000396729e-01 -4.698756337165832520e-02 1.976495832204818726e-01 4.044198989868164062e-02 -1.640709936618804932e-01 9.264411032199859619e-02 1.666296124458312988e-01 1.368725597858428955e-01 2.231853082776069641e-02 -1.308273524045944214e-01 -2.709672451019287109e-01 -4.582529142498970032e-02 -1.518836766481399536e-01 1.392615735530853271e-01 2.208428084850311279e-01 -5.441556572914123535e-01 4.761880263686180115e-02 1.200111955404281616e-01 -2.106946147978305817e-02 -1.124896183609962463e-01 -1.176508367061614990e-01 1.392275989055633545e-01 -8.109600841999053955e-02 9.845565259456634521e-02 -6.378759443759918213e-02 -1.965567022562026978e-01 3.439716994762420654e-02 -2.631822228431701660e-01 -3.461033850908279419e-02 1.406640112400054932e-01 -1.854773461818695068e-01
-1.530214995145797729e-01 3.335806727409362793e-02 -1.305999904870986938e-01 1.402178406715393066e-01 4.166063070297241211e-01 -1.110816225409507751e-01 -2.329853028059005737e-01 2.962952852249145508e-01 -3.159285336732864380e-02 -1.499511301517486572e-01 -2.366031259298324585e-01 -1.174235939979553223e-01 -1.847238242626190186e-01 -2.212659269571304321e-01 3.839885592460632324e-01 3.008881509304046631e-01 -1.605626046657562256e-01 -1.507124900817871094e-01 2.676826342940330505e-02 -1.153824776411056519e-01 -5.517816543579101562e-02 -5.969486013054847717e-02 -5.349819362163543701e-02 4.480210691690444946e-02 6.717438250780105591e-02 4.397318139672279358e-02 2.614953927695751190e-02 2.752479612827301025e-01 -3.578782081604003906e-02 4.179340600967407227e-02 7.334576547145843506e-02 -1.765390038490295410e-01
-5.390692874789237976e-02 1.592007428407669067e-01 -8.895966410636901855e-02 1.380145400762557983e-01 2.165340185165405273e-01 -2.338236123323440552e-01 -2.091278284788131714e-01 1.281672716140747070e-01 3.865087404847145081e-02 -3.629179596900939941e-01 -3.255206942558288574e-01 -2.822979092597961426e-01 -8.350159227848052979e-02 -1.953255385160446167e-01 1.795433610677719116e-01 3.651706278324127197e-01 -1.411145031452178955e-01 -2.417390979826450348e-02 2.321296781301498413e-01 -1.972277164459228516e-01 -5.943419411778450012e-02 3.045126982033252716e-02 5.515450146049261093e-03 6.987758725881576538e-02 4.569719359278678894e-02 6.486286967992782593e-02 5.761688575148582458e-02 1.671585738658905029e-01 -1.061377301812171936e-01 -4.978539794683456421e-02 -2.997512556612491608e-02 -2.804343402385711670e-01
1.319459825754165649e-01 1.222052201628684998e-01 3.103235736489295959e-02 6.074473261833190918e-01 1.314534395933151245e-01 -7.829708606004714966e-02 6.497205048799514771e-02 4.156310856342315674e-02 2.446019053459167480e-01 -1.035231258720159531e-02 -8.129607886075973511e-02 -1.371977329254150391e-01 4.647070914506912231e-02 -2.364108264446258545e-01 2.769510746002197266e-01 1.500090807676315308e-01 2.109304815530776978e-01 6.328288465738296509e-02 -4.838136956095695496e-02 1.590509414672851562e-01 -6.456454098224639893e-02 -3.883060067892074585e-02 4.162934795022010803e-02 -2.931071221828460693e-01 -2.655091285705566406e-01 5.800281092524528503e-02 9.864141047000885010e-02 -1.967284977436065674e-01 1.182039156556129456e-01 4.669142141938209534e-02 -5.961976945400238037e-02 -1.194320917129516602e-01
1.140487947850488126e-04 -1.062936037778854370e-01 1.360729336738586426e-02 3.365277647972106934e-01 -6.549248844385147095e-02 -4.161958023905754089e-02 1.210786253213882446e-01 2.687082812190055847e-02 3.356800079345703125e-01 4.816937074065208435e-02 3.515518829226493835e-02 -1.952398270368576050e-01 1.539712995290756226e-01 -3.262293711304664612e-02 2.110423296689987183e-01 7.704317569732666016e-02 -8.221866935491561890e-02 -1.535476297140121460e-01 1.405793242156505585e-02 -1.083493158221244812e-01 -8.831745386123657227e-02 -3.427671790122985840e-01 3.004968538880348206e-02 -2.002364248037338257e-01 -2.164763808250427246e-01 -2.808378934860229492e-01 -2.971109561622142792e-02 9.779883921146392822e-02 1.013972982764244080e-01 -1.568173319101333618e-01 -2.654874622821807861e-01 -4.173288345336914062e-01
-2.509190738201141357e-01 -6.145014613866806030e-02 -9.702848643064498901e-02 3.444470465183258057e-01 4.801661707460880280e-03 -1.116750687360763550e-01 3.055220246315002441e-01 4.204072952270507812e-01 2.735068202018737793e-01 -2.734413929283618927e-02 -1.693947166204452515e-01 -1.355911605060100555e-02 -2.234453707933425903e-01 -1.017401441931724548e-01 9.014001488685607910e-02 1.848278343677520752e-01 -2.777275443077087402e-01 2.014162717387080193e-03 2.656139135360717773e-01 2.650475129485130310e-02 4.304239526391029358e-02 -1.606137603521347046e-01 3.432897478342056274e-02 -2.026478573679924011e-02 2.134386003017425537e-01 6.820671260356903076e-02 -4.309077281504869461e-03 -5.445159971714019775e-02 1.006578505039215088e-01 2.053967714309692383e-01 1.569346487522125244e-01 -8.864971250295639038e-02
2.751561403274536133e-01 -2.328415662050247192e-01 -3.360776007175445557e-01 2.746734619140625000e-01 -6.838733796030282974e-03 -1.042090505361557007e-01 -9.788377583026885986e-02 2.255653291940689087e-01 1.325636059045791626e-01 -2.305946052074432373e-01 -4.530083015561103821e-02 -9.674556553363800049e-02 6.429646909236907959e-02 8.858806639909744263e-02 2.632563710212707520e-01 9.782631695270538330e-02 -8.485594391822814941e-02 -2.162328176200389862e-02 1.808774024248123169e-01 9.848536923527717590e-03 1.955398172140121460e-01 -6.198610737919807434e-02 3.060249052941799164e-02 -3.736989498138427734e-01 -6.233404576778411865e-02 -2.381536923348903656e-02 -2.189523726701736450e-01 9.639027714729309082e-02 3.750947713851928711e-01 5.619349703192710876e-02 -2.036734111607074738e-02 9.054605662822723389e-02
-1.145373731851577759e-01 3.686212897300720215e-01 -4.000825807452201843e-02 2.193845510482788086e-01 8.155036717653274536e-02 -1.408323198556900024e-01 1.627014279365539551e-01 1.857018284499645233e-02 -5.222444981336593628e-02 7.765558362007141113e-02 -8.399021625518798828e-02 -3.388344049453735352e-01 6.042639166116714478e-02 -1.716213375329971313e-01 8.924419432878494263e-02 3.027794659137725830e-01 -3.620920479297637939e-01 -6.447318196296691895e-02 2.346749752759933472e-01 -5.812015384435653687e-02 -1.471067517995834351e-01 -2.622050940990447998e-01 3.667699173092842102e-02 -1.804385930299758911e-01 1.020181849598884583e-01 6.950261443853378296e-02 -1.167965158820152283e-01 2.312144935131072998e-01 -1.851403266191482544e-01 -1.402062028646469116e-01 2.688434347510337830e-02 -1.720235198736190796e-01
1.299918591976165771e-01 1.298032999038696289e-01 -1.163576915860176086e-01 3.246417641639709473e-01 -6.325845420360565186e-02 -2.962610125541687012e-01 -1.574432551860809326e-01 2.651845514774322510e-01 1.288372129201889038e-01 2.148097902536392212e-01 -1.943548023700714111e-01 -4.009765088558197021e-01 -1.919766515493392944e-01 -2.251887768507003784e-01 4.939169064164161682e-02 1.914000511169433594e-01 -1.557702124118804932e-01 4.720940813422203064e-02 -1.075477078557014465e-01 -2.219857275485992432e-01 -9.677551686763763428e-02 -1.545696891844272614e-02 1.389245986938476562e-01 1.314752846956253052e-01 1.143812686204910278e-01 -2.314283549785614014e-01 1.513878703117370605e-01 6.347414106130599976e-02 6.194603815674781799e-02 -1.871870458126068115e-01 7.975854724645614624e-02 -1.212077215313911438e-02
-7.531634531915187836e-03 5.757986102253198624e-03 -1.501416321843862534e-02 2.447492033243179321e-01 1.499770283699035645e-01 -2.402170300483703613e-01 1.446700692176818848e-01 3.841567337512969971e-01 -1.350260153412818909e-02 -5.899789556860923767e-02 1.227074712514877319e-01 1.119534485042095184e-02 -4.402252286672592163e-02 -1.398958712816238403e-01 6.707251816987991333e-02 3.630828857421875000e-01 -1.786474138498306274e-01 -1.099789664149284363e-01 3.307935893535614014e-01 6.791190057992935181e-02 2.400135993957519531e-01 1.319049596786499023e-01 -5.023930594325065613e-02 -3.826360777020454407e-02 -8.805467933416366577e-02 1.602554917335510254e-01 4.271119832992553711e-02 -5.296210944652557373e-02 2.771195471286773682e-01 2.400184720754623413e-01 -2.741281390190124512e-01 -1.724577099084854126e-01
-2.456954121589660645e-02 -7.470041047781705856e-03 -1.894833296537399292e-01 6.381817162036895752e-02 2.611689865589141846e-01 -3.216302394866943359e-01 -2.389872670173645020e-01 2.624330818653106689e-01 2.706498652696609497e-02 -1.542353779077529907e-01 -1.433137506246566772e-01 -1.927515715360641479e-01 1.553069800138473511e-01 -1.466280221939086914e-01 3.781229257583618164e-01 -1.684321835637092590e-02 -1.633197814226150513e-01 2.709780633449554443e-01 2.435264885425567627e-01 2.107966542243957520e-01 -8.354110270738601685e-02 1.123973652720451355e-01 1.386808454990386963e-01 -2.456139624118804932e-01 -7.289403676986694336e-02 -3.003267012536525726e-02 2.712863311171531677e-02 -5.228703096508979797e-02 -5.109574645757675171e-03 2.641190588474273682e-01 8.054129034280776978e-02 4.071730747818946838e-02
1.312894225120544434e-01 -7.352614402770996094e-02 -2.777309715747833252e-01 2.382426857948303223e-01 -3.116207011044025421e-02 -4.336345195770263672e-01 1.862841248512268066e-01 2.080665230751037598e-01 3.064500689506530762e-01 -2.386466860771179199e-01 1.556608080863952637e-01 -2.067770957946777344e-01 8.654833585023880005e-02 5.868764966726303101e-02 1.077097803354263306e-01 3.299616873264312744e-01 6.704376637935638428e-02 -1.707984693348407745e-02 -8.077191561460494995e-02 -8.512787520885467529e-02 -9.845420718193054199e-02 -1.575583964586257935e-01 -2.129213139414787292e-02 -1.073997393250465393e-01 -9.664144366979598999e-02 2.610681951045989990e-01 3.764214366674423218e-02 6.504384428262710571e-02 1.160708144307136536e-01 4.873525351285934448e-02 -2.117117941379547119e-01 1.353545784950256348e-01
1.536039561033248901e-01 1.008407101035118103e-01 -9.774415753781795502e-03 3.540385961532592773e-01 2.455156855285167694e-02 3.397446358576416969e-03 7.225503027439117432e-02 2.187703251838684082e-01 3.913844525814056396e-01 -7.664048671722412109e-02 -1.435912102460861206e-01 -6.502693891525268555e-02 6.030088663101196289e-02 1.591345816850662231e-01 2.062013000249862671e-01 1.744233220815658569e-01 5.812462419271469116e-02 4.247640445828437805e-02 1.455696821212768555e-01 -6.905313581228256226e-02 3.114963173866271973e-01 -3.732964992523193359e-01 4.642664641141891479e-02 -3.315954208374023438e-01 1.424650698900222778e-01 1.341475099325180054e-01 1.946925371885299683e-02 1.176471561193466187e-01 2.014848738908767700e-01 -2.813887782394886017e-02 -1.355542838573455811e-01 -9.690310806035995483e-02
-3.488357365131378174e-02 -2.095258422195911407e-02 -3.508548811078071594e-02 5.131103992462158203e-01 1.510959714651107788e-01 -2.741854488849639893e-01 1.651317924261093140e-01 1.204925552010536194e-01 2.287568002939224243e-01 -7.182078063488006592e-02 -4.110964238643646240e-01 -2.287834435701370239e-01 1.238095909357070923e-01 -4.349403828382492065e-02 1.572200357913970947e-01 -1.602445989847183228e-01 -9.228707849979400635e-02 -1.608042269945144653e-01 2.534701488912105560e-02 6.080190464854240417e-02 8.672074973583221436e-02 1.709907352924346924e-01 -7.874072343111038208e-02 -1.015404909849166870e-01 1.446093022823333740e-01 -3.673484176397323608e-02 -1.853001415729522705e-01 1.877102069556713104e-02 -3.885466977953910828e-02 -2.501712441444396973e-01 -1.408365964889526367e-01 -1.213505417108535767e-01
7.959578186273574829e-02 9.998623281717300415e-02 -2.571274340152740479e-01 2.198444157838821411e-01 3.592316210269927979e-01 2.107749320566654205e-02 5.486654117703437805e-03 1.191838458180427551e-01 1.669272035360336304e-01 -2.930864393711090088e-01 -1.860777661204338074e-02 -2.353657782077789307e-01 -1.408983021974563599e-01 -2.300547212362289429e-01 8.998746424913406372e-02 2.175026386976242065e-01 -3.586694002151489258e-01 3.282875567674636841e-02 1.018237099051475525e-01 8.541759103536605835e-02 -7.006918080151081085e-03 9.032610058784484863e-02 -6.738933920860290527e-02 2.746572019532322884e-03 1.830002367496490479e-01 2.679223194718360901e-02 -7.423583418130874634e-02 -9.585229307413101196e-02 3.470257520675659180e-01 8.237274736166000366e-02 -2.830615639686584473e-01 1.068658679723739624e-01
3.715073689818382263e-02 1.586530506610870361e-01 -3.613927215337753296e-02 -1.692386157810688019e-02 2.189171463251113892e-01 1.975789852440357208e-02 -2.268407493829727173e-01 2.127578258514404297e-01 1.824848055839538574e-01 -8.423949778079986572e-02 1.143794413655996323e-02 -3.023639321327209473e-01 9.026892483234405518e-02 1.733299642801284790e-01 4.649395868182182312e-02 3.979678153991699219e-01 -1.123481839895248413e-01 -5.794050171971321106e-02 1.412159651517868042e-01 1.986623704433441162e-01 -1.086088195443153381e-01 1.310608685016632080e-01 -2.427608072757720947e-01 -4.658285677433013916e-01 -2.130615711212158203e-01 -6.188697880133986473e-04 -1.913229078054428101e-01 -9.763382375240325928e-02 3.763022273778915405e-02 -1.232768446207046509e-01 -8.644749969244003296e-02 -1.505875308066606522e-02
-7.536448538303375244e-02 1.295094937086105347e-01 1.322184503078460693e-01 2.579456269741058350e-01 2.416905462741851807e-01 -4.871864914894104004e-01 -5.921792238950729370e-02 2.903001308441162109e-01 1.909934878349304199e-01 -1.306347846984863281e-01 -1.925315335392951965e-02 -5.949824303388595581e-02 1.303395330905914307e-01 2.782759489491581917e-03 2.010051608085632324e-01 1.205781996250152588e-01 -4.416683223098516464e-03 7.946330308914184570e-02 -9.370739012956619263e-02 2.621189318597316742e-02 -2.255763560533523560e-01 1.835712790489196777e-01 -8.354743570089340210e-02 -2.973714172840118408e-01 -1.552577316761016846e-01 -1.585096269845962524e-01 2.279086112976074219e-01 -1.574548333883285522e-01 -1.132642254233360291e-01 1.891739666461944580e-01 5.881950631737709045e-02 8.219409734010696411e-02
-1.621523350477218628e-01 2.636404037475585938e-01 2.036283491179347038e-03 2.844655215740203857e-01 2.032841593027114868e-01 -3.969611227512359619e-01 -2.070542126893997192e-01 2.203614413738250732e-01 -1.132511184550821781e-03 -1.097356230020523071e-01 -1.691014766693115234e-01 5.437647551298141479e-02 -1.071307621896266937e-02 -7.142749428749084473e-02 1.251909732818603516e-01 7.972446829080581665e-02 -2.171951681375503540e-01 -1.628635376691818237e-01 1.688580513000488281e-01 -4.541510343551635742e-01 3.730241581797599792e-02 7.549956440925598145e-02 -1.368908137083053589e-01 1.747341081500053406e-02 -1.555204112082719803e-02 9.258165210485458374e-02 -3.505333513021469116e-02 -2.038422040641307831e-02 1.588999927043914795e-01 -1.377680450677871704e-01 -4.470105841755867004e-02 -2.661131024360656738e-01
-7.961112260818481445e-02 1.128061860799789429e-01 5.412170663475990295e-02 3.057100176811218262e-01 -2.118839621543884277e-01 1.504776161164045334e-02 -8.342893421649932861e-02 3.522576689720153809e-01 -7.028223574161529541e-02 -2.203739583492279053e-01 -7.607854902744293213e-03 -1.484709531068801880e-01 9.382957220077514648e-02 -6.139823794364929199e-02 4.409164190292358398e-01 4.282877221703529358e-02 -1.880399584770202637e-01 -4.360238462686538696e-02 4.673632681369781494e-01 -1.620671004056930542e-01 8.132078498601913452e-02 5.460275709629058838e-02 -8.113350719213485718e-03 -8.928005397319793701e-02 8.627657592296600342e-02 1.544379442930221558e-01 -9.462446719408035278e-02 -2.384850196540355682e-02 1.784328520298004150e-01 7.544670999050140381e-02 -4.964366555213928223e-02 -2.087174355983734131e-01
5.868729576468467712e-02 -1.476110666990280151e-01 -2.492797374725341797e-01 3.496243059635162354e-01 1.808047760277986526e-03 -3.398303389549255371e-01 1.148470789194107056e-01 1.275615021586418152e-02 3.204723298549652100e-01 5.097754672169685364e-02 -1.041724458336830139e-01 -6.823322921991348267e-02 1.244394779205322266e-01 9.012782573699951172e-02 1.506068408489227295e-01 3.158498704433441162e-01 -2.818799614906311035e-01 1.415256876498460770e-03 -4.266970977187156677e-02 -1.119582541286945343e-02 -4.609518870711326599e-02 -5.922850966453552246e-02 1.539383381605148315e-01 -2.246611863374710083e-01 2.189498096704483032e-01 1.558371633291244507e-01 -2.669315338134765625e-01 -2.314399033784866333e-01 -9.154880791902542114e-02 -1.211367025971412659e-01 -1.148392185568809509e-01 1.402878109365701675e-02
7.251972705125808716e-02 -9.253037720918655396e-02 -1.020408701151609421e-02 1.797655075788497925e-01 1.469181943684816360e-02 -2.345854640007019043e-01 3.825019896030426025e-01 2.788016200065612793e-01 3.230426907539367676e-01 -1.515667289495468140e-01 -2.747857272624969482e-01 -2.974868938326835632e-02 -1.049215197563171387e-01 1.153071597218513489e-02 -1.635537147521972656e-01 2.050424739718437195e-02 -2.191129773855209351e-01 -5.532553791999816895e-02 2.371837794780731201e-01 -7.006788998842239380e-02 1.199332401156425476e-01 -1.520331948995590210e-01 -6.429709494113922119e-02 -3.100147843360900879e-01 -2.123401314020156860e-02 4.311944916844367981e-02 -2.494580857455730438e-02 -3.068321011960506439e-02 2.059480547904968262e-01 1.248638033866882324e-01 8.900853991508483887e-02 -3.356509506702423096e-01
-1.686121672391891479e-01 8.283642679452896118e-02 -4.422827661037445068e-01 5.777545645833015442e-02 1.810946017503738403e-01 -2.563475072383880615e-01 -2.388194203376770020e-01 9.420680999755859375e-02 4.434104636311531067e-02 -3.984408453106880188e-02 1.923949867486953735e-01 -3.100283443927764893e-01 2.036707401275634766e-01 5.348331108689308167e-02 -5.514171347022056580e-02 3.411626517772674561e-01 -2.632391452789306641e-01 7.970626652240753174e-02 1.088507100939750671e-01 -7.407843600958585739e-03 7.916379836387932301e-04 1.484475433826446533e-01 -1.562078595161437988e-01 -1.362085342407226562e-01 -6.094770133495330811e-02 -1.667575389146804810e-01 3.787766396999359131e-02 -2.729647457599639893e-01 7.081575691699981689e-02 7.307597994804382324e-02 3.785244002938270569e-02 -1.705228388309478760e-01
2.131647765636444092e-01 6.362842768430709839e-02 -6.962103303521871567e-03 2.469727694988250732e-01 -1.360275745391845703e-01 -2.457638829946517944e-01 2.489977143704891205e-02 1.640781164169311523e-01 4.010064303874969482e-01 -6.755761057138442993e-02 -2.137127518653869629e-01 -1.666695326566696167e-01 3.690189123153686523e-02 7.357122004032135010e-02 -9.506015479564666748e-02 1.302124708890914917e-01 -2.065163291990756989e-02 1.764496862888336182e-01 1.225243285298347473e-01 -1.246307343244552612e-01 2.490720003843307495e-01 -4.168899059295654297e-01 -1.150811910629272461e-01 -3.121083080768585205e-01 8.601912856101989746e-02 -5.391053110361099243e-02 1.860570907592773438e-01 1.000717431306838989e-01 1.396576762199401855e-01 -7.857646793127059937e-02 -1.418720632791519165e-01 -4.578412696719169617e-02
-7.661767303943634033e-02 -8.123977482318878174e-02 -1.313943862915039062e-01 1.852824091911315918e-01 1.358712911605834961e-01 -1.718922853469848633e-01 -1.948763728141784668e-01 -6.263975799083709717e-02 9.727032482624053955e-02 -3.446481749415397644e-02 -9.169687330722808838e-02 -3.917801752686500549e-02 6.040086224675178528e-02 -1.870277076959609985e-01 3.974057137966156006e-01 1.678352504968643188e-01 -3.108956515789031982e-01 1.826035976409912109e-01 1.294915825128555298e-01 -1.630852371454238892e-01 2.255808115005493164e-01 -2.432604134082794189e-01 -2.396652400493621826e-01 -3.782888054847717285e-01 -1.327199190855026245e-01 2.795370109379291534e-02 -1.496470868587493896e-01 -3.188730403780937195e-02 5.932804197072982788e-02 2.002913355827331543e-01 -1.701321899890899658e-01 4.847059771418571472e-02
7.393964380025863647e-02 1.969782859086990356e-01 -2.929681241512298584e-01 2.748754918575286865e-01 2.197367846965789795e-01 -2.270387411117553711e-01 -1.696422398090362549e-01 1.466552913188934326e-02 3.595386818051338196e-02 2.039493918418884277e-01 2.043755799531936646e-01 -2.066981792449951172e-01 1.337683945894241333e-01 -1.975773125886917114e-01 1.716566085815429688e-01 3.142948746681213379e-01 1.353031992912292480e-01 5.720251798629760742e-02 2.263456284999847412e-01 -2.180654555559158325e-01 -5.300661548972129822e-02 -2.596258651465177536e-03 1.926102489233016968e-01 1.008490994572639465e-01 7.388665527105331421e-02 -1.397088915109634399e-01 -1.271218657493591309e-01 1.131664142012596130e-01 1.253701746463775635e-01 3.172025978565216064e-01 -5.777351930737495422e-02 9.431202709674835205e-02
-1.559074372053146362e-01 1.700777113437652588e-01 -3.539557456970214844e-01 -2.541361004114151001e-02 1.407100260257720947e-01 -7.027901709079742432e-02 9.060261398553848267e-02 3.905365169048309326e-01 6.557926069945096970e-03 6.958695128560066223e-03 5.781421065330505371e-02 -2.623685598373413086e-01 3.108031861484050751e-02 -2.519401609897613525e-01 -1.381419003009796143e-01 1.402099579572677612e-01 3.300710394978523254e-02 -2.290466874837875366e-01 2.638821601867675781e-01 -7.777823507785797119e-02 5.704719573259353638e-02 -1.176214367151260376e-01 -5.749930627644062042e-03 -3.776224851608276367e-01 -2.311047911643981934e-01 -2.019056081771850586e-01 -5.089756473898887634e-02 1.342448145151138306e-01 1.812567114830017090e-01 -1.281898170709609985e-01 -8.265083283185958862e-02 -7.443369366228580475e-03
-1.270648986101150513e-01 2.629816532135009766e-01 -4.371997714042663574e-02 2.388083338737487793e-01 1.294429302215576172e-01 1.875900477170944214e-02 -2.056684792041778564e-01 8.154704421758651733e-02 1.698852032423019409e-01 -1.470294743776321411e-01 -2.811844646930694580e-01 1.421213001012802124e-01 -9.650640189647674561e-03 8.302102982997894287e-02 3.066064417362213135e-01 2.505506277084350586e-01 -1.269464492797851562e-01 1.793070435523986816e-01 5.560888350009918213e-02 -1.959999352693557739e-01 1.883291155099868774e-01 1.704335212707519531e-02 -1.651756018400192261e-01 -3.506039977073669434e-01 -1.847989708185195923e-01 -1.051730662584304810e-01 -1.753133684396743774e-01 1.017385572195053101e-01 1.367555558681488037e-01 2.110668271780014038e-01 -1.802306920289993286e-01 -1.357048600912094116e-01
-3.575271740555763245e-02 -7.706906646490097046e-02 -1.256118118762969971e-01 2.520867288112640381e-01 1.245729625225067139e-01 -8.383121341466903687e-02 8.591865003108978271e-02 7.660248875617980957e-02 5.502895638346672058e-02 -1.507946848869323730e-01 1.598035916686058044e-02 -7.001835107803344727e-02 2.807570621371269226e-02 9.499841928482055664e-02 -1.720454357564449310e-02 2.751854062080383301e-01 1.764407567679882050e-02 -1.562628746032714844e-01 8.034586906433105469e-02 -2.663906216621398926e-01 -2.119496762752532959e-01 -1.724311709403991699e-01 -2.001872211694717407e-01 -4.314536452293395996e-01 6.078111007809638977e-02 -6.072254106402397156e-02 1.403923034667968750e-01 4.129005074501037598e-01 3.721848875284194946e-02 3.045995347201824188e-02 -2.981490194797515869e-01 -2.628375589847564697e-01
3.104898147284984589e-02 -1.422934085130691528e-01 -3.725768327713012695e-01 1.570495814085006714e-01 5.962848663330078125e-02 -2.021636664867401123e-01 3.687723875045776367e-01 2.560837864875793457e-01 2.633403837680816650e-01 -5.866688117384910583e-02 -4.927208274602890015e-02 -1.861280202865600586e-01 4.312649369239807129e-03 2.061114162206649780e-01 9.001739323139190674e-02 3.040536642074584961e-01 -2.255391329526901245e-01 1.474204063415527344e-01 -1.448909938335418701e-02 1.644153892993927002e-01 -1.006913781166076660e-01 1.546156872063875198e-02 -2.500796690583229065e-02 -1.394304186105728149e-01 -1.219681575894355774e-01 3.265835344791412354e-01 -1.108747273683547974e-01 -1.324125677347183228e-01 1.426644027233123779e-01 6.169423833489418030e-02 -9.524413943290710449e-02 -3.901231288909912109e-02
-2.396286278963088989e-01 -5.587543919682502747e-02 -2.650541663169860840e-01 1.019292771816253662e-01 2.564427554607391357e-01 -3.863119482994079590e-01 -1.659860461950302124e-01 -3.502656146883964539e-02 2.029981464147567749e-01 -1.327075809240341187e-01 -2.472817599773406982e-01 -3.051559254527091980e-02 2.476317286491394043e-01 3.708334639668464661e-02 6.902305781841278076e-02 6.320872902870178223e-02 -2.518549561500549316e-01 1.105264201760292053e-01 -1.294029951095581055e-01 -1.532704383134841919e-01 -6.776456534862518311e-02 -2.158589065074920654e-01 -3.768235817551612854e-02 -2.973495125770568848e-01 -2.326840013265609741e-01 5.426199734210968018e-02 -2.662134766578674316e-01 6.898200605064630508e-03 4.104190692305564880e-02 6.048095598816871643e-02 -1.489138752222061157e-01 -1.012457162141799927e-01
-7.352797314524650574e-03 1.213090643286705017e-01 -4.544578865170478821e-02 1.218249797821044922e-01 5.044367909431457520e-01 -1.992261409759521484e-01 5.369435995817184448e-02 2.051469683647155762e-01 5.166413262486457825e-02 -1.119107007980346680e-01 -1.151725351810455322e-01 -2.916398346424102783e-01 -2.349838763475418091e-01 -1.733237504959106445e-01 1.747295111417770386e-01 2.839395701885223389e-01 -8.750097453594207764e-02 -8.578339964151382446e-02 8.683192729949951172e-02 -2.787169516086578369e-01 3.555289655923843384e-02 5.054492875933647156e-02 -1.317143887281417847e-01 1.821566522121429443e-01 -1.495750248432159424e-02 1.764357462525367737e-02 9.057320654392242432e-02 2.511594295501708984e-01 1.124887093901634216e-01 3.882766142487525940e-02 1.084624454379081726e-01 -2.587538659572601318e-01
5.546369031071662903e-02 5.136045441031455994e-02 -2.994275391101837158e-01 3.347351253032684326e-01 8.775667101144790649e-02 -9.257078170776367188e-02 2.272074669599533081e-02 8.837968856096267700e-02 5.877502635121345520e-02 -5.748188495635986328e-02 -2.188245207071304321e-01 2.106336876749992371e-02 1.659467518329620361e-01 -2.621344104409217834e-02 2.980349957942962646e-01 1.997552961111068726e-01 -1.854916363954544067e-01 3.436210453510284424e-01 -1.115536019206047058e-01 1.579809039831161499e-01 1.127118021249771118e-01 -3.372167348861694336e-01 -1.453545130789279938e-02 -5.764218047261238098e-02 2.832318544387817383e-01 -2.815102040767669678e-02 -2.191284894943237305e-01 1.308145225048065186e-01 2.191367894411087036e-01 1.058352552354335785e-02 -1.348452568054199219e-01 -1.537797152996063232e-01
9.531854651868343353e-03 -8.371005952358245850e-02 -2.101889103651046753e-01 2.559493184089660645e-01 1.397524327039718628e-01 -1.147070676088333130e-01 -2.067834138870239258e-01 1.571270078420639038e-01 1.050474718213081360e-01 2.282073907554149628e-02 -3.670759499073028564e-01 4.158314689993858337e-02 1.373244524002075195e-01 1.713194698095321655e-02 1.351785808801651001e-01 3.902311325073242188e-01 -2.076720446348190308e-02 -1.743994653224945068e-02 3.567939698696136475e-01 -1.601818352937698364e-01 1.966451108455657959e-01 1.331030875444412231e-01 -2.192182093858718872e-01 -1.740661114454269409e-01 -9.814114868640899658e-02 4.020107537508010864e-02 2.164687365293502808e-01 1.588502079248428345e-01 1.015427932143211365e-01 7.594212889671325684e-02 4.496244713664054871e-02 -2.355082184076309204e-01
-1.482563167810440063e-01 7.418697327375411987e-02 -5.928817763924598694e-02 4.453944563865661621e-01 1.066000685095787048e-01 -2.932821810245513916e-01 1.927144378423690796e-01 6.907980889081954956e-02 1.499082706868648529e-02 4.517680406570434570e-02 -3.418712913990020752e-01 -1.126634106040000916e-01 1.743223220109939575e-01 -8.333648741245269775e-02 2.649198174476623535e-01 -4.588917642831802368e-02 -2.791936509311199188e-02 -2.779042124748229980e-01 1.960693448781967163e-01 1.410510092973709106e-01 1.690714210271835327e-01 5.978308618068695068e-02 -5.158234387636184692e-02 -1.399583369493484497e-01 -1.956584490835666656e-02 -1.392869800329208374e-01 -1.315151751041412354e-01 7.538318634033203125e-02 1.603181101381778717e-02 -3.272636830806732178e-01 4.440336301922798157e-02 -2.168646305799484253e-01
-7.622607052326202393e-02 2.403778256848454475e-03 -1.338599026203155518e-01 3.070002496242523193e-01 -2.615679986774921417e-02 -2.202604711055755615e-02 3.547203913331031799e-02 1.988373994827270508e-01 3.171924650669097900e-01 1.320802867412567139e-01 2.435604669153690338e-02 -2.649427950382232666e-01 -1.051108017563819885e-01 9.744444862008094788e-03 3.332972824573516846e-01 7.116098701953887939e-02 2.220574617385864258e-01 3.346515120938420296e-03 1.583122611045837402e-01 -7.694429159164428711e-02 -3.739194571971893311e-02 -3.765256702899932861e-01 2.849806658923625946e-02 -3.395968973636627197e-01 6.893297284841537476e-02 -1.351317018270492554e-01 -1.691971533000469208e-02 5.887139588594436646e-02 -4.149271175265312195e-02 -2.397042661905288696e-01 -2.759526669979095459e-01 -1.490229964256286621e-01
-4.542009159922599792e-02 -1.984456181526184082e-02 -1.190125718712806702e-01 2.300678342580795288e-01 -1.022898480296134949e-01 -1.377965360879898071e-01 1.930536329746246338e-01 2.173495888710021973e-01 3.180840015411376953e-01 -1.306536346673965454e-01 -3.270507454872131348e-01 -7.937206327915191650e-02 1.347767412662506104e-01 3.659084439277648926e-02 1.975950002670288086e-01 1.794039905071258545e-01 1.511912234127521515e-02 -8.978658169507980347e-02 -1.251204172149300575e-03 -1.523671019822359085e-02 2.983247041702270508e-01 -2.870830297470092773e-01 -4.965196177363395691e-02 -3.083620369434356689e-01 3.101366758346557617e-01 4.484278336167335510e-02 1.111735999584197998e-01 1.699697673320770264e-01 2.427984923124313354e-01 4.526901245117187500e-02 -3.696990013122558594e-02 -1.222309842705726624e-01
-1.607775539159774780e-01 5.635410174727439880e-02 -2.970483303070068359e-01 1.542515903711318970e-01 1.324761956930160522e-01 -2.654068470001220703e-01 -1.766360700130462646e-01 1.025844365358352661e-01 -7.548072934150695801e-02 -1.257926821708679199e-01 -2.087554782629013062e-01 -9.625475853681564331e-02 -8.658134192228317261e-02 -2.183258682489395142e-01 -4.110294207930564880e-02 2.524642348289489746e-01 -3.809550404548645020e-01 -8.648543804883956909e-02 3.143162429332733154e-01 -3.492513000965118408e-01 -1.310667991638183594e-01 -2.243002504110336304e-01 -1.332025676965713501e-01 1.638164818286895752e-01 2.429222874343395233e-02 4.038706049323081970e-02 -2.301036939024925232e-02 1.028621494770050049e-01 -1.594097353518009186e-02 9.139952808618545532e-02 -1.336911413818597794e-02 -1.634326279163360596e-01
1.429297178983688354e-01 6.231022626161575317e-02 -1.805911809206008911e-01 1.613489538431167603e-01 1.951671242713928223e-01 -1.305301934480667114e-01 3.649861365556716919e-02 3.700850009918212891e-01 1.800209283828735352e-02 -1.960536688566207886e-01 -4.586679115891456604e-02 -2.857551276683807373e-01 6.868832558393478394e-02 -1.346327066421508789e-01 3.637560829520225525e-02 -1.325657516717910767e-01 -4.189600795507431030e-02 -9.134163707494735718e-02 2.552450597286224365e-01 -6.684135645627975464e-02 1.487284302711486816e-01 -2.516795694828033447e-01 -1.188903748989105225e-01 -3.722190856933593750e-01 -2.667277753353118896e-01 -2.137915492057800293e-01 -1.036619320511817932e-01 2.257559299468994141e-01 1.571179926395416260e-01 -8.760096877813339233e-02 6.226042285561561584e-02 -1.633922606706619263e-01
-9.993352741003036499e-02 1.658481061458587646e-01 -1.297239661216735840e-01 5.165044218301773071e-02 3.077834844589233398e-01 1.589163392782211304e-02 -2.017353661358356476e-02 1.996685713529586792e-01 3.760274127125740051e-02 2.886149883270263672e-01 1.202130019664764404e-01 -1.173736155033111572e-01 7.193239778280258179e-02 -1.268481016159057617e-01 2.352769821882247925e-01 2.622447907924652100e-01 1.233516186475753784e-01 2.181057780981063843e-01 -1.000719144940376282e-01 -1.110116839408874512e-01 -9.197115153074264526e-02 -1.518559008836746216e-01 -1.330528408288955688e-01 -3.922280967235565186e-01 -1.606702059507369995e-01 2.001113742589950562e-01 -2.933645844459533691e-01 -8.869254030287265778e-03 2.387601286172866821e-01 1.977037042379379272e-01 -3.439370170235633850e-02 -1.093424931168556213e-01
-9.843846783041954041e-03 -1.122149080038070679e-01 1.639414876699447632e-01 4.397588074207305908e-01 3.590271994471549988e-02 -4.761007055640220642e-02 1.326463371515274048e-01 1.390670686960220337e-01 -7.180912047624588013e-02 -7.703897356986999512e-02 -2.372826635837554932e-01 -7.321935612708330154e-03 3.413077443838119507e-02 6.117502599954605103e-02 4.531796872615814209e-01 3.186797201633453369e-01 5.954732373356819153e-02 -1.412169337272644043e-01 3.263086378574371338e-01 -1.601755470037460327e-01 -2.917689504101872444e-03 -1.342236995697021484e-01 1.171422377228736877e-01 -1.365642845630645752e-01 -2.165808826684951782e-01 1.526873707771301270e-01 -9.482400119304656982e-02 -9.413582086563110352e-02 1.790992915630340576e-01 -1.438121050596237183e-01 1.919749891385436058e-03 -2.043418399989604950e-02
1.310399472713470459e-01 1.010567843914031982e-01 -2.207912653684616089e-01 2.272054105997085571e-01 -3.233523294329643250e-02 -4.903665278106927872e-03 -2.324263900518417358e-01 4.354203492403030396e-02 2.973907887935638428e-01 7.133421301841735840e-02 1.777922064065933228e-01 -1.671375036239624023e-01 4.726404789835214615e-03 4.706074297428131104e-02 2.867515087127685547e-01 2.611112594604492188e-01 -3.863667249679565430e-01 -6.085772067308425903e-02 -5.898413434624671936e-02 8.799804747104644775e-02 -2.009693905711174011e-02 -3.444401547312736511e-02 -2.326380312442779541e-01 -3.733075559139251709e-01 -6.079134717583656311e-02 -1.403198987245559692e-01 -9.959002584218978882e-02 2.405752986669540405e-01 -2.666602097451686859e-02 -2.402192652225494385e-01 4.616466350853443146e-03 -2.544423006474971771e-02
-1.472758501768112183e-01 1.608752757310867310e-01 -8.265560865402221680e-02 5.060075521469116211e-01 1.125241816043853760e-01 -2.890773117542266846e-01 -2.284338176250457764e-01 1.105895042419433594e-01 2.284209430217742920e-01 -2.560305893421173096e-01 2.276275306940078735e-02 2.320807427167892456e-01 4.369718953967094421e-02 2.308053371962159872e-04 2.629072368144989014e-01 9.877081215381622314e-02 -2.701276540756225586e-01 9.608886390924453735e-02 8.515182882547378540e-02 2.811129987239837646e-01 -2.924495143815875053e-03 -5.816978588700294495e-02 -9.594964981079101562e-02 -1.109929680824279785e-01 3.596422821283340454e-02 -1.949102431535720825e-01 -1.381592005491256714e-01 -3.037129715085029602e-02 -4.444544017314910889e-02 -7.412342727184295654e-02 -2.873715944588184357e-02 1.226232573390007019e-01
-4.090824164450168610e-03 3.214907273650169373e-02 -2.775480747222900391e-01 3.583492636680603027e-01 9.314777702093124390e-02 1.198332831263542175e-01 8.580157160758972168e-02 2.195320129394531250e-01 1.024280115962028503e-01 -1.526055335998535156e-01 -2.314694523811340332e-01 -1.601774394512176514e-01 8.971884101629257202e-02 -5.956938490271568298e-02 2.134498506784439087e-01 -4.139604419469833374e-02 2.775564789772033691e-02 -7.946540415287017822e-02 3.353786766529083252e-01 -6.925441324710845947e-02 -3.849899768829345703e-01 -1.370326131582260132e-01 -9.763894230127334595e-02 -7.725948840379714966e-02 2.290203869342803955e-01 1.075973510742187500e-01 1.880106180906295776e-01 1.788440495729446411e-01 2.153330892324447632e-01 -2.158300876617431641e-01 3.733928874135017395e-02 -1.022686660289764404e-01
2.714836038649082184e-02 2.492786645889282227e-01 -5.601498857140541077e-02 8.062655478715896606e-02 7.095286995172500610e-02 -2.190971672534942627e-01 -6.369300186634063721e-02 3.933950960636138916e-01 2.147573605179786682e-02 -1.600757241249084473e-01 -2.765427827835083008e-01 -2.438017278909683228e-01 1.860826835036277771e-02 2.774159237742424011e-02 1.959004849195480347e-01 1.284663677215576172e-01 -6.276345252990722656e-02 1.427023112773895264e-01 4.856818169355392456e-02 -2.455023527145385742e-01 5.471044778823852539e-02 6.737515330314636230e-02 3.130055963993072510e-01 -1.541365832090377808e-01 -2.800620859488844872e-03 4.500091448426246643e-02 -1.095090359449386597e-01 2.455279231071472168e-01 -1.746506839990615845e-01 -4.175655245780944824e-01 1.147865969687700272e-02 -4.617254063487052917e-02
-4.766973480582237244e-02 2.601427435874938965e-01 -8.951038122177124023e-02 4.830143749713897705e-01 3.077774047851562500e-01 -9.578520059585571289e-02 -4.102046042680740356e-02 7.958596199750900269e-02 1.360121220350265503e-01 -1.271662861108779907e-02 2.034369707107543945e-01 -1.464897841215133667e-01 2.623541951179504395e-01 9.072510525584220886e-03 6.752277165651321411e-02 2.125461548566818237e-01 -1.675110310316085815e-01 4.069458693265914917e-02 9.275764971971511841e-02 -1.898066489957273006e-03 -8.952162414789199829e-02 1.563590168952941895e-01 -4.314818978309631348e-02 1.475939620286226273e-02 -4.466944336891174316e-01 -6.606897711753845215e-02 1.864736340939998627e-02 4.530128091573715210e-02 1.166529878973960876e-01 3.611888037994503975e-03 -2.896170020103454590e-01 -7.949442369863390923e-04
3.489222526550292969e-01 1.595690147951245308e-03 -1.836792975664138794e-01 2.937856912612915039e-01 -7.110685110092163086e-02 -1.613980531692504883e-01 -1.419086158275604248e-01 2.285845130681991577e-01 1.487941145896911621e-01 -2.107672989368438721e-01 -1.879530027508735657e-02 -6.478923372924327850e-03 -6.406281888484954834e-02 -9.640837460756301880e-02 2.687841951847076416e-01 2.353828549385070801e-01 -2.811280488967895508e-01 -5.798006430268287659e-02 2.314798682928085327e-01 2.415909171104431152e-01 2.077109664678573608e-01 -1.598532497882843018e-01 8.011204004287719727e-02 -7.539799064397811890e-02 -1.568268686532974243e-01 2.605012059211730957e-01 -9.765225648880004883e-02 6.941806990653276443e-03 2.270402312278747559e-01 -7.049899548292160034e-02 -1.140207499265670776e-01 -6.947833462618291378e-04
-2.630156278610229492e-01 -8.385197818279266357e-02 -1.443755067884922028e-02 1.237292960286140442e-01 1.736515611410140991e-01 -5.861549377441406250e-01 1.518563330173492432e-01 1.595928519964218140e-01 2.323279716074466705e-02 -1.623434126377105713e-01 -5.207590758800506592e-02 -1.216280832886695862e-02 -1.805501729249954224e-01 -8.536822348833084106e-02 3.321609497070312500e-01 1.059503853321075439e-01 -9.344195574522018433e-02 1.071450337767601013e-01 7.297446578741073608e-02 -1.185433380305767059e-02 -1.790240108966827393e-01 -3.740652650594711304e-02 -2.383618615567684174e-03 -3.333029448986053467e-01 -3.337712958455085754e-02 4.417994618415832520e-02 -3.920411318540573120e-02 9.751914441585540771e-02 1.605767905712127686e-01 2.154498696327209473e-01 2.391692250967025757e-02 1.941731125116348267e-01
-7.638520747423171997e-02 2.793392241001129150e-01 -1.267927885055541992e-01 -6.871225684881210327e-02 1.534919887781143188e-01 -5.493740439414978027e-01 -1.407772600650787354e-01 -2.449632994830608368e-02 1.479995846748352051e-01 -9.050783701241016388e-03 -1.529580168426036835e-02 -2.834207378327846527e-02 -3.605960682034492493e-02 -2.055923193693161011e-01 2.647546231746673584e-01 2.265542596578598022e-01 4.716490209102630615e-02 3.179369568824768066e-01 7.386744767427444458e-02 6.115288659930229187e-02 -1.119529083371162415e-01 -2.323279678821563721e-01 1.458528041839599609e-01 -2.182690352201461792e-01 -1.320615783333778381e-02 6.875074934214353561e-03 -1.703049242496490479e-02 -1.845640316605567932e-02 2.641010582447052002e-01 1.661683768033981323e-01 2.035236172378063202e-02 -1.223814114928245544e-01
-1.750294119119644165e-01 4.583431407809257507e-02 -2.006628662347793579e-01 1.960801780223846436e-01 2.353072762489318848e-01 -1.267988681793212891e-01 -7.696945220232009888e-02 2.073660641908645630e-01 -3.301502764225006104e-02 -9.569821506738662720e-02 -2.397525757551193237e-01 1.752422191202640533e-02 2.638573199510574341e-02 6.919746100902557373e-02 2.243475914001464844e-01 1.510910093784332275e-01 -7.895174622535705566e-02 5.342746619135141373e-03 4.140953719615936279e-01 -3.208958208560943604e-01 5.829560384154319763e-02 -1.756512671709060669e-01 -3.092858493328094482e-01 -1.104108244180679321e-01 -1.207813248038291931e-01 1.507331728935241699e-01 1.855119317770004272e-01 2.689363062381744385e-01 1.893473975360393524e-02 -1.014119759202003479e-01 6.738287210464477539e-02 -1.986269950866699219e-01
-1.908764243125915527e-02 -1.435477472841739655e-02 -3.608293831348419189e-01 5.003964900970458984e-01 7.456597685813903809e-02 -5.497654154896736145e-02 2.073391228914260864e-01 4.624114558100700378e-02 2.582210004329681396e-01 -5.572977662086486816e-02 -1.065388694405555725e-01 -2.235452234745025635e-01 2.741164863109588623e-01 -1.449636220932006836e-01 1.667718589305877686e-01 7.966744899749755859e-02 -1.749340444803237915e-02 7.949237525463104248e-02 -1.848597079515457153e-01 5.379163473844528198e-02 1.410910934209823608e-01 8.131462335586547852e-02 -1.327648907899856567e-01 -2.437430992722511292e-02 1.276739314198493958e-02 3.361389040946960449e-01 1.470132824033498764e-02 2.105974704027175903e-01 2.304141819477081299e-01 1.609406620264053345e-02 -5.109386891126632690e-02 -3.990956395864486694e-02
-2.987606823444366455e-02 -2.520653419196605682e-02 -1.438660174608230591e-01 3.698422908782958984e-01 2.232934087514877319e-01 -6.309113651514053345e-02 -4.026158712804317474e-03 3.387421369552612305e-01 -7.086675614118576050e-02 -1.856179535388946533e-01 3.002725541591644287e-01 -1.012381836771965027e-01 -1.508694421499967575e-02 -1.422263085842132568e-01 1.311147063970565796e-01 2.773444056510925293e-01 2.145341634750366211e-01 -2.034537680447101593e-02 6.311308592557907104e-02 1.369539648294448853e-01 -6.290839612483978271e-02 2.021486870944499969e-02 6.342384964227676392e-02 -2.526742815971374512e-01 2.134602665901184082e-01 -5.039909854531288147e-02 -2.352780103683471680e-02 -7.803234457969665527e-02 1.073720231652259827e-01 5.971444025635719299e-02 4.432560503482818604e-02 -4.524531662464141846e-01
-7.246674597263336182e-02 4.711396247148513794e-02 -4.889006912708282471e-02 3.569583594799041748e-01 1.909395009279251099e-01 -3.844637870788574219e-01 1.464758627116680145e-02 -2.575911022722721100e-02 7.615932822227478027e-02 -3.004339933395385742e-01 5.224401131272315979e-03 2.225755742983892560e-04 2.958809137344360352e-01 -1.066954135894775391e-01 2.575573027133941650e-01 1.530016064643859863e-01 6.677465885877609253e-02 1.897533982992172241e-01 -1.389684379100799561e-01 -1.246967241168022156e-01 -3.801802918314933777e-02 -4.009740427136421204e-02 -2.819249629974365234e-01 -1.083804517984390259e-01 -2.852542102336883545e-01 1.285746395587921143e-01 -2.223519533872604370e-01 7.808610796928405762e-02 2.131679095327854156e-02 8.977286634035408497e-04 1.966322958469390869e-01 1.750475913286209106e-01
1.268966048955917358e-01 -2.103438228368759155e-02 -2.708625495433807373e-01 3.808018565177917480e-01 1.567446887493133545e-01 -3.223392665386199951e-01 3.000702559947967529e-01 1.286677718162536621e-01 -3.571145981550216675e-02 1.813982129096984863e-01 -2.842912971973419189e-01 -1.471765935420989990e-01 -5.047729983925819397e-02 -1.124872565269470215e-01 1.796624362468719482e-01 1.237204577773809433e-02 8.199893683195114136e-02 -2.014722526073455811e-01 -9.109015762805938721e-02 -8.316175080835819244e-03 6.380487233400344849e-02 -6.492055952548980713e-02 2.143307328224182129e-01 -4.118230938911437988e-02 1.675939559936523438e-01 9.194412827491760254e-02 -5.828030779957771301e-02 4.109947681427001953e-01 7.471717149019241333e-02 4.633837565779685974e-02 -9.775878489017486572e-02 8.928017318248748779e-02
-1.078438833355903625e-01 1.887216717004776001e-01 -2.095705866813659668e-01 2.644793093204498291e-01 1.058226302266120911e-01 -1.840755939483642578e-01 -3.721838295459747314e-01 -1.416224539279937744e-01 2.943781949579715729e-02 -1.048606708645820618e-01 -7.947736233472824097e-02 -5.327707156538963318e-02 1.259523481130599976e-01 -1.055202409625053406e-01 2.837090492248535156e-01 1.758129298686981201e-01 -1.583609133958816528e-01 2.650848329067230225e-01 2.558468095958232880e-02 -5.037317425012588501e-02 1.086264550685882568e-01 -2.643010318279266357e-01 -1.331682056188583374e-01 -3.703169226646423340e-01 -1.871104538440704346e-01 5.498605594038963318e-02 -1.384887099266052246e-01 -1.355158817023038864e-02 1.127578020095825195e-01 2.467188835144042969e-01 6.942603737115859985e-02 -7.030875235795974731e-02
-1.009129360318183899e-01 3.793892860412597656e-01 -1.923068910837173462e-01 2.688388228416442871e-01 9.224044531583786011e-02 -3.045032620429992676e-01 -3.246810734272003174e-01 3.852965235710144043e-01 1.219378039240837097e-01 5.760609358549118042e-02 -1.039707511663436890e-01 -6.337880622595548630e-03 -1.657004505395889282e-01 -1.308158338069915771e-01 4.660765081644058228e-02 -1.203720457851886749e-02 -1.781985014677047729e-01 4.312873259186744690e-02 5.084116756916046143e-02 -3.798736631870269775e-01 1.069641858339309692e-01 1.602916121482849121e-01 1.264819949865341187e-01 -1.458098143339157104e-01 -3.676907392218708992e-03 1.367309838533401489e-01 2.480723895132541656e-02 5.243301391601562500e-02 4.709463939070701599e-02 -1.162936612963676453e-01 -3.985281661152839661e-02 -1.062924265861511230e-01
-2.427912801504135132e-01 1.891750544309616089e-01 4.235013574361801147e-02 2.566322088241577148e-01 1.580269634723663330e-01 -3.876786231994628906e-01 6.106890365481376648e-02 3.031079471111297607e-01 -1.626475527882575989e-02 1.047676429152488708e-01 8.370435237884521484e-02 -3.269815146923065186e-01 1.291801780462265015e-01 1.446539536118507385e-02 -6.734956055879592896e-02 1.824346780776977539e-01 -3.003918528556823730e-01 7.001538574695587158e-02 1.703254878520965576e-01 -1.596387103199958801e-02 -1.242391467094421387e-01 -9.383977390825748444e-03 -1.945250085555016994e-03 -6.838276237249374390e-02 2.245135158300399780e-01 1.844497174024581909e-01 -5.920989066362380981e-02 3.535020053386688232e-01 5.464476346969604492e-02 -6.083849817514419556e-02 1.429295688867568970e-01 -4.734124988317489624e-02
6.351242214441299438e-02 -3.369595110416412354e-02 -3.632230460643768311e-01 3.572378158569335938e-01 -2.334478870034217834e-02 -1.568315476179122925e-01 8.341746777296066284e-02 1.010758802294731140e-01 6.057065725326538086e-02 -8.195181190967559814e-02 1.314097363501787186e-02 4.180519655346870422e-02 -1.361544877290725708e-01 3.631589002907276154e-03 3.923784494400024414e-01 3.604790866374969482e-01 3.636540099978446960e-02 -3.428598493337631226e-02 3.659522235393524170e-01 -1.413925886154174805e-01 1.183877885341644287e-01 6.903170049190521240e-02 1.421429514884948730e-01 1.742755621671676636e-01 -6.305451691150665283e-02 2.463108897209167480e-01 -3.299130126833915710e-02 1.352169662714004517e-01 3.254875913262367249e-02 7.470374554395675659e-02 -1.604371070861816406e-01 -1.898340880870819092e-01
-8.966175466775894165e-02 1.298285126686096191e-01 -3.179853036999702454e-02 1.856437772512435913e-01 1.128770858049392700e-01 -4.159084558486938477e-01 2.394645512104034424e-01 1.613311469554901123e-01 2.301292270421981812e-01 -1.020231395959854126e-01 1.329534798860549927e-01 -1.276781857013702393e-01 3.196414113044738770e-01 -4.005729779601097107e-02 3.042887747287750244e-01 1.755942106246948242e-01 -5.058880429714918137e-03 2.112307585775852203e-02 -1.346888989210128784e-01 3.181438427418470383e-03 1.925544627010822296e-02 -4.833136871457099915e-02 -3.195453584194183350e-01 -1.279896050691604614e-01 -1.200149208307266235e-01 7.574934512376785278e-02 8.054362982511520386e-02 1.018240228295326233e-01 -2.611725777387619019e-02 -2.550931870937347412e-01 1.506560593843460083e-01 2.841167449951171875e-01
-1.022629290819168091e-01 1.186504587531089783e-01 -3.298539519309997559e-01 4.458148777484893799e-01 1.538255065679550171e-01 -1.058726012706756592e-01 1.864143908023834229e-01 1.166687235236167908e-01 1.810512095689773560e-01 -3.741813078522682190e-02 7.355893403291702271e-02 -5.725623667240142822e-02 -7.410846650600433350e-03 3.562267124652862549e-02 7.772558927536010742e-02 1.738812625408172607e-01 -1.013542711734771729e-01 -1.644776016473770142e-01 -3.192418068647384644e-02 7.000691443681716919e-02 -6.565514951944351196e-02 -2.008235007524490356e-01 -2.431702613830566406e-01 -2.165494263172149658e-01 3.630742728710174561e-01 -5.240534897893667221e-03 -2.845019474625587463e-02 3.354143798351287842e-01 2.099012583494186401e-01 -1.295274049043655396e-01 -6.081970781087875366e-02 -2.446390502154827118e-02
8.859200030565261841e-02 -8.704012632369995117e-02 -1.875795871019363403e-01 2.028138488531112671e-01 8.646322041749954224e-02 -3.412256836891174316e-01 -1.286958456039428711e-01 1.187641322612762451e-01 -3.704890608787536621e-02 -3.059377372264862061e-01 -1.009107306599617004e-01 -1.171853616833686829e-01 -1.143893674015998840e-01 -3.081731311976909637e-02 4.496671855449676514e-01 1.610901653766632080e-01 -2.572533488273620605e-01 1.730273663997650146e-02 2.177312821149826050e-01 -1.072552949190139771e-01 -1.792698912322521210e-02 7.363442331552505493e-02 2.728225663304328918e-02 2.785398066043853760e-01 -2.073691785335540771e-02 1.333544254302978516e-01 -1.882403343915939331e-01 5.298732593655586243e-02 9.550854563713073730e-02 1.065059751272201538e-01 1.354727079160511494e-03 -3.259174227714538574e-01
-9.133424609899520874e-02 -1.513002067804336548e-01 -2.784764580428600311e-02 1.690388172864913940e-01 2.645825445652008057e-01 -3.550392985343933105e-01 -5.936960503458976746e-02 -1.218451559543609619e-01 -8.063008636236190796e-02 2.265363335609436035e-01 -3.516748547554016113e-02 -1.084287688136100769e-01 -8.937180042266845703e-03 3.607416152954101562e-02 4.981279373168945312e-01 2.290221303701400757e-01 -1.916099898517131805e-02 6.454890966415405273e-02 1.930020302534103394e-01 4.984999448060989380e-02 -2.424359470605850220e-01 -1.308488100767135620e-01 -2.215525209903717041e-01 -1.921852305531501770e-02 1.707535386085510254e-01 1.289145499467849731e-01 -2.658221423625946045e-01 2.611241117119789124e-02 2.517612874507904053e-01 -1.592090353369712830e-02 -3.727542236447334290e-02 -2.111523412168025970e-02
-6.228771060705184937e-02 1.095782816410064697e-01 -2.057168334722518921e-01 4.250519573688507080e-01 -6.967233121395111084e-02 -1.938002407550811768e-01 1.522945985198020935e-02 -5.593792349100112915e-02 1.077321395277976990e-01 1.198003161698579788e-02 -1.084273084998130798e-01 -5.999320000410079956e-02 -3.725021332502365112e-02 -1.833915263414382935e-01 3.791933655738830566e-01 -1.127275824546813965e-01 2.622877433896064758e-02 3.330378234386444092e-01 -5.521945655345916748e-02 -2.132203429937362671e-02 -2.026865333318710327e-01 -3.900958597660064697e-01 -1.039874106645584106e-01 -1.546837836503982544e-01 -1.242419052869081497e-02 5.173543095588684082e-02 -1.611564010381698608e-01 -3.942094743251800537e-03 5.784626677632331848e-02 -2.434262037277221680e-01 -2.041385322809219360e-01 -1.432972103357315063e-01
5.111137870699167252e-03 2.305838167667388916e-01 -4.282468855381011963e-01 1.268455833196640015e-01 -3.658658266067504883e-02 -9.732376039028167725e-02 4.396974667906761169e-02 1.305682770907878876e-02 2.207056879997253418e-01 3.067073412239551544e-03 -1.918829381465911865e-01 -4.277236014604568481e-02 -1.950398087501525879e-02 4.310906678438186646e-02 4.058553278446197510e-01 -2.949857711791992188e-02 -2.604429051280021667e-02 2.818542160093784332e-02 2.455195598304271698e-02 8.308886550366878510e-03 -3.995855897665023804e-02 -1.490942686796188354e-01 -1.790721416473388672e-01 -3.295781314373016357e-01 3.295688331127166748e-01 -1.095936000347137451e-01 -3.030914366245269775e-01 2.855014503002166748e-01 -7.958555594086647034e-03 -6.410866975784301758e-02 4.880816116929054260e-02 -1.095116361975669861e-01
-6.907645612955093384e-02 8.756823092699050903e-02 -9.710764139890670776e-02 1.028518825769424438e-01 1.118280962109565735e-01 -5.122432112693786621e-01 -7.394627481698989868e-02 1.865719258785247803e-01 1.894347369670867920e-01 1.975897699594497681e-01 -2.392829805612564087e-01 6.172033771872520447e-02 1.907486468553543091e-01 -6.966464221477508545e-02 2.200522124767303467e-01 8.755227550864219666e-03 -2.201569266617298126e-02 -1.877505779266357422e-01 2.116319537162780762e-01 -1.513222791254520416e-02 2.106292247772216797e-01 -8.779042214155197144e-02 -5.419619381427764893e-03 -1.235317662358283997e-01 2.427633665502071381e-02 -1.439383476972579956e-01 -2.629004605114459991e-02 1.192270144820213318e-01 -2.841276489198207855e-02 -2.608516812324523926e-01 1.380910873413085938e-01 -3.929353058338165283e-01
-8.166314661502838135e-02 1.072003468871116638e-01 -4.146409779787063599e-02 4.084192514419555664e-01 -3.688105940818786621e-02 -2.702197134494781494e-01 7.056877017021179199e-02 2.243756502866744995e-01 3.453947007656097412e-01 1.663937121629714966e-01 -2.616198733448982239e-02 2.591383457183837891e-02 -2.614549398422241211e-01 2.116432487964630127e-01 1.415319442749023438e-01 2.398817837238311768e-01 -3.169469833374023438e-01 -1.369646191596984863e-01 8.512187749147415161e-02 4.260946437716484070e-02 -2.745841164141893387e-03 -2.108512967824935913e-01 -1.138193905353546143e-01 -1.861590445041656494e-01 3.634885326027870178e-02 -1.294326316565275192e-02 -1.160255298018455505e-01 2.092915028333663940e-02 2.320599704980850220e-01 -2.131277322769165039e-01 -7.559726387262344360e-02 6.175043061375617981e-02
-1.455239504575729370e-01 7.713172584772109985e-02 -2.128955721855163574e-01 3.552266955375671387e-01 -3.680693358182907104e-02 -2.191639989614486694e-01 1.956676691770553589e-01 1.737480908632278442e-01 1.085929870605468750e-01 -1.492450088262557983e-01 1.286526676267385483e-02 -8.618529886007308960e-02 -5.329410359263420105e-02 3.449501097202301025e-02 2.636858522891998291e-01 2.929645478725433350e-01 -1.723789423704147339e-01 6.085375789552927017e-03 1.031316518783569336e-01 1.953850500285625458e-02 1.533120274543762207e-01 7.066346704959869385e-02 6.146509572863578796e-02 -3.042523562908172607e-01 6.717251986265182495e-02 1.284183412790298462e-01 -3.373581469058990479e-01 -2.155087888240814209e-01 1.086734309792518616e-01 -1.752849966287612915e-01 -2.131863087415695190e-01 2.181664258241653442e-01
3.058286756277084351e-02 1.234042420983314514e-01 -1.629031822085380554e-02 5.091634392738342285e-01 3.280741274356842041e-01 -1.315492987632751465e-01 2.959660887718200684e-01 7.680419087409973145e-02 6.235659122467041016e-02 -1.167300119996070862e-01 -2.496946901082992554e-01 -1.675075665116310120e-02 -4.863191023468971252e-02 -2.895675301551818848e-01 1.709613800048828125e-01 7.363497465848922729e-02 -4.673874378204345703e-02 -2.481577992439270020e-01 -7.588168233633041382e-02 1.641055941581726074e-01 1.517592836171388626e-02 -1.834195479750633240e-02 1.319565027952194214e-01 -1.201754584908485413e-01 9.595482796430587769e-02 3.326780349016189575e-02 -2.530417740345001221e-01 1.003428846597671509e-01 2.423235625028610229e-01 -1.790522187948226929e-01 7.851559668779373169e-03 2.742956764996051788e-02
1.266723722219467163e-01 5.865074321627616882e-02 -2.339397370815277100e-01 -1.277635395526885986e-01 1.358569860458374023e-01 -1.099670529365539551e-01 -9.843806177377700806e-02 3.367311060428619385e-01 1.548180729150772095e-02 -2.104175984859466553e-01 -1.997753232717514038e-01 -3.295370638370513916e-01 1.829757243394851685e-01 -9.659392526373267174e-04 4.595521092414855957e-02 1.825696080923080444e-01 -1.170960962772369385e-01 -3.866055607795715332e-02 3.093559741973876953e-01 -1.224396154284477234e-01 1.148205995559692383e-01 -2.348198592662811279e-01 -4.318483546376228333e-02 -1.962339431047439575e-01 -2.369911372661590576e-01 -1.966532021760940552e-01 3.202152252197265625e-02 1.993472278118133545e-01 1.688859164714813232e-01 -6.533311307430267334e-02 4.401593282818794250e-02 -2.982693910598754883e-01
-5.437852442264556885e-02 1.632970571517944336e-02 -2.240189909934997559e-01 7.708041369915008545e-02 3.828386068344116211e-01 -1.958833783864974976e-01 -1.960101872682571411e-01 2.820160686969757080e-01 4.657995328307151794e-02 -3.493906855583190918e-01 -2.510949075222015381e-01 -1.029228419065475464e-01 1.504291966557502747e-02 -9.189407527446746826e-02 3.164916336536407471e-01 2.055113911628723145e-01 -1.337300390005111694e-01 -3.690607845783233643e-02 2.874281723052263260e-03 -2.123912274837493896e-01 4.313294216990470886e-02 -6.068978458642959595e-02 8.221317827701568604e-02 -3.320796042680740356e-02 -9.924457967281341553e-02 2.399461418390274048e-01 1.120406016707420349e-01 2.503091096878051758e-01 -4.191089421510696411e-02 6.052515655755996704e-02 1.333084255456924438e-01 -2.126308828592300415e-01
1.083924695849418640e-01 1.023379117250442505e-01 -1.219058111310005188e-01 2.772136330604553223e-01 -1.475391387939453125e-01 -1.590373516082763672e-01 6.586681306362152100e-02 1.354442685842514038e-01 9.572687745094299316e-02 1.762138865888118744e-02 1.966642290353775024e-01 -6.446728855371475220e-02 4.843643605709075928e-01 -2.011593580245971680e-01 2.138360738754272461e-01 1.954046040773391724e-01 -2.600403726100921631e-01 -1.885969191789627075e-01 2.017882764339447021e-01 4.599792882800102234e-02 -1.568578332662582397e-01 2.764181606471538544e-02 -4.679192602634429932e-02 -1.757994145154953003e-01 -3.004975616931915283e-01 -2.005841135978698730e-01 -6.746283173561096191e-02 7.376421242952346802e-02 -5.222561210393905640e-02 -3.329392895102500916e-02 -1.286074966192245483e-01 1.991157680749893188e-01
5.883771553635597229e-02 -9.562127292156219482e-03 -8.591178804636001587e-02 1.709313839673995972e-01 -7.022523786872625351e-04 -1.658910363912582397e-01 -1.649301797151565552e-01 2.287484258413314819e-01 2.699665725231170654e-01 -3.434832766652107239e-02 7.990989834070205688e-02 2.837674915790557861e-01 1.202872488647699356e-02 2.466144226491451263e-02 2.999554276466369629e-01 4.485365152359008789e-01 -3.009420335292816162e-01 -9.382812678813934326e-02 1.505798846483230591e-01 2.838343940675258636e-02 -1.137027740478515625e-01 1.955140614882111549e-03 -1.873963885009288788e-02 -1.289411783218383789e-01 -1.450822353363037109e-01 -3.603565506637096405e-03 -5.244651064276695251e-02 2.353591322898864746e-01 -5.494383512996137142e-04 -2.327147424221038818e-01 3.272596895694732666e-01 -8.183544874191284180e-02
2.892765700817108154e-01 1.199094280600547791e-01 3.705369308590888977e-02 3.268022239208221436e-01 -6.403842475265264511e-03 -1.921319812536239624e-01 1.087529882788658142e-01 2.022273838520050049e-01 3.445106148719787598e-01 9.999194741249084473e-02 -1.701757125556468964e-02 -1.351782935671508312e-03 1.161402370780706406e-02 5.820021405816078186e-02 1.887242645025253296e-01 2.667487263679504395e-01 2.536544203758239746e-02 6.454161554574966431e-02 2.003935426473617554e-01 -4.458671063184738159e-02 1.788900196552276611e-01 -2.582149505615234375e-01 -1.980207264423370361e-01 -1.612399965524673462e-01 3.170328736305236816e-01 1.188384220004081726e-01 -1.738357841968536377e-01 2.361246943473815918e-01 1.601854562759399414e-01 -9.585934132337570190e-02 -8.003258705139160156e-02 1.100755110383033752e-01
-2.848658859729766846e-01 3.946544826030731201e-01 5.617659166455268860e-02 1.252695471048355103e-01 6.896945834159851074e-02 -2.833704352378845215e-01 -3.848986327648162842e-02 1.033917367458343506e-01 1.179858222603797913e-01 1.655905693769454956e-02 6.739422678947448730e-02 -4.621149897575378418e-01 2.763377726078033447e-01 -1.047968193888664246e-01 1.660106182098388672e-01 3.074070215225219727e-01 -9.325177967548370361e-02 -2.187281847000122070e-02 2.935154549777507782e-02 -1.605445146560668945e-01 1.503293961286544800e-02 -4.186932742595672607e-02 1.219987645745277405e-01 -2.390998043119907379e-02 2.128660529851913452e-01 1.630875617265701294e-01 4.918685182929039001e-03 2.074839025735855103e-01 -7.282280176877975464e-02 -7.905084639787673950e-02 -1.628010906279087067e-02 -1.590232849121093750e-01
2.011797763407230377e-02 3.917114734649658203e-01 -2.700073644518852234e-02 3.972155600786209106e-02 3.672642633318901062e-02 -1.523553729057312012e-01 1.652774214744567871e-01 2.542285919189453125e-01 6.311908364295959473e-02 -3.871421143412590027e-02 -2.512154728174209595e-02 -3.119239509105682373e-01 -1.707840897142887115e-02 1.008453816175460815e-01 1.206039786338806152e-01 1.292028576135635376e-01 -2.753944993019104004e-01 -2.952230870723724365e-01 5.082430317997932434e-02 -1.712646186351776123e-01 -2.075306773185729980e-01 -1.220442131161689758e-01 -1.070127040147781372e-01 -1.986372917890548706e-01 1.011802852153778076e-01 3.141003549098968506e-01 -1.374222636222839355e-01 2.949924170970916748e-01 4.967659711837768555e-02 -2.051385864615440369e-02 1.759194135665893555e-01 -1.726449877023696899e-01
6.343546509742736816e-02 1.948198825120925903e-01 -1.807525604963302612e-01 2.907171845436096191e-01 -1.100366190075874329e-01 -2.723479270935058594e-01 -1.671605706214904785e-01 1.666833609342575073e-01 1.280626058578491211e-01 3.620052710175514221e-02 -2.910583317279815674e-01 3.563021868467330933e-02 1.220778077840805054e-01 -8.736371248960494995e-02 2.336637377738952637e-01 1.680424213409423828e-01 -3.925001621246337891e-02 2.086712568998336792e-01 -3.533491790294647217e-01 -1.048702821135520935e-01 -3.389926627278327942e-02 4.848428443074226379e-02 -7.104694843292236328e-02 -2.544406056404113770e-01 5.288381595164537430e-03 1.063386499881744385e-01 -6.447318196296691895e-02 9.027352184057235718e-02 3.950383067131042480e-01 1.893049627542495728e-01 1.280346233397722244e-02 1.408389359712600708e-01
-7.446795701980590820e-03 3.248235583305358887e-01 -7.530771195888519287e-02 3.190574944019317627e-01 2.024979293346405029e-01 -4.184796512126922607e-01 -1.801943182945251465e-01 2.239649593830108643e-01 1.886956989765167236e-01 -7.744026929140090942e-02 -2.979247868061065674e-01 3.371750190854072571e-02 -1.353560835123062134e-01 -1.623423099517822266e-01 -4.446546360850334167e-02 1.676640510559082031e-01 -2.345293164253234863e-01 -4.610117152333259583e-02 7.495936751365661621e-02 -2.979343235492706299e-01 1.755582243204116821e-01 3.872399032115936279e-02 2.528646886348724365e-01 -7.543690502643585205e-02 -8.811365067958831787e-02 2.359157428145408630e-02 1.139199659228324890e-01 2.850870601832866669e-02 2.910196408629417419e-02 -6.282462179660797119e-02 2.283916622400283813e-02 -3.239456564188003540e-02
-1.636378616094589233e-01 -1.800056993961334229e-01 -1.129730567336082458e-01 4.719467163085937500e-01 -1.826620101928710938e-01 -1.045682579278945923e-01 -1.339350193738937378e-01 2.330626547336578369e-01 8.792528510093688965e-02 2.460232377052307129e-01 9.180660545825958252e-02 5.698506720364093781e-03 1.411868538707494736e-02 6.586144864559173584e-02 2.037398815155029297e-01 1.974197477102279663e-01 -5.428039934486150742e-03 4.755602404475212097e-02 1.737244129180908203e-01 -1.677728146314620972e-01 -8.977988362312316895e-02 -1.457250565290451050e-01 1.197433918714523315e-01 -3.554271161556243896e-01 -2.754797637462615967e-01 1.204913947731256485e-02 6.876488029956817627e-02 -2.974838018417358398e-02 2.908374182879924774e-02 1.510605961084365845e-01 -1.433853805065155029e-01 -2.656537592411041260e-01
1.600594520568847656e-01 -8.389280736446380615e-02 -8.656372874975204468e-02 2.417931854724884033e-01 1.857246644794940948e-02 -2.680729702115058899e-02 5.705720558762550354e-02 2.295202761888504028e-01 3.290340304374694824e-02 -1.900812387466430664e-01 -1.826597452163696289e-01 -8.830226212739944458e-02 3.562825804692693055e-05 -1.676902174949645996e-02 4.012448191642761230e-01 2.462328821420669556e-01 -7.346750050783157349e-02 6.589597556740045547e-03 2.231613695621490479e-01 -1.982845515012741089e-01 -6.088685477152466774e-04 -1.143438443541526794e-01 2.322035580873489380e-01 -2.230144441127777100e-01 -4.714348912239074707e-02 1.308978348970413208e-01 -4.287812113761901855e-02 1.483011152595281601e-02 5.536876320838928223e-01 -5.006295815110206604e-02 -4.786160960793495178e-02 -5.724987015128135681e-03
-2.975483238697052002e-01 2.806762456893920898e-01 -4.040120542049407959e-02 2.474517971277236938e-01 2.919268608093261719e-01 -3.670326769351959229e-01 8.616922050714492798e-02 2.328638583421707153e-01 8.123017847537994385e-02 5.261090584099292755e-03 -7.999648898839950562e-02 -2.049939930438995361e-01 7.603457570075988770e-02 -1.663431078195571899e-01 1.064401492476463318e-01 1.097026690840721130e-01 -9.791214764118194580e-02 -1.168869584798812866e-01 1.987461298704147339e-01 2.442157417535781860e-01 9.767222404479980469e-02 1.006253510713577271e-01 -2.810423076152801514e-01 -6.151621416211128235e-02 1.255332082509994507e-01 -1.926434189081192017e-01 -7.482298463582992554e-02 -1.076403260231018066e-01 -1.274055093526840210e-01 -1.751953810453414917e-01 1.088261157274246216e-01 -1.507447063922882080e-01
-1.753048598766326904e-01 -6.765173375606536865e-02 4.060615319758653641e-03 2.762901186943054199e-01 8.623044937849044800e-03 3.114248998463153839e-02 -1.325174141675233841e-02 2.235367596149444580e-01 6.768850237131118774e-02 -3.431741595268249512e-01 -1.522229909896850586e-01 -6.208081729710102081e-03 2.844696491956710815e-02 2.582963928580284119e-02 3.401428759098052979e-01 4.012431204319000244e-01 -2.610288262367248535e-01 -1.183452084660530090e-01 1.732740998268127441e-01 -3.419337570667266846e-01 1.226617023348808289e-01 -1.029627919197082520e-01 1.300302147865295410e-01 -6.270817015320062637e-03 -7.470582425594329834e-02 1.084821671247482300e-01 -2.763391435146331787e-01 -6.585811078548431396e-02 8.152646571397781372e-02 1.460447013378143311e-01 6.815686821937561035e-02 -1.052162125706672668e-01
-6.954786926507949829e-02 7.850171625614166260e-02 -1.655405610799789429e-01 3.417170941829681396e-01 4.520929604768753052e-02 -3.575193881988525391e-01 1.600820869207382202e-01 1.040534004569053650e-01 -9.222588688135147095e-02 -1.698407083749771118e-01 3.215157613158226013e-02 -3.962706923484802246e-01 2.442650496959686279e-02 -2.760655991733074188e-02 7.723911106586456299e-02 1.220029313117265701e-02 -7.869587093591690063e-02 1.223539188504219055e-02 2.377065271139144897e-02 -1.932399421930313110e-01 2.936705015599727631e-02 1.622234582901000977e-01 9.450226090848445892e-03 -4.016551002860069275e-02 -2.982076406478881836e-01 -1.216394677758216858e-01 -1.287910789251327515e-01 3.318590521812438965e-01 -1.704996973276138306e-01 -5.611346662044525146e-02 2.410706579685211182e-01 -2.858557105064392090e-01
1.174377975985407829e-03 1.613717228174209595e-01 -4.173598885536193848e-01 1.702504903078079224e-01 -7.775101810693740845e-02 6.810831278562545776e-02 -1.798706501722335815e-02 -4.790443181991577148e-02 2.188346683979034424e-01 -3.409269079566001892e-02 4.456067457795143127e-02 -7.776959240436553955e-02 2.252470254898071289e-01 -1.392139941453933716e-01 3.168797194957733154e-01 2.236627489328384399e-01 -2.639693021774291992e-01 1.127847190946340561e-02 -1.880719661712646484e-01 5.247518792748451233e-02 -1.874524652957916260e-01 1.438731998205184937e-01 -8.578627556562423706e-02 -2.301415354013442993e-01 -3.288959860801696777e-01 1.032397672533988953e-01 -6.210301071405410767e-02 1.542005091905593872e-01 -2.270478941500186920e-02 1.059930026531219482e-01 1.991437524557113647e-01 -2.405700683593750000e-01
-8.508751541376113892e-02 -5.336326733231544495e-02 -5.493906885385513306e-02 4.081462323665618896e-01 1.304511576890945435e-01 -2.074989527463912964e-01 2.301739901304244995e-01 2.497322261333465576e-01 2.326793521642684937e-01 5.401695892214775085e-02 -1.510794460773468018e-01 -9.809540212154388428e-02 -2.811192274093627930e-01 1.488376706838607788e-01 7.313521951436996460e-02 5.033561214804649353e-02 -4.880724102258682251e-02 5.808860063552856445e-02 1.750684827566146851e-01 -1.584148705005645752e-01 1.714280247688293457e-01 -2.877548933029174805e-01 -1.318139284849166870e-01 -3.650434911251068115e-01 5.399609217420220375e-04 -4.248270764946937561e-03 3.614041581749916077e-02 -7.424102723598480225e-02 6.756725162267684937e-02 3.084658384323120117e-01 1.105651184916496277e-01 -5.676986649632453918e-02
-3.078346513211727142e-02 5.104501545429229736e-02 -8.092283457517623901e-02 1.369386166334152222e-02 3.213897645473480225e-01 -1.717086285352706909e-01 -3.087709546089172363e-01 2.273462563753128052e-01 1.479416526854038239e-02 -3.054278492927551270e-01 -3.054456710815429688e-01 -2.053185105323791504e-01 2.090099081397056580e-02 -1.928354501724243164e-01 3.593086302280426025e-01 2.927193939685821533e-01 8.151115477085113525e-02 -1.491040736436843872e-01 7.009749114513397217e-02 -1.958682835102081299e-01 4.087385162711143494e-02 -2.069786638021469116e-01 -6.130634620785713196e-02 -9.692340344190597534e-02 8.226723968982696533e-02 1.092736050486564636e-01 2.521682344377040863e-02 2.515692710876464844e-01 -9.171637892723083496e-02 -5.553370714187622070e-02 -5.907810106873512268e-02 -3.327216580510139465e-02
-1.136456876993179321e-01 7.984376698732376099e-02 -1.595161855220794678e-02 5.714080482721328735e-02 2.746316790580749512e-01 -1.491873711347579956e-01 -2.240514606237411499e-01 2.581741809844970703e-01 9.293625503778457642e-02 -3.027163445949554443e-01 -3.442074060440063477e-01 -2.211917638778686523e-01 -1.689066365361213684e-02 -6.945705413818359375e-02 2.896638512611389160e-01 4.341045618057250977e-01 -1.749265007674694061e-02 -5.160006135702133179e-02 -1.402408778667449951e-01 -2.219778746366500854e-01 -5.343304947018623352e-02 -2.354135215282440186e-01 -1.056939139962196350e-01 -6.590202450752258301e-02 1.012291833758354187e-01 -3.697538375854492188e-02 -3.127034753561019897e-02 1.800935417413711548e-01 -3.696903586387634277e-02 7.635373622179031372e-02 3.075265884399414062e-02 -1.365642398595809937e-01
-3.304727375507354736e-01 -2.436745679005980492e-03 -2.289615571498870850e-01 3.674107491970062256e-01 -9.538248926401138306e-02 -1.123069971799850464e-01 1.729279905557632446e-01 1.294447332620620728e-01 2.767494022846221924e-01 2.170493304729461670e-01 -4.385793581604957581e-02 -1.580135971307754517e-01 -1.446810644119977951e-02 -3.617229163646697998e-01 1.979944109916687012e-01 1.125584468245506287e-01 2.610559165477752686e-01 3.568530315533280373e-03 1.563206687569618225e-02 -1.252742558717727661e-01 -6.701601296663284302e-02 -2.491637915372848511e-01 -7.199537009000778198e-02 -1.652452051639556885e-01 -9.845441579818725586e-02 -2.001499384641647339e-01 3.226061537861824036e-02 -7.472129911184310913e-02 5.306871235370635986e-02 8.968059718608856201e-02 -3.150701895356178284e-02 -2.238027453422546387e-01
-8.140292018651962280e-02 2.228009700775146484e-01 -1.778260171413421631e-01 1.807417720556259155e-01 -1.739092171192169189e-01 9.630104154348373413e-02 -2.238083034753799438e-01 2.616503834724426270e-01 -4.069760069251060486e-02 -1.978920251131057739e-01 -8.049876242876052856e-02 -1.838403493165969849e-01 1.957051306962966919e-01 -6.763414293527603149e-02 1.047234386205673218e-01 4.191230535507202148e-01 -1.325973272323608398e-01 1.207148935645818710e-02 -1.872808337211608887e-01 -1.975768059492111206e-01 2.705895714461803436e-02 -2.042030692100524902e-01 1.749471276998519897e-01 -2.183324843645095825e-01 -3.157131075859069824e-01 -1.490809470415115356e-01 -1.551715377718210220e-02 2.525615990161895752e-01 -3.882062062621116638e-02 -8.329126983880996704e-03 4.373100772500038147e-02 -9.386840462684631348e-02
3.033759305253624916e-03 -7.489174604415893555e-02 -1.977028101682662964e-01 2.921423017978668213e-01 -8.710140362381935120e-03 -2.200800180435180664e-01 2.965017557144165039e-01 2.230638563632965088e-01 2.127071470022201538e-01 -4.360854625701904297e-02 9.376198798418045044e-02 -1.096022129058837891e-01 1.378349363803863525e-01 1.487759780138731003e-02 2.027945071458816528e-01 3.276296854019165039e-01 -2.759959101676940918e-01 5.481218174099922180e-02 1.699428111314773560e-01 2.594631724059581757e-02 1.309558749198913574e-01 -2.710035443305969238e-02 6.018760427832603455e-02 -1.658222377300262451e-01 2.284483611583709717e-01 6.163148209452629089e-02 -3.751577734947204590e-01 -1.375750899314880371e-01 4.474581778049468994e-02 6.943219806998968124e-03 -1.879573166370391846e-01 1.932853609323501587e-01
-1.007501408457756042e-01 -1.055046394467353821e-01 -2.412987053394317627e-01 1.524620801210403442e-01 -1.262714564800262451e-01 -4.643232524394989014e-01 1.259497851133346558e-01 1.726362705230712891e-01 1.210447251796722412e-01 -1.432815492153167725e-01 1.396044939756393433e-01 -2.608739435672760010e-01 8.706781268119812012e-02 2.539833635091781616e-02 3.912572562694549561e-01 2.477473914623260498e-01 1.882524974644184113e-02 -4.373724386096000671e-02 -1.176557410508394241e-02 -1.576506495475769043e-01 5.963197723031044006e-02 -2.506013214588165283e-01 -9.662152826786041260e-02 -1.120222955942153931e-01 -1.621890813112258911e-01 2.700240314006805420e-01 -1.002894416451454163e-01 -2.403661422431468964e-02 1.328056305646896362e-01 1.017974168062210083e-01 -1.391704380512237549e-01 4.364145174622535706e-02
9.277209639549255371e-02 -3.831253154203295708e-03 -1.064987406134605408e-01 2.984893321990966797e-01 9.493436664342880249e-02 1.912163794040679932e-01 -2.708794474601745605e-01 3.880977332592010498e-01 9.675387293100357056e-02 3.132733702659606934e-01 -8.445354551076889038e-02 -1.126116141676902771e-01 3.847082257270812988e-01 -5.986509099602699280e-02 8.982670307159423828e-02 2.665352225303649902e-01 -8.401057869195938110e-02 1.375685930252075195e-01 4.716590419411659241e-02 -8.918993920087814331e-02 -7.692541461437940598e-03 2.416888251900672913e-02 -2.381362579762935638e-02 -2.703946828842163086e-01 -4.637456685304641724e-02 -3.164277179166674614e-03 -2.719029486179351807e-01 1.923942565917968750e-01 -1.474069952964782715e-01 -1.019866243004798889e-01 8.414056152105331421e-02 -2.358656562864780426e-02
1.598839759826660156e-01 -5.930760875344276428e-02 -2.439566254615783691e-01 6.627196073532104492e-02 4.837774485349655151e-02 -3.927136063575744629e-01 -7.854551076889038086e-02 6.322038918733596802e-02 3.473145067691802979e-01 -1.444585472345352173e-01 1.307744383811950684e-01 -3.370929956436157227e-01 1.285197734832763672e-01 -1.351529657840728760e-01 1.731585711240768433e-01 3.165405690670013428e-01 8.493216335773468018e-02 3.488405048847198486e-02 -1.360278129577636719e-01 7.483872026205062866e-02 3.581162076443433762e-03 1.622930765151977539e-01 -1.827787160873413086e-01 -2.287385016679763794e-01 6.966301798820495605e-02 1.209980342537164688e-02 4.967099428176879883e-02 -5.354941636323928833e-02 -1.068386808037757874e-01 -2.759019732475280762e-01 2.458397597074508667e-01 -1.280554570257663727e-02
-4.869497939944267273e-02 -1.501675695180892944e-01 -8.896594494581222534e-02 7.044257968664169312e-02 -4.987115971744060516e-03 -1.512575596570968628e-01 -1.058456003665924072e-01 -1.071075908839702606e-02 2.267331779003143311e-01 1.866738200187683105e-01 -1.935021132230758667e-01 -3.004837632179260254e-01 -1.447881106287240982e-02 -1.407666653394699097e-01 6.411624699831008911e-02 1.934099197387695312e-01 2.074765861034393311e-01 3.194855451583862305e-01 1.961872167885303497e-02 -2.495575696229934692e-01 -9.097256511449813843e-02 -1.729397028684616089e-01 -1.359506547451019287e-01 -4.028610885143280029e-01 -2.128957659006118774e-01 2.064457386732101440e-01 -2.816892862319946289e-01 6.981039047241210938e-02 1.132307946681976318e-01 -6.388047244399785995e-03 -5.413996055722236633e-02 -1.942744553089141846e-01
-1.265376210212707520e-01 2.488354742527008057e-01 -2.071221321821212769e-01 3.421213924884796143e-01 1.596751511096954346e-01 -3.489039540290832520e-01 -2.210289090871810913e-01 3.855941891670227051e-01 8.509633690118789673e-02 -2.132952585816383362e-02 -6.646125763654708862e-02 1.603818535804748535e-01 2.774569019675254822e-02 -8.202325552701950073e-02 -8.556293696165084839e-02 2.286013215780258179e-01 -5.112662538886070251e-02 -6.385293602943420410e-02 6.550592184066772461e-02 -2.807261943817138672e-01 2.153524607419967651e-01 3.900748491287231445e-02 3.851513192057609558e-02 -3.544647619128227234e-02 -2.929039299488067627e-01 9.630181826651096344e-03 -4.233601689338684082e-02 8.831982314586639404e-02 6.482405215501785278e-02 -7.555699348449707031e-02 1.142423078417778015e-01 -2.314624637365341187e-01
2.704946100711822510e-01 5.322993546724319458e-02 -9.132549166679382324e-02 2.482579052448272705e-01 -3.473324235528707504e-03 -1.621146202087402344e-01 1.800163388252258301e-01 3.563438951969146729e-01 3.954259455204010010e-01 8.684139698743820190e-02 2.109544537961483002e-02 -1.184204369783401489e-01 1.810105890035629272e-01 9.033398330211639404e-02 4.252403378486633301e-01 -2.157139033079147339e-02 -1.026574242860078812e-02 1.354368180036544800e-01 1.492558419704437256e-01 -4.695643112063407898e-02 -1.514902561902999878e-01 -9.975606203079223633e-02 -7.210503518581390381e-02 -2.840583026409149170e-02 1.613062024116516113e-01 1.292547583580017090e-01 -1.202844753861427307e-01 2.356750667095184326e-01 1.189872995018959045e-02 1.597969681024551392e-01 -2.102124541997909546e-01 5.757616460323333740e-02
5.870498344302177429e-02 2.730744481086730957e-01 -1.651849299669265747e-01 4.169187322258949280e-02 6.994082778692245483e-02 -2.030678093433380127e-01 2.461827546358108521e-01 1.893642395734786987e-01 1.189765930175781250e-01 -1.817926950752735138e-02 -1.056868806481361389e-01 -3.133189380168914795e-01 -1.261868420988321304e-02 7.056532800197601318e-02 1.342248916625976562e-01 2.310725897550582886e-01 -3.079918324947357178e-01 -1.736772507429122925e-01 5.880403146147727966e-02 -2.764196693897247314e-01 -1.992243528366088867e-01 -1.431791037321090698e-01 -1.769882999360561371e-02 -1.844044029712677002e-02 2.124180644750595093e-01 2.064873576164245605e-01 -1.119932159781455994e-01 3.318921625614166260e-01 -1.153546050190925598e-01 -2.048189938068389893e-01 1.326263993978500366e-01 -3.098309226334095001e-02
3.675155341625213623e-01 -1.325728185474872589e-02 -7.490117847919464111e-02 3.761587738990783691e-01 1.426032185554504395e-01 -2.124938517808914185e-01 -6.332796812057495117e-02 -4.712913557887077332e-02 2.120054662227630615e-01 -1.664035618305206299e-01 8.590283989906311035e-02 -3.295776546001434326e-01 8.153396099805831909e-02 -2.901608347892761230e-01 1.555480994284152985e-02 9.438265115022659302e-02 4.563060402870178223e-02 1.705821976065635681e-02 7.616424560546875000e-02 9.160447865724563599e-02 -1.673616617918014526e-01 1.653371304273605347e-01 7.140853255987167358e-02 -2.353203743696212769e-01 2.545512318611145020e-01 9.456622600555419922e-02 1.688606441020965576e-01 -2.247426845133304596e-02 9.787897765636444092e-02 1.527910232543945312e-01 -8.460559882223606110e-03 -2.985969185829162598e-01
1.249999739229679108e-02 1.010383665561676025e-01 -3.262256681919097900e-01 1.845189183950424194e-01 9.830248355865478516e-02 -1.396801769733428955e-01 7.325674593448638916e-02 3.488219380378723145e-01 1.989199547097086906e-03 -1.299119442701339722e-01 -1.455758512020111084e-01 -3.253695666790008545e-01 1.179809644818305969e-01 -8.329628407955169678e-02 6.482230126857757568e-02 -5.021310597658157349e-02 2.894759923219680786e-02 -9.063680469989776611e-02 3.238002657890319824e-01 -1.658505499362945557e-01 1.667026579380035400e-01 -1.326438486576080322e-01 3.933488950133323669e-02 -2.345458120107650757e-01 -2.815009951591491699e-01 -2.875494062900543213e-01 -1.527952402830123901e-01 2.878867983818054199e-01 -3.678317740559577942e-02 1.325562130659818649e-02 -8.124030195176601410e-03 -9.127379953861236572e-02
-4.889998212456703186e-02 2.901092730462551117e-02 -3.235494792461395264e-01 1.531708985567092896e-01 1.620450466871261597e-01 -1.767488121986389160e-01 -3.485858738422393799e-01 -1.167234405875205994e-02 2.813842594623565674e-01 -7.459506858140230179e-03 2.455944940447807312e-02 -3.546310961246490479e-01 3.664910048246383667e-02 6.912945955991744995e-02 1.809295862913131714e-01 2.560096383094787598e-01 -1.150719076395034790e-01 -3.349103927612304688e-01 -9.381600655615329742e-03 -2.251731418073177338e-02 7.293468341231346130e-03 1.117409318685531616e-01 -2.239941507577896118e-01 -2.043873071670532227e-01 -2.030543386936187744e-01 -1.133782118558883667e-01 -1.169793233275413513e-01 -9.332718700170516968e-02 -1.430464237928390503e-01 -1.973852664232254028e-01 -2.082629129290580750e-02 -1.124806627631187439e-01
2.124975807964801788e-02 1.068290174007415771e-01 -1.524073183536529541e-01 4.640613123774528503e-02 1.869118511676788330e-01 -3.807674050331115723e-01 1.934363543987274170e-01 3.070056736469268799e-01 1.841012015938758850e-02 -2.037977874279022217e-01 3.497443348169326782e-02 -3.635908365249633789e-01 2.978085540235042572e-02 -2.160735055804252625e-02 2.618814446032047272e-02 1.867498606443405151e-01 -3.436792492866516113e-01 -6.829699873924255371e-02 -1.599240931682288647e-03 -1.938319951295852661e-01 -1.953657716512680054e-01 -1.799372024834156036e-02 8.529965579509735107e-02 1.351584792137145996e-01 1.407488137483596802e-01 2.349565923213958740e-01 3.361523523926734924e-02 1.061256825923919678e-01 -3.257886972278356552e-03 -7.161917537450790405e-02 1.753928661346435547e-01 -3.020873367786407471e-01
-2.766123116016387939e-01 1.606741398572921753e-01 -3.644210994243621826e-01 1.426791399717330933e-01 1.077586039900779724e-01 -2.846556901931762695e-01 5.732376873493194580e-02 3.795166909694671631e-01 1.001619473099708557e-01 1.029795408248901367e-01 1.148156821727752686e-01 -2.314333617687225342e-02 3.329141736030578613e-01 1.497220620512962341e-02 2.208056002855300903e-01 2.301463782787322998e-01 -5.707695707678794861e-02 6.275205314159393311e-02 -4.922729730606079102e-02 3.129181563854217529e-01 -2.575531601905822754e-01 8.330977708101272583e-02 -1.423483490943908691e-01 -1.882717572152614594e-02 1.406457573175430298e-01 -6.379106640815734863e-02 -6.005544215440750122e-02 -7.875234633684158325e-02 9.710446745157241821e-02 2.127215079963207245e-02 -6.597898900508880615e-02 -8.996208757162094116e-02
-1.840170919895172119e-01 -4.007413238286972046e-02 -3.855930566787719727e-01 1.423353850841522217e-01 2.167589664459228516e-01 -1.568588763475418091e-01 -1.251473426818847656e-01 3.374001979827880859e-01 1.220663823187351227e-02 -2.165118604898452759e-01 -1.291726678609848022e-01 -2.809402532875537872e-02 -1.038147360086441040e-01 1.243044286966323853e-01 2.158132940530776978e-01 1.609580814838409424e-01 -8.334068208932876587e-02 -8.642871677875518799e-02 3.466324210166931152e-01 -3.471543192863464355e-01 3.533414378762245178e-02 -1.068813204765319824e-01 -2.729081511497497559e-01 -6.574606150388717651e-02 -9.852557629346847534e-02 2.915055956691503525e-03 7.659422606229782104e-02 1.142117828130722046e-01 -9.274987876415252686e-02 2.877318859100341797e-02 1.153649911284446716e-01 -1.826522201299667358e-01
1.903993040323257446e-01 3.050689399242401123e-01 -1.095802187919616699e-01 1.349478065967559814e-01 1.044561713933944702e-01 -2.440536320209503174e-01 2.368015050888061523e-01 3.028920888900756836e-01 6.920893490314483643e-02 -2.714343070983886719e-01 -9.635590016841888428e-02 -3.272033631801605225e-01 -1.268078088760375977e-01 -4.338152334094047546e-02 1.921838521957397461e-01 2.236820906400680542e-01 -2.536740303039550781e-01 -1.010143682360649109e-01 1.131806969642639160e-01 -2.148487865924835205e-01 -1.792174428701400757e-01 -1.238615624606609344e-02 3.750365972518920898e-02 9.121920913457870483e-02 2.957585081458091736e-02 3.349739313125610352e-01 2.978526428341865540e-02 1.014404743909835815e-02 -9.371045976877212524e-02 -2.731741592288017273e-02 1.076960638165473938e-01 -1.081868708133697510e-01
2.802812457084655762e-01 3.317643105983734131e-01 -1.801312267780303955e-01 2.062790393829345703e-01 1.368938982486724854e-01 -1.489707678556442261e-01 2.002465575933456421e-01 9.620585292577743530e-02 -5.329335108399391174e-02 1.623266935348510742e-01 -2.431057579815387726e-02 -2.376675009727478027e-01 1.493247896432876587e-01 3.301374241709709167e-02 1.191368699073791504e-01 3.075938522815704346e-01 -1.683192551136016846e-01 8.749452233314514160e-02 1.105713918805122375e-01 -4.882950782775878906e-01 -1.399428248405456543e-01 -8.741566538810729980e-02 -1.194356828927993774e-01 9.859398007392883301e-02 1.064710691571235657e-01 2.433450669050216675e-01 9.621820412576198578e-03 8.112014830112457275e-02 -3.322301805019378662e-02 4.749336093664169312e-02 -7.667813915759325027e-03 -9.553889930248260498e-02
-8.880828507244586945e-03 4.804975390434265137e-01 -1.978921741247177124e-01 3.186594545841217041e-01 -7.032653689384460449e-02 -2.355941087007522583e-01 -1.530672144144773483e-02 1.696657985448837280e-01 -1.074053905904293060e-02 -1.665069907903671265e-01 -2.293577790260314941e-01 -3.453695476055145264e-01 4.980770498514175415e-02 1.009807270020246506e-02 8.307878673076629639e-02 4.160155728459358215e-02 -1.285672187805175781e-01 -1.589394658803939819e-01 2.424668371677398682e-01 6.543137878179550171e-02 1.383857280015945435e-01 1.511931717395782471e-01 -1.621234416961669922e-02 -3.734085708856582642e-02 -6.331305950880050659e-02 -4.663090035319328308e-02 -4.588177427649497986e-02 4.899811744689941406e-02 1.467511355876922607e-01 -3.096066713333129883e-01 2.113598734140396118e-01 -8.150020241737365723e-02
-1.477947235107421875e-01 1.614110767841339111e-01 -8.367751538753509521e-02 1.950733065605163574e-01 -1.227036863565444946e-02 -3.329984545707702637e-01 1.682967096567153931e-01 3.540779054164886475e-01 2.449472248554229736e-01 -4.111320152878761292e-02 1.458943262696266174e-02 -5.804596468806266785e-03 -1.106619685888290405e-01 2.901284396648406982e-01 -1.511534955352544785e-02 1.967097818851470947e-01 -2.598467469215393066e-01 -1.372914165258407593e-01 -5.867632851004600525e-02 9.135907143354415894e-02 -2.091908603906631470e-01 -2.826346457004547119e-01 -3.014396429061889648e-01 -2.315555661916732788e-01 6.523840129375457764e-02 -2.066056989133358002e-02 -2.484045922756195068e-01 -8.605467528104782104e-02 5.419191345572471619e-02 -3.078239038586616516e-02 7.373458240181207657e-03 -3.189010173082351685e-02
9.333061426877975464e-02 2.000319361686706543e-01 -2.316065281629562378e-01 3.627965152263641357e-01 9.202596731483936310e-03 -6.626016646623611450e-02 -9.765928983688354492e-02 1.481255888938903809e-01 2.654413282871246338e-01 4.318986320868134499e-04 -4.490046203136444092e-02 1.140265837311744690e-01 2.875787951052188873e-02 -2.089314609766006470e-01 2.088541388511657715e-01 2.602535188198089600e-01 -9.545214474201202393e-02 5.038277804851531982e-02 2.756579220294952393e-01 -7.969918847084045410e-02 2.307940125465393066e-01 -7.427691668272018433e-02 -1.525820940732955933e-01 -3.921880945563316345e-02 -3.678539395332336426e-01 -7.748710364103317261e-02 -2.511856704950332642e-02 3.331129550933837891e-01 -7.909046486020088196e-03 -7.854005694389343262e-02 1.298680305480957031e-01 -1.874762922525405884e-01
-3.528877161443233490e-03 1.602617651224136353e-01 -2.299823015928268433e-01 3.652073144912719727e-01 1.939317584037780762e-01 -1.168880388140678406e-01 1.739978492259979248e-01 2.730814218521118164e-01 3.286232054233551025e-02 -2.305392324924468994e-01 -4.662064909934997559e-01 -8.838093280792236328e-02 -6.630936264991760254e-02 -2.811959981918334961e-01 2.529696822166442871e-01 1.519653797149658203e-01 -2.792820632457733154e-01 -3.165077418088912964e-02 3.139072656631469727e-02 -5.346904695034027100e-02 1.336300820112228394e-01 5.351102724671363831e-02 -1.833681613206863403e-01 9.841160476207733154e-02 1.368676871061325073e-02 3.710286691784858704e-02 1.747739166021347046e-01 4.299772158265113831e-02 1.673185825347900391e-02 -2.376594953238964081e-02 -2.849512966349720955e-04 -1.714875362813472748e-02
-1.858820021152496338e-01 1.096222475171089172e-01 -1.016583144664764404e-01 5.056524872779846191e-01 9.950018674135208130e-02 -1.577389240264892578e-01 1.700780168175697327e-02 5.098531395196914673e-02 -3.034408763051033020e-02 -2.376083657145500183e-02 8.646557107567787170e-03 3.503034636378288269e-02 3.266755938529968262e-01 9.829226136207580566e-02 2.779460847377777100e-01 1.931197941303253174e-01 -2.221679687500000000e-01 -2.331725507974624634e-02 3.379337862133979797e-02 3.513250648975372314e-01 -3.241100907325744629e-02 -2.060843072831630707e-02 -8.214803040027618408e-02 -1.746729314327239990e-01 2.051140367984771729e-01 5.865579470992088318e-02 4.321932420134544373e-02 -1.267236173152923584e-01 1.904186010360717773e-01 -5.828818678855895996e-02 1.278524696826934814e-01 -2.887510061264038086e-01
9.538947045803070068e-02 1.279117465019226074e-01 -1.840225458145141602e-01 1.744820326566696167e-01 -3.500175848603248596e-02 3.563181310892105103e-02 6.192373111844062805e-02 3.194633424282073975e-01 2.274112403392791748e-01 -1.397224813699722290e-01 -2.094233483076095581e-01 -5.492276325821876526e-02 -5.380756407976150513e-02 -4.765132814645767212e-02 3.157162666320800781e-01 -3.489547222852706909e-02 -6.572103500366210938e-02 -1.950949877500534058e-01 1.979328393936157227e-01 -1.936549991369247437e-01 2.289800792932510376e-01 -2.063010334968566895e-01 -4.230396449565887451e-02 -2.816052138805389404e-01 1.202970594167709351e-01 -1.694527268409729004e-01 -1.510944515466690063e-01 3.924408853054046631e-01 1.435868144035339355e-01 9.685745835304260254e-02 8.277695626020431519e-02 -1.601628810167312622e-01
-1.512814313173294067e-01 -1.278296392410993576e-02 -2.929365932941436768e-01 2.353503406047821045e-01 1.699646264314651489e-01 -7.813799381256103516e-02 1.720094531774520874e-01 1.760950982570648193e-01 2.715561687946319580e-01 -2.173699289560317993e-01 3.122715950012207031e-01 -9.133069962263107300e-02 1.991168409585952759e-01 -2.165166586637496948e-01 7.544434070587158203e-02 2.865186333656311035e-01 3.138547539710998535e-01 4.396555479615926743e-03 6.427747011184692383e-02 3.866397216916084290e-02 -4.435319826006889343e-02 -2.671949099749326706e-03 -2.615745961666107178e-01 -1.547735035419464111e-01 -1.978382021188735962e-01 1.198187172412872314e-01 -1.136886551976203918e-01 2.306016385555267334e-01 -2.186486870050430298e-02 -9.790496528148651123e-02 6.833054870367050171e-02 7.853271812200546265e-02
2.347393631935119629e-01 4.424191117286682129e-01 -2.880703806877136230e-01 2.163762897253036499e-01 8.985095471143722534e-02 -2.918548695743083954e-02 1.073058322072029114e-01 1.582849919795989990e-01 2.408874630928039551e-01 5.388816446065902710e-02 1.358498483896255493e-01 -1.291372030973434448e-01 1.124870479106903076e-01 -6.218144297599792480e-02 1.619985848665237427e-01 2.386161983013153076e-01 -9.647623449563980103e-02 2.139690518379211426e-01 2.228404432535171509e-01 -3.168358206748962402e-01 -8.109427243471145630e-02 1.586963385343551636e-01 6.929966155439615250e-03 7.099955528974533081e-02 -3.109769523143768311e-01 3.758573159575462341e-02 5.456660315394401550e-02 -9.235634654760360718e-02 -1.068855598568916321e-01 -4.504862299654632807e-04 -8.929158002138137817e-02 -8.423317223787307739e-02
2.196545600891113281e-01 6.652068346738815308e-02 -1.164961233735084534e-01 3.191561102867126465e-01 1.770434677600860596e-01 -6.743508577346801758e-02 1.398921459913253784e-01 1.106074601411819458e-01 4.300178959965705872e-02 -3.158402740955352783e-01 1.974703967571258545e-01 -1.775181144475936890e-01 -6.542333960533142090e-02 -1.528583168983459473e-01 5.632647080346941948e-04 3.695436120033264160e-01 2.579827308654785156e-01 -5.313651263713836670e-02 1.572165191173553467e-01 1.993866562843322754e-01 2.016686946153640747e-01 1.155953407287597656e-01 -1.261037737131118774e-01 -9.768328815698623657e-02 -1.168490573763847351e-01 5.524258315563201904e-02 -1.687229126691818237e-01 2.759288549423217773e-01 1.288274377584457397e-01 1.022438704967498779e-01 -1.260774135589599609e-01 -2.242685407400131226e-01
-9.428726136684417725e-02 1.728599220514297485e-01 -8.981593698263168335e-02 2.999356687068939209e-01 2.461638003587722778e-01 -2.818303704261779785e-01 2.978233098983764648e-01 5.395552888512611389e-02 6.909563392400741577e-02 -4.154746606945991516e-02 -2.713506519794464111e-01 -3.274010121822357178e-02 1.143781617283821106e-01 -5.115169100463390350e-03 2.637524008750915527e-01 -3.925687819719314575e-02 -7.644482702016830444e-02 -1.205346211791038513e-01 3.424541354179382324e-01 1.173263415694236755e-01 4.292713478207588196e-02 2.860391698777675629e-02 -2.617699205875396729e-01 -3.982006758451461792e-02 7.985619455575942993e-02 -2.061927132308483124e-02 -1.927797645330429077e-01 -8.095825463533401489e-02 -1.743330061435699463e-01 -1.424712687730789185e-01 4.190292209386825562e-02 -3.728249669075012207e-01
9.977185167372226715e-03 9.167743474245071411e-02 -2.815096676349639893e-01 2.683613598346710205e-01 2.589806616306304932e-01 -5.876088514924049377e-02 3.003946691751480103e-02 -3.996337577700614929e-02 1.503387987613677979e-01 -2.142920345067977905e-01 -3.930554687976837158e-01 -3.034318797290325165e-02 1.180259883403778076e-01 -2.294543385505676270e-02 6.349535286426544189e-02 2.871678769588470459e-01 1.193624362349510193e-01 -2.296994775533676147e-01 3.685897290706634521e-01 -4.611153528094291687e-02 2.696393616497516632e-02 -5.256648734211921692e-02 -2.550261616706848145e-01 -1.743515431880950928e-01 -2.682516723871231079e-02 2.259089797735214233e-01 6.963510066270828247e-02 5.494279414415359497e-02 -1.004905700683593750e-01 9.697171300649642944e-02 1.202234346419572830e-02 -2.431614398956298828e-01
-4.254017025232315063e-02 3.516032546758651733e-02 -1.789869666099548340e-01 5.899250507354736328e-02 1.921358853578567505e-01 -9.326180070638656616e-02 -2.697052657604217529e-01 2.727307081222534180e-01 -2.129627764225006104e-02 -1.552654355764389038e-01 -3.309827148914337158e-01 -2.130534052848815918e-01 1.888860017061233521e-01 3.811659291386604309e-02 2.396847121417522430e-02 2.321621030569076538e-01 -4.363993927836418152e-02 4.094150662422180176e-02 3.821913301944732666e-01 -8.180087059736251831e-02 2.553991973400115967e-01 -2.998022139072418213e-01 -1.557982414960861206e-01 -2.764945030212402344e-01 -1.375120431184768677e-01 8.675819262862205505e-03 6.621089763939380646e-03 -3.691572463139891624e-03 8.366636186838150024e-02 4.411384835839271545e-02 -8.998297899961471558e-02 -2.221127003431320190e-01
-1.085319370031356812e-01 2.977253310382366180e-02 -1.084317117929458618e-01 2.246085256338119507e-01 1.047511622309684753e-01 -3.652149140834808350e-01 -1.702498197555541992e-01 8.799243718385696411e-02 9.141189604997634888e-02 -1.363862454891204834e-01 2.144095599651336670e-01 1.086565479636192322e-01 6.999913603067398071e-02 -1.403804272413253784e-01 1.107191219925880432e-01 -2.474033087491989136e-02 -2.232886552810668945e-01 -8.135260641574859619e-02 2.166767865419387817e-01 3.908086568117141724e-02 -1.736213862895965576e-01 -1.671384871006011963e-01 -1.640622317790985107e-01 -3.193833231925964355e-01 6.335399299860000610e-02 3.117505647242069244e-02 -4.072011709213256836e-01 7.658760994672775269e-02 1.562594324350357056e-01 2.825604081153869629e-01 1.805812716484069824e-01 -1.278591901063919067e-01
9.934601373970508575e-03 3.608550131320953369e-01 -2.647297978401184082e-01 2.831369638442993164e-01 3.380057513713836670e-01 -2.169501781463623047e-02 -8.289403468370437622e-02 9.886252880096435547e-02 -8.145803958177566528e-02 -7.621206343173980713e-03 3.249474242329597473e-02 -2.636325657367706299e-01 5.883860960602760315e-02 2.129652947187423706e-01 3.370771650224924088e-03 3.255492746829986572e-01 5.726721882820129395e-02 1.710280030965805054e-01 -1.243083365261554718e-02 -1.182100772857666016e-01 -6.315538287162780762e-02 2.072123587131500244e-01 -1.426215618848800659e-01 -2.231818139553070068e-01 1.030970215797424316e-01 -1.320091634988784790e-01 1.003944426774978638e-01 1.689895391464233398e-01 -1.357587147504091263e-02 -2.844864428043365479e-01 1.756446249783039093e-02 -2.101410776376724243e-01
1.845603585243225098e-01 -1.697139292955398560e-01 1.554163545370101929e-01 2.361648976802825928e-01 1.839012354612350464e-01 -5.924820899963378906e-01 7.250740379095077515e-02 1.208210960030555725e-01 6.485258042812347412e-02 1.156319398432970047e-02 -1.130609214305877686e-02 -1.981378197669982910e-01 1.887417584657669067e-01 -1.937161535024642944e-01 3.706173226237297058e-02 2.569629549980163574e-01 4.556484520435333252e-03 1.907225996255874634e-01 1.040798649191856384e-01 -1.186728626489639282e-01 7.682549767196178436e-03 -2.284168154001235962e-01 6.347123067826032639e-03 -1.287287175655364990e-01 -8.856218308210372925e-02 -1.759802848100662231e-01 1.911521106958389282e-01 1.850301213562488556e-02 -1.562926620244979858e-01 1.632238477468490601e-01 -1.062709018588066101e-01 -2.187437377870082855e-03
1.602860726416110992e-02 2.889668941497802734e-01 -3.588112592697143555e-01 2.770160436630249023e-01 1.356565356254577637e-01 -1.148634254932403564e-01 1.021959036588668823e-01 3.614879548549652100e-01 -5.946529284119606018e-02 -2.071526646614074707e-01 1.619285196065902710e-01 -1.408882290124893188e-01 1.874813586473464966e-01 -1.734987050294876099e-01 1.424918621778488159e-01 9.435953199863433838e-02 6.470651179552078247e-02 2.180359661579132080e-01 1.284643709659576416e-01 -2.465257197618484497e-01 -3.066723980009555817e-02 -8.778653573244810104e-04 1.204861849546432495e-01 1.187236905097961426e-01 -1.368649005889892578e-01 2.268511503934860229e-01 1.084088459610939026e-01 -6.579446606338024139e-03 -1.577961593866348267e-01 -6.335223466157913208e-02 -1.039465814828872681e-01 -2.660849094390869141e-01
9.940019249916076660e-02 1.669720262289047241e-01 -1.191523596644401550e-01 2.637242376804351807e-01 -8.498644456267356873e-03 -2.337357588112354279e-02 3.547782823443412781e-02 3.345234096050262451e-01 1.018405426293611526e-02 -3.234036564826965332e-01 -1.552431937307119370e-02 -6.259559094905853271e-02 2.588564902544021606e-02 -1.904846429824829102e-01 2.375911623239517212e-01 2.720878720283508301e-01 -7.408970594406127930e-02 -3.469959646463394165e-02 2.388496547937393188e-01 -2.589772343635559082e-01 5.898223817348480225e-02 -1.161556243896484375e-01 2.576472461223602295e-01 2.207401990890502930e-01 -1.014538928866386414e-01 2.891317605972290039e-01 -6.162809580564498901e-02 1.294911950826644897e-01 2.448178827762603760e-01 -1.233021318912506104e-01 -5.209845304489135742e-02 -1.822627931833267212e-01
-1.838453114032745361e-02 1.440729945898056030e-01 -1.470249295234680176e-01 1.486215591430664062e-01 1.328257024288177490e-01 -8.127753436565399170e-02 -4.426200985908508301e-01 2.725264728069305420e-01 1.598770543932914734e-02 -3.196768164634704590e-01 -2.254155427217483521e-01 -7.250305265188217163e-02 1.965516246855258942e-02 -9.836826473474502563e-02 2.485475391149520874e-01 3.858163058757781982e-01 -5.186992138624191284e-02 -1.086254697293043137e-02 1.834803372621536255e-01 -2.955533266067504883e-01 -1.286911964416503906e-01 -7.267278432846069336e-02 -3.117899969220161438e-02 -5.869379267096519470e-03 6.471874564886093140e-02 1.864807009696960449e-01 -1.307482086122035980e-02 1.234689727425575256e-01 9.550505876541137695e-02 1.059724017977714539e-01 -2.241900749504566193e-02 -1.991236060857772827e-01
-1.790414154529571533e-01 1.844234764575958252e-01 -1.368887126445770264e-01 5.620088428258895874e-02 1.109113916754722595e-01 -4.268874228000640869e-01 9.654574841260910034e-02 5.187337473034858704e-02 2.617058455944061279e-01 1.728996336460113525e-01 6.425505131483078003e-02 2.186314761638641357e-01 1.298596709966659546e-01 -4.787061363458633423e-03 3.870058059692382812e-01 2.230650931596755981e-01 1.486420780420303345e-01 2.703104317188262939e-01 1.047465056180953979e-01 1.866794377565383911e-02 -3.566810488700866699e-02 -1.792453825473785400e-01 -9.507438540458679199e-02 -2.023461461067199707e-01 -2.793430723249912262e-02 1.049582138657569885e-01 -2.313980013132095337e-01 2.533924281597137451e-01 3.954670578241348267e-02 4.845762252807617188e-02 5.253377556800842285e-02 -1.125627532601356506e-01
1.919793337583541870e-01 3.878198191523551941e-02 6.599547713994979858e-02 1.509526818990707397e-01 3.597201406955718994e-01 -2.330445647239685059e-01 -3.626776859164237976e-03 4.211073517799377441e-01 1.402935087680816650e-01 -2.099168859422206879e-02 -1.035923361778259277e-01 -3.364970982074737549e-01 2.506328187882900238e-02 3.397078812122344971e-02 -5.491678789258003235e-02 2.353688925504684448e-01 9.231298416852951050e-02 8.535896986722946167e-02 1.947525590658187866e-01 -2.502020597457885742e-01 -2.629218995571136475e-02 -1.620967984199523926e-01 -1.548435539007186890e-01 1.490521878004074097e-01 -1.038712337613105774e-01 1.929640769958496094e-01 9.137349203228950500e-03 2.772120833396911621e-01 -1.563088297843933105e-01 8.931530267000198364e-02 4.605704545974731445e-02 -1.420609951019287109e-01
-4.033742472529411316e-02 -2.188339270651340485e-02 -3.839630186557769775e-01 2.720056176185607910e-01 4.698552563786506653e-02 -3.855887055397033691e-02 6.876810640096664429e-02 1.150835454463958740e-01 2.078081369400024414e-01 -6.788183748722076416e-02 6.249598786234855652e-02 -7.651629298925399780e-02 4.004103317856788635e-02 -9.488277137279510498e-02 -1.942363977432250977e-01 9.765177965164184570e-02 4.949459433555603027e-02 -8.825999498367309570e-02 2.435980737209320068e-01 -3.230361938476562500e-01 -9.983429312705993652e-02 -3.625883162021636963e-02 2.528202533721923828e-02 -5.319646000862121582e-01 2.835863828659057617e-01 -8.011641912162303925e-03 5.785936489701271057e-02 2.166439741849899292e-01 7.621791958808898926e-02 1.674800068140029907e-01 -5.139222368597984314e-02 -5.729373916983604431e-02
1.397488415241241455e-01 9.577956050634384155e-02 -1.978536248207092285e-01 2.491979449987411499e-01 5.622422695159912109e-02 -3.315023779869079590e-01 -1.765358378179371357e-03 8.413311094045639038e-02 6.599046289920806885e-02 1.663867942988872528e-02 -5.486707016825675964e-02 -2.802268564701080322e-01 -1.395529955625534058e-01 9.900132566690444946e-02 2.623392939567565918e-01 3.329743742942810059e-01 1.149000152945518494e-01 -1.261366456747055054e-01 -1.567980796098709106e-01 -9.542071819305419922e-02 1.572360247373580933e-01 1.405865252017974854e-01 -2.350896894931793213e-01 -6.401064991950988770e-02 -1.046887263655662537e-01 2.786194384098052979e-01 1.057400703430175781e-01 1.760165691375732422e-01 2.687305510044097900e-01 -1.255250070244073868e-02 -2.025542408227920532e-01 2.096823304891586304e-01
1.119794091209769249e-03 8.625531941652297974e-02 -3.474795222282409668e-01 2.301236242055892944e-01 1.905021667480468750e-01 -4.127799272537231445e-01 -1.300691366195678711e-01 6.646478921175003052e-02 2.105074375867843628e-01 2.095685452222824097e-01 1.590461842715740204e-02 4.414205439388751984e-03 1.778251677751541138e-01 6.026972085237503052e-02 3.486047685146331787e-01 1.365527063608169556e-01 2.525032758712768555e-01 3.154182434082031250e-01 -7.911230623722076416e-02 -1.922783553600311279e-01 -1.104713976383209229e-01 -2.595426142215728760e-01 -3.864479064941406250e-02 -2.521387767046689987e-03 8.777078986167907715e-02 -2.382976375520229340e-02 -8.178316801786422729e-02 7.393424212932586670e-02 7.955837994813919067e-02 9.261460602283477783e-02 4.511793702840805054e-02 -4.476151242852210999e-02
1.145233511924743652e-01 -3.229071199893951416e-02 -6.884303689002990723e-02 2.506005167961120605e-01 -7.057892531156539917e-02 -3.911134004592895508e-01 -1.552065014839172363e-01 1.488530635833740234e-01 1.996957659721374512e-01 -1.838308870792388916e-01 -1.104502826929092407e-01 -5.220764875411987305e-01 6.124810129404067993e-02 -2.066407799720764160e-01 -3.076254948973655701e-02 1.199394166469573975e-01 3.852436244487762451e-01 6.192252505570650101e-03 7.418766617774963379e-02 -2.466165833175182343e-02 8.422885835170745850e-02 1.579910814762115479e-01 -1.034631207585334778e-01 -5.507738888263702393e-02 -1.207099482417106628e-01 -5.205392464995384216e-02 -1.547858417034149170e-01 2.030938565731048584e-01 2.108166180551052094e-02 -6.077499687671661377e-02 3.972144797444343567e-02 -7.298315316438674927e-02
-2.396284788846969604e-01 1.771399676799774170e-01 -2.430151551961898804e-01 1.761655658483505249e-01 3.387485444545745850e-01 -1.100908145308494568e-01 -1.358496993780136108e-01 6.470999121665954590e-02 -9.332776814699172974e-02 1.176522579044103622e-03 7.116647064685821533e-02 -2.901397049427032471e-01 2.352379113435745239e-01 3.188719507306814194e-03 1.071022301912307739e-01 4.440673291683197021e-01 -7.913570106029510498e-02 -3.896873071789741516e-02 9.659000486135482788e-02 -1.130650565028190613e-01 9.487854689359664917e-02 1.252266615629196167e-01 -2.360060513019561768e-01 -1.117810085415840149e-01 -1.270866394042968750e-01 -3.058059513568878174e-01 5.243544466793537140e-03 -9.312052279710769653e-02 7.955896854400634766e-02 2.590761706233024597e-02 -4.197187349200248718e-02 -2.443838268518447876e-01
8.895108103752136230e-02 1.376859396696090698e-01 -1.891546696424484253e-01 1.550606340169906616e-01 1.501626670360565186e-01 3.199823573231697083e-02 1.841644942760467529e-01 3.217214643955230713e-01 1.562247872352600098e-01 -6.298622488975524902e-02 -2.115377336740493774e-01 3.041177056729793549e-02 -1.301834732294082642e-01 -2.455364167690277100e-01 -1.228057546541094780e-03 4.284057617187500000e-01 -1.494017839431762695e-01 1.498497091233730316e-02 -4.714874178171157837e-02 -2.193660736083984375e-01 -1.101031377911567688e-01 9.733594954013824463e-03 1.746491342782974243e-01 5.452779307961463928e-02 2.218223363161087036e-01 -7.924287021160125732e-02 2.341388911008834839e-01 2.856587171554565430e-01 1.956107467412948608e-01 2.308862283825874329e-03 -8.778996020555496216e-02 -2.470473647117614746e-01
1.147718504071235657e-01 7.088711112737655640e-02 -1.780858188867568970e-01 1.917765438556671143e-01 3.641104400157928467e-01 -2.789986133575439453e-01 -1.078682113438844681e-02 1.477780342102050781e-01 1.315405368804931641e-01 -1.068210750818252563e-01 2.819419801235198975e-01 -2.913937866687774658e-01 -1.030823290348052979e-01 -9.666924178600311279e-02 1.965215802192687988e-01 1.490171719342470169e-02 -2.021687030792236328e-01 6.469969451427459717e-02 -1.368048321455717087e-02 -2.400526553392410278e-01 9.790955483913421631e-02 -1.685677170753479004e-01 -1.312686130404472351e-02 -2.198066748678684235e-02 2.025523185729980469e-01 -8.824251592159271240e-03 2.686818242073059082e-01 9.370874613523483276e-02 6.402199715375900269e-02 2.669351398944854736e-01 1.426827758550643921e-01 -2.639957070350646973e-01
-1.662021875381469727e-01 -1.694096624851226807e-01 -1.166287735104560852e-01 4.555934071540832520e-01 -1.555685549974441528e-01 -7.886488735675811768e-02 -2.435381412506103516e-01 2.414045184850692749e-01 9.654597938060760498e-02 1.497896164655685425e-01 4.309426620602607727e-02 6.045114994049072266e-02 -3.983179107308387756e-02 -1.198607385158538818e-01 3.374533653259277344e-01 1.597640216350555420e-01 5.409043282270431519e-02 -1.007079612463712692e-02 2.095617800951004028e-01 -5.055259913206100464e-02 -9.914857149124145508e-02 -1.448039412498474121e-01 2.764074597507715225e-03 -4.027010798454284668e-01 -1.618023812770843506e-01 -1.057710871100425720e-01 1.371048483997583389e-02 4.590185359120368958e-02 1.602101922035217285e-01 -5.685512349009513855e-02 -1.694927215576171875e-01 -2.052222490310668945e-01
4.064128547906875610e-02 -3.365980088710784912e-02 -2.310291230678558350e-01 2.674505487084388733e-02 1.807575523853302002e-01 -1.817054897546768188e-01 7.706129550933837891e-02 1.184751465916633606e-01 2.708973288536071777e-01 -9.410733729600906372e-02 -1.475816220045089722e-01 5.724586918950080872e-02 -1.400032341480255127e-01 -4.239679574966430664e-01 1.787347495555877686e-01 3.148774504661560059e-01 -3.706181347370147705e-01 1.140374839305877686e-01 5.694796890020370483e-02 -2.486492842435836792e-01 8.235657215118408203e-02 -1.121062189340591431e-01 8.347876369953155518e-02 -1.042994577437639236e-02 -1.396798342466354370e-02 2.716987580060958862e-02 1.723597794771194458e-01 -9.071719832718372345e-03 -2.670739591121673584e-02 5.252463370561599731e-02 -1.978335436433553696e-03 -3.790232539176940918e-01
3.199258148670196533e-01 -8.199574425816535950e-03 -1.797959357500076294e-01 1.116214990615844727e-01 2.565954029560089111e-01 -1.308389902114868164e-01 1.363303363323211670e-01 3.507728129625320435e-02 5.902379378676414490e-02 -1.149560064077377319e-01 1.550633460283279419e-01 -1.358989924192428589e-01 1.740904152393341064e-01 -2.217997610569000244e-02 -1.995343016460537910e-03 4.346685111522674561e-01 -3.906609863042831421e-02 7.473229616880416870e-02 2.624027989804744720e-02 -1.784687787294387817e-01 -2.347112447023391724e-01 2.848122119903564453e-01 1.152791231870651245e-01 -4.094229042530059814e-01 1.440396308898925781e-01 -1.177596375346183777e-01 6.613644957542419434e-02 -2.318765968084335327e-02 -7.942529767751693726e-02 -2.433151304721832275e-01 -8.337976783514022827e-02 -4.798229783773422241e-02
-2.165690995752811432e-03 3.209596276283264160e-01 -1.403456479310989380e-01 2.833888530731201172e-01 9.649354964494705200e-02 -4.644555449485778809e-01 -1.618209332227706909e-01 3.373919129371643066e-01 1.567436158657073975e-01 -1.019122153520584106e-01 -1.490733027458190918e-01 3.516054525971412659e-02 7.419667206704616547e-03 -1.143162772059440613e-01 1.041695848107337952e-01 -2.716309390962123871e-03 -3.301750719547271729e-01 -3.599788993597030640e-02 1.779523794539272785e-03 -4.080148041248321533e-01 5.198517441749572754e-02 1.443053334951400757e-01 1.882994323968887329e-01 1.651897840201854706e-02 2.214471995830535889e-02 -4.012180864810943604e-02 5.890355445444583893e-03 4.113848879933357239e-02 -3.283056989312171936e-02 -6.083443388342857361e-02 6.581740826368331909e-02 -2.333537302911281586e-02
-1.289139389991760254e-01 1.715280711650848389e-01 -1.878181397914886475e-01 2.725730836391448975e-01 2.264833897352218628e-01 -3.899763226509094238e-01 -3.816141281276941299e-03 -3.676563128829002380e-02 1.751133203506469727e-01 6.361195445060729980e-02 -1.729689389467239380e-01 1.420961767435073853e-01 1.286511570215225220e-01 -1.256308853626251221e-01 3.539521694183349609e-01 -4.294535517692565918e-02 6.606654822826385498e-02 3.433713316917419434e-01 -1.773135513067245483e-01 -1.080466881394386292e-01 -1.172024160623550415e-01 -1.326904892921447754e-01 -2.069936245679855347e-01 -5.754994601011276245e-02 1.648827493190765381e-01 8.612189441919326782e-02 -1.795406639575958252e-01 1.296903192996978760e-01 1.776529401540756226e-01 -6.609191000461578369e-02 -1.606299877166748047e-01 -8.420722931623458862e-02
-1.059159338474273682e-01 9.452251344919204712e-02 -2.439495176076889038e-01 2.039375603199005127e-01 4.915398545563220978e-03 -1.707256585359573364e-01 -1.503214836120605469e-01 2.311563789844512939e-01 2.208495140075683594e-02 -2.552626132965087891e-01 -2.501441836357116699e-01 -2.802899181842803955e-01 -9.258277714252471924e-02 -1.931649446487426758e-01 2.238224446773529053e-01 2.370641753077507019e-02 -6.127448379993438721e-02 -1.114993263036012650e-02 3.163699507713317871e-01 -1.801569759845733643e-01 1.016872525215148926e-01 -1.371968537569046021e-01 -2.040032297372817993e-02 -1.060367375612258911e-01 -1.638155728578567505e-01 -2.660256028175354004e-01 -1.521669030189514160e-01 3.798819482326507568e-01 -1.191410571336746216e-01 2.420435426756739616e-03 7.426080107688903809e-02 -9.047690033912658691e-02
-7.902738451957702637e-02 2.910316176712512970e-02 -3.143862485885620117e-01 4.990091547369956970e-02 -3.254558145999908447e-02 -4.907738864421844482e-01 -1.081186681985855103e-01 4.708870500326156616e-02 2.588021457195281982e-01 1.655510440468788147e-02 -3.287111520767211914e-01 3.572737425565719604e-02 2.836306989192962646e-01 2.708950042724609375e-01 3.320395201444625854e-02 1.819454133510589600e-01 -1.154907643795013428e-01 -4.283144325017929077e-02 -7.875855267047882080e-02 -1.180352866649627686e-01 -8.546455204486846924e-02 6.343579292297363281e-02 -1.673547029495239258e-01 -2.488664537668228149e-01 -2.301861196756362915e-01 -1.331079099327325821e-02 -1.256587803363800049e-01 2.472696825861930847e-02 8.925688266754150391e-02 -1.479090750217437744e-02 5.542554333806037903e-02 -2.318110466003417969e-01
-1.077894344925880432e-01 1.567355543375015259e-01 -1.091944500803947449e-01 1.287957429885864258e-01 9.948764741420745850e-02 1.390674859285354614e-01 2.582880556583404541e-01 6.656417995691299438e-02 2.344312518835067749e-01 -3.200227916240692139e-01 -6.666102260351181030e-02 -2.441390044987201691e-02 1.386684328317642212e-01 -2.555634975433349609e-01 -1.326306760311126709e-01 4.664032459259033203e-01 -1.761563122272491455e-01 -1.500170379877090454e-01 2.223600298166275024e-01 -2.046330422163009644e-01 -2.717022597789764404e-01 -1.485756039619445801e-01 -1.061272323131561279e-01 8.083840459585189819e-02 3.817694261670112610e-02 9.859835356473922729e-02 1.859643124043941498e-02 5.236262455582618713e-02 4.365435615181922913e-02 -9.272094815969467163e-02 -2.320349365472793579e-01 -1.252448856830596924e-01
-4.349651560187339783e-02 -8.024928160011768341e-03 -2.096880823373794556e-01 1.231432333588600159e-01 1.843860447406768799e-01 -2.918076813220977783e-01 -4.324444234371185303e-01 2.231992483139038086e-01 2.771140448749065399e-02 -2.089181840419769287e-01 -1.142880320549011230e-01 -2.287909835577011108e-01 -1.209619641304016113e-02 -2.035797387361526489e-01 2.797161340713500977e-01 2.621762752532958984e-01 -1.493262350559234619e-01 -2.159393727779388428e-01 -5.814211815595626831e-02 -2.743638753890991211e-01 -1.366824060678482056e-01 -1.499758213758468628e-01 1.827458478510379791e-02 8.105018734931945801e-02 6.409358978271484375e-02 7.236400246620178223e-02 7.701969146728515625e-02 1.292349249124526978e-01 -3.437358886003494263e-02 8.434021472930908203e-02 2.051885938271880150e-03 -2.204644978046417236e-01
1.948704421520233154e-01 2.928759157657623291e-01 4.064941033720970154e-02 1.696302592754364014e-01 1.969664096832275391e-01 -3.110301494598388672e-01 1.111921295523643494e-01 7.536239176988601685e-02 3.082847036421298981e-02 1.256913393735885620e-01 -1.064328625798225403e-01 -2.184443920850753784e-01 -1.040118560194969177e-01 -1.755662448704242706e-02 1.651865243911743164e-01 3.874799311161041260e-01 -3.842327594757080078e-01 4.730946570634841919e-02 -3.728047758340835571e-02 -4.123396873474121094e-01 -7.062340527772903442e-02 -1.033671870827674866e-01 -1.678246408700942993e-01 1.357487142086029053e-01 1.391346603631973267e-01 1.092335656285285950e-01 -6.869945675134658813e-02 7.078172266483306885e-02 -1.779928221367299557e-03 -1.134034618735313416e-02 -5.648422241210937500e-02 7.946557598188519478e-04
1.219386085867881775e-01 4.760994575917720795e-03 -1.476137936115264893e-01 3.898382782936096191e-01 3.744489746168255806e-03 -1.860260069370269775e-01 -2.279240638017654419e-02 1.317851841449737549e-01 2.952455580234527588e-01 -2.038128441199660301e-04 -9.850316680967807770e-03 -2.850877046585083008e-01 1.313084810972213745e-01 -5.899047851562500000e-02 1.984537839889526367e-01 -2.523371204733848572e-02 -1.366346776485443115e-01 1.328196227550506592e-01 -2.808596193790435791e-01 6.732473522424697876e-02 3.794786930084228516e-01 -5.127401649951934814e-02 5.347492173314094543e-02 -1.660254299640655518e-01 8.231571316719055176e-02 7.376582827419042587e-03 -3.225483372807502747e-02 1.909969151020050049e-01 4.129499197006225586e-01 5.732891149818897247e-03 -9.702119231224060059e-02 -9.191115945577621460e-02
-2.733032591640949249e-02 5.083354189991950989e-02 -3.559434115886688232e-01 1.080561131238937378e-01 2.256368845701217651e-02 -3.052334487438201904e-01 1.370099186897277832e-01 2.148441970348358154e-01 8.302789926528930664e-02 -1.071738228201866150e-01 3.014755547046661377e-01 -2.232449352741241455e-01 -6.093245930969715118e-03 2.420531511306762695e-01 3.934793472290039062e-01 2.868588268756866455e-01 1.469455659389495850e-01 -1.075660735368728638e-01 3.055346943438053131e-02 -1.243422105908393860e-01 1.688489019870758057e-01 -5.940193310379981995e-02 -5.884077772498130798e-02 -2.465323656797409058e-01 8.352526929229497910e-04 1.644637584686279297e-01 7.446465082466602325e-03 4.799983277916908264e-02 1.151735335588455200e-01 -2.473570406436920166e-02 -1.673483848571777344e-01 1.664828211069107056e-01
-1.041931957006454468e-01 1.176112517714500427e-01 -2.301428020000457764e-01 2.982937395572662354e-01 -6.604680418968200684e-02 -1.019556075334548950e-01 9.457167237997055054e-02 1.544181555509567261e-01 1.937943547964096069e-01 1.238929405808448792e-01 3.114455342292785645e-01 -3.338464498519897461e-01 1.049117371439933777e-01 -7.488293200731277466e-02 3.617808520793914795e-01 1.400930732488632202e-01 1.650382727384567261e-01 -6.460192799568176270e-02 3.004242107272148132e-02 1.529326429590582848e-03 -9.505616873502731323e-02 -1.976237446069717407e-01 -1.664904206991195679e-01 -2.885340452194213867e-01 1.416645497083663940e-01 -4.040284454822540283e-02 -9.771943092346191406e-02 -1.547626554965972900e-01 3.153896033763885498e-01 -5.435936525464057922e-02 -8.329802006483078003e-02 3.733631223440170288e-02
-4.722496122121810913e-02 8.020237088203430176e-02 -2.779713273048400879e-01 2.511532902717590332e-01 1.363561898469924927e-01 1.645294576883316040e-02 6.823831796646118164e-02 8.116075396537780762e-02 4.147509858012199402e-02 -1.425803452730178833e-01 9.081650525331497192e-02 -1.279909014701843262e-01 2.172875702381134033e-01 1.313825100660324097e-01 -7.026112172752618790e-03 9.213104844093322754e-02 -7.142259925603866577e-02 -8.950805664062500000e-02 -4.387767612934112549e-02 -2.407537549734115601e-01 -1.027729809284210205e-01 -3.594031631946563721e-01 2.682799287140369415e-02 -4.840230643749237061e-01 -1.136847212910652161e-01 4.698904231190681458e-02 1.949790567159652710e-01 2.975597679615020752e-01 9.965402632951736450e-02 4.307867959141731262e-02 -2.216665595769882202e-01 -2.254944592714309692e-01
-2.102500796318054199e-01 3.334075585007667542e-02 -1.293501406908035278e-01 6.466033309698104858e-02 1.605409383773803711e-01 -1.791308522224426270e-01 -3.686856627464294434e-01 3.268267214298248291e-01 9.439001232385635376e-02 -3.143633902072906494e-01 -2.090951800346374512e-01 -1.466322839260101318e-01 1.700611561536788940e-01 -1.687785834074020386e-01 2.029868662357330322e-01 2.971083223819732666e-01 -8.234172314405441284e-02 -1.664505898952484131e-01 1.865111440420150757e-01 -3.436850011348724365e-01 -5.319683114066720009e-04 -6.648139655590057373e-02 2.866323664784431458e-02 2.611183747649192810e-02 -1.256444584578275681e-02 3.775982931256294250e-02 -2.929045073688030243e-02 1.542243063449859619e-01 1.623201072216033936e-01 5.037476494908332825e-02 -5.231323465704917908e-02 -1.488660126924514771e-01
3.215767815709114075e-02 5.265330430120229721e-03 -8.464136719703674316e-02 3.811079859733581543e-01 -6.665343791246414185e-02 -2.242597341537475586e-01 -1.834755688905715942e-01 1.312706470489501953e-01 3.141603171825408936e-01 4.464135691523551941e-02 1.115243136882781982e-01 -1.639351844787597656e-01 1.661743074655532837e-01 1.450940966606140137e-01 -1.664608418941497803e-01 -1.019780896604061127e-02 -1.145032942295074463e-01 5.892602354288101196e-02 2.051781117916107178e-01 -9.981483221054077148e-02 6.370202451944351196e-02 -3.772972524166107178e-01 -2.089046984910964966e-01 -2.872465848922729492e-01 1.491088718175888062e-01 -9.777778387069702148e-02 1.541159301996231079e-01 1.531757414340972900e-01 -2.514048712328076363e-03 -6.134639307856559753e-02 -1.787457913160324097e-01 -2.616935372352600098e-01
1.741470545530319214e-01 -9.014928340911865234e-02 -4.550687223672866821e-02 3.570263087749481201e-01 -7.075826078653335571e-02 -2.012432217597961426e-01 3.743919134140014648e-01 2.078037708997726440e-01 1.504388749599456787e-01 3.648894280195236206e-02 8.109033107757568359e-02 -5.848675966262817383e-02 3.304677605628967285e-01 2.775390259921550751e-02 3.320442438125610352e-01 1.816594153642654419e-01 -8.078949153423309326e-02 3.964538499712944031e-02 1.698278337717056274e-01 -1.560053080320358276e-01 -6.734772026538848877e-02 -2.708827853202819824e-01 -9.999585896730422974e-02 -2.477321028709411621e-02 2.370478063821792603e-01 2.395583540201187134e-01 -1.323831547051668167e-02 9.281752258539199829e-02 5.481288954615592957e-02 1.997254937887191772e-01 1.125916186720132828e-02 -2.760410681366920471e-02
7.450361549854278564e-02 -1.390218585729598999e-01 8.405423909425735474e-02 2.965189516544342041e-01 -7.129018753767013550e-02 -2.628068029880523682e-01 2.608863450586795807e-02 2.218539714813232422e-01 3.510078787803649902e-01 -1.214531138539314270e-01 1.065704878419637680e-02 -1.148391887545585632e-01 5.195500329136848450e-02 -1.020214557647705078e-01 7.992386072874069214e-02 2.752087414264678955e-01 4.144064709544181824e-02 3.454849496483802795e-02 2.786853350698947906e-03 -1.614129245281219482e-01 3.850677981972694397e-02 -9.878562390804290771e-02 -1.007110923528671265e-01 -1.336787641048431396e-01 -1.885683536529541016e-01 2.134564518928527832e-01 -4.326590597629547119e-01 1.481421887874603271e-01 3.156205415725708008e-01 3.971723467111587524e-02 1.283232122659683228e-01 1.828675121068954468e-01
-1.267501711845397949e-01 7.855802774429321289e-02 -4.587402939796447754e-02 3.322648704051971436e-01 2.922023832798004150e-01 -9.556423872709274292e-02 -1.287980675697326660e-01 2.513288557529449463e-01 1.559976488351821899e-01 -1.238751038908958435e-01 -6.125257164239883423e-02 -1.002270653843879700e-01 1.797475516796112061e-01 1.234973147511482239e-01 1.173294335603713989e-01 1.494325995445251465e-01 -1.877174228429794312e-01 2.206510901451110840e-01 3.579753637313842773e-01 2.530553936958312988e-01 -2.263927012681961060e-01 -2.866677008569240570e-02 -2.297422736883163452e-01 -2.127967476844787598e-01 -1.922903060913085938e-01 8.829341083765029907e-02 -2.150621116161346436e-01 -1.620024889707565308e-01 -2.963698282837867737e-02 -1.390417292714118958e-02 7.360430806875228882e-02 -6.204337999224662781e-02
-1.481581926345825195e-01 -1.490002125501632690e-01 1.051530689001083374e-01 2.271283715963363647e-01 2.280310839414596558e-01 -4.923090338706970215e-01 2.115257382392883301e-01 1.929622441530227661e-01 9.248081594705581665e-02 8.181320130825042725e-02 2.031108923256397247e-02 -1.702631711959838867e-01 -2.119621187448501587e-01 4.690081253647804260e-02 2.332528531551361084e-01 3.475793600082397461e-01 -1.255550086498260498e-01 -2.210579067468643188e-02 5.479080229997634888e-02 9.551494568586349487e-02 -3.109544515609741211e-02 2.830160409212112427e-02 3.322359919548034668e-02 -1.736719906330108643e-01 -1.890801340341567993e-01 -1.525587681680917740e-02 2.042741328477859497e-01 1.976301670074462891e-01 7.711817324161529541e-02 2.266596406698226929e-01 -7.615330815315246582e-02 9.253814071416854858e-02
2.129746675491333008e-01 7.617313414812088013e-02 -7.828423380851745605e-02 4.908209741115570068e-01 2.248375117778778076e-01 -9.935560822486877441e-02 -9.222069382667541504e-02 9.841410070657730103e-02 -1.059866771101951599e-01 3.621831163763999939e-02 5.512035638093948364e-02 -8.175451308488845825e-03 1.290977299213409424e-01 -1.340404301881790161e-01 2.430383414030075073e-01 2.686404287815093994e-01 -8.980223536491394043e-02 7.564879208803176880e-02 3.250207901000976562e-01 -1.734601520001888275e-02 1.724117696285247803e-01 -5.196901783347129822e-02 6.934276968240737915e-02 -5.200500600039958954e-03 -5.551119521260261536e-02 1.025163158774375916e-01 1.519870012998580933e-01 -5.501533299684524536e-02 1.158838719129562378e-01 1.442593634128570557e-01 -2.267763614654541016e-01 -3.991243839263916016e-01
-1.726900413632392883e-02 1.805151551961898804e-01 -4.367624223232269287e-02 1.628808826208114624e-01 3.223388195037841797e-01 -1.589352041482925415e-01 1.334442943334579468e-01 3.051886260509490967e-01 8.282756060361862183e-02 -3.299356997013092041e-02 -3.500531315803527832e-01 -2.292644381523132324e-01 -1.620801240205764771e-01 -3.808472156524658203e-01 1.880668848752975464e-01 2.333659529685974121e-01 -9.439413249492645264e-02 -4.472904279828071594e-02 -4.857719317078590393e-02 -1.170165911316871643e-01 8.273244649171829224e-02 -5.596493184566497803e-02 -1.493192017078399658e-01 1.482347697019577026e-01 1.093269512057304382e-01 2.284533679485321045e-01 5.462365970015525818e-02 2.599605619907379150e-01 -6.711394339799880981e-02 8.026787079870700836e-03 1.014536395668983459e-01 -1.536172181367874146e-01
1.377794146537780762e-02 1.466472744941711426e-01 -1.659021973609924316e-01 1.642269194126129150e-01 2.595595419406890869e-01 -1.403647959232330322e-01 8.169521391391754150e-02 1.474863141775131226e-01 1.582222431898117065e-02 -9.637625515460968018e-02 -3.299500048160552979e-01 -1.752185225486755371e-01 -2.258165180683135986e-01 -4.774801731109619141e-01 1.626691818237304688e-01 3.848144412040710449e-01 -1.051468178629875183e-01 -1.687488108873367310e-01 1.280346792191267014e-02 -1.152896881103515625e-01 4.062728956341743469e-02 -1.774955391883850098e-01 2.069250494241714478e-02 7.393929362297058105e-02 -6.743578612804412842e-02 1.705018728971481323e-01 1.120771169662475586e-01 9.304623305797576904e-02 1.140397489070892334e-01 9.406768530607223511e-02 1.199039071798324585e-01 -1.502451896667480469e-01
3.620429337024688721e-02 1.754775941371917725e-01 -2.657499313354492188e-01 3.621769845485687256e-01 1.159299015998840332e-01 -2.805904746055603027e-01 -9.549901634454727173e-02 1.923398822546005249e-01 9.343437105417251587e-02 -2.254940718412399292e-01 -2.159622460603713989e-01 1.260621696710586548e-01 2.715081907808780670e-02 1.952759921550750732e-01 2.281350828707218170e-02 3.812199831008911133e-02 -3.860470950603485107e-01 1.058287639170885086e-02 2.152030766010284424e-01 2.488407641649246216e-01 -2.361371368169784546e-02 -8.984834700822830200e-02 1.047492679208517075e-02 -2.187504321336746216e-01 2.337853237986564636e-02 1.058823079802095890e-03 -2.746324539184570312e-01 -8.666366338729858398e-02 2.190301865339279175e-01 -7.456582784652709961e-02 -4.888205975294113159e-02 1.071839854121208191e-01
4.079687641933560371e-04 -1.170682087540626526e-01 -2.487834990024566650e-01 3.113461732864379883e-01 1.586313992738723755e-01 -1.706456094980239868e-01 -4.071502387523651123e-02 7.792024314403533936e-02 1.388468146324157715e-01 -1.129302904009819031e-01 -5.101984739303588867e-01 8.271340280771255493e-02 2.082279324531555176e-01 -4.148738458752632141e-02 1.200445443391799927e-01 4.339680671691894531e-01 -1.665481925010681152e-01 -8.601363003253936768e-02 1.235497370362281799e-01 -1.304747015237808228e-01 5.156603828072547913e-02 2.982666529715061188e-02 -2.480650544166564941e-01 -9.738249331712722778e-02 -1.800828874111175537e-01 4.632259719073772430e-03 9.164778143167495728e-02 -3.529698401689529419e-02 -7.164888083934783936e-02 1.138550713658332825e-01 5.353891849517822266e-02 -1.157792881131172180e-01
-1.011840477585792542e-01 1.005376223474740982e-02 -2.535179555416107178e-01 2.851654291152954102e-01 2.495745755732059479e-02 -3.283082544803619385e-01 3.096886873245239258e-01 2.552492022514343262e-01 1.555861532688140869e-01 -1.199761107563972473e-01 6.489309668540954590e-02 -2.045026123523712158e-01 2.260627299547195435e-01 1.721358150243759155e-01 3.871834576129913330e-01 1.770410090684890747e-01 -2.573262713849544525e-02 -8.816227316856384277e-02 4.402691498398780823e-02 -3.085070848464965820e-02 1.955631747841835022e-02 -2.394560426473617554e-01 2.026871219277381897e-02 5.304387211799621582e-02 -1.193231903016567230e-02 2.499560862779617310e-01 -1.098324730992317200e-01 -1.460266411304473877e-01 1.700351387262344360e-01 1.890601590275764465e-02 -1.385597735643386841e-01 1.059792712330818176e-01
-2.458932285662740469e-04 1.337294280529022217e-02 -8.553471416234970093e-02 1.823931187391281128e-01 -3.384973108768463135e-02 -3.406035304069519043e-01 2.674897015094757080e-01 1.906687915325164795e-01 2.162603586912155151e-01 -1.467595249414443970e-01 1.886659264564514160e-01 -1.392486691474914551e-01 2.372491061687469482e-01 6.708906590938568115e-02 2.792424261569976807e-01 4.171353876590728760e-01 1.572408713400363922e-02 -1.537024229764938354e-01 -4.668601602315902710e-02 -7.570056617259979248e-02 7.741415500640869141e-02 -2.877853810787200928e-01 6.582380831241607666e-02 5.138366483151912689e-03 -1.894332319498062134e-01 1.703748106956481934e-01 -1.866407692432403564e-01 6.654226034879684448e-02 2.475092411041259766e-01 -2.569246292114257812e-02 -5.763008445501327515e-02 6.120185554027557373e-02
2.234166860580444336e-01 4.785076528787612915e-02 1.121695488691329956e-01 4.221557676792144775e-01 -4.126147553324699402e-02 -1.863432675600051880e-01 -1.768526062369346619e-02 4.092708528041839600e-01 2.470296323299407959e-01 -9.373809397220611572e-02 -2.442064136266708374e-01 -3.002212196588516235e-02 1.897189766168594360e-01 2.793938219547271729e-01 2.970611862838268280e-02 1.668718904256820679e-01 7.901700213551521301e-03 1.034199669957160950e-01 3.720276802778244019e-02 3.447242081165313721e-02 -3.964031860232353210e-02 -2.802353203296661377e-01 6.238741916604340076e-04 -1.923198550939559937e-01 -4.443040490150451660e-02 -1.030919924378395081e-01 3.208012133836746216e-02 1.985787302255630493e-01 1.348681002855300903e-01 -1.455468535423278809e-01 -2.335459440946578979e-01 4.713775590062141418e-02
1.328776180744171143e-01 -2.469915747642517090e-01 -1.720861643552780151e-01 2.168640345335006714e-01 9.164978563785552979e-02 -3.198335468769073486e-01 1.308005154132843018e-01 3.442464768886566162e-01 3.361311256885528564e-01 -4.646143689751625061e-02 -1.267980933189392090e-01 -1.449975222349166870e-01 -7.010470330715179443e-02 1.242371276021003723e-01 2.346873730421066284e-01 3.005131185054779053e-01 -7.836951315402984619e-02 -7.038275152444839478e-02 -8.274266868829727173e-02 5.419443175196647644e-02 -3.875610977411270142e-02 -5.964749678969383240e-02 1.914919465780258179e-01 -9.415432065725326538e-02 3.967453539371490479e-01 6.314704567193984985e-02 -1.515290290117263794e-01 5.880441889166831970e-02 1.234124787151813507e-02 -4.583851993083953857e-02 -8.107362687587738037e-02 1.108792424201965332e-01
2.635070979595184326e-01 1.603801995515823364e-01 -1.618241369724273682e-01 5.061146020889282227e-01 7.173230499029159546e-02 -6.931798160076141357e-02 2.656869590282440186e-01 2.913278937339782715e-01 1.225662454962730408e-01 -1.211970746517181396e-01 -1.448923945426940918e-01 -3.048810064792633057e-01 9.151981770992279053e-02 -8.344433456659317017e-02 1.890678405761718750e-01 2.797213196754455566e-02 -4.342925176024436951e-02 -1.066275686025619507e-01 2.582122683525085449e-01 4.041552543640136719e-02 -1.910372823476791382e-01 -1.038784161210060120e-01 2.799907512962818146e-02 8.093775063753128052e-02 -6.891704350709915161e-02 -5.064929276704788208e-02 1.818507462739944458e-01 -5.747400596737861633e-02 6.615971028804779053e-02 1.517350673675537109e-01 -1.770650446414947510e-01 -1.514657735824584961e-01
1.013661101460456848e-01 5.483918637037277222e-02 -5.053155422210693359e-01 1.366558074951171875e-01 1.930133849382400513e-01 -1.156074106693267822e-01 4.850547015666961670e-02 1.621068269014358521e-01 1.282890327274799347e-02 -2.854366004467010498e-01 -1.920070797204971313e-01 -2.180185317993164062e-01 5.360604450106620789e-02 -2.375488542020320892e-02 -1.516484618186950684e-01 -1.597668230533599854e-01 -2.944243252277374268e-01 1.182206347584724426e-01 1.979787349700927734e-01 -5.786004289984703064e-02 -9.711144119501113892e-02 -2.079826891422271729e-01 -1.229860112071037292e-01 -1.561242192983627319e-01 1.065442040562629700e-01 2.384494394063949585e-01 1.275635659694671631e-01 1.963652223348617554e-01 -1.161423325538635254e-02 -2.300135642290115356e-01 -6.242279708385467529e-02 8.831853978335857391e-03
-6.902645528316497803e-02 3.007148802280426025e-01 -2.458985000848770142e-01 4.451652243733406067e-02 -5.828032642602920532e-02 -5.197544768452644348e-02 1.749724894762039185e-01 9.009811282157897949e-02 3.029492795467376709e-01 -1.631861776113510132e-01 -2.569783627986907959e-01 -3.202551603317260742e-01 -2.362829446792602539e-01 -1.414641141891479492e-01 1.779112666845321655e-01 2.529591023921966553e-01 -2.040925920009613037e-01 -9.656457602977752686e-02 -3.793839737772941589e-02 -3.778555989265441895e-01 -2.386946044862270355e-02 -5.578166618943214417e-02 -2.279451787471771240e-01 -7.216049358248710632e-03 7.008383423089981079e-02 1.408268809318542480e-01 -1.223140656948089600e-01 6.740645319223403931e-02 -3.388592973351478577e-02 1.894038319587707520e-01 7.539613544940948486e-02 -3.457431867718696594e-02
-5.269141495227813721e-02 1.987989991903305054e-01 -1.810283213853836060e-01 -3.380645299330353737e-03 3.186339735984802246e-01 5.481982976198196411e-02 2.119866013526916504e-02 1.177015677094459534e-01 1.425223201513290405e-01 -1.848367452621459961e-01 -1.800462603569030762e-02 -8.118849247694015503e-02 9.656883776187896729e-02 -2.713566720485687256e-01 -4.829033091664314270e-02 4.437719583511352539e-01 -3.477351367473602295e-02 2.013256847858428955e-01 -1.152033060789108276e-01 -2.276605665683746338e-01 -5.662582814693450928e-02 -8.948826789855957031e-02 -1.225477606058120728e-01 -3.693278133869171143e-02 2.619209699332714081e-02 1.344812512397766113e-01 2.842474877834320068e-01 3.372143805027008057e-01 1.898085772991180420e-01 -5.584213882684707642e-02 -2.146738618612289429e-01 -1.717985719442367554e-01
1.487849950790405273e-01 6.312454491853713989e-02 -1.898643821477890015e-01 1.634007096290588379e-01 -1.648069322109222412e-01 -1.536104232072830200e-01 2.319948226213455200e-01 3.035648167133331299e-01 3.820261955261230469e-01 -7.871191948652267456e-03 -2.422209084033966064e-02 -8.029670268297195435e-02 2.465818077325820923e-01 3.998213261365890503e-02 2.244300693273544312e-01 9.712415188550949097e-02 -9.715521335601806641e-02 2.954201027750968933e-02 1.597639173269271851e-01 -7.342751324176788330e-02 -2.068018615245819092e-01 -3.008120059967041016e-01 -2.132086753845214844e-01 -1.230003014206886292e-01 6.148939579725265503e-02 3.087702691555023193e-01 -1.075986325740814209e-01 1.338848769664764404e-01 -1.427803337574005127e-01 1.754233241081237793e-01 -1.446606218814849854e-01 -5.811303481459617615e-02
2.440271377563476562e-01 -1.498428825289011002e-02 -8.200949430465698242e-02 5.548221468925476074e-01 7.943656295537948608e-02 -1.311488449573516846e-01 -2.806329540908336639e-02 -2.234403789043426514e-02 -1.586172357201576233e-02 -5.276499316096305847e-02 -4.121894761919975281e-02 -2.318205684423446655e-01 -2.376976050436496735e-02 -1.938517540693283081e-01 2.451394051313400269e-01 3.093595504760742188e-01 2.159686386585235596e-01 2.785773202776908875e-02 2.481245249509811401e-01 1.878858655691146851e-01 -2.017060853540897369e-02 5.474472790956497192e-02 8.677679114043712616e-03 4.377994313836097717e-02 -2.708226442337036133e-01 -9.209515526890754700e-03 7.023004442453384399e-02 7.929795235395431519e-02 3.096725642681121826e-01 -5.975923314690589905e-02 1.147274225950241089e-01 -3.870981931686401367e-02
5.421511083841323853e-02 -5.412027984857559204e-02 -2.065742164850234985e-01 4.055274128913879395e-01 1.716457903385162354e-01 -1.675699949264526367e-01 7.192426919937133789e-02 1.439208835363388062e-01 1.611446887254714966e-01 -1.857875585556030273e-01 -2.551900148391723633e-01 -1.423599720001220703e-01 -1.143724769353866577e-01 -2.789327800273895264e-01 2.417195215821266174e-02 5.542385950684547424e-02 -1.466007530689239502e-01 -2.176479995250701904e-01 -8.248619735240936279e-02 -3.037949204444885254e-01 -3.378730639815330505e-02 -3.913333639502525330e-03 -3.027389347553253174e-01 -2.199729382991790771e-01 1.826658099889755249e-01 -2.276117727160453796e-02 -6.331302225589752197e-02 1.175096035003662109e-01 1.612926572561264038e-01 1.544135622680187225e-02 -1.491004824638366699e-01 2.320007234811782837e-01
-3.607170283794403076e-02 -2.930950187146663666e-02 -3.274026513099670410e-02 2.934611737728118896e-01 -1.098651885986328125e-01 -2.309858202934265137e-01 -5.788221955299377441e-02 6.149763986468315125e-02 1.624509096145629883e-01 -1.119749769568443298e-01 6.047992501407861710e-04 5.149557255208492279e-03 1.140554323792457581e-01 -3.350974023342132568e-01 5.109652876853942871e-01 6.747940182685852051e-02 -1.899478584527969360e-01 -1.167869567871093750e-01 -8.999989926815032959e-02 -1.157750785350799561e-01 1.669746935367584229e-01 5.897540599107742310e-02 -1.549492627382278442e-01 -4.414843320846557617e-01 -1.103287860751152039e-01 5.056235566735267639e-02 -4.250042140483856201e-02 2.387171536684036255e-01 -1.057111173868179321e-01 -8.085308596491813660e-03 3.079945407807826996e-02 3.143865615129470825e-02
1.554457694292068481e-01 7.337682694196701050e-02 -4.764077439904212952e-02 3.523008525371551514e-01 6.794036179780960083e-02 -1.688170060515403748e-02 8.255271241068840027e-03 2.651109695434570312e-01 -1.116905957460403442e-01 1.849676482379436493e-02 1.986003667116165161e-01 -4.472406953573226929e-02 2.269872725009918213e-01 -3.840739428997039795e-01 2.373053729534149170e-01 3.158481121063232422e-01 -8.895444124937057495e-02 5.425335466861724854e-02 2.812870740890502930e-01 -2.014707922935485840e-01 1.974426656961441040e-01 -7.805046439170837402e-02 1.396102756261825562e-01 -3.553890809416770935e-02 9.911262243986129761e-02 9.424329735338687897e-03 3.718501329421997070e-02 -2.705434262752532959e-01 1.768712699413299561e-01 -1.341859064996242523e-02 -3.124858811497688293e-02 -2.147499620914459229e-01
6.647127121686935425e-02 1.526620090007781982e-01 -4.327633082866668701e-01 4.751935601234436035e-01 4.638981446623802185e-02 -2.993468344211578369e-01 1.526480615139007568e-01 5.677985027432441711e-02 1.937673091888427734e-01 3.865343704819679260e-02 -8.602859079837799072e-02 -1.425129026174545288e-01 1.386095881462097168e-01 3.743452578783035278e-02 -5.219094827771186829e-02 -2.420128732919692993e-01 -1.005917638540267944e-01 -1.268960535526275635e-01 1.410154998302459717e-01 2.100380957126617432e-01 -2.776414155960083008e-02 -3.944885451346635818e-03 -1.316013634204864502e-01 -1.840310692787170410e-01 1.490897983312606812e-01 1.993880867958068848e-01 2.233039028942584991e-02 4.119595885276794434e-02 7.803682237863540649e-02 -1.906857937574386597e-01 -1.086771562695503235e-01 -1.777698844671249390e-01
-1.012814640998840332e-01 1.375854611396789551e-01 -2.703088521957397461e-01 2.564004361629486084e-01 4.510657191276550293e-01 -1.455583274364471436e-01 -3.455247264355421066e-03 1.477708369493484497e-01 6.541098654270172119e-02 6.777213513851165771e-02 1.251511424779891968e-01 -1.505389213562011719e-01 9.300665557384490967e-02 8.278805762529373169e-02 1.385051906108856201e-01 3.654138147830963135e-01 2.359438985586166382e-01 2.486858665943145752e-01 2.452511638402938843e-01 -2.187373936176300049e-01 9.257062524557113647e-02 9.044837206602096558e-02 1.281159836798906326e-02 -6.328767538070678711e-02 -3.378561139106750488e-02 -2.117387652397155762e-01 -1.287007927894592285e-01 3.671637922525405884e-02 4.489645734429359436e-02 1.814733147621154785e-01 -1.057849898934364319e-01 1.168051138520240784e-01
2.791427634656429291e-02 1.548353135585784912e-01 2.067087031900882721e-02 3.008212745189666748e-01 1.038487534970045090e-02 -9.156540781259536743e-02 5.170932412147521973e-02 9.680496901273727417e-02 3.597439527511596680e-01 1.595306992530822754e-01 -1.724917069077491760e-02 -1.956809014081954956e-01 -8.884963393211364746e-02 7.696630805730819702e-02 9.460546076297760010e-02 2.380970120429992676e-01 4.651610553264617920e-02 -1.118439435958862305e-01 1.691709607839584351e-01 -2.812633663415908813e-02 2.037979811429977417e-01 -2.720696926116943359e-01 -7.793328911066055298e-02 -4.248124063014984131e-01 1.537450253963470459e-01 -9.960639476776123047e-02 -1.164234355092048645e-01 1.222798451781272888e-01 2.236339002847671509e-01 -2.278530448675155640e-01 -2.514481246471405029e-01 -1.322036683559417725e-01
7.516867667436599731e-02 -1.490467488765716553e-01 -2.804261259734630585e-02 2.576447129249572754e-01 1.272012591361999512e-01 -1.964354217052459717e-01 1.506747603416442871e-01 1.194684728980064392e-01 -1.437305808067321777e-01 -1.939310729503631592e-01 -9.515956044197082520e-02 9.264539182186126709e-02 2.594745755195617676e-01 -2.452307790517807007e-01 -2.122185379266738892e-02 5.167725682258605957e-01 1.353090554475784302e-01 1.508015245199203491e-01 2.583530247211456299e-01 8.239632844924926758e-02 5.292670056223869324e-02 -1.237537711858749390e-01 -1.280497163534164429e-01 -2.057244628667831421e-01 1.305257808417081833e-02 -1.547504514455795288e-01 -1.072153896093368530e-01 -1.759813539683818817e-02 6.266698241233825684e-02 1.985914111137390137e-01 7.288060616701841354e-03 -2.675571441650390625e-01
-1.387930009514093399e-03 1.664283871650695801e-01 -1.403264701366424561e-01 -6.413093954324722290e-02 3.043212294578552246e-01 -1.136042922735214233e-01 -2.769906520843505859e-01 2.550144791603088379e-01 1.242721229791641235e-01 -3.095466494560241699e-01 -1.873412728309631348e-01 -9.513304382562637329e-02 -2.335255593061447144e-02 -1.396715641021728516e-01 2.379694283008575439e-01 3.628186583518981934e-01 4.074689745903015137e-02 -1.658060103654861450e-01 2.310843467712402344e-01 -1.636916100978851318e-01 -6.428863108158111572e-02 5.940333008766174316e-02 2.642112225294113159e-02 -1.021234467625617981e-01 1.840768009424209595e-01 1.616842001676559448e-01 -1.915291100740432739e-01 2.712110877037048340e-01 6.479784846305847168e-02 1.074388399720191956e-01 1.786902360618114471e-02 -1.517556607723236084e-01
2.319325506687164307e-01 -1.006508991122245789e-01 -3.261690735816955566e-01 2.310493588447570801e-01 -1.295068413019180298e-01 -1.499183028936386108e-01 5.063938722014427185e-02 8.929588645696640015e-02 1.297649592161178589e-01 -7.758026570081710815e-02 -8.825442939996719360e-02 -2.596783638000488281e-01 -7.361628860235214233e-02 9.269230812788009644e-02 2.993974089622497559e-01 4.224685430526733398e-01 -2.075860202312469482e-01 6.856934167444705963e-03 -3.373035229742527008e-03 2.075172513723373413e-01 3.471323847770690918e-02 -4.336870461702346802e-02 2.284508496522903442e-01 -1.454142387956380844e-02 2.020589634776115417e-02 1.961402744054794312e-01 -2.367114871740341187e-01 -5.689687654376029968e-02 6.964743882417678833e-02 2.292321622371673584e-01 -7.878401875495910645e-02 -2.070197910070419312e-01
3.917016088962554932e-02 2.067641355097293854e-02 -1.800679415464401245e-01 8.908637613058090210e-02 2.170459628105163574e-01 -1.522757112979888916e-01 -1.446186453104019165e-01 9.746356308460235596e-02 3.617935627698898315e-02 -2.734081149101257324e-01 -2.629244625568389893e-01 -1.243530139327049255e-01 2.627441585063934326e-01 7.669048011302947998e-02 -6.791085749864578247e-02 3.763962686061859131e-01 -1.771663129329681396e-01 3.546238411217927933e-03 3.807740807533264160e-01 -4.451626166701316833e-02 1.880576163530349731e-01 -3.452427387237548828e-01 -1.300468742847442627e-01 -1.378996968269348145e-01 -1.629793941974639893e-01 -7.820138335227966309e-02 4.430935252457857132e-03 1.333189010620117188e-01 1.490938216447830200e-01 1.132553517818450928e-01 -5.921648349612951279e-03 -1.438442617654800415e-01
5.215902253985404968e-02 -2.013683319091796875e-01 -1.574282199144363403e-01 3.784673213958740234e-01 1.058930829167366028e-01 -3.347360789775848389e-01 1.661485731601715088e-01 2.847861051559448242e-01 3.614108264446258545e-01 -4.386047273874282837e-02 4.505009204149246216e-02 -1.731736809015274048e-01 1.238024160265922546e-01 1.233876794576644897e-01 1.894384473562240601e-01 3.044779896736145020e-01 -5.839376896619796753e-02 1.711182110011577606e-02 7.522571086883544922e-02 2.148140370845794678e-01 -3.611476719379425049e-02 -1.246335729956626892e-01 5.874640494585037231e-02 -3.613352030515670776e-02 2.685656249523162842e-01 2.185125052928924561e-01 -7.955593615770339966e-02 1.374069042503833771e-02 6.650444585829973221e-03 8.349353075027465820e-02 -4.274806380271911621e-02 1.438623219728469849e-01
2.795656025409698486e-02 4.434342980384826660e-01 -1.131701692938804626e-01 2.239276915788650513e-01 -5.656844470649957657e-03 -3.078881800174713135e-01 1.378826145082712173e-02 2.600685656070709229e-01 -6.270070374011993408e-02 1.096384506672620773e-02 -1.848885789513587952e-02 -1.630251109600067139e-01 2.244873940944671631e-01 7.025045342743396759e-03 3.181036412715911865e-01 5.215428397059440613e-02 -1.674031615257263184e-01 -1.506346762180328369e-01 2.225748747587203979e-01 -1.088702678680419922e-01 -4.391868785023689270e-02 2.150850892066955566e-01 -6.781963258981704712e-02 4.652429372072219849e-02 -2.738187313079833984e-01 -9.134685993194580078e-02 -2.633633837103843689e-02 2.198116481304168701e-01 -3.005326259881258011e-03 -2.742769718170166016e-01 1.073403749614953995e-02 1.300417333841323853e-01
-2.509195208549499512e-01 3.168511092662811279e-01 8.682742714881896973e-02 1.429781615734100342e-01 -3.247706219553947449e-02 -2.944113612174987793e-01 7.016543298959732056e-02 2.043589577078819275e-02 3.443047031760215759e-02 6.836631149053573608e-02 -2.239959686994552612e-02 -3.144983649253845215e-01 1.384791582822799683e-01 -7.233745604753494263e-02 8.966636657714843750e-02 3.194006979465484619e-01 -3.822292387485504150e-01 -1.267683785408735275e-02 2.891407907009124756e-01 -1.363252103328704834e-01 -4.822398349642753601e-02 -1.150960251688957214e-01 -3.825489804148674011e-02 -7.748377323150634766e-02 1.062483415007591248e-01 1.610240638256072998e-01 -1.337921619415283203e-01 2.453243881464004517e-01 -6.816053390502929688e-02 -8.717436343431472778e-02 1.713368296623229980e-01 -2.178600281476974487e-01
-1.406482160091400146e-01 -1.156105771660804749e-01 -7.786164432764053345e-02 3.311254680156707764e-01 1.708531230688095093e-01 -4.321618080139160156e-01 1.722103208303451538e-01 1.522997766733169556e-01 1.084385812282562256e-01 1.658371984958648682e-01 -8.961246907711029053e-02 1.591716855764389038e-01 1.369894891977310181e-01 -9.971319697797298431e-03 3.535404801368713379e-01 1.241354271769523621e-01 2.385897375643253326e-02 4.828124493360519409e-02 -1.603488922119140625e-01 -1.006229221820831299e-01 -1.881451159715652466e-01 -9.717234224081039429e-02 6.787634640932083130e-02 -4.859830066561698914e-02 2.679027020931243896e-01 2.080462127923965454e-01 -8.277280628681182861e-02 -4.008130170404911041e-03 3.045552670955657959e-01 1.323154419660568237e-01 -5.148975923657417297e-02 -1.583180874586105347e-01
-8.946268260478973389e-02 -3.508000518195331097e-04 -4.776844680309295654e-01 3.950055837631225586e-01 5.411512032151222229e-02 -2.174153625965118408e-01 7.768815755844116211e-02 2.632176876068115234e-01 -8.053852245211601257e-03 -2.270501255989074707e-01 1.105231139808893204e-02 8.311194181442260742e-02 -4.644758533686399460e-03 3.973521292209625244e-03 2.589343488216400146e-01 8.565316349267959595e-02 1.409940607845783234e-02 -4.485502839088439941e-02 5.042641982436180115e-02 2.166064456105232239e-02 -3.163698315620422363e-01 2.055819034576416016e-01 1.385276764631271362e-01 -8.780075609683990479e-02 5.911446735262870789e-02 2.629178948700428009e-02 -2.978698164224624634e-02 -3.039556182920932770e-02 8.251658082008361816e-02 2.902909219264984131e-01 -2.560507357120513916e-01 -1.099464744329452515e-01
-4.328910633921623230e-02 3.973093032836914062e-01 -8.067212253808975220e-02 2.325990647077560425e-01 1.493433415889739990e-01 -1.933234333992004395e-01 -2.379189990460872650e-02 2.366742640733718872e-01 8.517837524414062500e-02 -8.399529755115509033e-02 -1.368114799261093140e-01 -3.082677125930786133e-01 -1.662532836198806763e-01 -9.834279865026473999e-02 2.913334667682647705e-01 2.449833452701568604e-01 -3.583452701568603516e-01 -1.229145377874374390e-02 3.739011473953723907e-03 -6.088574230670928955e-02 -2.064416855573654175e-01 9.196666069328784943e-03 2.673727273941040039e-01 -8.593080565333366394e-03 4.863411188125610352e-02 -1.559069156646728516e-01 1.007565036416053772e-01 2.737079001963138580e-02 -1.937957108020782471e-01 -7.758737355470657349e-02 1.233455464243888855e-01 -1.011443063616752625e-01
1.584558933973312378e-01 2.278827363625168800e-03 -2.968223989009857178e-01 4.234602749347686768e-01 9.405391663312911987e-02 -2.335627526044845581e-01 3.088143169879913330e-01 1.797811686992645264e-01 8.566042780876159668e-02 -1.077012196183204651e-01 -1.396203134208917618e-02 -2.274369597434997559e-01 2.429414689540863037e-01 -1.312625408172607422e-01 9.109260886907577515e-02 1.539702713489532471e-01 -1.131838783621788025e-01 1.109642535448074341e-02 -1.598402857780456543e-02 2.189674973487854004e-01 -1.918810456991195679e-01 -4.504574090242385864e-02 1.363106518983840942e-01 1.226259768009185791e-01 -5.708787217736244202e-02 -3.738281130790710449e-02 3.521381616592407227e-01 -1.536334678530693054e-02 -9.024626761674880981e-02 5.928099527955055237e-02 -8.720061182975769043e-02 -2.355985343456268311e-01
-1.835448294878005981e-02 1.491293758153915405e-01 3.432494029402732849e-02 1.804124861955642700e-01 4.600789248943328857e-01 -2.657407224178314209e-01 7.534736394882202148e-02 2.769016027450561523e-01 4.537278786301612854e-02 -5.192287638783454895e-02 -3.135488331317901611e-01 -1.467776894569396973e-01 -1.604477465152740479e-01 -3.586817681789398193e-01 2.370258867740631104e-01 1.951750367879867554e-01 -2.251783758401870728e-01 1.341843791306018829e-02 -7.067075464874505997e-03 -2.918665856122970581e-02 -2.565899305045604706e-02 -2.146136201918125153e-02 -2.084850221872329712e-01 6.698441505432128906e-02 3.936060518026351929e-02 1.293825358152389526e-01 1.279036253690719604e-01 1.556211709976196289e-01 -5.758862942457199097e-02 -3.263162076473236084e-02 1.712058931589126587e-01 -1.111490502953529358e-01
4.283325001597404480e-02 1.341829597949981689e-01 -2.670688927173614502e-01 2.789346277713775635e-01 3.308424353599548340e-02 -3.363336324691772461e-01 8.077250421047210693e-02 2.770547568798065186e-01 1.774585396051406860e-01 -2.688397653400897980e-02 3.852596580982208252e-01 -2.007367908954620361e-01 7.254301011562347412e-02 -1.730591356754302979e-01 3.291289880871772766e-02 3.462542891502380371e-01 2.113735675811767578e-01 -3.124470356851816177e-03 -1.564362645149230957e-02 2.282863259315490723e-01 -1.485675573348999023e-01 6.138385832309722900e-02 1.081444881856441498e-02 -9.711174666881561279e-02 1.665583550930023193e-01 -5.698482692241668701e-02 -2.647911012172698975e-01 -7.755175698548555374e-03 -1.884820498526096344e-02 -6.690220534801483154e-02 7.783495634794235229e-02 1.091836020350456238e-01
1.332134008407592773e-01 -8.256268501281738281e-02 -1.849642693996429443e-01 1.777274012565612793e-01 1.996541768312454224e-01 -1.020995974540710449e-01 -5.013480782508850098e-02 2.215132266283035278e-01 9.232972562313079834e-02 1.195308193564414978e-01 2.355634123086929321e-01 5.738389492034912109e-02 2.527801506221294403e-02 -2.892770469188690186e-01 2.561454474925994873e-01 4.181548953056335449e-01 -1.534975320100784302e-02 3.180372714996337891e-01 1.604937016963958740e-01 -1.266457140445709229e-01 -2.336135655641555786e-01 -9.573205560445785522e-02 9.930172935128211975e-03 -1.402843147516250610e-01 5.347745027393102646e-03 -1.973591148853302002e-01 1.129610091447830200e-01 1.917362771928310394e-02 2.280051261186599731e-01 2.517982721328735352e-01 3.148080781102180481e-02 7.877598702907562256e-02
-9.267327934503555298e-02 -5.356458202004432678e-02 1.617110967636108398e-01 2.293344140052795410e-01 -8.711320906877517700e-02 8.199089020490646362e-02 -3.039571829140186310e-02 3.792724311351776123e-01 7.268223911523818970e-02 -1.093729287385940552e-01 -2.644630074501037598e-01 -8.858502656221389771e-02 2.683140635490417480e-01 -1.090241447091102600e-01 2.268307954072952271e-01 1.590820699930191040e-01 -1.703291088342666626e-01 -1.149922832846641541e-01 1.923486739397048950e-01 -7.069273293018341064e-02 -1.163197457790374756e-01 -5.770441517233848572e-02 -5.408161878585815430e-02 -2.834345400333404541e-01 -5.519349873065948486e-02 1.777720302343368530e-01 -3.619833290576934814e-01 -1.212976574897766113e-01 2.745562195777893066e-01 -5.382645130157470703e-02 8.513902127742767334e-02 -2.115936875343322754e-01
-1.317124962806701660e-01 -8.775220811367034912e-02 8.865436911582946777e-02 2.279555350542068481e-01 4.648400843143463135e-02 -2.793665230274200439e-01 1.391424089670181274e-01 2.239862233400344849e-01 1.505919396877288818e-01 -8.788673579692840576e-02 6.199694797396659851e-02 7.537648826837539673e-02 2.226994335651397705e-01 -2.333970814943313599e-01 4.271504282951354980e-01 1.282106339931488037e-01 -3.858275711536407471e-02 1.255029886960983276e-01 -1.829735189676284790e-01 -9.842563420534133911e-02 1.198478117585182190e-01 3.415924310684204102e-02 -1.316669285297393799e-01 -4.572219252586364746e-01 -7.951335608959197998e-02 5.523747950792312622e-02 -1.567456871271133423e-01 1.364576220512390137e-01 -2.679611742496490479e-02 1.614556610584259033e-01 -2.005228102207183838e-01 -2.480980567634105682e-02
2.031174004077911377e-01 -9.227351844310760498e-02 -2.140429317951202393e-01 3.096014261245727539e-01 -5.954011157155036926e-02 -2.130724489688873291e-01 3.320983648300170898e-01 3.828174471855163574e-01 2.978302836418151855e-01 6.750905513763427734e-02 1.120527684688568115e-01 -1.531418859958648682e-01 1.568682342767715454e-01 1.540451776236295700e-03 2.108125686645507812e-01 6.256864964962005615e-02 -6.482044607400894165e-02 -6.459973752498626709e-03 1.130469217896461487e-01 -6.378912180662155151e-02 -5.671300925314426422e-03 -1.418955177068710327e-01 -1.168190315365791321e-01 -1.167635992169380188e-01 3.213754892349243164e-01 1.878876090049743652e-01 -1.756328344345092773e-01 1.867891401052474976e-01 -5.605187639594078064e-02 1.340803056955337524e-01 -6.786382943391799927e-02 4.424765333533287048e-02
-3.272601217031478882e-02 1.746927201747894287e-01 -1.100827008485794067e-03 3.030629456043243408e-01 2.626820504665374756e-01 -3.343367874622344971e-01 6.851092725992202759e-02 2.035548090934753418e-01 1.352549940347671509e-01 -1.095880791544914246e-01 1.372510045766830444e-01 -3.295777142047882080e-01 2.911410331726074219e-01 9.795041382312774658e-02 7.545271515846252441e-02 1.257335543632507324e-01 -6.096234917640686035e-02 6.792731583118438721e-02 -1.284178048372268677e-01 -7.222729176282882690e-02 8.554166555404663086e-02 -3.435230553150177002e-01 -4.671699553728103638e-02 -1.232545152306556702e-01 -2.277468889951705933e-01 1.835396736860275269e-01 1.756395027041435242e-02 5.796412751078605652e-02 -2.616270780563354492e-01 1.445139348506927490e-01 -1.278564240783452988e-02 1.567524373531341553e-01
-1.512408256530761719e-01 2.948886752128601074e-01 8.884851634502410889e-02 2.417799532413482666e-01 9.530922770500183105e-02 -3.422485589981079102e-01 1.781563460826873779e-01 1.324847787618637085e-01 5.666968226432800293e-02 3.003743290901184082e-02 -1.087557822465896606e-01 -3.073892891407012939e-01 7.711742818355560303e-02 -1.130173578858375549e-01 5.299492552876472473e-02 1.476143300533294678e-01 -2.720216512680053711e-01 -7.814803719520568848e-02 2.095564156770706177e-01 -9.070943295955657959e-02 -1.980095505714416504e-01 -9.849941730499267578e-02 1.289342343807220459e-01 -1.328567564487457275e-01 2.029036283493041992e-01 2.533192560076713562e-02 1.690839976072311401e-02 1.340627521276473999e-01 -1.053460016846656799e-01 -2.313277572393417358e-01 2.876091003417968750e-01 -2.678202986717224121e-01
-6.627252697944641113e-02 3.403617441654205322e-02 -3.216691017150878906e-01 3.922134637832641602e-02 1.106381416320800781e-01 -1.494614630937576294e-01 -3.736276179552078247e-02 2.187567502260208130e-01 1.524059451185166836e-03 -1.061828956007957458e-01 -1.166043654084205627e-01 -2.004322558641433716e-01 -1.389926373958587646e-01 -7.695777714252471924e-02 2.169926464557647705e-02 -6.862492859363555908e-02 -3.421415388584136963e-01 1.545155346393585205e-01 2.870757877826690674e-01 -1.893153488636016846e-01 -6.474003940820693970e-02 -2.138088345527648926e-01 -2.851838432252407074e-02 -2.278149574995040894e-01 4.764868319034576416e-02 3.941382467746734619e-01 1.211390942335128784e-01 2.528019249439239502e-01 1.728951781988143921e-01 -2.750307619571685791e-01 -1.371707674115896225e-02 8.008059114217758179e-02
-1.530984342098236084e-01 9.730274975299835205e-02 -2.044171392917633057e-01 2.562462389469146729e-01 6.192054599523544312e-03 -1.443084329366683960e-01 -2.105206698179244995e-01 3.662624210119247437e-02 7.238873094320297241e-02 1.818769574165344238e-01 -4.053666442632675171e-02 -2.634355425834655762e-01 1.177978888154029846e-01 -2.070747464895248413e-01 1.601182669401168823e-01 8.831826597452163696e-02 3.411307930946350098e-02 2.069290578365325928e-01 -1.637590527534484863e-01 -2.193334847688674927e-01 2.552304789423942566e-02 -8.302867412567138672e-02 -1.837179362773895264e-01 -4.744212031364440918e-01 -2.186918109655380249e-01 -8.788491040468215942e-02 -3.078751266002655029e-01 2.624583058059215546e-02 5.907103791832923889e-02 -8.307939022779464722e-02 1.483724713325500488e-01 -1.576497405767440796e-01
2.404459714889526367e-01 2.014929801225662231e-01 7.277060300111770630e-02 3.962378501892089844e-01 1.163532584905624390e-01 7.464149594306945801e-02 5.475209280848503113e-02 -1.310233864933252335e-02 1.451008170843124390e-01 -5.269879102706909180e-02 1.544072180986404419e-01 -2.884634435176849365e-01 -1.497938483953475952e-01 -3.686736896634101868e-02 1.053407881408929825e-02 2.754641175270080566e-01 3.390609053894877434e-03 -3.733083233237266541e-02 1.081744655966758728e-01 -9.930894523859024048e-02 -2.074490860104560852e-02 -1.033416017889976501e-01 1.048336327075958252e-01 -3.842555880546569824e-01 3.694604709744453430e-02 2.282390743494033813e-01 9.955257177352905273e-02 -1.040636375546455383e-01 1.192103624343872070e-01 2.340475022792816162e-01 8.934488147497177124e-02 -3.774164915084838867e-01
-2.072418630123138428e-01 -1.804375350475311279e-01 1.492564193904399872e-02 1.198479309678077698e-01 5.023187398910522461e-01 -1.077533438801765442e-01 8.722396939992904663e-02 2.339922189712524414e-01 1.576162427663803101e-01 -8.474724739789962769e-02 1.325843930244445801e-01 -1.053775250911712646e-01 -1.830465905368328094e-02 2.754747495055198669e-02 2.282635569572448730e-01 1.902867257595062256e-01 -8.558128774166107178e-02 1.083034873008728027e-01 3.144108057022094727e-01 6.138336285948753357e-02 1.542660146951675415e-01 -4.465704411268234253e-02 -3.666710853576660156e-02 -8.930362015962600708e-02 -7.218270748853683472e-02 6.683989614248275757e-02 -6.288963556289672852e-02 2.980960533022880554e-02 2.749349176883697510e-01 -8.328755199909210205e-02 -4.232638478279113770e-01 -2.255166321992874146e-02
1.821920089423656464e-02 1.042053028941154480e-01 -1.854762881994247437e-01 2.917461693286895752e-01 1.088304519653320312e-01 -1.425084918737411499e-01 5.174601823091506958e-02 -1.364936772733926773e-02 1.729524284601211548e-01 -1.214766278862953186e-01 -1.490316912531852722e-02 -2.440293133258819580e-02 2.727830111980438232e-01 2.362870797514915466e-02 -1.403540819883346558e-01 2.034185975790023804e-01 1.369654685258865356e-01 -3.513893485069274902e-02 1.214771866798400879e-01 -1.957589685916900635e-01 -1.204449087381362915e-01 -2.866910099983215332e-01 -2.261807955801486969e-02 -3.413358330726623535e-01 1.073632389307022095e-01 1.550511866807937622e-01 9.947546571493148804e-02 3.638326525688171387e-01 1.272982805967330933e-01 1.227116137742996216e-01 -3.460087180137634277e-01 -1.926809549331665039e-01
-1.058446019887924194e-01 1.553899347782135010e-01 -1.196805089712142944e-01 2.794352173805236816e-01 -8.838936686515808105e-02 -1.930503547191619873e-01 -1.081206873059272766e-01 2.167102843523025513e-01 9.044656902551651001e-02 -1.000246778130531311e-01 -1.396994143724441528e-01 -1.823642253875732422e-01 -1.035828515887260437e-01 -2.199659794569015503e-01 2.402905523777008057e-01 3.116471767425537109e-01 -1.483493298292160034e-01 -2.419163882732391357e-01 5.026554688811302185e-02 -3.677424490451812744e-01 -8.468125760555267334e-02 -1.357024768367409706e-03 -3.589194640517234802e-02 1.989214867353439331e-01 -8.169376105070114136e-02 2.796594500541687012e-01 1.388231813907623291e-01 2.168509215116500854e-01 6.571023911237716675e-02 -1.251123994588851929e-01 -4.684392362833023071e-02 -2.095353454351425171e-01
-2.122830897569656372e-01 2.578790485858917236e-01 -1.508818417787551880e-01 1.125680580735206604e-01 2.509271204471588135e-01 -2.320789694786071777e-01 2.263879179954528809e-01 1.693087816238403320e-01 1.160033196210861206e-01 -9.683703631162643433e-02 -1.531998515129089355e-01 -1.772728860378265381e-01 1.308530271053314209e-01 -2.111632376909255981e-01 9.939547628164291382e-03 1.261197179555892944e-01 -1.148469448089599609e-01 3.538052365183830261e-02 2.649887502193450928e-01 3.929347991943359375e-01 1.417119801044464111e-01 -1.158050224184989929e-01 -1.801637262105941772e-01 -7.654218375682830811e-02 -9.315943345427513123e-03 -2.823125720024108887e-01 -1.807779818773269653e-01 -1.411804370582103729e-02 3.197610378265380859e-02 -1.784700453281402588e-01 -2.137719711754471064e-04 -2.107077240943908691e-01
1.900319196283817291e-02 1.356151849031448364e-01 -2.779691815376281738e-01 2.035244554281234741e-01 7.828196138143539429e-02 -8.050116896629333496e-02 2.432951144874095917e-02 2.793963849544525146e-01 2.496934086084365845e-01 -2.128581851720809937e-01 -4.376399144530296326e-02 9.098448604345321655e-02 -2.162691354751586914e-01 -3.980883061885833740e-01 1.458856314420700073e-01 2.705355286598205566e-01 -1.577792316675186157e-01 1.824348568916320801e-01 3.150898814201354980e-01 -6.287980824708938599e-02 5.330233648419380188e-02 -3.866033256053924561e-02 -3.722469881176948547e-02 -1.509469002485275269e-01 -1.696934700012207031e-01 -1.193942353129386902e-01 2.804490327835083008e-01 6.906173378229141235e-02 -3.615297004580497742e-02 -1.780539602041244507e-01 2.387593127787113190e-02 -6.129552423954010010e-02
9.841950237751007080e-02 7.254194468259811401e-02 -2.209063768386840820e-01 1.714787185192108154e-01 1.811098158359527588e-01 -9.921386837959289551e-02 -3.162097558379173279e-02 4.190870523452758789e-01 1.781486868858337402e-01 -2.558407783508300781e-01 -1.229205429553985596e-01 -1.849519088864326477e-02 -1.569009125232696533e-01 -1.783275902271270752e-01 9.931520372629165649e-02 2.750789821147918701e-01 -3.902044892311096191e-01 1.884104013442993164e-01 -1.552743092179298401e-02 -9.211929142475128174e-02 8.783884346485137939e-02 -2.612729072570800781e-01 1.124741062521934509e-01 6.603518128395080566e-02 1.356679052114486694e-01 -6.596294790506362915e-02 2.197112888097763062e-01 8.886671625077724457e-03 -3.171001747250556946e-02 -1.756285279989242554e-01 -6.066577881574630737e-02 -1.919885277748107910e-01
-6.659952551126480103e-02 4.077546894550323486e-01 -2.478588074445724487e-01 2.520273923873901367e-01 2.106479853391647339e-01 -2.625035047531127930e-01 -1.682609170675277710e-01 1.901352852582931519e-01 1.651677787303924561e-01 1.214391179382801056e-02 -1.131588779389858246e-02 -6.696056574583053589e-02 2.614692747592926025e-01 -1.666736304759979248e-01 9.632626920938491821e-02 2.455831766128540039e-01 1.273361593484878540e-02 2.244027890264987946e-02 1.209155172109603882e-01 -1.063939556479454041e-01 1.701163202524185181e-01 2.870568335056304932e-01 -7.756955176591873169e-02 5.621207877993583679e-02 -2.023476660251617432e-01 -2.381426393985748291e-01 1.101857721805572510e-01 -1.117191743105649948e-02 7.055418193340301514e-02 3.895227797329425812e-03 -9.142649173736572266e-02 -2.417253404855728149e-01
1.526381224393844604e-01 -1.114662662148475647e-01 -5.998451728373765945e-03 4.199552834033966064e-01 5.911686643958091736e-02 8.123455569148063660e-03 -9.188945591449737549e-02 -5.266036838293075562e-02 1.133902072906494141e-01 7.246071845293045044e-02 5.500051751732826233e-02 -4.146264791488647461e-01 2.619020827114582062e-02 -3.376182317733764648e-01 2.647253572940826416e-01 4.063462913036346436e-01 2.605633996427059174e-02 -6.613172590732574463e-02 2.383633255958557129e-01 1.775393821299076080e-02 1.069253906607627869e-01 1.948412880301475525e-02 2.215894013643264771e-01 4.673989862203598022e-02 -1.334941238164901733e-01 3.521891310811042786e-02 1.535816211253404617e-02 3.540463745594024658e-03 1.825994104146957397e-01 6.788613647222518921e-02 1.308672428131103516e-01 -1.746811270713806152e-01
-9.904399514198303223e-02 6.872758269309997559e-02 -1.674526035785675049e-01 2.213906496763229370e-01 -9.651136398315429688e-02 -2.257069349288940430e-01 6.337690167129039764e-03 6.630171090364456177e-02 1.180340126156806946e-01 -1.011532172560691833e-01 -1.942450404167175293e-01 -9.768777340650558472e-02 -1.336702331900596619e-02 -3.009583950042724609e-01 3.213570415973663330e-01 1.011239215731620789e-01 -1.561762094497680664e-01 3.556993901729583740e-01 9.348156303167343140e-02 -2.023316025733947754e-01 2.026821523904800415e-01 1.828406900167465210e-01 -1.654914170503616333e-01 -2.223868817090988159e-01 -2.730278670787811279e-01 3.581906855106353760e-02 4.211723338812589645e-03 3.472216427326202393e-02 1.482168436050415039e-01 2.714115381240844727e-01 -2.067250609397888184e-01 2.582667954266071320e-02
-6.507210433483123779e-02 2.022869698703289032e-02 -2.930068969726562500e-01 2.591185867786407471e-01 -3.838590579107403755e-03 -2.242873460054397583e-01 -5.206894129514694214e-03 1.004249304533004761e-01 2.545777261257171631e-01 1.598134487867355347e-01 1.263174116611480713e-01 -2.109002918004989624e-01 2.251790314912796021e-01 -1.449722349643707275e-01 2.251420319080352783e-01 2.554765641689300537e-01 -5.982393398880958557e-02 -5.636379495263099670e-02 -2.141127288341522217e-01 1.325464807450771332e-02 2.630286216735839844e-01 -1.990380287170410156e-01 -1.200575474649667740e-02 -1.085629761219024658e-01 1.050234436988830566e-01 -1.161651909351348877e-01 -1.997901797294616699e-01 6.728293001651763916e-02 3.511191904544830322e-01 -2.594043314456939697e-01 -1.009889543056488037e-01 -1.472341548651456833e-02
1.165867447853088379e-01 -1.323859989643096924e-01 -2.888031676411628723e-02 1.590218693017959595e-01 2.838101983070373535e-01 -5.231373906135559082e-01 1.355737894773483276e-01 2.889624238014221191e-01 3.400719026103615761e-03 -9.567356668412685394e-03 9.582863748073577881e-02 -2.808372676372528076e-01 1.664579212665557861e-01 -7.796961814165115356e-02 -5.123581364750862122e-02 1.921558678150177002e-01 -2.307303249835968018e-01 1.970144361257553101e-01 -2.877082303166389465e-02 -1.107221990823745728e-01 -6.130566447973251343e-02 -6.826903671026229858e-02 1.785629093647003174e-01 -1.897057145833969116e-01 -1.915561705827713013e-01 -1.097726225852966309e-01 1.878391653299331665e-01 -1.510930508375167847e-01 5.872281268239021301e-02 1.516305804252624512e-01 -8.128003031015396118e-02 6.191278249025344849e-02
1.346265971660614014e-01 2.214671820402145386e-01 1.461580395698547363e-01 1.525575518608093262e-01 -3.115040063858032227e-02 -2.574298679828643799e-01 1.158164441585540771e-01 4.384999275207519531e-01 3.461812436580657959e-01 1.552790552377700806e-01 -3.113172948360443115e-01 -1.024591252207756042e-01 1.197615340352058411e-01 -2.389053441584110260e-02 -3.230530023574829102e-02 4.693901911377906799e-02 -1.125056948512792587e-02 1.553545147180557251e-01 2.379672043025493622e-02 9.854775667190551758e-02 -2.619347907602787018e-02 -1.533129811286926270e-01 -1.489324122667312622e-01 -2.981778979301452637e-01 4.456925019621849060e-02 -4.087374359369277954e-02 1.058899462223052979e-01 2.579376101493835449e-01 -3.616015193983912468e-03 -1.720077395439147949e-01 -2.100710123777389526e-01 1.441299021244049072e-01
2.747753262519836426e-01 -2.056343704462051392e-01 -1.315149664878845215e-01 2.272441983222961426e-01 -1.829366944730281830e-02 -1.731413751840591431e-01 1.208552047610282898e-01 1.947244554758071899e-01 5.778932198882102966e-02 -1.402270607650279999e-02 7.464355230331420898e-02 -1.644326299428939819e-01 1.608849614858627319e-01 4.765250533819198608e-02 3.333891630172729492e-01 1.905931085348129272e-01 -2.677149698138237000e-02 -8.592950552701950073e-02 8.533767424523830414e-03 -1.990032345056533813e-01 8.533198386430740356e-02 1.377565860748291016e-01 1.077855080366134644e-01 -4.078604280948638916e-01 -2.326248735189437866e-01 1.700015068054199219e-01 -2.991911470890045166e-01 -2.897831238806247711e-02 2.525662183761596680e-01 1.331111229956150055e-02 1.692634522914886475e-01 2.602095343172550201e-02
2.199521288275718689e-02 1.941358000040054321e-01 -7.249876856803894043e-02 9.213476628065109253e-02 -6.716990470886230469e-02 -1.093122456222772598e-02 1.530069410800933838e-01 2.639431953430175781e-01 9.836743772029876709e-02 1.881221495568752289e-02 -1.421082466840744019e-01 -3.299450278282165527e-01 2.607294917106628418e-02 -1.615268737077713013e-02 4.398280754685401917e-02 3.071412444114685059e-01 -2.285203635692596436e-01 -2.116395831108093262e-01 1.328401500359177589e-03 -2.209016978740692139e-01 -7.318004965782165527e-02 -1.225176155567169189e-01 -1.115415897220373154e-02 -2.393553853034973145e-01 1.914473623037338257e-01 2.454455643892288208e-01 -1.348559856414794922e-01 3.951516747474670410e-01 -5.066582467406988144e-03 -2.016969323158264160e-01 9.488895535469055176e-02 -2.637108564376831055e-01
-5.720225349068641663e-02 6.818871200084686279e-02 -1.664286106824874878e-01 3.944753110408782959e-01 -6.250827014446258545e-02 -1.446271687746047974e-01 1.622416824102401733e-01 2.468524575233459473e-01 2.895955555140972137e-02 -2.662642113864421844e-02 -1.434676628559827805e-02 -4.443650692701339722e-02 1.523782610893249512e-01 1.334233880043029785e-01 3.494496643543243408e-01 2.828674018383026123e-01 -6.620004028081893921e-02 -2.855169177055358887e-01 1.944871991872787476e-01 4.994484037160873413e-02 -1.595309525728225708e-01 -2.310525327920913696e-01 -7.282677688635885715e-05 9.208718687295913696e-02 -1.418530046939849854e-01 2.084004729986190796e-01 -3.311049193143844604e-02 -9.835051000118255615e-02 3.893118202686309814e-01 5.496396124362945557e-02 -7.679919898509979248e-02 -3.828465566039085388e-02
-2.109394222497940063e-01 5.305598676204681396e-02 -1.465920805931091309e-01 4.037201404571533203e-01 9.188816696405410767e-02 -3.092323839664459229e-01 -2.202543057501316071e-02 1.808975785970687866e-01 -2.529177665710449219e-01 3.779452666640281677e-02 3.725963179022073746e-03 -3.169806599617004395e-01 2.310491502285003662e-01 2.366785891354084015e-02 -7.632177323102951050e-02 2.483570128679275513e-01 -4.491890221834182739e-02 1.547754649072885513e-02 5.009932443499565125e-02 5.679985508322715759e-02 2.091058939695358276e-01 2.517110705375671387e-01 -1.844131499528884888e-01 -1.462816148996353149e-01 1.635124534368515015e-01 1.312813907861709595e-01 9.969205409288406372e-02 2.521043419837951660e-01 8.774380385875701904e-02 -1.357884407043457031e-01 1.582983136177062988e-01 -6.671806424856185913e-02
-1.356916874647140503e-01 2.544265687465667725e-01 -5.866527557373046875e-02 3.723723888397216797e-01 1.082239300012588501e-01 -2.196345627307891846e-01 2.526879906654357910e-01 1.930661499500274658e-03 1.577509194612503052e-01 2.104926481842994690e-02 3.293826282024383545e-01 2.173842303454875946e-02 -1.685503497719764709e-02 -3.158386424183845520e-02 2.162091881036758423e-01 2.883382439613342285e-01 1.771302521228790283e-01 1.512605994939804077e-01 6.625108420848846436e-02 -1.619689166545867920e-02 -6.839652359485626221e-02 -1.568627953529357910e-01 -4.018840789794921875e-01 -2.347088754177093506e-01 1.655873283743858337e-02 8.454350382089614868e-02 -8.823452889919281006e-02 -1.236836537718772888e-01 -2.324854582548141479e-02 -2.680043317377567291e-02 -1.975923627614974976e-01 -9.944173693656921387e-02
-9.715736960060894489e-04 -4.369971156120300293e-02 -2.100182324647903442e-01 -1.079270541667938232e-01 1.760920882225036621e-01 -2.790961265563964844e-01 -8.864967152476310730e-03 4.070245921611785889e-01 -2.596713602542877197e-03 -2.693215198814868927e-02 -7.237968593835830688e-02 -3.364374935626983643e-01 2.239689528942108154e-01 -2.134208977222442627e-01 -8.036131411790847778e-02 2.077076286077499390e-01 -7.122715562582015991e-02 -2.841241955757141113e-01 1.457150280475616455e-01 1.280345171689987183e-01 2.214636281132698059e-02 -6.005826964974403381e-02 1.880777999758720398e-02 -3.241617381572723389e-01 -1.323541104793548584e-01 -3.191210031509399414e-01 6.006849184632301331e-02 1.215153709053993225e-01 1.708570569753646851e-01 -1.135670207440853119e-02 -4.583559185266494751e-02 -3.318133205175399780e-02
-2.970730140805244446e-02 4.978631064295768738e-02 -3.277536928653717041e-01 2.303250730037689209e-01 6.773457676172256470e-02 -2.020027935504913330e-01 -1.161946579813957214e-01 2.594995796680450439e-01 2.798918187618255615e-01 -1.855553835630416870e-01 -6.517048180103302002e-02 -3.401742503046989441e-02 -2.721727192401885986e-01 -3.214621841907501221e-01 4.213399440050125122e-02 2.564613521099090576e-01 -1.111307591199874878e-01 1.500861346721649170e-01 3.010676205158233643e-01 2.864723280072212219e-02 -1.040503978729248047e-01 -1.737044006586074829e-02 -1.245393529534339905e-01 -5.258368700742721558e-02 -1.531761884689331055e-01 -8.958431333303451538e-02 3.251645267009735107e-01 4.596471786499023438e-02 -5.005207657814025879e-02 -9.616206586360931396e-02 -1.584267765283584595e-01 -1.219351664185523987e-01
-1.181144490838050842e-01 2.606668174266815186e-01 -2.469548732042312622e-01 3.231878578662872314e-01 1.349114030599594116e-01 -2.274718135595321655e-01 -1.137306392192840576e-01 2.712837457656860352e-01 1.252086311578750610e-01 1.174902096390724182e-01 -7.445596158504486084e-03 -4.354961514472961426e-01 1.567233800888061523e-01 -5.883845314383506775e-02 -1.304796487092971802e-01 2.204998433589935303e-01 -2.257434427738189697e-01 -2.439717948436737061e-02 1.025866530835628510e-02 -1.124659776687622070e-01 -6.279914081096649170e-02 1.067364588379859924e-01 -3.360521197319030762e-01 1.689492315053939819e-01 7.662131637334823608e-02 -5.730659514665603638e-02 5.822175648063421249e-03 -1.232369318604469299e-01 -5.033217370510101318e-02 -1.110660284757614136e-02 2.679779194295406342e-02 -1.856250762939453125e-01
7.143069058656692505e-02 -1.482042819261550903e-01 -2.621812224388122559e-01 1.541650146245956421e-01 2.990235202014446259e-02 -4.420069456100463867e-01 7.416641712188720703e-02 1.950104385614395142e-01 2.672216892242431641e-01 -1.963165253400802612e-01 5.957957729697227478e-02 -2.941595017910003662e-01 5.170579999685287476e-02 7.887750864028930664e-02 1.017595455050468445e-01 3.607508242130279541e-01 1.374375969171524048e-01 -1.153398007154464722e-01 -8.534782379865646362e-02 -9.270282834768295288e-02 3.188988938927650452e-02 -1.038716211915016174e-01 7.688548415899276733e-02 -1.734140366315841675e-01 -7.747057080268859863e-02 3.008323311805725098e-01 -2.402499876916408539e-02 1.013017222285270691e-01 -1.283980719745159149e-02 1.832717061042785645e-01 -1.721771955490112305e-01 1.568919420242309570e-01
-5.214788392186164856e-02 2.054122835397720337e-01 -2.882019281387329102e-01 1.893424391746520996e-01 2.521184086799621582e-01 -4.833149611949920654e-01 -2.041928283870220184e-02 -6.169150397181510925e-02 6.941322982311248779e-02 1.304363012313842773e-01 9.347900003194808960e-02 1.191382780671119690e-01 6.887695938348770142e-02 8.410668931901454926e-03 3.286569714546203613e-01 2.133584469556808472e-01 2.434277385473251343e-01 2.945532798767089844e-01 -2.651967341080307961e-03 -1.641525477170944214e-01 -6.513767689466476440e-02 -2.139078676700592041e-01 -2.237325161695480347e-02 -1.114978194236755371e-01 7.008583843708038330e-02 1.861443221569061279e-01 -8.525791019201278687e-02 9.861749410629272461e-02 1.816762834787368774e-01 4.070352762937545776e-02 5.769655853509902954e-02 -3.504031896591186523e-02
8.646244555711746216e-02 1.878127902746200562e-01 -1.139738932251930237e-01 3.128829002380371094e-01 7.420547306537628174e-02 -1.499735414981842041e-01 1.264476478099822998e-01 4.488848615437746048e-03 1.667939126491546631e-01 -2.590141594409942627e-01 -4.470623657107353210e-02 -2.195791900157928467e-01 8.559063076972961426e-02 8.551548421382904053e-02 1.107788234949111938e-01 2.004304230213165283e-01 -9.525488317012786865e-02 -5.632065981626510620e-02 -9.846545010805130005e-02 -2.602503299713134766e-01 3.226740360260009766e-01 4.030457511544227600e-02 -1.845899820327758789e-01 -3.266508877277374268e-01 -3.784341514110565186e-01 -1.161423232406377792e-02 -1.298213899135589600e-01 3.347978368401527405e-02 -2.408608198165893555e-01 -4.018815699964761734e-03 1.196547374129295349e-01 -1.424588859081268311e-01
-2.415928617119789124e-02 3.529432043433189392e-02 -1.153842285275459290e-01 3.203621506690979004e-01 -1.064877361059188843e-01 -1.012386307120323181e-01 -2.491084486246109009e-02 2.754898965358734131e-01 4.673390388488769531e-01 -1.901846230030059814e-01 -6.672519259154796600e-03 -4.500757530331611633e-02 8.747494220733642578e-02 -5.652904510498046875e-02 -3.207519650459289551e-02 6.927530467510223389e-02 -4.655877873301506042e-02 1.774053424596786499e-01 1.620721220970153809e-01 -1.159198805689811707e-01 -2.256415551528334618e-03 -1.389430761337280273e-01 -2.386083304882049561e-01 -1.165757998824119568e-01 -1.637684851884841919e-01 7.568494230508804321e-02 -2.853197753429412842e-01 1.110160499811172485e-01 4.383595585823059082e-01 6.472425907850265503e-02 1.141259297728538513e-01 1.093937307596206665e-01
-7.798619568347930908e-02 -1.836864054203033447e-01 -2.713520824909210205e-01 2.588071525096893311e-01 -1.258388627320528030e-02 -4.310109838843345642e-02 1.483053416013717651e-01 2.287656813859939575e-01 -6.560828536748886108e-02 3.730965405702590942e-02 -6.166188418865203857e-02 -1.200581043958663940e-01 1.836066320538520813e-02 -1.053190007805824280e-01 3.703581690788269043e-01 1.337821781635284424e-01 -8.477833867073059082e-02 -1.473532021045684814e-01 2.349452823400497437e-01 -2.439378015697002411e-02 -3.662755787372589111e-01 -2.852406501770019531e-01 4.795001074671745300e-02 -3.478110432624816895e-01 -1.067042499780654907e-01 -8.644571155309677124e-02 4.307558387517929077e-02 -5.909759178757667542e-02 -9.983808547258377075e-02 2.518705725669860840e-01 -8.298245072364807129e-02 -1.575752943754196167e-01
6.783509999513626099e-02 2.282050251960754395e-02 -7.091034948825836182e-02 2.805390059947967529e-01 1.423049601726233959e-03 -1.248173117637634277e-01 -8.196660131216049194e-02 -2.305937930941581726e-02 -1.138424873352050781e-01 1.697019636631011963e-01 -9.844402223825454712e-02 -3.178298473358154297e-02 1.283691227436065674e-01 5.736581981182098389e-02 3.196275830268859863e-01 3.295193612575531006e-01 7.264210283756256104e-02 -8.760748058557510376e-02 3.208806514739990234e-01 -7.015147805213928223e-02 -2.112007327377796173e-02 5.129989981651306152e-02 -1.806009411811828613e-01 -3.757328093051910400e-01 1.102459207177162170e-01 -3.648147359490394592e-02 2.587575316429138184e-01 4.149132966995239258e-02 1.830956786870956421e-01 1.470723152160644531e-01 1.150663644075393677e-01 -3.963297903537750244e-01
-1.965189874172210693e-01 -1.285764127969741821e-01 -8.976127207279205322e-02 3.614537715911865234e-01 1.036332687363028526e-03 -1.847958117723464966e-01 -4.110740125179290771e-02 1.238239090889692307e-02 1.314238607883453369e-01 1.657891422510147095e-01 -2.882807254791259766e-01 -1.233077496290206909e-01 1.404000073671340942e-01 1.138266697525978088e-01 3.361741304397583008e-01 1.738380044698715210e-01 -2.477846145629882812e-01 2.444922924041748047e-01 1.201144699007272720e-02 -7.051376998424530029e-02 -2.708464860916137695e-01 6.813781708478927612e-02 -1.357141435146331787e-01 3.738145530223846436e-02 9.133540093898773193e-02 2.465125769376754761e-01 -1.842157989740371704e-01 3.488049656152725220e-02 1.264461576938629150e-01 1.090996712446212769e-01 -3.070009946823120117e-01 -2.585403807461261749e-02
2.118188738822937012e-01 1.703763306140899658e-01 -1.075606048107147217e-01 2.604008018970489502e-01 -6.938205659389495850e-02 -3.031810224056243896e-01 -2.559903860092163086e-01 2.925137877464294434e-01 -5.878899618983268738e-02 5.258134007453918457e-02 -1.485098302364349365e-01 -3.815950453281402588e-01 9.490972757339477539e-02 -2.881025969982147217e-01 2.234113514423370361e-01 -3.056154213845729828e-02 -1.962478011846542358e-01 4.843148589134216309e-02 8.570670336484909058e-02 -1.505847573280334473e-01 -4.210202023386955261e-02 -1.379687488079071045e-01 1.406926214694976807e-01 4.574833065271377563e-02 9.722694009542465210e-02 -2.775724530220031738e-01 1.090060919523239136e-01 1.029028221964836121e-01 1.195616722106933594e-01 -1.956467777490615845e-01 4.941072687506675720e-02 6.774882227182388306e-02
2.362853884696960449e-01 2.544903755187988281e-01 -4.324598610401153564e-02 3.162634670734405518e-01 -5.341124162077903748e-02 -2.236565798521041870e-01 -9.704184532165527344e-02 1.463274508714675903e-01 2.594621181488037109e-01 2.645123936235904694e-02 1.152803227305412292e-01 -2.868661470711231232e-02 2.372620254755020142e-02 1.233397945761680603e-01 -4.378308728337287903e-02 2.598398625850677490e-01 -1.775998435914516449e-02 -4.417302832007408142e-02 6.964692473411560059e-02 -3.681357484310865402e-03 1.683687977492809296e-02 -4.001420438289642334e-01 -1.963540315628051758e-01 -3.199525177478790283e-01 2.429708093404769897e-01 -5.780317634344100952e-02 1.512483656406402588e-01 1.480909585952758789e-01 2.261284887790679932e-01 -1.071529388427734375e-01 -1.625329703092575073e-01 -1.476367861032485962e-01
4.574077203869819641e-02 -1.516654388979077339e-03 -2.519246339797973633e-01 2.495360076427459717e-01 -5.152433738112449646e-02 -2.569026350975036621e-01 -7.619833201169967651e-02 3.557637929916381836e-01 1.165273413062095642e-01 -3.115858435630798340e-01 1.613985002040863037e-01 7.124701887369155884e-02 7.210555672645568848e-02 -2.455390058457851410e-02 4.136725366115570068e-01 3.409014344215393066e-01 1.463376581668853760e-01 9.665921330451965332e-03 8.048138767480850220e-02 -5.453665927052497864e-02 -5.260964110493659973e-02 1.750981509685516357e-01 4.771260172128677368e-02 1.632324755191802979e-01 5.454166606068611145e-02 2.941514924168586731e-02 -8.957494795322418213e-02 1.879411488771438599e-01 2.416133880615234375e-01 -1.143204718828201294e-01 -9.238083660602569580e-02 -1.254524290561676025e-01
3.284921646118164062e-01 4.293710365891456604e-02 -1.828824579715728760e-01 4.847022593021392822e-01 5.326374992728233337e-02 -7.042785640805959702e-03 -1.362054198980331421e-01 2.773650884628295898e-01 -1.458492428064346313e-01 3.683464974164962769e-02 -1.306450217962265015e-01 6.154355406761169434e-02 1.165720447897911072e-02 -4.172303248196840286e-03 2.994177937507629395e-01 3.225407004356384277e-01 -1.207630988210439682e-02 5.347898229956626892e-02 1.449831426143646240e-01 1.162766814231872559e-01 8.970694988965988159e-02 4.467338696122169495e-02 -9.733900427818298340e-02 -1.407196223735809326e-01 2.124786563217639923e-02 1.025549694895744324e-01 -7.255751173943281174e-03 1.423683911561965942e-01 -1.144181862473487854e-01 -1.519657373428344727e-01 1.706293672323226929e-01 -3.357376456260681152e-01
-2.349008433520793915e-02 2.205049246549606323e-01 -1.262028515338897705e-01 3.816424012184143066e-01 8.583039045333862305e-02 -4.770607948303222656e-01 6.672563403844833374e-02 -1.973690837621688843e-02 8.495153486728668213e-02 -1.058790683746337891e-01 -1.596017032861709595e-01 1.064203679561614990e-01 5.706724151968955994e-02 1.557241752743721008e-02 1.494017243385314941e-01 1.203667446970939636e-01 -8.677279949188232422e-02 -2.014839649200439453e-02 7.558498531579971313e-02 4.285279214382171631e-01 -1.351331621408462524e-01 1.129398867487907410e-01 3.484505414962768555e-02 -5.782235041260719299e-02 2.894038259983062744e-01 -8.518315851688385010e-02 4.614216089248657227e-02 7.758134603500366211e-02 1.355480849742889404e-01 -2.206213772296905518e-01 -9.576600976288318634e-03 -2.340135574340820312e-01
1.219056844711303711e-01 2.481756955385208130e-01 -4.541999697685241699e-01 3.348660767078399658e-01 3.067007362842559814e-01 3.859388083219528198e-02 1.228213459253311157e-01 1.774557381868362427e-01 2.369052357971668243e-02 -1.988630145788192749e-01 -3.594418987631797791e-02 -9.052193909883499146e-02 -1.693913340568542480e-01 -1.963861137628555298e-01 2.406367957592010498e-01 2.397210150957107544e-01 -1.293504983186721802e-01 7.118351012468338013e-02 -9.767905622720718384e-02 5.250572413206100464e-02 -1.028793603181838989e-01 -6.365299969911575317e-02 -5.214346945285797119e-02 -9.557206183671951294e-02 1.505764424800872803e-01 7.312905043363571167e-02 -2.320477180182933807e-02 -6.965184956789016724e-02 1.520777493715286255e-01 -5.589989945292472839e-02 -3.211351633071899414e-01 8.591102808713912964e-02
7.134950906038284302e-02 -1.944112926721572876e-01 -1.260475665330886841e-01 1.700918190181255341e-02 2.354511022567749023e-01 -4.594764411449432373e-01 -1.135457977652549744e-01 -3.128089755773544312e-02 -1.104571670293807983e-01 8.689866960048675537e-02 4.238815046846866608e-03 4.434144496917724609e-02 -8.471687138080596924e-02 -2.085791826248168945e-01 3.713935613632202148e-01 3.931235074996948242e-01 -1.263655722141265869e-03 1.869979202747344971e-01 7.349564135074615479e-02 4.567002132534980774e-02 7.443762570619583130e-02 4.189999774098396301e-02 1.797154694795608521e-01 -1.489148139953613281e-01 9.885823726654052734e-02 -5.029037967324256897e-02 -6.549963261932134628e-03 1.736471354961395264e-01 2.382199019193649292e-01 -8.133368566632270813e-03 9.613500442355871201e-04 -3.034313619136810303e-01
-3.337326925247907639e-03 -1.793815493583679199e-01 -2.044396549463272095e-01 2.126199305057525635e-01 9.058146133611444384e-06 -1.145534217357635498e-01 1.990531533956527710e-01 2.053795009851455688e-01 -7.021822780370712280e-02 6.594447791576385498e-02 -1.587622165679931641e-01 -2.524130418896675110e-02 -1.315317954868078232e-02 -1.315029710531234741e-01 -7.081405818462371826e-02 2.911292910575866699e-01 1.005653589963912964e-01 -1.788817942142486572e-01 4.747528433799743652e-01 -1.708716899156570435e-01 -2.385896444320678711e-01 4.508641734719276428e-02 -1.781710684299468994e-01 -4.557431638240814209e-01 2.189095597714185715e-03 -3.594721853733062744e-02 -2.382144331932067871e-03 1.409146338701248169e-01 -1.009752154350280762e-01 6.674222648143768311e-02 -7.841979712247848511e-02 -8.037607371807098389e-02
1.080641746520996094e-01 1.389785017818212509e-02 -1.618927121162414551e-01 2.395261824131011963e-01 1.832399219274520874e-01 -6.899815052747726440e-02 -9.731923788785934448e-02 1.081082746386528015e-01 -2.444109171628952026e-01 4.494993761181831360e-02 -1.131301075220108032e-01 -1.228233203291893005e-01 3.054971992969512939e-01 2.560828328132629395e-01 1.336064338684082031e-01 1.063829734921455383e-01 3.990523691754788160e-04 5.197996646165847778e-02 2.029568850994110107e-01 -1.109345629811286926e-01 1.227719634771347046e-01 5.985092371702194214e-02 -2.266377024352550507e-02 -4.178679287433624268e-01 -1.309792101383209229e-01 -2.658111751079559326e-01 -1.239275634288787842e-01 2.891278564929962158e-01 1.736922413110733032e-01 -2.817637324333190918e-01 -9.845957159996032715e-02 -1.064619347453117371e-01
4.176243767142295837e-02 8.136459439992904663e-02 -3.780014216899871826e-01 1.147935092449188232e-01 -1.010817661881446838e-01 1.232205331325531006e-01 1.451188046485185623e-02 3.273005783557891846e-01 2.058950960636138916e-01 2.567305043339729309e-02 -1.815680563449859619e-01 -6.541913002729415894e-02 -5.901017040014266968e-02 -1.960125863552093506e-01 2.446421682834625244e-01 2.805015742778778076e-01 -1.330808997154235840e-01 -6.682448089122772217e-02 -1.158488541841506958e-01 -1.898828595876693726e-01 4.511414840817451477e-02 -2.942086197435855865e-02 -3.294764757156372070e-01 -2.106566429138183594e-01 1.991001423448324203e-03 1.125746145844459534e-01 -1.736078858375549316e-01 1.718212813138961792e-01 2.920164167881011963e-01 2.274125814437866211e-02 1.922072321176528931e-01 1.398051381111145020e-01
-4.921616986393928528e-02 6.504051387310028076e-02 -1.106227859854698181e-01 1.202855557203292847e-01 3.256550133228302002e-01 -2.142198234796524048e-01 4.762048274278640747e-02 2.459855228662490845e-01 1.359864175319671631e-01 -1.701369136571884155e-01 -2.568387985229492188e-01 -3.426391258835792542e-02 -3.600364625453948975e-01 -2.991921603679656982e-01 2.616676092147827148e-01 3.634209334850311279e-01 -1.976265758275985718e-01 2.209212481975555420e-01 8.520757406949996948e-02 -5.687060579657554626e-02 1.952087134122848511e-02 -2.162809222936630249e-01 9.560608305037021637e-03 6.875579059123992920e-02 2.531263977289199829e-02 3.237239317968487740e-03 5.596514418721199036e-02 1.582526117563247681e-01 1.538663171231746674e-02 -8.972389250993728638e-02 1.118772849440574646e-01 -1.330133974552154541e-01
2.205953747034072876e-02 3.291088044643402100e-01 -1.470145583152770996e-01 1.068518459796905518e-01 1.642591506242752075e-02 -5.837702006101608276e-02 2.336839884519577026e-01 1.623009443283081055e-01 1.842464655637741089e-01 -1.366360187530517578e-01 -1.192697733640670776e-01 -2.317391335964202881e-01 5.024055391550064087e-02 1.515380144119262695e-01 4.443072155117988586e-02 1.820228993892669678e-01 -3.652808368206024170e-01 -7.204988598823547363e-02 3.209256008267402649e-02 -1.448541581630706787e-01 -1.517008692026138306e-01 -2.234448343515396118e-01 3.493843972682952881e-02 -1.415190994739532471e-01 9.124922007322311401e-02 1.979395449161529541e-01 -8.878058940172195435e-02 3.621350228786468506e-01 -4.767503961920738220e-02 -1.545118540525436401e-01 1.763344407081604004e-01 -3.062839508056640625e-01
1.243503182195127010e-03 2.594219744205474854e-01 -6.132597476243972778e-02 1.122418940067291260e-01 -3.779308870434761047e-02 -2.970909774303436279e-01 1.364660859107971191e-01 1.741169244050979614e-01 1.057038679718971252e-01 3.727801516652107239e-02 -5.114823579788208008e-02 -3.894917368888854980e-01 -1.661127060651779175e-01 -6.555744260549545288e-02 1.207049340009689331e-01 2.686435282230377197e-01 -3.512906432151794434e-01 1.458270847797393799e-02 7.556521147489547729e-02 -3.346888422966003418e-01 -1.904238164424896240e-01 -1.647390238940715790e-02 -1.537059098482131958e-01 3.441367670893669128e-02 7.663514465093612671e-02 3.056352138519287109e-01 -1.517500728368759155e-01 1.685379594564437866e-01 -7.567030191421508789e-02 -1.449692696332931519e-01 5.269649252295494080e-02 -9.628286957740783691e-02
2.064243257045745850e-01 1.674934029579162598e-01 -8.875301480293273926e-02 8.762409538030624390e-02 -3.633451461791992188e-02 -2.727023065090179443e-01 1.778416931629180908e-01 1.501516997814178467e-01 -7.106340676546096802e-02 -7.522190571762621403e-04 -4.668203368782997131e-02 -2.766088545322418213e-01 2.223097532987594604e-01 -2.722391188144683838e-01 6.140702590346336365e-02 4.078230261802673340e-01 -1.927249729633331299e-01 1.365244537591934204e-01 -1.398256514221429825e-02 -3.061266839504241943e-01 4.005921259522438049e-02 -2.193460613489151001e-01 -9.010115265846252441e-02 2.114372551441192627e-01 2.369363307952880859e-01 9.846474975347518921e-03 -1.667303293943405151e-01 1.493865400552749634e-01 -8.009993284940719604e-02 -1.288031190633773804e-01 -1.331535577774047852e-01 -8.504034578800201416e-02
-2.906828522682189941e-01 -1.509207189083099365e-01 -2.828238308429718018e-01 2.632742822170257568e-01 5.605016648769378662e-02 -5.923784524202346802e-02 2.649871110916137695e-01 1.446901708841323853e-01 1.946512758731842041e-01 1.022854074835777283e-01 6.243391335010528564e-02 -2.679480314254760742e-01 -1.364803612232208252e-01 -2.939836084842681885e-01 2.571201026439666748e-01 9.727295488119125366e-02 1.885235607624053955e-01 7.897197455167770386e-02 -9.145025163888931274e-02 -4.030824452638626099e-02 -2.122128456830978394e-01 -1.921665966510772705e-01 -5.988742783665657043e-02 -3.117133677005767822e-01 4.713768884539604187e-02 7.401433587074279785e-02 2.616544719785451889e-03 4.428906366229057312e-03 2.436594665050506592e-01 1.362181901931762695e-01 -1.255642324686050415e-01 -7.106460630893707275e-02
-2.563563920557498932e-02 1.665860414505004883e-01 -2.435440272092819214e-01 1.536752004176378250e-02 2.933572828769683838e-01 1.217393949627876282e-01 -8.871046011336147785e-04 1.910194568336009979e-02 8.611295372247695923e-02 8.457678556442260742e-02 -5.910411849617958069e-02 -2.323453314602375031e-02 2.507894337177276611e-01 -2.636914253234863281e-01 7.144033163785934448e-02 2.312646955251693726e-01 -1.309686303138732910e-01 2.959832847118377686e-01 -1.599287427961826324e-02 -3.389902040362358093e-02 -2.777034640312194824e-01 -1.288828104734420776e-01 -5.992188677191734314e-02 -4.791764616966247559e-01 7.065553218126296997e-02 9.637679159641265869e-02 -1.079644709825515747e-01 -2.371111810207366943e-01 -6.008557975292205811e-02 -7.498557120561599731e-02 -1.112012863159179688e-01 -2.536294758319854736e-01
1.856968104839324951e-01 3.791207075119018555e-01 -1.776164025068283081e-01 2.635508775711059570e-01 1.859436035156250000e-01 -8.150013536214828491e-02 -3.979327902197837830e-02 -1.109660044312477112e-01 2.493437230587005615e-01 4.479194432497024536e-02 4.621821641921997070e-02 -5.767910555005073547e-02 1.337396800518035889e-01 -1.204749718308448792e-01 2.954853177070617676e-01 2.332021445035934448e-01 -3.897939994931221008e-02 2.526313364505767822e-01 3.397893905639648438e-01 -5.307559669017791748e-02 -8.224748075008392334e-02 1.314282566308975220e-01 -5.536476522684097290e-02 1.538371760398149490e-02 -8.249023556709289551e-02 -1.256687790155410767e-01 -2.968069612979888916e-01 -8.676021546125411987e-02 4.328137263655662537e-02 2.933579981327056885e-01 -6.766562163829803467e-02 1.551145408302545547e-02
-8.398520946502685547e-02 -8.727359026670455933e-02 9.899158030748367310e-02 3.064985871315002441e-01 2.995146811008453369e-01 -3.723865151405334473e-01 1.246704384684562683e-01 1.877013742923736572e-01 -6.185400858521461487e-02 -1.300521790981292725e-01 -3.672932088375091553e-02 -3.829759359359741211e-02 -1.981264352798461914e-01 1.682496368885040283e-01 4.265706837177276611e-01 3.146670162677764893e-01 -4.840593039989471436e-02 -1.868826001882553101e-01 4.723243787884712219e-02 1.083585023880004883e-01 -1.273550391197204590e-01 4.286817461252212524e-02 -3.342453762888908386e-02 -1.833861172199249268e-01 -5.446418374776840210e-02 -3.762915730476379395e-03 1.796070784330368042e-01 -1.877810806035995483e-02 2.042206376791000366e-01 2.116247415542602539e-01 -2.992647001519799232e-03 -6.481873989105224609e-02
-1.243536453694105148e-02 1.494626402854919434e-01 -7.813169062137603760e-02 1.510466337203979492e-01 8.719949424266815186e-02 -1.262844800949096680e-01 -2.790833711624145508e-01 1.688863188028335571e-01 3.342427015304565430e-01 -1.995697990059852600e-02 7.624930888414382935e-02 1.338094919919967651e-01 1.217142939567565918e-01 -3.171968162059783936e-01 1.359904259443283081e-01 2.746171355247497559e-01 -1.680903881788253784e-01 -9.918200224637985229e-02 1.537740081548690796e-01 3.161098957061767578e-01 -1.115881949663162231e-01 2.027012966573238373e-02 1.411850154399871826e-01 -4.249727427959442139e-01 -2.539432607591152191e-02 -1.637870520353317261e-01 -2.453809529542922974e-01 6.031165271997451782e-02 -3.197850659489631653e-02 1.322982087731361389e-02 -7.300342619419097900e-02 -2.333957329392433167e-02
2.841800823807716370e-02 5.344347283244132996e-02 -2.679891288280487061e-01 3.414115905761718750e-01 2.231602668762207031e-01 -9.387820027768611908e-04 -2.525497600436210632e-02 1.100331619381904602e-01 8.144870400428771973e-02 8.018421381711959839e-02 6.902508437633514404e-02 2.533642575144767761e-02 2.143930494785308838e-01 -3.556280136108398438e-01 3.553713485598564148e-02 4.429726600646972656e-01 -1.375126279890537262e-02 1.651546657085418701e-01 2.268312275409698486e-01 -1.483560726046562195e-02 -6.510755419731140137e-02 -2.148190587759017944e-01 5.973080545663833618e-02 -4.275643825531005859e-02 2.800416946411132812e-02 -1.735876649618148804e-01 -2.561856992542743683e-02 -1.113809831440448761e-02 1.107011269778013229e-02 4.024911224842071533e-01 1.351394355297088623e-01 1.000763624906539917e-01
1.965991407632827759e-02 1.331364363431930542e-01 -1.827186942100524902e-01 5.018931031227111816e-01 -7.996730506420135498e-02 -3.116782605648040771e-01 2.240807861089706421e-01 6.094068661332130432e-02 1.342550814151763916e-01 4.543146491050720215e-02 -3.191370368003845215e-01 -1.269285678863525391e-01 1.945157349109649658e-01 -2.588883042335510254e-01 1.100335940718650818e-01 1.375813223421573639e-02 -1.361059248447418213e-01 -1.751566529273986816e-01 1.215875372290611267e-01 2.577581107616424561e-01 -7.902497891336679459e-04 -6.654279679059982300e-02 -4.810320213437080383e-02 1.198596879839897156e-02 -2.016149833798408508e-02 3.285607323050498962e-02 -1.588793098926544189e-01 -1.740951687097549438e-01 -4.632713273167610168e-02 -2.162179052829742432e-01 1.506530493497848511e-01 -1.341383159160614014e-01
-2.145916819572448730e-01 -1.561898291110992432e-01 -1.589215844869613647e-01 4.481337070465087891e-01 1.311406344175338745e-01 -2.830390632152557373e-01 3.238772749900817871e-01 1.775865405797958374e-01 4.333182871341705322e-01 -7.755353301763534546e-02 4.175160452723503113e-02 5.483475979417562485e-03 1.247930601239204407e-01 6.672935187816619873e-02 1.171149238944053650e-01 2.220112532377243042e-01 -7.643696665763854980e-02 -3.525630384683609009e-02 3.062387183308601379e-02 7.350213080644607544e-02 -1.560355424880981445e-01 -9.542746096849441528e-02 -6.621976196765899658e-02 -4.149016924202442169e-03 1.391143500804901123e-01 1.247286349534988403e-01 -2.069324404001235962e-01 -6.251423060894012451e-02 1.444388478994369507e-01 2.203581668436527252e-02 -1.898041218519210815e-01 -2.923532947897911072e-02
-1.789334714412689209e-01 -1.238880902528762817e-01 -9.987298399209976196e-02 -1.953726261854171753e-02 3.874851465225219727e-01 -6.014870014041662216e-03 1.105062216520309448e-01 -2.553610596805810928e-03 1.613062471151351929e-01 1.986335813999176025e-01 -3.981190919876098633e-02 -2.619661986827850342e-01 1.554685682058334351e-01 -2.710409276187419891e-02 2.511710822582244873e-01 3.098609149456024170e-01 3.110963664948940277e-02 2.854420244693756104e-01 2.201790921390056610e-02 2.204912528395652771e-02 -1.525197327136993408e-01 -2.152730077505111694e-01 -1.902685165405273438e-01 -3.304332494735717773e-01 1.631328836083412170e-02 -4.823941271752119064e-03 -1.061186492443084717e-01 -4.193743318319320679e-02 2.546465210616588593e-02 2.088762670755386353e-01 1.071340776979923248e-02 -3.226087391376495361e-01
1.732884347438812256e-01 1.392681300640106201e-01 -2.314042001962661743e-01 2.124959528446197510e-01 3.575121164321899414e-01 -5.782284960150718689e-02 -1.684190779924392700e-01 -1.041710227727890015e-01 -1.371425539255142212e-01 -8.567553013563156128e-02 -2.736346721649169922e-01 -3.367153927683830261e-02 2.370026893913745880e-02 2.259092479944229126e-01 7.145653665065765381e-02 4.193401038646697998e-01 -6.229399517178535461e-02 4.802105203270912170e-02 3.338268697261810303e-01 -1.627600193023681641e-01 -8.606912195682525635e-02 -1.378239039331674576e-02 -2.454845421016216278e-02 -2.376530766487121582e-01 -1.514631360769271851e-01 6.063732784241437912e-03 1.680154055356979370e-01 1.490916311740875244e-01 2.044481970369815826e-02 -1.233768537640571594e-01 -1.638992875814437866e-01 -1.485123038291931152e-01
1.187239438295364380e-01 2.117342203855514526e-01 -1.400775164365768433e-01 1.240322962403297424e-01 3.092074990272521973e-01 -3.544447124004364014e-01 -1.037345975637435913e-01 2.150774300098419189e-01 2.046296149492263794e-01 -6.343130767345428467e-02 2.087710499763488770e-01 -3.031035661697387695e-01 -2.743233181536197662e-02 -1.355523765087127686e-01 4.185381531715393066e-02 7.224010676145553589e-02 -2.064137458801269531e-01 4.315418377518653870e-02 -1.258603483438491821e-01 -2.023570388555526733e-01 3.285834193229675293e-02 -2.715383470058441162e-01 -4.251518286764621735e-03 3.178367391228675842e-02 2.456153556704521179e-02 4.343801736831665039e-02 2.158555835485458374e-01 1.437111943960189819e-01 1.811727285385131836e-01 2.395936548709869385e-01 8.061975985765457153e-02 -2.771150469779968262e-01
5.817505344748497009e-02 2.149172127246856689e-01 -1.758318990468978882e-01 4.174084365367889404e-01 -1.397907584905624390e-01 -2.545343041419982910e-01 6.586142629384994507e-02 2.182196527719497681e-01 2.198368310928344727e-01 8.808945119380950928e-02 5.119901895523071289e-02 -2.624306082725524902e-01 -3.775001503527164459e-03 2.602468729019165039e-01 -6.197403371334075928e-02 1.104516237974166870e-01 1.897374093532562256e-01 1.962707191705703735e-02 -5.479966476559638977e-02 -2.420963952317833900e-03 2.573271393775939941e-01 -2.084003239870071411e-01 -1.061937958002090454e-01 -3.492241203784942627e-01 -8.332064002752304077e-02 -1.500474810600280762e-01 -7.151075452566146851e-02 2.595420777797698975e-01 7.704548537731170654e-03 2.038884162902832031e-02 2.633558213710784912e-02 -1.106918826699256897e-01
9.838704019784927368e-02 1.659104377031326294e-01 1.230742689222097397e-02 2.296609878540039062e-01 1.083361953496932983e-01 9.262237697839736938e-02 1.196460984647274017e-02 1.455767303705215454e-01 1.083458866924047470e-02 -2.589940130710601807e-01 3.044390380382537842e-01 -1.750622987747192383e-01 1.460898518562316895e-01 -3.568940460681915283e-01 2.730435431003570557e-01 3.553892076015472412e-01 -4.159707203507423401e-02 -1.669500768184661865e-01 2.723809182643890381e-01 -3.816968575119972229e-02 1.692578047513961792e-01 -2.026850134134292603e-01 3.221089020371437073e-02 -1.826724410057067871e-01 4.565692972391843796e-03 1.085073053836822510e-01 1.199820730835199356e-02 -1.316311061382293701e-01 1.543911099433898926e-01 3.941686451435089111e-02 2.000521868467330933e-02 -2.524056732654571533e-01
-5.040956288576126099e-02 2.614589631557464600e-01 -2.049242407083511353e-01 2.475925683975219727e-01 1.806670725345611572e-01 -1.721949726343154907e-01 -3.531549125909805298e-02 2.847097814083099365e-01 5.172335729002952576e-02 -1.454029381275177002e-01 -1.707166582345962524e-01 -2.599328756332397461e-01 -1.865114569664001465e-01 -3.571840375661849976e-02 2.579176127910614014e-01 2.359012216329574585e-01 -2.129275351762771606e-01 -2.142005711793899536e-01 -1.333228647708892822e-01 -2.195576876401901245e-01 -2.231098115444183350e-01 8.617430925369262695e-02 6.692756712436676025e-02 1.832451373338699341e-01 -6.889702379703521729e-02 2.084326297044754028e-01 1.454786062240600586e-01 -2.512318454682826996e-02 -3.719357773661613464e-02 -2.268538624048233032e-02 8.918168395757675171e-02 -2.648461163043975830e-01
-1.042541414499282837e-01 -2.715269289910793304e-02 -1.807393878698348999e-01 3.308272361755371094e-01 6.282338500022888184e-02 -1.945911496877670288e-01 -5.338979884982109070e-02 9.233660250902175903e-02 -1.611704528331756592e-01 4.450224339962005615e-02 -6.282962113618850708e-02 -2.710365951061248779e-01 -8.609540760517120361e-02 -7.144581526517868042e-02 2.840121686458587646e-01 1.428919583559036255e-01 4.296950646676123142e-04 -1.512668281793594360e-01 1.197705268859863281e-01 -1.154845058917999268e-01 -3.084737360477447510e-01 1.166656892746686935e-02 -1.066174283623695374e-01 -3.166355490684509277e-01 2.846118435263633728e-02 -3.041679263114929199e-01 9.871113300323486328e-02 -3.135969340801239014e-01 6.575616449117660522e-02 2.407070994377136230e-01 6.262399256229400635e-02 -2.214660644531250000e-01
-1.322420686483383179e-02 9.345785528421401978e-02 -3.247771859169006348e-01 3.756944239139556885e-01 2.611554414033889771e-02 -2.519528865814208984e-01 -1.015049666166305542e-01 3.831673786044120789e-02 1.159619316458702087e-01 -7.937848567962646484e-02 -9.822776168584823608e-02 9.232281893491744995e-02 -1.836751401424407959e-01 1.584772318601608276e-01 1.089866682887077332e-01 1.447630822658538818e-01 -3.421587049961090088e-01 1.312298625707626343e-01 -1.098159775137901306e-01 -6.597433984279632568e-02 7.178878784179687500e-02 -1.590858995914459229e-01 -9.802542626857757568e-02 -3.097213208675384521e-01 -3.284890204668045044e-02 -1.392800956964492798e-01 -2.788450419902801514e-01 -1.667818427085876465e-01 3.239482045173645020e-01 1.144579201936721802e-01 -4.935948643833398819e-03 9.002005308866500854e-02
-1.669759489595890045e-02 -1.777411997318267822e-02 9.709787368774414062e-02 4.132921695709228516e-01 -1.044296696782112122e-01 -7.589019834995269775e-02 6.827283650636672974e-02 2.167658694088459015e-02 2.193506956100463867e-01 2.332077175378799438e-01 -1.022543907165527344e-01 -2.039201706647872925e-01 5.191704258322715759e-03 -3.522551357746124268e-01 2.386135011911392212e-01 2.926688492298126221e-01 1.077331677079200745e-01 -1.247663721442222595e-01 1.103727221488952637e-01 4.647228866815567017e-02 -7.027811557054519653e-02 -9.880953282117843628e-02 5.193279683589935303e-02 -3.215889334678649902e-01 -2.673247754573822021e-01 1.293007880449295044e-01 1.259350776672363281e-01 -1.772482991218566895e-01 -8.975355885922908783e-03 4.473744705319404602e-02 1.673747748136520386e-01 -2.196382880210876465e-01
6.612956523895263672e-02 -9.131041169166564941e-02 -1.296452879905700684e-01 2.944296598434448242e-01 8.234938234090805054e-02 2.940951101481914520e-02 1.426694989204406738e-01 2.488351166248321533e-01 -1.748842895030975342e-01 6.164611130952835083e-02 -1.258127689361572266e-01 -7.258340716361999512e-02 -1.205401145853102207e-03 -1.020353510975837708e-01 -1.398865282535552979e-01 3.628315925598144531e-01 1.466460973024368286e-01 -1.848992109298706055e-01 4.241763949394226074e-01 -8.661689609289169312e-02 -1.796816736459732056e-01 2.318875864148139954e-02 -1.563945114612579346e-01 -4.407857656478881836e-01 -2.900951728224754333e-02 6.808368861675262451e-02 -4.118582233786582947e-02 2.386643141508102417e-01 -5.752666294574737549e-02 1.122275888919830322e-01 5.891168955713510513e-03 4.466349631547927856e-02
-5.703287199139595032e-02 2.751061022281646729e-01 -4.142778217792510986e-01 2.088380306959152222e-01 -5.595189705491065979e-02 -2.427847832441329956e-01 1.800711266696453094e-02 1.722199022769927979e-01 8.340603113174438477e-02 -3.048026748001575470e-02 -1.700668334960937500e-01 -1.758617758750915527e-01 9.390081465244293213e-02 -1.839692443609237671e-01 1.139620169997215271e-01 4.897954314947128296e-02 -1.948459148406982422e-01 -3.446628153324127197e-01 3.228852525353431702e-02 2.921960651874542236e-01 3.905421867966651917e-02 1.914867945015430450e-02 9.666346758604049683e-02 -1.300617456436157227e-01 1.161417961120605469e-01 2.479095309972763062e-01 -9.236141294240951538e-02 -3.837096691131591797e-02 -1.380211394280195236e-02 -3.384340107440948486e-01 3.851080313324928284e-02 -1.244546249508857727e-01
9.308482520282268524e-03 -1.117405295372009277e-01 -3.211364746093750000e-01 2.502624690532684326e-01 1.020061410963535309e-02 -3.069558739662170410e-01 2.504480183124542236e-01 8.996714651584625244e-02 4.205963611602783203e-01 -1.389445811510086060e-01 -2.843042090535163879e-02 -1.892835944890975952e-01 2.809481136500835419e-02 1.903159469366073608e-01 1.331297010183334351e-01 3.468903601169586182e-01 -3.042073547840118408e-01 1.760092750191688538e-02 -1.007863208651542664e-01 1.665361225605010986e-01 -5.437673255801200867e-02 -1.180364191532135010e-01 -2.976440079510211945e-02 2.559642074629664421e-03 -9.278352558612823486e-02 1.518720388412475586e-01 -1.340306699275970459e-01 -6.817238777875900269e-02 1.146725416183471680e-01 1.260326523333787918e-02 -1.244139522314071655e-01 -1.304409056901931763e-01
-7.284004986286163330e-02 5.178083479404449463e-02 -3.638354837894439697e-01 2.519237101078033447e-01 1.029484644532203674e-01 9.261516481637954712e-02 1.072815656661987305e-01 1.435485631227493286e-01 3.494105935096740723e-01 6.724810600280761719e-02 9.277131408452987671e-02 5.712283402681350708e-02 1.568667404353618622e-02 6.625538319349288940e-02 4.913946986198425293e-02 1.208753958344459534e-01 -1.219456195831298828e-01 -2.687048166990280151e-02 3.080925941467285156e-01 -2.970754504203796387e-01 3.260373324155807495e-02 -5.197603255510330200e-03 3.170727938413619995e-02 -4.080535769462585449e-01 2.550593614578247070e-01 -7.688426971435546875e-02 1.054382100701332092e-01 2.472127526998519897e-01 2.365907430648803711e-01 2.402446232736110687e-02 -1.332779601216316223e-02 -1.320611536502838135e-01
-1.007636711001396179e-01 4.078613966703414917e-02 -1.845976263284683228e-01 1.445196717977523804e-01 1.069650501012802124e-01 -2.243020087480545044e-01 6.149964407086372375e-03 3.051323294639587402e-01 3.393268287181854248e-01 -1.020986363291740417e-01 -9.575153887271881104e-02 -3.717781603336334229e-02 -1.488998085260391235e-01 -3.582873642444610596e-01 1.022374723106622696e-02 2.796519994735717773e-01 -1.198883131146430969e-01 5.656242370605468750e-02 2.020219266414642334e-01 -1.937924325466156006e-01 9.612691402435302734e-02 1.462676823139190674e-01 9.429662674665451050e-02 -3.529377281665802002e-03 9.328287839889526367e-02 -2.115643024444580078e-01 1.694495826959609985e-01 4.152076244354248047e-01 -1.370722651481628418e-01 -5.514785647392272949e-02 3.620349988341331482e-02 1.281442958861589432e-02
1.521445717662572861e-02 1.375922411680221558e-01 -6.445048004388809204e-02 2.832179367542266846e-01 -9.044957906007766724e-02 -3.416411280632019043e-01 7.993114739656448364e-02 1.273635625839233398e-01 -1.115479692816734314e-01 1.633826792240142822e-01 -1.301145553588867188e-01 -5.209823846817016602e-01 4.130626621190458536e-04 -3.018638864159584045e-02 -1.106838285923004150e-01 2.767563164234161377e-01 -1.762027591466903687e-01 7.279964536428451538e-02 1.253062039613723755e-01 -8.583606779575347900e-02 -9.534338116645812988e-02 6.176088377833366394e-02 -9.563925862312316895e-02 -5.447528511285781860e-02 -7.533515244722366333e-02 -2.240796238183975220e-01 -2.583752274513244629e-01 2.063721232116222382e-02 -9.141182899475097656e-02 -8.766490221023559570e-02 1.943281292915344238e-01 -2.653366327285766602e-01
2.962978184223175049e-01 3.736418187618255615e-01 -3.207598626613616943e-01 6.349553912878036499e-02 6.616423279047012329e-02 -2.754852771759033203e-01 8.754622191190719604e-02 1.579297930002212524e-01 -5.606930702924728394e-02 1.045907586812973022e-01 -2.412983775138854980e-02 -1.208772733807563782e-01 2.807666957378387451e-01 -1.155582442879676819e-01 1.652730256319046021e-01 2.240528762340545654e-01 -2.750842273235321045e-02 1.675950586795806885e-01 1.421107649803161621e-01 -4.200116097927093506e-01 -1.128962188959121704e-01 1.049193367362022400e-01 -8.033629506826400757e-02 -7.300279289484024048e-02 4.651822149753570557e-02 1.564929634332656860e-01 -2.063054777681827545e-02 -7.144273072481155396e-02 -1.640970259904861450e-01 1.786507666110992432e-01 -1.393692847341299057e-02 -4.026040434837341309e-02
1.015270799398422241e-01 2.747024893760681152e-01 -2.258871197700500488e-01 3.324604630470275879e-01 1.374535355716943741e-02 7.421441376209259033e-03 1.373150050640106201e-01 4.033705592155456543e-01 -2.802949398756027222e-02 -2.103928625583648682e-01 -1.058062687516212463e-01 -9.031894057989120483e-02 -1.237911656498908997e-01 -3.789934515953063965e-01 2.911925315856933594e-01 7.719067484140396118e-02 -2.479756474494934082e-01 2.193626910448074341e-01 7.738493382930755615e-02 -2.573978342115879059e-02 1.361325830221176147e-01 1.005145162343978882e-01 -9.395473450422286987e-02 -7.396019250154495239e-02 -2.020996958017349243e-01 1.004806682467460632e-01 1.667191535234451294e-01 2.661790512502193451e-02 3.971750289201736450e-02 -3.801257815212011337e-03 -1.257882118225097656e-01 2.643501386046409607e-02
-1.548770666122436523e-01 2.656570971012115479e-01 9.773770719766616821e-02 2.510745823383331299e-01 6.125803664326667786e-02 -3.640993535518646240e-01 7.093746215105056763e-02 3.860741108655929565e-02 -3.520988300442695618e-02 -6.618905067443847656e-02 1.159943733364343643e-02 -2.678251564502716064e-01 2.522277832031250000e-01 -4.351679608225822449e-02 1.684176325798034668e-01 1.000457555055618286e-01 -4.078128039836883545e-01 3.217031061649322510e-02 1.571547985076904297e-01 -3.237332403659820557e-02 3.560108691453933716e-02 -1.054324433207511902e-01 7.187290489673614502e-02 -1.759693473577499390e-01 2.294541746377944946e-01 -1.403543073683977127e-02 1.610939763486385345e-02 3.477079272270202637e-01 8.189135789871215820e-02 1.203637570142745972e-02 1.945836842060089111e-01 -2.197872549295425415e-01
-6.434866040945053101e-02 1.100975424051284790e-01 -4.656779468059539795e-01 1.365051120519638062e-01 -1.663517206907272339e-02 -9.109070897102355957e-02 1.083024293184280396e-01 6.586693227291107178e-02 4.790026694536209106e-02 1.597728133201599121e-01 -2.368453741073608398e-01 -1.136539950966835022e-01 -4.025973379611968994e-02 -1.122013386338949203e-02 3.202841877937316895e-01 1.011708080768585205e-01 -1.515359729528427124e-01 2.345908284187316895e-01 -1.583893899805843830e-03 9.459444880485534668e-02 -5.866022408008575439e-02 -2.749888002872467041e-01 7.188627868890762329e-02 -3.015151619911193848e-01 3.218246698379516602e-01 -1.355741452425718307e-02 -3.187520802021026611e-01 3.234378993511199951e-02 3.555432334542274475e-02 -3.796916455030441284e-02 -1.835015565156936646e-01 -8.566765487194061279e-02
-2.490758448839187622e-01 9.476552158594131470e-02 -1.620553284883499146e-01 4.675242006778717041e-01 4.795011878013610840e-02 -3.414022028446197510e-01 1.344881057739257812e-01 1.267821639776229858e-01 2.138367444276809692e-01 -1.383069008588790894e-01 -8.509960025548934937e-03 4.315068572759628296e-02 3.050240688025951385e-03 2.624695897102355957e-01 1.782062202692031860e-01 2.520069181919097900e-01 -1.703058779239654541e-01 -3.506418317556381226e-02 5.089643597602844238e-02 8.898682892322540283e-02 2.484234608709812164e-02 4.364826157689094543e-02 -7.089834660291671753e-02 -2.858035862445831299e-01 2.666080892086029053e-01 7.400437444448471069e-02 -1.688528805971145630e-01 -1.970156431198120117e-01 2.681466750800609589e-02 -3.213686496019363403e-02 -1.076485365629196167e-01 1.138956770300865173e-01
2.513368129730224609e-01 -3.481278195977210999e-02 -7.003708928823471069e-02 3.212796151638031006e-01 1.252867877483367920e-01 -1.242463141679763794e-01 1.795053333044052124e-01 9.312672913074493408e-02 3.110444843769073486e-01 1.060977876186370850e-01 -4.011454060673713684e-02 -1.662570089101791382e-01 1.536782979965209961e-01 1.432717293500900269e-01 3.893837332725524902e-02 2.450804412364959717e-01 -1.061719805002212524e-01 1.875144541263580322e-01 6.377669423818588257e-02 -7.766173779964447021e-02 2.357226610183715820e-01 -3.235357999801635742e-01 -1.095765456557273865e-01 -1.859248429536819458e-01 2.571817338466644287e-01 1.188748851418495178e-01 -1.508389115333557129e-01 2.064243257045745850e-01 1.805642396211624146e-01 -2.633289098739624023e-01 -1.583962142467498779e-02 3.606856986880302429e-02
-1.769081354141235352e-01 1.265117377042770386e-01 -3.642130494117736816e-01 1.437862962484359741e-01 3.444270491600036621e-01 -1.349049806594848633e-01 -8.332850784063339233e-02 -2.724270336329936981e-02 6.739294528961181641e-02 -5.119816213846206665e-02 -6.088413670659065247e-02 -4.845956861972808838e-01 4.016956780105829239e-03 -3.860303163528442383e-01 -3.325186669826507568e-02 1.256506443023681641e-01 -1.500774472951889038e-01 2.988854348659515381e-01 1.185440495610237122e-01 -3.970752470195293427e-03 -2.393233776092529297e-02 1.113297194242477417e-01 -1.277687549591064453e-01 -1.139641329646110535e-01 1.628017611801624298e-02 -2.603584714233875275e-02 9.115125983953475952e-02 1.002853959798812866e-01 -6.768207997083663940e-02 -2.144022136926651001e-01 -6.535227596759796143e-02 -2.987894229590892792e-02
[truncated: 3,270,813 more chars]
