# Supplementary material for: The Language of Innovation
Source: PLoS One. 2020 Apr 30;15(4):e0230107. doi: 10.1371/journal.pone.0230107 (PMC7194493; doi:10.1371/journal.pone.0230107)
Supplement: S14 File — (GZ) [file pone.0230107.s014.tar.gz › 1992-1996/V2Run_15_VS_4500_embeddings1992-1996ED32.txt]

-1.159206256270408630e-01 8.272135257720947266e-02 -1.165473535656929016e-01 -2.253113836050033569e-01 2.665922343730926514e-01 1.149391457438468933e-01 1.102221235632896423e-01 2.171315252780914307e-01 -2.958854734897613525e-01 8.077186346054077148e-02 -4.873272962868213654e-03 -4.667530953884124756e-02 -6.012907251715660095e-02 -1.401503980159759521e-01 -2.415702193975448608e-01 -2.204531431198120117e-01 2.298933714628219604e-01 2.773995399475097656e-01 -8.664360642433166504e-02 -2.240790612995624542e-02 2.855757176876068115e-01 -7.981462776660919189e-02 -2.363505363464355469e-01 8.848033845424652100e-02 -2.110712379217147827e-01 -1.756792515516281128e-01 -2.108997106552124023e-01 4.495942965149879456e-02 1.417062133550643921e-01 -3.168810307979583740e-01 -1.132728308439254761e-01 -2.532551065087318420e-02
1.841745222918689251e-03 1.923701167106628418e-01 -4.152013361454010010e-01 -1.946020722389221191e-01 1.683096438646316528e-01 1.591916978359222412e-01 3.230278193950653076e-02 1.417926847934722900e-01 -2.378392592072486877e-02 1.353813111782073975e-01 2.274998277425765991e-01 1.685677841305732727e-02 -3.833398818969726562e-01 4.340469092130661011e-02 -1.203982084989547729e-01 1.134440600872039795e-01 3.007598966360092163e-02 1.178463548421859741e-01 1.451455205678939819e-01 -8.226689696311950684e-02 6.573109328746795654e-02 -8.209133893251419067e-02 4.392200615257024765e-03 -1.017051413655281067e-01 -3.053981363773345947e-01 -2.551547586917877197e-01 -2.389174252748489380e-01 -1.046048179268836975e-01 -1.553035676479339600e-01 1.081560552120208740e-02 -3.371191620826721191e-01 -4.945029690861701965e-02
-2.461305819451808929e-02 -1.217897906899452209e-01 -5.004196241497993469e-02 1.268727481365203857e-01 1.033656671643257141e-01 -2.462696880102157593e-01 -1.567431390285491943e-01 -5.213836953043937683e-02 -1.828200370073318481e-01 3.861491009593009949e-02 -3.333928994834423065e-03 -9.917493909597396851e-02 -2.646659016609191895e-01 1.956800967454910278e-01 2.768666669726371765e-02 -9.187380224466323853e-02 -1.092059910297393799e-02 1.298047006130218506e-01 3.809707164764404297e-01 -4.490913823246955872e-02 1.499104350805282593e-01 1.901880055665969849e-01 -2.792662680149078369e-01 -6.795669347047805786e-02 -2.246938049793243408e-01 -3.641376793384552002e-01 -3.348444774746894836e-02 -1.166662573814392090e-02 7.066620886325836182e-02 -1.862283647060394287e-01 -2.711906135082244873e-01 3.195263743400573730e-01
-2.138800173997879028e-02 3.422254323959350586e-02 -2.114395843818783760e-03 -1.597347669303417206e-02 2.367562949657440186e-01 -1.637196242809295654e-01 -6.313755363225936890e-02 2.307053059339523315e-01 -2.132535576820373535e-01 2.739879488945007324e-01 -2.859915979206562042e-02 -2.566449716687202454e-02 -2.914950251579284668e-01 3.803144022822380066e-02 -2.124029248952865601e-01 -8.094204217195510864e-02 -2.167112380266189575e-01 -1.553916633129119873e-01 4.978764429688453674e-02 1.159102991223335266e-01 1.457729488611221313e-01 -8.039830625057220459e-02 -2.371300309896469116e-01 8.341895788908004761e-02 -1.391116529703140259e-01 -5.594831705093383789e-01 -7.633354514837265015e-02 -1.100105419754981995e-02 7.492341846227645874e-02 -6.794136762619018555e-02 -2.587715983390808105e-01 6.705636531114578247e-02
-1.083093732595443726e-01 8.306237310171127319e-02 -1.134651303291320801e-01 -1.957436278462409973e-02 1.053038686513900757e-01 -1.462311595678329468e-01 -3.752037510275840759e-02 -3.947733715176582336e-02 2.919166348874568939e-02 3.032403588294982910e-01 -2.437572032213211060e-01 -1.516557931900024414e-01 -1.181034743785858154e-01 -1.883907169103622437e-01 -1.985821574926376343e-01 4.721176251769065857e-02 -1.513700187206268311e-01 1.048426851630210876e-01 1.682893931865692139e-01 1.994846314191818237e-01 1.502345800399780273e-01 -1.932379752397537231e-01 -4.031202793121337891e-01 -2.627134695649147034e-02 -3.939762711524963379e-01 -2.510630190372467041e-01 -3.861112147569656372e-02 -8.919253945350646973e-02 -9.268200397491455078e-02 9.265961498022079468e-02 -2.325116991996765137e-01 -2.056333869695663452e-01
-4.823258891701698303e-02 -3.467345833778381348e-01 -1.279775798320770264e-01 -1.964911222457885742e-01 3.433486819267272949e-01 -1.256897002458572388e-01 1.000534147024154663e-01 -1.063648089766502380e-01 -1.781941652297973633e-01 9.725467115640640259e-02 8.464673161506652832e-02 -9.733188897371292114e-02 7.103736698627471924e-02 1.030341014266014099e-01 -1.277182400226593018e-01 -2.486584484577178955e-01 1.522478759288787842e-01 1.678845882415771484e-01 1.514152139425277710e-01 -5.796240270137786865e-02 2.241741493344306946e-02 -8.725097775459289551e-02 -3.931252285838127136e-02 2.979231774806976318e-01 -2.833420038223266602e-01 -2.007684409618377686e-01 8.268234133720397949e-02 -2.572967410087585449e-01 2.322151511907577515e-01 -2.893467545509338379e-01 8.572132140398025513e-02 -3.322425112128257751e-02
-2.445024400949478149e-01 1.089045852422714233e-01 -1.739854738116264343e-02 -2.457934617996215820e-01 -1.449634879827499390e-01 -7.151278853416442871e-02 -1.637398637831211090e-02 -4.017637576907873154e-03 -3.163779675960540771e-01 2.616781294345855713e-01 2.600316703319549561e-02 -9.485325962305068970e-02 -1.179121285676956177e-01 3.162245079874992371e-02 -3.602305650711059570e-01 -1.132613047957420349e-01 3.203792497515678406e-02 -1.934806257486343384e-01 1.937516182661056519e-01 -1.651554107666015625e-01 1.556077301502227783e-01 1.357392035424709320e-02 -1.965230554342269897e-01 1.713592559099197388e-01 -3.731778562068939209e-01 -7.341875880956649780e-02 8.432335406541824341e-02 -1.168481037020683289e-01 -1.488028317689895630e-01 -1.346155703067779541e-01 -2.284088283777236938e-01 2.279841005802154541e-01
-2.866086550056934357e-02 1.412416696548461914e-01 -1.580348014831542969e-01 5.728558450937271118e-02 2.010869830846786499e-01 -4.179483279585838318e-02 1.302061080932617188e-01 1.587879061698913574e-01 6.472704000771045685e-03 1.286942511796951294e-02 -2.562456391751766205e-02 -1.730772554874420166e-01 5.913292523473501205e-03 9.440978989005088806e-03 -7.665821164846420288e-02 -2.534771859645843506e-01 3.574979677796363831e-02 1.097755357623100281e-01 1.118850708007812500e-01 -1.045858860015869141e-02 3.442712426185607910e-01 -1.221356466412544250e-01 -2.138284444808959961e-01 -2.165432572364807129e-01 -3.508970737457275391e-01 -4.817772805690765381e-01 2.248948812484741211e-02 5.183643847703933716e-02 5.712599679827690125e-02 -1.215132698416709900e-01 -2.965352833271026611e-01 2.216949462890625000e-01
3.227789327502250671e-02 1.177962198853492737e-01 -1.783075779676437378e-01 -2.361210435628890991e-01 1.447156630456447601e-02 -1.261832751333713531e-02 7.154684513807296753e-02 -6.135858967900276184e-02 -3.459163308143615723e-01 1.872089952230453491e-01 3.096088171005249023e-01 -1.153096556663513184e-01 9.729245305061340332e-02 2.145018614828586578e-02 -1.637116223573684692e-01 -2.385853528976440430e-01 -1.102204173803329468e-01 2.563700377941131592e-01 2.568648159503936768e-01 -2.579723000526428223e-01 -7.871329784393310547e-03 1.220150291919708252e-01 -2.543331086635589600e-01 -6.578676402568817139e-02 -1.690685749053955078e-01 -2.136048376560211182e-01 -8.105877786874771118e-02 9.409146755933761597e-02 -1.613509953022003174e-01 -3.899547085165977478e-02 -3.438093066215515137e-01 3.182094171643257141e-02
-1.685241013765335083e-01 1.267557442188262939e-01 -3.467121422290802002e-01 -2.832434773445129395e-01 -1.477986574172973633e-01 7.834891229867935181e-02 1.733622252941131592e-01 -5.384995043277740479e-02 -1.238676607608795166e-01 3.747221454977989197e-02 8.674519509077072144e-02 -3.654491603374481201e-01 -2.198614776134490967e-01 9.883213788270950317e-02 -8.631946891546249390e-02 -2.236535996198654175e-01 2.625794112682342529e-01 -2.846254408359527588e-02 5.423417687416076660e-02 -9.789600968360900879e-02 -1.572925969958305359e-02 -4.927392676472663879e-02 -1.561264395713806152e-01 -1.160834804177284241e-01 -1.808472275733947754e-01 -2.717373371124267578e-01 -3.792997002601623535e-01 3.179373452439904213e-03 6.467133760452270508e-02 -5.417952314019203186e-02 -1.177755594253540039e-01 -1.628853231668472290e-01
-3.516931831836700439e-01 1.077059432864189148e-01 -2.579480707645416260e-01 -8.237481862306594849e-02 3.138832747936248779e-02 1.701418124139308929e-02 2.203550003468990326e-02 -3.104525804519653320e-02 -1.718557775020599365e-01 5.725756660103797913e-02 9.272703528404235840e-02 -3.153028488159179688e-01 -2.740581035614013672e-01 -8.465184271335601807e-02 -3.637315630912780762e-01 -1.022410392761230469e-01 2.416195869445800781e-01 7.284500449895858765e-02 1.725573837757110596e-01 -1.131676733493804932e-01 -1.901379376649856567e-01 -3.013835661113262177e-02 -1.302837878465652466e-01 4.522167518734931946e-02 -1.828753650188446045e-01 -9.414158761501312256e-02 -2.750972509384155273e-01 1.416881978511810303e-01 -1.151875108480453491e-01 1.434746086597442627e-01 -2.865430414676666260e-01 8.025359362363815308e-02
3.033359535038471222e-02 -4.849230498075485229e-02 -6.333977915346622467e-03 -9.927164018154144287e-02 1.049160137772560120e-01 -1.957937479019165039e-01 1.064752973616123199e-02 2.700855433940887451e-01 -1.948335319757461548e-01 -3.192843496799468994e-02 -4.876115545630455017e-02 -1.837351471185684204e-01 -1.514821201562881470e-01 -6.593190878629684448e-02 -2.632655203342437744e-01 -2.429339587688446045e-01 3.251807689666748047e-01 9.353064745664596558e-02 1.298469007015228271e-01 -1.406252533197402954e-01 2.998547255992889404e-01 -4.595388472080230713e-02 -2.098163664340972900e-01 2.043423987925052643e-02 -3.005138039588928223e-02 -2.770113050937652588e-01 4.777112975716590881e-02 1.567842438817024231e-02 -2.780077792704105377e-02 6.113962456583976746e-02 -4.654029309749603271e-01 2.117257118225097656e-01
1.433541625738143921e-01 1.545931398868560791e-01 1.133588030934333801e-01 4.430259019136428833e-02 8.963868021965026855e-02 -2.384163588285446167e-01 -1.074446141719818115e-01 -2.154284417629241943e-01 -2.661380767822265625e-01 -1.012572348117828369e-01 -2.575660764705389738e-04 -4.822638817131519318e-03 -1.503382474184036255e-01 2.207277119159698486e-01 -2.082916796207427979e-01 -3.844628036022186279e-01 4.268067423254251480e-03 1.347678899765014648e-01 1.209760382771492004e-01 -3.129200637340545654e-02 2.444254308938980103e-01 -3.072197176516056061e-02 1.926170475780963898e-02 3.729145601391792297e-02 -2.149576395750045776e-01 -4.463389515876770020e-01 -3.272251039743423462e-02 -1.825860291719436646e-01 5.228131264448165894e-02 -9.130127727985382080e-02 -2.471737265586853027e-01 1.613663882017135620e-01
-6.233145296573638916e-02 1.227334737777709961e-01 -3.253163099288940430e-01 -9.238447248935699463e-02 2.291203103959560394e-02 -2.040936499834060669e-01 1.605804562568664551e-01 3.794413805007934570e-02 -3.354949951171875000e-01 -6.403622776269912720e-02 3.136479556560516357e-01 -1.612904369831085205e-01 -1.417980995029211044e-02 1.313207149505615234e-01 -1.576092243194580078e-01 7.547697424888610840e-02 2.220161259174346924e-01 2.501768171787261963e-01 1.428898870944976807e-01 -3.058124482631683350e-01 -3.956033848226070404e-03 7.357881963253021240e-02 -1.818086653947830200e-01 -7.357390969991683960e-02 -3.164169490337371826e-01 -1.903788596391677856e-01 -9.913896769285202026e-02 1.350105106830596924e-01 -2.587102912366390228e-02 -1.547383368015289307e-01 -2.117419391870498657e-01 6.831096857786178589e-02
-1.532330811023712158e-01 -6.337459385395050049e-02 -1.892166584730148315e-01 -1.065705269575119019e-01 -4.098113253712654114e-02 -4.000193253159523010e-02 6.489098072052001953e-02 -1.093525737524032593e-01 -2.045933604240417480e-01 6.317619234323501587e-03 1.151426509022712708e-01 -4.504839703440666199e-02 -1.000053659081459045e-01 -2.710673809051513672e-01 -2.131119966506958008e-01 -1.533824205398559570e-01 -3.018108308315277100e-01 -7.658359128981828690e-03 1.257316023111343384e-01 -5.551417917013168335e-02 1.872417926788330078e-01 7.161988317966461182e-02 -3.580625057220458984e-01 -7.607019692659378052e-02 -1.219690367579460144e-01 -4.404821097850799561e-01 -1.518028527498245239e-01 2.470428943634033203e-01 2.071860134601593018e-01 5.257534235715866089e-02 -1.996664106845855713e-01 -1.831187754869461060e-01
-2.460914105176925659e-01 -1.468379348516464233e-01 -9.040037542581558228e-02 -1.892351657152175903e-01 3.347738087177276611e-01 -9.750033915042877197e-02 6.276511400938034058e-02 1.484093964099884033e-01 -2.144496738910675049e-01 -2.391911447048187256e-01 8.671759814023971558e-02 8.283128589391708374e-02 -2.817335724830627441e-02 1.633862704038619995e-01 -6.850448250770568848e-02 -1.538524329662322998e-01 -4.640069976449012756e-02 5.288685858249664307e-02 1.370236426591873169e-01 -1.990647464990615845e-01 -3.605947643518447876e-02 7.335578650236129761e-02 -1.979819089174270630e-01 5.520029366016387939e-02 -2.952667176723480225e-01 -3.437033593654632568e-01 -8.028010278940200806e-02 -2.982893586158752441e-01 1.599317789077758789e-01 3.146485984325408936e-01 -7.718815654516220093e-02 -9.676381945610046387e-02
1.166317984461784363e-01 1.142368838191032410e-01 -1.232268586754798889e-01 8.254555612802505493e-02 3.906276822090148926e-02 -1.276719868183135986e-01 1.241950392723083496e-01 1.971455514430999756e-01 -1.129043549299240112e-01 2.279666997492313385e-02 -1.586472056806087494e-02 -1.731163859367370605e-01 -4.870699718594551086e-02 -1.569262742996215820e-01 -3.817564249038696289e-02 -3.571731448173522949e-01 -2.579502388834953308e-02 1.756191700696945190e-01 1.340184062719345093e-01 -1.662618294358253479e-02 2.879520952701568604e-01 1.261158287525177002e-01 -2.118719518184661865e-01 2.166788578033447266e-01 -1.523443907499313354e-01 -4.210774302482604980e-01 -1.233114525675773621e-01 -8.192941546440124512e-02 4.283164441585540771e-02 5.869551375508308411e-02 -4.160677194595336914e-01 1.961738467216491699e-01
-3.344799578189849854e-01 1.193904429674148560e-01 -7.867497205734252930e-02 -1.013348549604415894e-01 8.160825073719024658e-02 1.870013773441314697e-01 8.896405249834060669e-02 -6.985059380531311035e-02 -2.211747020483016968e-01 4.260068535804748535e-01 9.638501331210136414e-03 -1.322530955076217651e-01 -3.839912414550781250e-01 -2.341772764921188354e-01 7.234798371791839600e-02 -2.078681290149688721e-01 5.112838000059127808e-02 1.282054483890533447e-01 1.859859228134155273e-01 -8.790173381567001343e-02 1.779149621725082397e-01 2.214327752590179443e-01 -1.735311150550842285e-01 1.386118382215499878e-01 -1.189356818795204163e-01 2.438457682728767395e-03 -4.491473734378814697e-02 7.218659669160842896e-02 1.599456071853637695e-01 -1.171813160181045532e-01 -1.608812958002090454e-01 -1.622171849012374878e-01
-6.514182686805725098e-02 7.446567714214324951e-02 8.173296600580215454e-02 1.526723732240498066e-03 1.733853965997695923e-01 -9.873207658529281616e-02 -3.016756772994995117e-01 6.985349208116531372e-02 -4.962873458862304688e-02 -8.929966390132904053e-02 9.788085520267486572e-02 -2.556158602237701416e-01 -6.303140893578529358e-03 6.459572166204452515e-02 -1.639363616704940796e-01 -3.007007539272308350e-01 1.420797258615493774e-01 6.075285375118255615e-02 2.388260811567306519e-01 -1.461808234453201294e-01 3.233476877212524414e-01 -6.336076557636260986e-02 -2.475562095642089844e-01 -3.068536706268787384e-02 -2.950523197650909424e-01 -2.978518009185791016e-01 5.463638529181480408e-02 -1.551966518163681030e-01 1.292176097631454468e-01 -8.565600961446762085e-02 -3.724998533725738525e-01 -4.747007787227630615e-02
9.527014195919036865e-02 2.196765094995498657e-01 -3.151082992553710938e-01 -1.212395429611206055e-01 8.860029280185699463e-02 8.442059159278869629e-02 4.172875359654426575e-02 -2.595091760158538818e-01 -1.924039423465728760e-01 1.604754924774169922e-01 5.379503220319747925e-02 -1.685994863510131836e-01 -3.438711464405059814e-01 -1.888371631503105164e-02 -3.255592882633209229e-01 -2.735354304313659668e-01 1.382281631231307983e-01 2.143299393355846405e-02 1.147906407713890076e-01 -1.144045665860176086e-01 -1.435768604278564453e-02 -7.308626081794500351e-03 -2.553054690361022949e-01 -9.084337949752807617e-02 -4.961631819605827332e-02 -1.955790519714355469e-01 -1.187298595905303955e-01 8.410773426294326782e-02 1.441974043846130371e-01 7.115062326192855835e-02 -1.876183450222015381e-01 3.296060860157012939e-01
1.794927865266799927e-01 -4.275450482964515686e-02 2.923232736065983772e-03 -1.522688567638397217e-01 2.905005775392055511e-02 9.605810046195983887e-02 2.105768471956253052e-01 4.034386947751045227e-02 -1.611396819353103638e-01 -1.047188192605972290e-01 -1.401048600673675537e-01 -5.904470756649971008e-02 -1.296539455652236938e-01 -1.118889525532722473e-01 -2.062491178512573242e-01 -2.543044388294219971e-01 -4.911569133400917053e-02 1.997762471437454224e-01 2.718335986137390137e-01 1.403898447751998901e-01 2.273379266262054443e-01 -6.675902754068374634e-02 -8.565960824489593506e-02 2.914779484272003174e-01 -1.389212012290954590e-01 -2.326356023550033569e-01 5.023266747593879700e-02 -1.169837340712547302e-01 4.827003926038742065e-02 -2.036219835281372070e-01 -4.420746266841888428e-01 2.773473560810089111e-01
-3.086348474025726318e-01 -6.969033181667327881e-02 -2.920010685920715332e-01 -3.859308958053588867e-01 2.542322278022766113e-01 -1.990850567817687988e-01 1.424369215965270996e-01 1.789550632238388062e-01 -1.098753064870834351e-01 -4.601306095719337463e-02 1.153240352869033813e-01 -3.060965612530708313e-02 6.098297983407974243e-02 -1.484171599149703979e-01 1.379707902669906616e-01 -1.322318166494369507e-01 -2.910169772803783417e-02 1.243546456098556519e-01 -3.683673217892646790e-02 -9.441411122679710388e-03 1.311575919389724731e-01 -1.699797064065933228e-02 -1.180652007460594177e-01 7.334489375352859497e-02 -2.509444952011108398e-01 -2.423178851604461670e-01 1.015937477350234985e-01 -3.744006454944610596e-01 1.533578634262084961e-01 -1.751531660556793213e-01 -1.444696485996246338e-01 -1.287640333175659180e-01
-8.666492253541946411e-02 1.373099833726882935e-01 -1.101583242416381836e-01 -1.006698310375213623e-01 2.789107561111450195e-01 2.548797242343425751e-02 -1.885338723659515381e-01 -2.113914042711257935e-01 -8.874848484992980957e-02 -1.152454316616058350e-01 1.370391100645065308e-01 -2.088496536016464233e-01 -1.598467677831649780e-01 -1.447065621614456177e-01 -2.846102714538574219e-01 -1.944022923707962036e-01 -2.545757591724395752e-01 2.414700388908386230e-01 2.693410962820053101e-02 -4.345436394214630127e-01 1.153492368757724762e-02 2.316226810216903687e-02 -2.704134024679660797e-02 2.632342576980590820e-01 -1.494008302688598633e-01 8.801392465829849243e-02 -1.207235753536224365e-01 -3.307305574417114258e-01 3.890511393547058105e-02 -6.855250895023345947e-02 -5.132191814482212067e-03 -1.500150654464960098e-02
-3.606116473674774170e-01 -3.257593214511871338e-01 -2.239942848682403564e-01 -1.676603853702545166e-01 2.036339491605758667e-01 -2.220415323972702026e-01 9.891448169946670532e-02 -2.417246401309967041e-01 -4.010007381439208984e-01 2.130887508392333984e-01 -1.877674311399459839e-01 -1.683949232101440430e-01 2.222209610044956207e-02 3.411460295319557190e-02 5.437243729829788208e-02 -1.068992912769317627e-01 -1.243991628289222717e-01 9.816279262304306030e-02 1.588181704282760620e-01 -1.815592497587203979e-01 7.597444206476211548e-02 8.841346018016338348e-03 -1.829338520765304565e-01 4.811387509107589722e-02 -8.552315086126327515e-02 -3.569839522242546082e-02 -1.521455049514770508e-01 -1.780938208103179932e-01 -1.066022440791130066e-01 -9.302384406328201294e-02 3.672821819782257080e-02 -1.759555041790008545e-01
-1.657886505126953125e-01 1.237756386399269104e-01 1.156069263815879822e-01 4.913038108497858047e-03 1.446474790573120117e-01 1.435921341180801392e-02 1.642529815435409546e-01 -7.772515993565320969e-03 6.851054728031158447e-03 5.575850233435630798e-02 -2.145999819040298462e-01 -3.064847886562347412e-01 -1.005687862634658813e-01 3.090653754770755768e-02 -2.606745660305023193e-01 -3.684653714299201965e-02 -1.419014632701873779e-01 2.240083366632461548e-02 6.197848916053771973e-02 7.470171153545379639e-02 2.043171525001525879e-01 9.534481912851333618e-02 -4.124510288238525391e-01 1.687783747911453247e-01 -2.090754508972167969e-01 -3.732014894485473633e-01 -2.034509181976318359e-01 4.620191082358360291e-02 -8.504176139831542969e-02 6.676859222352504730e-03 -3.516545295715332031e-01 -1.875153779983520508e-01
1.598741114139556885e-02 2.491234689950942993e-01 1.033117547631263733e-01 4.589317366480827332e-03 2.895574569702148438e-01 -1.861317083239555359e-02 2.691267728805541992e-01 2.187537103891372681e-01 -2.583832852542400360e-02 1.547320336103439331e-01 -5.145839974284172058e-02 -4.830336198210716248e-02 -2.521346509456634521e-01 -2.168037593364715576e-01 1.368531435728073120e-01 -1.800001114606857300e-01 1.712500751018524170e-01 2.910947799682617188e-02 2.588793635368347168e-01 -3.148603439331054688e-01 2.350607663393020630e-01 3.186771273612976074e-01 -7.225197553634643555e-02 -8.396837860345840454e-02 8.786708861589431763e-02 -1.543289273977279663e-01 -2.739239037036895752e-01 -1.025832742452621460e-01 9.494336694478988647e-02 -1.534609347581863403e-01 -1.213076561689376831e-01 3.788085654377937317e-02
-4.105698689818382263e-02 -5.600119009613990784e-02 -2.098050713539123535e-01 -8.122944086790084839e-02 2.022968083620071411e-01 1.159529760479927063e-01 2.448284029960632324e-01 -3.061146140098571777e-01 -2.386503517627716064e-01 2.752671539783477783e-01 -1.986472457647323608e-01 -9.532807022333145142e-02 -6.917434930801391602e-02 -1.648182272911071777e-01 -1.408471465110778809e-01 -1.734670698642730713e-01 1.991471946239471436e-01 -3.646342456340789795e-02 2.512883245944976807e-01 -1.673111617565155029e-01 -8.782106637954711914e-02 2.152268290519714355e-01 -2.815222144126892090e-01 2.124053835868835449e-01 -2.059693783521652222e-01 -3.138375580310821533e-01 4.215276986360549927e-02 4.406214226037263870e-03 6.913026422262191772e-02 -1.212080866098403931e-01 2.566395699977874756e-02 -3.993819002062082291e-03
-2.165497541427612305e-01 -7.700515538454055786e-02 -1.241393089294433594e-01 -1.915574222803115845e-01 1.675409078598022461e-01 4.697777330875396729e-02 -1.272083222866058350e-01 -1.616223454475402832e-01 -1.881485581398010254e-01 3.624251484870910645e-02 1.464139670133590698e-01 -1.337475031614303589e-01 -1.167337968945503235e-01 -1.446398794651031494e-01 -5.006547570228576660e-01 2.173375152051448822e-02 9.547223895788192749e-02 -7.534336298704147339e-02 1.803496778011322021e-01 -1.816506236791610718e-01 1.677406430244445801e-01 3.051425218582153320e-01 -1.606965065002441406e-01 -1.539708226919174194e-01 -3.245231807231903076e-01 -1.877489238977432251e-01 -1.254066079854965210e-01 1.597396284341812134e-02 -4.693601652979850769e-02 -1.338071525096893311e-01 -1.265709549188613892e-01 -1.304181367158889771e-01
-3.135322630405426025e-01 -1.748067587614059448e-01 -1.574362814426422119e-01 -1.679035723209381104e-01 2.019965797662734985e-01 -1.610129028558731079e-01 1.936491765081882477e-02 1.081766709685325623e-01 -2.629381716251373291e-01 -2.186727011576294899e-03 4.898544028401374817e-02 7.753358036279678345e-02 5.183426663279533386e-02 7.910547778010368347e-03 -1.250098459422588348e-02 -2.648910582065582275e-01 -3.029019013047218323e-02 4.174412786960601807e-01 1.062809377908706665e-01 -2.870676219463348389e-01 4.702124372124671936e-02 -5.630140751600265503e-02 -4.353130236268043518e-02 5.667544156312942505e-02 -2.629862725734710693e-01 -2.573484778404235840e-01 1.512142270803451538e-01 -1.981047987937927246e-01 8.476230502128601074e-02 -3.180642724037170410e-01 6.110122427344322205e-03 -5.897496268153190613e-02
-2.833904325962066650e-01 -2.069741934537887573e-01 -2.515848278999328613e-01 -3.335149586200714111e-01 3.157819807529449463e-01 -1.486140787601470947e-01 -1.769376359879970551e-02 2.418913543224334717e-01 -1.900098472833633423e-01 5.039503425359725952e-02 -1.005480531603097916e-02 9.686251170933246613e-03 -1.063267588615417480e-01 2.141002379357814789e-02 -6.274406611919403076e-02 -8.385790884494781494e-02 3.591980040073394775e-02 2.863332927227020264e-01 -2.166528068482875824e-02 -9.538939595222473145e-02 -1.128966733813285828e-01 -1.793513894081115723e-01 4.586699977517127991e-02 1.781270653009414673e-01 -3.101736307144165039e-01 -1.655791252851486206e-01 4.170801490545272827e-02 -1.248764246702194214e-01 2.860246598720550537e-01 -2.007441073656082153e-01 -1.351479440927505493e-01 -8.486562967300415039e-02
-1.024079769849777222e-01 1.396889239549636841e-01 -3.104660846292972565e-02 -5.454254336655139923e-03 6.430594623088836670e-02 1.503176838159561157e-01 7.800104469060897827e-02 1.656793244183063507e-02 1.008100807666778564e-03 -7.729961723089218140e-02 1.019852831959724426e-01 2.616129815578460693e-01 -2.001326084136962891e-01 1.868637949228286743e-01 -4.095444977283477783e-01 -4.209138154983520508e-01 7.004003971815109253e-02 -1.729147881269454956e-02 3.366675972938537598e-02 -1.212612539529800415e-01 -1.103931516408920288e-01 -3.904184326529502869e-02 -4.614872336387634277e-01 2.313457429409027100e-02 -3.327331542968750000e-01 -2.700745535548776388e-04 -1.307814717292785645e-01 -4.218083620071411133e-02 5.299655720591545105e-02 -8.610106259584426880e-02 -1.985770910978317261e-01 6.102056801319122314e-02
5.612950026988983154e-02 2.114171981811523438e-01 -2.587386369705200195e-01 7.952696830034255981e-02 2.449305914342403412e-02 7.560550421476364136e-02 -1.489508599042892456e-01 -2.858949080109596252e-02 -2.878831624984741211e-01 5.309706926345825195e-02 -1.625694036483764648e-01 6.136302649974822998e-02 -2.145688235759735107e-02 5.260670185089111328e-02 -7.802359014749526978e-02 1.167899221181869507e-01 1.517398357391357422e-01 -3.544893115758895874e-02 1.244861334562301636e-01 -7.226932793855667114e-02 1.279446184635162354e-01 5.260394141077995300e-02 -3.000977933406829834e-01 5.538266152143478394e-02 -4.974083602428436279e-01 -3.272759616374969482e-01 -2.142341881990432739e-01 -1.277940720319747925e-01 -4.217015579342842102e-02 1.882124543190002441e-01 -7.785692811012268066e-02 3.056733906269073486e-01
-9.400460124015808105e-02 8.112084865570068359e-02 -2.144069373607635498e-01 7.793629914522171021e-02 2.010347098112106323e-01 -2.556637823581695557e-01 -1.445791497826576233e-02 3.251172602176666260e-01 -1.908277869224548340e-01 1.077812016010284424e-01 -6.171277537941932678e-02 -1.589567065238952637e-01 -4.959167446941137314e-03 1.714365929365158081e-02 -3.033314347267150879e-01 -2.628038227558135986e-01 -3.765932284295558929e-03 1.989955455064773560e-01 1.180274561047554016e-01 6.438916176557540894e-02 1.501243114471435547e-01 -2.049901038408279419e-01 -1.689188927412033081e-01 9.637997299432754517e-02 -2.813105583190917969e-01 -1.505386829376220703e-01 9.440866112709045410e-02 -2.840811386704444885e-02 -8.726020157337188721e-02 -1.781611517071723938e-02 -4.327216446399688721e-01 1.248151808977127075e-01
1.400777697563171387e-01 3.823052346706390381e-02 -2.516407370567321777e-01 -1.402890086174011230e-01 3.757811710238456726e-02 -1.769959554076194763e-02 -1.134185567498207092e-01 6.147674843668937683e-02 -7.724933326244354248e-02 9.897458553314208984e-02 -1.617660932242870331e-02 -2.840256690979003906e-01 -1.130477637052536011e-01 3.295757770538330078e-01 -8.764158934354782104e-02 -4.436535388231277466e-02 3.138235211372375488e-02 3.956659734249114990e-01 3.358396589756011963e-01 -8.837857842445373535e-02 1.794783771038055420e-02 -5.955937504768371582e-02 -9.062117338180541992e-02 1.658647805452346802e-01 -3.008745610713958740e-01 -2.904298603534698486e-01 -1.490526599809527397e-03 5.312329903244972229e-02 1.433411389589309692e-01 1.924890279769897461e-01 -2.161519974470138550e-01 2.237212210893630981e-01
8.740436285734176636e-02 -7.518605142831802368e-02 7.943055778741836548e-02 -3.463874757289886475e-01 2.105904817581176758e-01 7.744573056697845459e-02 -1.091371402144432068e-01 1.847418099641799927e-01 -2.475884258747100830e-01 1.521578729152679443e-01 2.162367701530456543e-01 -1.398544907569885254e-01 -6.178741157054901123e-02 1.903267800807952881e-01 -2.554072737693786621e-01 -1.171343997120857239e-01 7.841714541427791119e-04 -1.652187854051589966e-02 6.475619971752166748e-02 1.922222785651683807e-02 4.303410947322845459e-01 1.378853470087051392e-01 -6.544336676597595215e-02 2.807420212775468826e-03 -2.427333295345306396e-01 -1.601992845535278320e-01 -1.053505390882492065e-01 -3.063866496086120605e-01 1.923280656337738037e-01 1.555284261703491211e-01 -1.711446791887283325e-01 -3.008033148944377899e-02
-4.406689107418060303e-02 1.507151722908020020e-01 -1.220423504710197449e-01 -1.619135737419128418e-01 5.862277373671531677e-02 -2.045166343450546265e-01 3.893545269966125488e-02 2.360242158174514771e-01 -4.265657439827919006e-02 5.923105031251907349e-02 -1.660872548818588257e-01 -2.075602263212203979e-01 -9.900031983852386475e-02 4.127937555313110352e-02 -2.097369730472564697e-01 -3.270864486694335938e-01 4.809942469000816345e-02 2.179076075553894043e-01 1.745695769786834717e-01 4.336722660809755325e-03 2.327025532722473145e-01 2.236286178231239319e-02 -6.668602116405963898e-03 2.702358365058898926e-01 -8.368965983390808105e-02 -2.944478690624237061e-01 1.561381965875625610e-01 4.643157124519348145e-02 -4.251815006136894226e-02 -2.064907550811767578e-01 -4.695943295955657959e-01 7.394574582576751709e-03
4.264541901648044586e-03 1.716092824935913086e-01 -3.856529295444488525e-02 -1.010456010699272156e-01 1.233935654163360596e-01 -9.463938325643539429e-02 1.885839700698852539e-01 -1.219349056482315063e-01 -1.193583533167839050e-01 -7.086064666509628296e-02 1.980373412370681763e-01 5.426685884594917297e-02 -2.464051544666290283e-01 -5.794395506381988525e-02 5.928136035799980164e-02 -2.682740092277526855e-01 1.888965219259262085e-01 1.434704512357711792e-01 3.041914701461791992e-01 1.669359654188156128e-01 3.415668755769729614e-02 -2.298391759395599365e-01 -3.084977567195892334e-01 1.018590759485960007e-02 -7.169725000858306885e-02 -3.451311588287353516e-01 1.481313724070787430e-02 -2.617284357547760010e-01 9.396071545779705048e-04 -6.649399548768997192e-02 -2.406165003776550293e-01 3.193767070770263672e-01
-4.019200429320335388e-02 -5.194891244173049927e-02 -1.523738205432891846e-01 6.295457482337951660e-03 1.020554080605506897e-01 -8.811982721090316772e-02 2.653641998767852783e-01 1.426553428173065186e-01 -1.472619175910949707e-01 8.601433038711547852e-02 8.426089584827423096e-02 -1.531758010387420654e-01 -7.192319631576538086e-02 -5.309158191084861755e-02 -1.865842193365097046e-01 -4.183628559112548828e-01 -1.501689851284027100e-01 3.530685305595397949e-01 9.151301532983779907e-02 1.003982406109571457e-02 1.249592602252960205e-01 -5.938130244612693787e-02 1.725658541545271873e-03 -2.124266698956489563e-02 -2.930702269077301025e-01 -3.579084575176239014e-01 -9.053559601306915283e-02 1.085818111896514893e-01 -3.815639019012451172e-02 -4.561490193009376526e-02 -4.103207588195800781e-01 6.960909813642501831e-02
-3.533093631267547607e-02 2.415905594825744629e-01 2.133719623088836670e-02 -3.383455276489257812e-01 2.045616507530212402e-01 1.184954401105642319e-02 1.737512797117233276e-01 -3.494298830628395081e-02 6.418228894472122192e-02 4.987638443708419800e-02 -1.447983682155609131e-01 -1.407088190317153931e-01 -1.514585614204406738e-01 1.017041951417922974e-01 -1.338468343019485474e-01 -1.400040537118911743e-01 2.566504776477813721e-01 7.274632155895233154e-02 3.034047186374664307e-01 -8.699053898453712463e-03 4.891636222600936890e-02 3.796500563621520996e-01 -2.905118092894554138e-02 5.590110644698143005e-02 -3.852916061878204346e-01 -4.537560790777206421e-02 -1.098363474011421204e-01 1.729080677032470703e-01 1.967255026102066040e-01 -5.512074008584022522e-02 -2.917101979255676270e-01 2.816118672490119934e-02
2.281050235033035278e-01 1.088339537382125854e-01 1.614044979214668274e-02 -2.627435922622680664e-01 1.951221972703933716e-01 4.466472938656806946e-02 -1.270835846662521362e-02 -9.799958020448684692e-02 -3.118484616279602051e-01 -1.834612898528575897e-02 4.901747405529022217e-02 -8.983834087848663330e-02 -1.146338209509849548e-01 -2.231216877698898315e-01 -1.528259366750717163e-01 9.912160038948059082e-02 -1.778236962854862213e-02 4.596237838268280029e-01 -2.214085459709167480e-01 -3.650870025157928467e-01 2.853611297905445099e-02 -3.870738437399268150e-03 -2.205684781074523926e-01 2.761394083499908447e-01 -1.102560199797153473e-02 -8.261609822511672974e-02 -8.045647293329238892e-02 2.515887655317783356e-02 2.445452958345413208e-01 -4.548797383904457092e-02 -6.947081536054611206e-02 1.116543039679527283e-01
1.591327972710132599e-02 -7.710273563861846924e-02 6.539785768836736679e-03 -1.275011152029037476e-01 -8.482986688613891602e-02 -1.889332234859466553e-01 -9.376015514135360718e-02 1.645178161561489105e-02 -6.753708422183990479e-02 1.779370605945587158e-01 1.316207498311996460e-01 -8.370596170425415039e-02 4.420816525816917419e-02 1.433290690183639526e-01 -5.688827112317085266e-02 6.826308090239763260e-03 2.480793744325637817e-01 2.134825289249420166e-02 3.628845810890197754e-01 -1.421168893575668335e-01 4.220093488693237305e-01 4.788284376263618469e-02 -1.145023629069328308e-01 8.928229659795761108e-02 -1.813943833112716675e-01 -4.463349878787994385e-01 -1.393540501594543457e-01 -1.628839969635009766e-01 8.829628676176071167e-02 1.843650192022323608e-01 -2.423083037137985229e-01 -2.128318101167678833e-01
9.390049427747726440e-02 -2.736451923847198486e-01 -1.222339048981666565e-01 -3.897109329700469971e-01 4.161425232887268066e-01 -2.207230962812900543e-02 5.952571332454681396e-02 -3.499719128012657166e-02 -2.168709039688110352e-01 -4.655648022890090942e-02 -2.074856162071228027e-01 8.013173192739486694e-02 -6.622952967882156372e-02 9.376751631498336792e-02 -1.023158505558967590e-01 -2.901508212089538574e-01 -2.403057515621185303e-01 2.851837277412414551e-01 1.974737793207168579e-01 -1.377355158329010010e-01 4.413260519504547119e-02 8.363477885723114014e-02 -2.266143560409545898e-01 -7.302156090736389160e-02 1.653444604016840458e-03 1.237713918089866638e-01 3.353196382522583008e-02 -1.164473220705986023e-01 4.117248952388763428e-02 -1.700046211481094360e-01 -2.011238485574722290e-01 -2.867998927831649780e-02
-3.103025853633880615e-01 -8.374885469675064087e-02 -1.712176650762557983e-01 9.654718637466430664e-02 5.212382599711418152e-02 3.225332871079444885e-02 1.231649965047836304e-01 -5.633093789219856262e-02 -7.179293036460876465e-02 7.037214189767837524e-02 1.050945892930030823e-01 2.862429916858673096e-01 -3.140200972557067871e-01 1.789997667074203491e-01 -3.183833062648773193e-01 -2.127526551485061646e-01 -1.498567163944244385e-01 -7.350213825702667236e-02 1.726828664541244507e-01 7.163438200950622559e-02 1.416096240282058716e-01 2.068436890840530396e-01 -1.513174027204513550e-01 8.335297554731369019e-02 -4.248815178871154785e-01 -1.647291779518127441e-01 -1.080992668867111206e-01 -3.438771888613700867e-02 9.333522617816925049e-02 -6.039549130946397781e-03 -2.648205459117889404e-01 -2.637326158583164215e-02
-1.016222611069679260e-01 -2.618847787380218506e-01 5.110122263431549072e-02 -1.963711231946945190e-01 4.990293681621551514e-01 -2.747887670993804932e-01 1.692772284150123596e-02 2.366927824914455414e-02 -1.422581076622009277e-01 2.095660865306854248e-01 -1.124152317643165588e-01 -1.434143446385860443e-02 -7.682274281978607178e-02 -2.801639437675476074e-01 -2.579104527831077576e-02 -5.050582066178321838e-02 1.142287850379943848e-01 1.513835787773132324e-01 2.096107006072998047e-01 -2.302050888538360596e-01 1.387795209884643555e-01 1.729124784469604492e-01 -3.987716976553201675e-03 -1.978816464543342590e-02 -3.360569775104522705e-01 -1.916249096393585205e-01 7.424014061689376831e-02 -6.461201608180999756e-02 2.463980764150619507e-02 -1.272101402282714844e-01 8.286347985267639160e-02 -1.564096808433532715e-01
-8.000719547271728516e-02 2.506695985794067383e-01 -1.177133470773696899e-01 -1.494842320680618286e-01 1.450531333684921265e-01 -6.813533604145050049e-02 -3.562721237540245056e-02 -1.692725270986557007e-01 -1.951504349708557129e-01 -9.396859444677829742e-03 7.422479242086410522e-02 -7.493718992918729782e-03 -1.177571788430213928e-01 -1.246700361371040344e-01 -1.107709780335426331e-01 -2.929283678531646729e-01 2.434552414342761040e-03 1.358201727271080017e-02 3.369261920452117920e-01 1.470660418272018433e-01 8.834052830934524536e-02 -1.831358373165130615e-01 -2.947982847690582275e-01 3.352450728416442871e-01 8.150085061788558960e-02 -2.287115901708602905e-01 1.919156461954116821e-01 -2.271063327789306641e-01 1.009007822722196579e-02 -7.070579379796981812e-02 -3.433479070663452148e-01 1.463111042976379395e-01
-4.349694773554801941e-02 -5.331742390990257263e-02 -1.599597781896591187e-01 -1.880805939435958862e-01 1.724044531583786011e-01 1.174308061599731445e-01 2.066283226013183594e-01 -1.528133749961853027e-01 4.090712592005729675e-02 2.891818583011627197e-01 -2.731754779815673828e-01 -3.212435171008110046e-02 -2.954382896423339844e-01 -1.074298843741416931e-01 -3.315463289618492126e-02 -1.669616252183914185e-01 1.386019680649042130e-02 1.444448083639144897e-01 3.074456155300140381e-01 -3.317558467388153076e-01 9.276804327964782715e-02 1.427124440670013428e-01 -3.401874303817749023e-01 1.998908966779708862e-01 -1.525348573923110962e-01 -1.930814683437347412e-01 -4.561476409435272217e-03 3.567945584654808044e-02 -7.556167244911193848e-02 -2.214468866586685181e-01 -5.504480563104152679e-03 9.523271769285202026e-02
-3.151368498802185059e-01 -1.117133796215057373e-01 -3.834927082061767578e-02 -3.850421905517578125e-01 2.287737727165222168e-01 -8.928811550140380859e-02 -2.477224729955196381e-02 1.243489086627960205e-01 -1.308244019746780396e-01 6.251966953277587891e-02 -1.213176771998405457e-01 2.547039184719324112e-03 -1.154563799500465393e-01 -6.039598584175109863e-02 -2.664263173937797546e-02 -2.863664627075195312e-01 -9.867352992296218872e-02 8.289683610200881958e-02 1.492352318018674850e-02 -2.033548355102539062e-01 1.608669385313987732e-02 -1.024357602000236511e-02 -8.047409355640411377e-02 3.747453689575195312e-01 -1.448580902069807053e-02 -1.690400689840316772e-01 5.574200302362442017e-02 -4.107838571071624756e-01 1.731270551681518555e-01 -1.896829456090927124e-01 -2.228646278381347656e-01 -7.027669996023178101e-02
-9.456803090870380402e-03 -2.416819520294666290e-02 9.721449017524719238e-02 8.953915536403656006e-02 -2.238573879003524780e-02 -2.964211702346801758e-01 1.535905599594116211e-01 8.137888461351394653e-02 -5.084219947457313538e-02 1.918361485004425049e-01 2.662061154842376709e-01 1.810594499111175537e-01 -1.919829994440078735e-01 -5.468862503767013550e-02 -4.495174810290336609e-02 -3.252874016761779785e-01 1.536117047071456909e-01 1.737569123506546021e-01 2.409346550703048706e-01 -7.140222936868667603e-02 3.502741083502769470e-02 2.133631333708763123e-02 -2.119614183902740479e-01 2.606388628482818604e-01 -3.301123380661010742e-01 -3.574187457561492920e-01 2.883159555494785309e-02 -3.046539379283785820e-03 5.782536417245864868e-02 -9.727062284946441650e-02 -2.999936342239379883e-01 2.686214633285999298e-02
-2.077919095754623413e-01 2.582815587520599365e-01 -1.048706024885177612e-01 -3.038577139377593994e-01 1.444851905107498169e-01 1.434362530708312988e-01 -1.342380195856094360e-01 -2.339129745960235596e-01 -1.533014047890901566e-02 5.361154675483703613e-02 -3.251096308231353760e-01 -3.915335983037948608e-02 -3.701843023300170898e-01 1.059788838028907776e-01 -1.245889514684677124e-01 -2.268523424863815308e-01 9.529821574687957764e-02 5.084174871444702148e-02 2.492411583662033081e-01 1.874947920441627502e-02 2.734555602073669434e-01 8.080979436635971069e-02 -1.744947284460067749e-01 1.961371749639511108e-01 -2.283257991075515747e-01 4.894735664129257202e-02 -1.441967487335205078e-01 -2.691137231886386871e-02 9.552906453609466553e-02 -9.295404702425003052e-02 -3.905982524156570435e-02 1.652479320764541626e-01
9.403008967638015747e-03 1.652941107749938965e-01 -1.853113323450088501e-01 9.826974943280220032e-03 5.915860086679458618e-02 3.575664386153221130e-02 2.420946061611175537e-01 2.470689713954925537e-01 -1.647061407566070557e-01 -1.822659969329833984e-01 2.540004812180995941e-02 -7.759388536214828491e-02 1.554736588150262833e-02 1.015689447522163391e-01 -3.944397568702697754e-01 -2.514853477478027344e-01 -5.830985307693481445e-02 1.391912996768951416e-01 8.964691311120986938e-02 -1.432709693908691406e-01 1.948822587728500366e-01 3.984870016574859619e-02 -6.933113932609558105e-02 2.197523862123489380e-01 -1.145145297050476074e-01 -2.701096534729003906e-01 -8.575081825256347656e-02 1.345431655645370483e-01 1.413214057683944702e-01 -7.032305747270584106e-02 -3.879060149192810059e-01 2.939431369304656982e-01
9.944748878479003906e-02 2.854637056589126587e-02 -2.695897221565246582e-01 1.066692918539047241e-01 -6.508095562458038330e-02 -2.471585869789123535e-01 1.922722905874252319e-01 3.333722800016403198e-02 -8.717071264982223511e-02 5.852270498871803284e-02 1.352008730173110962e-01 -4.226291775703430176e-01 -3.037020266056060791e-01 3.798550367355346680e-02 -5.534797161817550659e-02 -3.000233471393585205e-01 5.652052909135818481e-02 1.583863794803619385e-01 9.050110727548599243e-02 1.936434023082256317e-02 1.323575973510742188e-01 -1.390230357646942139e-01 -2.150601893663406372e-01 1.634249091148376465e-01 -1.941812932491302490e-01 -1.736721545457839966e-01 9.687746874988079071e-03 -1.007717698812484741e-01 1.893568933010101318e-01 -6.455232948064804077e-02 -3.418809175491333008e-01 1.596507579088211060e-01
-2.527693808078765869e-01 8.848641067743301392e-02 -2.034460455179214478e-01 -2.792250514030456543e-01 1.884833127260208130e-01 3.119843900203704834e-01 -1.969361491501331329e-02 -2.973662018775939941e-01 -1.061118170619010925e-01 3.624426424503326416e-01 -9.768229722976684570e-02 3.920542821288108826e-02 -2.952554523944854736e-01 -1.748071163892745972e-01 -3.568746149539947510e-02 -2.582570612430572510e-01 1.638360768556594849e-01 1.555876433849334717e-01 2.189568877220153809e-01 -1.332563348114490509e-02 1.032321974635124207e-01 1.309326142072677612e-01 -1.178731098771095276e-01 1.545134037733078003e-01 -1.768420040607452393e-01 -1.707367002964019775e-01 1.788144372403621674e-02 -3.496206924319267273e-02 7.181249558925628662e-02 -1.077555641531944275e-01 -3.894453123211860657e-02 5.338621884584426880e-02
-5.229896306991577148e-02 2.480354718863964081e-02 2.700679190456867218e-02 1.083119064569473267e-01 -8.067729324102401733e-02 -2.802215814590454102e-01 -1.225251355208456516e-03 1.971101015806198120e-01 -1.652361899614334106e-01 7.732531428337097168e-02 1.959166023880243301e-03 -2.395942956209182739e-01 4.057185724377632141e-02 -8.040682226419448853e-02 -1.774200350046157837e-01 -1.661254167556762695e-01 -4.791659861803054810e-02 1.926598846912384033e-01 1.052534878253936768e-01 -1.654741317033767700e-01 8.416924625635147095e-02 9.268796443939208984e-02 -1.803434193134307861e-01 -1.675948314368724823e-02 -3.015650510787963867e-01 -5.691515207290649414e-01 -5.418968200683593750e-02 -1.271825730800628662e-01 3.506068140268325806e-02 -2.149861454963684082e-01 -2.808393537998199463e-01 1.255537867546081543e-01
-1.355360001325607300e-01 -2.750718966126441956e-02 -1.232204586267471313e-01 -4.557147920131683350e-01 6.786400079727172852e-02 -1.259243190288543701e-01 5.762477591633796692e-02 9.359650313854217529e-03 6.980056315660476685e-02 2.257455438375473022e-01 -7.083777338266372681e-02 1.107842773199081421e-01 -1.706949025392532349e-01 7.811678946018218994e-02 7.993969321250915527e-02 -1.184010952711105347e-01 1.539932787418365479e-01 3.164795935153961182e-01 -6.755395978689193726e-02 -1.786238551139831543e-01 -8.020156063139438629e-03 2.822492420673370361e-01 -4.211074709892272949e-01 1.561433821916580200e-02 -3.950429148972034454e-03 -7.334508746862411499e-02 -2.870998978614807129e-01 -5.883966013789176941e-02 -6.696748733520507812e-02 5.606808699667453766e-03 -1.730072796344757080e-01 2.489821165800094604e-01
-1.420618444681167603e-01 1.661020368337631226e-01 2.495543286204338074e-02 -5.959805101156234741e-02 -8.112599700689315796e-02 -1.852539950050413609e-03 -1.243876479566097260e-02 -2.885522544384002686e-01 -3.942807614803314209e-01 2.037617415189743042e-01 1.008947640657424927e-01 -2.090804465115070343e-02 -2.166789323091506958e-01 3.409273177385330200e-02 -5.631900578737258911e-02 -2.102777734398841858e-02 1.303145587444305420e-01 -2.767791785299777985e-02 -8.043942041695117950e-03 -8.090562373399734497e-02 3.201744854450225830e-01 1.008669137954711914e-01 -6.671472638845443726e-02 -7.129502296447753906e-02 -5.373923182487487793e-01 -3.027083575725555420e-01 -1.467052400112152100e-01 -1.906735636293888092e-02 5.924771353602409363e-02 -1.206105500459671021e-01 -1.632734239101409912e-01 7.162810862064361572e-02
7.798054069280624390e-02 2.794937193393707275e-01 -1.159353777766227722e-01 -2.307642847299575806e-01 3.674472100101411343e-04 -9.060347080230712891e-02 2.353775054216384888e-01 -2.186903655529022217e-01 -2.756108343601226807e-01 1.157455071806907654e-01 -3.059253655374050140e-02 -1.038880646228790283e-01 -9.712483733892440796e-02 3.769811242818832397e-02 -1.460697203874588013e-01 -2.198215872049331665e-01 5.782780796289443970e-02 2.060835212469100952e-01 2.186028063297271729e-01 -1.441733818501234055e-02 -3.442275803536176682e-03 -1.492802947759628296e-01 -2.361675910651683807e-02 -1.958703696727752686e-01 7.282233238220214844e-02 -2.771550714969635010e-01 -1.870092153549194336e-01 1.027137320488691330e-02 3.072779476642608643e-01 2.399379611015319824e-01 -1.945682913064956665e-01 3.065959811210632324e-01
-5.184975266456604004e-02 -7.316370308399200439e-02 1.713443361222743988e-02 1.119255349040031433e-01 -8.599936030805110931e-03 -5.159388110041618347e-02 1.801624745130538940e-01 -2.528975903987884521e-01 -1.340190619230270386e-01 1.560647934675216675e-01 -1.409988254308700562e-01 -1.496538817882537842e-01 -2.008497118949890137e-01 -1.024093255400657654e-01 -1.049164012074470520e-01 -3.248058855533599854e-01 -4.686203598976135254e-02 3.281047940254211426e-01 2.897424101829528809e-01 2.998236119747161865e-01 3.028714954853057861e-01 -1.170040592551231384e-01 -3.020021915435791016e-01 7.860391587018966675e-02 5.086967349052429199e-02 -2.200565785169601440e-01 -1.162682473659515381e-02 -1.554344594478607178e-01 5.890064314007759094e-02 4.846078902482986450e-02 -1.820922195911407471e-01 1.651533693075180054e-01
-3.537645190954208374e-02 -8.775489777326583862e-02 6.169744580984115601e-02 -9.886755049228668213e-02 1.200556010007858276e-01 -4.239147156476974487e-02 6.491240113973617554e-02 -1.364646828733384609e-03 -2.045201361179351807e-01 1.855856925249099731e-01 -1.412013471126556396e-01 -5.509736016392707825e-03 -5.120884161442518234e-03 -2.351984232664108276e-01 -9.961347281932830811e-02 -2.564685642719268799e-01 -7.873819768428802490e-02 2.560640871524810791e-01 2.625968456268310547e-01 -3.737413138151168823e-02 1.696289889514446259e-02 -1.698168814182281494e-01 -2.022389620542526245e-01 1.877633631229400635e-01 1.058977469801902771e-01 -3.887019753456115723e-01 -1.673523150384426117e-02 -1.050512678921222687e-02 -1.597608923912048340e-01 -9.046300314366817474e-03 -4.168007969856262207e-01 3.468894064426422119e-01
1.014207899570465088e-01 1.372600048780441284e-01 8.695918321609497070e-02 -3.141854889690876007e-03 1.432094275951385498e-01 6.340115517377853394e-02 -1.398601680994033813e-01 -4.824091121554374695e-02 -1.072214618325233459e-01 -3.629890456795692444e-02 -1.403587311506271362e-01 -8.756638318300247192e-02 4.894669353961944580e-02 -1.779159903526306152e-01 -9.525399655103683472e-02 -2.634693384170532227e-01 -8.625733852386474609e-02 3.417179882526397705e-01 2.509540319442749023e-01 1.792136132717132568e-01 4.577296599745750427e-02 -1.407895833253860474e-01 -1.710872948169708252e-01 1.649622023105621338e-01 -2.007700502872467041e-01 -3.782462179660797119e-01 -6.423946004360914230e-03 -1.303841173648834229e-01 1.145934090018272400e-01 -1.218294501304626465e-01 -4.221857786178588867e-01 2.445838898420333862e-01
-6.062070280313491821e-02 2.164465188980102539e-02 -2.175410985946655273e-01 2.926284261047840118e-02 -3.212204203009605408e-02 9.549644589424133301e-02 2.221246063709259033e-01 -3.374424949288368225e-02 -2.004923373460769653e-01 2.786481678485870361e-01 9.093689173460006714e-02 -1.474012881517410278e-01 -2.394128739833831787e-01 -2.073930352926254272e-01 -1.664271019399166107e-02 -2.585362493991851807e-01 1.839271187782287598e-01 2.561298608779907227e-01 -9.496510028839111328e-02 -1.527204662561416626e-01 -1.009790878742933273e-02 2.576255798339843750e-01 -3.967628180980682373e-01 1.515996605157852173e-01 -1.903697699308395386e-01 -1.689305156469345093e-01 -7.777218520641326904e-02 -1.176911816000938416e-01 4.972453415393829346e-02 -2.924903333187103271e-01 -8.770530670881271362e-02 -1.127695515751838684e-01
1.299668252468109131e-01 3.563278540968894958e-02 -3.537459671497344971e-01 -6.490251421928405762e-02 1.645017713308334351e-01 -1.843106001615524292e-01 3.170660510659217834e-02 1.061972603201866150e-01 1.441877428442239761e-02 3.378516412340104580e-04 3.007666766643524170e-02 -2.124872058629989624e-01 1.548721492290496826e-01 -7.294815778732299805e-02 -6.354217883199453354e-03 -1.808263361454010010e-01 1.798733323812484741e-01 5.044555664062500000e-02 1.790862977504730225e-01 7.425653189420700073e-02 2.250359803438186646e-01 -9.715565480291843414e-03 -1.545108705759048462e-01 1.247838884592056274e-01 -2.681130468845367432e-01 -2.442234158515930176e-01 -3.543949127197265625e-01 1.351680904626846313e-01 -1.162781417369842529e-01 -4.972393438220024109e-02 -4.544512927532196045e-01 1.014253869652748108e-01
-1.265937834978103638e-01 -3.104477226734161377e-01 -5.803462862968444824e-02 -3.031556606292724609e-01 2.491094022989273071e-01 -2.996760904788970947e-01 2.481499165296554565e-01 4.056340828537940979e-02 -2.353105247020721436e-01 2.535410523414611816e-01 5.670486763119697571e-02 -5.961418524384498596e-02 -3.726479038596153259e-02 4.901597648859024048e-02 -7.724830508232116699e-02 -1.992268711328506470e-01 -4.372655972838401794e-02 3.388861715793609619e-01 3.830856457352638245e-02 -9.667272865772247314e-02 6.809770315885543823e-02 -7.173197809606790543e-04 -6.406112760305404663e-02 2.162296622991561890e-01 -2.198078930377960205e-01 -3.187002539634704590e-01 1.057303622364997864e-01 -8.770232647657394409e-02 5.713206250220537186e-03 -2.187262624502182007e-01 -2.561068907380104065e-02 -3.185781463980674744e-02
-5.786599218845367432e-02 7.670806348323822021e-02 -2.473002374172210693e-01 -1.459102779626846313e-01 1.998323947191238403e-01 -2.290333807468414307e-01 4.195036366581916809e-02 3.338717669248580933e-02 -1.835712343454360962e-01 -2.440665364265441895e-01 -1.367014497518539429e-01 -1.550476551055908203e-01 3.307406231760978699e-02 3.388199582695960999e-02 -1.160752251744270325e-01 -3.603519797325134277e-01 3.922231495380401611e-02 2.297130227088928223e-02 2.600648105144500732e-01 -3.134943172335624695e-02 1.909615099430084229e-01 -5.411505699157714844e-02 3.967582434415817261e-02 -5.345918238162994385e-02 -3.113390132784843445e-02 -1.598927080631256104e-01 4.927303642034530640e-02 -9.816093742847442627e-02 2.351365685462951660e-01 8.190523087978363037e-02 -5.589530467987060547e-01 6.292491406202316284e-02
-1.796390712261199951e-01 1.644036024808883667e-01 3.770272806286811829e-02 -1.278916746377944946e-01 1.865571886301040649e-01 2.399518340826034546e-01 3.048335909843444824e-01 -5.736764892935752869e-02 -1.215172633528709412e-01 2.207823991775512695e-01 -2.725991308689117432e-01 -2.164960093796253204e-02 -1.985874027013778687e-01 -1.113564521074295044e-01 2.679590582847595215e-01 -1.794137656688690186e-01 1.921091675758361816e-01 7.704684138298034668e-02 1.282280236482620239e-01 -1.604408472776412964e-01 4.439301416277885437e-02 -7.090425491333007812e-02 -2.089007943868637085e-01 2.499393522739410400e-01 -3.801120221614837646e-01 -2.701521217823028564e-01 -2.781176008284091949e-02 -6.338818930089473724e-03 -6.642152369022369385e-02 -1.225203052163124084e-01 2.551939524710178375e-02 6.100137531757354736e-02
-1.464146077632904053e-01 -1.260922104120254517e-01 -6.332652270793914795e-02 -6.946646422147750854e-02 1.113903447985649109e-01 1.646251082420349121e-01 1.066351607441902161e-01 -1.266653835773468018e-01 -8.043467253446578979e-02 3.638437390327453613e-01 2.948413491249084473e-01 -7.077753543853759766e-03 -4.054871946573257446e-02 -5.389260128140449524e-03 -6.807950884103775024e-02 -1.746894232928752899e-02 1.830095350742340088e-01 4.015224277973175049e-01 1.607304811477661133e-01 -2.479643374681472778e-01 2.554694712162017822e-01 2.517532408237457275e-01 -1.826775670051574707e-01 -8.554667234420776367e-02 -2.637595534324645996e-01 -7.731296867132186890e-02 -1.848964244127273560e-01 1.718201190233230591e-01 8.381580561399459839e-02 9.126469492912292480e-02 -1.632402986288070679e-01 1.477587074041366577e-01
1.031779199838638306e-01 8.481705933809280396e-02 4.914893303066492081e-03 -7.506395876407623291e-02 1.929708868265151978e-01 3.763851150870323181e-02 1.506804227828979492e-01 1.776332408189773560e-01 -2.762359380722045898e-01 1.850470006465911865e-01 3.965335339307785034e-02 -2.344483882188796997e-01 -2.945405244827270508e-01 2.150856703519821167e-02 -1.991597414016723633e-01 -3.098377585411071777e-01 4.082756489515304565e-02 5.651749297976493835e-02 4.045431613922119141e-01 -1.787911206483840942e-01 7.777746021747589111e-02 -8.111064136028289795e-02 -2.927947789430618286e-03 5.131823569536209106e-02 -2.404239773750305176e-01 1.338983923196792603e-01 6.075153872370719910e-02 1.313238777220249176e-02 2.081076353788375854e-01 -1.304697543382644653e-01 -1.591216623783111572e-01 -3.355913758277893066e-01
-8.292609453201293945e-02 -1.573336869478225708e-01 -1.093726530671119690e-01 -1.480793058872222900e-01 3.088766336441040039e-01 7.635873556137084961e-02 1.854332238435745239e-01 -1.110425516963005066e-01 -2.372524142265319824e-01 7.962942868471145630e-02 -2.228363230824470520e-02 -1.943197548389434814e-01 -8.925240486860275269e-02 -6.471080332994461060e-02 -2.799519896507263184e-01 -2.395534962415695190e-01 1.877496391534805298e-01 8.133620768785476685e-02 -1.587021201848983765e-01 -1.329286992549896240e-01 -8.463696390390396118e-02 -3.798093497753143311e-01 -8.013392984867095947e-02 2.897785007953643799e-01 -2.564313709735870361e-01 -1.065284758806228638e-01 1.186984358355402946e-03 -1.855952292680740356e-01 3.210385516285896301e-02 -1.488296389579772949e-01 -1.534024029970169067e-01 2.300657927989959717e-01
3.609369322657585144e-02 -1.317127496004104614e-01 -6.883074343204498291e-02 -1.490967571735382080e-01 1.842073053121566772e-01 -9.506774693727493286e-02 -1.361146718263626099e-01 1.967133432626724243e-01 -1.876964569091796875e-01 -6.186778470873832703e-02 4.896305873990058899e-02 -1.246765330433845520e-01 1.082634669728577137e-03 -6.448730081319808960e-02 -3.466073796153068542e-02 -1.190123185515403748e-01 1.862077265977859497e-01 3.578060865402221680e-01 1.647702008485794067e-01 1.964228302240371704e-01 -2.405058220028877258e-02 -1.931864917278289795e-01 -1.458281092345714569e-02 -2.046165764331817627e-01 -4.356887042522430420e-01 -4.562828242778778076e-01 -1.742299646139144897e-01 -1.572180986404418945e-01 7.056540995836257935e-02 1.054976955056190491e-01 -6.073566619306802750e-03 -3.944540861994028091e-03
-5.961165949702262878e-02 1.491924375295639038e-01 -3.294598311185836792e-02 -6.428696215152740479e-02 1.365167051553726196e-01 -2.417084947228431702e-02 6.602434068918228149e-02 -4.662998020648956299e-02 -1.942414641380310059e-01 2.268092334270477295e-01 6.875691562891006470e-02 4.067422449588775635e-02 -8.977033197879791260e-02 -2.914972603321075439e-01 -1.540016829967498779e-01 -1.415460258722305298e-01 2.071022689342498779e-01 2.867221459746360779e-02 -2.116182446479797363e-01 -1.538368314504623413e-01 1.267473995685577393e-01 -1.170162558555603027e-01 -3.697829842567443848e-01 -2.276330590248107910e-01 -3.778946697711944580e-01 -2.077935785055160522e-01 1.470109820365905762e-01 3.170574083924293518e-02 3.388590514659881592e-01 -1.689468771219253540e-01 -1.535833477973937988e-01 -6.962960213422775269e-02
2.974945306777954102e-01 -9.741695225238800049e-02 -2.342641353607177734e-01 -1.302764862775802612e-01 1.194342970848083496e-01 -8.412946015596389771e-02 1.588041931390762329e-01 1.916539669036865234e-02 -9.359084814786911011e-02 9.830982983112335205e-02 -9.288122877478599548e-03 -1.441967189311981201e-01 7.733464241027832031e-02 1.424735933542251587e-01 1.156439185142517090e-01 -1.330233961343765259e-01 2.002507150173187256e-01 2.012871801853179932e-01 8.203983306884765625e-02 -1.433393657207489014e-01 3.172398209571838379e-01 -2.609026432037353516e-01 -2.543390393257141113e-01 -9.252326935529708862e-02 -4.593634232878684998e-02 -5.394309014081954956e-02 -2.870455086231231689e-01 -3.220018371939659119e-02 2.302895635366439819e-01 1.490876525640487671e-01 -3.166850805282592773e-01 -2.696671783924102783e-01
-1.907035857439041138e-01 2.062443643808364868e-01 9.942617267370223999e-03 -1.487774401903152466e-01 -6.089188158512115479e-03 2.176414132118225098e-01 1.665668189525604248e-01 -2.494820803403854370e-01 6.091692671179771423e-02 1.090733930468559265e-01 2.949529886245727539e-02 -1.788880228996276855e-01 -5.889664590358734131e-02 2.054724842309951782e-01 -2.306667715311050415e-02 -4.920180886983871460e-02 1.501823961734771729e-02 4.011991918087005615e-01 1.470115184783935547e-01 -1.857586055994033813e-01 2.275547385215759277e-01 -2.567024528980255127e-01 -3.944046199321746826e-01 1.319334506988525391e-01 3.881856054067611694e-02 -1.305163353681564331e-01 3.505890443921089172e-02 -2.706327438354492188e-01 -4.531780257821083069e-02 -2.750972844660282135e-02 -1.665902137756347656e-01 1.811979413032531738e-01
-2.397835105657577515e-01 -3.953239694237709045e-02 -1.648663878440856934e-01 -1.926585137844085693e-01 3.285554349422454834e-01 -2.088547945022583008e-01 9.590119123458862305e-02 1.109312176704406738e-01 -2.572241425514221191e-01 8.379162102937698364e-02 -1.600775122642517090e-02 2.629828751087188721e-01 2.215966954827308655e-02 -1.613524556159973145e-02 2.364940568804740906e-02 -3.230019509792327881e-01 -3.804493322968482971e-02 1.942774653434753418e-01 -1.505931317806243896e-01 -2.201132923364639282e-01 1.088188067078590393e-01 -1.931886002421379089e-02 -1.793310791254043579e-01 2.627214789390563965e-01 -9.757921099662780762e-02 -1.582665555179119110e-02 1.179899722337722778e-01 -3.226546049118041992e-01 1.222710758447647095e-01 -2.919641695916652679e-02 -2.192103713750839233e-01 -1.998914331197738647e-01
-1.111278235912322998e-01 -4.070409387350082397e-02 -8.116841316223144531e-02 -1.074635908007621765e-01 -1.867862232029438019e-02 -2.557763457298278809e-02 6.561089307069778442e-02 -2.340109273791313171e-02 2.161404639482498169e-01 2.018152624368667603e-01 2.450896948575973511e-01 -1.294941306114196777e-01 1.858073770999908447e-01 -1.040438860654830933e-01 6.960100680589675903e-02 -2.687239050865173340e-01 1.122064068913459778e-01 3.497196435928344727e-01 1.030936613678932190e-01 -1.757502853870391846e-01 1.261635124683380127e-01 -3.210531175136566162e-02 -3.250578343868255615e-01 5.748883262276649475e-02 -1.661083400249481201e-01 1.746782660484313965e-02 -4.003142416477203369e-01 -5.292692780494689941e-02 2.454374879598617554e-01 -2.963638305664062500e-01 -5.068185739219188690e-03 1.842249929904937744e-01
-8.910498023033142090e-02 2.186297029256820679e-01 -1.369404941797256470e-01 -2.505387663841247559e-01 7.266195118427276611e-02 -3.820037543773651123e-01 4.446921870112419128e-02 3.160318825393915176e-03 3.873604163527488708e-02 -4.014271870255470276e-02 -1.634098291397094727e-01 1.422650068998336792e-01 1.307693719863891602e-01 3.443950042128562927e-02 -1.782198101282119751e-01 1.904081851243972778e-01 1.315677613019943237e-01 3.995299637317657471e-01 2.487801462411880493e-01 -6.384088099002838135e-02 -1.118221431970596313e-01 -3.082265853881835938e-01 -6.941597163677215576e-02 1.422369033098220825e-01 -7.762047648429870605e-02 -3.818077445030212402e-01 -4.125744104385375977e-02 -1.399492025375366211e-01 4.284650087356567383e-02 -1.215680874884128571e-02 -8.583707362413406372e-02 1.236350908875465393e-01
1.601836979389190674e-01 1.043985188007354736e-01 -8.099602907896041870e-02 2.345412410795688629e-02 2.142169773578643799e-01 1.353523135185241699e-01 -1.658446900546550751e-02 -1.002749502658843994e-01 -8.699484914541244507e-02 2.083181291818618774e-01 -7.721174188191071153e-05 9.920174628496170044e-02 -5.331921204924583435e-02 4.384379461407661438e-02 -2.368224598467350006e-02 -3.314453661441802979e-01 -1.186963766813278198e-01 2.306976914405822754e-01 5.583229288458824158e-02 9.652342647314071655e-02 3.266927301883697510e-01 -1.825647354125976562e-01 -1.841274946928024292e-01 2.861448526382446289e-01 -1.012340709567070007e-01 -3.681514561176300049e-01 -1.167695596814155579e-01 -8.078823983669281006e-02 -4.636720567941665649e-02 -8.565068244934082031e-02 -2.734616994857788086e-01 3.464214801788330078e-01
-8.871094137430191040e-02 1.157699078321456909e-01 -2.429381199181079865e-02 -8.266138285398483276e-02 -1.251017600297927856e-01 -1.219176352024078369e-01 2.991901896893978119e-02 1.557246297597885132e-01 -7.877334952354431152e-02 3.280907571315765381e-01 -1.650643646717071533e-01 -1.990502625703811646e-01 -4.259079694747924805e-02 -8.005820214748382568e-02 -1.997124552726745605e-01 -1.394884884357452393e-01 -2.488843500614166260e-01 1.350892931222915649e-01 7.768946141004562378e-02 2.381490170955657959e-02 1.088140085339546204e-01 -1.177377775311470032e-01 -2.521990239620208740e-01 1.312070786952972412e-01 -1.566442847251892090e-01 -4.441618919372558594e-01 -3.917215391993522644e-02 1.303477883338928223e-01 2.731950879096984863e-01 -7.273702323436737061e-02 -3.758169412612915039e-01 -1.119774058461189270e-01
4.317196831107139587e-02 -1.201362088322639465e-01 8.058013767004013062e-02 2.130884081125259399e-01 8.325630426406860352e-02 -1.545420736074447632e-01 3.842691332101821899e-02 -2.512569166719913483e-02 -2.151620686054229736e-01 6.242251023650169373e-02 2.835316061973571777e-01 -3.567354381084442139e-02 -1.770071089267730713e-01 -6.225252896547317505e-02 -2.535838186740875244e-01 -1.178570911288261414e-01 -2.353638969361782074e-02 4.732990637421607971e-02 2.988803684711456299e-01 -1.743234694004058838e-01 2.244199365377426147e-01 1.252695322036743164e-01 -2.536054849624633789e-01 -1.404385119676589966e-01 -2.263468056917190552e-01 -3.360267281532287598e-01 -1.636086255311965942e-01 -1.240847334265708923e-01 1.069622263312339783e-01 -1.746266335248947144e-01 -1.842430084943771362e-01 3.143638670444488525e-01
-7.066535949707031250e-02 -3.646411746740341187e-02 -1.901784390211105347e-01 4.955604672431945801e-02 -5.018889158964157104e-02 -4.354739561676979065e-02 1.752480417490005493e-01 -7.171840220689773560e-02 -4.541191458702087402e-01 4.397224262356758118e-02 2.965537607669830322e-01 -3.318326175212860107e-01 -1.114934310317039490e-02 4.194759204983711243e-02 1.070965677499771118e-01 -2.364709228277206421e-01 -7.519187778234481812e-02 -2.147018909454345703e-03 1.109426394104957581e-01 -3.036352992057800293e-02 1.260253041982650757e-01 -1.215061172842979431e-01 -2.641131579875946045e-01 -1.312095951288938522e-02 -2.739849984645843506e-01 -3.224282264709472656e-01 -2.658692002296447754e-01 9.857856668531894684e-03 1.561421528458595276e-02 -1.259007155895233154e-01 -2.162634134292602539e-01 8.459953963756561279e-02
-5.832390487194061279e-02 -1.247457340359687805e-01 -5.333134904503822327e-02 -3.765973150730133057e-01 2.002580463886260986e-01 -8.661030977964401245e-02 2.996971271932125092e-02 1.775147169828414917e-01 -1.225202083587646484e-01 -2.956614829599857330e-02 -2.843738533556461334e-02 1.287094950675964355e-01 -2.279139459133148193e-01 1.202498897910118103e-01 3.794987499713897705e-02 -8.925310522317886353e-02 -9.272546321153640747e-02 3.479324877262115479e-01 -2.187091857194900513e-02 -7.961864769458770752e-02 1.029586791992187500e-01 -1.538961678743362427e-01 -1.796543151140213013e-01 -2.162236196454614401e-04 -3.020699620246887207e-01 -3.559160232543945312e-01 6.944589316844940186e-02 -4.070413410663604736e-01 9.945350140333175659e-02 -5.675981938838958740e-02 -1.323826760053634644e-01 -1.586918532848358154e-01
1.013900246471166611e-02 -2.129862010478973389e-01 -1.785044670104980469e-01 -1.940935552120208740e-01 1.926674842834472656e-01 -2.329532057046890259e-01 -3.491998612880706787e-01 1.857551336288452148e-01 -2.853729128837585449e-01 6.375273317098617554e-02 -1.398009657859802246e-01 6.425996869802474976e-02 4.554675519466400146e-02 -2.531534433364868164e-01 -1.968435496091842651e-01 -2.002669274806976318e-01 -6.847468670457601547e-03 1.508340090513229370e-01 2.865127623081207275e-01 9.149766713380813599e-02 6.673063337802886963e-02 -1.084215845912694931e-02 -1.458545625209808350e-01 3.961204551160335541e-03 -3.245677053928375244e-01 1.205911021679639816e-02 -1.033417433500289917e-01 6.743071228265762329e-02 3.448815643787384033e-01 -5.562831833958625793e-02 1.434781681746244431e-02 2.991240471601486206e-02
-1.930627524852752686e-01 3.341607376933097839e-02 1.210362762212753296e-01 -1.429078876972198486e-01 1.545464992523193359e-01 -1.830157041549682617e-01 -2.033330798149108887e-01 -6.515718996524810791e-02 -3.435287252068519592e-02 1.950976550579071045e-01 1.573469340801239014e-01 -1.783533692359924316e-01 1.209042370319366455e-01 7.025142759084701538e-02 -9.342850744724273682e-02 -3.516381680965423584e-01 2.724627405405044556e-02 1.141755580902099609e-01 2.373225092887878418e-01 -1.365502029657363892e-01 3.480808436870574951e-01 4.485113918781280518e-02 3.757990198209881783e-03 -1.160287111997604370e-01 -1.057964190840721130e-01 -3.612133264541625977e-01 4.393002763390541077e-02 -1.534309238195419312e-01 7.272344827651977539e-02 1.281189769506454468e-01 -4.014300405979156494e-01 2.104119025170803070e-02
7.398249208927154541e-02 1.138059273362159729e-01 -1.328525990247726440e-01 7.458687573671340942e-02 1.764454096555709839e-01 -5.334268137812614441e-02 1.826232820749282837e-01 6.576704792678356171e-03 -2.497671246528625488e-01 -5.084229633212089539e-02 -3.933166339993476868e-02 -1.281990855932235718e-02 -4.559974651783704758e-03 -9.216732531785964966e-02 -4.385349154472351074e-02 -3.424691557884216309e-01 -1.704071909189224243e-01 2.063368260860443115e-01 2.574503421783447266e-01 1.014532446861267090e-01 2.678540647029876709e-01 -1.927338540554046631e-01 -8.050367981195449829e-02 2.907007634639739990e-01 -2.137941122055053711e-01 -3.238731622695922852e-01 3.423146903514862061e-02 7.128911465406417847e-02 -4.477683082222938538e-02 -8.513909578323364258e-02 -4.098894596099853516e-01 1.199984028935432434e-01
-2.186463475227355957e-01 3.625388443470001221e-02 -2.331913411617279053e-01 -2.512000203132629395e-01 3.136804103851318359e-01 1.658687144517898560e-01 7.093515247106552124e-02 -7.236853986978530884e-02 -1.417336314916610718e-01 2.487788498401641846e-01 -1.949471831321716309e-01 -2.813826315104961395e-02 -3.684032261371612549e-01 -5.479675903916358948e-02 1.833085529506206512e-02 -8.848257362842559814e-02 1.487006098031997681e-01 8.812898397445678711e-02 2.133001089096069336e-01 -2.326771765947341919e-01 -5.156019702553749084e-02 1.250763088464736938e-01 -2.790450453758239746e-01 1.148449778556823730e-01 -2.019363194704055786e-01 -2.952191531658172607e-01 7.861024886369705200e-02 -1.119103878736495972e-01 6.319884210824966431e-02 -1.531405597925186157e-01 8.094467222690582275e-02 -1.002598702907562256e-01
-1.085423156619071960e-01 8.633728325366973877e-02 -7.889726012945175171e-02 -8.288051933050155640e-02 1.895393058657646179e-02 -7.648210227489471436e-02 8.909765630960464478e-02 6.059935316443443298e-02 -1.957579851150512695e-01 -8.780879527330398560e-02 2.443158626556396484e-02 -6.879004091024398804e-02 1.922675073146820068e-01 5.737972632050514221e-02 -8.674842864274978638e-02 -1.402893215417861938e-01 9.773752838373184204e-02 1.481230556964874268e-01 2.834737598896026611e-01 1.532739549875259399e-01 3.444755077362060547e-01 1.788819879293441772e-01 -6.345595419406890869e-02 -1.310815215110778809e-01 1.537618786096572876e-01 -3.832310736179351807e-01 -2.673362754285335541e-02 -3.925651609897613525e-01 1.524012386798858643e-01 -2.844399809837341309e-01 -2.813978493213653564e-01 1.231363415718078613e-01
-6.455935537815093994e-02 1.777348369359970093e-01 1.407325826585292816e-02 -4.403417110443115234e-01 1.158007681369781494e-01 1.505524069070816040e-01 -9.738688915967941284e-02 1.910713016986846924e-01 -1.314662098884582520e-01 -3.369708359241485596e-02 2.370160669088363647e-01 -2.898125052452087402e-01 5.639755725860595703e-02 6.579181551933288574e-02 -1.406041681766510010e-01 -4.688719660043716431e-02 6.384974718093872070e-02 1.712610274553298950e-01 1.272628642618656158e-02 -1.728920191526412964e-01 3.089714050292968750e-02 -1.087035387754440308e-01 -2.966960668563842773e-01 2.995364367961883545e-01 -2.769634127616882324e-01 -2.702458798885345459e-01 -3.455136343836784363e-02 -2.021615356206893921e-01 1.800831407308578491e-01 1.456034630537033081e-01 1.325406366959214211e-03 -2.433370798826217651e-02
-3.379143774509429932e-01 -2.468791306018829346e-01 -9.515004605054855347e-02 -2.023608386516571045e-01 3.318098485469818115e-01 -1.168792173266410828e-01 1.040826737880706787e-01 9.186039865016937256e-02 -1.298165470361709595e-01 1.582478135824203491e-01 -2.704958897083997726e-03 -1.114031374454498291e-01 -1.719385534524917603e-01 -1.823766678571701050e-01 -1.138601545244455338e-02 -2.074498087167739868e-01 -9.791857749223709106e-02 3.642244637012481689e-01 6.851450353860855103e-02 -1.061523705720901489e-01 -2.558617480099201202e-02 7.791190594434738159e-02 -2.025035917758941650e-01 -2.137257158756256104e-02 -3.967403769493103027e-01 -7.745348662137985229e-02 -1.980738900601863861e-02 -1.632565557956695557e-01 7.551281899213790894e-02 -1.974349915981292725e-01 1.422705501317977905e-01 -9.878866374492645264e-02
-9.090587496757507324e-02 9.694861620664596558e-02 -2.205632477998733521e-01 -1.891618072986602783e-01 1.138256564736366272e-01 1.945365779101848602e-02 4.414886608719825745e-02 -1.168448105454444885e-01 -5.191011354327201843e-02 5.208281055092811584e-02 -1.992894560098648071e-01 -2.063194960355758667e-01 -3.103602230548858643e-01 1.018704697489738464e-01 -9.053675085306167603e-02 -3.745384141802787781e-02 3.249897360801696777e-01 1.796351224184036255e-01 3.536780476570129395e-01 5.012268200516700745e-02 2.625695765018463135e-01 2.202908843755722046e-01 -1.732415258884429932e-01 1.412054449319839478e-01 -2.145441770553588867e-01 3.377701342105865479e-02 -1.225869078189134598e-02 2.009185105562210083e-01 3.794462680816650391e-01 -8.696970529854297638e-03 9.269987232983112335e-03 -1.544084679335355759e-02
-4.236647486686706543e-02 6.716354936361312866e-02 9.922216087579727173e-02 -7.645240426063537598e-02 -7.671230286359786987e-02 -1.966922432184219360e-01 -3.239832445979118347e-02 -1.011369153857231140e-01 -3.817458152770996094e-01 -5.771904252469539642e-03 9.755893051624298096e-02 -2.790690585970878601e-02 -3.775045042857527733e-03 -1.956847682595252991e-02 -1.374911051243543625e-02 -1.039270907640457153e-01 2.049967348575592041e-01 -1.909486055374145508e-01 8.886995166540145874e-02 -2.497316002845764160e-01 1.460829228162765503e-01 1.269643753767013550e-01 -2.219059616327285767e-01 -4.806073009967803955e-02 -4.452970623970031738e-01 -2.836525440216064453e-01 -1.954039335250854492e-01 -4.479628428816795349e-02 2.078351676464080811e-01 -6.757096201181411743e-02 -3.436137735843658447e-01 1.793771386146545410e-01
-8.580812811851501465e-02 -1.500181704759597778e-01 -1.258695721626281738e-01 -2.194831669330596924e-01 2.775294482707977295e-01 -1.763804107904434204e-01 1.175223290920257568e-01 2.595183253288269043e-01 -2.712959647178649902e-01 3.782358393073081970e-02 2.135675027966499329e-02 8.020021021366119385e-02 6.684035807847976685e-02 -3.542931377887725830e-02 5.769351124763488770e-02 -3.114470094442367554e-02 -1.208128184080123901e-01 2.631568312644958496e-01 5.235700681805610657e-02 -2.269640415906906128e-01 4.706795141100883484e-02 -1.934763044118881226e-01 -8.479817211627960205e-02 1.737781465053558350e-01 -3.105656504631042480e-01 -2.462113499641418457e-01 4.445070773363113403e-02 -2.932991087436676025e-01 2.550134956836700439e-01 -2.573634386062622070e-01 -1.691611260175704956e-01 -6.918194890022277832e-02
1.102175414562225342e-01 1.586309820413589478e-01 2.183042019605636597e-01 -2.157501280307769775e-01 -3.688272833824157715e-02 -2.181121557950973511e-01 -2.049525827169418335e-01 -1.966576874256134033e-01 -1.809599101543426514e-01 2.855915427207946777e-01 1.856115646660327911e-02 8.638148009777069092e-02 7.046214491128921509e-02 -8.282579481601715088e-02 -8.014165610074996948e-02 -9.116556495428085327e-02 7.010663300752639771e-02 -8.915278129279613495e-03 3.135623931884765625e-01 -6.146308407187461853e-02 1.072043254971504211e-01 2.048166096210479736e-01 -1.236129775643348694e-01 -7.513725012540817261e-02 -2.608776688575744629e-01 -3.231627643108367920e-01 -2.857251465320587158e-01 -3.310830146074295044e-02 3.639816713985055685e-04 -2.050855308771133423e-01 -3.307414650917053223e-01 4.536303132772445679e-02
-1.077420786023139954e-01 3.081301972270011902e-02 -9.757047146558761597e-02 -1.226529479026794434e-01 1.929973959922790527e-01 3.782448172569274902e-02 6.392464786767959595e-02 -1.487589180469512939e-01 -3.049770295619964600e-01 3.805769383907318115e-01 -2.159952372312545776e-02 1.093451082706451416e-01 -4.145072400569915771e-01 2.972822822630405426e-02 -7.283840328454971313e-02 -4.025420919060707092e-02 2.250005006790161133e-01 1.095161288976669312e-01 -5.659302324056625366e-02 -1.380655169486999512e-01 -9.326193481683731079e-02 1.938742846250534058e-01 -2.232398390769958496e-01 3.105728328227996826e-01 -1.246316581964492798e-01 -1.315398961305618286e-01 -1.785919666290283203e-01 -2.329084277153015137e-01 6.128156185150146484e-02 -1.957861483097076416e-01 1.071620434522628784e-01 -1.344493627548217773e-01
-1.467786580324172974e-01 7.855784147977828979e-03 -1.854263097047805786e-01 -4.697544574737548828e-01 2.123429179191589355e-01 -2.141675353050231934e-01 1.198557764291763306e-01 1.689390540122985840e-01 -3.071790337562561035e-01 1.755213737487792969e-01 5.716834962368011475e-02 8.850442618131637573e-02 -2.776050940155982971e-02 4.156906530261039734e-02 1.105269044637680054e-01 -1.466746479272842407e-01 1.344199385493993759e-02 7.697756588459014893e-02 5.588584765791893005e-02 -2.424986362457275391e-01 -1.417238563299179077e-01 -1.296930611133575439e-01 -1.030981838703155518e-01 1.760378628969192505e-01 -6.772983074188232422e-02 -2.279709577560424805e-01 7.598817348480224609e-02 -3.173995912075042725e-01 2.807105481624603271e-01 -1.054689511656761169e-01 -8.626938611268997192e-02 -9.991975128650665283e-02
-8.860896527767181396e-02 2.635175129398703575e-03 -2.339430451393127441e-01 -3.167452514171600342e-01 8.198763430118560791e-02 2.973241172730922699e-02 2.483775615692138672e-01 -9.985903650522232056e-02 6.464959681034088135e-02 -1.128175994381308556e-03 -2.042548060417175293e-01 -9.640827775001525879e-03 -2.514929771423339844e-01 4.867106676101684570e-02 -1.268368959426879883e-01 -2.702208608388900757e-02 3.557981848716735840e-01 1.275321692228317261e-01 1.605753451585769653e-01 2.289800494909286499e-01 3.430248200893402100e-01 1.017080768942832947e-01 -1.319908350706100464e-01 1.017425507307052612e-01 -4.325190186500549316e-01 7.445407658815383911e-02 -9.816935658454895020e-02 4.389268904924392700e-02 1.166476905345916748e-01 -9.540099650621414185e-02 -1.444684118032455444e-01 6.906773149967193604e-02
3.807301446795463562e-02 3.489963114261627197e-01 -1.652311719954013824e-02 -1.556089073419570923e-01 -7.879105210304260254e-02 -1.387720555067062378e-01 2.338080108165740967e-01 -6.179400533437728882e-02 -1.162846013903617859e-01 3.907470107078552246e-01 -1.170909777283668518e-02 -2.275906503200531006e-01 -2.867536544799804688e-01 -2.278331853449344635e-02 -1.556718349456787109e-01 -1.013326644897460938e-01 2.092650393024086952e-03 2.198434174060821533e-01 3.870865404605865479e-01 -3.939145058393478394e-02 -6.528091430664062500e-02 -7.431065198034048080e-03 -7.407230325043201447e-03 2.238602750003337860e-02 7.008340209722518921e-02 -3.044104874134063721e-01 -2.656948007643222809e-02 1.202926859259605408e-01 1.317787319421768188e-01 7.051001489162445068e-02 -3.050707876682281494e-01 1.305824518203735352e-02
-1.192538719624280930e-02 -2.050534635782241821e-01 -8.606254309415817261e-02 -2.722336947917938232e-01 2.920006513595581055e-01 -2.413628697395324707e-01 8.813101798295974731e-02 2.524134889245033264e-02 -5.159016251564025879e-01 2.295820116996765137e-01 -2.846650779247283936e-01 -1.479831933975219727e-01 -1.051213815808296204e-01 5.119547992944717407e-02 5.973580852150917053e-02 -1.038480699062347412e-01 1.166548132896423340e-01 1.563370823860168457e-01 3.230658546090126038e-02 -4.660221561789512634e-02 -5.399521440267562866e-02 -2.527217008173465729e-02 -2.433822751045227051e-01 3.042824938893318176e-02 -9.467475116252899170e-02 -1.138167679309844971e-01 -1.454502493143081665e-01 -2.045897394418716431e-01 4.738664720207452774e-03 -2.048845142126083374e-01 1.566233485937118530e-01 -1.345620602369308472e-01
-1.624335199594497681e-01 -8.185582607984542847e-02 -1.603687107563018799e-01 -1.355182230472564697e-01 1.942214667797088623e-01 1.092337220907211304e-01 1.965799480676651001e-01 6.651540845632553101e-02 -1.123916655778884888e-01 3.730981647968292236e-01 2.165425717830657959e-01 -5.883771926164627075e-02 9.118104726076126099e-02 5.788354575634002686e-02 -1.737224608659744263e-01 7.254310185089707375e-05 1.809962242841720581e-01 2.768169641494750977e-01 -8.214870095252990723e-02 -2.104111164808273315e-01 2.021608799695968628e-01 2.702045738697052002e-01 -1.361741721630096436e-01 1.939023286104202271e-01 -2.803253531455993652e-01 -8.774647116661071777e-02 -2.102544158697128296e-01 5.718456208705902100e-02 -5.506134778261184692e-02 1.858670711517333984e-01 -2.744492590427398682e-01 9.481611847877502441e-02
-5.306871235370635986e-02 1.019091904163360596e-01 -2.492480129003524780e-01 -8.899683505296707153e-02 1.160401403903961182e-01 -1.126757934689521790e-01 8.915961533784866333e-02 -1.124664843082427979e-01 3.974703606218099594e-03 1.349700242280960083e-01 1.377854943275451660e-01 -2.365529388189315796e-01 -1.808736026287078857e-01 1.141965240240097046e-01 -3.416220545768737793e-01 4.029832407832145691e-02 -3.201389014720916748e-01 3.453564345836639404e-01 3.011977076530456543e-01 1.132549643516540527e-01 1.437358558177947998e-01 8.982125669717788696e-02 -1.279718279838562012e-01 9.421917051076889038e-02 -8.856306225061416626e-02 2.029878459870815277e-02 -1.329442113637924194e-01 -1.131386086344718933e-01 2.377961296588182449e-03 -1.935334205627441406e-01 -2.278742790222167969e-01 3.245414495468139648e-01
-2.812451682984828949e-02 -5.530154332518577576e-02 -1.954186707735061646e-01 -9.113775193691253662e-02 1.843737363815307617e-01 -9.979727864265441895e-02 -1.838873326778411865e-01 1.594385504722595215e-01 -2.596611678600311279e-01 -8.529002219438552856e-02 -5.048205330967903137e-02 -1.958649307489395142e-01 1.909854561090469360e-01 6.129840388894081116e-02 -5.689587071537971497e-02 -3.352725207805633545e-01 -1.412746123969554901e-02 2.483825385570526123e-01 3.739238157868385315e-02 -1.791402548551559448e-01 7.465963810682296753e-02 -9.952241927385330200e-02 -5.406738817691802979e-02 -5.634195357561111450e-02 -1.152885407209396362e-01 -3.269818127155303955e-01 -4.670311883091926575e-02 -4.534414503723382950e-03 1.837187111377716064e-01 -3.090367279946804047e-02 -5.454499721527099609e-01 5.820058658719062805e-02
-2.984076440334320068e-01 -9.722010046243667603e-02 -1.004114523530006409e-01 -1.680709570646286011e-01 3.106502890586853027e-01 -8.434470742940902710e-02 8.347109891474246979e-03 -1.901106089353561401e-01 -1.841387003660202026e-01 3.218319714069366455e-01 -1.233208030462265015e-01 4.360617324709892273e-02 -1.623736172914505005e-01 -6.304731965065002441e-02 -2.179977148771286011e-01 9.768720716238021851e-02 8.628501743078231812e-02 3.219830989837646484e-01 -1.690281629562377930e-01 -1.766185611486434937e-01 6.408332381397485733e-03 -1.973353624343872070e-01 4.700705036520957947e-02 2.636500597000122070e-01 -5.257856100797653198e-02 -1.682610660791397095e-01 -7.145988196134567261e-02 -1.969666779041290283e-01 1.060203369706869125e-02 1.041180863976478577e-01 -5.148164555430412292e-02 3.334291279315948486e-01
-1.039461866021156311e-01 -3.861102759838104248e-01 -1.669570654630661011e-01 -2.066493630409240723e-01 1.397417932748794556e-01 -3.783616423606872559e-01 1.677612811326980591e-01 1.289444863796234131e-01 -2.583647668361663818e-01 9.447746723890304565e-02 -5.539758130908012390e-02 -7.098921574652194977e-03 -1.614334881305694580e-01 -7.029001414775848389e-02 -9.605035185813903809e-02 -2.879898250102996826e-01 -2.912129834294319153e-02 1.593940854072570801e-01 3.517323732376098633e-02 -1.212488561868667603e-01 1.666276133619248867e-03 -8.870713412761688232e-02 -1.443023532629013062e-01 2.195034474134445190e-01 -2.383281588554382324e-01 -3.118707537651062012e-01 -3.256984055042266846e-02 -2.449806183576583862e-01 1.156627610325813293e-01 -6.944517791271209717e-02 8.711440861225128174e-02 1.085738744586706161e-02
-1.925857514142990112e-01 3.870710730552673340e-01 -1.230900362133979797e-01 -1.838814616203308105e-01 1.659955680370330811e-01 1.832599937915802002e-01 -1.172875910997390747e-01 -3.404084593057632446e-02 -1.769479215145111084e-01 2.952915430068969727e-01 -2.617301046848297119e-01 -4.725396260619163513e-02 -2.485250085592269897e-01 -3.057993017137050629e-02 4.956971853971481323e-02 -1.588335633277893066e-01 1.829325258731842041e-01 1.779482960700988770e-01 1.051124930381774902e-01 -1.606238633394241333e-01 1.900295913219451904e-01 1.948619484901428223e-01 -8.995705097913742065e-02 5.222437903285026550e-02 -1.294373720884323120e-02 -3.159848600625991821e-02 3.270431980490684509e-02 -3.581005334854125977e-02 4.025784432888031006e-01 -2.277080416679382324e-01 -1.401112601161003113e-02 6.265551596879959106e-02
-9.450967609882354736e-02 5.706959217786788940e-02 2.634217962622642517e-02 4.895656928420066833e-02 2.213156037032604218e-02 -2.351702898740768433e-01 -2.181003540754318237e-01 2.164161503314971924e-01 -1.535155177116394043e-01 -8.239722251892089844e-02 -1.524051725864410400e-01 -1.741428673267364502e-01 -3.988996148109436035e-02 -6.849352270364761353e-02 -2.437331825494766235e-01 -1.944394260644912720e-01 8.548263460397720337e-02 1.860375702381134033e-01 9.831532835960388184e-02 -1.108132749795913696e-01 4.381785094738006592e-01 -1.609246134757995605e-01 -1.393384486436843872e-01 -1.010746136307716370e-01 -2.260610163211822510e-01 -4.149082005023956299e-01 -1.107122451066970825e-01 5.215964093804359436e-02 6.778379529714584351e-02 -2.187196910381317139e-01 -1.968968957662582397e-01 7.933821529150009155e-02
-5.371610820293426514e-02 4.855593666434288025e-02 2.039838284254074097e-01 -2.534602582454681396e-01 2.510926425457000732e-01 2.277440428733825684e-01 3.097019791603088379e-01 -5.137509852647781372e-02 -3.399857580661773682e-01 1.302930116653442383e-01 -8.671234548091888428e-02 -9.288866072893142700e-02 -3.016068935394287109e-01 -3.411498293280601501e-02 -1.198750883340835571e-01 -2.372691482305526733e-01 -6.619118899106979370e-02 2.554973363876342773e-01 3.276970088481903076e-01 -6.042462587356567383e-02 1.359285265207290649e-01 8.566042035818099976e-02 -3.770386055111885071e-02 -4.812051076442003250e-03 -1.079746484756469727e-01 1.510892510414123535e-01 -7.236388325691223145e-02 -1.576366871595382690e-01 2.085938155651092529e-01 6.285916268825531006e-02 -9.602703154087066650e-02 -1.863139718770980835e-01
5.895250011235475540e-03 2.101184874773025513e-01 7.899566739797592163e-02 1.940824538469314575e-01 1.203411817550659180e-01 -9.109426289796829224e-02 -3.099394440650939941e-01 -1.844554692506790161e-01 -6.617474555969238281e-02 2.850831747055053711e-01 9.069921076297760010e-02 1.147467195987701416e-01 -1.785178184509277344e-01 -1.737624406814575195e-01 -1.042342707514762878e-01 4.835283383727073669e-02 2.727312035858631134e-02 1.548530608415603638e-01 2.993596792221069336e-01 1.001020148396492004e-02 -7.722646743059158325e-02 -5.856896936893463135e-02 -5.232213065028190613e-02 -1.100718230009078979e-01 -2.802245616912841797e-01 -3.331651091575622559e-01 -1.870473921298980713e-01 -2.399171143770217896e-01 2.159697413444519043e-01 -1.942408531904220581e-01 -2.675334215164184570e-01 -5.046444013714790344e-03
-1.569950021803379059e-02 -1.084367483854293823e-01 -3.388328105211257935e-02 -2.069183886051177979e-01 1.324373483657836914e-01 2.763109207153320312e-01 -9.136572480201721191e-02 -6.542706489562988281e-02 -1.629407405853271484e-01 2.527103722095489502e-01 -1.334376633167266846e-01 4.070780426263809204e-02 -3.956081718206405640e-02 -2.864777743816375732e-01 -9.914634376764297485e-02 -3.007986396551132202e-02 1.367073059082031250e-01 2.443390339612960815e-02 6.709341704845428467e-02 -2.044848948717117310e-01 -3.235085308551788330e-02 1.502032428979873657e-01 -1.298837214708328247e-01 1.447141319513320923e-01 -5.001513957977294922e-01 -2.080393731594085693e-01 -9.813403338193893433e-02 -2.333297133445739746e-01 1.207659879582934082e-04 -2.959205508232116699e-01 -2.172100096940994263e-01 1.183067485690116882e-01
-4.587228968739509583e-02 2.133291214704513550e-01 1.533211618661880493e-01 -2.341025769710540771e-01 2.177460584789514542e-03 -1.684612482786178589e-01 7.269123941659927368e-02 -1.647033989429473877e-01 -2.972142994403839111e-01 2.487947195768356323e-01 2.615154087543487549e-01 -1.234136894345283508e-01 -3.192810416221618652e-01 6.893271952867507935e-02 -1.058856099843978882e-01 1.640026271343231201e-01 7.626455277204513550e-03 1.628531515598297119e-01 1.402101814746856689e-01 -2.383332848548889160e-01 2.689741551876068115e-01 -5.977096408605575562e-02 -2.269284725189208984e-01 9.645341336727142334e-02 -1.940971165895462036e-01 -8.524632453918457031e-02 -2.796440385282039642e-02 1.086060479283332825e-01 -1.491632610559463501e-01 -7.211267016828060150e-03 -3.120535314083099365e-01 1.329102367162704468e-01
3.748677298426628113e-02 6.461837887763977051e-02 -9.299172088503837585e-03 1.409366279840469360e-01 -4.972023889422416687e-02 -2.077593803405761719e-01 1.322018057107925415e-01 1.198400110006332397e-01 -2.919067069888114929e-02 1.672555953264236450e-01 3.652515262365341187e-02 2.527663409709930420e-01 -3.412068262696266174e-02 3.460457921028137207e-02 -1.897090226411819458e-01 -2.796990573406219482e-01 5.306577309966087341e-02 2.381887733936309814e-01 3.352828621864318848e-01 -1.668927632272243500e-02 8.783065713942050934e-03 7.853184640407562256e-02 -1.023048162460327148e-01 -6.265530735254287720e-02 -4.134893417358398438e-01 -3.781258761882781982e-01 -1.701928675174713135e-02 -6.924881786108016968e-02 1.130564436316490173e-01 -2.796623110771179199e-01 -2.866064310073852539e-01 3.615536168217658997e-02
6.453108042478561401e-02 6.846721470355987549e-02 -6.941359490156173706e-02 3.930599242448806763e-02 9.600055962800979614e-02 -2.076620236039161682e-02 5.859588459134101868e-02 -1.006146296858787537e-01 -4.108578264713287354e-01 -1.085574328899383545e-01 -1.258306950330734253e-01 1.015092898160219193e-02 -1.205140948295593262e-01 -1.708229444921016693e-02 -4.091939702630043030e-02 -1.889860481023788452e-01 2.723113633692264557e-02 2.405366897583007812e-01 1.143374443054199219e-01 1.576513350009918213e-01 8.880382031202316284e-02 -2.668876051902770996e-01 -3.316845297813415527e-01 1.152249425649642944e-01 -6.865501054562628269e-04 -4.383423030376434326e-01 2.250866033136844635e-02 -9.763975441455841064e-02 1.238219514489173889e-01 -2.158126533031463623e-01 -2.659125626087188721e-01 2.812753915786743164e-01
-2.243620753288269043e-01 2.889469638466835022e-02 -1.162996962666511536e-01 7.129864394664764404e-02 -8.281990885734558105e-02 -4.252016171813011169e-02 8.451355993747711182e-02 -1.076246574521064758e-01 -4.616964757442474365e-01 2.137551456689834595e-01 2.371290177106857300e-01 -3.397394716739654541e-01 -4.848972707986831665e-02 -2.270296774804592133e-02 -2.091648057103157043e-02 -1.965510547161102295e-01 6.955168396234512329e-02 -6.297636777162551880e-02 8.097618818283081055e-02 -1.391052454710006714e-01 1.806040853261947632e-01 -3.009215928614139557e-02 -1.048467233777046204e-01 2.283692546188831329e-02 -2.528580129146575928e-01 -3.792649805545806885e-01 -1.413550227880477905e-01 7.698943465948104858e-02 1.522751450538635254e-01 -2.025200426578521729e-02 -1.846817582845687866e-01 2.433901876211166382e-01
8.607792854309082031e-02 1.240487992763519287e-01 -6.947393994778394699e-03 -4.070234894752502441e-01 1.641444414854049683e-01 1.219967901706695557e-01 2.359970510005950928e-01 -2.051154524087905884e-01 -1.043517068028450012e-01 9.375228732824325562e-02 -1.083575114607810974e-01 -3.496823133900761604e-03 -2.738642692565917969e-01 -1.270821541547775269e-01 9.300128370523452759e-02 -2.344009578227996826e-01 1.702775806188583374e-01 -2.897781692445278168e-02 1.895440220832824707e-01 6.493770331144332886e-02 3.718785643577575684e-01 6.028567999601364136e-02 -2.596510648727416992e-01 2.082736343145370483e-01 -2.664655148983001709e-01 -2.074250951409339905e-02 -1.929073035717010498e-01 8.395699411630630493e-02 1.801354289054870605e-01 -3.597326576709747314e-02 9.887547791004180908e-02 6.162475049495697021e-02
-1.528453174978494644e-02 1.188706606626510620e-02 -2.166145890951156616e-01 -1.958031952381134033e-01 4.117617383599281311e-02 -1.086902320384979248e-01 1.333236694335937500e-01 2.872273027896881104e-01 -2.395219504833221436e-01 9.250854700803756714e-02 2.648244202136993408e-01 -8.126202970743179321e-02 -2.409098148345947266e-01 1.238950639963150024e-01 -1.293827295303344727e-01 -1.784977167844772339e-01 -2.497701672837138176e-03 3.108240067958831787e-01 1.429809182882308960e-01 -8.227243670262396336e-04 3.384165465831756592e-01 9.333575516939163208e-02 -2.841851711273193359e-01 8.596472442150115967e-03 -1.301597207784652710e-01 4.344262927770614624e-02 3.831163421273231506e-02 1.242524310946464539e-01 -8.366674184799194336e-02 -2.792040407657623291e-01 -2.961819767951965332e-01 7.986906170845031738e-02
6.461498141288757324e-02 4.861729964613914490e-02 -6.471793167293071747e-03 8.779889903962612152e-03 4.294715821743011475e-02 -4.240243732929229736e-01 1.562566757202148438e-01 -1.344421505928039551e-02 8.918987214565277100e-02 1.679865568876266479e-01 -1.784921623766422272e-02 1.944959610700607300e-01 -1.040021479129791260e-01 1.751829311251640320e-02 -3.256707489490509033e-01 -4.401819109916687012e-01 9.959705919027328491e-02 1.454058587551116943e-01 1.948724836111068726e-01 1.569573283195495605e-01 1.007033511996269226e-01 2.184936404228210449e-01 -2.344394624233245850e-01 -1.310799419879913330e-01 -2.344298213720321655e-01 -1.800674796104431152e-01 -9.389514476060867310e-02 1.310381013900041580e-02 6.909622997045516968e-02 -1.445713937282562256e-01 -2.311026901006698608e-01 5.183231830596923828e-02
-2.411250323057174683e-01 5.802790075540542603e-02 -3.016719520092010498e-01 -2.777986787259578705e-02 -4.327793605625629425e-03 -8.869778364896774292e-03 1.012958679348230362e-02 -2.346038371324539185e-01 -1.679897606372833252e-01 2.544490694999694824e-01 -2.630498111248016357e-01 3.783161193132400513e-02 -2.809194326400756836e-01 -1.009393632411956787e-01 -1.337371766567230225e-01 -5.418720468878746033e-02 6.051442585885524750e-03 1.709156781435012817e-01 -1.588506251573562622e-01 3.196963667869567871e-02 -5.176134780049324036e-02 2.384447455406188965e-01 -1.003025695681571960e-01 1.241758838295936584e-01 -3.202944397926330566e-01 -3.223814964294433594e-01 -7.130685448646545410e-02 -1.417331546545028687e-01 2.422605156898498535e-01 -2.594221830368041992e-01 9.321608394384384155e-02 1.051990911364555359e-01
-5.927824601531028748e-02 9.296087548136711121e-03 -1.884212791919708252e-01 2.226902917027473450e-02 4.671652242541313171e-02 -8.781912922859191895e-02 8.235653489828109741e-02 -1.583227515220642090e-01 -4.233548641204833984e-01 1.280362904071807861e-01 8.026029914617538452e-02 9.339562058448791504e-02 -1.241116318851709366e-02 -3.179863467812538147e-02 -9.962670505046844482e-02 -1.008867844939231873e-01 -1.287292921915650368e-03 1.044031605124473572e-01 2.306599020957946777e-01 3.360025882720947266e-01 1.403595209121704102e-01 8.596437424421310425e-02 -2.024742066860198975e-01 1.447280794382095337e-01 -2.803188562393188477e-01 -2.579417228698730469e-01 -1.875514835119247437e-01 -9.133749455213546753e-02 -1.186728626489639282e-01 2.100527137517929077e-01 -2.808605432510375977e-01 3.079724907875061035e-01
-1.587886214256286621e-01 9.573193639516830444e-02 -3.561870753765106201e-01 1.234757080674171448e-01 8.009289950132369995e-02 4.153447970747947693e-02 1.249421164393424988e-01 -4.026747122406959534e-02 -1.439769715070724487e-01 2.422716021537780762e-01 3.175053745508193970e-02 -1.862025237642228603e-04 -1.305534243583679199e-01 -3.598396107554435730e-02 3.477905411273241043e-03 -3.193348646163940430e-01 2.420574799180030823e-02 1.727662831544876099e-01 1.317468434572219849e-01 4.568655416369438171e-02 1.837473213672637939e-01 1.837741583585739136e-02 -3.079938292503356934e-01 -3.108727037906646729e-01 -2.105890661478042603e-01 -1.811250150203704834e-01 2.176691740751266479e-01 -1.564652621746063232e-01 2.482837736606597900e-01 6.124483421444892883e-02 -2.752177417278289795e-01 -1.781515926122665405e-01
-1.349158883094787598e-01 -1.825287491083145142e-01 -7.522340863943099976e-02 -1.739442944526672363e-01 3.327354788780212402e-01 -1.718775928020477295e-01 -2.263947855681180954e-03 2.422194927930831909e-01 -1.729440093040466309e-01 -9.213197976350784302e-02 1.359644383192062378e-01 -7.057584077119827271e-02 -1.526421010494232178e-01 -1.108098924160003662e-01 1.134200245141983032e-01 -1.328344494104385376e-01 1.401041001081466675e-01 3.354788720607757568e-01 4.803709685802459717e-02 -2.054862082004547119e-01 2.135399170219898224e-02 -2.733951434493064880e-02 -1.737403273582458496e-01 2.594957053661346436e-01 -2.843607664108276367e-01 -2.515495419502258301e-01 1.167818829417228699e-01 -1.988643705844879150e-01 1.342227905988693237e-01 -2.467226833105087280e-01 -1.248238682746887207e-01 -1.358541399240493774e-01
6.161999329924583435e-02 7.530484348535537720e-02 1.759541630744934082e-01 -2.752292454242706299e-01 1.115181222558021545e-01 7.320682704448699951e-02 1.255925595760345459e-01 -1.674598306417465210e-01 -2.401576340198516846e-01 4.919002205133438110e-02 1.842038482427597046e-01 6.572663038969039917e-02 -2.714769840240478516e-01 -7.993210852146148682e-02 -2.295864671468734741e-01 -2.146260291337966919e-01 1.056772619485855103e-01 -1.726852655410766602e-01 2.579718269407749176e-02 -1.832314133644104004e-01 1.040726006031036377e-01 1.912788450717926025e-01 -2.951785922050476074e-01 1.232505664229393005e-01 -2.988791465759277344e-01 -2.245614528656005859e-01 -3.159536048769950867e-02 -2.147821635007858276e-01 2.548304200172424316e-01 -1.354507803916931152e-01 -3.012218885123729706e-02 -2.212550938129425049e-01
-2.700504958629608154e-01 -8.250020444393157959e-02 -2.785112261772155762e-01 -1.917799115180969238e-01 1.415624916553497314e-01 -3.000712394714355469e-01 -1.206638514995574951e-01 1.124061718583106995e-01 -1.697774827480316162e-01 5.583813041448593140e-02 -3.148384764790534973e-02 1.016037240624427795e-01 -1.618032455444335938e-01 -5.057289823889732361e-02 6.946517527103424072e-02 -9.337189793586730957e-02 9.499490261077880859e-02 3.820298016071319580e-01 -3.804751485586166382e-02 -8.576797693967819214e-02 -4.371991846710443497e-03 -6.088896654546260834e-03 -7.245424389839172363e-02 6.688837707042694092e-02 -1.714214235544204712e-01 -2.359683364629745483e-01 1.461742818355560303e-01 -3.340913951396942139e-01 3.373317718505859375e-01 -1.588131487369537354e-01 -1.072936207056045532e-01 -2.024136930704116821e-01
-2.253130637109279633e-02 6.552279740571975708e-02 -6.356512010097503662e-02 -1.481533050537109375e-02 9.197408333420753479e-03 1.713268309831619263e-01 2.607745230197906494e-01 4.462570324540138245e-02 -1.958723813295364380e-01 1.700402349233627319e-01 1.463047564029693604e-01 -3.920067474246025085e-02 -1.725030690431594849e-01 6.742330640554428101e-02 -1.819569617509841919e-01 -3.085727095603942871e-01 2.337082922458648682e-01 1.820880770683288574e-01 9.181674569845199585e-02 9.630227088928222656e-02 1.598138213157653809e-01 1.132270619273185730e-01 -2.831937968730926514e-01 -1.310904771089553833e-01 -8.907575160264968872e-03 -2.008707970380783081e-01 6.773854792118072510e-02 -1.122161746025085449e-01 2.660262286663055420e-01 -8.791147172451019287e-02 -5.110221505165100098e-01 -1.344671100378036499e-02
-2.855461537837982178e-01 2.739309668540954590e-01 1.619016565382480621e-02 -2.789473533630371094e-01 -8.691360056400299072e-02 1.652618646621704102e-01 4.819314926862716675e-02 -4.797823727130889893e-02 -5.696251243352890015e-02 4.322000145912170410e-01 -5.422646552324295044e-02 1.861202181316912174e-03 -3.264753222465515137e-01 -2.155399322509765625e-01 -2.259560674428939819e-01 -2.433927953243255615e-01 2.555679976940155029e-01 1.507218182086944580e-01 1.508758813142776489e-01 -1.233489662408828735e-01 3.104795888066291809e-02 1.025873050093650818e-01 -8.721925318241119385e-02 9.345794469118118286e-02 -1.339524537324905396e-01 9.183299541473388672e-02 -1.330514848232269287e-01 -3.594742715358734131e-02 2.299629747867584229e-01 -1.114229634404182434e-01 -6.815540045499801636e-02 1.952701620757579803e-02
-3.398819863796234131e-01 1.823976784944534302e-01 1.130951344966888428e-01 6.225913763046264648e-02 1.727849245071411133e-01 1.689435839653015137e-01 -1.468708086758852005e-02 -3.834875673055648804e-02 -1.656944118440151215e-02 -2.683873660862445831e-02 -5.684293434023857117e-02 -2.710948586463928223e-01 5.790983885526657104e-02 1.107690334320068359e-01 -7.822516560554504395e-02 1.143660917878150940e-01 4.839504063129425049e-01 1.424996554851531982e-01 2.663013339042663574e-01 9.366095066070556641e-02 2.764076888561248779e-01 1.434973776340484619e-01 -3.789434954524040222e-02 1.081172823905944824e-01 -1.561458259820938110e-01 -3.261944353580474854e-01 -1.033896356821060181e-01 -1.353100836277008057e-01 1.267588883638381958e-01 -1.734509915113449097e-01 -1.027477458119392395e-01 -3.328133746981620789e-02
-1.747958660125732422e-01 -3.719988465309143066e-02 8.566537499427795410e-02 -1.350001096725463867e-01 -2.891070954501628876e-02 5.504189059138298035e-02 1.767511367797851562e-01 -2.773685753345489502e-01 7.990626990795135498e-02 2.993998117744922638e-02 -7.043130695819854736e-02 -7.515096664428710938e-02 -8.155362308025360107e-02 1.354315578937530518e-01 3.201771527528762817e-02 -2.596354186534881592e-01 1.062380373477935791e-01 2.745375931262969971e-01 1.206893548369407654e-01 -3.228469192981719971e-01 -4.642904922366142273e-02 6.615968048572540283e-02 -2.320580184459686279e-01 9.331706911325454712e-02 -2.298877090215682983e-01 -5.117942113429307938e-03 -1.839338243007659912e-01 -3.541634678840637207e-01 1.681953668594360352e-01 1.069654822349548340e-01 -1.842816770076751709e-01 3.984560072422027588e-01
-1.736540943384170532e-01 -4.240869581699371338e-01 -1.145684570074081421e-01 -2.800157964229583740e-01 2.616284191608428955e-01 -2.188257426023483276e-01 2.499594837427139282e-01 4.759675636887550354e-02 -2.857967615127563477e-01 1.116500273346900940e-01 5.171492323279380798e-02 -5.740066990256309509e-02 -1.422769725322723389e-01 -2.815714478492736816e-02 -1.181229669600725174e-02 -1.540099829435348511e-01 2.096312306821346283e-02 2.844367325305938721e-01 1.338149458169937134e-01 -6.246748566627502441e-02 8.227718621492385864e-02 -1.282748579978942871e-01 -1.261688321828842163e-01 1.389843970537185669e-01 -1.854212433099746704e-01 -2.518068253993988037e-01 1.128692030906677246e-01 -2.193910330533981323e-01 1.608723253011703491e-01 -1.288288682699203491e-01 -8.515051007270812988e-02 4.871240630745887756e-02
-1.708728633821010590e-02 2.397761642932891846e-01 -6.120765209197998047e-02 -2.574309408664703369e-01 1.038002669811248779e-01 2.568075060844421387e-02 8.222720772027969360e-02 -3.485804051160812378e-02 -2.463410943746566772e-01 2.001510262489318848e-01 -1.252496391534805298e-01 -1.568088531494140625e-01 -2.093032598495483398e-01 -2.208328843116760254e-01 -2.318340539932250977e-01 -2.500236332416534424e-01 2.224005609750747681e-01 -2.927788719534873962e-02 1.644444912672042847e-01 1.002292037010192871e-01 2.191215306520462036e-01 -6.040969491004943848e-02 -1.274787485599517822e-01 1.376704722642898560e-01 -4.119452536106109619e-01 1.307654827833175659e-01 -5.899579077959060669e-02 2.301011085510253906e-01 2.832756042480468750e-01 2.993193641304969788e-02 -6.404519826173782349e-02 -1.379716582596302032e-02
-1.593813449144363403e-01 3.643597066402435303e-01 1.299983114004135132e-01 -2.030784785747528076e-01 2.912709116935729980e-01 -3.870057761669158936e-01 1.516295671463012695e-01 -3.204399645328521729e-01 -6.477720290422439575e-02 -4.564587026834487915e-02 2.065141312777996063e-02 -8.501378446817398071e-02 1.420285552740097046e-01 -1.050464715808629990e-02 -8.078718185424804688e-02 -8.259526640176773071e-02 1.556458473205566406e-01 2.211589366197586060e-01 1.148740351200103760e-01 4.813922941684722900e-02 6.698989775031805038e-03 -1.129612550139427185e-01 -1.365113109350204468e-01 1.373293846845626831e-01 -1.487642228603363037e-01 -2.608333826065063477e-01 -3.420889675617218018e-01 -8.143052458763122559e-02 -1.236353889107704163e-01 7.392568886280059814e-02 2.167476527392864227e-02 -4.310348629951477051e-02
-2.298658713698387146e-02 1.842796206474304199e-01 -2.201841473579406738e-01 -1.278904080390930176e-01 -1.389001756906509399e-01 1.923200786113739014e-01 3.024162054061889648e-01 -1.148770302534103394e-01 -2.013636231422424316e-01 1.823670566082000732e-01 1.546157803386449814e-02 -6.308299303054809570e-02 -1.282882988452911377e-01 -1.317193657159805298e-01 -2.003253400325775146e-01 -2.750840485095977783e-01 1.795558072626590729e-02 1.662558317184448242e-01 -5.846303328871726990e-02 -2.666862607002258301e-01 2.709819972515106201e-01 2.054627835750579834e-01 -2.657449841499328613e-01 1.238070279359817505e-01 -3.018085956573486328e-01 3.967116400599479675e-02 -1.623605936765670776e-01 1.687135547399520874e-02 1.815836429595947266e-01 -2.039599269628524780e-01 4.954176954925060272e-03 -1.187768131494522095e-01
2.109208703041076660e-01 -1.378423273563385010e-01 -1.652814447879791260e-01 -9.538485854864120483e-02 2.746278047561645508e-01 2.780422754585742950e-02 1.702046021819114685e-02 -1.068697124719619751e-01 -7.820593565702438354e-02 -2.318163216114044189e-01 -9.429844468832015991e-02 1.248640716075897217e-01 -3.485411107540130615e-01 -3.063397407531738281e-01 1.100781187415122986e-01 -1.399717926979064941e-01 1.137532070279121399e-01 3.189722001552581787e-01 -1.992137581110000610e-01 -7.151149958372116089e-02 2.462933361530303955e-01 -1.781320571899414062e-02 -1.798956245183944702e-01 2.371955513954162598e-01 -7.287670671939849854e-02 -1.215363219380378723e-01 -2.787843346595764160e-01 -9.682451188564300537e-02 1.386025696992874146e-01 -4.477844014763832092e-02 -1.994970589876174927e-01 5.951034277677536011e-02
-1.868757009506225586e-01 -3.319355845451354980e-01 -3.179667517542839050e-02 -2.540338337421417236e-01 3.186923265457153320e-01 -2.145747095346450806e-01 3.212894201278686523e-01 -3.129844740033149719e-02 -2.883563339710235596e-01 9.176445007324218750e-02 1.406614929437637329e-01 2.435485273599624634e-02 -7.718261331319808960e-02 -6.221550283953547478e-04 -1.477189064025878906e-01 -2.485893070697784424e-01 5.185781791806221008e-02 2.933628261089324951e-01 1.707768589258193970e-01 -1.017838940024375916e-01 8.574885129928588867e-02 3.028321638703346252e-02 3.246104717254638672e-02 1.283007115125656128e-01 -1.309288740158081055e-01 -2.496986538171768188e-01 8.942697197198867798e-02 -1.741038113832473755e-01 1.812129765748977661e-01 -1.614908427000045776e-01 6.598827894777059555e-03 7.205576449632644653e-02
-2.576526701450347900e-01 5.072538256645202637e-01 -1.377481520175933838e-01 2.415489107370376587e-01 3.079192638397216797e-01 -1.129268575459718704e-02 3.092367015779018402e-02 4.036411270499229431e-02 9.724161773920059204e-02 1.547722667455673218e-01 -3.537496551871299744e-02 4.483371973037719727e-02 -9.910878539085388184e-02 1.657685339450836182e-01 -3.209888041019439697e-01 -1.628484278917312622e-01 1.877087354660034180e-01 1.805219799280166626e-01 2.359113097190856934e-01 -2.211090475320816040e-01 5.020658299326896667e-02 -3.589982911944389343e-02 -1.821987479925155640e-01 1.306625753641128540e-01 -4.768260940909385681e-02 9.372019022703170776e-02 -1.024841070175170898e-01 1.107603684067726135e-01 9.578917175531387329e-02 -1.262265592813491821e-01 -4.615000262856483459e-02 1.020919010043144226e-01
-6.720742583274841309e-02 2.259080857038497925e-01 -1.004071757197380066e-01 -1.018513441085815430e-01 1.948118358850479126e-01 -3.126307129859924316e-01 3.422205150127410889e-02 1.329696178436279297e-01 -1.540818363428115845e-01 2.116909325122833252e-01 -1.663548648357391357e-01 -2.586488425731658936e-01 -3.681182563304901123e-01 -1.427696049213409424e-01 5.547657608985900879e-02 -7.617433369159698486e-02 9.874542802572250366e-02 -6.976314634084701538e-02 1.206130310893058777e-01 -1.530684232711791992e-01 2.326215207576751709e-01 9.435589611530303955e-02 -1.829943358898162842e-01 5.312288179993629456e-02 2.011799961328506470e-01 -3.505314933136105537e-03 -1.747036427259445190e-01 -2.925727069377899170e-01 2.202810347080230713e-01 -2.121581137180328369e-01 -1.964169293642044067e-01 3.016703762114048004e-02
-8.650649338960647583e-02 2.348967194557189941e-01 -1.256899535655975342e-01 -2.865647710859775543e-02 1.387122571468353271e-01 3.012645244598388672e-01 4.141700640320777893e-02 4.500973597168922424e-02 -3.481652140617370605e-01 3.757535517215728760e-01 -3.444018587470054626e-02 9.463363094255328178e-04 -3.700090944766998291e-01 -1.219250857830047607e-01 1.228951755911111832e-02 -2.367004156112670898e-01 1.158858090639114380e-01 5.946692451834678650e-02 1.616974771022796631e-01 -1.466016024351119995e-01 1.961843073368072510e-01 1.571355760097503662e-01 -1.495214104652404785e-01 5.396068096160888672e-02 -2.081593126058578491e-01 -3.704965114593505859e-02 -5.043399333953857422e-02 -2.232776489108800888e-03 3.371608555316925049e-01 -7.857780158519744873e-02 -1.162375211715698242e-01 4.200327396392822266e-02
1.287114620208740234e-01 7.975140213966369629e-02 -6.161602213978767395e-02 -2.936598360538482666e-01 -4.078062623739242554e-02 -1.360735893249511719e-01 5.218696594238281250e-02 7.061478495597839355e-02 -3.372254669666290283e-01 2.272551804780960083e-01 1.810656636953353882e-01 1.876258850097656250e-02 -2.757869102060794830e-02 -9.754811413586139679e-03 2.814994938671588898e-02 1.106839329004287720e-01 -4.967556893825531006e-02 9.342395514249801636e-02 1.136010885238647461e-01 -2.116695046424865723e-01 1.926629692316055298e-01 1.954698860645294189e-01 -2.662402391433715820e-01 1.291708499193191528e-01 -3.660006523132324219e-01 -2.195172905921936035e-01 -7.149592041969299316e-02 2.803624980151653290e-02 1.130659207701683044e-01 1.368821859359741211e-01 -3.663898110389709473e-01 2.472736239433288574e-01
-2.473075836896896362e-01 -3.066652119159698486e-01 1.481506600975990295e-02 -2.600052058696746826e-01 1.942274421453475952e-01 -2.981954813003540039e-01 3.062880039215087891e-01 -1.182571426033973694e-01 -3.300477862358093262e-01 8.785809576511383057e-02 1.025196090340614319e-01 1.000226661562919617e-02 -2.039386183023452759e-01 -2.347367815673351288e-02 -2.665654197335243225e-02 -2.451435625553131104e-01 9.471561759710311890e-02 2.447592616081237793e-01 1.748716235160827637e-01 -7.598246634006500244e-02 4.556345567107200623e-02 -1.138505041599273682e-01 2.333395369350910187e-02 1.128822192549705505e-01 -1.498602628707885742e-01 -2.000306844711303711e-01 2.242689952254295349e-02 -2.231953144073486328e-01 1.768911331892013550e-01 -1.707053780555725098e-01 7.374295592308044434e-02 -1.039332523941993713e-02
1.307621002197265625e-01 -2.781765460968017578e-01 -3.710306584835052490e-01 -1.465356051921844482e-01 1.238751411437988281e-01 -4.864320904016494751e-02 -1.229397207498550415e-02 -6.884470582008361816e-02 -3.134129047393798828e-01 3.487282693386077881e-01 -1.760821938514709473e-01 -2.398161441087722778e-01 3.770354390144348145e-02 -1.551116257905960083e-01 -2.426693402230739594e-02 -2.208142876625061035e-01 -9.138806164264678955e-02 1.088880300521850586e-01 -8.967097103595733643e-02 -7.709876447916030884e-02 -7.130352407693862915e-02 6.799910217523574829e-02 -9.702926129102706909e-02 1.730019301176071167e-01 -9.046395868062973022e-02 -2.043300867080688477e-01 -1.751707643270492554e-01 -3.055847883224487305e-01 2.027928084135055542e-02 -1.522419452667236328e-01 -1.931531429290771484e-01 -1.498383283615112305e-01
-1.146267503499984741e-01 2.591488063335418701e-01 -1.432264298200607300e-01 8.437445759773254395e-02 2.319319546222686768e-02 -8.325705677270889282e-02 1.484929472208023071e-01 -2.145116589963436127e-02 -8.348137885332107544e-02 1.325534880161285400e-01 -1.243490725755691528e-02 -2.329736799001693726e-01 -1.137266866862773895e-02 1.196509525179862976e-01 8.613923192024230957e-02 1.247954443097114563e-01 3.363173604011535645e-01 2.530913054943084717e-01 3.151461780071258545e-01 1.546340882778167725e-01 1.199760064482688904e-01 -6.521023809909820557e-02 -5.908422917127609253e-02 2.096535116434097290e-01 -1.069047674536705017e-01 -4.012153148651123047e-01 -9.556573629379272461e-02 -4.186337813735008240e-02 1.751414388418197632e-01 1.024153679609298706e-01 -2.229199260473251343e-01 3.241131305694580078e-01
-1.165857817977666855e-02 -4.115541651844978333e-02 -3.023107303306460381e-03 1.509112417697906494e-01 1.728455871343612671e-01 -2.016397267580032349e-01 1.052048951387405396e-01 5.760134756565093994e-02 -1.828678697347640991e-01 5.534855276346206665e-02 9.092162549495697021e-02 4.665708169341087341e-03 -1.427666544914245605e-01 -9.870493412017822266e-02 -1.822869181632995605e-01 -2.250345647335052490e-01 -1.970957666635513306e-01 2.530638277530670166e-01 4.909238219261169434e-01 -1.521111875772476196e-01 1.918552219867706299e-01 -2.841243520379066467e-03 -1.548306047916412354e-01 6.394091248512268066e-02 -2.123354673385620117e-01 -3.524180352687835693e-01 2.010004520416259766e-01 -1.544568538665771484e-01 1.319829821586608887e-01 6.756799668073654175e-02 -1.629540026187896729e-01 1.329983025789260864e-01
-1.505623944103717804e-02 1.526046097278594971e-01 7.949562370777130127e-02 -3.932998776435852051e-01 3.067093193531036377e-01 -3.210143372416496277e-02 -1.033164858818054199e-01 1.804120540618896484e-01 -9.707767516374588013e-02 -1.998863965272903442e-01 9.972191601991653442e-02 -4.928034916520118713e-02 -5.415789783000946045e-02 1.131513416767120361e-01 -2.236217856407165527e-01 -1.544793788343667984e-02 1.016326174139976501e-01 2.607161104679107666e-01 -1.653567887842655182e-02 -2.492177933454513550e-01 1.794406771659851074e-01 6.549510359764099121e-02 -7.667043805122375488e-02 -3.673975169658660889e-02 -4.195145964622497559e-01 -1.044803708791732788e-01 -1.428246945142745972e-01 -2.767474055290222168e-01 1.640356630086898804e-01 1.149794980883598328e-01 -1.402768492698669434e-01 -1.460120230913162231e-01
1.744517683982849121e-01 1.679798960685729980e-01 7.988072186708450317e-02 1.274818032979965210e-01 -3.141759335994720459e-02 -1.571539193391799927e-01 1.517678946256637573e-01 7.311096414923667908e-03 -2.628071010112762451e-01 -7.094523310661315918e-02 8.989342302083969116e-02 -2.080165296792984009e-01 -1.777730695903301239e-02 1.612550392746925354e-02 -1.199785694479942322e-01 -1.928038001060485840e-01 -5.401756986975669861e-02 1.046795397996902466e-01 3.024548888206481934e-01 1.092059910297393799e-02 1.958984695374965668e-02 -2.643972635269165039e-01 -1.633853837847709656e-02 3.858164846897125244e-01 -1.710145324468612671e-01 -3.101283311843872070e-01 -2.022528499364852905e-01 -1.194398179650306702e-01 8.118347078561782837e-02 -1.415058821439743042e-01 -3.846502900123596191e-01 1.108862906694412231e-01
2.234819531440734863e-02 1.700658649206161499e-01 -6.125953420996665955e-02 -1.446508765220642090e-01 9.298415482044219971e-02 -3.084371984004974365e-01 1.784381717443466187e-01 1.414762884378433228e-01 3.481943905353546143e-02 -1.626229882240295410e-01 -7.737544178962707520e-02 4.240046069025993347e-02 1.441946625709533691e-01 1.726757436990737915e-01 -1.208606213331222534e-01 1.743220835924148560e-01 2.554333806037902832e-01 2.962641417980194092e-01 2.454962283372879028e-01 -9.834031015634536743e-02 -1.998528093099594116e-02 -9.584733098745346069e-02 -2.510854005813598633e-01 3.426659703254699707e-01 -2.634337842464447021e-01 -3.071970641613006592e-01 7.594143599271774292e-02 2.219921164214611053e-02 1.447232216596603394e-01 -1.436272412538528442e-01 -1.283924132585525513e-01 1.346291452646255493e-01
-1.065124869346618652e-01 -9.884977340698242188e-02 -1.143430694937705994e-01 -3.054478466510772705e-01 2.598436474800109863e-01 -3.158248662948608398e-01 6.458826363086700439e-02 1.622712165117263794e-01 -1.008157208561897278e-01 3.245154162868857384e-03 -3.916432324331253767e-04 -4.506097733974456787e-02 -4.488296806812286377e-02 -4.791551083326339722e-02 2.342732623219490051e-02 -2.163012921810150146e-01 9.406583011150360107e-02 2.397162467241287231e-01 -4.538408946245908737e-03 -2.798792123794555664e-01 -2.152452059090137482e-02 -1.419669687747955322e-01 -1.132936254143714905e-01 5.140293389558792114e-02 -3.884460330009460449e-01 -1.546846330165863037e-01 1.231298148632049561e-01 -2.930093407630920410e-01 2.781432569026947021e-01 -1.873157918453216553e-01 -1.587795466184616089e-01 -1.289853006601333618e-01
9.297139011323451996e-03 2.840628623962402344e-01 -2.105284780263900757e-01 -1.722976416349411011e-01 -2.099617198109626770e-02 -1.074493303894996643e-01 2.018399722874164581e-02 -2.306127734482288361e-02 -2.577734589576721191e-01 9.269397705793380737e-02 2.574900090694427490e-01 -2.804296016693115234e-01 -7.420644909143447876e-02 -1.197704579681158066e-02 -2.252599000930786133e-01 -2.853791974484920502e-02 -4.027074947953224182e-02 3.087881803512573242e-01 2.513205111026763916e-01 2.313989102840423584e-01 1.857231706380844116e-01 1.965524703264236450e-01 -7.851202785968780518e-02 1.654704213142395020e-01 -1.809839010238647461e-01 -3.781341612339019775e-01 -6.208000704646110535e-02 1.500611901283264160e-01 -2.065060287714004517e-02 -8.511164039373397827e-02 -1.171704530715942383e-01 1.060096397995948792e-01
-4.834264144301414490e-02 2.355296760797500610e-01 -2.096606045961380005e-02 1.040744185447692871e-01 -1.549910753965377808e-01 3.505868092179298401e-02 1.642093360424041748e-01 6.500994414091110229e-02 -1.514813303947448730e-01 2.692490583285689354e-03 1.965658739209175110e-02 -1.669382899999618530e-01 -7.708848267793655396e-02 1.167303174734115601e-01 -2.188807427883148193e-01 2.144046127796173096e-02 -1.773486733436584473e-01 4.650037586688995361e-01 1.812379062175750732e-01 -9.603494405746459961e-02 -8.719241619110107422e-02 2.640097402036190033e-02 -2.611345350742340088e-01 6.934858113527297974e-02 4.982373490929603577e-02 -1.907126009464263916e-01 -2.188504040241241455e-01 -3.261672556400299072e-01 6.356326490640640259e-02 -1.946142166852951050e-01 -2.577760517597198486e-01 2.877165079116821289e-01
-1.823697537183761597e-01 1.617298461496829987e-02 4.447557404637336731e-02 -6.602399051189422607e-02 1.124924421310424805e-02 1.936067827045917511e-02 5.548497289419174194e-02 4.882722720503807068e-02 3.018142580986022949e-01 1.891585588455200195e-01 7.622385770082473755e-02 6.925418972969055176e-03 1.406350880861282349e-01 -3.102890849113464355e-01 -3.042969703674316406e-01 -1.549459844827651978e-01 3.571194410324096680e-02 1.585300415754318237e-01 1.646280139684677124e-01 -2.128273248672485352e-01 1.528100669384002686e-02 -9.238842129707336426e-02 -1.881113499402999878e-01 2.561332657933235168e-02 -2.374903261661529541e-01 -1.433834135532379150e-01 -5.220347046852111816e-01 -1.856349408626556396e-01 1.556106563657522202e-02 -1.900785267353057861e-01 -1.573735475540161133e-01 9.457089006900787354e-03
2.638097619637846947e-03 4.242347180843353271e-02 -2.536348700523376465e-01 -1.804711669683456421e-01 8.594655245542526245e-02 4.629107937216758728e-02 3.788705468177795410e-01 -2.670300006866455078e-01 -1.741078346967697144e-01 1.463170647621154785e-01 -1.571655869483947754e-01 3.775158897042274475e-02 -3.471733033657073975e-01 3.989136219024658203e-02 -1.917154192924499512e-01 -1.149632334709167480e-01 2.732553482055664062e-01 1.213913932442665100e-01 5.969505757093429565e-02 -2.325476706027984619e-01 -1.287226527929306030e-01 1.660502701997756958e-01 -4.991961643099784851e-03 -1.534790396690368652e-01 -2.602922320365905762e-01 -3.268491625785827637e-01 -1.480359435081481934e-01 -2.036814764142036438e-02 -2.738457918167114258e-02 -1.026395112276077271e-01 -4.657281935214996338e-02 4.289203137159347534e-02
-1.244713291525840759e-01 1.510336995124816895e-01 -1.676121801137924194e-01 -1.456393301486968994e-01 1.911698728799819946e-01 2.766279876232147217e-02 1.552720665931701660e-01 -3.850038647651672363e-01 -9.460192918777465820e-02 2.086635529994964600e-01 -1.431658715009689331e-01 9.166547656059265137e-02 -3.958002328872680664e-01 -2.254939265549182892e-02 7.314179092645645142e-02 -1.689792424440383911e-01 2.260711789131164551e-02 1.554695516824722290e-01 1.797162294387817383e-01 -1.372720003128051758e-01 -1.071244552731513977e-01 8.355938643217086792e-02 -2.524278163909912109e-01 7.057178020477294922e-02 -3.168230652809143066e-01 -2.553528845310211182e-01 3.279487043619155884e-02 1.085374057292938232e-01 1.241492629051208496e-01 -2.210237681865692139e-01 -3.596091270446777344e-02 -1.526648849248886108e-01
7.673047482967376709e-02 3.511283695697784424e-01 -1.598168909549713135e-02 2.048370391130447388e-01 1.825535148382186890e-01 -1.991793215274810791e-01 7.180342078208923340e-02 7.927393913269042969e-02 -7.894053310155868530e-02 -4.267656803131103516e-02 -1.103988513350486755e-01 -2.924143671989440918e-01 -2.025800645351409912e-01 -1.228152438998222351e-01 1.021285727620124817e-01 8.667232841253280640e-02 9.623408317565917969e-02 3.716821670532226562e-01 2.033180147409439087e-01 -3.019586801528930664e-01 3.187258914113044739e-02 1.886929720640182495e-01 -1.222360283136367798e-01 1.469686776399612427e-01 -1.761209368705749512e-01 -2.305730730295181274e-01 -3.137942552566528320e-01 6.925842165946960449e-02 1.180680021643638611e-01 -8.062779158353805542e-02 -5.574310943484306335e-02 -1.659533753991127014e-02
1.307461410760879517e-01 2.172614037990570068e-01 -3.442288562655448914e-02 -5.850041285157203674e-02 -4.960257210768759251e-04 8.217900991439819336e-02 -1.073476485908031464e-02 1.704569309949874878e-01 -1.076788455247879028e-01 1.599863022565841675e-01 -2.433896660804748535e-01 -6.343650817871093750e-02 -1.475146412849426270e-01 -1.751477122306823730e-01 -6.853956729173660278e-02 3.814977407455444336e-02 1.724007427692413330e-01 3.333962708711624146e-02 9.175699204206466675e-02 -1.572750061750411987e-01 3.948113620281219482e-01 -1.186334267258644104e-01 -1.606461405754089355e-01 2.132959216833114624e-01 1.299363821744918823e-01 -6.336098909378051758e-02 -4.024076461791992188e-01 -2.602646052837371826e-01 -4.385301098227500916e-02 -2.920829057693481445e-01 -3.035714626312255859e-01 -3.047031909227371216e-02
-8.867188543081283569e-02 -8.259244263172149658e-02 -7.483170181512832642e-02 -1.613830626010894775e-01 6.913770735263824463e-02 7.011521607637405396e-02 -3.034271113574504852e-02 3.341627418994903564e-01 -3.360585495829582214e-02 2.070809602737426758e-01 1.036902591586112976e-01 -1.290753930807113647e-01 -3.712804615497589111e-02 2.678202986717224121e-01 -1.089371293783187866e-01 -1.868631318211555481e-02 -7.588019967079162598e-02 1.321711987257003784e-01 2.097232788801193237e-01 -2.790070176124572754e-01 4.895926266908645630e-02 -4.112499952316284180e-02 -2.495196163654327393e-01 1.078760176897048950e-01 -5.162096619606018066e-01 -1.367547214031219482e-01 -3.728797733783721924e-01 8.586861938238143921e-02 -4.992242157459259033e-02 -9.252918511629104614e-02 -5.494417622685432434e-02 -7.708470523357391357e-02
-5.848941873409785330e-05 -3.890796750783920288e-02 -1.264460682868957520e-01 -1.830108761787414551e-01 1.851095259189605713e-02 -2.353006042540073395e-02 -1.316811442375183105e-01 1.077506169676780701e-01 1.074367295950651169e-02 1.754520982503890991e-01 -1.649248600006103516e-01 -1.390973478555679321e-01 -3.525152802467346191e-01 2.941433489322662354e-01 -8.780845999717712402e-02 -1.148321479558944702e-01 1.519680023193359375e-01 1.332396268844604492e-01 3.450517952442169189e-01 -4.779790341854095459e-02 5.642868205904960632e-02 -1.258603483438491821e-01 -3.730041533708572388e-02 -2.193207442760467529e-01 -6.753040850162506104e-02 -2.000703066587448120e-01 -4.575929343700408936e-01 -6.638602912425994873e-02 9.468518197536468506e-02 8.973713219165802002e-02 -3.196358382701873779e-01 -4.176722094416618347e-02
-4.993013292551040649e-02 1.904063373804092407e-01 -1.138847246766090393e-01 -1.685947626829147339e-01 1.718261092901229858e-01 4.059264808893203735e-02 1.920970156788825989e-02 -1.155031495727598667e-03 1.328503480181097984e-03 7.197664678096771240e-02 -7.541795074939727783e-02 -3.194678202271461487e-02 4.590013623237609863e-02 -1.255371421575546265e-01 -2.753111533820629120e-03 2.382245212793350220e-01 -4.706933721899986267e-02 3.276636898517608643e-01 -2.214704304933547974e-01 -6.318681687116622925e-02 6.345269083976745605e-02 -2.334381341934204102e-01 -9.693279117345809937e-02 4.202942550182342529e-01 -2.028322964906692505e-01 -1.694591492414474487e-01 -3.052135407924652100e-01 -8.688132464885711670e-02 3.124969303607940674e-01 -7.355511933565139771e-02 -8.033562451601028442e-03 3.477453589439392090e-01
2.393666841089725494e-02 1.398206204175949097e-01 -1.309618800878524780e-01 -1.845623850822448730e-01 -7.525755465030670166e-02 -6.726792454719543457e-02 1.453707367181777954e-01 -5.432567372918128967e-02 -2.171190083026885986e-01 3.364724218845367432e-01 -4.518624395132064819e-02 -2.206737697124481201e-01 -1.612363308668136597e-01 1.871407218277454376e-02 -2.425187528133392334e-01 -1.764585077762603760e-01 7.003930956125259399e-02 7.181612402200698853e-02 2.817657291889190674e-01 -1.149810757488012314e-02 -5.934299528598785400e-02 -2.061781883239746094e-01 -1.409140676259994507e-01 4.744626581668853760e-02 6.467888504266738892e-02 -3.154821395874023438e-01 -2.796391546726226807e-01 -3.157032653689384460e-02 3.428629040718078613e-01 2.283693403005599976e-01 9.657744318246841431e-02 2.175523042678833008e-01
5.939161777496337891e-02 2.018029540777206421e-01 5.811551585793495178e-02 -2.070198357105255127e-01 -6.993108242750167847e-02 -1.833177953958511353e-01 -9.272246807813644409e-02 -1.192796006798744202e-01 -1.902322471141815186e-01 2.148637026548385620e-01 3.206140547990798950e-02 1.260432451963424683e-01 1.181539446115493774e-01 9.541267901659011841e-02 -1.609927415847778320e-01 -2.996978349983692169e-02 -1.718447357416152954e-01 1.623346284031867981e-02 1.069210097193717957e-01 -5.163000524044036865e-02 2.884957194328308105e-01 4.606705158948898315e-02 -3.967158198356628418e-01 -2.068533748388290405e-01 -3.355744481086730957e-01 -1.246353164315223694e-01 -1.349259465932846069e-01 1.682692393660545349e-02 2.738929092884063721e-01 -1.796279400587081909e-01 -2.894556224346160889e-01 1.786793917417526245e-01
-2.472807914018630981e-01 3.564713001251220703e-01 -1.832095533609390259e-01 -1.856086961925029755e-02 1.675368696451187134e-01 5.749185010790824890e-02 2.280536293983459473e-01 -1.299195885658264160e-01 -8.742824196815490723e-02 2.086626440286636353e-01 -7.650552690029144287e-02 7.108724117279052734e-02 -3.752472400665283203e-01 -2.064009197056293488e-02 -1.249633543193340302e-02 -8.182182908058166504e-02 -6.375478208065032959e-02 -2.225290052592754364e-02 -3.245568647980690002e-02 -2.461215406656265259e-01 3.830814957618713379e-01 1.046727374196052551e-01 -1.922559589147567749e-01 2.283332496881484985e-02 4.873684421181678772e-02 -6.051564216613769531e-02 -2.759181559085845947e-01 -1.085757315158843994e-01 1.435869634151458740e-01 -2.315341383218765259e-01 -1.909759938716888428e-01 3.736859560012817383e-02
7.616605609655380249e-02 1.883841454982757568e-01 3.877155110239982605e-02 -2.461855262517929077e-01 3.847742378711700439e-01 -5.353058874607086182e-02 6.912572681903839111e-02 -3.630719380453228951e-03 -2.150926738977432251e-02 6.125964969396591187e-02 -4.006650298833847046e-02 -4.587745368480682373e-01 1.409439090639352798e-02 -7.749512791633605957e-02 -2.474870085716247559e-01 8.694900572299957275e-02 3.903389442712068558e-03 -3.955115098506212234e-03 1.799457073211669922e-01 -1.687016189098358154e-01 2.114422470331192017e-01 1.882975399494171143e-01 -4.048911333084106445e-01 4.651422146707773209e-03 -1.712729781866073608e-01 3.322919830679893494e-02 -8.925828337669372559e-02 -9.379479289054870605e-02 2.328898161649703979e-01 7.745847105979919434e-02 1.622782349586486816e-01 1.039897575974464417e-01
-1.121206060051918030e-01 -2.313496023416519165e-01 1.860482059419155121e-02 -2.784157395362854004e-01 1.699631810188293457e-01 -7.107172161340713501e-02 1.580114662647247314e-01 2.500341041013598442e-03 -5.085101723670959473e-01 2.291718870401382446e-01 -1.987592130899429321e-01 -1.896567046642303467e-01 1.223995015025138855e-01 2.543774060904979706e-02 3.940679132938385010e-03 3.620201349258422852e-02 -1.365038305521011353e-01 1.578095704317092896e-01 1.375698596239089966e-01 -9.337960928678512573e-02 -4.915801808238029480e-03 2.061171978712081909e-01 -2.329093366861343384e-01 1.523224264383316040e-01 -5.766734108328819275e-02 -2.156770080327987671e-01 -1.177447736263275146e-01 -1.665702164173126221e-01 8.100836724042892456e-02 -3.044441640377044678e-01 1.084071174263954163e-01 2.850747667253017426e-03
-2.052692323923110962e-01 -1.646218746900558472e-01 -9.923414885997772217e-02 -2.905113697052001953e-01 3.508509695529937744e-01 -2.556211650371551514e-01 9.915181994438171387e-02 3.097923398017883301e-01 -1.713225245475769043e-01 6.971027702093124390e-02 -7.401660084724426270e-02 -2.219423279166221619e-02 2.631773799657821655e-02 -9.202129393815994263e-02 -5.417770706117153168e-03 -2.580872476100921631e-01 -7.694655656814575195e-02 3.617149889469146729e-01 6.594768166542053223e-02 -1.420152187347412109e-01 1.346872597932815552e-01 1.488936040550470352e-02 -5.033016204833984375e-02 2.585678100585937500e-01 -2.959066331386566162e-01 -4.635363072156906128e-02 5.958988890051841736e-02 -1.127212941646575928e-01 1.938656121492385864e-01 -1.327126175165176392e-01 1.268191933631896973e-01 4.822990391403436661e-03
1.529665142297744751e-01 -5.806464329361915588e-02 6.435583531856536865e-02 3.397985920310020447e-02 1.399416197091341019e-02 1.789148151874542236e-02 -1.836456656455993652e-01 -1.498662680387496948e-01 -2.750604748725891113e-01 2.411877065896987915e-01 9.002026170492172241e-02 -2.176091670989990234e-01 -1.481323987245559692e-01 -6.737657636404037476e-02 -2.737739384174346924e-01 1.567726023495197296e-02 -1.497607231140136719e-01 1.800637837732210755e-04 1.951933354139328003e-01 -1.669218242168426514e-01 1.948851794004440308e-01 -1.429836601018905640e-01 -2.033209651708602905e-01 7.132231444120407104e-02 -2.265538722276687622e-01 -3.825767934322357178e-01 -1.568691879510879517e-01 4.497419670224189758e-02 2.361125051975250244e-01 -1.183005496859550476e-01 -3.036946952342987061e-01 -2.018035650253295898e-01
1.371074169874191284e-01 9.770601242780685425e-02 2.942124614492058754e-03 2.315482646226882935e-01 1.320226192474365234e-01 -2.212748527526855469e-01 4.841156303882598877e-02 1.960509642958641052e-02 1.158228069543838501e-01 1.398360431194305420e-01 1.610595136880874634e-01 -4.225532710552215576e-02 -1.639601141214370728e-01 -6.577233970165252686e-02 -2.625564038753509521e-01 -3.485309183597564697e-01 8.198204636573791504e-02 3.234595060348510742e-02 3.570590913295745850e-01 2.367795556783676147e-01 5.406909435987472534e-02 1.457119137048721313e-01 -1.835038214921951294e-01 6.343276053667068481e-02 -3.053214848041534424e-01 -2.795600891113281250e-01 -2.507579326629638672e-01 -1.588280797004699707e-01 1.371223181486129761e-01 -1.449564248323440552e-01 -1.095384210348129272e-01 -4.612601548433303833e-02
-4.686063900589942932e-02 -2.749649882316589355e-01 -3.666396737098693848e-01 -8.814891427755355835e-02 3.361152857542037964e-02 -9.685169160366058350e-02 3.122676312923431396e-01 -2.080011814832687378e-01 -2.986771464347839355e-01 7.644025981426239014e-02 4.883208125829696655e-02 4.358014091849327087e-02 -1.982018202543258667e-01 -1.607258617877960205e-01 -1.846909672021865845e-01 -3.299533128738403320e-01 -8.568356931209564209e-02 -6.531709805130958557e-03 3.624121099710464478e-02 -1.243281587958335876e-01 2.114056348800659180e-01 -2.236308753490447998e-01 -4.258276894688606262e-02 2.979227900505065918e-01 -3.102478757500648499e-02 -2.282370775938034058e-01 3.922460600733757019e-03 -5.778238922357559204e-02 1.168236359953880310e-01 -1.834158003330230713e-01 7.060479372739791870e-02 -5.633537471294403076e-02
-1.667183041572570801e-01 5.525349825620651245e-02 -1.576754301786422729e-01 3.462718427181243896e-02 8.477812260389328003e-02 -1.788883805274963379e-01 -8.906942605972290039e-02 -3.608946129679679871e-02 -3.348752260208129883e-01 -6.000034511089324951e-02 -8.548438549041748047e-02 -1.788922701962292194e-03 2.567643821239471436e-01 1.103713959455490112e-01 -1.863075792789459229e-01 -1.468495130538940430e-01 1.035086587071418762e-01 2.541758678853511810e-02 2.932565510272979736e-01 -1.238089427351951599e-01 2.507347166538238525e-01 -1.216901615262031555e-01 -6.339155882596969604e-02 2.252313122153282166e-02 1.336933821439743042e-01 -5.508542060852050781e-01 7.880518585443496704e-02 -8.223953098058700562e-02 9.933507442474365234e-02 -2.542375624179840088e-01 -1.508662551641464233e-01 1.038598939776420593e-01
6.006040424108505249e-02 -1.543608456850051880e-01 -2.131854444742202759e-01 -2.321619391441345215e-01 2.281173318624496460e-01 -8.286384493112564087e-02 1.737933903932571411e-01 -2.765006124973297119e-01 -3.410851061344146729e-01 2.571566700935363770e-01 -1.093138158321380615e-01 -1.111360639333724976e-02 -1.440000981092453003e-01 2.793780714273452759e-02 -2.439865767955780029e-01 -9.171527810394763947e-03 4.821393266320228577e-02 1.974979490041732788e-01 -1.571090221405029297e-01 1.939397491514682770e-02 8.418034017086029053e-02 3.534451872110366821e-02 -1.797022968530654907e-01 3.747931867837905884e-02 -3.563008606433868408e-01 8.840171247720718384e-02 1.279627829790115356e-01 -3.187408447265625000e-01 5.954560637474060059e-02 -2.054994553327560425e-01 -1.347834765911102295e-01 8.297938108444213867e-02
-7.387943565845489502e-02 9.217442944645881653e-03 2.532109022140502930e-01 -3.379410877823829651e-02 9.258496761322021484e-02 -8.135694265365600586e-02 1.004253998398780823e-01 8.768983930349349976e-02 -1.898184716701507568e-01 -8.407583832740783691e-02 8.020198345184326172e-02 -6.658811867237091064e-02 -2.843753099441528320e-01 3.374768793582916260e-02 -1.134755164384841919e-01 -1.051466464996337891e-01 -8.509860374033451080e-03 1.711325496435165405e-01 3.459528982639312744e-01 -1.363900303840637207e-01 3.100293278694152832e-01 5.105539411306381226e-02 -5.535988509654998779e-02 -3.390344977378845215e-02 -2.259585261344909668e-01 -4.635123908519744873e-01 1.426061838865280151e-01 -1.418561190366744995e-01 1.674861162900924683e-01 -1.668806523084640503e-01 -3.150281906127929688e-01 6.510489434003829956e-02
-8.076828718185424805e-02 5.496805906295776367e-02 -1.772454828023910522e-01 3.447336144745349884e-03 1.685353368520736694e-01 -1.600766032934188843e-01 -1.274105254560709000e-02 1.170381978154182434e-01 -1.587487906217575073e-01 -2.176191955804824829e-01 -8.214674144983291626e-02 -1.347428411245346069e-01 -9.857518970966339111e-02 -1.327514797449111938e-01 -1.877398192882537842e-01 -3.287534415721893311e-01 8.294768631458282471e-02 1.855631023645401001e-01 1.594884395599365234e-01 -5.763370543718338013e-02 8.751577883958816528e-02 -1.428829133510589600e-01 -5.955883115530014038e-02 2.847766503691673279e-02 6.856808438897132874e-03 -3.442521989345550537e-01 -1.051060184836387634e-01 -9.636183828115463257e-02 9.442100673913955688e-02 -1.247950922697782516e-02 -6.103310585021972656e-01 -6.372727919369935989e-03
-1.376465708017349243e-01 8.648487180471420288e-02 -7.005650550127029419e-02 -1.188226044178009033e-01 6.456393003463745117e-02 6.643752567470073700e-03 1.703951135277748108e-02 -6.674906611442565918e-02 -9.890823811292648315e-02 -1.519635319709777832e-01 -1.012637838721275330e-01 -1.740349233150482178e-01 -1.774235367774963379e-01 -8.584649860858917236e-02 -9.569578804075717926e-03 -1.078130826354026794e-01 2.118922322988510132e-01 -3.340690955519676208e-02 -2.674565091729164124e-02 -3.401040732860565186e-01 5.361035093665122986e-02 3.155010044574737549e-01 -3.875483572483062744e-01 2.746725082397460938e-01 8.410460501909255981e-02 -1.618453264236450195e-01 -2.614504396915435791e-01 -1.784545779228210449e-01 4.615768417716026306e-02 -2.877391874790191650e-01 -3.129830658435821533e-01 1.216551437973976135e-01
1.181506961584091187e-01 3.848809376358985901e-02 -1.838436275720596313e-01 -2.075734585523605347e-01 -1.125428006052970886e-01 -1.979665271937847137e-02 -5.777263268828392029e-02 -2.149386554956436157e-01 -3.849446475505828857e-01 -2.789045451208949089e-03 2.051146179437637329e-01 1.640565246343612671e-01 5.359647795557975769e-02 5.168419703841209412e-02 -9.955611079931259155e-02 9.385112673044204712e-02 6.637902557849884033e-02 9.241802245378494263e-02 1.034791246056556702e-01 -2.248328179121017456e-01 2.598386704921722412e-01 -1.254704594612121582e-01 -3.078520298004150391e-01 -4.669144377112388611e-02 -3.224048614501953125e-01 -2.395527362823486328e-01 -1.573180556297302246e-01 1.427956949919462204e-02 1.392959952354431152e-01 4.609871655702590942e-02 -2.523749172687530518e-01 2.787798345088958740e-01
-2.556976675987243652e-01 -2.200504690408706665e-01 -5.144667625427246094e-02 -3.245386779308319092e-01 9.982419013977050781e-02 -1.497374773025512695e-01 -1.058616712689399719e-01 4.455085843801498413e-02 -2.005116045475006104e-01 1.066669449210166931e-02 -2.006632536649703979e-01 2.390937060117721558e-01 -1.059488058090209961e-01 -1.781806200742721558e-01 1.339592784643173218e-01 -2.993651032447814941e-01 1.486643552780151367e-01 1.344105452299118042e-01 2.067564576864242554e-01 -1.063308268785476685e-01 7.695274800062179565e-02 1.075182110071182251e-01 -6.273690611124038696e-02 -4.182237386703491211e-02 -4.193021357059478760e-01 -7.147174328565597534e-02 -1.328581720590591431e-01 3.458446636795997620e-02 2.700174748897552490e-01 5.412140395492315292e-03 1.222417969256639481e-02 2.326193749904632568e-01
-1.829379796981811523e-01 -3.354225754737854004e-01 -8.045986294746398926e-02 -2.091073691844940186e-01 1.891841888427734375e-01 -3.261255621910095215e-01 2.841732203960418701e-01 3.575040400028228760e-02 -2.164487540721893311e-01 7.877779752016067505e-02 -9.116579592227935791e-02 -1.375138312578201294e-01 -3.527650237083435059e-02 4.981358721852302551e-02 -4.426690284162759781e-04 -1.859643459320068359e-01 6.616508215665817261e-02 2.668510079383850098e-01 1.021080315113067627e-01 -1.617916375398635864e-01 1.062385961413383484e-01 -9.812013059854507446e-02 -1.336765754967927933e-02 2.089632600545883179e-01 -2.437319755554199219e-01 -2.802287042140960693e-01 1.408998221158981323e-01 -2.317065596580505371e-01 1.978783309459686279e-01 -1.641261726617813110e-01 1.499811466783285141e-02 -7.948619872331619263e-02
-1.652491092681884766e-02 3.431268930435180664e-01 -6.077437102794647217e-02 5.490992218255996704e-02 2.808158397674560547e-01 -1.186855658888816833e-01 -3.709586337208747864e-02 -1.151173263788223267e-01 -7.665805518627166748e-02 1.363945901393890381e-01 1.327756047248840332e-01 -7.222368568181991577e-02 -3.868022859096527100e-01 5.536862090229988098e-02 2.068131119012832642e-01 -1.413273508660495281e-03 2.503587007522583008e-01 -2.585959807038307190e-02 1.755105555057525635e-01 -2.546136379241943359e-01 1.636639088392257690e-01 2.051065117120742798e-02 -5.576529074460268021e-03 1.630020141601562500e-02 -1.339988410472869873e-01 -5.611019581556320190e-02 -1.722527295351028442e-01 -1.394999772310256958e-01 2.155676931142807007e-01 -4.370483458042144775e-01 -1.751911044120788574e-01 6.162295583635568619e-03
-2.268482148647308350e-01 8.891613781452178955e-02 -1.761484146118164062e-02 -3.107716739177703857e-01 -7.020820397883653641e-03 -2.271499335765838623e-01 -1.101226583123207092e-01 -1.314403712749481201e-01 -2.150591313838958740e-01 -1.365514099597930908e-01 2.984013855457305908e-01 -4.299116134643554688e-02 -1.928644478321075439e-01 -1.092952024191617966e-02 3.090957179665565491e-02 -1.539687067270278931e-01 2.320415675640106201e-01 9.977264702320098877e-02 3.879149556159973145e-01 1.838599145412445068e-01 3.582988977432250977e-01 -7.500096689909696579e-03 -2.009104043245315552e-01 1.664334908127784729e-02 7.386518269777297974e-02 -2.636176645755767822e-01 -7.574242353439331055e-02 -1.531292498111724854e-01 1.503499317914247513e-02 -9.776696562767028809e-02 -9.269440919160842896e-02 -7.251825183629989624e-02
1.049607545137405396e-01 2.596475183963775635e-01 1.447873562574386597e-01 -1.307435631752014160e-01 -1.134920492768287659e-01 -6.715370714664459229e-02 4.876128137111663818e-01 1.006866395473480225e-01 -2.334681451320648193e-01 6.259690970182418823e-02 -3.259145617485046387e-01 -1.831137984991073608e-01 -2.413064688444137573e-01 1.574269980192184448e-01 -1.075854524970054626e-01 -2.904443303123116493e-03 1.871248781681060791e-01 6.173463538289070129e-02 1.502923220396041870e-01 -8.840721845626831055e-02 1.354268491268157959e-01 -9.549004025757312775e-03 -1.667422503232955933e-01 9.386073052883148193e-02 6.498187314718961716e-03 -2.235827744007110596e-01 -1.760544776916503906e-01 -5.471304431557655334e-02 2.989064455032348633e-01 7.876020669937133789e-02 -5.286555364727973938e-02 1.371317058801651001e-01
-1.492080688476562500e-01 2.693975865840911865e-01 -4.829697310924530029e-02 -1.620317399501800537e-01 2.544337883591651917e-02 -1.626934409141540527e-01 4.639922827482223511e-02 9.218543022871017456e-02 -1.523899496532976627e-03 9.237365424633026123e-02 -1.121065467596054077e-01 2.474111914634704590e-01 3.087848424911499023e-01 1.564283818006515503e-01 -2.299451678991317749e-01 -1.251823753118515015e-01 1.115120872855186462e-01 2.011525332927703857e-01 1.573407351970672607e-01 1.481098532676696777e-01 8.692495524883270264e-02 -6.357377022504806519e-02 -3.012801110744476318e-01 3.254480361938476562e-01 -9.684251248836517334e-02 6.257296539843082428e-03 -1.340268552303314209e-01 -3.327575325965881348e-01 1.304639428853988647e-01 -2.121838331222534180e-01 -2.228768765926361084e-01 1.021255999803543091e-01
-2.174458652734756470e-01 2.319847196340560913e-01 -2.283292822539806366e-02 -1.173656657338142395e-01 -1.373776048421859741e-01 -3.515431284904479980e-02 1.319067776203155518e-01 -1.793371737003326416e-01 -2.205153107643127441e-01 1.593846678733825684e-01 -6.307218223810195923e-02 -1.137755587697029114e-01 -3.034204617142677307e-02 1.329917460680007935e-01 -3.390271961688995361e-01 2.353420108556747437e-01 5.585844069719314575e-02 1.589805483818054199e-01 6.785301119089126587e-02 -2.824509143829345703e-01 8.815349638462066650e-02 1.185272857546806335e-01 -1.223315075039863586e-01 -1.396376043558120728e-01 -2.531036436557769775e-01 -1.840213686227798462e-01 -6.283364444971084595e-02 -6.368304044008255005e-02 -2.456252649426460266e-02 -1.403824333101511002e-02 -4.692803323268890381e-01 1.975711137056350708e-01
9.997604042291641235e-02 1.073653250932693481e-01 2.136537060141563416e-02 1.334787718951702118e-02 2.053107172250747681e-01 -7.887497544288635254e-02 2.088181972503662109e-01 6.544114649295806885e-02 -2.870362699031829834e-01 9.900964796543121338e-02 -1.169001217931509018e-02 1.585822105407714844e-01 -2.871561795473098755e-02 3.055695444345474243e-02 -1.835658028721809387e-02 -2.119453549385070801e-01 -3.969983756542205811e-02 2.740632593631744385e-01 2.221959233283996582e-01 1.778517216444015503e-01 2.837780714035034180e-01 4.731216281652450562e-02 -1.895111352205276489e-01 2.419126182794570923e-01 -2.039489895105361938e-01 -2.803045213222503662e-01 1.521828025579452515e-01 -1.702708303928375244e-01 -1.360125392675399780e-01 -1.548074632883071899e-01 -2.298139184713363647e-01 3.385219573974609375e-01
2.879530750215053558e-02 5.495844781398773193e-02 1.208433881402015686e-01 2.247170805931091309e-01 -1.448614895343780518e-02 -1.567394286394119263e-01 3.361160457134246826e-01 1.353716943413019180e-02 -1.631713658571243286e-01 2.236723005771636963e-01 2.884742803871631622e-02 4.335562884807586670e-02 -3.765343725681304932e-01 7.675364613533020020e-02 -1.140194907784461975e-01 -2.272209823131561279e-01 1.706657707691192627e-01 3.290014564990997314e-01 2.912942171096801758e-01 4.629344120621681213e-02 7.141766697168350220e-02 -9.629025310277938843e-02 -2.370248436927795410e-01 -1.096940934658050537e-01 -2.362677156925201416e-01 -8.767790347337722778e-02 -1.744700968265533447e-01 1.576070934534072876e-01 2.118801511824131012e-02 -2.605611458420753479e-02 -2.729269266128540039e-01 9.657175280153751373e-03
-1.937377750873565674e-01 -7.985974848270416260e-02 -1.000839769840240479e-01 6.407952308654785156e-02 5.398708209395408630e-02 -7.239767909049987793e-02 -1.625998467206954956e-01 -3.884488716721534729e-02 -1.759557425975799561e-01 -1.016319636255502701e-02 8.685977011919021606e-02 -1.899477988481521606e-01 9.423858672380447388e-02 8.471044152975082397e-02 -2.670808434486389160e-01 -3.829708397388458252e-01 1.065964810550212860e-02 1.702716648578643799e-01 2.464677095413208008e-01 2.453533746302127838e-02 2.550797760486602783e-01 5.127869173884391785e-02 -4.483150318264961243e-02 2.533954009413719177e-02 -1.568922698497772217e-01 -4.137502610683441162e-01 6.201430782675743103e-02 -1.214645132422447205e-01 2.501083016395568848e-01 5.610770732164382935e-02 -3.398630619049072266e-01 -2.017492055892944336e-01
2.097098156809806824e-02 -3.416833281517028809e-02 -2.316398471593856812e-01 -2.713061869144439697e-01 -4.865217953920364380e-02 -1.275517940521240234e-01 -7.244616746902465820e-02 1.029757484793663025e-01 -5.376322194933891296e-03 3.344724774360656738e-01 1.402963548898696899e-01 -5.099672079086303711e-02 -6.124381721019744873e-02 -2.432666122913360596e-01 -1.126365885138511658e-01 3.255390748381614685e-02 9.480743855237960815e-02 -1.503102015703916550e-02 2.536013424396514893e-01 -9.269580990076065063e-02 3.328333199024200439e-01 1.299166828393936157e-01 -9.401676803827285767e-02 -1.060747280716896057e-01 -3.640013933181762695e-01 -1.570074260234832764e-01 -3.308362066745758057e-01 1.072318926453590393e-01 2.372411042451858521e-01 1.240791752934455872e-02 -2.055628001689910889e-01 1.382684260606765747e-01
-1.447202414274215698e-01 6.864080578088760376e-02 1.483825743198394775e-01 -1.819502264261245728e-01 3.052317909896373749e-02 -5.494000762701034546e-02 8.664225041866302490e-02 3.487263619899749756e-01 -2.480725198984146118e-01 1.189089491963386536e-01 1.187173947691917419e-01 -8.787415921688079834e-02 -2.210628241300582886e-02 2.900237143039703369e-01 -1.405141353607177734e-01 -1.968129873275756836e-01 1.301884353160858154e-01 3.699173927307128906e-01 2.879811450839042664e-02 1.288170814514160156e-01 1.802710443735122681e-01 2.530297636985778809e-01 -3.238398134708404541e-01 -8.315537124872207642e-02 -2.003222703933715820e-01 -2.125143706798553467e-01 -1.136127114295959473e-01 -1.201138272881507874e-01 1.440173536539077759e-01 6.627208739519119263e-02 1.489317268133163452e-01 7.821221649646759033e-02
1.623419113457202911e-02 2.421036958694458008e-01 -2.965700328350067139e-01 -1.847665011882781982e-01 4.699250161647796631e-01 -3.957411274313926697e-02 -1.165898367762565613e-01 1.067050844430923462e-01 -2.861306071281433105e-02 -4.371008835732936859e-03 2.400819212198257446e-02 1.565679162740707397e-01 -1.604268848896026611e-01 -2.898913621902465820e-01 5.078698974102735519e-03 -8.600021898746490479e-02 -9.828656911849975586e-02 1.264499574899673462e-01 -4.040100425481796265e-02 -1.350123882293701172e-01 1.931526064872741699e-01 1.845121085643768311e-01 -1.987807080149650574e-02 2.780481278896331787e-01 -1.925032287836074829e-01 -1.824667155742645264e-01 8.193250745534896851e-03 -3.807193636894226074e-01 1.863248646259307861e-02 5.830394849181175232e-02 -1.173336133360862732e-01 -3.291133791208267212e-02
1.816667150706052780e-03 -5.303066223859786987e-02 -2.646952271461486816e-01 -8.480766415596008301e-02 2.971869111061096191e-01 -1.659359969198703766e-02 6.207884848117828369e-02 -9.342554956674575806e-02 -9.528917074203491211e-02 4.464376866817474365e-01 -2.405427992343902588e-01 -3.145785927772521973e-01 -1.550407558679580688e-01 1.046892628073692322e-01 1.733607612550258636e-02 3.533274680376052856e-02 5.793408304452896118e-02 6.472518295049667358e-02 1.428503394126892090e-01 -2.234260886907577515e-01 -2.027459815144538879e-02 1.008490379899740219e-02 -3.015410304069519043e-01 5.499572679400444031e-02 -3.695887327194213867e-01 -1.039281487464904785e-01 -6.920731812715530396e-02 -7.794629782438278198e-02 6.816629320383071899e-02 -2.370230555534362793e-01 1.283567696809768677e-01 -9.538272023200988770e-02
-2.348117083311080933e-01 2.348317652940750122e-01 1.068811416625976562e-01 -1.437435895204544067e-01 -2.910129912197589874e-02 1.766461133956909180e-01 -4.246749356389045715e-02 -1.763766705989837646e-01 -4.959611967206001282e-02 2.370599508285522461e-01 -1.550077348947525024e-01 -8.848106116056442261e-02 -1.857991814613342285e-01 1.433014273643493652e-01 -2.147950232028961182e-01 -2.027492374181747437e-01 -8.624214679002761841e-02 2.670260965824127197e-01 3.432467877864837646e-01 -7.310563325881958008e-02 -9.282044321298599243e-02 -3.771324083209037781e-02 -1.972919553518295288e-01 1.756624728441238403e-01 1.610001362860202789e-02 -6.015689298510551453e-02 1.111071091145277023e-03 -2.297730743885040283e-01 2.689093649387359619e-01 1.021014600992202759e-01 -2.498055994510650635e-01 2.762553393840789795e-01
1.283214688301086426e-01 5.259417369961738586e-02 -7.961310446262359619e-02 5.408804491162300110e-02 2.008528262376785278e-01 -1.717358827590942383e-01 2.086634337902069092e-01 2.312464825809001923e-02 1.411651074886322021e-01 1.175068840384483337e-01 1.719925701618194580e-01 1.663949191570281982e-01 -4.279872030019760132e-02 1.321268230676651001e-01 -1.486126184463500977e-01 -2.264897376298904419e-01 1.704276055097579956e-01 1.321282684803009033e-01 1.982392817735671997e-01 3.455334901809692383e-02 8.767646551132202148e-02 3.152240216732025146e-01 -1.338084936141967773e-01 -3.861574828624725342e-02 -3.544808924198150635e-01 -4.192053079605102539e-01 -1.497076153755187988e-01 -1.625287160277366638e-02 2.843213379383087158e-01 -1.084419712424278259e-01 -2.089979350566864014e-01 -1.124624256044626236e-02
5.241934210062026978e-02 2.078919559717178345e-01 -1.551329344511032104e-01 -1.717898994684219360e-01 -2.074428834021091461e-02 -2.014801651239395142e-01 1.105813458561897278e-01 -2.334745600819587708e-02 -2.238500416278839111e-01 7.898262888193130493e-02 3.948749005794525146e-01 -3.587620556354522705e-01 -1.894873082637786865e-01 -8.625032752752304077e-02 -2.418329268693923950e-01 -1.041855383664369583e-02 -2.289759814739227295e-01 3.176319301128387451e-01 1.475711613893508911e-01 9.938934817910194397e-03 4.213912039995193481e-02 -5.263630300760269165e-02 -2.940735518932342529e-01 1.351043581962585449e-01 -1.585783660411834717e-01 -9.458041191101074219e-02 -8.400589972734451294e-02 1.453883387148380280e-02 1.414312422275543213e-01 -1.562063992023468018e-01 -1.318173706531524658e-01 1.269743144512176514e-01
-1.121372207999229431e-01 4.232647269964218140e-02 -4.748923704028129578e-02 -2.057479619979858398e-01 -3.740297630429267883e-02 3.127642273902893066e-01 1.269547065021470189e-04 -1.565491557121276855e-01 -2.930458486080169678e-01 3.420952260494232178e-01 -8.945544064044952393e-02 7.676871120929718018e-02 -2.422591745853424072e-01 -7.061675190925598145e-02 -1.168566197156906128e-01 -1.709408313035964966e-01 6.501062959432601929e-02 1.857823729515075684e-01 6.181800365447998047e-02 -1.568378061056137085e-01 1.492925435304641724e-01 2.619757056236267090e-01 -2.329964041709899902e-01 1.782073825597763062e-01 -4.018830358982086182e-01 -3.684898465871810913e-02 -1.883232966065406799e-02 -1.264646947383880615e-01 2.449070364236831665e-01 -6.465745717287063599e-02 -7.945823669433593750e-02 -1.224093791097402573e-02
1.106301322579383850e-01 3.210649490356445312e-01 5.374170141294598579e-04 1.435059309005737305e-02 1.610552892088890076e-02 -2.739880979061126709e-01 3.226732015609741211e-01 -1.133591756224632263e-01 3.788024187088012695e-02 1.267679482698440552e-01 3.011382743716239929e-02 1.777650974690914154e-02 -1.282635033130645752e-01 1.098718717694282532e-01 -9.578871726989746094e-02 -1.919544041156768799e-01 6.599500030279159546e-02 3.927418589591979980e-01 6.961548328399658203e-02 -1.246373541653156281e-02 1.418194174766540527e-01 -9.218797832727432251e-02 -2.527985870838165283e-01 -3.435380384325981140e-02 -7.767185568809509277e-02 -3.111386895179748535e-01 -3.820072412490844727e-01 2.602525651454925537e-01 6.886823475360870361e-02 -1.162063926458358765e-01 3.514105081558227539e-02 -7.494674623012542725e-02
1.394868195056915283e-01 1.526483800262212753e-02 -1.947446763515472412e-01 -1.024369299411773682e-01 1.122885644435882568e-01 -1.011507585644721985e-02 7.794534321874380112e-03 1.388310804031789303e-03 -3.931895494461059570e-01 1.609635055065155029e-01 1.939819194376468658e-02 2.973706275224685669e-02 5.190930142998695374e-02 -1.040606275200843811e-01 8.700002729892730713e-02 -3.336355388164520264e-01 -2.058532536029815674e-01 8.598406612873077393e-02 1.497142016887664795e-01 9.959681332111358643e-02 2.330783158540725708e-01 -6.180493533611297607e-02 -9.840758144855499268e-02 3.206039667129516602e-01 -1.355419307947158813e-01 -3.921673893928527832e-01 -1.984267123043537140e-02 -9.436523169279098511e-02 3.747240826487541199e-02 -3.226160258054733276e-02 -2.452275604009628296e-01 3.289061188697814941e-01
-1.298645436763763428e-01 2.523984313011169434e-01 -6.098360568284988403e-02 -3.511069118976593018e-01 1.188719347119331360e-01 -1.583931595087051392e-01 -1.362485997378826141e-02 1.364687234163284302e-01 -1.450909972190856934e-01 5.787975341081619263e-02 3.393295407295227051e-01 1.633407473564147949e-01 1.948047578334808350e-01 2.211245149374008179e-01 -2.809985280036926270e-01 -1.551647186279296875e-01 -4.901252686977386475e-02 4.663606733083724976e-02 2.640059292316436768e-01 1.801430583000183105e-01 2.230250686407089233e-01 -2.325706928968429565e-02 -1.642786264419555664e-01 -7.370181381702423096e-02 -2.077491581439971924e-01 -2.487687319517135620e-01 -1.341448873281478882e-01 5.262576788663864136e-02 1.725939512252807617e-01 -1.041923761367797852e-01 -1.496575921773910522e-01 4.372786730527877808e-03
-1.028082817792892456e-01 4.127062484622001648e-02 -1.893892139196395874e-01 -1.404500901699066162e-01 1.210703775286674500e-01 1.963268965482711792e-02 6.473752669990062714e-03 -1.217706501483917236e-02 9.824735671281814575e-02 1.619069576263427734e-01 3.140192031860351562e-01 -1.589992344379425049e-01 -1.931431144475936890e-01 1.889699697494506836e-01 -4.395079985260963440e-02 -1.546276956796646118e-01 -1.365187913179397583e-01 -2.296313345432281494e-01 1.305406242609024048e-01 -2.641155719757080078e-01 2.121438086032867432e-01 5.814889818429946899e-02 -1.867061853408813477e-01 6.342400331050157547e-03 -3.098759055137634277e-01 -3.070057630538940430e-01 -4.196452498435974121e-01 -1.634360402822494507e-01 1.271678879857063293e-02 -9.875467419624328613e-02 2.235682122409343719e-02 1.154713779687881470e-01
1.291961222887039185e-01 6.218324974179267883e-02 -1.185000166296958923e-01 1.487006433308124542e-02 2.140969783067703247e-01 -1.285987496376037598e-01 2.706349594518542290e-03 -2.094322592020034790e-01 9.931795066222548485e-04 1.832439005374908447e-01 -2.347773760557174683e-01 -1.257281303405761719e-01 -4.220871999859809875e-02 8.197186887264251709e-02 -2.805619239807128906e-01 1.261552330106496811e-03 9.853363037109375000e-03 2.861363627016544342e-02 3.866792470216751099e-02 -9.977708011865615845e-02 1.565177291631698608e-01 -1.353588253259658813e-01 -4.110318422317504883e-01 9.999221563339233398e-02 -1.770266890525817871e-01 -1.393436640501022339e-01 -2.820341289043426514e-02 1.365958005189895630e-01 3.190552890300750732e-01 -3.470099344849586487e-02 -4.671777784824371338e-01 -2.039917707443237305e-01
2.711184620857238770e-01 2.031413316726684570e-01 -2.030183076858520508e-01 5.437503010034561157e-02 2.108008414506912231e-01 -8.571878075599670410e-02 8.509389311075210571e-02 1.008918806910514832e-01 -3.276912271976470947e-01 1.621689833700656891e-02 1.247711628675460815e-01 1.391765028238296509e-01 -1.090839132666587830e-01 -2.104013711214065552e-01 -2.038222998380661011e-01 -1.858327239751815796e-01 -9.549794346094131470e-02 2.440973818302154541e-01 3.313211500644683838e-01 7.578442245721817017e-02 1.535695344209671021e-01 -9.804675355553627014e-04 -1.285814493894577026e-01 1.457785815000534058e-01 -1.774636656045913696e-01 -2.272400707006454468e-01 1.294952481985092163e-01 -1.146151199936866760e-01 -1.033268310129642487e-02 -1.358118057250976562e-01 -1.913830041885375977e-01 2.884732186794281006e-01
-2.307958900928497314e-02 -6.860526651144027710e-02 -1.534971743822097778e-01 -3.076233267784118652e-01 2.732864618301391602e-01 1.064028497785329819e-02 -1.649677380919456482e-02 -1.293092872947454453e-02 -1.856627464294433594e-01 1.291020661592483521e-01 1.371254324913024902e-01 -5.728364735841751099e-02 -1.103224083781242371e-01 -2.240497320890426636e-01 -1.079496368765830994e-01 2.041159868240356445e-01 -1.957606524229049683e-03 3.378260433673858643e-01 -9.568455070257186890e-02 -3.095873892307281494e-01 1.499889492988586426e-01 9.418153017759323120e-02 -1.557440012693405151e-01 2.194905579090118408e-01 -3.910387158393859863e-01 1.524164900183677673e-02 -1.680021882057189941e-01 -1.525205373764038086e-01 -5.293211340904235840e-02 1.693004369735717773e-01 -2.280733883380889893e-01 3.712775930762290955e-02
-1.972822099924087524e-01 -1.608519107103347778e-01 -2.070241719484329224e-01 -2.328269369900226593e-02 1.180548593401908875e-02 -1.080128550529479980e-01 -3.349408507347106934e-02 -9.280093759298324585e-02 -3.267957270145416260e-01 2.851672768592834473e-01 2.507932484149932861e-01 8.768294006586074829e-02 2.341643907129764557e-02 -1.245809346437454224e-02 5.468469485640525818e-02 -2.546789310872554779e-02 2.087854444980621338e-01 3.640328645706176758e-01 5.550368130207061768e-02 -3.284851014614105225e-01 -1.417733635753393173e-02 -4.399644583463668823e-02 -2.682554423809051514e-01 2.892000414431095123e-02 -1.844336092472076416e-01 -1.239734590053558350e-01 -2.995762526988983154e-01 1.050258278846740723e-01 -1.498306840658187866e-01 1.832194030284881592e-01 -1.843960732221603394e-01 7.078785449266433716e-02
6.607594341039657593e-02 1.009303331375122070e-01 -9.400830604135990143e-03 -1.985514014959335327e-01 1.175828278064727783e-01 4.261913523077964783e-02 1.554584410041570663e-02 -4.612508229911327362e-03 2.251046746969223022e-01 2.696503698825836182e-01 3.244985044002532959e-01 8.034485578536987305e-02 1.166146770119667053e-01 -3.312466144561767578e-01 -6.541868299245834351e-02 -3.016011118888854980e-01 1.164220348000526428e-01 1.390012353658676147e-01 2.350288033485412598e-01 -1.567650437355041504e-01 1.173328980803489685e-01 1.753342710435390472e-02 -1.359781324863433838e-01 1.211598590016365051e-01 9.925425052642822266e-03 -1.935175508260726929e-01 -3.666916787624359131e-01 -2.423500120639801025e-01 1.831495463848114014e-01 -1.922010034322738647e-01 -2.075809426605701447e-02 1.213823258876800537e-01
-1.616270393133163452e-01 1.934991776943206787e-01 5.114778410643339157e-03 -1.798056960105895996e-01 1.440925002098083496e-01 -5.221775546669960022e-02 8.502719551324844360e-02 1.004115566611289978e-01 -8.689680695533752441e-02 2.812642157077789307e-01 -6.285683810710906982e-02 2.854539453983306885e-01 7.535090297460556030e-02 -1.592679023742675781e-01 -2.200372070074081421e-01 1.927084773778915405e-01 -1.402967870235443115e-01 3.265189826488494873e-01 1.695469021797180176e-01 -7.024636864662170410e-02 3.715671971440315247e-02 -1.752636581659317017e-02 -1.467282325029373169e-01 2.817161977291107178e-01 -2.927632033824920654e-01 -1.470252722501754761e-01 8.711916394531726837e-03 6.109434366226196289e-02 2.377108037471771240e-01 -2.868497371673583984e-01 -1.449531614780426025e-01 2.027054131031036377e-01
-1.098604723811149597e-01 -1.344961374998092651e-01 -7.412485778331756592e-02 -2.971472144126892090e-01 5.726312398910522461e-01 -2.654456794261932373e-01 1.277610212564468384e-01 -2.122938260436058044e-02 -2.989461123943328857e-01 1.636782884597778320e-01 -4.113039933145046234e-03 -1.692034453153610229e-01 1.610889881849288940e-01 -8.657441288232803345e-02 -3.992262482643127441e-02 -1.875327378511428833e-01 -4.032984375953674316e-02 2.456156462430953979e-01 1.041425168514251709e-01 -1.497516483068466187e-01 1.021578758955001831e-01 -1.296974252909421921e-02 -1.773817539215087891e-01 1.850930601358413696e-01 -3.301870077848434448e-02 -8.243609964847564697e-02 4.554508626461029053e-02 -7.893820106983184814e-02 2.422656491398811340e-02 -1.661269366741180420e-01 1.547961831092834473e-01 -7.748797535896301270e-02
-1.876413263380527496e-02 -1.506135463714599609e-01 -1.214904114603996277e-01 -1.463888138532638550e-01 4.223924577236175537e-01 1.425148248672485352e-01 1.037398651242256165e-01 -1.914548724889755249e-01 -2.110446244478225708e-01 2.704927325248718262e-01 -2.701455727219581604e-02 1.134021505713462830e-01 -1.816912591457366943e-01 5.850280076265335083e-02 -1.689681857824325562e-01 4.770151525735855103e-02 1.539451926946640015e-01 2.083186209201812744e-01 -4.320242255926132202e-02 -1.023891493678092957e-01 6.714802980422973633e-02 -1.616790294647216797e-01 4.007196053862571716e-02 2.034816294908523560e-01 -1.987715661525726318e-01 -2.640380263328552246e-01 6.043190509080886841e-02 -3.050201833248138428e-01 -5.727602168917655945e-02 -2.318571358919143677e-01 -1.517881304025650024e-01 2.386977225542068481e-01
-1.745700649917125702e-02 8.016572147607803345e-02 1.520841717720031738e-01 -3.720857948064804077e-02 2.636075019836425781e-01 -2.129144817590713501e-01 1.291161868721246719e-02 1.203169208019971848e-02 5.682378634810447693e-02 2.041049748659133911e-01 -9.912313520908355713e-02 -2.447028458118438721e-01 -3.515506386756896973e-01 -6.012398749589920044e-02 5.579885095357894897e-03 6.315803527832031250e-02 -1.470189094543457031e-01 3.191182911396026611e-01 1.958016604185104370e-01 -2.200394123792648315e-01 -2.790581621229648590e-02 1.942617446184158325e-01 1.316060423851013184e-01 2.918398082256317139e-01 -4.998169839382171631e-02 -2.939748466014862061e-01 -2.823048830032348633e-01 -4.342150874435901642e-03 2.480099797248840332e-01 -9.425795078277587891e-02 -1.246427744626998901e-01 -4.504430294036865234e-02
-1.554374396800994873e-01 1.146365329623222351e-01 -2.207080423831939697e-01 -3.347716927528381348e-01 -2.444059960544109344e-02 5.920244380831718445e-02 1.198538690805435181e-01 -1.480329781770706177e-02 -9.075418114662170410e-02 2.078743427991867065e-01 -4.491243511438369751e-02 2.130845561623573303e-02 -1.913899779319763184e-01 7.686266303062438965e-02 -1.727214753627777100e-01 7.591600716114044189e-02 2.520711123943328857e-01 1.950621753931045532e-01 -1.243280917406082153e-01 -2.925243973731994629e-01 1.053206250071525574e-01 3.047375082969665527e-01 -4.286074936389923096e-01 3.225376829504966736e-02 1.193284429609775543e-02 -3.296400606632232666e-02 -2.671056389808654785e-01 -7.375455647706985474e-02 1.371402442455291748e-01 -1.121876463294029236e-01 -1.918640136718750000e-01 1.167703866958618164e-01
-1.282456517219543457e-01 3.014380633831024170e-01 -2.299671918153762817e-01 -1.351676434278488159e-01 1.329162269830703735e-01 1.546573638916015625e-01 -4.040574654936790466e-02 -1.171506345272064209e-01 -7.786790281534194946e-02 2.201183289289474487e-01 -7.744738459587097168e-02 4.304018244147300720e-02 -4.042541682720184326e-01 -3.353229165077209473e-02 -1.190493348985910416e-02 -2.371379286050796509e-01 1.556886434555053711e-01 9.304706752300262451e-02 2.237156182527542114e-01 6.656748801469802856e-02 2.881495654582977295e-01 5.130757763981819153e-02 -8.271653205156326294e-02 2.413509041070938110e-01 -3.232346475124359131e-01 -2.247901074588298798e-02 7.402516156435012817e-02 -8.315539360046386719e-02 3.483530282974243164e-01 -1.999102719128131866e-02 -3.457173332571983337e-02 -5.334596708416938782e-02
-1.191472709178924561e-01 -1.004821136593818665e-01 7.529833167791366577e-02 -1.977748423814773560e-01 3.888902068138122559e-01 2.125612795352935791e-01 7.674829103052616119e-03 -1.700041741132736206e-01 -2.686989307403564453e-01 2.005274295806884766e-01 -3.480149805545806885e-02 1.176216378808021545e-01 -2.222600281238555908e-01 -3.014396131038665771e-01 -8.580324053764343262e-02 -6.452692300081253052e-02 -2.987247519195079803e-02 3.935531154274940491e-02 7.642307132482528687e-02 -4.468052461743354797e-02 -4.543817415833473206e-02 -8.337020874023437500e-02 -1.522766798734664917e-01 8.007257431745529175e-02 -2.549643218517303467e-01 -6.657702475786209106e-02 -1.297111064195632935e-01 -1.060813292860984802e-02 -1.735975742340087891e-01 -3.049542307853698730e-01 -3.161029815673828125e-01 2.607154250144958496e-01
1.926848292350769043e-01 4.032247306895442307e-05 -2.193356305360794067e-01 -1.619453728199005127e-01 -1.147648133337497711e-02 -1.195096075534820557e-01 -1.336689293384552002e-01 -1.786250323057174683e-01 -2.351402789354324341e-01 1.643012762069702148e-01 -6.066340487450361252e-03 -2.561084628105163574e-01 -7.630405575037002563e-02 -1.113841235637664795e-01 -3.980956077575683594e-01 -6.113993749022483826e-02 1.348850578069686890e-01 2.986275255680084229e-01 -8.177143172360956669e-04 -5.497347563505172729e-02 2.666703760623931885e-01 4.584455490112304688e-02 3.402223956072703004e-05 6.058718264102935791e-02 -2.095048427581787109e-01 -2.929629199206829071e-02 -3.790147900581359863e-01 -1.675469577312469482e-01 -9.800716489553451538e-02 6.931138038635253906e-02 3.355471044778823853e-02 -2.769431173801422119e-01
-2.013362348079681396e-01 7.387653738260269165e-02 -1.378888785839080811e-01 -2.054679691791534424e-01 4.588034152984619141e-01 1.565350741147994995e-01 1.259838938713073730e-01 1.732130162417888641e-02 -2.432723045349121094e-01 -5.031193792819976807e-02 -3.901090100407600403e-02 -1.074803918600082397e-01 -1.524854302406311035e-01 -1.158485859632492065e-01 1.826792061328887939e-01 -1.240212917327880859e-01 9.978501498699188232e-02 3.724462687969207764e-01 -1.992975473403930664e-01 -3.061978518962860107e-01 1.634565740823745728e-02 1.510270237922668457e-01 2.943626604974269867e-03 6.230762228369712830e-02 -2.310423254966735840e-01 -1.000873371958732605e-01 -1.906694471836090088e-01 -2.042487710714340210e-01 -7.229395955801010132e-02 9.296632558107376099e-02 -7.316308468580245972e-02 1.076011732220649719e-01
-1.186259277164936066e-02 1.656283810734748840e-02 -6.379595026373863220e-03 4.831262677907943726e-02 1.534034609794616699e-01 -1.982849650084972382e-02 2.614518702030181885e-01 -1.679510474205017090e-01 8.402742445468902588e-02 1.366105228662490845e-01 3.290715441107749939e-02 2.572988569736480713e-01 -5.244627594947814941e-02 7.219836115837097168e-02 -1.174773871898651123e-01 -1.932262629270553589e-01 -6.820768117904663086e-02 7.645652443170547485e-02 2.399125695228576660e-01 -1.433699131011962891e-01 6.392277311533689499e-03 3.450331836938858032e-02 -2.647899091243743896e-01 1.296080797910690308e-01 -1.610179841518402100e-01 -2.195050567388534546e-01 -5.212041139602661133e-01 1.643066853284835815e-01 3.807966709136962891e-01 7.455503940582275391e-02 1.231251657009124756e-01 9.681057184934616089e-02
-1.227445527911186218e-01 -3.696213290095329285e-02 -1.822807826101779938e-02 -4.415334388613700867e-02 3.570016622543334961e-01 2.188979238271713257e-01 9.142179787158966064e-02 -1.897593438625335693e-01 2.490553706884384155e-01 1.112212911248207092e-01 2.804220616817474365e-01 -1.393681615591049194e-01 -2.027203887701034546e-01 -1.374441832304000854e-01 -2.276189327239990234e-01 -2.177440673112869263e-01 1.746808588504791260e-01 3.228689134120941162e-01 6.399801000952720642e-03 2.352769486606121063e-03 1.778523996472358704e-02 -7.681763917207717896e-02 -3.307038247585296631e-01 -4.812961816787719727e-02 -1.643467098474502563e-01 -2.287973165512084961e-01 -2.195715904235839844e-01 -6.902556400746107101e-03 1.442767232656478882e-01 -9.555973112583160400e-02 2.760436618700623512e-03 1.400327086448669434e-01
1.556356549263000488e-01 1.966933347284793854e-02 9.430948644876480103e-03 -1.517874840646982193e-02 4.118041098117828369e-01 1.044195890426635742e-02 -3.281651879660785198e-04 -9.255649149417877197e-02 -6.138003617525100708e-02 1.813145279884338379e-01 -1.776416599750518799e-01 -8.796227723360061646e-02 5.086604505777359009e-02 -5.874944850802421570e-02 -1.789082437753677368e-01 1.262613385915756226e-01 4.790227487683296204e-02 9.802833944559097290e-02 2.180648744106292725e-01 -1.483576446771621704e-01 1.045737117528915405e-01 -1.019071564078330994e-01 -3.007733225822448730e-01 -5.247192829847335815e-02 -1.974519044160842896e-01 -2.511316537857055664e-01 4.461860284209251404e-03 2.027957290410995483e-01 2.913530766963958740e-01 -3.710814192891120911e-02 -4.595207870006561279e-01 -1.739518046379089355e-01
-2.722374908626079559e-02 -2.317230962216854095e-02 -2.893942967057228088e-02 -1.464247405529022217e-01 2.122433632612228394e-01 -1.210047528147697449e-01 3.535251319408416748e-02 -4.216510057449340820e-02 -1.138329580426216125e-01 1.651502102613449097e-01 -2.443335950374603271e-01 -1.928112357854843140e-01 -8.981328457593917847e-02 -8.163973689079284668e-02 -7.426326721906661987e-02 -4.827139154076576233e-02 -8.858303725719451904e-02 -7.261981815099716187e-02 -7.698466628789901733e-02 -1.214841008186340332e-02 -3.136151283979415894e-02 -1.527000963687896729e-01 -3.439753055572509766e-01 9.286669641733169556e-02 -1.831181496381759644e-01 -4.480790197849273682e-01 -1.362173259258270264e-01 9.386426955461502075e-02 2.914617359638214111e-01 1.316808760166168213e-01 -4.496372938156127930e-01 -1.321665197610855103e-01
-3.742236793041229248e-01 1.946056336164474487e-01 -1.282027065753936768e-01 -3.377905115485191345e-02 -1.112529188394546509e-01 -1.175083145499229431e-01 5.404185876250267029e-02 -2.423510849475860596e-01 -2.442241162061691284e-01 1.089536547660827637e-01 -1.935161352157592773e-01 -5.769162625074386597e-02 -1.450517624616622925e-01 -4.834328591823577881e-02 -1.831416040658950806e-01 1.074249371886253357e-01 -2.410358637571334839e-01 -3.250521048903465271e-02 3.271903395652770996e-01 -1.037841588258743286e-01 1.033366546034812927e-01 5.418702587485313416e-02 1.961024701595306396e-01 7.697546482086181641e-02 -2.034236937761306763e-01 -2.058640718460083008e-01 -1.715634018182754517e-01 -2.046142965555191040e-01 2.543555498123168945e-01 -8.107253909111022949e-02 -2.193685770034790039e-01 1.627490669488906860e-01
-1.607061475515365601e-01 -2.886767685413360596e-01 -1.816677860915660858e-02 -2.792704403400421143e-01 3.462165892124176025e-01 -2.482192665338516235e-01 3.281649947166442871e-01 1.140888482332229614e-01 -2.748386561870574951e-01 8.698323369026184082e-02 2.524993196129798889e-02 -1.577045768499374390e-02 -9.333917498588562012e-02 5.499519780278205872e-02 -1.032366305589675903e-01 -2.881838083267211914e-01 7.665693014860153198e-02 2.296673953533172607e-01 2.473268508911132812e-01 -1.523545086383819580e-01 9.569173678755760193e-03 5.300319194793701172e-02 1.165730692446231842e-02 1.609543114900588989e-01 -1.816999465227127075e-01 -1.719435751438140869e-01 4.661154374480247498e-02 -1.917505711317062378e-01 -6.968709081411361694e-02 -2.060846686363220215e-01 9.912149980664253235e-03 1.491353963501751423e-03
-1.507862657308578491e-02 1.237351261079311371e-02 -1.858334094285964966e-01 -9.680442512035369873e-02 -9.724855422973632812e-02 -6.231619045138359070e-02 2.044621706008911133e-01 1.321920454502105713e-01 -2.203766107559204102e-01 -5.032977834343910217e-02 2.935020327568054199e-01 -1.658178716897964478e-01 -1.818837821483612061e-01 7.505665719509124756e-02 -3.581312596797943115e-01 -1.266224235296249390e-01 1.045541465282440186e-01 4.039367437362670898e-01 2.072348743677139282e-01 3.091506287455558777e-02 1.932915747165679932e-01 -9.704919648356735706e-04 -1.720755994319915771e-01 2.121038138866424561e-01 -2.850635051727294922e-01 -9.065316617488861084e-02 4.057413339614868164e-02 -2.450149320065975189e-02 -1.714043766260147095e-01 -1.475949585437774658e-01 -2.442448288202285767e-01 5.334573984146118164e-02
-1.444054394960403442e-01 3.347185552120208740e-01 -3.028154075145721436e-01 -3.316031992435455322e-01 2.102186828851699829e-01 6.917289644479751587e-02 -6.962275947444140911e-04 -1.257537901401519775e-01 -7.113391160964965820e-02 2.132371962070465088e-01 -2.877907752990722656e-01 4.054756090044975281e-02 -2.228749394416809082e-01 -1.404497176408767700e-01 2.213837765157222748e-02 -1.859179884195327759e-01 2.610851526260375977e-01 8.578641712665557861e-02 1.555739492177963257e-01 9.509300440549850464e-02 2.158293128013610840e-01 2.117662727832794189e-01 -9.913201630115509033e-02 1.797604709863662720e-01 -1.250219047069549561e-01 -8.297231048345565796e-02 -9.112077206373214722e-02 7.502098381519317627e-02 2.606317102909088135e-01 -2.790102269500494003e-03 -5.492863059043884277e-02 1.070981100201606750e-01
-9.212251752614974976e-02 1.883340328931808472e-01 -2.259003520011901855e-01 -1.009166147559881210e-02 2.432173490524291992e-01 7.092559710144996643e-03 -3.949638828635215759e-02 -9.110938757658004761e-02 -3.151497542858123779e-01 3.036069571971893311e-01 1.368436515331268311e-01 -8.542670868337154388e-03 -3.255371749401092529e-01 3.258154168725013733e-02 -1.600533127784729004e-01 -4.595728591084480286e-02 1.149393171072006226e-01 1.026208996772766113e-01 3.667294085025787354e-01 2.954303622245788574e-01 8.814258873462677002e-02 -1.474192440509796143e-01 -8.371442556381225586e-02 5.983629450201988220e-02 2.302594780921936035e-01 -3.107278645038604736e-01 -9.337708353996276855e-03 -1.473780125379562378e-01 -2.915508672595024109e-02 -1.563269942998886108e-01 -7.961098104715347290e-02 4.666963964700698853e-02
-2.847683243453502655e-02 -1.693913131020963192e-03 -3.755332529544830322e-02 -3.524924069643020630e-02 7.457743049599230289e-04 -1.643181443214416504e-01 8.186889439821243286e-02 2.509564459323883057e-01 -1.520678251981735229e-01 1.840319857001304626e-02 -1.704476475715637207e-01 -2.309867292642593384e-01 -5.676365643739700317e-02 -2.099641859531402588e-01 -2.803083658218383789e-01 -2.560377717018127441e-01 -7.820601016283035278e-02 1.089787408709526062e-01 -2.402618154883384705e-02 6.261089444160461426e-02 3.104097247123718262e-01 -1.067663356661796570e-01 -2.177913784980773926e-01 -4.963119328022003174e-02 -3.251137435436248779e-01 -3.537800014019012451e-01 -1.501003950834274292e-01 7.682041078805923462e-02 2.440307438373565674e-01 -1.606067866086959839e-01 -2.761578559875488281e-01 -3.880953788757324219e-02
1.114331744611263275e-02 2.536104619503021240e-01 1.329889427870512009e-02 2.090619876980781555e-02 1.708604246377944946e-01 -6.315276026725769043e-02 2.515240311622619629e-01 9.332057088613510132e-03 -1.688698381185531616e-01 1.367332972586154938e-02 -3.895440022461116314e-04 -6.930173188447952271e-02 1.165509968996047974e-01 5.810643080621957779e-03 1.899407207965850830e-01 -2.303343117237091064e-01 -1.604089140892028809e-02 1.053374484181404114e-01 2.773141562938690186e-01 2.342547178268432617e-01 -3.161777183413505554e-02 8.202163130044937134e-02 -3.047078847885131836e-01 4.967403039336204529e-02 -2.246998809278011322e-02 -2.089229971170425415e-01 -2.471335083246231079e-01 -5.782164260745048523e-02 3.116018176078796387e-01 -4.305769205093383789e-01 -1.775544881820678711e-01 -1.827332079410552979e-01
-1.060930192470550537e-01 9.338544309139251709e-02 -1.239484697580337524e-01 -7.389692962169647217e-02 -1.729943901300430298e-01 4.701157286763191223e-02 1.057369410991668701e-01 -2.796286642551422119e-01 -1.354217529296875000e-01 1.938335150480270386e-01 2.341906219953671098e-04 -1.407117955386638641e-02 -1.160437837243080139e-01 -4.076788574457168579e-02 -2.276263236999511719e-01 -5.981463938951492310e-02 2.120322287082672119e-01 1.943139582872390747e-01 -2.385782636702060699e-02 -2.633125185966491699e-01 4.056584835052490234e-01 2.626631855964660645e-01 -2.559572458267211914e-01 5.569802597165107727e-02 -2.981700003147125244e-01 -4.093319922685623169e-02 -1.528403759002685547e-01 -1.495815962553024292e-01 1.142007037997245789e-01 -9.338206052780151367e-02 -4.094444960355758667e-02 -3.106800019741058350e-01
-2.234874367713928223e-01 -1.165219843387603760e-01 4.831910878419876099e-02 -9.609144181013107300e-02 4.674262702465057373e-01 1.275268197059631348e-01 -2.896993607282638550e-02 7.677773386240005493e-02 -2.722111642360687256e-01 1.252008080482482910e-01 -1.212102100253105164e-01 -8.381933718919754028e-02 -1.603627353906631470e-01 -6.472879089415073395e-03 8.306151628494262695e-02 -5.137652754783630371e-01 -7.560779806226491928e-03 5.686166137456893921e-02 6.040437519550323486e-02 -1.123694181442260742e-01 1.580096334218978882e-01 1.423981785774230957e-01 9.652155637741088867e-02 -2.323613874614238739e-02 -3.302501142024993896e-01 -1.191411688923835754e-01 -2.134069353342056274e-01 -2.009154297411441803e-03 1.484719216823577881e-01 -3.749936074018478394e-02 8.863332122564315796e-02 -2.325442992150783539e-02
-8.332449197769165039e-02 9.047312662005424500e-03 -8.422803133726119995e-02 -2.564010024070739746e-01 9.341218322515487671e-02 6.222354993224143982e-02 -1.951262950897216797e-01 1.740839034318923950e-01 7.116626948118209839e-02 1.478148549795150757e-01 9.355772286653518677e-02 8.495788089931011200e-03 2.042167484760284424e-01 2.338826805353164673e-01 -2.287851125001907349e-01 -1.043938472867012024e-01 2.437051832675933838e-01 1.353852152824401855e-01 2.927116453647613525e-01 3.493335843086242676e-02 3.856962323188781738e-01 6.278938055038452148e-02 -1.276373565196990967e-01 4.818546772003173828e-02 -1.738653630018234253e-01 -4.069755375385284424e-01 -2.693405449390411377e-01 1.021883171051740646e-02 1.681185699999332428e-02 -9.036082029342651367e-02 -5.418394878506660461e-02 -1.671742498874664307e-01
-1.893062293529510498e-01 -3.617156744003295898e-01 4.476267844438552856e-02 -2.060912549495697021e-01 3.706261515617370605e-01 -2.557751536369323730e-01 1.322906166315078735e-01 5.263999849557876587e-02 -3.367907404899597168e-01 1.099305227398872375e-01 7.435305416584014893e-02 -7.402508705854415894e-02 -5.477521568536758423e-02 -1.567050442099571228e-02 -1.665365993976593018e-01 -2.701002657413482666e-01 1.350077148526906967e-02 2.123334109783172607e-01 5.310872197151184082e-02 -8.025877177715301514e-02 1.106820441782474518e-02 -8.692598901689052582e-03 -1.279682517051696777e-01 2.314477115869522095e-01 -2.033989876508712769e-01 -1.791509091854095459e-01 3.949211165308952332e-02 -1.873001903295516968e-01 6.182049214839935303e-02 -2.918015718460083008e-01 2.565745078027248383e-02 3.047807142138481140e-02
-1.314771920442581177e-01 -3.672597557306289673e-02 2.202069461345672607e-01 2.146684378385543823e-02 2.123192101716995239e-01 -1.858643144369125366e-01 -1.444513201713562012e-01 9.053979068994522095e-02 -1.588981896638870239e-01 4.363292083144187927e-02 9.085458703339099884e-03 -1.365950852632522583e-01 -1.004944741725921631e-01 6.296036392450332642e-02 -2.724292576313018799e-01 -1.663495898246765137e-01 7.669369224458932877e-03 1.764733940362930298e-01 1.688122451305389404e-01 -7.042220979928970337e-02 3.678807616233825684e-01 -5.889498069882392883e-02 -3.103849291801452637e-01 -1.591896414756774902e-01 -3.055276870727539062e-01 -3.784984350204467773e-01 2.048325352370738983e-02 -4.283499717712402344e-02 -1.599782146513462067e-02 -1.883793324232101440e-01 -2.463003844022750854e-01 -3.827767446637153625e-02
-1.539758965373039246e-02 1.945521533489227295e-01 -2.393258213996887207e-01 -2.562814354896545410e-01 1.794805079698562622e-01 4.091778397560119629e-02 4.177249968051910400e-02 -3.229719400405883789e-01 -4.317150637507438660e-02 1.482322812080383301e-01 -1.067105084657669067e-01 -1.208878979086875916e-01 -2.694658637046813965e-01 -2.176244743168354034e-02 -1.778201162815093994e-01 -1.775785982608795166e-01 3.156800270080566406e-01 1.204387098550796509e-01 2.599297463893890381e-01 -1.413516700267791748e-01 -1.652191579341888428e-01 1.202857345342636108e-01 -1.478879451751708984e-01 -1.841117888689041138e-01 -2.233307212591171265e-01 -2.081631869077682495e-01 -1.015198230743408203e-01 -1.380989700555801392e-01 -1.244323626160621643e-01 -2.717810571193695068e-01 -5.860253702849149704e-03 4.158022627234458923e-02
-2.183119207620620728e-01 5.458641052246093750e-02 -2.329801321029663086e-01 1.058468148112297058e-01 1.846646815538406372e-01 2.411083728075027466e-01 1.714244112372398376e-02 1.313847750425338745e-01 -3.843180537223815918e-01 3.393228948116302490e-01 -1.304947882890701294e-01 -1.103843748569488525e-01 -2.411418557167053223e-01 -1.961557120084762573e-01 -2.438986748456954956e-01 -1.847116202116012573e-01 1.448398977518081665e-01 3.505094442516565323e-03 2.532643973827362061e-01 -1.398374438285827637e-01 1.070297062397003174e-01 1.202872768044471741e-01 -3.716512396931648254e-02 -2.056107223033905029e-01 -1.905240416526794434e-01 -1.604794710874557495e-01 -1.538340300321578979e-01 5.403846129775047302e-02 1.061029732227325439e-01 -6.233462691307067871e-02 1.361212693154811859e-03 -1.172536015510559082e-01
-1.389207243919372559e-01 -2.135167717933654785e-01 -1.808871515095233917e-02 -1.430195868015289307e-01 2.222699671983718872e-01 -2.518470883369445801e-01 3.069179356098175049e-01 -1.553684026002883911e-01 -2.006931900978088379e-01 5.931053683161735535e-02 1.549612879753112793e-01 2.114588394761085510e-02 -2.503494918346405029e-01 4.959996044635772705e-02 -2.565154433250427246e-01 -1.347316503524780273e-01 7.802222855389118195e-03 2.017425447702407837e-01 -9.068800508975982666e-02 -1.531992405652999878e-01 1.906736642122268677e-01 4.024410247802734375e-02 -2.076288759708404541e-01 1.554575413465499878e-01 -1.007518246769905090e-01 -2.490812093019485474e-01 5.614579096436500549e-02 -1.903327256441116333e-01 2.225569039583206177e-01 -3.448289036750793457e-01 8.982227742671966553e-02 5.609638057649135590e-03
1.581493169069290161e-01 1.202618554234504700e-01 -1.328035742044448853e-01 8.515381067991256714e-02 1.131178811192512512e-01 -5.450454074889421463e-03 2.502939701080322266e-01 7.352921366691589355e-02 -1.596089899539947510e-01 1.106183137744665146e-02 -5.058395117521286011e-02 8.039597421884536743e-02 -1.168234124779701233e-01 -3.450142592191696167e-02 -2.087180614471435547e-01 -1.497826129198074341e-01 5.412443354725837708e-02 2.202579081058502197e-01 3.195455968379974365e-01 1.291797757148742676e-01 1.697252839803695679e-01 -7.445493340492248535e-02 -1.405385583639144897e-01 3.441297709941864014e-01 -2.133733630180358887e-01 -4.019329845905303955e-01 2.115816026926040649e-01 -2.569990754127502441e-01 1.453345548361539841e-02 5.691174045205116272e-02 -2.592772245407104492e-01 8.926527947187423706e-02
-8.538118004798889160e-02 1.255188733339309692e-01 -6.321139633655548096e-02 -2.614991366863250732e-01 6.781955063343048096e-02 -6.174945738166570663e-03 -6.426018662750720978e-03 2.562085986137390137e-01 3.140011336654424667e-03 4.006918147206306458e-02 1.957336068153381348e-01 1.014135777950286865e-01 1.171779111027717590e-01 1.450474411249160767e-01 -3.376118540763854980e-01 -2.133630588650703430e-02 2.199637889862060547e-01 2.461654841899871826e-01 1.980557590723037720e-01 6.880179792642593384e-02 3.635598123073577881e-01 -1.225829217582941055e-02 -3.009947240352630615e-01 1.045611966401338577e-02 -9.818325191736221313e-02 -4.089682996273040771e-01 -2.021831721067428589e-01 1.131091937422752380e-01 1.194240525364875793e-01 2.192497998476028442e-02 -3.975071012973785400e-02 -1.094228401780128479e-01
-1.599838435649871826e-01 1.233259215950965881e-01 -1.586664766073226929e-01 -2.676782608032226562e-01 1.260859072208404541e-01 -4.303968977183103561e-03 2.019958645105361938e-01 -2.018926478922367096e-02 1.286580343730747700e-03 -1.329618096351623535e-01 2.128432542085647583e-01 -2.426833361387252808e-01 -2.629395127296447754e-01 -3.130568563938140869e-02 -1.985168904066085815e-01 -2.307344079017639160e-01 2.667079120874404907e-02 3.302271664142608643e-01 2.875564694404602051e-01 -8.458031713962554932e-02 -1.292411121539771557e-03 1.248562186956405640e-01 -1.916122287511825562e-01 -1.581190079450607300e-01 1.832908252254128456e-03 -1.787017881870269775e-01 -2.603516280651092529e-01 6.913180649280548096e-02 1.318953633308410645e-01 -8.800171315670013428e-02 1.013001501560211182e-01 3.221595585346221924e-01
-1.185863167047500610e-01 6.414852291345596313e-02 1.036691069602966309e-01 -1.408829987049102783e-01 1.625206172466278076e-01 9.654580056667327881e-02 2.507151067256927490e-01 -9.466055780649185181e-02 -3.344171345233917236e-01 -2.844190970063209534e-02 -7.829128950834274292e-02 -1.054200809448957443e-02 -2.673050165176391602e-01 -7.019980996847152710e-02 1.933356933295726776e-02 -2.204661071300506592e-01 1.622784323990345001e-02 1.729464679956436157e-01 2.788833379745483398e-01 -2.463635355234146118e-01 6.428561359643936157e-02 -1.171179339289665222e-01 4.969651624560356140e-02 -1.582167744636535645e-01 -3.184409141540527344e-01 1.811529397964477539e-01 -1.037126034498214722e-01 3.764914721250534058e-02 1.527788490056991577e-01 -1.498199701309204102e-01 -4.100795388221740723e-01 -1.583896130323410034e-01
-1.403294354677200317e-01 3.453078866004943848e-02 -2.905646562576293945e-01 -1.250016391277313232e-01 2.914399504661560059e-01 3.412690460681915283e-01 -1.108266972005367279e-02 -2.335404008626937866e-01 -2.079013437032699585e-01 8.269786089658737183e-02 -1.365719586610794067e-01 -3.060747087001800537e-01 -3.809782862663269043e-01 -7.133762538433074951e-02 5.035102739930152893e-02 -6.676453351974487305e-02 2.635741233825683594e-02 2.315057814121246338e-01 1.487550139427185059e-01 -9.298807941377162933e-03 7.998287677764892578e-02 2.166218608617782593e-01 -1.194652542471885681e-01 2.478805035352706909e-01 -1.432806700468063354e-01 -9.109621495008468628e-02 -1.241753622889518738e-02 -1.427478939294815063e-01 1.227609440684318542e-01 -1.824316978454589844e-01 -2.409978915238752961e-04 -1.098576467484235764e-02
-4.791240673512220383e-03 3.194241821765899658e-01 -1.668941676616668701e-01 -6.480175536125898361e-03 1.968946754932403564e-01 -4.004576429724693298e-02 1.567935454659163952e-03 -4.953422769904136658e-02 2.248360030353069305e-02 9.656488150358200073e-02 -1.530567705631256104e-01 -7.569508999586105347e-02 -4.351721704006195068e-01 -1.240653023123741150e-01 7.068572938442230225e-02 -6.377955526113510132e-02 1.463023573160171509e-01 1.071633920073509216e-01 5.196145176887512207e-02 -3.553584516048431396e-01 2.997615039348602295e-01 1.041244789958000183e-01 -1.638174802064895630e-01 1.069944724440574646e-02 -2.668167278170585632e-02 2.824989520013332367e-02 -2.428114265203475952e-01 -2.096971124410629272e-01 2.475353628396987915e-01 -2.419017404317855835e-01 -1.049859598278999329e-01 2.227887511253356934e-01
-7.505987584590911865e-02 -3.385341763496398926e-01 -6.897857785224914551e-02 -1.956655085086822510e-01 4.008729755878448486e-01 -2.469187378883361816e-01 1.755817085504531860e-01 3.899167105555534363e-02 -2.994445860385894775e-01 2.063517868518829346e-01 2.216215990483760834e-02 -2.496291697025299072e-01 -8.054197579622268677e-02 -3.787542134523391724e-02 8.083923906087875366e-02 -1.519583165645599365e-01 -4.132644459605216980e-02 1.832317113876342773e-01 1.923727840185165405e-01 -1.500680297613143921e-01 1.260111033916473389e-01 6.433767080307006836e-02 -5.474539473652839661e-02 1.818080246448516846e-01 -1.659572720527648926e-01 -1.696156710386276245e-01 3.035447746515274048e-02 -2.311860322952270508e-01 4.339382797479629517e-02 -2.826740145683288574e-01 6.965681165456771851e-02 4.359047487378120422e-02
-9.978399425745010376e-02 7.093969732522964478e-03 -9.219642728567123413e-02 -2.711509540677070618e-02 1.532856971025466919e-01 4.674445465207099915e-02 1.825984008610248566e-02 -2.799589037895202637e-01 -1.676710844039916992e-01 1.975612640380859375e-01 -2.134359627962112427e-01 -2.271078713238239288e-02 -2.252379357814788818e-01 -2.567098140716552734e-01 2.570352144539356232e-02 -1.027901619672775269e-01 1.473801881074905396e-01 3.490429371595382690e-02 1.949011981487274170e-01 -2.777678966522216797e-01 6.596735864877700806e-02 1.874274909496307373e-01 -3.375503122806549072e-01 9.912768751382827759e-02 -3.388150930404663086e-01 -2.691293656826019287e-01 -1.565717905759811401e-01 -1.266839206218719482e-01 -3.882016614079475403e-02 -3.017702102661132812e-01 1.162405535578727722e-01 -9.503902867436408997e-03
-4.187401756644248962e-02 -4.628870636224746704e-02 -1.805547475814819336e-01 -2.918207049369812012e-01 2.478203475475311279e-01 1.514691412448883057e-01 9.342617541551589966e-02 -2.005390524864196777e-01 -1.464952379465103149e-01 2.157210409641265869e-01 -2.807339727878570557e-01 -6.251117587089538574e-02 -1.959054321050643921e-01 -1.966831237077713013e-01 3.715130966156721115e-03 -1.883160471916198730e-01 1.183294653892517090e-01 1.471819877624511719e-01 1.263715177774429321e-01 -1.110977604985237122e-01 1.904133334755897522e-02 1.678396910429000854e-01 -3.231513798236846924e-01 2.055187523365020752e-01 -3.889136314392089844e-01 -1.894305944442749023e-01 -7.078426331281661987e-02 -9.893810749053955078e-02 -4.652230441570281982e-02 -1.752949655055999756e-01 5.617040395736694336e-02 -6.802699714899063110e-02
-1.112256199121475220e-01 8.331765979528427124e-02 -2.124964296817779541e-01 -1.893825829029083252e-01 -1.709847338497638702e-02 -1.139940321445465088e-01 -1.277896463871002197e-01 3.510980010032653809e-01 1.735395193099975586e-01 1.535757035017013550e-01 3.100534714758396149e-02 -1.351422518491744995e-01 -4.487839341163635254e-02 -1.784703135490417480e-01 -1.891417503356933594e-01 1.109348163008689880e-01 1.022967621684074402e-01 1.013945266604423523e-01 2.640151381492614746e-01 -1.557360291481018066e-01 3.134023547172546387e-01 -6.401594728231430054e-02 -4.352341964840888977e-02 3.893107175827026367e-02 -2.050921618938446045e-01 3.953823819756507874e-02 -4.437265694141387939e-01 -6.714784353971481323e-02 1.774148494005203247e-01 -1.997148841619491577e-01 -1.095813363790512085e-01 2.075480818748474121e-01
9.415628015995025635e-02 5.751216039061546326e-02 1.077492721378803253e-02 3.335275873541831970e-02 2.268354743719100952e-01 -1.487135589122772217e-01 -1.598408073186874390e-02 1.226128488779067993e-01 -3.085888326168060303e-01 1.562799811363220215e-01 -6.841737031936645508e-02 -1.776778697967529297e-01 -3.664706274867057800e-02 1.183952912688255310e-01 -9.255181252956390381e-02 -4.418142139911651611e-02 2.297822386026382446e-01 2.445689737796783447e-01 2.172102630138397217e-01 -1.877040714025497437e-01 1.517822593450546265e-01 -1.582699716091156006e-01 4.876352474093437195e-02 -1.272077262401580811e-01 1.492317914962768555e-01 -4.484465718269348145e-02 -3.039745092391967773e-01 4.439248144626617432e-02 -1.964968815445899963e-02 -7.282026112079620361e-02 -5.431959033012390137e-01 -1.867694556713104248e-01
-1.365809142589569092e-01 1.118406560271978378e-02 -6.702151149511337280e-02 4.900960996747016907e-02 1.395059525966644287e-01 -2.633739076554775238e-02 2.767655551433563232e-01 1.954727470874786377e-01 -2.078595198690891266e-02 7.253295928239822388e-02 1.602700352668762207e-01 3.048084974288940430e-01 -1.270512789487838745e-01 2.309417724609375000e-02 -2.534925341606140137e-01 -8.381924778223037720e-02 1.341635733842849731e-01 6.198648735880851746e-02 2.397909015417098999e-01 8.952202624641358852e-04 4.125789552927017212e-02 2.876131832599639893e-01 -3.594545125961303711e-01 -9.345571696758270264e-02 -4.549919664859771729e-01 -2.424336075782775879e-01 -1.173997372388839722e-01 -1.413126382976770401e-02 7.332190126180648804e-02 -4.857698082923889160e-02 -1.945289969444274902e-01 7.461201399564743042e-03
9.335736976936459541e-04 4.079491198062896729e-01 3.398414701223373413e-02 -1.020291298627853394e-01 -1.224581524729728699e-02 -1.428742408752441406e-01 2.032541781663894653e-01 -8.608830720186233521e-02 -1.534478217363357544e-01 1.220613494515419006e-01 -5.597398802638053894e-02 -3.602693974971771240e-01 -3.101941645145416260e-01 -2.438820898532867432e-02 -9.901677072048187256e-02 -2.746773958206176758e-01 1.161275133490562439e-01 8.770500868558883667e-02 3.897031545639038086e-01 4.185304418206214905e-02 -7.989254593849182129e-02 -1.331378668546676636e-01 -2.347807437181472778e-01 -3.180636465549468994e-02 -8.393935859203338623e-02 -2.035507708787918091e-01 -5.369080975651741028e-02 -2.459971420466899872e-02 1.649208515882492065e-01 2.112595178186893463e-02 -2.517746686935424805e-01 3.526081889867782593e-02
-1.369664371013641357e-01 -4.046320617198944092e-01 -2.770901098847389221e-02 -2.341686636209487915e-01 2.697979211807250977e-01 -2.158792763948440552e-01 3.227563798427581787e-01 9.449405223131179810e-02 -1.834008395671844482e-01 1.375455856323242188e-01 9.195371530950069427e-03 -8.811847865581512451e-02 5.876545794308185577e-03 4.594650492072105408e-02 -8.114029467105865479e-02 -2.578347623348236084e-01 1.389387398958206177e-01 2.892186045646667480e-01 2.153463810682296753e-01 -1.783576905727386475e-01 8.897417783737182617e-02 2.356260269880294800e-02 2.857410721480846405e-02 1.416980326175689697e-01 -7.845376431941986084e-02 -2.881964147090911865e-01 1.203805580735206604e-02 -1.034122854471206665e-01 1.439365744590759277e-01 -2.217140644788742065e-01 1.075352802872657776e-01 4.253667965531349182e-02
1.067707762122154236e-01 -4.909349977970123291e-02 -1.625313460826873779e-01 -4.126676023006439209e-01 -1.186685916036367416e-02 -1.766260564327239990e-01 6.043684482574462891e-02 -2.235004007816314697e-01 -2.751165330410003662e-01 3.573905229568481445e-01 -2.775610424578189850e-02 -1.893631070852279663e-01 -2.694166451692581177e-02 -3.283937647938728333e-02 6.443048827350139618e-03 -1.487042605876922607e-01 -1.388549506664276123e-01 1.848474591970443726e-01 -1.683872006833553314e-02 -1.467541605234146118e-01 -2.724825963377952576e-02 -5.129283666610717773e-02 -1.583932340145111084e-02 1.718376576900482178e-01 -1.527461707592010498e-01 -1.658971309661865234e-01 -2.448100894689559937e-01 -3.148160874843597412e-01 -7.646313309669494629e-02 -3.323958516120910645e-01 7.555259019136428833e-02 -1.316617615520954132e-02
-1.989575028419494629e-01 4.194051027297973633e-02 5.828615650534629822e-02 -2.424197196960449219e-01 1.783426105976104736e-01 1.244996041059494019e-01 1.319303555646911263e-04 2.992554008960723877e-02 1.213652864098548889e-01 1.016673892736434937e-01 3.434232771396636963e-01 -1.862102448940277100e-01 -3.469821512699127197e-01 4.636030644178390503e-02 -1.251011937856674194e-01 -2.967654466629028320e-01 4.203871637582778931e-02 2.385877519845962524e-01 -8.297923952341079712e-03 1.478206217288970947e-01 1.157213822007179260e-01 6.142807006835937500e-02 -2.905956506729125977e-01 -4.353517293930053711e-02 -1.621015518903732300e-01 -1.651445031166076660e-01 -3.675432801246643066e-01 1.825925707817077637e-02 2.285435497760772705e-01 -7.036262005567550659e-02 5.944288801401853561e-03 1.184832155704498291e-01
-2.548718452453613281e-01 2.563868463039398193e-01 1.167692244052886963e-01 -6.869394332170486450e-02 8.179017156362533569e-02 -1.170000508427619934e-01 3.396106660366058350e-01 -2.411567270755767822e-01 -1.313635110855102539e-01 1.459102332592010498e-01 -1.068593487143516541e-01 1.181520894169807434e-01 -1.578679531812667847e-01 2.989875152707099915e-02 -2.935366034507751465e-01 7.444649934768676758e-02 1.251912713050842285e-01 2.770883031189441681e-02 1.974533200263977051e-01 2.991402149200439453e-02 8.290455490350723267e-02 1.581645011901855469e-01 -2.093438357114791870e-01 1.432360261678695679e-01 -9.066438674926757812e-02 -1.229366138577461243e-01 -5.015298128128051758e-01 2.948831953108310699e-02 1.099712848663330078e-01 5.697550252079963684e-02 1.567674130201339722e-01 -8.619425445795059204e-02
-3.333217278122901917e-02 2.180587500333786011e-01 -2.032531499862670898e-01 -9.908537566661834717e-02 6.440713256597518921e-02 -6.580878794193267822e-02 5.243928357958793640e-02 -9.358648210763931274e-02 -9.461943805217742920e-02 3.166743321344256401e-03 1.804636865854263306e-01 -2.866980731487274170e-01 -1.514780521392822266e-01 8.528535254299640656e-03 -3.084044158458709717e-01 2.837051451206207275e-02 -3.227750957012176514e-01 4.709497392177581787e-01 1.958373934030532837e-01 7.642956823110580444e-02 1.695729792118072510e-01 5.621325224637985229e-02 -2.862685322761535645e-01 8.834972232580184937e-02 -7.426603138446807861e-02 -1.787094622850418091e-01 -1.180560141801834106e-01 -2.714594593271613121e-03 -5.101475864648818970e-03 -5.814825743436813354e-02 -2.347893416881561279e-01 1.891779005527496338e-01
-4.079093784093856812e-02 2.044542282819747925e-01 -2.348342239856719971e-01 2.903867661952972412e-01 3.466219827532768250e-02 2.575431019067764282e-02 1.595427840948104858e-01 -4.091577604413032532e-02 -1.263590753078460693e-01 6.988389790058135986e-02 1.156255677342414856e-01 -4.929078742861747742e-02 -1.793926358222961426e-01 -3.673971444368362427e-02 -2.705077528953552246e-01 -2.415606677532196045e-01 2.241759896278381348e-01 2.027598321437835693e-01 2.662385813891887665e-02 1.907649934291839600e-01 3.751944005489349365e-02 -7.236985862255096436e-02 -1.981673091650009155e-01 -1.204395387321710587e-02 2.420725300908088684e-03 -3.566985428333282471e-01 -3.920349851250648499e-02 -1.187076121568679810e-01 2.560853958129882812e-01 -6.191486120223999023e-02 -4.430828392505645752e-01 -5.685740336775779724e-02
1.435872167348861694e-02 1.513150054961442947e-02 -5.192170850932598114e-03 -2.962182164192199707e-01 8.942110836505889893e-02 -2.058131247758865356e-01 -1.140313968062400818e-01 1.974413394927978516e-01 -4.238539934158325195e-01 -7.500071823596954346e-02 5.658483505249023438e-02 4.697863012552261353e-02 -2.535282969474792480e-01 -1.764602065086364746e-01 5.171405500732362270e-04 -2.094987183809280396e-01 -3.577089309692382812e-02 1.345684868283569813e-03 3.155342042446136475e-01 6.530254334211349487e-02 2.187718264758586884e-02 7.993067055940628052e-02 1.068509370088577271e-01 -1.371926367282867432e-01 -3.033410608768463135e-01 -2.813737392425537109e-01 -2.648609876632690430e-01 -6.888806074857711792e-02 2.399211227893829346e-01 2.930667018517851830e-03 -1.050678044557571411e-01 1.501746624708175659e-01
-2.433194965124130249e-01 4.705006256699562073e-02 6.049884483218193054e-02 -8.962896466255187988e-02 -1.401255577802658081e-01 -1.302271485328674316e-01 7.003775984048843384e-02 -1.165432557463645935e-01 -6.071899086236953735e-02 9.404421597719192505e-02 1.558650285005569458e-01 -1.754329204559326172e-01 -1.236739307641983032e-01 6.431815028190612793e-02 -1.341568082571029663e-01 -3.033804297447204590e-01 -4.971852153539657593e-02 -8.552699536085128784e-02 1.026992276310920715e-01 -4.186196029186248779e-01 1.360026299953460693e-01 6.878846138715744019e-02 -1.583009809255599976e-01 9.180805087089538574e-02 -2.709545195102691650e-01 -3.691387474536895752e-01 -3.505152165889739990e-01 8.158270269632339478e-02 1.052656024694442749e-01 -9.694595634937286377e-02 1.734648793935775757e-01 1.807658672332763672e-01
-1.068878099322319031e-01 2.864900529384613037e-01 -9.582641720771789551e-02 -6.418342888355255127e-02 2.579831480979919434e-01 -3.741101324558258057e-01 2.495681196451187134e-01 -2.523842155933380127e-01 -1.270262002944946289e-01 -1.305380016565322876e-01 2.900137379765510559e-02 1.143951434642076492e-03 -3.284333348274230957e-01 -1.769406348466873169e-01 5.089107900857925415e-02 2.886475529521703720e-03 3.237646073102951050e-02 8.073183149099349976e-02 2.333295196294784546e-01 2.009190060198307037e-02 3.021118640899658203e-01 1.695604175329208374e-01 6.699128448963165283e-02 3.971970081329345703e-02 -1.185165792703628540e-01 -1.514783035963773727e-02 -1.989935785531997681e-01 -2.709864675998687744e-01 -5.115088820457458496e-02 2.039145827293395996e-01 -1.253740787506103516e-01 -9.583178162574768066e-02
-1.778511703014373779e-01 2.015344649553298950e-01 -1.773377507925033569e-01 -2.948997542262077332e-02 1.241129413247108459e-01 -4.487768411636352539e-01 5.139399319887161255e-02 4.180995747447013855e-02 1.392741948366165161e-01 6.658242642879486084e-02 -1.537228971719741821e-01 1.313306018710136414e-02 -2.239289581775665283e-01 -1.183841750025749207e-01 -1.903117001056671143e-01 -1.604900062084197998e-01 -2.553067542612552643e-02 4.104888141155242920e-01 9.069594740867614746e-02 -8.308637887239456177e-02 9.386304020881652832e-02 3.707654401659965515e-02 1.597033813595771790e-02 2.039261311292648315e-01 -2.028313875198364258e-01 -1.583044379949569702e-01 -2.313848584890365601e-01 3.046730458736419678e-01 1.079160422086715698e-01 -2.541422657668590546e-02 1.981109231710433960e-01 -7.672423962503671646e-03
-1.988596022129058838e-01 5.802603811025619507e-02 -1.632318198680877686e-01 -2.111849337816238403e-01 3.949439227581024170e-01 1.852015852928161621e-01 -7.564412802457809448e-02 -2.950629293918609619e-01 -1.037453785538673401e-01 2.596105039119720459e-01 -1.626182645559310913e-01 8.305976539850234985e-02 -6.704711169004440308e-02 -3.737349063158035278e-02 5.256200092844665051e-04 -3.314638733863830566e-01 -7.828578352928161621e-02 2.155102342367172241e-01 -4.155340138822793961e-03 -9.779790788888931274e-02 1.358161717653274536e-01 1.272017359733581543e-01 -2.025453373789787292e-02 -1.477067079395055771e-02 -6.820183247327804565e-02 -4.100910127162933350e-01 -1.013072803616523743e-01 1.496671140193939209e-01 -4.137608408927917480e-02 -2.499250918626785278e-01 1.815647259354591370e-02 9.006301313638687134e-02
1.069542765617370605e-01 3.234519436955451965e-02 -6.904766708612442017e-02 -1.786554008722305298e-01 6.398373097181320190e-02 3.161887228488922119e-01 1.526886820793151855e-01 1.287420988082885742e-01 -1.203299313783645630e-01 3.051007688045501709e-01 3.551403805613517761e-02 -1.156220808625221252e-01 -6.476508826017379761e-02 1.686722338199615479e-01 2.970783505588769913e-03 -1.089172139763832092e-01 3.894010186195373535e-01 4.053843393921852112e-02 5.031699314713478088e-02 -3.868517233058810234e-03 1.834197491407394409e-01 2.572628483176231384e-02 -2.110259532928466797e-01 2.147700935602188110e-01 -1.452093273401260376e-01 -2.332659810781478882e-01 -4.106112122535705566e-01 -2.009384334087371826e-01 9.566614776849746704e-02 1.628457158803939819e-01 1.520938007161021233e-03 1.980501264333724976e-01
2.123381942510604858e-02 7.830861955881118774e-02 -5.031401664018630981e-02 -6.056989729404449463e-02 1.037420518696308136e-02 -2.502023875713348389e-01 2.474458664655685425e-01 -4.267696291208267212e-02 -3.750473856925964355e-01 -6.458257138729095459e-02 2.601112127304077148e-01 2.342742234468460083e-01 -2.348939925432205200e-01 -6.678297370672225952e-02 -9.766897559165954590e-02 -2.062359303236007690e-01 -5.039545148611068726e-02 1.806674450635910034e-01 2.787593007087707520e-01 8.906873315572738647e-02 4.789172485470771790e-02 -6.196922436356544495e-02 -2.150622606277465820e-01 2.733023762702941895e-01 -4.554664716124534607e-02 -2.269308567047119141e-01 6.779817491769790649e-02 -1.998153030872344971e-01 1.161337867379188538e-01 1.870601996779441833e-02 -2.670817971229553223e-01 2.262980937957763672e-01
2.762960083782672882e-02 3.565615415573120117e-02 7.700828462839126587e-02 4.314456135034561157e-02 1.206451058387756348e-01 1.112399920821189880e-01 2.141266763210296631e-01 1.989451469853520393e-03 2.742288820445537567e-02 1.098481193184852600e-01 -3.310772404074668884e-02 1.934961974620819092e-01 -3.175397515296936035e-01 1.294259130954742432e-01 -3.674961393699049950e-03 -3.367302417755126953e-01 1.054270640015602112e-01 1.813147068023681641e-01 2.028433382511138916e-01 1.025808304548263550e-01 7.517822831869125366e-02 1.168470247648656368e-03 -2.229784727096557617e-01 -2.134524732828140259e-01 -4.109705388545989990e-01 -1.189800277352333069e-01 -2.538015842437744141e-01 7.639688253402709961e-02 8.271645754575729370e-02 -7.598743587732315063e-02 -4.094117879867553711e-01 -7.013870775699615479e-02
-1.779437214136123657e-01 3.837188482284545898e-01 -6.369709968566894531e-02 -2.152686119079589844e-01 3.609735369682312012e-01 -1.039891541004180908e-01 1.015217080712318420e-01 -7.459579966962337494e-03 1.419185101985931396e-01 9.237383492290973663e-03 6.546512246131896973e-02 7.369201164692640305e-03 -1.693140715360641479e-02 -2.792067825794219971e-01 -1.666275411844253540e-01 -1.528158485889434814e-01 -1.994497328996658325e-01 3.092350959777832031e-01 -3.324919939041137695e-02 -1.907710134983062744e-01 3.038110435009002686e-01 1.001341417431831360e-01 9.960487484931945801e-02 4.156142100691795349e-02 -2.414778918027877808e-01 -2.280807942152023315e-01 -9.081941097974777222e-02 -1.701106429100036621e-01 -2.998489513993263245e-02 1.389967799186706543e-01 8.109234273433685303e-02 -6.401453912258148193e-02
-7.014117389917373657e-02 1.677963733673095703e-01 -2.455080449581146240e-01 1.169604137539863586e-01 1.031887158751487732e-01 -1.071886718273162842e-01 1.322073340415954590e-01 -9.146176278591156006e-02 -2.171574383974075317e-01 7.420762628316879272e-02 3.538789600133895874e-02 8.016400784254074097e-02 -7.588360458612442017e-02 -8.199252933263778687e-02 -1.247722208499908447e-01 -2.984479367733001709e-01 -5.204593762755393982e-02 2.083518356084823608e-01 8.543693460524082184e-03 2.219308465719223022e-01 6.778928637504577637e-02 2.690625749528408051e-02 -4.814786091446876526e-02 4.277157038450241089e-02 -2.792714163661003113e-02 -2.733908891677856445e-01 -7.135172933340072632e-02 -1.069406867027282715e-01 1.403984278440475464e-01 -3.282787278294563293e-02 -6.077923178672790527e-01 -2.834835946559906006e-01
-1.028900220990180969e-01 1.696950495243072510e-01 -3.742310777306556702e-02 -4.020055755972862244e-02 2.560259699821472168e-01 -4.915279895067214966e-02 1.311660856008529663e-01 -6.524392217397689819e-02 -1.496064513921737671e-01 1.563052684068679810e-01 1.166353970766067505e-01 -2.080031335353851318e-01 7.819731719791889191e-03 -1.270514279603958130e-01 1.548625677824020386e-01 -1.961079835891723633e-01 3.273877501487731934e-01 -6.565834581851959229e-02 3.443441092967987061e-01 1.541273146867752075e-01 1.196947693824768066e-02 -1.033714860677719116e-01 5.042366683483123779e-02 3.536052703857421875e-01 -1.284070760011672974e-01 -4.130934923887252808e-02 -1.724329292774200439e-01 1.574843823909759521e-01 1.835013031959533691e-01 -3.562688827514648438e-01 -1.982109695672988892e-01 1.449146121740341187e-01
-1.517463922500610352e-01 1.588563323020935059e-01 -7.784074544906616211e-02 -1.464810818433761597e-01 9.715687483549118042e-02 -2.206745743751525879e-02 2.618212699890136719e-01 -1.192091032862663269e-01 4.231062904000282288e-02 -5.272883176803588867e-02 -1.333863139152526855e-01 7.552014291286468506e-02 9.907381236553192139e-02 -3.547782078385353088e-02 -1.817219108343124390e-01 3.022845089435577393e-01 -9.407646209001541138e-02 3.282421231269836426e-01 8.069569617509841919e-02 -4.068778455257415771e-01 -5.582482367753982544e-02 -1.907541900873184204e-01 -1.282256245613098145e-01 3.120315372943878174e-01 -2.561693489551544189e-01 -1.990038007497787476e-01 -1.634710878133773804e-01 -8.155042678117752075e-02 2.277033925056457520e-01 -1.044009998440742493e-01 -9.743019193410873413e-02 1.232562884688377380e-01
-1.021831482648849487e-01 -1.353027857840061188e-02 2.918087542057037354e-01 -7.175333797931671143e-02 2.782128751277923584e-02 5.293652042746543884e-02 1.491277515888214111e-01 -8.428526669740676880e-02 -3.520286083221435547e-01 1.776967942714691162e-02 -5.866862460970878601e-02 -1.365821659564971924e-01 -6.016505509614944458e-02 4.485464189201593399e-03 -1.017970293760299683e-01 -3.218694776296615601e-02 -1.818553209304809570e-01 2.573618292808532715e-01 1.772168725728988647e-01 -2.519963383674621582e-01 2.955208420753479004e-01 -2.768323197960853577e-02 -8.458667248487472534e-02 1.062642261385917664e-01 -3.066017031669616699e-01 4.742582887411117554e-02 -2.332389205694198608e-01 4.951025173068046570e-02 2.707782685756683350e-01 -1.487663835287094116e-01 -3.116188943386077881e-02 -3.930535018444061279e-01
-3.276571035385131836e-01 3.634481430053710938e-01 -9.592475742101669312e-02 7.138729840517044067e-02 2.606814503669738770e-01 1.109502241015434265e-01 1.168533936142921448e-01 -1.678308248519897461e-01 -2.329103201627731323e-01 1.763228327035903931e-01 -1.447819918394088745e-01 -1.061834394931793213e-01 -4.911010339856147766e-02 -1.045312136411666870e-01 2.425516955554485321e-02 -2.655472233891487122e-02 2.427377104759216309e-01 6.831175182014703751e-03 3.505997955799102783e-01 1.717726439237594604e-01 2.184070050716400146e-01 2.599832117557525635e-01 -1.056453660130500793e-01 -3.883347287774085999e-02 -1.219166889786720276e-01 -2.742852270603179932e-02 -2.359929829835891724e-01 2.017181739211082458e-02 2.218084037303924561e-01 -1.524118334054946899e-01 -8.715356886386871338e-02 2.932892926037311554e-02
2.616282179951667786e-02 -6.324783712625503540e-02 5.070225801318883896e-03 -1.442261319607496262e-02 3.717219233512878418e-01 3.436936810612678528e-02 -6.668782234191894531e-02 -1.374472677707672119e-01 -1.267242059111595154e-02 1.027356907725334167e-01 -3.084827959537506104e-01 -2.144162207841873169e-01 -9.177194908261299133e-03 1.174832694232463837e-02 -2.988160848617553711e-01 4.947689827531576157e-03 1.093696281313896179e-01 4.596600309014320374e-02 1.164700165390968323e-01 -1.966163963079452515e-01 1.903136819601058960e-01 -2.289992123842239380e-01 -1.737070381641387939e-01 -6.564106047153472900e-02 -6.454318761825561523e-02 -2.397420406341552734e-01 -5.706390738487243652e-02 6.199472770094871521e-02 3.768780529499053955e-01 2.900651842355728149e-02 -4.040319919586181641e-01 -1.633781343698501587e-01
-1.999403466470539570e-04 9.645286202430725098e-02 -1.852268129587173462e-01 -1.279225349426269531e-01 -9.333172813057899475e-03 -4.981821030378341675e-02 -7.219151593744754791e-03 -7.985068857669830322e-02 -2.730908393859863281e-01 -3.777531534433364868e-02 3.933075368404388428e-01 2.114583924412727356e-02 -2.786252796649932861e-01 1.364829838275909424e-01 -1.136098504066467285e-01 -2.508426010608673096e-01 -6.287844479084014893e-02 2.345133274793624878e-01 4.307893812656402588e-01 7.330220937728881836e-02 4.012700170278549194e-02 9.347807615995407104e-02 -3.124161064624786377e-01 2.328534275293350220e-01 -1.312580555677413940e-01 -1.249613463878631592e-01 -1.573997884988784790e-01 -3.629781305789947510e-02 -8.150357753038406372e-02 -1.236947923898696899e-01 -1.753974258899688721e-01 6.383253633975982666e-02
-1.894917488098144531e-01 1.448060423135757446e-01 -1.238845139741897583e-01 5.061155557632446289e-02 3.311751186847686768e-01 1.199443191289901733e-01 8.305706083774566650e-03 -5.809610337018966675e-02 -1.198539063334465027e-01 -1.065808758139610291e-01 -2.129412442445755005e-01 -1.289280690252780914e-02 -9.100720286369323730e-03 1.499491631984710693e-01 -3.518717596307396889e-03 -8.572279661893844604e-02 1.242600306868553162e-01 2.155805677175521851e-01 3.261496722698211670e-01 7.803843170404434204e-02 8.416866511106491089e-02 -9.192528575658798218e-02 1.706543117761611938e-01 3.554726019501686096e-03 -8.436697721481323242e-02 -1.506970524787902832e-01 -2.764532566070556641e-01 1.521390527486801147e-01 2.473749667406082153e-01 -4.382448494434356689e-01 -5.358119681477546692e-02 3.032675683498382568e-01
-4.658693075180053711e-02 -4.626921564340591431e-02 -4.834170639514923096e-02 -1.262797713279724121e-01 2.475231587886810303e-01 2.969744205474853516e-01 2.831063233315944672e-02 -1.535284817218780518e-01 -2.203266322612762451e-01 1.492286473512649536e-01 -9.383118897676467896e-02 9.190710633993148804e-02 -1.486361473798751831e-01 -1.737838834524154663e-01 7.586796302348375320e-03 -2.214369028806686401e-01 7.830195873975753784e-02 8.236557990312576294e-02 3.875100612640380859e-02 -2.194077819585800171e-01 -1.035442501306533813e-01 5.563180148601531982e-02 -7.358396053314208984e-02 2.056983113288879395e-01 -4.796206951141357422e-01 -1.931572258472442627e-01 -1.524188220500946045e-01 -1.650298088788986206e-01 -8.479534089565277100e-02 -3.609146475791931152e-01 -1.494510918855667114e-01 1.114670261740684509e-01
-2.408644407987594604e-01 2.161750197410583496e-01 -1.336409300565719604e-01 -2.255714833736419678e-01 1.177729144692420959e-01 -1.222666651010513306e-01 -2.109794318675994873e-01 -1.391744315624237061e-01 -3.981246054172515869e-01 4.492403566837310791e-02 1.421724706888198853e-01 7.769526541233062744e-02 8.851256966590881348e-02 -2.311520650982856750e-02 -2.000553607940673828e-01 -1.583832353353500366e-01 1.239261478185653687e-01 1.533852964639663696e-01 2.408269941806793213e-01 3.724012672901153564e-01 1.467792391777038574e-01 -6.177647039294242859e-02 -1.203893721103668213e-01 1.749044470489025116e-02 1.144750788807868958e-01 -3.007929921150207520e-01 9.608982503414154053e-02 -1.471285074949264526e-01 1.636818349361419678e-01 -4.391080886125564575e-02 -1.817067116498947144e-01 -4.047612845897674561e-02
-1.230598911643028259e-01 1.696568578481674194e-01 -2.487556785345077515e-01 -3.493645191192626953e-01 3.050296306610107422e-01 -2.842007391154766083e-02 4.230257868766784668e-02 -2.543889582157135010e-01 -2.850797958672046661e-02 1.345603764057159424e-01 -1.285351365804672241e-01 -8.129591494798660278e-02 -2.217912971973419189e-01 -3.649571537971496582e-02 -2.599222213029861450e-02 -3.263075649738311768e-01 2.016036808490753174e-01 -2.634285949170589447e-02 1.482071280479431152e-01 9.201972931623458862e-02 2.311869710683822632e-01 1.955342143774032593e-01 -1.599114388227462769e-01 6.426020711660385132e-02 -2.706778943538665771e-01 7.832796126604080200e-02 -1.002177819609642029e-01 1.069646403193473816e-01 2.833121120929718018e-01 -2.222532033920288086e-02 -1.661946177482604980e-01 9.817630797624588013e-02
5.238712206482887268e-02 -2.245380543172359467e-02 -3.872106969356536865e-02 -2.147921919822692871e-01 2.589462995529174805e-01 -1.239331290125846863e-01 -1.973179429769515991e-01 1.527350246906280518e-01 -3.959675729274749756e-01 1.449298392981290817e-02 -1.519148200750350952e-01 1.308544427156448364e-01 -1.265026032924652100e-01 -9.532979875802993774e-02 2.236256748437881470e-02 -1.560108959674835205e-01 1.578083820641040802e-02 1.796194761991500854e-01 2.211931794881820679e-01 5.403792113065719604e-02 1.756191700696945190e-01 1.001557111740112305e-01 1.701792180538177490e-01 -2.391404211521148682e-01 -4.070602059364318848e-01 -1.532503366470336914e-01 -2.043251693248748779e-01 -3.014376852661371231e-03 3.284068703651428223e-01 1.815747655928134918e-02 -8.232790231704711914e-02 5.365655757486820221e-03
5.898310616612434387e-02 -1.514569818973541260e-01 -3.972097337245941162e-01 1.433262228965759277e-01 2.169781774282455444e-01 -8.794680237770080566e-02 -6.213353201746940613e-02 -1.398047618567943573e-02 -1.968664489686489105e-02 -1.063000261783599854e-01 -1.069938242435455322e-01 -1.682821661233901978e-01 -3.962444886565208435e-02 1.182206869125366211e-01 -8.686591684818267822e-02 -1.106861457228660583e-01 1.710952818393707275e-01 1.695003658533096313e-01 3.558766841888427734e-01 -9.276758134365081787e-02 2.307050526142120361e-01 -9.888239204883575439e-02 -1.148210093379020691e-01 2.886261977255344391e-02 8.445469290018081665e-02 -1.720941960811614990e-01 -7.934571802616119385e-02 -8.703266829252243042e-02 1.921734064817428589e-01 -4.330210760235786438e-02 -5.383677482604980469e-01 7.344170939177274704e-03
-1.491458415985107422e-01 1.289450973272323608e-01 -1.470478177070617676e-01 8.708295226097106934e-02 2.275524288415908813e-02 -3.705997392535209656e-02 2.530497498810291290e-03 -1.320816278457641602e-01 -1.291501671075820923e-01 4.137070477008819580e-02 1.317714899778366089e-01 9.980105608701705933e-02 -2.012542486190795898e-01 -2.066050469875335693e-02 -1.953158378601074219e-01 -1.704262197017669678e-01 1.403480023145675659e-01 2.109367549419403076e-01 1.060353815555572510e-01 2.255557328462600708e-01 1.256145089864730835e-01 -3.041342832148075104e-02 -2.596132457256317139e-01 -2.514551579952239990e-01 -9.843580424785614014e-02 -4.193743169307708740e-01 -6.208338215947151184e-02 -5.036030709743499756e-02 2.000642865896224976e-01 7.913978397846221924e-02 -4.878554940223693848e-01 -9.407471865415573120e-02
-9.459915012121200562e-02 -2.149267680943012238e-02 -1.521199345588684082e-01 -3.362799286842346191e-01 -3.223740030080080032e-03 2.036259919404983521e-01 6.660019606351852417e-02 -3.108983933925628662e-01 -1.851854622364044189e-01 1.780089139938354492e-01 -3.030067086219787598e-01 2.042557299137115479e-02 -1.689060926437377930e-01 5.305580794811248779e-02 -1.104757040739059448e-01 -3.271185159683227539e-01 4.921702295541763306e-02 1.743981540203094482e-01 5.082877725362777710e-02 -1.248594149947166443e-01 7.392109930515289307e-02 2.579646883532404900e-03 -1.753344088792800903e-01 1.062454208731651306e-01 -4.041178822517395020e-01 -2.144886851310729980e-01 1.418984085321426392e-01 -1.643797159194946289e-01 3.076413646340370178e-02 -1.700971424579620361e-01 -7.611151784658432007e-02 -1.112387180328369141e-01
-1.510634124279022217e-01 1.962353736162185669e-01 1.159600913524627686e-02 -1.684115976095199585e-01 1.808336377143859863e-02 -2.206971123814582825e-02 2.458216249942779541e-01 -7.553026080131530762e-03 -3.143582046031951904e-01 6.928857415914535522e-02 -6.558766961097717285e-02 -2.498796954751014709e-02 -2.778492271900177002e-01 -6.101268902420997620e-02 -3.895542398095130920e-02 -1.909057050943374634e-01 -8.079801499843597412e-02 2.857954502105712891e-01 3.854224383831024170e-01 -1.108777001500129700e-01 7.297388464212417603e-02 -1.267526149749755859e-01 -8.787339180707931519e-02 1.472017914056777954e-02 -2.871760427951812744e-01 1.398480534553527832e-01 -1.262334436178207397e-01 -4.926286637783050537e-02 1.919347643852233887e-01 -5.203972011804580688e-02 -2.440838068723678589e-01 -3.514927029609680176e-01
5.367432534694671631e-02 3.917858302593231201e-01 -8.642829209566116333e-02 8.240751922130584717e-03 2.220876067876815796e-01 -2.380462288856506348e-01 6.906446069478988647e-02 4.751978814601898193e-02 -1.891303211450576782e-01 4.350218921899795532e-02 -8.790075778961181641e-02 1.417700648307800293e-01 2.961653470993041992e-01 1.092862561345100403e-01 4.527678713202476501e-02 -2.037766128778457642e-01 1.009218841791152954e-01 2.277399413287639618e-02 3.022383153438568115e-01 6.754860281944274902e-02 9.356430917978286743e-02 2.139815501868724823e-02 7.749240845441818237e-03 2.763330340385437012e-01 -9.779632836580276489e-02 -1.900835335254669189e-01 -4.856318235397338867e-01 -1.069146469235420227e-01 5.906133726239204407e-02 -1.508488208055496216e-01 -4.941675439476966858e-02 -2.122852392494678497e-02
6.281379610300064087e-02 1.117037832736968994e-01 -2.729321122169494629e-01 -1.811579465866088867e-01 -7.500036060810089111e-02 -1.857078284956514835e-03 1.861030459403991699e-01 1.953115686774253845e-02 -9.190218895673751831e-02 2.037955373525619507e-01 -6.721109151840209961e-02 -1.387163698673248291e-01 -2.020554691553115845e-01 1.450423449277877808e-01 -2.159342169761657715e-01 -4.128418862819671631e-02 2.829731702804565430e-01 5.263133347034454346e-02 2.722111344337463379e-01 1.545522734522819519e-02 1.922395080327987671e-01 -3.635470271110534668e-01 -2.937540113925933838e-01 -1.377786397933959961e-01 -5.266020819544792175e-02 -9.090342372655868530e-02 -3.160724937915802002e-01 -8.595611900091171265e-02 2.342661321163177490e-01 1.627607196569442749e-01 8.864553272724151611e-02 1.120420396327972412e-01
-2.518070638179779053e-01 3.927409648895263672e-01 -2.526272833347320557e-02 -3.050711005926132202e-03 3.194891661405563354e-02 -2.562198936939239502e-01 1.060771122574806213e-01 7.297849515452980995e-04 -1.047737523913383484e-01 -2.589651197195053101e-02 -1.453058123588562012e-01 -2.763050794601440430e-01 -2.762716412544250488e-01 3.076139604672789574e-03 7.083070278167724609e-02 -2.150959074497222900e-01 -1.376083642244338989e-01 8.557777106761932373e-02 1.005258262157440186e-01 -3.244732022285461426e-01 1.662900894880294800e-01 -9.667922556400299072e-02 1.731401681900024414e-01 1.937942802906036377e-01 3.235402330756187439e-02 -1.361553668975830078e-01 -1.851443052291870117e-01 -1.876322180032730103e-01 -3.152086958289146423e-02 -2.667559683322906494e-01 -2.440622448921203613e-01 9.167004376649856567e-03
-3.555431365966796875e-01 1.826557368040084839e-01 7.237216830253601074e-02 5.191316455602645874e-02 6.514313071966171265e-02 -2.750176489353179932e-01 -3.368384242057800293e-01 -1.260739658027887344e-02 -1.286686956882476807e-01 1.589751094579696655e-01 -4.799825605005025864e-03 4.484526347368955612e-03 -3.922794163227081299e-01 -9.175233542919158936e-02 -1.236470118165016174e-01 -1.305060982704162598e-01 2.196689844131469727e-01 3.277302980422973633e-01 1.492151021957397461e-01 1.114061474800109863e-01 1.961943060159683228e-01 1.806619204580783844e-02 -4.192822054028511047e-02 2.758592069149017334e-01 4.268032684922218323e-02 -1.048163026571273804e-01 -4.990627989172935486e-02 8.830795437097549438e-02 2.004829645156860352e-01 2.707671932876110077e-02 2.792672812938690186e-02 1.746011078357696533e-01
-2.429376915097236633e-02 -1.575119197368621826e-01 -1.950122267007827759e-01 -1.411754786968231201e-01 -1.293286085128784180e-01 1.107365116477012634e-01 -1.315926611423492432e-01 2.892687730491161346e-02 -1.831824183464050293e-01 1.727282628417015076e-02 -4.388993978500366211e-02 -1.531080752611160278e-01 -1.534263491630554199e-01 -3.381218016147613525e-02 -2.403274327516555786e-01 -5.749201774597167969e-02 4.997350275516510010e-02 1.247234195470809937e-01 2.177876681089401245e-01 -3.388182222843170166e-01 2.274254858493804932e-01 1.103166639804840088e-01 -1.836086660623550415e-01 -7.472800463438034058e-02 -3.096647262573242188e-01 -3.974434733390808105e-01 -1.849828064441680908e-01 5.708668008446693420e-02 2.443744800984859467e-03 -2.963366732001304626e-02 -2.858324050903320312e-01 -2.591198980808258057e-01
-5.123391747474670410e-02 -8.298164606094360352e-02 -3.302011787891387939e-01 -1.831031963229179382e-02 3.140348494052886963e-01 4.825531318783760071e-02 -6.153509393334388733e-02 4.974335804581642151e-02 -3.556712865829467773e-01 1.798979938030242920e-01 -1.232621073722839355e-01 3.660669177770614624e-02 -2.118368893861770630e-01 -1.423679590225219727e-01 -2.215288281440734863e-01 -2.483776360750198364e-01 -9.226065874099731445e-02 1.257955431938171387e-01 -8.502474427223205566e-02 -2.735414505004882812e-01 1.852100640535354614e-01 -6.070249155163764954e-02 -9.428781270980834961e-02 1.839538663625717163e-01 -9.968127310276031494e-02 -6.868752092123031616e-02 -7.644775509834289551e-02 -9.091839939355850220e-02 2.317776679992675781e-01 -2.631039917469024658e-01 2.572548985481262207e-01 -1.326951682567596436e-01
5.336913838982582092e-02 1.202886328101158142e-01 -1.116240844130516052e-01 -1.623298376798629761e-01 3.952888250350952148e-01 -9.297466278076171875e-02 -2.689158730208873749e-02 -1.488935947418212891e-01 -9.669825434684753418e-02 1.322405971586704254e-02 -7.980930805206298828e-02 -1.640245616436004639e-01 -1.364848166704177856e-01 5.802660249173641205e-03 -6.427051872014999390e-02 1.385534554719924927e-01 -1.046493500471115112e-01 4.642750620841979980e-01 -2.017473988234996796e-02 -2.247748076915740967e-01 2.607861161231994629e-01 1.289599835872650146e-01 -1.132827028632164001e-01 1.188858821988105774e-01 4.106638208031654358e-02 -1.671179085969924927e-01 -2.169784605503082275e-01 1.065989583730697632e-01 3.414529860019683838e-01 2.581813633441925049e-01 2.851805090904235840e-02 1.006653681397438049e-01
-9.774781763553619385e-02 3.301652073860168457e-01 -7.461830973625183105e-02 -1.224469467997550964e-01 -4.670203104615211487e-02 -1.000607386231422424e-01 1.218909546732902527e-01 1.062122508883476257e-01 -2.080783694982528687e-01 2.204992920160293579e-01 1.316759437322616577e-01 -1.631848812103271484e-01 -4.649848639965057373e-01 5.269271880388259888e-02 -1.579409688711166382e-01 -2.085788697004318237e-01 3.068138957023620605e-01 1.178124397993087769e-01 1.503074765205383301e-01 -2.111215703189373016e-02 7.324141263961791992e-02 2.047993987798690796e-02 -3.913915157318115234e-01 -1.569661684334278107e-02 7.563950866460800171e-02 -8.895794302225112915e-02 -1.011645644903182983e-01 -5.489223450422286987e-02 1.246342733502388000e-01 -6.447957456111907959e-02 -4.053148627281188965e-02 2.464439570903778076e-01
-8.484027534723281860e-02 2.016636133193969727e-01 4.931091517210006714e-02 7.590840756893157959e-02 1.742482781410217285e-01 -3.450816273689270020e-01 5.059595033526420593e-02 -1.605502665042877197e-01 -1.984476856887340546e-02 1.321860402822494507e-01 4.583081975579261780e-02 1.035452634096145630e-01 -8.388508111238479614e-02 3.061965107917785645e-01 -1.589223444461822510e-01 -1.750210858881473541e-02 -8.879759907722473145e-02 3.872405290603637695e-01 -1.326720323413610458e-02 9.094897657632827759e-02 2.235123962163925171e-01 1.481961924582719803e-02 -2.171128243207931519e-01 1.331129297614097595e-02 -1.815703958272933960e-01 -1.787718385457992554e-01 -3.221544027328491211e-01 2.123184651136398315e-01 2.668745815753936768e-01 -2.109628915786743164e-01 -9.448841959238052368e-02 8.300472050905227661e-02
-1.359378993511199951e-01 1.741398870944976807e-01 -6.060609593987464905e-03 1.270468235015869141e-01 2.516234107315540314e-02 -1.622737795114517212e-01 2.536616623401641846e-01 -8.071093261241912842e-02 -8.829382248222827911e-03 2.762901484966278076e-01 -7.510197907686233521e-02 7.876174151897430420e-02 2.351805716753005981e-01 2.294227331876754761e-01 -3.820401430130004883e-02 -1.155375912785530090e-01 -3.301987051963806152e-02 4.246847033500671387e-01 7.934876531362533569e-02 -4.043645225465297699e-03 2.735191881656646729e-01 -2.362025231122970581e-01 -3.370448574423789978e-02 3.594344854354858398e-01 -1.498530060052871704e-01 6.050635129213333130e-02 -1.681180149316787720e-01 -1.571668237447738647e-01 2.348448634147644043e-01 -1.386532187461853027e-01 -1.331775635480880737e-01 -7.933716475963592529e-02
-2.121631205081939697e-01 1.307671219110488892e-01 -1.428772807121276855e-01 -1.013710349798202515e-01 9.006768465042114258e-02 2.269692569971084595e-01 -1.838485002517700195e-01 -2.823205888271331787e-01 -9.313965588808059692e-02 1.292828321456909180e-01 -1.350964754819869995e-01 3.851750865578651428e-02 -2.710354626178741455e-01 -6.812457740306854248e-02 1.985137909650802612e-02 -2.706019580364227295e-01 1.945585012435913086e-01 -2.289498411118984222e-02 2.337626069784164429e-01 -1.306805200874805450e-02 1.240807548165321350e-01 7.963964343070983887e-02 -1.564492583274841309e-01 3.643698394298553467e-01 -3.450358211994171143e-01 -1.661507040262222290e-01 5.959502421319484711e-03 -7.606326043605804443e-02 2.697904109954833984e-01 -1.592352241277694702e-02 -8.100344240665435791e-02 -1.815708130598068237e-01
-7.110651582479476929e-02 1.945565789937973022e-01 1.113116666674613953e-01 -2.546221315860748291e-01 1.198361441493034363e-01 -1.602837890386581421e-01 -2.389311790466308594e-01 -2.030394673347473145e-01 -3.229308426380157471e-01 2.422253787517547607e-01 2.196843922138214111e-01 -1.632219403982162476e-01 -7.393898558802902699e-04 2.123714238405227661e-01 -1.652558594942092896e-01 6.670856237178668380e-05 -8.474527299404144287e-02 1.580456793308258057e-01 1.359357684850692749e-01 4.395001754164695740e-02 5.167235806584358215e-02 8.667834848165512085e-02 -7.924056053161621094e-02 3.120810538530349731e-02 -2.754690051078796387e-01 -3.527723550796508789e-01 -1.230856329202651978e-01 -2.201963663101196289e-01 -1.068199053406715393e-02 8.486925810575485229e-02 -2.867167294025421143e-01 8.794738352298736572e-02
-2.466824948787689209e-01 -5.399684607982635498e-02 -2.972407341003417969e-01 -1.032016053795814514e-01 1.748237758874893188e-01 -4.524589702486991882e-02 -1.067166700959205627e-01 -1.466031670570373535e-01 2.627392709255218506e-01 2.118310146033763885e-02 1.661456823348999023e-01 -2.895035780966281891e-02 1.698081046342849731e-01 -1.633926182985305786e-01 -3.841497302055358887e-01 2.576836384832859039e-02 1.156934872269630432e-01 6.772986054420471191e-02 6.592224538326263428e-02 -7.922538369894027710e-02 1.372377574443817139e-01 1.280604898929595947e-01 -1.802585870027542114e-01 1.626630499958992004e-02 -1.274594813585281372e-01 -2.317757755517959595e-01 -3.176755011081695557e-01 -2.187055200338363647e-01 2.764049470424652100e-01 3.463667258620262146e-02 -1.655668765306472778e-01 2.230117768049240112e-01
-3.574376553297042847e-02 1.690765619277954102e-01 1.218118965625762939e-01 -2.499000132083892822e-01 2.536571621894836426e-01 -3.292794227600097656e-01 8.152776211500167847e-02 -3.871327266097068787e-02 -1.566636860370635986e-01 2.006563246250152588e-01 -1.714672297239303589e-01 -2.531834244728088379e-01 -6.789602339267730713e-02 1.559037268161773682e-01 -8.219449222087860107e-02 1.870727539062500000e-01 8.367538452148437500e-02 2.438092231750488281e-01 1.436716169118881226e-01 2.529883086681365967e-01 -6.434377282857894897e-02 2.409612983465194702e-01 8.632945269346237183e-02 3.037444055080413818e-01 -8.758097141981124878e-02 -1.082144454121589661e-01 -2.626789510250091553e-01 1.451479643583297729e-02 2.381955087184906006e-01 -3.380022570490837097e-02 -1.326260566711425781e-01 7.675595581531524658e-02
-3.991668112576007843e-03 1.634698212146759033e-01 1.754956990480422974e-01 4.401132836937904358e-02 -8.700496703386306763e-02 -5.758671462535858154e-02 -3.855618238449096680e-01 -8.886221796274185181e-02 -2.321368753910064697e-01 6.773294508457183838e-02 8.234635740518569946e-02 -2.776525914669036865e-02 -4.916087910532951355e-02 -4.862767085433006287e-02 -9.720378369092941284e-02 -1.495746821165084839e-01 1.619551517069339752e-02 8.776627480983734131e-02 2.103125303983688354e-01 -1.256071776151657104e-01 1.256753057241439819e-01 2.382784932851791382e-01 -5.657166987657546997e-02 6.029880419373512268e-02 -2.675420045852661133e-01 -3.530599474906921387e-01 -4.371262788772583008e-01 -1.536311358213424683e-01 2.605667412281036377e-01 -1.864352971315383911e-01 -9.498539566993713379e-02 2.207905426621437073e-02
-2.886886596679687500e-01 5.396864190697669983e-02 -8.808694779872894287e-02 1.339025348424911499e-01 2.464890927076339722e-01 -1.028262972831726074e-01 2.456532120704650879e-01 -1.222868189215660095e-01 -2.079648673534393311e-01 3.161472082138061523e-02 -1.211010664701461792e-02 -1.831187456846237183e-01 1.645906828343868256e-02 -2.171045914292335510e-02 1.474154144525527954e-01 1.917273551225662231e-02 3.733290433883666992e-01 8.678226917982101440e-02 3.359743356704711914e-01 -3.279277356341481209e-03 1.232921034097671509e-01 6.971552968025207520e-02 3.566452860832214355e-02 3.097806870937347412e-01 -5.383142456412315369e-02 2.412915043532848358e-02 -2.421527653932571411e-01 2.486982941627502441e-02 3.789261281490325928e-01 -1.377343386411666870e-01 -1.436805427074432373e-01 1.327757239341735840e-01
-1.065653339028358459e-01 7.053173333406448364e-02 -1.096240505576133728e-01 -2.094766497611999512e-01 2.621854245662689209e-01 1.281149387359619141e-01 1.455171732231974602e-04 -1.742005497217178345e-01 -1.906773597002029419e-01 5.021284818649291992e-01 -1.700877398252487183e-01 -3.995571285486221313e-02 6.176084280014038086e-02 -1.016088575124740601e-02 1.597332358360290527e-01 -2.486508935689926147e-01 1.903138905763626099e-01 2.017804384231567383e-01 -6.874852627515792847e-02 -2.069113999605178833e-01 1.876209676265716553e-01 7.735707610845565796e-02 3.254443407058715820e-02 3.784875944256782532e-02 7.404712587594985962e-02 -2.842134535312652588e-01 -5.766439810395240784e-02 -9.110382199287414551e-02 2.427798882126808167e-02 -3.039582967758178711e-01 -1.960617452859878540e-01 -6.735981255769729614e-02
-2.054947763681411743e-01 -2.583474814891815186e-01 -1.975341141223907471e-01 -2.896828055381774902e-01 1.187132671475410461e-01 -2.080588191747665405e-01 1.282564997673034668e-01 2.497502863407135010e-01 -1.802594065666198730e-01 1.488429456949234009e-01 1.238892152905464172e-01 -2.446774207055568695e-02 -1.394910663366317749e-01 3.475891053676605225e-02 -1.606538705527782440e-02 -1.797070652246475220e-01 1.020536348223686218e-01 2.028931379318237305e-01 3.728353232145309448e-02 -2.450056970119476318e-01 9.605759382247924805e-02 -9.976430237293243408e-02 -1.286431252956390381e-01 1.833456456661224365e-01 -1.259697079658508301e-01 -2.548724710941314697e-01 2.983507933095097542e-03 -4.412553906440734863e-01 1.714384853839874268e-01 4.869605880230665207e-03 -1.049121394753456116e-01 -9.881620109081268311e-02
-1.830453872680664062e-01 1.351185590028762817e-01 -2.667700350284576416e-01 -3.613724112510681152e-01 7.666959613561630249e-02 1.178879439830780029e-01 3.560098633170127869e-02 -1.417814195156097412e-01 -1.060984805226325989e-01 9.933070838451385498e-02 1.334290504455566406e-01 -1.678208112716674805e-01 -4.162196218967437744e-01 8.707844465970993042e-02 -2.132491916418075562e-01 -1.434285044670104980e-01 5.761348456144332886e-02 1.826739907264709473e-01 -5.051873251795768738e-02 -1.289301365613937378e-01 1.347805559635162354e-02 -3.796298801898956299e-02 -3.400203287601470947e-01 1.334441602230072021e-01 -1.021254993975162506e-02 -2.046110630035400391e-01 -1.338409632444381714e-01 1.445988714694976807e-01 2.084633558988571167e-01 3.626634553074836731e-02 8.666872978210449219e-03 2.735491991043090820e-01
1.881874352693557739e-01 -1.308812876231968403e-03 3.108759596943855286e-02 -6.482560187578201294e-02 2.402376085519790649e-01 -3.605552315711975098e-01 7.433957606554031372e-02 -4.571890085935592651e-02 -4.517359659075737000e-03 2.471950091421604156e-02 -9.892403334379196167e-02 -3.189512789249420166e-01 -1.277399212121963501e-01 7.145721465349197388e-02 1.466541830450296402e-02 2.085676044225692749e-02 8.019168744795024395e-04 3.762247860431671143e-01 1.590663790702819824e-01 1.490691751241683960e-01 1.890947073698043823e-01 3.169146776199340820e-01 6.448627100326120853e-04 3.147127032279968262e-01 -4.646396636962890625e-02 -3.259755671024322510e-01 -2.608758807182312012e-01 -8.512916415929794312e-02 -3.220252320170402527e-02 1.888817362487316132e-02 -1.407657116651535034e-01 2.503195591270923615e-02
-3.402791172266006470e-02 -8.435191959142684937e-02 1.658111959695816040e-01 -3.712994977831840515e-02 5.407542362809181213e-02 -2.411677986383438110e-01 -5.905551835894584656e-02 7.103747874498367310e-02 -1.292903870344161987e-01 2.345918305218219757e-02 7.182480394840240479e-02 -1.635603606700897217e-01 -1.249645277857780457e-01 4.404918581712990999e-04 -1.819798797369003296e-01 -2.890545427799224854e-01 -3.249451890587806702e-02 1.200465857982635498e-01 1.255814135074615479e-01 -1.181501448154449463e-01 4.426997303962707520e-01 -8.604504913091659546e-02 -2.470684647560119629e-01 -2.038180977106094360e-01 -1.938096135854721069e-01 -3.925803005695343018e-01 -6.294201314449310303e-02 -1.163372546434402466e-01 1.776148825883865356e-01 -2.116880267858505249e-01 -2.694621384143829346e-01 4.957383871078491211e-02
-2.578889578580856323e-02 1.364722009748220444e-02 -1.520493626594543457e-01 -1.187858060002326965e-01 1.108226701617240906e-01 3.444948792457580566e-01 6.411860883235931396e-02 -1.997692137956619263e-01 -2.356207072734832764e-01 1.034556850790977478e-01 -1.087267398834228516e-01 -9.034138917922973633e-02 -2.226864993572235107e-01 4.367067292332649231e-02 -5.806566402316093445e-02 2.715657465159893036e-02 2.013440728187561035e-01 2.392592132091522217e-01 1.688281148672103882e-01 -1.294444501399993896e-01 -2.693693041801452637e-01 7.561589777469635010e-02 -3.748202919960021973e-01 4.973103851079940796e-02 -8.068083971738815308e-02 -2.601680457592010498e-01 -2.718968689441680908e-01 1.627458930015563965e-01 1.456384956836700439e-01 -1.148290932178497314e-01 -9.408135712146759033e-02 2.509797215461730957e-01
-3.363836705684661865e-01 1.615505069494247437e-01 6.903559714555740356e-02 -8.590301871299743652e-02 1.619661897420883179e-01 -2.224650233983993530e-01 1.815753132104873657e-01 -1.324711740016937256e-01 -1.266115754842758179e-01 -8.586871437728404999e-03 2.800077497959136963e-01 4.776605963706970215e-02 1.941106021404266357e-01 2.052242159843444824e-01 -3.231625556945800781e-01 -5.206414684653282166e-02 8.944713324308395386e-02 3.211897313594818115e-01 3.540511727333068848e-01 -4.354447871446609497e-02 -1.920364797115325928e-03 -6.301791220903396606e-02 6.746859103441238403e-02 9.392065554857254028e-02 5.213306844234466553e-02 -1.520319581031799316e-01 -2.286802679300308228e-01 -2.176017314195632935e-01 2.110870331525802612e-01 4.101485479623079300e-03 -1.088541746139526367e-01 3.112637624144554138e-02
-4.486015066504478455e-02 1.297760903835296631e-01 -2.804584801197052002e-01 3.227170556783676147e-02 1.498482823371887207e-01 -2.401773482561111450e-01 -2.789845466613769531e-01 -9.994296729564666748e-02 -1.246939152479171753e-01 1.407260634005069733e-02 6.711709499359130859e-02 -6.181979551911354065e-02 7.006831467151641846e-02 2.352910935878753662e-01 -8.427595347166061401e-02 -5.420707911252975464e-02 1.639627516269683838e-01 2.390996515750885010e-01 3.454233109951019287e-01 7.106103748083114624e-02 4.370982944965362549e-01 -9.869403392076492310e-02 7.473832368850708008e-02 3.140720725059509277e-02 1.120507195591926575e-01 -1.664642095565795898e-01 -8.253504335880279541e-02 -3.283599317073822021e-01 1.960785873234272003e-02 -7.521876692771911621e-02 -2.144598364830017090e-01 1.279879957437515259e-01
-4.087328314781188965e-01 6.523829419165849686e-03 -4.020244255661964417e-02 1.338224411010742188e-01 6.284591555595397949e-02 -7.910638302564620972e-02 4.031008854508399963e-02 3.031516633927822113e-02 -3.080239593982696533e-01 -1.561209559440612793e-01 -7.469797879457473755e-02 -2.209771424531936646e-01 1.992175877094268799e-01 -1.196972057223320007e-01 -2.398070842027664185e-01 -2.206643521785736084e-01 1.569660007953643799e-01 5.359736084938049316e-02 2.491917312145233154e-01 -5.818798020482063293e-02 1.813182532787322998e-01 -1.402827650308609009e-01 -1.506281048059463501e-01 -1.737480461597442627e-01 -1.452714111655950546e-02 -3.237511515617370605e-01 -8.674845844507217407e-02 -2.785280048847198486e-01 -5.550164356827735901e-02 -1.675563305616378784e-01 -2.096441537141799927e-01 5.549021810293197632e-02
-1.808485835790634155e-01 7.699793577194213867e-02 -1.000994145870208740e-01 -2.361999005079269409e-01 3.415167331695556641e-01 1.083454675972461700e-02 -7.712106406688690186e-02 2.856573835015296936e-02 -3.987025320529937744e-01 3.358852863311767578e-02 -3.177873417735099792e-02 -1.069973334670066833e-01 6.356388796120882034e-03 -2.788422703742980957e-01 2.045754343271255493e-01 -2.635135948657989502e-01 2.406556457281112671e-01 1.012900695204734802e-01 1.598578095436096191e-01 -9.844400733709335327e-02 1.209074035286903381e-01 -1.380524039268493652e-01 9.447339177131652832e-02 -1.443272083997726440e-01 -1.650157272815704346e-01 -2.381765097379684448e-01 -1.096680536866188049e-01 3.314430639147758484e-02 3.371919691562652588e-01 -3.061159886419773102e-02 1.784187704324722290e-01 -4.156461218371987343e-04
-1.880408376455307007e-01 -4.393758252263069153e-03 4.180496931076049805e-02 3.185474872589111328e-01 5.521507188677787781e-02 -1.393537521362304688e-01 1.507705897092819214e-01 1.647061854600906372e-01 -1.757233291864395142e-01 -9.673911333084106445e-02 -4.655951261520385742e-02 6.942008435726165771e-02 -2.396727949380874634e-01 -2.243664860725402832e-02 -5.833178013563156128e-02 -4.246419966220855713e-01 6.889572739601135254e-02 1.642730832099914551e-01 3.316234350204467773e-01 3.031167760491371155e-02 1.415810286998748779e-01 -1.049515604972839355e-01 -3.333992511034011841e-02 8.892269432544708252e-02 -2.307362258434295654e-01 -3.233100473880767822e-01 -2.421403825283050537e-01 -5.970231071114540100e-02 -1.033502370119094849e-01 -1.857880204916000366e-01 -1.634509414434432983e-01 1.599861830472946167e-01
1.741200871765613556e-02 1.982698440551757812e-01 -5.827950686216354370e-02 5.175096448510885239e-04 1.456510368734598160e-02 -5.098853725939989090e-03 1.684113405644893646e-02 -1.077285930514335632e-01 -1.736486405134201050e-01 -8.984116464853286743e-02 6.658229231834411621e-02 1.405273824930191040e-01 -1.848789155483245850e-01 -6.439214572310447693e-03 -2.486857585608959198e-02 -1.947316080331802368e-01 -6.327261775732040405e-02 3.510278463363647461e-01 3.899742066860198975e-01 5.722492188215255737e-02 1.043370366096496582e-01 -7.704455405473709106e-02 -2.198073267936706543e-01 2.004847079515457153e-01 -5.971666797995567322e-02 -4.147367775440216064e-01 -1.551168709993362427e-01 5.372161418199539185e-02 1.002494767308235168e-01 8.010690659284591675e-02 -2.234531641006469727e-01 3.909816145896911621e-01
2.995283901691436768e-02 -2.180168963968753815e-02 1.071764528751373291e-01 -8.908528834581375122e-03 1.241545076481997967e-03 -2.179761976003646851e-01 -3.291451036930084229e-01 3.917057067155838013e-02 -3.572984933853149414e-01 3.653087094426155090e-02 -1.172888204455375671e-01 1.515897959470748901e-01 -6.266054511070251465e-02 -7.128940522670745850e-02 -1.505752950906753540e-01 -3.553457185626029968e-02 1.288998126983642578e-01 4.667628183960914612e-02 4.685106873512268066e-01 -1.482944190502166748e-01 8.835528045892715454e-02 1.098777800798416138e-01 -1.601249724626541138e-01 -9.086998552083969116e-02 -3.355408906936645508e-01 -2.418555170297622681e-01 -2.132559567689895630e-01 -1.434814929962158203e-01 1.566519290208816528e-01 6.877584382891654968e-03 -4.196505993604660034e-02 2.311683595180511475e-01
-1.660974770784378052e-01 2.798025310039520264e-01 -3.246755152940750122e-02 -3.724242746829986572e-01 1.204133182764053345e-01 1.067458242177963257e-01 2.369847595691680908e-01 -2.203534394502639771e-01 -2.995897531509399414e-01 -2.949726022779941559e-02 -4.316311702132225037e-02 1.032620295882225037e-01 -2.886615395545959473e-01 -4.500127211213111877e-02 9.871510416269302368e-02 -1.746001541614532471e-01 6.476912647485733032e-02 1.628011912107467651e-01 3.648918271064758301e-01 -1.132705435156822205e-01 1.438147574663162231e-02 -1.056222617626190186e-01 -8.239344507455825806e-02 -7.516480982303619385e-02 -2.824915349483489990e-01 9.242674708366394043e-02 -1.046165749430656433e-01 -2.794193662703037262e-02 1.072700396180152893e-01 -2.680987864732742310e-02 -1.706257164478302002e-01 -2.305233627557754517e-01
-1.565036922693252563e-01 1.791121661663055420e-01 -1.652372032403945923e-01 -5.271193012595176697e-02 1.879710257053375244e-01 1.751861125230789185e-01 1.620794236660003662e-01 -5.329080671072006226e-02 -9.577332437038421631e-02 2.015186399221420288e-01 -2.780184447765350342e-01 -8.532203733921051025e-02 -3.064865469932556152e-01 -1.249437183141708374e-01 5.728155747056007385e-02 -7.645111531019210815e-02 4.412610083818435669e-02 5.377321504056453705e-04 2.863166630268096924e-01 -1.797609776258468628e-01 -7.736817747354507446e-02 2.770461514592170715e-02 -3.538865447044372559e-01 1.810164302587509155e-01 -4.296512901782989502e-01 -2.353993505239486694e-01 -4.645828530192375183e-02 -1.105940788984298706e-01 6.831009872257709503e-03 -1.600248664617538452e-01 6.423749029636383057e-02 -2.241181442514061928e-03
-3.690483048558235168e-02 1.415432542562484741e-01 1.802300848066806793e-02 5.567958205938339233e-02 1.728387176990509033e-01 -9.177529066801071167e-02 1.269601583480834961e-01 1.890282779932022095e-01 -1.265256851911544800e-01 9.549894928932189941e-02 8.668982982635498047e-02 -3.792304992675781250e-01 -3.361969292163848877e-01 -7.984504848718643188e-02 -8.854290354065597057e-04 2.089972048997879028e-01 -8.945517241954803467e-02 3.799921274185180664e-01 3.438878804445266724e-02 -2.557546496391296387e-01 2.313239127397537231e-01 1.213950142264366150e-01 -4.338657110929489136e-02 2.765761911869049072e-01 -3.362464904785156250e-02 -1.848324900493025780e-03 -2.591170668601989746e-01 6.205975636839866638e-02 1.692421883344650269e-01 2.207481302320957184e-02 -2.445544153451919556e-01 -1.371502131223678589e-01
-1.348756551742553711e-01 3.490373492240905762e-01 -6.898454856127500534e-03 3.771796450018882751e-02 2.658600509166717529e-01 -1.036966294050216675e-01 8.627240359783172607e-02 1.140658184885978699e-01 -1.993446983397006989e-02 2.295538634061813354e-01 -3.180638849735260010e-01 -1.653122305870056152e-01 -3.372161984443664551e-01 -1.840626001358032227e-01 -1.402490492910146713e-02 -9.962746500968933105e-02 1.768312454223632812e-01 1.201846823096275330e-01 -1.115662697702646255e-02 -6.799405813217163086e-02 3.657280504703521729e-01 1.773220300674438477e-01 -3.053846955299377441e-02 -3.737819939851760864e-02 -1.315525621175765991e-01 -3.461921960115432739e-02 -1.023494899272918701e-01 -2.446558922529220581e-01 -1.556414645165205002e-02 -1.692453771829605103e-01 -3.937647864222526550e-02 2.829436063766479492e-01
-5.821471102535724640e-03 2.016559541225433350e-01 -1.295926272869110107e-01 3.613160923123359680e-02 2.851828634738922119e-01 -2.001700401306152344e-01 1.259610354900360107e-01 2.111130803823471069e-01 -1.314484775066375732e-01 2.867266349494457245e-02 8.415256440639495850e-02 -8.900646120309829712e-02 -2.259843796491622925e-02 -7.364626228809356689e-02 -1.821121573448181152e-01 -4.472098648548126221e-01 4.471603780984878540e-02 1.826065331697463989e-01 1.877075061202049255e-02 8.226530998945236206e-02 1.398550122976303101e-01 1.438543945550918579e-01 -1.198533996939659119e-01 -3.933783620595932007e-03 -8.093449473381042480e-02 -2.733389139175415039e-01 4.498563706874847412e-02 1.081985831260681152e-01 1.913981139659881592e-01 -1.535931974649429321e-01 -4.451721906661987305e-01 1.915001869201660156e-01
-4.196032509207725525e-02 -1.448150575160980225e-01 -6.954149156808853149e-02 -1.602917760610580444e-01 2.582063972949981689e-01 -1.148677766323089600e-01 1.990530043840408325e-01 3.920967131853103638e-02 -9.575643390417098999e-02 -7.054992020130157471e-02 1.543227233923971653e-03 2.889450266957283020e-02 2.688832208514213562e-02 4.979661852121353149e-02 2.348139416426420212e-03 -9.026607871055603027e-02 2.689540013670921326e-02 3.807397186756134033e-01 -1.412000041455030441e-02 -2.803645133972167969e-01 -1.149665936827659607e-01 5.146702006459236145e-02 9.129659086465835571e-02 4.886239767074584961e-02 -4.065553247928619385e-01 -3.327717185020446777e-01 6.352923810482025146e-02 -3.882181644439697266e-01 1.684284657239913940e-01 -1.874016970396041870e-01 -1.919415593147277832e-01 -1.311205327510833740e-01
-2.678044438362121582e-01 -1.517097949981689453e-01 -1.913462430238723755e-01 -1.867210268974304199e-01 2.054970860481262207e-01 -2.617700099945068359e-01 2.990160286426544189e-01 -1.271997541189193726e-01 -1.891041100025177002e-01 1.196671053767204285e-01 1.190594881772994995e-01 -1.520218402147293091e-01 -9.019739925861358643e-02 -3.944297507405281067e-02 -3.136784434318542480e-01 -1.646136492490768433e-01 1.035438403487205505e-01 8.026991039514541626e-02 -2.149288915097713470e-02 -1.909722089767456055e-01 1.610256433486938477e-01 -4.676852375268936157e-02 -1.449723541736602783e-01 1.971299201250076294e-01 -1.278621703386306763e-01 -2.673722207546234131e-01 1.921816170215606689e-01 -1.583637595176696777e-01 1.520675867795944214e-01 -2.094498723745346069e-01 1.448992639780044556e-01 1.223291754722595215e-01
-1.916834414005279541e-01 5.111673381179571152e-03 1.706750541925430298e-01 5.846563354134559631e-02 1.041506752371788025e-01 2.380539290606975555e-02 2.221609354019165039e-01 -5.033594742417335510e-02 -2.728230953216552734e-01 1.070221364498138428e-01 -4.901476576924324036e-02 -2.095623910427093506e-01 9.341961890459060669e-02 4.136594384908676147e-02 -2.134670168161392212e-01 2.563625574111938477e-01 1.896800696849822998e-01 2.554269134998321533e-02 4.482075870037078857e-01 1.044910624623298645e-01 2.481012493371963501e-01 1.244110763072967529e-01 5.258721113204956055e-02 9.406942874193191528e-03 -2.185976356267929077e-01 -3.111843764781951904e-01 -1.782893091440200806e-01 -1.247596293687820435e-01 8.395899087190628052e-02 -2.244725227355957031e-01 -1.465221941471099854e-01 1.193423196673393250e-01
-1.113664284348487854e-01 1.057182997465133667e-01 -2.149762958288192749e-01 -1.482523083686828613e-01 2.600205540657043457e-01 1.423533111810684204e-01 7.622380740940570831e-03 -1.669991314411163330e-01 -2.858609855175018311e-01 4.975011348724365234e-01 -2.319024950265884399e-01 3.214082866907119751e-02 3.630099073052406311e-02 2.265206724405288696e-02 7.140861451625823975e-02 -3.372351229190826416e-01 3.601010516285896301e-02 1.251599192619323730e-01 -3.958505019545555115e-02 -5.741984397172927856e-02 1.565463095903396606e-01 2.115452736616134644e-01 -7.713575661182403564e-02 3.006047569215297699e-03 -2.562035061419010162e-02 -1.857674866914749146e-01 -8.701574057340621948e-02 -1.656133532524108887e-01 -6.105705723166465759e-02 -3.344342112541198730e-01 -5.448301136493682861e-02 4.428912699222564697e-02
5.042947083711624146e-02 1.962334513664245605e-01 -1.492276638746261597e-01 -1.348315626382827759e-01 1.856573075056076050e-01 -1.619476228952407837e-01 -1.633218862116336823e-02 6.589809805154800415e-02 3.150144964456558228e-02 3.607541918754577637e-01 -4.179693385958671570e-02 -8.065626025199890137e-02 -5.214432999491691589e-02 2.304983437061309814e-01 -7.194869220256805420e-02 -1.864200383424758911e-01 2.406529784202575684e-01 -1.019045710563659668e-01 4.453871548175811768e-01 -1.076929420232772827e-01 1.859100461006164551e-01 -6.832160055637359619e-02 -1.312330514192581177e-01 1.177597269415855408e-01 1.774256117641925812e-02 1.468050852417945862e-02 -3.519341647624969482e-01 -1.267317533493041992e-01 1.575320959091186523e-01 6.789951026439666748e-02 -2.670293152332305908e-01 -1.681195646524429321e-01
-1.341904848814010620e-01 8.036554604768753052e-02 -2.203663140535354614e-01 -5.816854909062385559e-02 1.874472387135028839e-02 -4.797499626874923706e-02 1.747943758964538574e-01 -8.408540859818458557e-03 -2.307305335998535156e-01 2.454900741577148438e-01 -9.554834663867950439e-02 -2.077373117208480835e-01 -2.194669544696807861e-01 1.110570132732391357e-01 -2.762970626354217529e-01 -2.274788469076156616e-01 2.588520348072052002e-01 9.108582139015197754e-02 1.832223832607269287e-01 -6.798415444791316986e-03 -7.373587042093276978e-02 -1.436784714460372925e-01 -1.123748123645782471e-01 -1.877712160348892212e-01 2.094304375350475311e-02 -3.291875720024108887e-01 -7.735996693372726440e-02 -1.032024919986724854e-01 3.387944996356964111e-01 2.213256955146789551e-01 -8.334317803382873535e-02 2.385474741458892822e-01
-2.833837084472179413e-02 -3.666122630238533020e-02 -5.627265572547912598e-02 -2.340392172336578369e-01 7.584638148546218872e-02 -1.614416390657424927e-01 -8.509492874145507812e-02 -1.329186409711837769e-01 -3.087417781352996826e-01 -1.041644066572189331e-01 7.947050034999847412e-02 6.443462520837783813e-02 -5.734660848975181580e-02 -1.284142881631851196e-01 2.765177562832832336e-02 -2.047602087259292603e-01 5.003059282898902893e-02 5.304022431373596191e-01 4.145590215921401978e-02 -5.560674145817756653e-02 1.092248857021331787e-01 1.983521878719329834e-01 1.324484199285507202e-01 3.195651620626449585e-02 -3.588115572929382324e-01 -2.028241008520126343e-01 -2.407537773251533508e-03 1.625101268291473389e-02 3.946056663990020752e-01 1.016277223825454712e-01 9.693900495767593384e-02 -2.811439568176865578e-03
-2.360844425857067108e-02 1.868700385093688965e-01 1.068840548396110535e-01 -1.990520358085632324e-01 -8.152542263269424438e-02 2.271884083747863770e-01 1.376716494560241699e-01 -1.881692707538604736e-01 -2.938347756862640381e-01 2.288033515214920044e-01 -2.263569533824920654e-01 -1.877985596656799316e-01 -1.700124889612197876e-01 -7.020986825227737427e-02 -1.995533704757690430e-01 -1.132380515336990356e-01 1.418304592370986938e-01 1.490199863910675049e-01 1.705915182828903198e-01 2.003746293485164642e-02 -2.504092641174793243e-02 -1.219899058341979980e-01 -3.320869803428649902e-01 4.698214679956436157e-02 -1.400549858808517456e-01 -1.526848375797271729e-01 -3.827206194400787354e-01 1.104706004261970520e-01 -7.628412544727325439e-02 -1.651900820434093475e-02 5.438360571861267090e-02 2.805359661579132080e-01
4.534534364938735962e-02 -1.548252552747726440e-01 -1.093819588422775269e-01 -2.237778306007385254e-01 2.959341704845428467e-01 3.645308688282966614e-02 1.317771375179290771e-01 3.250684216618537903e-02 -2.317261248826980591e-01 1.848591119050979614e-01 -1.707310527563095093e-01 -1.080896556377410889e-01 -1.191813945770263672e-01 -1.835872828960418701e-01 -2.603273391723632812e-01 -8.205292373895645142e-02 -4.156774654984474182e-02 4.298802912235260010e-01 2.254848033189773560e-01 -2.249911725521087646e-01 -7.099295407533645630e-02 2.040206640958786011e-01 -6.735657155513763428e-02 3.265951201319694519e-02 7.886596769094467163e-02 5.827368423342704773e-02 4.758251458406448364e-02 -1.837506443262100220e-01 2.138799726963043213e-01 1.316609792411327362e-02 -1.562823206186294556e-01 -3.118443191051483154e-01
-5.932035390287637711e-03 5.113806724548339844e-01 -5.022167786955833435e-02 -7.017476111650466919e-02 3.719163239002227783e-01 -2.307879775762557983e-01 1.667654607445001602e-03 1.826450824737548828e-01 -2.626724839210510254e-01 2.344452738761901855e-01 7.441311329603195190e-02 -1.559334844350814819e-01 -2.346378862857818604e-01 -6.972799450159072876e-02 8.801168948411941528e-02 1.181635409593582153e-01 9.211391210556030273e-02 3.567025065422058105e-03 1.468676030635833740e-01 -1.996703892946243286e-01 1.904577165842056274e-01 1.388750672340393066e-01 -2.703266143798828125e-01 6.902682036161422729e-02 -1.548313349485397339e-02 -3.696073964238166809e-02 -2.321936003863811493e-02 -2.359639257192611694e-01 -3.058560565114021301e-02 -3.942717239260673523e-02 -8.345346897840499878e-02 -2.317511709406971931e-03
7.365541160106658936e-02 -5.714274011552333832e-03 -8.882304653525352478e-03 1.067259684205055237e-01 1.450692862272262573e-01 -2.557352781295776367e-01 1.795769184827804565e-01 2.270728535950183868e-02 2.001715451478958130e-01 1.185342818498611450e-01 2.713868953287601471e-02 1.644770801067352295e-01 -3.537724614143371582e-01 1.562681794166564941e-01 -1.212674081325531006e-01 -3.552535176277160645e-01 7.730470597743988037e-02 1.970370262861251831e-01 1.971766948699951172e-01 1.209230162203311920e-02 1.657056622207164764e-02 -1.147136017680168152e-01 -1.903680264949798584e-01 1.013743318617343903e-02 -2.911145985126495361e-01 -2.052395939826965332e-01 -1.351696699857711792e-01 9.354989044368267059e-03 2.532937824726104736e-01 1.653049699962139130e-02 -3.675615489482879639e-01 -1.144868582487106323e-01
-1.580610871315002441e-01 5.198946222662925720e-03 -3.517155349254608154e-02 -1.466295272111892700e-01 1.313404440879821777e-01 4.228642955422401428e-02 2.254256159067153931e-01 -3.212322592735290527e-01 -1.108087301254272461e-01 1.222670674324035645e-01 -2.605271935462951660e-01 -2.079288475215435028e-02 -2.708421945571899414e-01 -2.649012506008148193e-01 1.147450730204582214e-01 -7.914230972528457642e-02 3.553423285484313965e-02 5.406934767961502075e-03 3.739524185657501221e-01 -1.222024112939834595e-01 4.883910296484827995e-04 9.905282407999038696e-02 -2.176249623298645020e-01 1.192700341343879700e-01 -3.376018702983856201e-01 -3.004558980464935303e-01 -9.087759256362915039e-02 -1.330521553754806519e-01 -1.827985607087612152e-02 -2.406989485025405884e-01 -5.444507673382759094e-02 -4.249844327569007874e-02
-3.960811719298362732e-02 3.953591361641883850e-02 3.371942415833473206e-02 1.117020659148693085e-02 1.836338043212890625e-01 1.052682548761367798e-01 3.449023514986038208e-02 -2.790986895561218262e-01 -1.158592551946640015e-01 1.282666921615600586e-01 -2.132137715816497803e-01 -5.443592555820941925e-03 -2.572238445281982422e-01 -2.309423536062240601e-01 4.618471115827560425e-02 -3.396603837609291077e-02 8.072834461927413940e-02 1.735681593418121338e-01 4.021989405155181885e-01 -1.803832650184631348e-01 3.315432369709014893e-02 1.987120807170867920e-01 -2.448975890874862671e-01 1.177282705903053284e-01 -3.080876469612121582e-01 -3.605393469333648682e-01 -9.343352168798446655e-02 -7.228719443082809448e-02 -1.292049288749694824e-01 -2.636294066905975342e-01 4.855329543352127075e-02 2.807089500129222870e-02
1.759729385375976562e-01 -3.571860119700431824e-02 -3.669834434986114502e-01 -5.146294087171554565e-02 5.387117341160774231e-02 -2.395172864198684692e-01 -5.115607753396034241e-02 4.192729666829109192e-02 2.229559235274791718e-02 -7.066281139850616455e-02 -1.850072853267192841e-02 -1.712366007268428802e-02 8.344720304012298584e-02 1.592870056629180908e-01 -1.378999352455139160e-01 6.157638505101203918e-03 1.272349655628204346e-01 1.482595354318618774e-01 2.936570942401885986e-01 -7.865431159734725952e-02 4.155139923095703125e-01 -1.146232634782791138e-01 3.008504770696163177e-02 7.890772074460983276e-02 -3.242829442024230957e-01 -2.317860908806324005e-02 -2.897191047668457031e-01 7.957162708044052124e-02 2.502561807632446289e-01 -1.203650534152984619e-01 -3.341327905654907227e-01 -5.695830099284648895e-03
7.747634500265121460e-02 1.322705596685409546e-01 -1.950976699590682983e-01 1.416816711425781250e-01 3.307231068611145020e-01 2.656780183315277100e-02 1.470865402370691299e-02 -3.463659062981605530e-02 -1.808514297008514404e-01 2.930505573749542236e-02 -2.692449688911437988e-01 4.313043132424354553e-02 -4.190208315849304199e-01 1.032447665929794312e-01 6.789707392454147339e-02 -1.193631812930107117e-01 -1.784074157476425171e-01 -1.909932494163513184e-02 3.071707785129547119e-01 -3.534792065620422363e-01 3.288274407386779785e-01 -1.083362996578216553e-01 -1.799212694168090820e-01 1.686961799860000610e-01 -1.189672499895095825e-01 7.162926346063613892e-02 -1.025804355740547180e-01 -1.356132477521896362e-01 -3.016439080238342285e-02 -1.072607487440109253e-01 9.371256455779075623e-03 -3.099884837865829468e-02
1.102286800742149353e-01 2.123630493879318237e-01 -2.039748281240463257e-01 -8.504509925842285156e-02 -3.178494796156883240e-02 -1.106905490159988403e-01 2.088593989610671997e-01 -1.909067854285240173e-02 -2.092286348342895508e-01 3.333188593387603760e-02 1.698837429285049438e-01 2.143193632364273071e-01 -1.524390131235122681e-01 4.473413899540901184e-02 -3.123722784221172333e-02 -2.533559501171112061e-01 -3.669501096010208130e-02 2.771246433258056641e-01 3.769208192825317383e-01 1.417696028947830200e-01 2.649458348751068115e-01 8.131346106529235840e-02 -5.915866047143936157e-02 2.100872844457626343e-01 -1.355047672986984253e-01 -3.752761483192443848e-01 9.146557189524173737e-03 -5.137516185641288757e-02 1.372410450130701065e-02 1.220841705799102783e-02 -2.122258841991424561e-01 2.335122674703598022e-01
1.600308865308761597e-01 1.724016517400741577e-01 -8.382201194763183594e-02 -2.121768146753311157e-01 1.628223955631256104e-01 -1.252470016479492188e-01 -6.189516745507717133e-03 1.103817820549011230e-01 -2.034602314233779907e-02 1.760784536600112915e-01 4.484736546874046326e-02 -2.242350578308105469e-01 -9.031686931848526001e-02 1.507111042737960815e-01 -2.527107000350952148e-01 1.302890330553054810e-01 -1.055277734994888306e-01 3.226667642593383789e-01 2.929752469062805176e-01 1.580160558223724365e-01 1.745899170637130737e-01 3.339174762368202209e-02 -2.465985119342803955e-01 1.479534059762954712e-01 8.958137594163417816e-03 -1.179903596639633179e-01 -2.540409862995147705e-01 -6.073753535747528076e-02 -3.484042128548026085e-03 -2.620401084423065186e-01 -1.738778054714202881e-01 3.482720255851745605e-01
-1.310905665159225464e-01 2.228098660707473755e-01 6.884848233312368393e-03 -1.054072752594947815e-01 1.756626069545745850e-01 -1.131071075797080994e-01 1.432706974446773529e-02 3.109363913536071777e-01 -2.014472633600234985e-01 -1.037014126777648926e-01 -1.229170784354209900e-01 5.022471770644187927e-02 -3.719157874584197998e-01 -3.109635412693023682e-01 -5.190286040306091309e-02 -1.588256955146789551e-01 1.734754145145416260e-01 -6.733948737382888794e-02 1.918969452381134033e-01 -1.895701587200164795e-01 1.105736121535301208e-01 8.888833969831466675e-02 -1.184128969907760620e-01 1.984498947858810425e-01 2.002306133508682251e-01 -2.024766504764556885e-01 -3.688017129898071289e-01 -9.680725634098052979e-02 1.521498113870620728e-01 -1.897906512022018433e-02 -1.062981709837913513e-01 8.581719547510147095e-02
-1.111950874328613281e-01 1.389578580856323242e-01 -9.233322925865650177e-03 -1.373182982206344604e-01 1.233159527182579041e-01 -4.375985264778137207e-01 7.639268040657043457e-02 -1.340052634477615356e-01 -1.152826026082038879e-01 1.262587457895278931e-01 -8.773969113826751709e-02 -1.792676299810409546e-01 2.243028208613395691e-02 -2.985143959522247314e-01 -3.177765756845474243e-02 -2.393331378698348999e-01 -1.808076947927474976e-01 1.894501149654388428e-01 4.133054520934820175e-03 9.053979814052581787e-02 1.686909236013889313e-02 1.513657569885253906e-01 -3.554125875234603882e-02 2.563847601413726807e-01 -2.124920785427093506e-01 1.134962290525436401e-01 -2.456036508083343506e-01 -1.521363854408264160e-01 -8.123777806758880615e-02 1.126234456896781921e-01 -3.852058947086334229e-01 1.605107933282852173e-01
8.147618174552917480e-02 2.989100813865661621e-01 -2.442352175712585449e-01 4.389838501811027527e-02 1.412469893693923950e-01 -1.558600366115570068e-01 1.074731647968292236e-01 -1.005900092422962189e-02 -1.792081445455551147e-01 2.264755032956600189e-02 -1.606638170778751373e-02 5.307542160153388977e-03 1.609076112508773804e-01 -4.094018787145614624e-02 1.865695714950561523e-01 -6.576490122824907303e-04 7.682202011346817017e-02 3.312485814094543457e-01 3.017325103282928467e-01 1.310930997133255005e-01 2.277654707431793213e-01 -1.361422687768936157e-01 -1.390917450189590454e-01 8.691196888685226440e-02 9.373930096626281738e-02 2.109864581143483520e-04 -3.314045965671539307e-01 -1.982059180736541748e-01 3.804632127285003662e-01 8.705229312181472778e-02 -2.442290931940078735e-01 -1.428201235830783844e-02
-1.845223754644393921e-01 1.502071171998977661e-01 -1.111008599400520325e-01 -2.162480652332305908e-01 3.623080849647521973e-01 1.773140728473663330e-01 -2.112864553928375244e-01 -1.969135850667953491e-01 -6.812588125467300415e-02 3.456907570362091064e-01 -2.808403074741363525e-01 -1.527242213487625122e-01 -3.686590865254402161e-02 -1.024060100317001343e-01 1.184877008199691772e-01 -2.553462684154510498e-01 -1.225268468260765076e-02 2.394773960113525391e-01 1.590714976191520691e-02 -2.140377312898635864e-01 2.394254505634307861e-01 4.634239897131919861e-02 -9.737633168697357178e-02 -2.092048339545726776e-02 -3.311524540185928345e-02 -9.734639525413513184e-02 -1.408165246248245239e-01 -2.266821637749671936e-02 2.624299228191375732e-01 -2.131204307079315186e-01 4.442476481199264526e-02 2.440932579338550568e-02
-9.294169396162033081e-02 1.510750204324722290e-01 -1.705334186553955078e-01 -8.689156384207308292e-04 1.915670931339263916e-01 2.837302722036838531e-02 4.735505580902099609e-02 1.068118512630462646e-01 -1.442517787218093872e-01 1.405656337738037109e-01 1.925658136606216431e-01 -1.208854913711547852e-01 -1.150945350527763367e-01 5.068131908774375916e-02 -1.574824601411819458e-01 -1.216416209936141968e-01 8.960447460412979126e-02 4.381579458713531494e-01 6.333254277706146240e-02 -1.082770526409149170e-01 2.188214808702468872e-01 1.695728152990341187e-01 -1.460587829351425171e-01 1.105557829141616821e-01 -1.234350502490997314e-01 -1.243548393249511719e-01 9.942671284079551697e-03 2.184303402900695801e-01 -7.115113735198974609e-02 -2.522729635238647461e-01 -4.893295466899871826e-01 1.674170196056365967e-01
-2.062230259180068970e-01 -2.012443244457244873e-01 -1.263874918222427368e-01 -1.588938236236572266e-01 2.344255596399307251e-01 -1.334780752658843994e-01 2.953246235847473145e-01 -8.606188744306564331e-02 -3.976575434207916260e-01 1.501713395118713379e-01 1.330094039440155029e-01 -6.273870170116424561e-02 -9.921489655971527100e-02 1.858434872701764107e-03 -4.432550966739654541e-01 -4.598877206444740295e-02 3.793912008404731750e-02 1.243307217955589294e-01 -8.298154920339584351e-02 -1.514322608709335327e-01 3.452849760651588440e-02 -4.926125332713127136e-02 -1.848560124635696411e-01 4.792408272624015808e-02 -1.459526717662811279e-01 -2.056037932634353638e-01 1.159853935241699219e-01 -1.857689023017883301e-01 8.785786479711532593e-02 -2.847019135951995850e-01 -9.001637995243072510e-02 -4.890272021293640137e-02
3.626821190118789673e-02 -3.147206082940101624e-02 -1.508845984935760498e-01 -2.344896793365478516e-01 2.483186125755310059e-02 6.161019206047058105e-02 1.357794506475329399e-03 1.131592765450477600e-01 2.675504386425018311e-01 4.176111519336700439e-02 3.684926033020019531e-02 1.257007848471403122e-02 1.224922239780426025e-01 -3.335644006729125977e-01 -2.590746581554412842e-01 -1.726997196674346924e-01 2.011961787939071655e-01 2.696825265884399414e-01 1.261958926916122437e-01 -8.209487795829772949e-02 9.554177522659301758e-02 -1.181568950414657593e-01 -3.838267624378204346e-01 1.750160753726959229e-01 -2.478226423263549805e-01 2.536169067025184631e-02 -4.036716520786285400e-01 -9.102002531290054321e-02 4.753123968839645386e-02 -9.959598630666732788e-02 -6.598088890314102173e-02 1.338755786418914795e-01
-1.960137337446212769e-01 3.713010624051094055e-02 7.286664098501205444e-03 -2.568212747573852539e-01 1.696922779083251953e-01 2.007943838834762573e-01 1.543763726949691772e-01 -3.262923657894134521e-02 -4.043239057064056396e-01 1.616713404655456543e-01 -1.310834884643554688e-01 -6.428671535104513168e-03 -2.511980831623077393e-01 -5.976440012454986572e-02 -9.355091303586959839e-02 -1.614658683538436890e-01 -7.147598266601562500e-02 2.184035181999206543e-01 3.899210989475250244e-01 -3.766594082117080688e-02 8.494472503662109375e-02 -9.678679704666137695e-02 2.563867159187793732e-02 3.020288236439228058e-02 -2.174323946237564087e-01 2.119895070791244507e-01 -1.368610560894012451e-01 -1.056036874651908875e-01 2.121189981698989868e-01 1.285083033144474030e-02 -1.473366022109985352e-01 -2.801040410995483398e-01
1.532706618309020996e-01 2.398402094841003418e-01 -6.348308920860290527e-02 -4.797694087028503418e-02 7.930485159158706665e-02 -2.718738615512847900e-01 2.081611603498458862e-01 -3.334696590900421143e-01 -1.333282291889190674e-01 1.223447769880294800e-01 -1.245298162102699280e-01 -1.203052550554275513e-01 -1.330294013023376465e-01 -1.664486974477767944e-01 2.209506630897521973e-01 -3.241905868053436279e-01 -2.417932152748107910e-01 1.784011125564575195e-01 8.900999277830123901e-02 -4.548174515366554260e-02 2.977549135684967041e-01 6.899273395538330078e-02 -3.428052738308906555e-02 6.369347125291824341e-02 -2.033233642578125000e-01 -2.866790071129798889e-02 -2.447566986083984375e-01 -2.979677915573120117e-01 6.901779770851135254e-02 8.569150418043136597e-02 9.445895999670028687e-02 7.109581679105758667e-02
-2.555150389671325684e-01 -2.455308437347412109e-01 -4.743869230151176453e-02 -2.623772919178009033e-01 2.290872484445571899e-01 4.319320432841777802e-03 2.034784406423568726e-01 2.358648367226123810e-02 -3.912875428795814514e-02 2.608717679977416992e-01 -3.137173503637313843e-02 6.488373875617980957e-02 -3.202062845230102539e-01 3.368017077445983887e-02 -2.638782858848571777e-01 -8.584491908550262451e-02 -6.336675584316253662e-02 1.973883062601089478e-01 -9.491210803389549255e-03 -2.586864829063415527e-01 3.125866502523422241e-02 -3.851800039410591125e-02 -4.068720713257789612e-02 1.630899161100387573e-01 -3.270776867866516113e-01 -1.804237812757492065e-01 -4.043802991509437561e-02 -2.206856310367584229e-01 -3.291822224855422974e-02 -3.273818194866180420e-01 1.177515611052513123e-01 2.701620385050773621e-02
-1.055059060454368591e-01 6.917221099138259888e-02 -1.963323168456554413e-02 -3.214464187622070312e-01 4.581007733941078186e-02 -1.517869234085083008e-01 2.963843941688537598e-02 1.094025373458862305e-02 -2.838836312294006348e-01 -2.675070464611053467e-01 3.071382343769073486e-01 -4.814193397760391235e-02 1.439488977193832397e-01 -2.210659086704254150e-01 -1.032488048076629639e-01 -4.326655715703964233e-02 -5.115048959851264954e-02 2.336845844984054565e-01 2.756096124649047852e-01 -1.354843825101852417e-01 -7.336127758026123047e-02 1.738471686840057373e-01 -1.014155969023704529e-01 2.050189077854156494e-01 -3.303316608071327209e-02 -3.336422443389892578e-01 -2.157820463180541992e-01 -3.811479359865188599e-02 2.463194280862808228e-01 2.143571376800537109e-01 -1.254375129938125610e-01 3.264082595705986023e-02
-2.019004710018634796e-02 1.173736378550529480e-01 -7.609767466783523560e-02 -2.362331449985504150e-01 1.076105833053588867e-01 2.612912952899932861e-01 -3.192667290568351746e-02 -3.063999116420745850e-01 -1.766450256109237671e-01 2.113011777400970459e-01 -6.181396916508674622e-02 2.159043774008750916e-02 -1.446374654769897461e-01 -1.974460631608963013e-01 1.622010767459869385e-02 -3.826169371604919434e-01 6.208526715636253357e-02 7.257385551929473877e-02 1.748587638139724731e-01 -4.426784813404083252e-02 4.521934315562248230e-02 4.904406145215034485e-02 -1.473745703697204590e-01 2.829059362411499023e-01 -3.841195106506347656e-01 -1.772444844245910645e-01 -1.628249324858188629e-02 1.369774639606475830e-01 3.206306695938110352e-01 1.313603576272726059e-02 -1.102350801229476929e-01 -4.220606386661529541e-02
-9.188612550497055054e-02 -2.610569894313812256e-01 -2.415397614240646362e-01 -2.371356338262557983e-01 2.245070487260818481e-01 1.009994465857744217e-02 2.429205477237701416e-01 -2.069936096668243408e-01 -2.519599497318267822e-01 3.378552496433258057e-01 8.211859501898288727e-03 -1.519274525344371796e-02 -1.896365880966186523e-01 4.509536921977996826e-02 -1.967645883560180664e-01 1.509851664304733276e-01 1.132619306445121765e-01 1.824767142534255981e-01 7.780300453305244446e-03 -1.814498007297515869e-01 1.157718673348426819e-01 7.792235165834426880e-02 -2.824470698833465576e-01 6.383688002824783325e-02 -2.277073413133621216e-01 -5.782620608806610107e-02 7.544959336519241333e-02 -1.458525508642196655e-01 1.175189740024507046e-03 -3.085425794124603271e-01 -4.684761166572570801e-02 1.305411458015441895e-01
-1.938084065914154053e-01 -1.039299592375755310e-01 -1.465459465980529785e-01 -9.306549280881881714e-02 4.624512791633605957e-01 5.213922262191772461e-02 1.535273343324661255e-01 -1.876024901866912842e-01 -1.890562772750854492e-01 2.014625370502471924e-01 -6.646074354648590088e-02 -6.428068876266479492e-02 -1.925840675830841064e-01 2.013600990176200867e-02 -2.093433886766433716e-01 4.877025634050369263e-02 1.364691406488418579e-01 2.524412870407104492e-01 -1.427201032638549805e-01 -1.361755281686782837e-01 5.135140568017959595e-02 -2.588738799095153809e-01 -6.108391098678112030e-03 2.427670806646347046e-01 -1.342610269784927368e-01 -1.130523011088371277e-01 -5.096853151917457581e-02 -3.386413156986236572e-01 -3.057457134127616882e-02 -8.278330415487289429e-02 -8.034858852624893188e-02 2.556640505790710449e-01
1.399056315422058105e-01 -1.895160973072052002e-01 -1.390277445316314697e-01 -2.973639667034149170e-01 1.478893905878067017e-01 -4.684562236070632935e-02 -2.242583548650145531e-03 4.961603879928588867e-02 -4.629144370555877686e-01 1.768494695425033569e-01 -9.490466327406466007e-04 -1.340522170066833496e-01 -3.330581486225128174e-01 -2.670400142669677734e-01 9.905227459967136383e-03 -1.892697662115097046e-01 -1.237159147858619690e-01 3.700233399868011475e-01 -6.038589030504226685e-02 -7.576920837163925171e-02 1.973236948251724243e-01 2.478009648621082306e-02 1.156675592064857483e-01 1.761220209300518036e-02 -2.385262399911880493e-01 -1.810790039598941803e-02 -1.967892497777938843e-01 -2.886284142732620239e-02 8.725230395793914795e-02 -3.541197255253791809e-02 -1.994000561535358429e-02 -8.735599368810653687e-02
-1.537957936525344849e-01 -2.155078761279582977e-02 1.123778820037841797e-01 1.921954005956649780e-01 -1.302993893623352051e-01 -1.069065108895301819e-01 5.021975561976432800e-02 6.285454332828521729e-02 -1.782680302858352661e-02 -1.166646704077720642e-01 -1.177855506539344788e-01 1.358986645936965942e-01 -3.305629640817642212e-02 -2.047599256038665771e-01 -2.833282947540283203e-01 -3.981421291828155518e-01 1.773967593908309937e-01 2.099600136280059814e-01 3.468748629093170166e-01 -1.664462387561798096e-01 1.910599023103713989e-01 -1.912407949566841125e-02 -5.712611973285675049e-02 1.171425059437751770e-01 -2.662911117076873779e-01 -2.006433457136154175e-01 -8.873234689235687256e-02 -2.312025241553783417e-02 -5.421965941786766052e-02 -3.096048831939697266e-01 -1.693762540817260742e-01 1.971255391836166382e-01
-2.164238244295120239e-01 3.030173480510711670e-01 -1.847097873687744141e-01 -1.118753254413604736e-01 1.812788397073745728e-01 1.552887912839651108e-02 -3.400081768631935120e-02 6.260174326598644257e-03 -2.691358625888824463e-01 3.551913499832153320e-01 -1.862470507621765137e-01 -6.115176528692245483e-02 -2.012917250394821167e-01 -1.715205609798431396e-01 6.279481947422027588e-02 -4.009089991450309753e-02 1.395427137613296509e-01 1.194875016808509827e-01 4.801528900861740112e-02 -1.884400397539138794e-01 1.464184373617172241e-01 2.745198272168636322e-02 -1.939085274934768677e-01 4.428138956427574158e-02 -1.316609680652618408e-01 1.891136616468429565e-01 -5.858129356056451797e-03 5.963666737079620361e-02 4.901652038097381592e-01 -4.117320105433464050e-02 -1.247201859951019287e-01 1.427540481090545654e-01
-2.768389880657196045e-01 -1.172931864857673645e-02 -1.048724502325057983e-01 -1.905109882354736328e-01 1.857285015285015106e-02 7.433874066919088364e-03 -6.461961567401885986e-02 -1.433606892824172974e-01 -3.569686412811279297e-01 2.721340358257293701e-01 3.147784620523452759e-02 1.153956726193428040e-01 -2.039672583341598511e-01 1.509270071983337402e-01 -7.014667242765426636e-02 5.140036344528198242e-03 3.309976309537887573e-02 -3.852270171046257019e-02 1.049111932516098022e-01 -1.847084909677505493e-01 1.108984053134918213e-01 2.467286139726638794e-01 -2.891698181629180908e-01 3.425886482000350952e-02 -4.915098547935485840e-01 3.526126267388463020e-03 -1.009365618228912354e-01 4.404850187711417675e-04 7.104885578155517578e-02 -2.562198936939239502e-01 -7.804851979017257690e-02 1.773190796375274658e-01
-2.177884578704833984e-01 2.457359619438648224e-02 3.461033850908279419e-02 -4.038779437541961670e-01 7.928884774446487427e-02 -2.396843284368515015e-01 -3.371916115283966064e-01 1.768695563077926636e-01 -8.778516203165054321e-02 -1.354995965957641602e-01 1.541378200054168701e-01 -4.131549969315528870e-03 -1.491809934377670288e-01 -7.714099250733852386e-03 4.324753209948539734e-02 -1.398626863956451416e-01 2.245848476886749268e-01 3.340387344360351562e-01 2.806438505649566650e-01 1.141036953777074814e-02 2.380984574556350708e-01 -1.056871749460697174e-02 -1.866218894720077515e-01 -7.241847366094589233e-02 -1.038627177476882935e-01 -1.865899264812469482e-01 -2.687163352966308594e-01 -1.023063734173774719e-01 -1.262002624571323395e-02 2.786909416317939758e-02 -1.348546594381332397e-01 1.258785929530858994e-02
-3.237887024879455566e-01 1.778385043144226074e-01 6.531800143420696259e-03 -6.083157286047935486e-02 -8.662190288305282593e-03 1.675910502672195435e-01 2.230210304260253906e-01 4.829854890704154968e-02 -2.784963250160217285e-01 1.738837957382202148e-01 1.209876220673322678e-02 -1.164267510175704956e-01 -2.482792735099792480e-01 -1.277202218770980835e-01 9.160247445106506348e-02 -3.152324259281158447e-01 6.083928048610687256e-02 8.341518789529800415e-02 1.815648227930068970e-01 2.075557596981525421e-02 1.558090001344680786e-01 -5.147614330053329468e-02 -8.444993942975997925e-02 -2.003628164529800415e-01 -2.287282198667526245e-01 -2.313626855611801147e-01 -3.849254921078681946e-02 -3.012793697416782379e-02 3.211243450641632080e-01 3.106664493680000305e-02 -2.889971137046813965e-01 -2.413385063409805298e-01
6.375728547573089600e-02 3.442173302173614502e-01 7.981304079294204712e-03 -3.039370179176330566e-01 3.620025515556335449e-01 -9.853982925415039062e-02 3.435969725251197815e-02 -1.489772927016019821e-02 -8.399712294340133667e-02 -8.652485907077789307e-02 -5.418813601136207581e-02 -3.711908161640167236e-01 5.718107894062995911e-02 -1.696450170129537582e-03 -4.541328251361846924e-01 -9.131893515586853027e-02 -1.734981685876846313e-01 1.726635172963142395e-02 4.557664692401885986e-02 -3.969270619563758373e-04 -5.002803355455398560e-02 1.617719233036041260e-01 -1.735381484031677246e-01 2.338928580284118652e-01 -1.610772311687469482e-01 3.762524807825684547e-03 -5.766790732741355896e-02 -2.887590415775775909e-02 1.504624038934707642e-01 7.279483973979949951e-02 -2.548606991767883301e-01 2.751950174570083618e-02
-3.347327560186386108e-02 5.861718207597732544e-02 -2.672900259494781494e-01 -1.922392994165420532e-01 2.506544589996337891e-01 -4.760916158556938171e-02 2.217444181442260742e-01 -1.164737790822982788e-01 -1.757776439189910889e-01 2.006673067808151245e-01 -2.018288075923919678e-01 -5.600525811314582825e-02 -3.724578395485877991e-02 -1.029555425047874451e-01 -9.144043922424316406e-02 1.114798039197921753e-01 1.195428371429443359e-01 2.919318974018096924e-01 -1.150720044970512390e-01 -4.917301237583160400e-01 8.498665690422058105e-02 -1.410332024097442627e-01 -2.198118716478347778e-02 1.169357821345329285e-01 -9.748288989067077637e-02 3.721054270863533020e-02 -1.724751740694046021e-01 -1.049322783946990967e-01 1.875589936971664429e-01 1.655892580747604370e-01 -1.217578537762165070e-02 3.180916607379913330e-01
2.223813384771347046e-01 7.142456015571951866e-04 -2.230772189795970917e-02 -3.782043755054473877e-01 2.777999937534332275e-01 4.758907016366720200e-03 1.834097206592559814e-01 -1.070964261889457703e-01 7.229063659906387329e-02 5.157749727368354797e-02 1.505627483129501343e-01 -3.840984404087066650e-01 2.284353226423263550e-02 -2.717538475990295410e-01 -2.066340297460556030e-01 2.587728388607501984e-02 -2.596397511661052704e-02 1.388563513755798340e-01 2.395402491092681885e-01 -9.397934377193450928e-02 2.310343533754348755e-01 1.186915207654237747e-02 -3.260515630245208740e-01 -1.533389687538146973e-01 -5.574585497379302979e-02 4.512120038270950317e-02 -2.635488510131835938e-01 -7.946076244115829468e-02 1.676307916641235352e-01 -1.958315446972846985e-02 -9.949797391891479492e-02 -8.561062626540660858e-03
-1.952006518840789795e-01 -6.736399233341217041e-02 -3.472906723618507385e-02 -1.169318109750747681e-01 1.821728348731994629e-01 -2.253360450267791748e-01 -1.335546225309371948e-01 -3.035398665815591812e-03 -4.423201978206634521e-01 -2.906662784516811371e-02 -6.949630379676818848e-02 6.472582928836345673e-03 8.596681989729404449e-03 -2.689501047134399414e-01 -2.547235228121280670e-02 -1.159279569983482361e-01 2.295296490192413330e-01 2.679018378257751465e-01 1.313904225826263428e-01 6.274979561567306519e-02 2.963964268565177917e-02 9.381644427776336670e-02 6.021695211529731750e-02 7.115049660205841064e-02 -4.699962437152862549e-01 -1.162976399064064026e-01 -3.022300638258457184e-02 1.975781470537185669e-01 2.720071077346801758e-01 1.698041260242462158e-01 -6.881278008222579956e-02 8.280759304761886597e-02
-1.185591071844100952e-01 2.483907388523221016e-03 -2.336178570985794067e-01 -3.109146058559417725e-01 5.084705352783203125e-02 4.724967852234840393e-02 -1.734766550362110138e-02 -7.094179093837738037e-02 1.983959972858428955e-02 1.597761958837509155e-01 -2.514288127422332764e-01 -1.591171324253082275e-01 -1.480729728937149048e-01 -2.960172295570373535e-02 -9.850015863776206970e-03 -1.746644526720046997e-01 2.670128345489501953e-01 9.192204475402832031e-02 1.032565087080001831e-01 1.432815343141555786e-01 3.372755050659179688e-01 1.674097776412963867e-01 -1.169839128851890564e-01 3.236908316612243652e-01 -4.483311474323272705e-01 -3.412816673517227173e-03 -1.555510312318801880e-01 6.526549160480499268e-02 1.081949174404144287e-01 9.329349547624588013e-02 -1.840603351593017578e-01 4.174144566059112549e-02
-1.816739141941070557e-01 2.287373542785644531e-01 -1.175676658749580383e-01 -3.988087773323059082e-01 1.865303814411163330e-01 6.040198728442192078e-02 1.998743601143360138e-02 -5.709435790777206421e-02 -1.673213243484497070e-01 1.198044791817665100e-02 -2.638840973377227783e-01 1.623013988137245178e-02 -1.556325256824493408e-01 -7.199041545391082764e-02 -7.265514880418777466e-02 -1.401739567518234253e-01 -9.333098679780960083e-02 7.436898350715637207e-02 4.765559732913970947e-01 1.371772438287734985e-01 1.003935262560844421e-01 1.324249356985092163e-01 -1.954599320888519287e-01 2.187691926956176758e-01 -3.091800808906555176e-01 1.067458912730216980e-01 -4.996257275342941284e-02 1.621287018060684204e-01 1.851064860820770264e-01 -4.666069522500038147e-02 -1.192010659724473953e-02 -3.369159996509552002e-02
-2.378070354461669922e-01 2.754303216934204102e-01 -2.421512268483638763e-02 2.557382583618164062e-01 5.462667942047119141e-01 2.266963012516498566e-02 2.785789966583251953e-01 7.663944736123085022e-03 -7.106377929449081421e-02 4.294608160853385925e-02 1.591807454824447632e-01 6.206921301782131195e-03 -7.317959517240524292e-02 1.994522958993911743e-01 -8.236537128686904907e-02 -1.503384560346603394e-01 1.655405163764953613e-01 4.641926661133766174e-02 2.966361939907073975e-01 -1.701886393129825592e-02 2.488741278648376465e-01 -6.270849704742431641e-02 -1.977550089359283447e-01 7.883278280496597290e-02 -6.583359092473983765e-02 -1.133599430322647095e-01 -1.513120830059051514e-01 2.592609450221061707e-02 1.763170063495635986e-01 9.291014820337295532e-02 9.054360538721084595e-02 2.267147786915302277e-02
1.509220153093338013e-02 -6.374825537204742432e-02 -1.330201029777526855e-01 -1.254843622446060181e-01 3.328117430210113525e-01 -1.312329173088073730e-01 -3.365867584943771362e-02 -1.282086074352264404e-01 -1.247261315584182739e-01 -1.172204688191413879e-01 1.804466918110847473e-02 3.082331120967864990e-01 -2.838594913482666016e-01 -2.357259988784790039e-01 -4.779079556465148926e-02 -2.455231398344039917e-01 -3.163390979170799255e-02 1.887820065021514893e-01 -6.990185379981994629e-02 -1.837274432182312012e-01 1.395529657602310181e-01 1.778008788824081421e-01 -1.362431347370147705e-01 2.899092733860015869e-01 9.548149257898330688e-02 -1.244981884956359863e-01 -2.102247923612594604e-01 -3.133566379547119141e-01 9.641774743795394897e-02 1.382766962051391602e-01 -2.302936315536499023e-01 -1.262461096048355103e-01
-2.978483140468597412e-01 -6.240572780370712280e-03 9.551569074392318726e-02 -1.212873160839080811e-01 2.270559519529342651e-01 -1.493753343820571899e-01 -7.674072869122028351e-03 -9.757930785417556763e-02 8.471240103244781494e-02 2.168591916561126709e-01 -1.324571967124938965e-01 1.807791888713836670e-01 -1.122026890516281128e-01 -7.875748723745346069e-02 -3.600604832172393799e-01 -2.643500082194805145e-02 7.351940870285034180e-02 2.850093543529510498e-01 1.137131899595260620e-01 1.178067624568939209e-01 -4.201258346438407898e-02 1.564008928835391998e-02 1.009643524885177612e-01 2.815131545066833496e-01 -2.746059894561767578e-01 -2.126593589782714844e-01 -2.846786379814147949e-01 2.429616600275039673e-01 -1.108963415026664734e-01 -7.677908241748809814e-02 -1.831416189670562744e-01 1.818370223045349121e-01
-1.574862599372863770e-01 -1.558003723621368408e-01 -2.155125373974442482e-03 -2.229955196380615234e-01 2.659904658794403076e-01 2.456097304821014404e-01 7.356613874435424805e-03 -3.190637007355690002e-02 -4.927659779787063599e-02 2.090158760547637939e-01 1.646704599261283875e-02 -6.149211153388023376e-02 -2.382028996944427490e-01 1.700161397457122803e-02 -3.113213367760181427e-02 5.110589787364006042e-02 4.815179109573364258e-02 2.543922066688537598e-01 8.154205232858657837e-02 -4.211172461509704590e-01 -1.893313378095626831e-01 1.737590432167053223e-01 -2.545000910758972168e-01 2.079712599515914917e-01 -5.309426411986351013e-02 -1.127115786075592041e-01 -2.176602035760879517e-01 -2.514816224575042725e-01 5.689333751797676086e-02 7.319847494363784790e-02 -2.860839068889617920e-01 1.288484334945678711e-01
-3.118505775928497314e-01 -6.114231795072555542e-02 -2.056060284376144409e-01 -1.431169509887695312e-01 1.716856472194194794e-02 1.757460683584213257e-01 1.522720903158187866e-01 -1.552520543336868286e-01 -1.491491645574569702e-01 3.386379182338714600e-01 -1.141763776540756226e-01 -1.239533573389053345e-01 -1.691376864910125732e-01 5.611220374703407288e-02 -1.649012714624404907e-01 -1.575516611337661743e-01 6.594198197126388550e-02 1.342492699623107910e-01 2.269703149795532227e-01 -2.248198688030242920e-01 -1.629180461168289185e-01 1.220129057765007019e-01 -3.592408001422882080e-01 -8.240151405334472656e-02 -1.428028792142868042e-01 -2.103428393602371216e-01 -1.823239624500274658e-01 -1.725638955831527710e-01 9.418406337499618530e-02 1.164184138178825378e-01 3.726692870259284973e-02 2.356185615062713623e-01
-1.128123775124549866e-01 4.341081529855728149e-02 -1.263013035058975220e-01 -1.713278740644454956e-01 1.990884095430374146e-01 5.673438683152198792e-02 1.589488834142684937e-01 -2.971823513507843018e-01 9.109656675718724728e-04 1.975682675838470459e-01 -2.788173854351043701e-01 2.075723838061094284e-03 -3.120630979537963867e-01 -8.613286912441253662e-02 -4.037993773818016052e-02 -1.788491904735565186e-01 2.511515021324157715e-01 1.207804009318351746e-01 2.708455622196197510e-01 -1.776959300041198730e-01 -5.046511441469192505e-02 1.057352870702743530e-01 -4.125911891460418701e-01 6.102310866117477417e-02 -2.027318626642227173e-01 -3.046185672283172607e-01 -5.680306628346443176e-02 8.561564981937408447e-02 6.114414334297180176e-02 -6.478579342365264893e-02 7.601258903741836548e-02 -2.476049587130546570e-03
-4.548853635787963867e-02 1.723278611898422241e-01 6.968267261981964111e-02 -1.139343604445457458e-01 6.692564487457275391e-02 -2.589344084262847900e-01 1.425402332097291946e-02 4.528150428086519241e-03 -1.414366960525512695e-01 1.897968649864196777e-01 -1.352520436048507690e-01 8.059620112180709839e-02 3.425358235836029053e-01 2.639252245426177979e-01 -1.148408949375152588e-01 -1.048675402998924255e-01 2.657133638858795166e-01 2.693801224231719971e-01 2.065436691045761108e-01 5.172935873270034790e-02 -4.244680330157279968e-02 -1.309310048818588257e-01 -2.301460653543472290e-01 2.836385965347290039e-01 -1.832629889249801636e-01 -1.139551103115081787e-01 2.675085514783859253e-02 -1.256891489028930664e-01 3.494955301284790039e-01 -7.113777846097946167e-02 -2.355755269527435303e-01 -1.464741304516792297e-03
4.061986878514289856e-02 -2.140346616506576538e-01 -7.467563264071941376e-03 -7.541901618242263794e-02 4.099914133548736572e-01 3.123260736465454102e-01 2.978942692279815674e-01 -8.689732849597930908e-02 -2.822603285312652588e-01 1.485165208578109741e-01 -1.928531378507614136e-01 1.675822585821151733e-01 -1.679326295852661133e-01 -1.849957704544067383e-01 -5.670484155416488647e-02 1.624811626970767975e-02 1.050008926540613174e-03 -8.007549680769443512e-03 9.498979151248931885e-02 -1.957099884748458862e-01 1.467049121856689453e-01 -6.537340581417083740e-02 5.754219833761453629e-03 1.851858645677566528e-01 -2.979843318462371826e-01 -7.197052985429763794e-02 -2.112797647714614868e-01 -3.060112474486231804e-03 -2.868039719760417938e-02 -1.487208008766174316e-01 -2.746503055095672607e-01 8.628039807081222534e-02
-1.042312830686569214e-01 1.392335295677185059e-01 -5.258611217141151428e-02 -8.862203359603881836e-02 1.328382790088653564e-01 -1.143965572118759155e-01 1.709543317556381226e-01 9.284045547246932983e-02 -2.341333217918872833e-02 7.341013848781585693e-02 -2.639149725437164307e-01 -4.148054495453834534e-02 1.026142463088035583e-01 -2.536637783050537109e-01 -3.346336185932159424e-01 -1.375877261161804199e-01 -7.678259164094924927e-02 -1.546423286199569702e-01 -1.002864912152290344e-01 4.204284772276878357e-02 1.704470068216323853e-01 -2.617073990404605865e-02 -1.889414787292480469e-01 5.383537709712982178e-02 -3.257026076316833496e-01 -3.729210197925567627e-01 -1.582698673009872437e-01 9.563942253589630127e-02 2.378205209970474243e-01 3.821441903710365295e-02 -3.273112773895263672e-01 -2.301958650350570679e-01
5.296052992343902588e-02 1.909192949533462524e-01 -1.894277334213256836e-01 -2.580755054950714111e-01 9.303580038249492645e-03 -6.861085444688796997e-02 -1.834519393742084503e-02 -2.575850188732147217e-01 -1.256374120712280273e-01 -1.392076462507247925e-01 1.583110392093658447e-01 -2.782429456710815430e-01 -1.100751012563705444e-01 -7.342150807380676270e-02 -9.235351532697677612e-02 9.250614047050476074e-02 -2.308137118816375732e-01 1.427620947360992432e-01 1.596777290105819702e-01 -3.037767112255096436e-02 1.798542737960815430e-01 1.301420480012893677e-01 -1.110668778419494629e-01 -1.315445452928543091e-01 -8.234502375125885010e-02 -4.052418172359466553e-01 -2.228685766458511353e-01 -1.642821580171585083e-01 1.716365665197372437e-01 -1.979347020387649536e-01 -1.112053319811820984e-01 3.269174993038177490e-01
-1.343453824520111084e-01 2.467123121023178101e-01 -1.599628361873328686e-03 -4.939515143632888794e-02 2.815913222730159760e-02 -2.723158597946166992e-01 1.437064111232757568e-01 -2.562410943210124969e-02 -8.259055018424987793e-02 6.774073839187622070e-02 1.619671843945980072e-02 1.897067762911319733e-02 3.005779981613159180e-01 1.984365731477737427e-01 -4.877803474664688110e-02 9.969349950551986694e-02 1.538261771202087402e-01 4.101237952709197998e-01 5.995421111583709717e-02 -1.477203797549009323e-02 8.957891166210174561e-02 -1.685328930616378784e-01 -8.141031116247177124e-02 3.716447651386260986e-01 -1.034104153513908386e-01 -3.367335200309753418e-01 -1.115537658333778381e-01 -1.656368523836135864e-01 1.752488613128662109e-01 -2.619971632957458496e-01 -1.599272042512893677e-01 5.063782259821891785e-02
-1.556636244058609009e-01 2.088563144207000732e-01 -7.657888531684875488e-02 -3.939317762851715088e-01 2.193577140569686890e-01 -1.463439315557479858e-01 2.736169695854187012e-01 -6.272386014461517334e-02 -7.700489461421966553e-02 1.767941415309906006e-01 -5.869812890887260437e-02 -1.715945601463317871e-01 8.513800799846649170e-02 -3.660868406295776367e-01 -2.311204075813293457e-01 -2.148926109075546265e-01 -7.430420070886611938e-02 3.720987737178802490e-01 1.816137582063674927e-01 1.141829863190650940e-01 -4.269058257341384888e-02 -5.215967074036598206e-02 -5.256225168704986572e-02 -1.920961737632751465e-01 8.871747180819511414e-03 1.438141148537397385e-02 -7.870525121688842773e-02 -6.574808806180953979e-02 -1.205559149384498596e-01 1.032202467322349548e-01 -1.680021882057189941e-01 -1.157769560813903809e-01
-2.345253378152847290e-01 1.737578809261322021e-01 -1.534268492832779884e-03 -2.243446856737136841e-01 2.841006517410278320e-01 4.059787467122077942e-02 1.154249906539916992e-02 -9.859414398670196533e-02 5.421293526887893677e-02 4.774359986186027527e-02 1.155383959412574768e-01 -6.500172615051269531e-02 -9.295330196619033813e-02 -2.955060899257659912e-01 -3.114485368132591248e-02 -2.198740690946578979e-01 -2.507274150848388672e-01 3.139164149761199951e-01 4.505603760480880737e-02 -1.625207811594009399e-01 2.693926692008972168e-01 6.071057543158531189e-02 -1.898077875375747681e-02 2.906534969806671143e-01 -8.772363513708114624e-02 -2.628468871116638184e-01 -2.313794493675231934e-01 -3.455778583884239197e-02 1.438836008310317993e-01 2.266248762607574463e-01 1.226779147982597351e-01 -1.860417574644088745e-01
-1.438648998737335205e-01 -9.109466522932052612e-02 1.959699019789695740e-02 -2.402645498514175415e-01 -3.173806518316268921e-02 1.291987765580415726e-02 1.645399183034896851e-01 7.460481673479080200e-02 -1.560636609792709351e-01 2.956736087799072266e-01 -1.230673789978027344e-01 -1.068590655922889709e-01 -2.180038094520568848e-01 -1.158810853958129883e-01 -2.090574353933334351e-01 -5.317150056362152100e-02 -1.385635416954755783e-02 3.443254157900810242e-02 -1.057628691196441650e-01 -9.952551871538162231e-02 -2.709283493459224701e-02 2.052431851625442505e-01 -4.027376174926757812e-01 -1.615050137042999268e-01 -2.949286997318267822e-01 -3.706189393997192383e-01 -1.634780466556549072e-01 -1.345173567533493042e-01 1.063983142375946045e-01 -2.419293820858001709e-01 -1.491560786962509155e-01 -1.355813741683959961e-01
1.571362614631652832e-01 -9.169330447912216187e-02 -5.688562616705894470e-02 3.899189457297325134e-02 1.699028462171554565e-01 -8.966550976037979126e-02 1.324124038219451904e-01 -7.709486037492752075e-02 5.869587138295173645e-02 3.437438309192657471e-01 1.551490044221282005e-03 1.697195470333099365e-01 -1.095736846327781677e-01 2.828292734920978546e-02 -2.374294996261596680e-01 -1.090631112456321716e-01 1.257907152175903320e-01 2.375292927026748657e-01 1.018320843577384949e-01 8.131024241447448730e-02 -4.431475326418876648e-02 7.516259700059890747e-02 -2.048724144697189331e-01 2.047062814235687256e-01 -4.344376027584075928e-01 -1.649091020226478577e-02 -3.300859332084655762e-01 -3.335743248462677002e-01 -4.753157868981361389e-02 -2.258477807044982910e-01 6.658222526311874390e-02 1.504100710153579712e-01
8.982997387647628784e-02 1.138302311301231384e-01 -2.741969823837280273e-01 8.987285196781158447e-02 4.262999072670936584e-02 -7.346045970916748047e-02 7.820042222738265991e-02 1.162510365247726440e-01 4.382170736789703369e-02 2.170726209878921509e-01 -2.634625695645809174e-02 -2.176392823457717896e-01 -1.168462336063385010e-01 2.004898190498352051e-01 -1.604774743318557739e-01 -2.042021304368972778e-01 3.594563901424407959e-01 -7.955923676490783691e-03 3.364455401897430420e-01 -1.595128327608108521e-01 2.735707461833953857e-01 -1.807007640600204468e-01 -1.948472694493830204e-03 1.926336623728275299e-02 -2.336970344185829163e-02 -4.813380539417266846e-02 -2.874040007591247559e-01 -1.515603959560394287e-01 1.655713766813278198e-01 -9.557889401912689209e-02 -2.935781180858612061e-01 -2.085991501808166504e-01
-1.777009367942810059e-01 7.488267868757247925e-02 -2.460361868143081665e-01 1.336056888103485107e-01 5.772830545902252197e-02 2.143965959548950195e-01 1.118793617933988571e-02 -1.317604482173919678e-01 -1.449860930442810059e-01 1.505352407693862915e-01 -3.777880221605300903e-02 -4.213542118668556213e-02 -2.214580029249191284e-01 5.750224366784095764e-02 -1.798325777053833008e-01 -2.364739179611206055e-01 6.119437143206596375e-02 3.795660138130187988e-01 -1.022952198982238770e-01 -5.296148825436830521e-03 1.461119651794433594e-01 2.921773195266723633e-01 -3.354884982109069824e-01 3.944964706897735596e-02 -2.509723603725433350e-01 -1.421913653612136841e-01 -7.214185595512390137e-02 -1.098076254129409790e-01 2.132199890911579132e-02 -3.862774074077606201e-01 -2.973318099975585938e-02 1.643657567910850048e-03
6.316258013248443604e-02 -1.965610831975936890e-01 1.156330257654190063e-01 -9.462399780750274658e-02 2.623757123947143555e-01 -2.535495162010192871e-01 1.052088290452957153e-01 1.197390351444482803e-02 -5.586801096796989441e-02 -1.310952845960855484e-02 -2.144113928079605103e-01 1.301189512014389038e-01 -1.063940525054931641e-01 -2.534532248973846436e-01 -4.674781113862991333e-02 -6.421036273241043091e-02 6.585237383842468262e-02 2.101334631443023682e-01 -1.744043081998825073e-01 -6.497905123978853226e-03 2.242429703474044800e-01 1.362741459161043167e-02 -3.198086917400360107e-01 2.909259200096130371e-01 -1.069028675556182861e-01 -1.488596796989440918e-01 -3.943680226802825928e-01 -1.237421408295631409e-01 -5.360034480690956116e-02 6.477632373571395874e-02 -3.292421102523803711e-01 8.008237183094024658e-02
-7.096315920352935791e-02 -2.095283567905426025e-02 -8.404456824064254761e-02 -1.840460747480392456e-01 2.749651074409484863e-01 1.460834443569183350e-01 7.791997492313385010e-02 -1.138668432831764221e-01 -2.434474229812622070e-01 4.235696494579315186e-01 -2.483205646276473999e-01 -1.375764459371566772e-01 4.722459986805915833e-02 8.376734703779220581e-02 -6.658108532428741455e-02 -3.518688082695007324e-01 4.968067258596420288e-02 8.566976175643503666e-04 -8.952973783016204834e-02 -1.505369096994400024e-01 1.111153736710548401e-01 1.572668701410293579e-01 5.446277931332588196e-02 9.986464679241180420e-02 5.468565970659255981e-02 -3.081558048725128174e-01 -2.170382738113403320e-01 -1.779373586177825928e-01 1.259982585906982422e-01 -3.181661367416381836e-01 6.189757585525512695e-02 -5.157666280865669250e-03
-2.594598531723022461e-01 -6.619372218847274780e-02 6.400546431541442871e-02 -3.196388483047485352e-02 -1.748122088611125946e-02 -4.599900543689727783e-02 -2.379648014903068542e-02 -1.455626189708709717e-01 -2.373257577419281006e-01 -4.747997224330902100e-02 7.035501301288604736e-02 1.229973658919334412e-01 2.648070752620697021e-01 1.711378842592239380e-01 -1.554222404956817627e-01 5.766040459275245667e-02 2.328370660543441772e-01 2.249531745910644531e-01 3.072413504123687744e-01 1.872571706771850586e-01 2.471359670162200928e-01 -2.695217169821262360e-02 1.142238900065422058e-01 1.864097714424133301e-01 -1.392604559659957886e-01 -3.738546967506408691e-01 -1.061640828847885132e-01 -2.403661161661148071e-01 1.845682561397552490e-01 -9.984240680932998657e-02 -2.567061781883239746e-01 1.069546043872833252e-01
-1.493470221757888794e-01 1.069885939359664917e-01 -2.475342713296413422e-02 -1.410542875528335571e-01 2.625607252120971680e-01 2.804305553436279297e-01 2.893943786621093750e-01 -7.095057517290115356e-02 -3.248364627361297607e-01 1.931123137474060059e-01 -2.050804346799850464e-02 9.122168272733688354e-02 -2.415218353271484375e-01 -6.488063186407089233e-02 -1.633583568036556244e-03 -3.886891305446624756e-01 3.138335049152374268e-02 1.625066995620727539e-01 2.496052831411361694e-01 -2.460013478994369507e-01 3.493332117795944214e-02 5.661562085151672363e-03 -2.180232293903827667e-02 4.693146422505378723e-02 -1.881756335496902466e-01 1.311190277338027954e-01 -9.416228160262107849e-03 2.522890269756317139e-02 2.269300073385238647e-01 -1.765944808721542358e-02 -1.618827879428863525e-01 -2.423103600740432739e-01
-1.970163583755493164e-01 2.370784431695938110e-01 -1.194780319929122925e-01 1.787564344704151154e-02 3.440177440643310547e-01 -7.653972133994102478e-03 1.131560057401657104e-01 -2.078656554222106934e-01 -5.004399269819259644e-02 -2.071868628263473511e-01 -2.532483637332916260e-01 -2.274273633956909180e-01 -1.409796923398971558e-01 -7.225693762302398682e-02 6.408344209194183350e-02 -2.079357653856277466e-01 -4.024035856127738953e-02 1.212005466222763062e-01 1.037339866161346436e-01 1.662288010120391846e-01 1.408949345350265503e-01 -2.109512090682983398e-01 7.709202915430068970e-02 4.310530796647071838e-02 -2.119610607624053955e-01 -1.430771052837371826e-01 -2.247741371393203735e-01 -1.436743885278701782e-02 3.975717425346374512e-01 -2.164217382669448853e-01 -1.042711548507213593e-02 1.850463896989822388e-01
-2.401999682188034058e-01 -5.525147169828414917e-02 -1.211364343762397766e-01 2.049591951072216034e-02 1.473374366760253906e-01 1.422275751829147339e-01 2.043113671243190765e-02 -2.735536992549896240e-01 -1.094816625118255615e-01 2.609744369983673096e-01 1.987734287977218628e-01 -1.370772272348403931e-01 6.341419368982315063e-02 8.360703289508819580e-02 -4.012521803379058838e-01 6.426389515399932861e-02 -1.547636836767196655e-01 1.527265310287475586e-01 2.774775400757789612e-02 -1.632553189992904663e-01 1.867397129535675049e-01 -3.993031010031700134e-02 -3.095224201679229736e-01 1.377212703227996826e-01 -3.868143856525421143e-01 -2.200911492109298706e-01 1.139288917183876038e-01 8.037565648555755615e-02 4.630718007683753967e-02 -7.113710790872573853e-02 -8.066562563180923462e-02 -1.878223568201065063e-01
-1.971590965986251831e-01 1.210756450891494751e-01 -5.692237243056297302e-02 -1.727969795465469360e-01 1.115476340055465698e-01 1.365877836942672729e-01 1.700026690959930420e-01 -2.698283195495605469e-01 -1.272232234477996826e-01 1.829054802656173706e-01 -1.895582377910614014e-01 -1.726233065128326416e-01 -2.499094009399414062e-01 -8.768101036548614502e-02 -1.232966557145118713e-01 -8.067549765110015869e-02 5.700014159083366394e-02 1.902776360511779785e-01 2.638168632984161377e-01 -2.143244296312332153e-01 -1.080620288848876953e-01 2.016559243202209473e-01 -1.623952239751815796e-01 1.601321399211883545e-01 -3.138054311275482178e-01 -3.592416644096374512e-01 -8.699392527341842651e-02 -3.532959148287773132e-02 -5.985470488667488098e-02 -1.605446934700012207e-01 2.173749059438705444e-01 -3.223175927996635437e-02
-1.899966448545455933e-01 -7.895641773939132690e-02 -9.255489706993103027e-02 -1.222694069147109985e-01 4.325304627418518066e-01 4.422003030776977539e-02 1.448580920696258545e-01 -7.102137804031372070e-02 -2.581555545330047607e-01 1.344144493341445923e-01 -1.594013273715972900e-01 5.554950330406427383e-03 2.756842970848083496e-02 -9.447918087244033813e-02 -4.237930476665496826e-01 -1.537128239870071411e-01 1.847123652696609497e-01 1.111098676919937134e-01 -9.429822862148284912e-02 -6.567078828811645508e-02 -2.326165139675140381e-02 -6.673008203506469727e-02 -1.042525246739387512e-01 3.332374989986419678e-02 -2.340296357870101929e-01 -1.993256360292434692e-01 7.796093076467514038e-02 -3.544784188270568848e-01 -1.212340295314788818e-01 -1.484782844781875610e-01 -1.178068667650222778e-01 2.062088400125503540e-01
-2.377817034721374512e-01 1.229395642876625061e-01 2.286094874143600464e-01 -7.038273662328720093e-02 2.581194937229156494e-01 1.208238974213600159e-01 7.034959644079208374e-02 9.427593648433685303e-02 -2.346781939268112183e-01 5.510094016790390015e-02 2.188965827226638794e-01 -1.853816211223602295e-01 -1.273461580276489258e-01 1.280396133661270142e-01 -3.105748817324638367e-02 -6.562712788581848145e-02 -3.338856995105743408e-02 1.437662243843078613e-01 2.411636710166931152e-01 3.157548308372497559e-01 1.850254833698272705e-02 -1.793218776583671570e-02 -1.978431344032287598e-01 -8.435247838497161865e-02 -9.826833754777908325e-02 -3.403704762458801270e-01 -1.550290733575820923e-01 -2.286076843738555908e-01 1.022256538271903992e-01 -1.743640005588531494e-01 -3.570882976055145264e-01 -3.254250437021255493e-02
4.005917161703109741e-02 2.227696403861045837e-02 -3.688536882400512695e-01 -8.753431960940361023e-03 4.658247157931327820e-02 -2.932243645191192627e-01 8.318826556205749512e-02 7.732839882373809814e-02 -5.523107945919036865e-02 -1.480724811553955078e-01 -1.368974614888429642e-02 -3.232300579547882080e-01 -1.400390714406967163e-01 -6.315787881612777710e-02 -1.962673813104629517e-01 9.811374545097351074e-02 -1.973754912614822388e-01 3.669497668743133545e-01 1.769253313541412354e-01 8.501338958740234375e-02 1.409981101751327515e-01 -1.018385961651802063e-01 -2.868790626525878906e-01 4.953060671687126160e-02 -6.808229535818099976e-02 -2.034461349248886108e-01 -2.279684096574783325e-01 -1.382761746644973755e-01 -1.148354038596153259e-01 -8.599893003702163696e-02 -1.289690881967544556e-01 2.790269851684570312e-01
4.163391143083572388e-02 -2.314373292028903961e-02 -5.520827323198318481e-02 -1.748529225587844849e-01 4.845871403813362122e-02 -2.636941969394683838e-01 -1.746846735477447510e-02 1.810292154550552368e-01 -8.508685044944286346e-03 -2.321980446577072144e-01 -8.341699838638305664e-02 -2.654956579208374023e-01 1.254826933145523071e-01 6.210259720683097839e-02 -1.469115316867828369e-01 -1.078927516937255859e-01 2.383727952837944031e-02 1.821203082799911499e-01 2.841000556945800781e-01 -2.450290881097316742e-02 2.109673768281936646e-01 -5.510184168815612793e-02 -1.009996756911277771e-01 3.621001839637756348e-01 -1.677180230617523193e-01 -2.976796329021453857e-01 -1.667107641696929932e-01 -2.091022906824946404e-03 6.855342537164688110e-02 -2.954075671732425690e-02 -4.503748714923858643e-01 1.342732459306716919e-01
3.992664068937301636e-02 4.359795525670051575e-02 2.486336603760719299e-02 -1.311708986759185791e-01 2.917748987674713135e-01 -2.134623974561691284e-01 -1.032870262861251831e-02 4.558773245662450790e-03 -1.795540153980255127e-01 1.136950328946113586e-01 -3.034764230251312256e-01 -5.267004668712615967e-02 2.384752407670021057e-02 3.196746110916137695e-02 -3.195866942405700684e-01 1.131742671132087708e-01 -1.428491026163101196e-01 -2.354029566049575806e-02 1.961489170789718628e-01 -1.506834477186203003e-01 1.931929886341094971e-01 -7.726600766181945801e-02 -2.373531162738800049e-01 5.547538399696350098e-03 8.845182135701179504e-03 -1.511587798595428467e-01 1.202639658004045486e-02 1.486740913242101669e-02 3.582454323768615723e-01 1.026492044329643250e-01 -4.798640906810760498e-01 -1.305458694696426392e-01
-1.013842597603797913e-01 -2.210534876212477684e-03 -1.569252312183380127e-01 -1.624661684036254883e-01 2.712109386920928955e-01 1.685867905616760254e-01 9.249126911163330078e-02 -3.752435147762298584e-01 4.030519351363182068e-02 1.692023873329162598e-01 -1.379315853118896484e-01 -1.309801787137985229e-01 -2.975712716579437256e-01 -1.125179082155227661e-01 4.463951662182807922e-02 -2.705420553684234619e-01 -1.402133889496326447e-02 1.018310636281967163e-01 3.631795048713684082e-01 -1.235662326216697693e-01 -9.012828022241592407e-02 2.698329649865627289e-02 -1.496022045612335205e-01 5.941390618681907654e-02 -2.772500216960906982e-01 -3.469666838645935059e-01 -1.236796155571937561e-01 1.220551040023565292e-02 7.758520543575286865e-02 -1.598728448152542114e-01 4.772900417447090149e-02 -7.399225980043411255e-02
-1.174151524901390076e-01 9.772645309567451477e-03 -1.763968020677566528e-01 1.343124955892562866e-01 1.918329000473022461e-01 -3.646290674805641174e-02 3.509555459022521973e-01 -7.926714420318603516e-02 -1.234602481126785278e-01 4.241547733545303345e-02 -1.615190804004669189e-01 -1.520681530237197876e-01 -1.263024471700191498e-02 -5.576661974191665649e-02 -1.810203343629837036e-01 -1.020015105605125427e-01 -2.607342228293418884e-02 1.482641398906707764e-01 9.895610064268112183e-02 -2.586007118225097656e-02 9.951934218406677246e-02 -1.788086742162704468e-01 2.804397419095039368e-02 -5.816112272441387177e-03 -7.854958064854145050e-03 -3.644163310527801514e-01 -4.315210506319999695e-02 -9.627694636583328247e-02 9.427347779273986816e-02 1.989534199237823486e-01 -5.349434018135070801e-01 -3.197444379329681396e-01
7.051206380128860474e-02 2.101546674966812134e-01 -1.506800502538681030e-01 -4.997532814741134644e-03 5.651506409049034119e-02 -3.438329696655273438e-02 3.213029801845550537e-01 2.097894847393035889e-01 -1.757442951202392578e-01 4.806067794561386108e-02 1.749588251113891602e-01 -1.065810546278953552e-01 -8.607946336269378662e-02 2.417509257793426514e-01 -1.244554817676544189e-01 -1.173413023352622986e-01 1.094404980540275574e-01 3.994333148002624512e-01 4.662666842341423035e-02 -6.316557526588439941e-02 2.559313178062438965e-01 1.327436119318008423e-01 -1.187918111681938171e-01 1.963445842266082764e-01 -1.640878319740295410e-01 -2.258298248052597046e-01 -1.698048263788223267e-01 4.785638675093650818e-02 -1.308715939521789551e-01 -5.970095470547676086e-02 -4.033051133155822754e-01 1.912711746990680695e-02
1.520183980464935303e-01 3.377270698547363281e-01 -1.009998247027397156e-01 -1.755195409059524536e-01 1.446088589727878571e-02 -8.988554775714874268e-02 1.411905884742736816e-01 3.371987491846084595e-02 -6.737847626209259033e-02 6.904138624668121338e-02 -1.376661807298660278e-01 -2.725033462047576904e-01 -3.242923319339752197e-02 -6.902568787336349487e-02 -3.284146785736083984e-01 -5.275953561067581177e-02 1.432628482580184937e-01 1.619464308023452759e-01 2.273646295070648193e-01 2.718000113964080811e-01 -2.502861060202121735e-02 -5.770866572856903076e-02 -1.831978745758533478e-02 -1.305689066648483276e-01 -2.350160032510757446e-01 -2.798359692096710205e-01 -8.925855904817581177e-02 -1.362442970275878906e-01 2.112709581851959229e-01 -2.843098938465118408e-01 -1.027321219444274902e-01 2.893730401992797852e-01
-1.194443404674530029e-01 4.557434022426605225e-01 -1.607166603207588196e-02 -8.535627275705337524e-02 7.493422925472259521e-02 -1.231925934553146362e-01 1.391609162092208862e-01 -8.127821236848831177e-02 -2.513605356216430664e-01 -3.302027657628059387e-02 -3.021411970257759094e-02 3.010444715619087219e-02 -1.488518416881561279e-01 -8.152036368846893311e-02 -5.078529566526412964e-02 -1.063241139054298401e-01 3.142588734626770020e-01 2.200298011302947998e-01 1.102151349186897278e-01 -8.730566501617431641e-02 2.118473649024963379e-01 7.667388021945953369e-02 -2.475380897521972656e-02 2.770957648754119873e-01 -2.013977468013763428e-01 -1.535318344831466675e-01 -2.729114890098571777e-01 -2.833493426442146301e-02 1.217842623591423035e-01 3.858496844768524170e-01 4.716777056455612183e-02 -1.204094663262367249e-01
-1.052625477313995361e-01 2.452525049448013306e-01 1.217641606926918030e-01 -9.686280041933059692e-02 1.520717442035675049e-01 -2.269562184810638428e-01 1.456769108772277832e-01 -2.309894114732742310e-01 1.123200431466102600e-01 2.398281730711460114e-02 8.814887702465057373e-02 -3.696605190634727478e-02 -1.586441546678543091e-01 1.771801561117172241e-01 -1.499988138675689697e-01 -2.256512343883514404e-01 -9.275547415018081665e-02 3.653093576431274414e-01 -3.467999771237373352e-02 -1.624936759471893311e-01 2.222354058176279068e-03 -8.253595232963562012e-02 -1.864785403013229370e-01 -1.262796521186828613e-01 -1.434316337108612061e-01 -2.391054928302764893e-01 -4.525033533573150635e-01 1.824914813041687012e-01 6.945274770259857178e-02 -1.865417510271072388e-01 -1.248284876346588135e-01 6.952209025621414185e-02
-2.042374759912490845e-01 4.614674672484397888e-02 -2.507032752037048340e-01 -3.047994673252105713e-01 3.221344649791717529e-01 9.010253101587295532e-02 1.041697487235069275e-01 3.169142082333564758e-02 2.471799850463867188e-01 8.384475111961364746e-02 1.508076041936874390e-01 3.811260685324668884e-02 -1.363875120878219604e-01 -6.055587157607078552e-02 1.021247282624244690e-01 -1.303335279226303101e-01 1.254332363605499268e-01 1.696379631757736206e-01 2.412394285202026367e-01 -1.268369406461715698e-01 7.843938469886779785e-02 3.618792071938514709e-02 -3.401272594928741455e-01 -2.079172804951667786e-02 -1.440103054046630859e-01 -4.057927057147026062e-02 -4.119195044040679932e-01 -1.525730639696121216e-01 2.300498932600021362e-01 8.686655014753341675e-02 9.499129839241504669e-03 1.279574781656265259e-01
-1.101595759391784668e-01 -1.656408160924911499e-01 -1.172619313001632690e-01 -2.453960478305816650e-01 8.315441757440567017e-02 6.678848713636398315e-02 2.611737512052059174e-02 -2.364003509283065796e-01 -3.392227590084075928e-01 8.182392269372940063e-02 -9.843180328607559204e-02 1.303663253784179688e-01 -8.504799753427505493e-02 -1.006291881203651428e-01 -7.212017476558685303e-02 -1.668582260608673096e-01 2.302104085683822632e-01 -1.020243614912033081e-01 2.729535102844238281e-02 -1.779017299413681030e-01 3.450553119182586670e-02 2.051927894353866577e-01 -9.447596967220306396e-02 -6.352374702692031860e-02 -4.593669772148132324e-01 -1.914769411087036133e-01 -1.386455595493316650e-01 -3.119950592517852783e-01 1.317506283521652222e-02 -2.713914215564727783e-01 -1.348802149295806885e-01 1.064985841512680054e-01
-2.398593723773956299e-02 -1.262368261814117432e-01 -2.477275282144546509e-01 -2.279004454612731934e-01 -3.480293229222297668e-02 1.282215267419815063e-01 -9.220074117183685303e-02 -2.065678834915161133e-01 -2.571378052234649658e-01 2.354336678981781006e-01 -2.589884996414184570e-01 7.177662849426269531e-02 -2.037932872772216797e-01 -1.111348643898963928e-01 -1.401016116142272949e-01 -8.989119529724121094e-02 8.382987976074218750e-02 1.383798867464065552e-01 9.227529913187026978e-02 -5.734994634985923767e-02 7.370671257376670837e-03 2.584339976310729980e-01 -2.687474787235260010e-01 -5.451991409063339233e-02 -3.170917034149169922e-01 -1.692288517951965332e-01 -1.399548500776290894e-01 -1.311268955469131470e-01 -3.086696937680244446e-02 -3.764861524105072021e-01 -1.434703618288040161e-01 1.293247789144515991e-01
-2.611477971076965332e-01 2.782580256462097168e-01 5.348886922001838684e-02 1.223657131195068359e-01 4.423253610730171204e-02 -1.000233963131904602e-01 -1.776561886072158813e-01 -5.498490482568740845e-02 -2.802464067935943604e-01 1.651140600442886353e-01 7.557708770036697388e-02 -1.998179033398628235e-02 -3.052875101566314697e-01 -9.559141099452972412e-02 8.227049559354782104e-02 -3.538565337657928467e-01 1.844319701194763184e-01 2.213697731494903564e-01 3.146443068981170654e-01 1.047735810279846191e-01 -2.241892367601394653e-02 -1.817846596240997314e-01 -1.548297405242919922e-01 -4.444005433470010757e-03 -1.193059980869293213e-01 -3.212328553199768066e-01 -1.993831396102905273e-01 -7.951419055461883545e-02 1.329602003097534180e-01 2.435229904949665070e-02 1.359632425010204315e-02 1.061386913061141968e-01
3.257920965552330017e-02 1.761910766363143921e-01 -2.958140969276428223e-01 -2.500452697277069092e-01 1.877592206001281738e-01 4.136707261204719543e-02 5.473824217915534973e-02 -9.976869076490402222e-02 -1.124092191457748413e-01 1.203454658389091492e-02 -2.495456039905548096e-01 -1.778458058834075928e-01 -2.962616980075836182e-01 -1.954364404082298279e-02 -7.590838521718978882e-02 -9.088522940874099731e-02 5.442487075924873352e-02 5.791909527033567429e-03 8.823247998952865601e-02 1.696222573518753052e-01 1.788735836744308472e-01 3.241322934627532959e-01 -1.145516261458396912e-01 1.415175795555114746e-01 -3.340032398700714111e-01 -2.639843896031379700e-02 -1.419581174850463867e-01 9.130176156759262085e-02 3.519139289855957031e-01 -1.777343750000000000e-01 -9.647294878959655762e-02 2.094079852104187012e-01
1.226460412144660950e-01 1.246656104922294617e-01 -1.574983894824981689e-01 -1.614724099636077881e-01 7.383886259049177170e-04 -1.032769680023193359e-02 1.702770218253135681e-02 2.469277679920196533e-01 -1.600420027971267700e-01 -1.709377765655517578e-02 1.362367272377014160e-01 -2.067840546369552612e-01 -5.236481875181198120e-02 2.921915650367736816e-01 -2.490946054458618164e-01 -8.264455199241638184e-02 -1.583395898342132568e-01 3.262705206871032715e-01 3.954308331012725830e-01 2.797983819618821144e-03 1.481343358755111694e-01 -4.004636406898498535e-02 -3.165330588817596436e-01 1.898517608642578125e-01 -2.000958025455474854e-01 -1.839337795972824097e-01 -1.539644300937652588e-01 -8.397394418716430664e-02 7.774741947650909424e-02 -1.159543637186288834e-03 3.412742540240287781e-02 2.311404645442962646e-01
1.965397298336029053e-01 2.155492156744003296e-01 -2.773752808570861816e-01 -2.960660457611083984e-01 6.914262194186449051e-03 2.423600666224956512e-02 5.435345321893692017e-02 8.911895751953125000e-02 -8.320557326078414917e-02 -1.832716539502143860e-02 -7.018828392028808594e-02 -2.466700673103332520e-01 -2.820843830704689026e-02 1.174766719341278076e-01 -3.055227696895599365e-01 -6.760644912719726562e-02 -1.772847622632980347e-01 3.135167956352233887e-01 3.397388756275177002e-01 1.316896826028823853e-01 1.519006490707397461e-01 -1.601599454879760742e-01 -1.883350014686584473e-01 1.000253781676292419e-01 -5.822325497865676880e-02 -1.702467650175094604e-01 -1.168889105319976807e-01 -5.701357871294021606e-02 5.248705670237541199e-02 -2.079928666353225708e-01 -6.906760483980178833e-02 3.106167614459991455e-01
-2.344257086515426636e-01 7.074385881423950195e-02 -2.031951248645782471e-01 1.605842262506484985e-01 1.411070823669433594e-01 2.101078443229198456e-02 8.232713490724563599e-02 5.366778746247291565e-02 -3.153421282768249512e-01 -3.993134945631027222e-02 -2.761311233043670654e-01 -2.424299567937850952e-01 -1.053412035107612610e-01 1.798975616693496704e-01 -1.890835165977478027e-02 -2.276164591312408447e-01 1.402962356805801392e-01 3.146769106388092041e-01 -4.657343402504920959e-02 9.170273691415786743e-02 5.726683884859085083e-02 8.291125297546386719e-02 -2.102860659360885620e-01 -1.376868486404418945e-01 -4.399205744266510010e-02 -2.669924795627593994e-01 -2.674847841262817383e-01 1.304789334535598755e-01 2.803171426057815552e-02 1.396687775850296021e-01 -3.555030226707458496e-01 -1.370556838810443878e-02
2.235955893993377686e-01 2.232565879821777344e-01 -1.153557226061820984e-01 -1.448102593421936035e-01 -7.858677208423614502e-02 -1.182158365845680237e-01 2.492687404155731201e-01 8.586886525154113770e-02 -3.007708489894866943e-01 -3.758432716131210327e-02 1.582234650850296021e-01 2.869084291160106659e-02 -2.157450653612613678e-02 3.500745818018913269e-02 -1.376223862171173096e-01 -4.296178221702575684e-01 -2.496145293116569519e-02 1.700007170438766479e-01 2.318484932184219360e-01 1.290521491318941116e-02 2.082071006298065186e-01 1.347815096378326416e-01 -3.919935226440429688e-01 1.334932148456573486e-01 -1.652951687574386597e-01 -2.040616869926452637e-01 5.984416231513023376e-02 4.367479123175144196e-04 -2.703598141670227051e-02 -2.180095463991165161e-01 -4.321402683854103088e-02 1.190740093588829041e-01
-1.509100794792175293e-01 -1.807714700698852539e-01 -3.125425279140472412e-01 -2.410686761140823364e-01 2.286582067608833313e-02 2.305667847394943237e-01 6.193151697516441345e-02 9.840523451566696167e-02 -1.454934775829315186e-01 2.096415162086486816e-01 1.925702542066574097e-01 -6.342557817697525024e-02 -1.603850978426635265e-03 4.742183163762092590e-02 -3.098247647285461426e-01 1.130699366331100464e-01 7.743415236473083496e-02 2.897483408451080322e-01 1.922527402639389038e-01 -1.938705295324325562e-01 1.217072382569313049e-01 4.929127171635627747e-02 -1.609172672033309937e-01 1.465146094560623169e-01 -3.311620056629180908e-01 -1.382686197757720947e-01 -3.444366157054901123e-01 3.811409696936607361e-02 2.496322058141231537e-02 9.984096139669418335e-02 -1.171621307730674744e-01 -4.474632441997528076e-02
8.811378479003906250e-02 -5.486520379781723022e-02 5.888475850224494934e-02 -4.223708063364028931e-02 1.602025181055068970e-01 -6.343574821949005127e-02 -1.402736753225326538e-01 -2.208815962076187134e-01 -2.221634685993194580e-01 1.886691749095916748e-01 8.633658289909362793e-02 2.546234130859375000e-01 -3.291951715946197510e-01 -2.299024462699890137e-01 -3.004024624824523926e-01 -2.518439898267388344e-03 -1.971868127584457397e-01 1.947996579110622406e-02 1.211288422346115112e-01 -1.325237601995468140e-01 1.497747302055358887e-01 1.797683164477348328e-02 -3.262437582015991211e-01 -6.691440939903259277e-02 -2.197866290807723999e-01 -2.282062768936157227e-01 -4.700522497296333313e-02 -3.203249573707580566e-01 2.179680317640304565e-01 5.694475769996643066e-02 -8.836263418197631836e-02 -9.044445306062698364e-02
-9.780436754226684570e-02 -6.476426869630813599e-02 -2.810351550579071045e-01 -9.798599779605865479e-02 2.330232709646224976e-01 -3.195497766137123108e-02 1.204511057585477829e-02 -4.012427926063537598e-01 -4.280170202255249023e-01 2.642299421131610870e-02 3.012707456946372986e-02 -5.968137457966804504e-02 -3.007002733647823334e-02 1.851191557943820953e-02 -2.859112024307250977e-01 -6.610808521509170532e-02 1.852335780858993530e-01 -5.293668247759342194e-03 -1.136116916313767433e-03 -2.350219525396823883e-02 1.623969227075576782e-01 -1.860461197793483734e-02 -2.014847546815872192e-01 -6.584405899047851562e-02 -3.843880593776702881e-01 -2.154496312141418457e-01 1.042987629771232605e-01 -1.136301457881927490e-01 1.592746190726757050e-02 -1.694687753915786743e-01 6.944489479064941406e-02 2.171753048896789551e-01
-5.839033052325248718e-02 -1.022509634494781494e-01 -8.468487858772277832e-02 -1.412549167871475220e-01 4.106461703777313232e-01 1.578266173601150513e-01 -1.119403168559074402e-01 1.784449629485607147e-02 -1.214947476983070374e-01 2.313161790370941162e-01 -5.876918882131576538e-02 2.265911176800727844e-02 -1.901988536119461060e-01 -4.257605597376823425e-02 -1.497521400451660156e-01 5.235346034169197083e-02 -2.711569368839263916e-01 2.499986626207828522e-02 -3.112760372459888458e-02 -1.642205007374286652e-02 1.861125081777572632e-01 7.174117118120193481e-02 -5.659129619598388672e-01 1.439321488142013550e-01 -1.762595176696777344e-01 -2.840864956378936768e-01 -2.014204859733581543e-02 5.703870579600334167e-02 9.895599633455276489e-02 -1.764369010925292969e-01 -2.311771549284458160e-02 -6.477074325084686279e-02
-1.234307587146759033e-01 1.493566185235977173e-01 -1.455168128013610840e-01 -1.503169089555740356e-01 1.864191293716430664e-01 -3.807846829295158386e-02 2.541257143020629883e-01 3.094624876976013184e-01 -2.126961797475814819e-01 -8.088367991149425507e-03 3.370840251445770264e-01 -1.840050369501113892e-01 -1.715074032545089722e-01 1.504317764192819595e-02 -1.294794976711273193e-01 -1.180080994963645935e-01 6.386746466159820557e-02 1.799664497375488281e-01 1.379169672727584839e-01 3.860855102539062500e-02 1.738741099834442139e-01 2.042522430419921875e-01 -1.612634658813476562e-01 1.392109394073486328e-01 -1.674871146678924561e-01 -6.177113950252532959e-02 -3.305808827280998230e-02 1.340142637491226196e-01 9.111825376749038696e-02 -9.581431746482849121e-02 -4.754149913787841797e-01 1.672635413706302643e-02
2.467367565259337425e-03 4.968237876892089844e-02 -2.653385698795318604e-01 -3.893455862998962402e-01 -3.310907259583473206e-02 -2.083020061254501343e-01 -3.247651830315589905e-02 1.433043926954269409e-01 2.924279123544692993e-02 3.624764978885650635e-01 2.971751429140567780e-02 -1.579375118017196655e-01 -2.580556869506835938e-01 -1.418597996234893799e-01 -2.556673586368560791e-01 9.995897114276885986e-02 1.707037836313247681e-01 1.084761694073677063e-01 2.037544846534729004e-01 -2.305648177862167358e-01 5.156545713543891907e-02 2.360948547720909119e-02 -9.568512439727783203e-02 1.011100783944129944e-02 -1.660115271806716919e-01 -1.143767847679555416e-03 -3.086661994457244873e-01 -2.170274108648300171e-01 2.157533019781112671e-01 1.229810714721679688e-01 3.823586180806159973e-02 9.043367207050323486e-02
8.043359033763408661e-03 1.225852817296981812e-01 -9.769918024539947510e-02 1.855036169290542603e-01 -1.706744171679019928e-02 -1.264303028583526611e-01 -2.657883986830711365e-02 -2.838433384895324707e-01 -4.028840661048889160e-01 1.285892724990844727e-01 6.883046030998229980e-02 -7.442323863506317139e-02 -8.990343660116195679e-02 -9.392599016427993774e-02 -3.566664084792137146e-02 -1.891445368528366089e-01 -6.371682882308959961e-02 -2.229185253381729126e-01 2.275144010782241821e-01 -9.628479182720184326e-02 2.103368043899536133e-01 -1.960523240268230438e-02 -1.940643191337585449e-01 -9.680495411157608032e-02 -3.982275128364562988e-01 -2.984035611152648926e-01 -2.549571394920349121e-01 -8.624943345785140991e-02 1.135846972465515137e-01 -1.562142223119735718e-01 -1.882413327693939209e-01 3.266679495573043823e-02
-7.767426315695047379e-03 2.315060496330261230e-01 -6.606879830360412598e-02 2.416744083166122437e-02 2.069309651851654053e-01 -1.377891600131988525e-01 9.408607333898544312e-02 -6.536323577165603638e-03 -2.569351494312286377e-01 1.780498176813125610e-01 2.987326979637145996e-01 -2.016457021236419678e-01 -3.004575371742248535e-01 -3.917423635721206665e-02 1.145593598484992981e-01 -3.214401379227638245e-02 -2.392756938934326172e-02 -1.160799935460090637e-01 7.097387313842773438e-02 -5.261816456913948059e-02 2.544674277305603027e-01 3.906081989407539368e-02 -7.627589255571365356e-02 2.388043254613876343e-01 -1.858082413673400879e-01 -5.354945734143257141e-02 -2.338884472846984863e-01 1.017470434308052063e-01 2.302011847496032715e-01 -3.698486089706420898e-01 -2.943957448005676270e-01 8.504279702901840210e-02
-3.167629539966583252e-01 -1.508298367261886597e-01 -7.145466655492782593e-02 -2.155533879995346069e-01 7.280360162258148193e-02 7.036034017801284790e-02 2.995981276035308838e-01 5.545797199010848999e-02 1.268784254789352417e-01 2.545189857482910156e-01 1.197009384632110596e-01 -3.499428741633892059e-03 8.978489041328430176e-02 -1.583978086709976196e-01 5.409003794193267822e-02 -6.024802476167678833e-02 2.177800387144088745e-01 3.393974602222442627e-01 7.418937981128692627e-02 -1.274828314781188965e-01 -6.659707054495811462e-03 1.029397249221801758e-01 -2.759180068969726562e-01 -3.280725702643394470e-02 -1.121532022953033447e-01 -1.359295994043350220e-01 -2.453886121511459351e-01 -1.601016670465469360e-01 3.234285414218902588e-01 1.160834655165672302e-01 -2.060071378946304321e-01 1.941262632608413696e-01
-1.772269792854785919e-02 -8.363769948482513428e-02 1.964040994644165039e-01 -1.202993765473365784e-01 2.956865131855010986e-01 -1.356097459793090820e-01 -1.077320650219917297e-01 1.900649517774581909e-01 -3.801169097423553467e-01 -2.907940931618213654e-02 -6.800027936697006226e-02 -1.517735421657562256e-01 -9.490631520748138428e-02 -1.663810759782791138e-02 -2.425114512443542480e-01 -2.137625515460968018e-01 -6.979753822088241577e-02 7.875794917345046997e-02 1.772539764642715454e-01 -9.985312074422836304e-02 5.966344475746154785e-02 -6.417638808488845825e-02 -1.018292270600795746e-02 -3.878421485424041748e-01 -2.667414844036102295e-01 -3.617274165153503418e-01 -2.165545523166656494e-01 -7.152804732322692871e-02 3.400488570332527161e-02 1.175970863550901413e-02 -8.495139330625534058e-02 1.616167724132537842e-01
-2.657061219215393066e-01 1.322051882743835449e-01 -7.999391108751296997e-02 -1.294436156749725342e-01 2.619197964668273926e-01 -1.715471446514129639e-01 1.788536906242370605e-01 -2.121617197990417480e-01 -5.853705108165740967e-02 -9.228301048278808594e-02 -4.580832645297050476e-02 9.917140752077102661e-02 9.410919249057769775e-02 -7.780754566192626953e-02 -8.716072142124176025e-02 4.185326993465423584e-01 -1.219446808099746704e-01 1.372406035661697388e-01 1.862299889326095581e-01 -5.525022372603416443e-02 -1.201914064586162567e-02 -5.314532667398452759e-02 -1.522780954837799072e-01 3.726904988288879395e-01 -2.315941005945205688e-01 -3.098213076591491699e-01 -2.083383053541183472e-01 -1.945628374814987183e-01 1.444307267665863037e-01 -3.731776028871536255e-02 -1.976760290563106537e-02 4.646259918808937073e-02
-6.783038377761840820e-03 2.996963076293468475e-02 -2.438080757856369019e-01 1.616086512804031372e-01 1.333248764276504517e-01 -9.410180896520614624e-02 7.781329751014709473e-02 8.182642632164061069e-04 -1.666711866855621338e-01 -1.096664294600486755e-01 -1.116177141666412354e-01 -1.728813350200653076e-02 -4.931827634572982788e-02 -1.324156671762466431e-01 -1.317211240530014038e-01 -2.626091539859771729e-01 6.913512479513883591e-03 1.315958052873611450e-01 1.496354192495346069e-01 -1.809332706034183502e-02 1.129650101065635681e-01 -2.364178001880645752e-02 -5.668940022587776184e-02 -8.136039972305297852e-02 4.673413559794425964e-02 -3.432280123233795166e-01 -1.405891180038452148e-01 -1.600784659385681152e-01 1.017811372876167297e-01 -2.229052484035491943e-01 -6.513148546218872070e-01 9.535455703735351562e-02
-1.719161868095397949e-01 -5.017028190195560455e-03 -4.308176636695861816e-01 -1.341470032930374146e-01 2.146863043308258057e-01 6.249193102121353149e-02 2.593093812465667725e-01 -1.969750784337520599e-02 2.123866528272628784e-01 -1.378341615200042725e-01 1.949966512620449066e-02 1.686448752880096436e-01 5.791931180283427238e-04 -8.805939555168151855e-02 -1.876872032880783081e-01 4.763839766383171082e-02 -2.915061637759208679e-02 1.514051258563995361e-01 2.830015718936920166e-01 1.292859315872192383e-01 2.920613288879394531e-01 1.538367569446563721e-01 -1.756363064050674438e-01 1.784429140388965607e-02 -2.305725514888763428e-01 6.085978448390960693e-02 -2.440965473651885986e-01 -3.245739638805389404e-02 2.543174326419830322e-01 1.290034204721450806e-01 -1.583675295114517212e-01 1.624909937381744385e-01
-3.041472434997558594e-01 1.474088244140148163e-02 -3.910785168409347534e-02 1.028055883944034576e-02 1.820805519819259644e-01 9.900570660829544067e-02 1.608746349811553955e-01 -2.121835350990295410e-01 1.862812414765357971e-02 3.006931543350219727e-01 -3.822512924671173096e-01 -1.432887613773345947e-01 -1.421379148960113525e-01 -2.378141880035400391e-01 -6.961350329220294952e-03 -2.282143533229827881e-01 1.693747043609619141e-01 1.347381174564361572e-01 2.114959061145782471e-01 -8.824797719717025757e-02 4.087421298027038574e-02 -8.362103998661041260e-02 -2.174444198608398438e-01 2.820224463939666748e-01 -2.755505442619323730e-01 -1.440551877021789551e-01 -1.760826855897903442e-01 2.071198774501681328e-03 -1.466516703367233276e-01 -1.457304954528808594e-01 1.443243026733398438e-02 -2.253569546155631542e-04
-6.236460059881210327e-02 -3.077500499784946442e-02 -2.105266898870468140e-01 -2.662636041641235352e-01 -7.991006225347518921e-02 2.617931365966796875e-02 5.727481842041015625e-02 -1.727131605148315430e-01 -3.147315084934234619e-01 1.270952820777893066e-01 2.092420607805252075e-01 8.985562622547149658e-02 -3.225875496864318848e-01 1.507852673530578613e-01 -3.212057650089263916e-01 -5.232131108641624451e-02 1.338457018136978149e-01 2.864146530628204346e-01 2.571226954460144043e-01 1.353415995836257935e-01 -9.795919805765151978e-02 -4.326551407575607300e-02 -2.346044331789016724e-01 7.523021847009658813e-02 1.637590825557708740e-01 -2.463615834712982178e-01 -9.523864835500717163e-02 1.544995512813329697e-02 3.517940640449523926e-02 -1.835505515336990356e-01 -1.748946011066436768e-01 1.452882885932922363e-01
-1.948417574167251587e-01 2.359925359487533569e-01 -2.167907357215881348e-01 -3.066656291484832764e-01 1.345996856689453125e-01 2.550091966986656189e-02 1.452726125717163086e-01 -1.014703959226608276e-01 -2.093833386898040771e-01 -6.672143936157226562e-02 -2.881618738174438477e-01 5.186895281076431274e-02 -2.892462611198425293e-01 -2.458887360990047455e-02 -1.893617585301399231e-02 -1.134463921189308167e-01 1.226435229182243347e-01 1.384207606315612793e-01 3.815668821334838867e-01 1.835002154111862183e-01 8.455190062522888184e-02 1.260911673307418823e-01 -1.932479143142700195e-01 1.497197002172470093e-01 -2.730831801891326904e-01 2.674584090709686279e-02 5.200311914086341858e-02 -4.695760831236839294e-02 2.591792047023773193e-01 8.526109158992767334e-02 -1.164228096604347229e-01 -1.383632868528366089e-01
1.460743602365255356e-02 3.249484598636627197e-01 -1.459583640098571777e-01 -1.559897214174270630e-01 -3.806721791625022888e-02 -1.712901145219802856e-01 1.263910233974456787e-01 3.865312784910202026e-02 -2.330842912197113037e-01 -1.175610646605491638e-01 2.361591458320617676e-01 -2.164896763861179352e-02 -3.434719145298004150e-02 1.317501068115234375e-01 -1.882649213075637817e-01 -2.762073576450347900e-01 -5.653821676969528198e-02 3.942261934280395508e-01 2.217566370964050293e-01 -3.772865608334541321e-02 1.986407935619354248e-01 4.627573117613792419e-02 -3.591713011264801025e-01 7.853236794471740723e-02 -2.532184123992919922e-01 -1.619361639022827148e-01 9.595678001642227173e-02 -3.516945242881774902e-02 -1.005448251962661743e-01 -7.498292624950408936e-02 -1.444906443357467651e-01 1.492037177085876465e-01
-5.345803499221801758e-02 -8.609092980623245239e-02 -1.743239164352416992e-01 -2.889819629490375519e-02 3.781151175498962402e-01 6.788121163845062256e-02 1.436734050512313843e-01 3.225994855165481567e-02 -3.508132100105285645e-01 7.871922105550765991e-02 -1.748849898576736450e-01 -2.313722074031829834e-01 -2.805846035480499268e-01 -1.367878019809722900e-01 9.048790484666824341e-02 8.655936270952224731e-02 -2.375485897064208984e-01 3.170712888240814209e-01 -3.338013589382171631e-02 -3.700496852397918701e-01 1.056339070200920105e-01 3.450642898678779602e-02 1.164956763386726379e-01 5.475492402911186218e-02 -1.038473546504974365e-01 -3.204061836004257202e-02 -2.581871449947357178e-01 -5.353193730115890503e-02 2.295905798673629761e-01 3.007472865283489227e-02 -2.189008519053459167e-02 -5.810013413429260254e-02
-1.208404228091239929e-01 -3.228963017463684082e-01 -5.723566189408302307e-02 -3.243899345397949219e-01 1.506952196359634399e-01 -2.215735763311386108e-01 3.257590532302856445e-01 -1.546843443065881729e-02 -2.445957213640213013e-01 3.544618189334869385e-02 1.676262170076370239e-02 -4.209988936781883240e-02 -1.093768849968910217e-01 -1.059621851891279221e-02 -5.533042550086975098e-02 -2.766752243041992188e-01 1.292974650859832764e-01 3.372724354267120361e-01 1.153888627886772156e-01 -1.139477789402008057e-01 -1.377275492995977402e-02 2.296176925301551819e-02 -4.394220188260078430e-02 1.658558100461959839e-01 -2.660444676876068115e-01 -2.157071530818939209e-01 1.214811801910400391e-01 -1.709812134504318237e-01 1.609205454587936401e-01 -2.496887147426605225e-01 -5.608788132667541504e-02 5.764524452388286591e-03
-2.065270692110061646e-01 1.926531642675399780e-01 -5.050212889909744263e-02 -1.577996313571929932e-01 -1.450134161859750748e-02 -2.601783871650695801e-01 6.892166286706924438e-02 -8.304071426391601562e-02 -8.722639083862304688e-02 -1.635789722204208374e-01 3.023700416088104248e-01 1.320333927869796753e-01 1.792505830526351929e-01 2.860608696937561035e-01 -2.304962873458862305e-01 -1.313223242759704590e-01 1.284190081059932709e-02 9.274137765169143677e-02 3.677082061767578125e-01 1.914227008819580078e-02 2.416103482246398926e-01 -6.719086319208145142e-02 -2.362752705812454224e-01 2.715655369684100151e-03 -1.064900234341621399e-01 -2.836189866065979004e-01 -2.006440907716751099e-01 -6.327768787741661072e-03 2.684241533279418945e-01 -1.009340286254882812e-01 -6.777907162904739380e-02 6.076288595795631409e-02
-1.595519185066223145e-01 1.391061693429946899e-01 -8.148157596588134766e-02 -1.983693540096282959e-01 7.854896038770675659e-02 5.491008982062339783e-03 -2.512043714523315430e-01 -4.506729543209075928e-02 -7.632724940776824951e-02 8.217001706361770630e-02 2.011854797601699829e-01 -7.188605517148971558e-02 -3.067442029714584351e-02 -7.108546048402786255e-02 -1.348095480352640152e-02 1.460522115230560303e-01 3.076318204402923584e-01 2.885125577449798584e-01 2.815731056034564972e-02 -6.626059114933013916e-02 2.623283304274082184e-02 3.221195191144943237e-02 -4.673384130001068115e-01 -5.117668211460113525e-02 -9.857513010501861572e-02 -3.159647881984710693e-01 -2.423564195632934570e-01 2.675617039203643799e-01 9.500080347061157227e-02 -1.609623432159423828e-01 -2.542504966259002686e-01 8.292176574468612671e-02
-1.889810860157012939e-01 -1.872768104076385498e-01 -1.280310750007629395e-01 -3.362109512090682983e-02 4.291188120841979980e-01 -7.970530539751052856e-02 6.906834989786148071e-02 1.101237013936042786e-01 -3.566627800464630127e-01 4.110908806324005127e-01 -6.705322116613388062e-02 -2.423553764820098877e-01 -7.583296298980712891e-02 -4.020822420716285706e-02 -2.266968804178759456e-04 -4.656451940536499023e-02 -5.476364493370056152e-02 8.936502039432525635e-02 1.762020736932754517e-01 -2.250727266073226929e-01 -9.183676540851593018e-02 1.788519024848937988e-01 -2.912170588970184326e-01 8.461763709783554077e-02 -6.237654760479927063e-02 -1.052986085414886475e-01 -9.686004370450973511e-02 -1.925682276487350464e-01 -1.217899248003959656e-01 -1.644566506147384644e-01 7.412558794021606445e-02 -3.781124949455261230e-02
-1.677784025669097900e-01 -1.446358412504196167e-01 -1.058040410280227661e-01 -3.633770048618316650e-01 2.095017582178115845e-03 2.240339294075965881e-02 1.211125701665878296e-01 7.153994590044021606e-02 1.895905937999486923e-03 -5.445490591228008270e-03 1.216661706566810608e-01 -1.193442270159721375e-01 -1.100636050105094910e-01 1.988547667860984802e-02 -2.819818556308746338e-01 6.795765459537506104e-02 -1.488181576132774353e-02 2.886632680892944336e-01 8.236335963010787964e-02 -3.446035087108612061e-01 1.721576303243637085e-01 -3.402501717209815979e-02 -1.208520680665969849e-01 2.213051617145538330e-01 -4.254451990127563477e-01 -6.576810032129287720e-02 -3.065176606178283691e-01 1.613628119230270386e-01 -1.426418572664260864e-01 2.982001937925815582e-02 -6.516076624393463135e-02 1.655849516391754150e-01
-9.238547086715698242e-02 -5.412206798791885376e-02 -1.179929152131080627e-01 -1.208365559577941895e-01 1.297938674688339233e-01 1.147402003407478333e-01 -3.812180832028388977e-02 -1.274847090244293213e-01 -3.777945041656494141e-01 1.737391054630279541e-01 -1.352024674415588379e-01 2.033808380365371704e-01 -1.080105677247047424e-01 -1.504370123147964478e-01 9.680735878646373749e-03 -1.430553793907165527e-01 7.461483776569366455e-02 -1.588731259107589722e-02 -3.382802009582519531e-02 -2.053297758102416992e-01 -2.593802846968173981e-02 2.387038767337799072e-01 -1.259606927633285522e-01 -6.197019945830106735e-03 -4.024988710880279541e-01 -2.023714631795883179e-01 -2.554025053977966309e-01 -3.000048100948333740e-01 3.341740928590297699e-03 -3.645228743553161621e-01 -4.923126101493835449e-02 9.324736893177032471e-02
-7.887701690196990967e-02 1.034518703818321228e-02 2.526143491268157959e-01 -2.417617291212081909e-02 1.545602679252624512e-01 -3.307362198829650879e-01 2.067344486713409424e-01 9.632784128189086914e-02 3.015516139566898346e-02 -9.377900511026382446e-02 6.286947056651115417e-03 -1.407182961702346802e-01 1.339363455772399902e-01 -2.170103192329406738e-01 -2.427324056625366211e-01 5.571450106799602509e-03 6.855800747871398926e-02 2.050092965364456177e-01 2.468423247337341309e-01 -8.609274029731750488e-02 1.000459715723991394e-01 1.857959926128387451e-01 -3.153245747089385986e-01 2.178546786308288574e-01 -2.615089714527130127e-01 -6.649199128150939941e-02 -1.523556113243103027e-01 -2.601717114448547363e-01 -1.993813365697860718e-01 8.199331909418106079e-02 -2.636735141277313232e-01 6.520028412342071533e-02
-2.299057543277740479e-01 3.411962687969207764e-01 -2.927486300468444824e-01 -2.538953721523284912e-01 1.310924589633941650e-01 -1.167147308588027954e-01 2.415376454591751099e-01 -7.904893904924392700e-02 6.583426147699356079e-02 2.307798266410827637e-01 3.393159434199333191e-02 1.992221325635910034e-01 3.259911239147186279e-01 -8.529661595821380615e-02 -1.495697349309921265e-01 2.736943401396274567e-02 -7.323201000690460205e-02 6.878733634948730469e-02 1.584981381893157959e-01 -1.233160197734832764e-01 -1.060736402869224548e-01 -6.912688165903091431e-02 -9.161304682493209839e-02 1.526700705289840698e-01 -1.791637986898422241e-01 -2.345452010631561279e-01 -1.178764849901199341e-01 7.833557575941085815e-02 3.012334108352661133e-01 -5.020090937614440918e-02 -2.237328588962554932e-01 3.810401260852813721e-02
7.437202334403991699e-02 2.351630926132202148e-01 -5.666384100914001465e-02 -3.182688057422637939e-01 -3.170164301991462708e-02 9.245100617408752441e-02 7.982985675334930420e-02 2.468959391117095947e-01 -2.104454040527343750e-01 1.698060184717178345e-01 -2.805621623992919922e-01 8.138991147279739380e-02 -1.228881925344467163e-01 3.025558590888977051e-02 -2.673286944627761841e-02 -1.035474166274070740e-01 1.301939934492111206e-01 4.047955945134162903e-02 2.118958234786987305e-01 3.955807909369468689e-02 2.358324974775314331e-01 -2.652451097965240479e-01 7.370140869170427322e-03 4.591254889965057373e-02 -3.339041769504547119e-02 -2.925906479358673096e-01 -4.294375777244567871e-01 -1.610081642866134644e-02 5.937951803207397461e-02 2.247981280088424683e-01 -1.029676571488380432e-01 2.064312845468521118e-01
7.664758712053298950e-02 2.297445833683013916e-01 -3.971809521317481995e-02 8.256534487009048462e-02 1.658124774694442749e-01 -2.227419167757034302e-01 8.697196841239929199e-02 4.503864422440528870e-02 -1.009356230497360229e-01 1.409843116998672485e-01 2.264676690101623535e-01 -2.340584546327590942e-01 -7.440108060836791992e-02 4.860285297036170959e-02 6.314511597156524658e-02 2.996832691133022308e-02 1.165977716445922852e-01 1.697657853364944458e-01 2.479981929063796997e-01 1.574374735355377197e-01 3.298472166061401367e-01 -9.561590850353240967e-02 -5.014874041080474854e-02 2.124081254005432129e-01 -1.334441304206848145e-01 -1.823421716690063477e-01 -2.276940047740936279e-01 1.684982776641845703e-01 1.556487977504730225e-01 -4.520514607429504395e-01 -1.078409031033515930e-01 -1.776266545057296753e-01
5.281809344887733459e-02 1.466819792985916138e-01 -1.469268500804901123e-01 9.390518814325332642e-02 1.312731802463531494e-01 8.173784241080284119e-03 2.348024845123291016e-01 2.177750617265701294e-01 -3.612379729747772217e-01 3.501099348068237305e-02 1.974566578865051270e-01 -1.715814173221588135e-01 -1.071267575025558472e-01 1.489577889442443848e-01 -1.176048964262008667e-01 -2.326512485742568970e-01 1.358885411173105240e-02 3.528309762477874756e-01 1.369868069887161255e-01 -6.898312363773584366e-03 2.287312000989913940e-01 1.153374016284942627e-01 -6.128913909196853638e-02 5.601991713047027588e-02 -3.334671556949615479e-01 -2.371411025524139404e-01 3.264096006751060486e-02 1.453984081745147705e-01 1.499834284186363220e-02 -1.097431182861328125e-01 -3.233722150325775146e-01 3.432585299015045166e-02
3.003322184085845947e-01 1.288299560546875000e-01 -9.986558556556701660e-02 2.107194811105728149e-02 3.714547753334045410e-01 -1.027851998805999756e-01 1.950721889734268188e-01 -3.483510389924049377e-02 -6.430822890251874924e-03 8.024698495864868164e-02 -7.071029394865036011e-02 -9.559356421232223511e-02 -1.602243334054946899e-01 1.320776641368865967e-01 -2.475155889987945557e-01 -5.904490500688552856e-02 9.434749931097030640e-02 4.587748050689697266e-01 1.422505676746368408e-01 1.255401060916483402e-03 -1.889719963073730469e-01 1.532604247331619263e-01 1.374626457691192627e-01 3.244497776031494141e-01 -1.848565936088562012e-01 -1.778070479631423950e-01 -1.872803866863250732e-01 -6.029086187481880188e-03 -3.238680306822061539e-03 -1.540550291538238525e-01 -1.328549981117248535e-01 -3.498247265815734863e-02
-2.586264312267303467e-01 -3.093848526477813721e-01 -1.143611595034599304e-01 -2.324346601963043213e-01 4.152038991451263428e-01 -2.310645431280136108e-01 6.789085268974304199e-02 1.348451822996139526e-01 -1.405883729457855225e-01 7.481564581394195557e-02 -3.153499215841293335e-02 -1.378673017024993896e-01 -1.975074112415313721e-01 -8.279002457857131958e-02 -1.035148426890373230e-01 -1.065636426210403442e-01 8.470193482935428619e-03 2.532813549041748047e-01 2.236805260181427002e-01 -1.364915817975997925e-01 3.737823665142059326e-02 -3.311844170093536377e-02 -4.219253361225128174e-02 4.905857518315315247e-02 -3.361031711101531982e-01 -1.894311308860778809e-01 6.850662827491760254e-02 -1.555511355400085449e-01 9.256719797849655151e-02 -2.289598584175109863e-01 1.698347032070159912e-01 -3.566135466098785400e-02
-8.180124312639236450e-02 -1.173268184065818787e-01 -1.142489910125732422e-02 -2.999428287148475647e-02 3.226906061172485352e-02 -6.032872572541236877e-02 -1.438200622797012329e-01 -3.705964982509613037e-01 -3.011494576930999756e-01 2.043300718069076538e-01 9.479117393493652344e-02 9.580665081739425659e-02 -7.695764303207397461e-02 -2.734395265579223633e-01 -2.476805299520492554e-01 -3.991689532995223999e-03 8.038932085037231445e-02 -7.737129181623458862e-02 1.409134566783905029e-01 -1.267185062170028687e-01 1.000554580241441727e-02 -1.393223740160465240e-02 -3.379884958267211914e-01 2.029877305030822754e-01 -9.884611517190933228e-02 -2.463323473930358887e-01 7.921465486288070679e-02 -3.115071058273315430e-01 3.185940980911254883e-01 -1.426295787096023560e-01 -2.557486481964588165e-02 -1.509569138288497925e-01
2.337178215384483337e-03 1.306459158658981323e-01 -4.223275929689407349e-02 2.096232213079929352e-02 1.697732508182525635e-01 6.911634653806686401e-02 2.209642976522445679e-01 4.029221087694168091e-02 -3.817633688449859619e-01 -1.597952246665954590e-01 -4.527553915977478027e-02 -9.873444586992263794e-02 3.056015819311141968e-02 -8.069435507059097290e-02 4.160005226731300354e-02 -1.199318096041679382e-01 6.377466768026351929e-02 2.287530601024627686e-01 2.212201356887817383e-01 9.837817400693893433e-02 2.400068342685699463e-01 1.590598374605178833e-01 2.726964652538299561e-03 2.279638797044754028e-01 1.806910485029220581e-01 3.057222999632358551e-02 -4.874398410320281982e-01 -1.833296418190002441e-01 3.284015655517578125e-01 -9.276974946260452271e-02 -1.249848231673240662e-01 -5.711638927459716797e-02
-9.855674207210540771e-02 6.605491042137145996e-02 -1.422827839851379395e-01 -3.260086476802825928e-01 -1.538265310227870941e-02 -7.280185818672180176e-02 2.739843353629112244e-02 -1.930226832628250122e-01 2.996565997600555420e-01 2.967868447303771973e-01 1.075952053070068359e-01 -8.783753961324691772e-02 1.138619706034660339e-01 -1.780176758766174316e-01 -2.231195867061614990e-01 -2.785059213638305664e-01 1.194465681910514832e-01 6.751050800085067749e-02 5.601231381297111511e-02 -1.490669548511505127e-01 3.409702330827713013e-02 -1.947523206472396851e-01 -1.275164783000946045e-01 1.814875453710556030e-01 -4.945690557360649109e-02 -1.071131750941276550e-01 -3.163341879844665527e-01 -1.843783259391784668e-01 1.173303648829460144e-01 -2.167007774114608765e-01 -3.187009990215301514e-01 -6.269232183694839478e-02
-9.300600737333297729e-02 3.586465716361999512e-01 2.081205993890762329e-01 -6.165919825434684753e-02 3.419529497623443604e-01 1.051156744360923767e-01 3.015458397567272186e-02 -4.162812232971191406e-02 -9.183117002248764038e-02 -4.745954275131225586e-02 2.878887653350830078e-01 -5.195081979036331177e-02 9.523595869541168213e-02 -6.039356812834739685e-02 -2.607975006103515625e-01 -1.663891524076461792e-01 6.488139182329177856e-02 2.270314097404479980e-01 -3.258758783340454102e-02 -6.045214086771011353e-02 8.084767311811447144e-02 -4.927227646112442017e-02 -4.099369943141937256e-01 -2.069517821073532104e-01 -1.463843435049057007e-01 -9.521581232547760010e-02 -1.680527627468109131e-01 1.321547180414199829e-01 3.216426372528076172e-01 -5.255375802516937256e-02 -2.890213578939437866e-02 1.293760389089584351e-01
1.039878427982330322e-01 6.512199342250823975e-02 -6.041901931166648865e-02 -1.353843510150909424e-01 3.138439953327178955e-01 -4.324684664607048035e-02 -1.834183000028133392e-02 -2.709981426596641541e-02 -1.259844303131103516e-01 1.289806216955184937e-01 -1.471863240003585815e-01 -5.653869360685348511e-02 2.851950377225875854e-02 9.134765714406967163e-02 -3.548059761524200439e-01 -6.254979409277439117e-03 -1.287758052349090576e-01 -6.649842020124197006e-03 6.020824611186981201e-02 -4.903416335582733154e-02 1.949897408485412598e-01 -1.887731701135635376e-01 -2.226863950490951538e-01 -2.063812501728534698e-02 -1.557037383317947388e-01 -3.798119127750396729e-01 -7.560294866561889648e-02 -3.300509182736277580e-03 3.356280326843261719e-01 9.835404157638549805e-02 -4.438946843147277832e-01 -1.707527190446853638e-01
-5.869684740900993347e-02 -8.379537612199783325e-02 -1.459808498620986938e-01 -3.207673430442810059e-01 9.540893882513046265e-02 1.464613527059555054e-01 2.944678626954555511e-02 -3.152322769165039062e-01 -3.800406754016876221e-01 2.791207134723663330e-01 -2.674107439815998077e-02 -8.978321403264999390e-02 -3.029755651950836182e-01 1.636291891336441040e-01 -1.668015420436859131e-01 -1.651525199413299561e-01 7.381963729858398438e-02 8.153333514928817749e-02 -4.810641985386610031e-03 -9.398746490478515625e-02 -1.603290289640426636e-01 6.394741684198379517e-02 -8.326166123151779175e-02 -3.842043876647949219e-02 -2.470111399888992310e-01 -3.707397282123565674e-01 -1.514950692653656006e-01 -4.587421193718910217e-02 1.687141954898834229e-01 -8.716955035924911499e-02 9.856737405061721802e-02 3.609857335686683655e-02
3.860050067305564880e-02 5.828947294503450394e-03 2.161860615015029907e-01 -3.112241029739379883e-01 1.972893923521041870e-01 -1.639002561569213867e-01 1.351397857069969177e-02 8.035552501678466797e-02 -3.131936490535736084e-01 -1.687950342893600464e-01 -1.002085208892822266e-01 9.586827456951141357e-02 -7.832391560077667236e-02 -2.618693411350250244e-01 -2.542846836149692535e-02 -2.138465195894241333e-01 8.436142466962337494e-03 3.692561388015747070e-01 2.286115288734436035e-01 9.781747311353683472e-02 9.267925471067428589e-02 4.904290288686752319e-02 -5.078921094536781311e-02 2.799783460795879364e-02 -3.615678548812866211e-01 -2.233235538005828857e-01 -8.486721664667129517e-02 2.576669678092002869e-02 3.038832545280456543e-01 1.132820397615432739e-01 5.595895275473594666e-02 -7.848854362964630127e-02
-1.059566065669059753e-01 2.106041461229324341e-01 -7.351869344711303711e-02 -1.083462908864021301e-01 -7.951716333627700806e-02 2.125824838876724243e-01 2.129488140344619751e-01 -8.965600281953811646e-02 -7.966055721044540405e-02 2.621138989925384521e-01 7.094895839691162109e-02 7.236990612000226974e-03 -1.476005166769027710e-01 -3.196603432297706604e-02 -1.834256649017333984e-01 -2.528210282325744629e-01 3.329633548855781555e-02 1.194834336638450623e-01 5.946887191385030746e-03 -2.570027112960815430e-01 3.528127074241638184e-01 3.451614677906036377e-01 -2.775411903858184814e-01 3.478970378637313843e-02 -2.471671700477600098e-01 4.522382467985153198e-02 -1.677427440881729126e-01 -1.838793605566024780e-01 1.770955026149749756e-01 -2.138304710388183594e-01 -8.224957436323165894e-02 -9.801971167325973511e-02
-1.192830726504325867e-01 -3.928461298346519470e-02 -1.069681718945503235e-01 1.586510539054870605e-01 1.345917731523513794e-01 6.819147616624832153e-02 1.336594521999359131e-01 -7.953692227602005005e-02 -1.322290897369384766e-01 2.812147736549377441e-01 8.270131796598434448e-02 -1.412491966038942337e-02 -1.985444724559783936e-01 -8.151099830865859985e-02 -1.476826816797256470e-01 -1.755746603012084961e-01 9.144394844770431519e-02 3.016432225704193115e-01 -1.683508306741714478e-01 -1.086563691496849060e-01 -2.764547243714332581e-02 2.359656244516372681e-01 -4.791297614574432373e-01 -4.589510336518287659e-02 -2.723799943923950195e-01 -1.721279323101043701e-01 -1.379335820674896240e-01 -2.752207815647125244e-01 1.437339335680007935e-01 -1.869379580020904541e-01 6.500558555126190186e-02 -1.109838187694549561e-01
-1.214331835508346558e-01 2.034423500299453735e-01 -6.490860134363174438e-02 -2.458641678094863892e-01 4.427890479564666748e-01 1.394226104021072388e-01 1.452938187867403030e-03 -2.027473747730255127e-01 -4.278114810585975647e-02 6.164997071027755737e-02 3.144697844982147217e-02 -4.588652402162551880e-02 -1.764204353094100952e-02 -2.209704071283340454e-01 3.054019808769226074e-02 9.512078831903636456e-04 -1.260011345148086548e-01 3.433723151683807373e-01 -4.173100739717483521e-02 -3.189972043037414551e-01 1.886006593704223633e-01 2.374811023473739624e-01 -5.993410944938659668e-02 7.177825272083282471e-02 1.737226173281669617e-02 -2.076377272605895996e-01 -1.530186831951141357e-01 1.803986541926860809e-02 3.441668152809143066e-01 1.549483984708786011e-01 1.124248728156089783e-01 5.956096947193145752e-02
-9.978006035089492798e-02 -1.058651804924011230e-01 -2.474188655614852905e-01 -3.692079484462738037e-01 -9.297184646129608154e-02 -1.615248173475265503e-01 7.410847395658493042e-02 1.365267783403396606e-01 8.413231372833251953e-02 4.309715628623962402e-01 8.607292920351028442e-02 -8.882570266723632812e-02 -9.802650660276412964e-02 -2.553610801696777344e-01 -1.766737401485443115e-01 -1.657229065895080566e-01 1.593440026044845581e-01 1.872189939022064209e-01 2.364561855792999268e-01 -2.918506264686584473e-01 1.024842634797096252e-01 -3.278611227869987488e-02 -9.110945463180541992e-02 1.069183647632598877e-01 -7.319980114698410034e-02 1.461958698928356171e-02 -2.543130517005920410e-01 -8.384206146001815796e-02 1.357965320348739624e-01 1.129788979887962341e-01 2.942022494971752167e-02 1.965795159339904785e-01
-1.392429112456738949e-03 2.612605094909667969e-01 -1.083196625113487244e-01 1.830637268722057343e-02 2.406084239482879639e-01 -9.608002007007598877e-02 9.870631247758865356e-02 -1.523884534835815430e-01 -2.380044609308242798e-01 1.544994264841079712e-01 1.355412453413009644e-01 -1.265106201171875000e-01 -8.126887679100036621e-02 7.485111057758331299e-02 -8.782884478569030762e-02 4.142726585268974304e-02 3.427856266498565674e-01 -1.427085250616073608e-01 6.918448954820632935e-02 1.591338217258453369e-01 2.202963680028915405e-01 1.046136617660522461e-01 -2.039324194192886353e-01 1.974203884601593018e-01 -2.709442377090454102e-01 6.713248789310455322e-02 -2.611256837844848633e-01 9.969289600849151611e-02 2.455137968063354492e-01 -3.597208857536315918e-01 -1.105591803789138794e-01 1.307521760463714600e-01
-1.555598527193069458e-01 -1.097364425659179688e-01 2.178251743316650391e-01 -1.298978775739669800e-01 2.617482244968414307e-01 -2.688091620802879333e-02 6.605167686939239502e-02 -1.889272965490818024e-02 -2.830509245395660400e-01 -9.516951441764831543e-02 5.577189475297927856e-02 -2.323558032512664795e-01 -4.788193851709365845e-02 1.325821727514266968e-01 7.689073216170072556e-03 -1.805757433176040649e-01 -1.639787554740905762e-01 2.328193187713623047e-01 1.749897003173828125e-01 2.441442757844924927e-01 8.400744944810867310e-02 -1.154353097081184387e-01 -2.373980171978473663e-02 1.991391330957412720e-01 -6.161518022418022156e-02 -4.192401170730590820e-01 -1.967953443527221680e-01 -1.222012341022491455e-01 5.427827686071395874e-02 -3.960186615586280823e-02 -3.914073109626770020e-01 6.174505129456520081e-02
-2.175295203924179077e-01 3.854362666606903076e-02 6.618557870388031006e-02 4.185255244374275208e-02 2.763793468475341797e-01 -2.726102620363235474e-02 -1.467650104314088821e-02 -7.522378582507371902e-03 -5.329209566116333008e-02 5.858856439590454102e-02 -6.660097092390060425e-02 3.349087834358215332e-01 -2.684262096881866455e-01 9.285659343004226685e-02 -4.440943598747253418e-01 2.993979677557945251e-02 2.002518177032470703e-01 4.148035049438476562e-01 6.408770382404327393e-02 8.247877657413482666e-02 1.110333856195211411e-02 1.797548532485961914e-01 1.680342853069305420e-01 1.747201681137084961e-01 -2.256690561771392822e-01 -1.211162284016609192e-01 -2.051335722208023071e-01 5.305366218090057373e-02 9.364378452301025391e-02 -1.687452495098114014e-01 -5.821323394775390625e-02 2.460639737546443939e-02
-2.091286927461624146e-01 2.457667887210845947e-02 -2.254492789506912231e-01 -2.719011530280113220e-02 -1.041193008422851562e-01 -2.052998691797256470e-01 1.555082052946090698e-01 1.276669204235076904e-01 -3.075462877750396729e-01 7.565566897392272949e-02 -4.005250632762908936e-01 2.266228757798671722e-02 1.054309234023094177e-01 2.013194411993026733e-01 -7.628307491540908813e-02 -4.259362220764160156e-01 1.373068839311599731e-01 1.865920275449752808e-01 4.426152631640434265e-02 8.078848570585250854e-02 2.171321958303451538e-01 2.027890458703041077e-02 -9.685885161161422729e-02 -9.988602250814437866e-02 -1.884920299053192139e-01 -5.595722794532775879e-02 1.770253293216228485e-02 -1.304208189249038696e-01 5.305238068103790283e-02 -1.232037171721458435e-01 -3.056282401084899902e-01 -1.184807196259498596e-01
1.131499335169792175e-01 2.057852596044540405e-01 -1.215983405709266663e-01 -2.307207137346267700e-01 1.260347366333007812e-01 -2.127877920866012573e-01 3.778207004070281982e-01 2.400017380714416504e-01 -9.468264877796173096e-02 7.639977335929870605e-02 -9.549858421087265015e-02 -2.539464533329010010e-01 -3.327099978923797607e-01 -1.072053387761116028e-01 -4.584654793143272400e-02 -3.323537996038794518e-03 1.703593730926513672e-01 1.512568593025207520e-01 2.530945837497711182e-01 1.204901859164237976e-01 -1.023019477725028992e-01 -1.927921921014785767e-01 -3.263360261917114258e-02 -5.518569424748420715e-02 8.613587915897369385e-02 -2.433449178934097290e-01 -1.584384739398956299e-01 -6.253635045140981674e-03 2.283947467803955078e-01 -1.269567161798477173e-01 -1.520078331232070923e-01 1.929225027561187744e-01
-1.433948278427124023e-01 -2.192728221416473389e-01 -1.059255748987197876e-01 -2.320106923580169678e-01 2.199884802103042603e-01 -2.532338201999664307e-01 3.286868035793304443e-01 -1.125636994838714600e-01 -2.649559378623962402e-01 -1.245585829019546509e-02 7.356689870357513428e-02 1.077265813946723938e-01 -1.761003285646438599e-01 1.277513355016708374e-01 -3.100679516792297363e-01 -1.159766986966133118e-01 2.977074123919010162e-02 3.182410821318626404e-02 5.698953289538621902e-03 -3.426459804177284241e-02 2.262249588966369629e-01 -1.125788390636444092e-01 -2.065323144197463989e-01 5.611144006252288818e-02 -1.455961912870407104e-01 -3.240862488746643066e-01 -1.409523468464612961e-02 -4.891395941376686096e-02 7.307511568069458008e-02 -3.385351598262786865e-01 1.395748853683471680e-01 -8.815807104110717773e-02
4.449889436364173889e-02 1.364322155714035034e-01 -3.231825828552246094e-01 -2.123744785785675049e-01 -5.752940475940704346e-02 4.800824075937271118e-02 -2.558587118983268738e-02 1.272330731153488159e-01 -2.910359799861907959e-01 7.060116529464721680e-02 -5.434449762105941772e-03 -1.897304654121398926e-01 -7.037732005119323730e-02 4.246512651443481445e-01 -3.631876409053802490e-01 -1.484854668378829956e-01 7.707469910383224487e-02 7.229316979646682739e-02 3.151177763938903809e-01 -1.208160072565078735e-01 9.262531250715255737e-02 -1.060217022895812988e-01 -2.702181637287139893e-01 1.701408624649047852e-02 -2.396429702639579773e-02 -2.446796298027038574e-01 -1.741237938404083252e-01 -1.899999007582664490e-02 7.989588379859924316e-02 4.294933751225471497e-03 -3.626217599958181381e-03 1.634715795516967773e-01
-1.919591426849365234e-01 2.833470329642295837e-02 -1.902627646923065186e-01 -3.469668030738830566e-01 2.997182607650756836e-01 -2.118468843400478363e-02 -1.279708445072174072e-01 1.263778358697891235e-01 -2.122981250286102295e-01 -6.765929609537124634e-02 -9.881442785263061523e-02 8.457726240158081055e-02 -1.354108601808547974e-01 5.107580870389938354e-02 -5.605871230363845825e-02 3.925589378923177719e-03 -9.232485294342041016e-02 1.361533254384994507e-01 9.171383827924728394e-02 -2.024965882301330566e-01 1.892253756523132324e-01 1.423196494579315186e-01 1.591850444674491882e-02 2.326163798570632935e-01 -2.018594741821289062e-01 -1.439952403306961060e-01 9.175254404544830322e-02 -4.121399223804473877e-01 1.973049938678741455e-01 2.234068363904953003e-01 -1.916708648204803467e-01 -2.005652487277984619e-01
-5.465287715196609497e-02 9.287288039922714233e-02 -1.285280287265777588e-01 -4.389516636729240417e-02 2.144250422716140747e-01 -3.014996945858001709e-01 -1.602146327495574951e-01 -1.074081007391214371e-02 1.637348383665084839e-01 -5.361741781234741211e-02 7.280208170413970947e-02 -1.534272134304046631e-01 2.702738344669342041e-01 -6.189838796854019165e-02 -2.864536941051483154e-01 -1.891719549894332886e-01 2.129981108009815216e-02 3.151280879974365234e-01 1.792645752429962158e-01 -7.650578767061233521e-02 2.964572012424468994e-01 1.120696738362312317e-01 -2.357354015111923218e-02 3.227691054344177246e-01 -1.059024631977081299e-01 -1.887565404176712036e-01 -8.876344561576843262e-02 3.463345766067504883e-02 2.936804480850696564e-02 -1.260519120842218399e-02 -3.763042688369750977e-01 1.120388880372047424e-01
-1.845591217279434204e-01 8.729100227355957031e-02 9.510181099176406860e-02 -2.675207555294036865e-01 -7.865910232067108154e-02 5.281601846218109131e-02 1.297726780176162720e-01 -6.644209474325180054e-02 -2.624737620353698730e-01 -7.687962800264358521e-02 -4.182634875178337097e-02 5.598879233002662659e-02 -7.825156301259994507e-02 -1.543737202882766724e-01 -1.576153486967086792e-01 -2.910971641540527344e-02 -2.251555174589157104e-01 2.728880941867828369e-01 3.418754935264587402e-01 -8.556999266147613525e-02 1.976197063922882080e-01 -2.633677721023559570e-01 -1.882461309432983398e-01 8.893520385026931763e-02 -3.633354604244232178e-01 1.215703189373016357e-01 -2.115544825792312622e-01 -6.607484817504882812e-02 1.753251403570175171e-01 -1.071072220802307129e-01 8.709248900413513184e-02 -2.555525302886962891e-01
-1.272926032543182373e-01 1.266698688268661499e-01 -2.307267636060714722e-01 -6.776268035173416138e-02 -1.338851917535066605e-02 2.103675901889801025e-01 1.315472722053527832e-01 -3.104258179664611816e-01 -1.858815364539623260e-02 1.858599334955215454e-01 1.296101510524749756e-01 -9.213512390851974487e-02 -1.747081130743026733e-01 -1.189619824290275574e-01 -1.608515232801437378e-01 -1.156969591975212097e-01 1.016157343983650208e-01 2.403105795383453369e-01 1.790717430412769318e-02 -2.070647180080413818e-01 4.227197766304016113e-01 2.348455637693405151e-01 -2.236803472042083740e-01 8.129093796014785767e-02 -2.848644852638244629e-01 -3.909209277480840683e-03 -1.632718145847320557e-01 -1.182942539453506470e-01 4.495364427566528320e-02 -1.273923516273498535e-01 -1.142554506659507751e-01 -2.298611104488372803e-01
1.713275536894798279e-02 2.843058668076992035e-02 -1.523368507623672485e-01 -2.671795189380645752e-01 2.694450020790100098e-01 3.336934372782707214e-02 -7.357902824878692627e-02 -6.887029111385345459e-02 -1.868546456098556519e-01 1.429383158683776855e-01 -2.166745439171791077e-02 6.613515317440032959e-02 -1.024607121944427490e-01 -4.533751308917999268e-02 -2.635701894760131836e-01 -3.207550048828125000e-01 -1.130686923861503601e-01 4.644959270954132080e-01 -1.122078299522399902e-01 -2.014792263507843018e-01 8.677798509597778320e-02 1.806320995092391968e-01 2.877521701157093048e-02 1.898761540651321411e-01 -2.648330330848693848e-01 -2.294047325849533081e-01 -3.698905557394027710e-02 -2.517258226871490479e-01 -1.583844795823097229e-02 1.675662547349929810e-01 2.582127042114734650e-02 9.026605635881423950e-03
5.427664890885353088e-02 6.669916212558746338e-02 -2.340786308050155640e-01 -2.870481014251708984e-01 -2.387838624417781830e-02 -4.129696637392044067e-02 2.219984680414199829e-01 -1.566036194562911987e-01 -4.059623181819915771e-02 3.285669535398483276e-02 1.919037699699401855e-01 -3.213262557983398438e-01 -1.112406700849533081e-01 5.990766454488039017e-03 -2.367387115955352783e-01 4.722378030419349670e-02 -2.687922120094299316e-01 3.883318603038787842e-01 2.226760238409042358e-01 6.671591103076934814e-02 2.365463078022003174e-01 -2.966250525787472725e-03 -2.268528491258621216e-01 6.409629434347152710e-02 -1.143766865134239197e-01 -2.097514569759368896e-01 -9.733959287405014038e-02 -4.878371208906173706e-02 -6.607182323932647705e-02 -2.621228992938995361e-01 -1.366764903068542480e-01 1.285867691040039062e-01
-1.779665350914001465e-01 1.225808337330818176e-01 4.235391318798065186e-02 -7.894144207239151001e-02 -1.725574731826782227e-01 -3.385867178440093994e-01 1.493255645036697388e-01 -1.406556554138660431e-02 -1.542629003524780273e-01 1.640237420797348022e-01 -4.216568544507026672e-02 3.141656890511512756e-02 2.511543631553649902e-01 2.790764570236206055e-01 -1.253946125507354736e-01 1.030836477875709534e-01 3.938350081443786621e-02 3.862006664276123047e-01 1.272911578416824341e-01 -6.373251229524612427e-02 1.763148456811904907e-01 -1.337935328483581543e-01 -2.839041687548160553e-02 2.715571820735931396e-01 -1.557263880968093872e-01 -1.595235764980316162e-01 -9.830658882856369019e-02 -2.039298713207244873e-01 2.644430100917816162e-01 -7.719645649194717407e-02 -2.808363139629364014e-01 8.586635440587997437e-02
-3.336688503623008728e-02 2.381893545389175415e-01 -2.157834917306900024e-01 -1.746938228607177734e-01 2.582230567932128906e-01 4.433133825659751892e-02 2.211647927761077881e-01 -7.540865242481231689e-02 -1.407991051673889160e-01 2.760292217135429382e-02 -1.920180022716522217e-01 -2.171040177345275879e-01 -3.977388143539428711e-01 6.255692988634109497e-02 6.557287275791168213e-02 -4.901462048292160034e-02 -5.664367601275444031e-02 3.257081508636474609e-01 1.777816861867904663e-01 8.275922387838363647e-02 -1.120627894997596741e-01 2.446012943983078003e-01 1.855900511145591736e-02 1.677719205617904663e-01 1.188034564256668091e-01 1.481580734252929688e-02 -1.515586227178573608e-01 -1.525169909000396729e-01 2.182145267724990845e-01 -2.142501026391983032e-01 -2.083321511745452881e-01 -1.493543684482574463e-01
-9.016318619251251221e-02 1.937583237886428833e-01 -4.232962802052497864e-02 -6.993213295936584473e-02 -2.573363780975341797e-01 -6.404705345630645752e-02 5.205865483731031418e-03 1.255090162158012390e-02 -1.380631029605865479e-01 1.412903219461441040e-01 -1.718166619539260864e-01 -3.508417606353759766e-01 1.313533354550600052e-02 -3.281814232468605042e-02 -2.421939820051193237e-01 -2.142897248268127441e-01 1.893735080957412720e-01 2.063377797603607178e-01 1.852648556232452393e-01 2.221301347017288208e-01 1.861861161887645721e-02 -5.632665008306503296e-02 -6.856467574834823608e-03 6.003161519765853882e-02 -3.038612604141235352e-01 -2.443816959857940674e-01 -8.598482608795166016e-02 4.352334514260292053e-02 3.219267725944519043e-01 -2.542117834091186523e-01 -2.413057237863540649e-01 1.502369493246078491e-01
3.989085555076599121e-02 -1.436289250850677490e-01 -1.996936649084091187e-01 -1.273126006126403809e-01 3.030856251716613770e-01 -9.036660939455032349e-02 6.608110852539539337e-04 -7.660028524696826935e-03 -1.065191030502319336e-01 1.854845732450485229e-01 8.310783654451370239e-02 -4.988722875714302063e-02 -2.235912382602691650e-01 7.644358277320861816e-02 -3.129906058311462402e-01 7.189748436212539673e-02 2.189214080572128296e-01 -7.011133432388305664e-02 4.186351299285888672e-01 -2.264900505542755127e-01 2.461072057485580444e-01 -2.274495810270309448e-01 -1.373552903532981873e-02 2.678493224084377289e-02 -1.167480349540710449e-01 -8.797318674623966217e-03 -3.552110791206359863e-01 2.350311726331710815e-01 2.404795214533805847e-02 -8.612188510596752167e-03 -1.381378620862960815e-01 -5.630393046885728836e-03
-1.915302574634552002e-01 1.073709353804588318e-01 -1.862341165542602539e-01 -2.897297739982604980e-01 3.648015260696411133e-01 -2.783852517604827881e-01 1.917476952075958252e-01 -2.026884704828262329e-01 1.443735957145690918e-01 -2.875528298318386078e-02 2.650232752785086632e-03 4.195841029286384583e-02 -2.094929292798042297e-02 1.611800119280815125e-02 1.164913997054100037e-01 -2.114506065845489502e-01 2.713603973388671875e-01 -3.899482637643814087e-02 2.467462122440338135e-01 -7.808721065521240234e-02 2.528822124004364014e-01 -1.536302734166383743e-02 -3.476698324084281921e-02 -1.217642351984977722e-01 -1.222204864025115967e-01 -5.779871344566345215e-02 -3.064036965370178223e-01 2.681164816021919250e-02 1.813880801200866699e-01 2.041276544332504272e-01 -2.290755063295364380e-01 -5.431003868579864502e-03
-2.840427458286285400e-01 2.222028970718383789e-01 -4.624155163764953613e-02 -2.854097485542297363e-01 2.536839572712779045e-03 4.008593037724494934e-02 -4.201320558786392212e-02 1.839496940374374390e-01 -2.267138212919235229e-01 3.634945675730705261e-02 2.733951508998870850e-01 2.762126363813877106e-02 1.449990719556808472e-01 7.530269026756286621e-02 -2.246274426579475403e-02 -2.000484056770801544e-02 2.479927092790603638e-01 2.745859920978546143e-01 3.597014248371124268e-01 -9.924542158842086792e-02 1.516426652669906616e-01 1.653180420398712158e-01 -1.696157641708850861e-02 1.288301590830087662e-02 1.811786368489265442e-02 -2.619768679141998291e-01 -1.780175976455211639e-02 1.629938036203384399e-01 1.826103627681732178e-01 -1.521322876214981079e-01 -2.762575447559356689e-01 1.942663937807083130e-01
-1.250077621079981327e-03 -8.676777034997940063e-02 -2.425054311752319336e-01 -4.339008331298828125e-01 6.029223650693893433e-02 5.249159410595893860e-03 4.583641886711120605e-02 -5.537028238177299500e-02 -3.309836089611053467e-01 1.999167203903198242e-01 -2.347173541784286499e-01 -3.301332890987396240e-01 1.129408851265907288e-01 3.959960117936134338e-02 -8.850201964378356934e-02 -1.292797476053237915e-01 -1.251246184110641479e-01 9.838052093982696533e-02 -1.018299311399459839e-01 -4.697649180889129639e-02 1.532852649688720703e-02 6.753800809383392334e-02 -2.132904902100563049e-02 1.832586377859115601e-01 -1.711104363203048706e-01 -3.600317239761352539e-02 -3.166281878948211670e-01 -2.221169620752334595e-01 1.218575611710548401e-01 -3.199866116046905518e-01 -1.332462485879659653e-02 -9.882342815399169922e-02
-6.145002320408821106e-02 -1.969147287309169769e-02 -1.210293248295783997e-01 1.390548348426818848e-01 2.555719316005706787e-01 -2.796392738819122314e-01 2.377848923206329346e-01 4.671699553728103638e-02 -1.246298179030418396e-01 8.441083878278732300e-02 -1.225502118468284607e-01 -6.911908090114593506e-02 1.048992853611707687e-02 -2.010894864797592163e-01 -1.984894275665283203e-01 -1.756894141435623169e-01 -3.039384074509143829e-02 1.229097917675971985e-01 8.298810571432113647e-02 -1.442304067313671112e-02 1.126269772648811340e-01 -1.496355980634689331e-03 5.280542373657226562e-02 -1.578795164823532104e-01 -3.033483959734439850e-02 -3.308876454830169678e-01 -4.708789288997650146e-02 -4.936328902840614319e-02 1.956298649311065674e-01 9.063280187547206879e-03 -6.237805485725402832e-01 1.742327585816383362e-02
-4.648416116833686829e-02 7.903132587671279907e-02 -2.588221430778503418e-01 -4.481128156185150146e-01 2.457714974880218506e-01 4.585083946585655212e-02 1.483148783445358276e-01 2.173015475273132324e-02 -1.234935373067855835e-01 1.603703647851943970e-01 -9.570038877427577972e-03 -1.741662919521331787e-01 -7.812829315662384033e-02 -6.851776689291000366e-02 -3.002851307392120361e-01 7.261380087584257126e-03 -8.381763845682144165e-02 5.231630988419055939e-03 4.897547885775566101e-02 4.666966572403907776e-02 -1.527140885591506958e-01 -9.390138089656829834e-03 -4.265087246894836426e-01 -6.186734884977340698e-03 -7.127972692251205444e-02 -1.860444247722625732e-01 -1.650584638118743896e-01 8.932176977396011353e-02 8.316981047391891479e-02 1.726607233285903931e-02 -1.689986884593963623e-01 3.724611103534698486e-01
-6.049088761210441589e-02 2.159768193960189819e-01 -2.932549118995666504e-01 -2.508114576339721680e-01 1.081846579909324646e-01 -1.468733046203851700e-02 -1.897628419101238251e-02 -1.670772880315780640e-01 -5.191241949796676636e-02 -5.192882567644119263e-02 -2.230691164731979370e-01 7.630807161331176758e-02 -2.615205049514770508e-01 -1.471716612577438354e-01 -1.318059414625167847e-01 3.113909997045993805e-02 1.441030204296112061e-01 1.106983721256256104e-01 1.448064744472503662e-01 -1.451483368873596191e-01 1.254958212375640869e-01 2.022363543510437012e-01 -3.252045810222625732e-01 -1.249469146132469177e-01 1.558459550142288208e-01 1.019046381115913391e-01 -2.952400445938110352e-01 -2.119935601949691772e-01 2.701663076877593994e-01 -8.892522752285003662e-02 -2.419152110815048218e-01 1.787461489439010620e-01
-2.644873559474945068e-01 -2.907104790210723877e-01 1.092969998717308044e-01 -2.269953340291976929e-01 -5.511872586794197559e-05 -3.284633159637451172e-01 -2.948125302791595459e-01 7.015729695558547974e-02 -3.261408507823944092e-01 -2.812553895637392998e-03 -3.655592352151870728e-02 -1.027726009488105774e-01 -2.433113381266593933e-02 -1.117502823472023010e-01 2.396253123879432678e-02 -1.257125139236450195e-01 1.654378175735473633e-01 2.810926437377929688e-01 2.812635600566864014e-01 5.554766207933425903e-02 8.231689035892486572e-02 -9.711413644254207611e-03 -2.506039440631866455e-01 -5.844370275735855103e-02 -6.289920210838317871e-02 -3.021150827407836914e-01 -2.477199733257293701e-01 -2.923490852117538452e-02 5.497110262513160706e-02 9.207940101623535156e-02 2.636411786079406738e-02 5.738561227917671204e-02
-2.033939510583877563e-01 1.406667083501815796e-01 4.501082375645637512e-02 -1.243787482380867004e-01 -4.969720728695392609e-03 -1.103398203849792480e-01 4.246350005269050598e-02 -3.685289248824119568e-02 -7.865189760923385620e-02 2.051454633474349976e-01 2.287294417619705200e-01 -2.265606820583343506e-01 9.503401070833206177e-02 6.737641245126724243e-02 2.434319816529750824e-03 -9.733872860670089722e-02 -7.378820329904556274e-02 -4.424617066979408264e-02 1.680648475885391235e-01 -4.904458522796630859e-01 1.724259257316589355e-01 1.306226700544357300e-01 -1.019497886300086975e-01 -4.939875751733779907e-02 -2.059496790170669556e-01 -3.477767109870910645e-01 -3.274187743663787842e-01 -2.283290773630142212e-02 -1.307455170899629593e-02 -3.130921721458435059e-01 -6.801726669073104858e-02 1.459202468395233154e-01
-3.549921214580535889e-01 1.062935814261436462e-01 -4.191034659743309021e-02 -1.323244571685791016e-01 2.830471992492675781e-01 -1.060711517930030823e-01 3.261752724647521973e-01 -1.563661247491836548e-01 -1.624159067869186401e-01 3.711824119091033936e-01 1.484914273023605347e-01 2.333105802536010742e-01 1.441204100847244263e-01 1.352799776941537857e-02 1.176611334085464478e-01 -4.750446230173110962e-02 7.262685149908065796e-02 2.427935749292373657e-01 8.390720188617706299e-02 1.388525366783142090e-01 -9.515766985714435577e-03 5.468397587537765503e-02 -2.895471826195716858e-02 -8.991958200931549072e-02 3.930748440325260162e-03 -7.377510517835617065e-02 -3.727818131446838379e-01 3.323163464665412903e-02 1.253459453582763672e-01 8.801347576081752777e-04 -2.801089286804199219e-01 -3.555756062269210815e-02
-1.566562801599502563e-02 -4.206133633852005005e-02 -2.492306232452392578e-01 -2.452839314937591553e-01 1.964952796697616577e-01 5.544518306851387024e-02 6.872633844614028931e-02 -2.687938511371612549e-03 -2.025742679834365845e-01 -9.188668429851531982e-02 -2.903982400894165039e-01 9.265411645174026489e-02 -1.381656825542449951e-01 -8.476667106151580811e-02 -4.011195003986358643e-01 -2.239870578050613403e-01 7.006703317165374756e-02 -1.443797200918197632e-01 1.516141146421432495e-01 -9.294767677783966064e-02 1.744470372796058655e-02 -1.647483408451080322e-01 -4.409077111631631851e-03 -3.876322181895375252e-03 -1.781093627214431763e-01 -2.119116783142089844e-01 -3.038998842239379883e-01 1.939488649368286133e-01 3.050238192081451416e-01 1.245700642466545105e-01 -1.833330690860748291e-01 -1.261825412511825562e-01
-5.967668071389198303e-02 3.572816774249076843e-02 6.492543965578079224e-02 -1.934939026832580566e-01 3.813080191612243652e-01 -1.019730642437934875e-01 -8.594956248998641968e-03 -3.275290504097938538e-02 -2.787123620510101318e-01 -1.778618544340133667e-01 -5.401077494025230408e-02 7.322139292955398560e-02 -4.438544213771820068e-01 -1.021418347954750061e-01 2.292331308126449585e-01 -1.297835260629653931e-01 1.039103604853153229e-02 1.478854268789291382e-01 1.208096146583557129e-01 3.670154139399528503e-02 2.528405934572219849e-02 -2.470260560512542725e-01 -5.733840912580490112e-02 2.123385518789291382e-01 -6.878572702407836914e-02 1.848245412111282349e-01 -2.603755295276641846e-01 -1.271446645259857178e-01 1.743189990520477295e-01 6.981126219034194946e-02 -3.031030893325805664e-01 -6.480210274457931519e-02
-4.589370191097259521e-01 1.589120477437973022e-01 -3.515512868762016296e-02 2.950061112642288208e-02 -1.749351769685745239e-01 -6.650131940841674805e-02 1.958089619874954224e-01 -1.448311507701873779e-01 -4.334500432014465332e-01 8.456660062074661255e-02 -2.214880473911762238e-02 -2.888404726982116699e-01 -3.131994605064392090e-02 -8.530869334936141968e-02 1.736316084861755371e-02 -4.588374868035316467e-03 -5.796525999903678894e-02 7.708917371928691864e-03 7.554004341363906860e-02 -5.500559508800506592e-02 2.913978695869445801e-01 7.508379407227039337e-03 -1.101576983928680420e-01 -4.655129835009574890e-02 -2.668251991271972656e-01 -1.758918613195419312e-01 -1.629049330949783325e-01 3.904627636075019836e-02 8.584018051624298096e-02 -8.984480053186416626e-02 -2.728942930698394775e-01 2.204869538545608521e-01
-1.849361211061477661e-01 6.585168838500976562e-02 -2.677899599075317383e-01 3.203637525439262390e-02 -1.306216791272163391e-02 1.972920298576354980e-01 1.219683662056922913e-01 -1.351315081119537354e-01 -2.350309938192367554e-01 1.308765113353729248e-01 -3.025275282561779022e-02 8.822164684534072876e-02 -1.333515942096710205e-01 -3.356541320681571960e-02 -1.003318876028060913e-01 -2.494257390499114990e-01 1.674914658069610596e-01 1.108994111418724060e-01 1.083499491214752197e-01 -1.930601298809051514e-01 4.512791708111763000e-02 3.028903901576995850e-01 -3.473913669586181641e-01 3.459118539467453957e-03 -2.610242962837219238e-01 -5.555773153901100159e-02 -7.952602207660675049e-02 -2.736467123031616211e-01 -6.148299202322959900e-02 -3.935205042362213135e-01 -1.511869281530380249e-01 -8.048725873231887817e-02
-1.797369569540023804e-01 -3.102248609066009521e-01 1.608212105929851532e-02 -9.284150600433349609e-02 1.256569623947143555e-01 -2.606818974018096924e-01 2.147501856088638306e-01 -1.573665887117385864e-01 -2.871634662151336670e-01 3.576415777206420898e-02 5.861939862370491028e-02 7.699636043980717659e-04 -9.927266836166381836e-02 -1.182221993803977966e-01 -4.494309425354003906e-01 -1.576024591922760010e-01 1.148049384355545044e-01 1.554074138402938843e-01 1.379653578624129295e-03 -1.410201191902160645e-01 5.483019351959228516e-02 8.320944011211395264e-02 -1.856445968151092529e-01 2.127151936292648315e-01 -1.281671077013015747e-01 -2.910787165164947510e-01 2.608305960893630981e-02 -8.441755920648574829e-02 2.584699094295501709e-01 -1.874081641435623169e-01 1.104314327239990234e-01 -1.294142752885818481e-02
-1.457782536745071411e-01 -2.947711348533630371e-01 -1.441444605588912964e-01 -2.448805272579193115e-01 3.220289349555969238e-01 -7.875955104827880859e-02 3.288411498069763184e-01 -1.520978808403015137e-01 -2.708117961883544922e-01 1.563903838396072388e-01 3.403611481189727783e-02 -1.034375205636024475e-01 -1.883682012557983398e-01 4.101197421550750732e-02 -2.761748135089874268e-01 -9.843002259731292725e-02 4.461872950196266174e-02 1.564584225416183472e-01 -4.807201400399208069e-02 -1.990949660539627075e-01 1.212267503142356873e-01 -6.287781894207000732e-02 -9.768827259540557861e-02 1.586201190948486328e-01 -1.398418545722961426e-01 -1.087569370865821838e-01 1.595567762851715088e-01 -2.691588699817657471e-01 7.363849133253097534e-02 -2.247190773487091064e-01 -1.133016869425773621e-01 1.316752582788467407e-01
9.679009020328521729e-02 3.996058925986289978e-02 1.313157379627227783e-02 -1.995150744915008545e-01 3.878054320812225342e-01 -6.193074211478233337e-02 1.533119082450866699e-01 -1.464314907789230347e-01 -1.638949960470199585e-01 1.453215181827545166e-01 -1.518375426530838013e-01 4.270385205745697021e-02 -1.402904838323593140e-01 7.994927465915679932e-02 -2.739974260330200195e-01 -1.950435042381286621e-01 3.911217302083969116e-02 1.114472076296806335e-01 -1.765926033258438110e-01 -1.900410950183868408e-01 7.410967256873846054e-03 -2.280692309141159058e-01 -9.884239733219146729e-02 5.493858829140663147e-03 -3.113690614700317383e-01 2.784377709031105042e-02 8.716236799955368042e-02 -4.432908594608306885e-01 2.783718146383762360e-02 -1.539306342601776123e-01 -1.452898681163787842e-01 2.174917757511138916e-01
2.500719428062438965e-01 8.664400130510330200e-02 -1.517541259527206421e-01 -9.071993827819824219e-02 1.776661574840545654e-01 -3.154700398445129395e-01 -2.742586731910705566e-01 6.195550039410591125e-02 -1.507985871285200119e-02 1.266725957393646240e-01 1.625669002532958984e-01 2.127832919359207153e-02 4.691588226705789566e-03 1.598374545574188232e-01 -2.668212950229644775e-01 -3.509954735636711121e-02 1.214662194252014160e-01 1.976306922733783722e-02 2.915968894958496094e-01 6.707090884447097778e-03 3.077010810375213623e-01 7.834956049919128418e-02 -5.376602336764335632e-02 2.562907636165618896e-01 -1.495079100131988525e-01 -2.225303351879119873e-01 -1.809200793504714966e-01 1.242117658257484436e-01 1.679570376873016357e-01 -1.575991958379745483e-01 -3.226320147514343262e-01 -2.491080760955810547e-02
-5.091936886310577393e-02 1.981141716241836548e-01 -2.725063562393188477e-01 8.770053833723068237e-02 2.748919725418090820e-01 -3.009295165538787842e-01 -9.401240386068820953e-03 1.708462238311767578e-01 -1.877867728471755981e-01 -5.343484506011009216e-02 -5.949443951249122620e-02 1.422182619571685791e-01 1.275727003812789917e-01 -1.041741743683815002e-01 -1.422155350446701050e-01 -1.264395564794540405e-01 4.205036163330078125e-01 2.167637050151824951e-01 -2.215943112969398499e-02 -1.044762879610061646e-01 1.822419762611389160e-01 -1.418009847402572632e-01 1.340561453253030777e-02 1.717008799314498901e-01 7.333496958017349243e-02 -8.108879625797271729e-02 -3.890998959541320801e-01 -1.863058656454086304e-01 1.112089604139328003e-01 -3.101793117821216583e-03 -7.228470593690872192e-02 -1.473811864852905273e-01
-1.084151417016983032e-01 2.483692169189453125e-01 -1.189060434699058533e-01 -3.280996903777122498e-02 2.011972963809967041e-01 -1.133344247937202454e-01 -5.229569599032402039e-02 8.629915304481983185e-03 -7.798553910106420517e-03 2.223421186208724976e-01 -2.059986740350723267e-01 2.045299708843231201e-01 -7.006335258483886719e-02 -2.060899138450622559e-01 -9.632940590381622314e-02 3.766897916793823242e-01 2.312179207801818848e-01 2.194599509239196777e-01 1.187860816717147827e-01 -1.197899803519248962e-01 5.376854911446571350e-02 -2.538950648158788681e-03 -2.663083001971244812e-02 3.971554636955261230e-01 -8.904744684696197510e-02 -1.875014156103134155e-01 -1.456526219844818115e-01 -6.021855026483535767e-02 2.906197607517242432e-01 2.344457991421222687e-02 -5.070940032601356506e-02 2.756022512912750244e-01
1.636928506195545197e-02 1.648868173360824585e-01 -1.158026680350303650e-01 -1.494662910699844360e-01 1.788483113050460815e-01 -1.633347272872924805e-01 1.006793752312660217e-01 -7.429663091897964478e-02 2.131188511848449707e-01 2.469296753406524658e-02 4.881459474563598633e-02 -3.688822686672210693e-02 -2.180249243974685669e-01 1.870365887880325317e-01 -2.635313570499420166e-01 -1.648847758769989014e-01 -1.983258873224258423e-02 2.895171940326690674e-01 5.705375596880912781e-02 -1.951678693294525146e-01 1.247211359441280365e-03 -1.561348587274551392e-01 -2.836706638336181641e-01 -2.900635302066802979e-01 -1.850710213184356689e-01 -1.150180473923683167e-01 -4.092559218406677246e-01 1.978738754987716675e-01 1.287394762039184570e-01 -2.115121036767959595e-01 -5.911480262875556946e-02 8.417212404310703278e-03
-2.289494723081588745e-01 2.569075226783752441e-01 1.367300152778625488e-01 2.211201637983322144e-01 2.380143254995346069e-01 -1.895582070574164391e-03 1.832048594951629639e-01 3.740976154804229736e-01 -1.582244038581848145e-02 3.695539832115173340e-01 -4.766243323683738708e-02 1.324344985187053680e-02 -2.228822559118270874e-01 -1.440254151821136475e-01 -7.363408803939819336e-02 -4.542234912514686584e-02 5.802557617425918579e-02 1.950549334287643433e-01 8.994930982589721680e-02 -1.349448859691619873e-01 2.840561866760253906e-01 5.499009042978286743e-02 -1.527069658041000366e-01 2.635287642478942871e-01 1.113339364528656006e-01 -7.292853295803070068e-02 -1.448492854833602905e-01 -1.757333427667617798e-01 4.535549134016036987e-02 -1.456796973943710327e-01 -1.720454245805740356e-01 1.313820830546319485e-03
-4.272910952568054199e-02 2.437778413295745850e-01 -2.143235504627227783e-01 -1.913644373416900635e-01 1.750307679176330566e-01 -5.959882959723472595e-02 2.468210905790328979e-01 -7.061564922332763672e-02 7.844237238168716431e-02 2.127740681171417236e-01 7.688810676336288452e-02 2.097049653530120850e-01 4.923734813928604126e-02 -2.091254442930221558e-01 -2.271716594696044922e-01 2.865418493747711182e-01 -8.468280732631683350e-02 2.552372813224792480e-01 2.260831594467163086e-01 -5.783788114786148071e-02 -1.498568356037139893e-01 -8.237107843160629272e-02 -1.617570519447326660e-01 6.367081403732299805e-02 -2.211994975805282593e-01 -6.564270704984664917e-02 -1.748717576265335083e-01 -3.814458101987838745e-02 3.589895367622375488e-01 -1.816728711128234863e-01 -1.989094763994216919e-01 4.424372687935829163e-02
-1.148730963468551636e-01 -1.295895427465438843e-01 1.256259251385927200e-02 -3.947509229183197021e-01 3.048543259501457214e-02 -2.785118818283081055e-01 -2.206697687506675720e-02 -2.587435208261013031e-02 -2.664394974708557129e-01 -8.017556369304656982e-02 -7.946734875440597534e-02 -4.538485780358314514e-02 -4.905764013528823853e-03 -1.131917089223861694e-01 9.715629369020462036e-02 -1.100239828228950500e-01 3.521221131086349487e-02 1.734279394149780273e-01 2.443024963140487671e-01 -1.127179712057113647e-01 1.300662606954574585e-01 1.488149911165237427e-02 -4.336764663457870483e-02 -1.514078378677368164e-01 -4.821214377880096436e-01 -6.147329881787300110e-02 -1.890253275632858276e-01 1.004027798771858215e-01 1.871891021728515625e-01 8.845153450965881348e-02 -9.098721295595169067e-02 3.679302632808685303e-01
-1.081392168998718262e-01 1.333235353231430054e-01 -7.311635417863726616e-04 -1.310757100582122803e-01 -1.493604928255081177e-01 -1.334869265556335449e-01 4.167559370398521423e-02 1.087949052453041077e-01 -1.686732620000839233e-01 -7.797316461801528931e-02 2.319664955139160156e-01 1.160754356533288956e-02 -9.462413191795349121e-02 1.493974477052688599e-01 -3.576240837574005127e-01 -3.011426031589508057e-01 2.947346772998571396e-03 2.666644752025604248e-01 3.562631905078887939e-01 -1.740840636193752289e-02 2.501200735569000244e-01 5.838139727711677551e-02 -2.457263767719268799e-01 1.594126522541046143e-01 -1.665329784154891968e-01 -3.756973743438720703e-01 2.536841854453086853e-02 8.693759143352508545e-02 7.307463139295578003e-02 -4.966227710247039795e-02 -7.996249198913574219e-02 1.411699503660202026e-01
2.434904873371124268e-02 1.884119063615798950e-01 -1.727504283189773560e-01 6.407232582569122314e-02 2.796220481395721436e-01 -3.390732705593109131e-01 3.954052925109863281e-02 -1.281852871179580688e-01 -1.632884740829467773e-01 -8.706893771886825562e-02 5.698554217815399170e-02 2.818144857883453369e-01 1.084285601973533630e-01 1.704866066575050354e-02 -9.113185852766036987e-02 2.316430583596229553e-02 3.304653763771057129e-01 1.415253579616546631e-01 9.395718574523925781e-02 -5.933039356023073196e-03 2.053023725748062134e-01 -6.796496361494064331e-02 1.536179780960083008e-01 1.980853825807571411e-01 -1.307434290647506714e-01 -1.459213793277740479e-01 -4.898138642311096191e-01 -1.396281528286635876e-03 1.595915853977203369e-01 1.958798803389072418e-02 -1.699327975511550903e-01 1.627403125166893005e-02
2.105251187458634377e-03 1.960280723869800568e-02 -1.873400434851646423e-02 -3.084735274314880371e-01 1.343676745891571045e-01 5.371019616723060608e-02 -6.851834803819656372e-02 -1.574842482805252075e-01 4.672705382108688354e-02 6.253997236490249634e-02 -3.105465173721313477e-01 6.178290583193302155e-03 -4.783985018730163574e-01 -9.219801425933837891e-02 6.901408731937408447e-02 -1.659817695617675781e-01 1.672073751688003540e-01 1.530310958623886108e-01 -1.183702573180198669e-01 7.289549708366394043e-02 2.156510949134826660e-01 -1.129345893859863281e-01 -1.594960540533065796e-01 4.214205443859100342e-01 -2.093455344438552856e-01 -3.761289268732070923e-02 -2.134784758090972900e-01 -1.362503971904516220e-02 1.109520792961120605e-01 -1.075391992926597595e-01 -1.741065382957458496e-01 -5.687920004129409790e-02
1.506188418716192245e-02 -1.161984354257583618e-01 -7.796148955821990967e-02 -1.811523362994194031e-02 1.575733870267868042e-01 -9.976435452699661255e-02 3.167960941791534424e-01 -1.616011112928390503e-01 -1.145088374614715576e-01 2.284543514251708984e-01 2.007487602531909943e-02 2.355269044637680054e-01 -8.035488426685333252e-02 4.569233953952789307e-02 -1.518965214490890503e-01 -2.668943107128143311e-01 -2.470837789587676525e-04 1.901807636022567749e-01 3.945992887020111084e-02 4.748379811644554138e-02 -1.424529105424880981e-01 5.473762378096580505e-02 -6.353660672903060913e-02 2.926223278045654297e-01 -3.964720666408538818e-01 1.537457387894392014e-02 -4.237340986728668213e-01 -1.850385516881942749e-01 1.177117880433797836e-02 -1.707279235124588013e-01 3.486469760537147522e-02 1.998143345117568970e-01
-7.722037285566329956e-02 1.741190105676651001e-01 -2.660836279392242432e-01 -6.676557008177042007e-03 2.424473315477371216e-01 -1.234586164355278015e-01 2.206993997097015381e-01 -5.648963153362274170e-02 -2.521900236606597900e-01 -7.373264431953430176e-02 -1.887427866458892822e-01 -6.818508356809616089e-02 -3.210987523198127747e-02 -8.837288245558738708e-03 -4.916909337043762207e-02 -1.869164556264877319e-01 -1.586794406175613403e-01 2.667050957679748535e-01 3.051117360591888428e-01 4.930704459547996521e-02 -5.077323317527770996e-02 1.081387549638748169e-01 1.030100043863058090e-02 -1.575168669223785400e-01 1.189387366175651550e-01 -2.413187623023986816e-01 -7.279001176357269287e-02 7.204475253820419312e-02 1.186603754758834839e-01 -1.952735334634780884e-02 -5.001232028007507324e-01 -2.017401754856109619e-01
-2.052655816078186035e-01 -7.018221169710159302e-02 -8.298896253108978271e-02 -2.424366027116775513e-01 -1.239634305238723755e-02 -5.270088091492652893e-02 1.987853646278381348e-01 -2.232770621776580811e-02 1.490485817193984985e-01 4.067350924015045166e-01 2.058535218238830566e-01 -9.269919246435165405e-02 1.389678865671157837e-01 -8.976284414529800415e-02 6.453810632228851318e-02 -2.175885289907455444e-01 2.545321583747863770e-01 1.343951374292373657e-01 1.473300009965896606e-01 -1.060134768486022949e-01 1.186791732907295227e-01 2.733093686401844025e-02 -2.631985843181610107e-01 1.229189932346343994e-01 -2.315527647733688354e-01 -9.706726670265197754e-02 -2.225104421377182007e-01 -2.335020899772644043e-01 2.128649204969406128e-01 2.263076752424240112e-01 -8.050669729709625244e-02 2.043199390172958374e-01
-8.237033337354660034e-02 -2.627187073230743408e-01 -2.597454190254211426e-01 -1.912835240364074707e-01 1.572788655757904053e-01 1.544459462165832520e-01 1.056936308741569519e-01 -1.915564388036727905e-01 -2.957391440868377686e-01 3.699154853820800781e-01 -2.419442534446716309e-01 -9.923548996448516846e-02 -5.111948028206825256e-02 2.125040441751480103e-01 -9.502672404050827026e-02 1.633818726986646652e-03 7.735522836446762085e-02 4.150395467877388000e-02 8.255740255117416382e-02 -2.504755854606628418e-01 -1.840971037745475769e-02 1.013547182083129883e-01 -3.231561183929443359e-01 -3.412199672311544418e-03 -2.837036550045013428e-01 -2.375600636005401611e-01 -1.039614677429199219e-01 -1.280419975519180298e-01 2.829958871006965637e-02 -9.996304661035537720e-02 -1.097959093749523163e-02 8.271314203739166260e-02
9.796713292598724365e-02 -6.383850425481796265e-02 -3.633988201618194580e-01 4.900391399860382080e-02 3.670524656772613525e-01 -1.660399436950683594e-01 5.399274826049804688e-02 -1.351918876171112061e-01 6.799814850091934204e-02 1.642847955226898193e-01 1.562810391187667847e-01 9.567774832248687744e-02 -1.181098744273185730e-01 -7.956682145595550537e-02 -2.443150579929351807e-01 -1.435983628034591675e-01 -9.223544597625732422e-02 4.442757740616798401e-02 3.142703175544738770e-01 -2.474143952131271362e-01 1.880862861871719360e-01 -1.423726677894592285e-01 4.253344610333442688e-02 1.846556812524795532e-01 -7.190471142530441284e-02 -1.527233868837356567e-01 -3.910956978797912598e-01 1.253366023302078247e-01 -1.586936227977275848e-02 1.860227882862091064e-01 -2.763441763818264008e-02 -8.832812309265136719e-02
-2.235738188028335571e-01 3.510295450687408447e-01 1.197260022163391113e-01 2.556120455265045166e-01 1.375497281551361084e-01 -1.076596602797508240e-01 -5.693351104855537415e-02 -8.408661931753158569e-02 -2.322356104850769043e-01 4.479414597153663635e-02 2.899860776960849762e-02 5.738241225481033325e-02 -2.306169271469116211e-01 2.873407443985342979e-03 -4.530230909585952759e-02 -1.936822086572647095e-01 2.330684512853622437e-01 1.313921958208084106e-01 4.206212759017944336e-01 2.028914391994476318e-01 8.543273434042930603e-03 -1.209244355559349060e-01 -1.174891591072082520e-01 -4.351554438471794128e-03 -1.101654693484306335e-01 -1.913913786411285400e-01 -1.679137647151947021e-01 -9.650591015815734863e-02 2.263730168342590332e-01 -1.391205638647079468e-01 -7.809534668922424316e-02 2.688934206962585449e-01
-1.433017104864120483e-01 7.951008528470993042e-02 -2.995257079601287842e-01 -2.812355160713195801e-01 -5.258778110146522522e-02 -7.758634537458419800e-02 -1.394991874694824219e-01 8.455976843833923340e-02 -1.628301478922367096e-02 2.246408015489578247e-01 -1.842586323618888855e-02 -1.766642183065414429e-01 7.766959071159362793e-02 -1.777711957693099976e-01 -9.253819473087787628e-03 1.081433817744255066e-01 3.698607534170150757e-02 -4.387583583593368530e-02 3.152607679367065430e-01 -2.596660256385803223e-01 3.217175006866455078e-01 -2.305709570646286011e-01 -4.723842442035675049e-02 1.584541946649551392e-01 -3.237729892134666443e-02 6.460416316986083984e-02 -4.388629198074340820e-01 4.667247459292411804e-02 9.361887723207473755e-02 -9.692701697349548340e-02 -2.532136142253875732e-01 2.921214886009693146e-02
2.627519704401493073e-02 -1.033830940723419189e-01 -1.515861153602600098e-01 -2.437135130167007446e-01 1.524218171834945679e-01 7.750377058982849121e-02 1.846062541007995605e-01 -4.058805294334888458e-03 -1.693487763404846191e-01 -2.265492975711822510e-01 -2.685822248458862305e-01 4.908454790711402893e-02 -1.398380100727081299e-01 -1.489422470331192017e-01 -3.802602589130401611e-01 -1.645287573337554932e-01 -8.737515308894217014e-04 -1.496868133544921875e-01 1.365033388137817383e-01 -1.502965688705444336e-01 2.678055502474308014e-02 -9.499121457338333130e-02 -1.944983005523681641e-01 2.406293712556362152e-02 -1.334833055734634399e-01 -1.483876258134841919e-01 -3.112668097019195557e-01 2.211447507143020630e-01 3.300358355045318604e-01 1.466230601072311401e-01 -1.883004605770111084e-01 -1.080307513475418091e-01
-3.783488646149635315e-02 -2.463881820440292358e-01 -5.019328743219375610e-02 -1.960033625364303589e-01 2.315689027309417725e-01 -2.100708037614822388e-01 -2.232739329338073730e-02 7.607825100421905518e-02 -3.120724856853485107e-01 2.157550752162933350e-01 -5.267845932394266129e-03 -1.195989996194839478e-01 -7.849955558776855469e-02 -7.198755443096160889e-02 6.783607602119445801e-02 -3.770046308636665344e-02 -1.900733709335327148e-01 1.494446396827697754e-01 2.021600306034088135e-01 -3.697078675031661987e-02 2.586827576160430908e-01 -5.444287508726119995e-02 3.569289401639252901e-04 -1.972619891166687012e-01 -4.071432054042816162e-01 -1.710706055164337158e-01 -1.677945107221603394e-01 -7.164000719785690308e-02 2.164150476455688477e-01 1.518874615430831909e-01 1.702543199062347412e-01 2.838058471679687500e-01
-1.551335901021957397e-01 1.506105512380599976e-01 -1.841781735420227051e-01 -1.333516687154769897e-01 -6.324361264705657959e-02 -2.527349628508090973e-02 5.860857665538787842e-02 5.000104662030935287e-03 -3.128071725368499756e-01 -5.116926506161689758e-02 1.922237277030944824e-01 -9.276550263166427612e-02 -1.508322358131408691e-01 1.745088994503021240e-01 -1.378958374261856079e-01 -2.488783746957778931e-01 4.041579738259315491e-02 2.884980738162994385e-01 4.535449147224426270e-01 1.148795560002326965e-01 -6.451312452554702759e-02 3.748089447617530823e-02 -2.807404994964599609e-01 2.176463007926940918e-01 -2.853092551231384277e-01 -9.872055798768997192e-02 7.357496302574872971e-03 -1.228563264012336731e-01 -1.526628732681274414e-01 -1.867754757404327393e-01 -5.097683891654014587e-02 1.032692417502403259e-01
-1.516468264162540436e-02 2.240031771361827850e-02 -6.440070271492004395e-02 -6.267860066145658493e-03 -5.590445920825004578e-02 6.088623404502868652e-02 1.616261452436447144e-01 2.051940411329269409e-01 5.855576018802821636e-04 1.512942016124725342e-01 -8.218421787023544312e-02 -1.338529884815216064e-01 -2.468025684356689453e-02 -1.203448176383972168e-01 -8.688896894454956055e-02 -1.829250305891036987e-01 -1.096444427967071533e-01 1.437054872512817383e-01 -9.164014458656311035e-02 -6.659032404422760010e-02 2.771433293819427490e-01 -1.195987090468406677e-01 -3.138276636600494385e-01 -5.010711774230003357e-02 -2.416990399360656738e-01 -4.461617171764373779e-01 -1.646584570407867432e-01 2.867787517607212067e-02 3.639200329780578613e-01 -4.605787992477416992e-02 -3.678918480873107910e-01 -1.530485600233078003e-01
-8.364601433277130127e-02 -4.348242655396461487e-03 3.513221815228462219e-02 -1.669664867222309113e-02 1.430959254503250122e-01 1.580724716186523438e-01 1.181786358356475830e-01 -9.158949553966522217e-02 -1.531002670526504517e-01 4.979757368564605713e-01 -2.085802108049392700e-01 1.958200894296169281e-02 -1.099416241049766541e-01 -1.996316015720367432e-01 -5.375041812658309937e-02 -2.170505523681640625e-01 -1.361947208642959595e-01 1.027837023138999939e-01 -4.310557991266250610e-02 -2.686742842197418213e-01 9.775391221046447754e-02 1.959521323442459106e-01 -2.331044673919677734e-01 -9.607541561126708984e-02 -2.640975415706634521e-01 -7.710663229227066040e-02 -1.238402277231216431e-01 -2.206810116767883301e-01 2.309569120407104492e-01 -9.654833376407623291e-02 -1.860487312078475952e-01 -2.339228540658950806e-01
-1.619642823934555054e-01 -6.792513281106948853e-02 -9.364844113588333130e-02 -3.322221040725708008e-01 2.845552861690521240e-01 -5.604486167430877686e-02 1.477060317993164062e-01 3.143263608217239380e-02 -2.045126259326934814e-01 -2.572337863966822624e-03 -2.187506705522537231e-01 4.639144241809844971e-02 -8.592939004302024841e-03 -2.948077768087387085e-02 -2.362618893384933472e-01 -1.183183565735816956e-01 -3.707546740770339966e-02 5.752482414245605469e-01 1.947980374097824097e-01 -8.028038591146469116e-02 1.390608400106430054e-01 1.479814350605010986e-01 4.287725314497947693e-02 1.307407319545745850e-01 -2.447124198079109192e-02 -1.140074878931045532e-01 2.958963438868522644e-02 -2.266293019056320190e-01 -6.788490712642669678e-02 -7.276266813278198242e-02 1.745400428771972656e-01 -1.935258954763412476e-01
-1.490724533796310425e-01 -1.666844822466373444e-02 -2.308253049850463867e-01 -8.416049182415008545e-02 4.736877381801605225e-01 1.893787272274494171e-02 1.641830652952194214e-01 -2.633765935897827148e-01 -1.974535584449768066e-01 5.858521908521652222e-02 -5.889108404517173767e-02 4.847559332847595215e-02 -1.225082650780677795e-01 -3.123057447373867035e-02 3.696994110941886902e-02 9.141329675912857056e-02 1.386475861072540283e-01 2.733557820320129395e-01 -2.074396423995494843e-02 -3.466775119304656982e-01 2.939627878367900848e-02 -2.685893476009368896e-01 1.192922443151473999e-01 1.528489738702774048e-01 -1.054298356175422668e-01 -1.691749542951583862e-01 -7.354676723480224609e-03 -1.174248680472373962e-01 -9.379214048385620117e-02 1.038890704512596130e-01 -2.095759361982345581e-01 2.826289236545562744e-01
-1.362694799900054932e-01 2.914555929601192474e-02 -1.039118766784667969e-01 -1.081675589084625244e-01 2.637753786984831095e-04 4.486362263560295105e-02 1.074389740824699402e-01 -1.248869150876998901e-01 -2.867992222309112549e-01 4.084023535251617432e-01 1.323257386684417725e-01 -6.100809574127197266e-02 -2.179825454950332642e-01 1.810281723737716675e-01 -1.472891401499509811e-02 -4.351102979853749275e-04 4.252972826361656189e-02 -4.770004749298095703e-02 -5.133021622896194458e-02 -1.921341121196746826e-01 3.498478531837463379e-01 1.601963192224502563e-01 -3.405093252658843994e-01 1.632132679224014282e-01 -2.229195833206176758e-01 9.965357929468154907e-02 -3.381370902061462402e-01 -4.568558931350708008e-02 7.572616636753082275e-02 -1.965232789516448975e-01 -9.160316735506057739e-02 1.227876469492912292e-01
-3.344229757785797119e-01 -1.870442926883697510e-01 3.564567491412162781e-02 -1.850200146436691284e-01 1.783766299486160278e-01 -2.240765690803527832e-01 8.056125044822692871e-02 1.640579551458358765e-01 -2.432945221662521362e-01 1.436132285743951797e-02 -2.815273962914943695e-02 8.718580007553100586e-02 -1.442202031612396240e-01 -1.272263973951339722e-01 8.604452013969421387e-02 -6.561143696308135986e-02 1.647565513849258423e-01 3.330555260181427002e-01 -1.791139319539070129e-02 -1.385332942008972168e-01 5.138174444437026978e-02 -2.644801512360572815e-02 -1.066650748252868652e-01 2.587624788284301758e-01 -2.888227701187133789e-01 -2.491612285375595093e-01 8.547906577587127686e-02 -2.676168382167816162e-01 2.641481757164001465e-01 -1.320130825042724609e-01 -4.508379101753234863e-02 -1.812027841806411743e-01
-1.460477150976657867e-02 2.308963090181350708e-01 -8.617454767227172852e-02 -7.356236129999160767e-02 2.096736282110214233e-01 -1.767268180847167969e-01 -4.026722535490989685e-02 -4.445302765816450119e-03 -2.636204957962036133e-01 -1.186091750860214233e-01 2.408155985176563263e-02 -6.880584359169006348e-02 2.508725225925445557e-01 -8.238147944211959839e-02 -1.281882375478744507e-01 -2.242991477251052856e-01 1.829940825700759888e-01 8.142201602458953857e-02 3.197304904460906982e-01 3.039667755365371704e-02 2.256615757942199707e-01 -1.925191581249237061e-01 -2.763563096523284912e-01 3.039344027638435364e-02 7.321942597627639771e-02 -3.889214694499969482e-01 6.159796565771102905e-02 -2.398251891136169434e-01 -5.450952798128128052e-02 -2.931684255599975586e-01 -1.141841262578964233e-01 5.491328611969947815e-02
-3.258102387189865112e-02 1.470365375280380249e-01 -4.811124876141548157e-02 8.283302187919616699e-02 -2.376805245876312256e-02 -1.927915364503860474e-01 -1.315111070871353149e-01 3.027887828648090363e-02 -8.139184117317199707e-02 -1.278025954961776733e-01 2.022486329078674316e-01 1.580115854740142822e-01 -2.526308298110961914e-01 -1.359997391700744629e-01 -9.861984103918075562e-02 -2.057440876960754395e-01 -2.196318469941616058e-02 4.218091070652008057e-01 4.571382105350494385e-01 -4.359237849712371826e-02 1.903940439224243164e-01 -8.436110615730285645e-02 -8.146344125270843506e-02 1.473400741815567017e-01 -1.145744025707244873e-01 -4.242829382419586182e-01 3.365001408383250237e-03 1.564216054975986481e-02 6.549483537673950195e-02 -1.199788674712181091e-01 -4.484415054321289062e-02 1.179170906543731689e-01
-3.234395384788513184e-02 7.990806549787521362e-02 1.371603459119796753e-01 1.799919754266738892e-01 3.207135498523712158e-01 -5.933512002229690552e-02 1.012499779462814331e-01 1.538450643420219421e-02 -1.394592076539993286e-01 1.292616128921508789e-02 2.658731862902641296e-02 -7.066307216882705688e-02 -7.536213845014572144e-02 -6.011814624071121216e-02 -1.093102172017097473e-01 -3.333621323108673096e-01 -2.520309761166572571e-02 2.830128371715545654e-01 1.102178022265434265e-01 3.172706812620162964e-02 3.476739302277565002e-02 4.959882423281669617e-02 -1.829907596111297607e-01 1.608754992485046387e-01 -8.336177468299865723e-02 -2.760919034481048584e-01 1.685624122619628906e-01 -1.246893331408500671e-01 7.171130180358886719e-02 -2.389675676822662354e-01 -5.384812355041503906e-01 1.747446358203887939e-01
[truncated: 3,280,559 more chars]
