# Supplementary material for: The Language of Innovation
Source: PLoS One. 2020 Apr 30;15(4):e0230107. doi: 10.1371/journal.pone.0230107 (PMC7194493; doi:10.1371/journal.pone.0230107)
Supplement: S14 File — (GZ) [file pone.0230107.s014.tar.gz › 1992-1996/V2Run_1_VS_4500_embeddings1992-1996ED32.txt]

-3.869740664958953857e-02 -6.330211460590362549e-02 -3.422452136874198914e-02 -3.026547729969024658e-01 -3.081164062023162842e-01 1.724866479635238647e-01 -3.070581471547484398e-03 -9.806526452302932739e-02 -8.507444709539413452e-02 6.588073074817657471e-02 -1.668502762913703918e-02 -1.034180447459220886e-01 6.710895337164402008e-03 -3.134649097919464111e-01 -1.528049702756106853e-03 3.642544522881507874e-02 2.575730346143245697e-02 -2.856222689151763916e-01 -1.203707680106163025e-01 2.566613256931304932e-01 9.820063598453998566e-03 -7.425278425216674805e-02 4.135558009147644043e-02 2.222673892974853516e-01 -9.532954543828964233e-03 -8.208713680505752563e-02 -1.847173720598220825e-01 -1.312230527400970459e-01 -4.742607474327087402e-01 -7.520854473114013672e-02 -3.035126924514770508e-01 2.121916115283966064e-01
-1.425311118364334106e-01 3.119567874819040298e-03 2.310043759644031525e-02 4.663850739598274231e-02 -3.623212277889251709e-01 -1.746105775237083435e-02 -3.541954234242439270e-02 2.614746987819671631e-01 9.370770305395126343e-02 -2.984564602375030518e-01 -3.656131774187088013e-02 5.796829238533973694e-02 -1.612728089094161987e-02 -2.562417089939117432e-01 6.624656170606613159e-02 1.586082205176353455e-02 -1.371763497591018677e-01 -1.353298574686050415e-01 8.089060336351394653e-02 1.481441557407379150e-01 -2.341615222394466400e-02 -1.226122006773948669e-01 -1.020629554986953735e-01 2.559337317943572998e-01 -1.333954185247421265e-01 -1.446886360645294189e-01 -2.656961381435394287e-01 -9.436548501253128052e-02 -1.398152112960815430e-01 3.195459768176078796e-02 -4.847849309444427490e-01 -2.677870392799377441e-01
-2.927298843860626221e-01 -3.044944107532501221e-01 1.865879595279693604e-01 1.119519248604774475e-01 -1.843235194683074951e-01 1.755888909101486206e-01 4.171491786837577820e-02 5.201289430260658264e-02 -2.602510154247283936e-02 9.165529906749725342e-02 -2.564260661602020264e-01 9.006716310977935791e-02 2.839622199535369873e-01 -3.296123445034027100e-02 2.013140171766281128e-02 9.085632115602493286e-02 3.425419330596923828e-01 -1.559795141220092773e-01 -1.308314353227615356e-01 6.562951952219009399e-02 3.735673055052757263e-02 -1.621098518371582031e-01 5.772914364933967590e-02 3.283892869949340820e-01 1.342656612396240234e-01 6.388678401708602905e-02 -9.681580960750579834e-02 -2.034659534692764282e-01 -2.110401839017868042e-01 1.020285300910472870e-02 -2.284242659807205200e-01 -2.450105845928192139e-01
-1.305261347442865372e-02 -1.774076521396636963e-01 2.312130331993103027e-01 -1.203235797584056854e-02 -4.104067385196685791e-01 -2.563584409654140472e-02 -1.080925390124320984e-01 4.002802819013595581e-02 -1.005641520023345947e-01 1.702933460474014282e-01 3.597017750144004822e-02 -8.052962832152843475e-03 3.018353581428527832e-01 -1.541417241096496582e-01 -1.562975160777568817e-02 1.951106078922748566e-02 5.582946538925170898e-02 -2.239832729101181030e-01 1.576183587312698364e-01 2.210328131914138794e-01 1.499011218547821045e-01 -2.006392627954483032e-01 -1.484098881483078003e-01 9.836757928133010864e-02 1.475922167301177979e-01 1.956232935190200806e-01 -2.288781702518463135e-01 -1.022317558526992798e-01 -3.634684085845947266e-01 -4.748664423823356628e-02 -2.397301793098449707e-01 -2.006938457489013672e-01
4.870000481605529785e-02 1.288565900176763535e-02 1.115960702300071716e-01 2.817038595676422119e-01 -3.064532876014709473e-01 9.269749373197555542e-02 -2.082240581512451172e-01 -7.272730767726898193e-02 -2.677270174026489258e-01 1.815903633832931519e-01 8.963444270193576813e-03 2.573941051959991455e-01 2.488421052694320679e-01 -1.450762450695037842e-01 -3.782939910888671875e-02 7.049410045146942139e-02 3.145542442798614502e-01 -8.972312510013580322e-02 2.581737637519836426e-01 1.064394339919090271e-01 2.126553207635879517e-01 -2.857319116592407227e-01 1.213119551539421082e-01 -1.669734269380569458e-01 -1.925996541976928711e-01 1.077702268958091736e-02 -1.975006759166717529e-01 -6.096464395523071289e-02 -1.102992817759513855e-01 7.415822148323059082e-02 -2.033382505178451538e-01 -2.754081971943378448e-02
1.070578172802925110e-01 3.321008011698722839e-02 1.566300988197326660e-01 -4.080398753285408020e-02 1.075298264622688293e-01 1.760278791189193726e-01 -5.479917675256729126e-02 -3.176856935024261475e-01 -1.686409562826156616e-01 -1.152122169733047485e-01 1.050876677036285400e-01 3.153408765792846680e-01 -4.656323418021202087e-02 -4.959034919738769531e-02 8.113852702081203461e-03 2.424828410148620605e-01 2.158517539501190186e-01 -1.379900872707366943e-01 -1.637294441461563110e-01 -4.242798313498497009e-02 1.052974071353673935e-02 -4.623443186283111572e-01 -1.885399669408798218e-01 1.944397687911987305e-01 -1.672369688749313354e-01 -1.023340523242950439e-01 2.656474895775318146e-02 -4.430197551846504211e-02 -1.010090485215187073e-01 3.564439341425895691e-02 -3.926763534545898438e-01 -1.040637195110321045e-01
-7.608115673065185547e-02 3.369709476828575134e-02 2.007147967815399170e-01 5.484930053353309631e-02 -3.294750452041625977e-01 -2.289553917944431305e-02 -1.490202248096466064e-01 2.827917635440826416e-01 -1.378410756587982178e-01 -4.249377176165580750e-02 8.627084642648696899e-02 1.631603091955184937e-01 1.883019059896469116e-01 -1.544728130102157593e-01 1.281747072935104370e-01 3.443973064422607422e-01 2.507148385047912598e-01 -1.653370112180709839e-01 -2.157712727785110474e-01 -5.555417761206626892e-02 1.294244080781936646e-01 3.432105109095573425e-02 -1.125057190656661987e-01 2.256438881158828735e-01 -2.882982194423675537e-01 -1.256333142518997192e-01 -1.927762776613235474e-01 -3.126952350139617920e-01 -8.050384372472763062e-02 8.089147508144378662e-02 -1.390403360128402710e-01 4.196896776556968689e-02
-4.810470715165138245e-02 -4.647398367524147034e-02 2.740974426269531250e-01 5.740704759955406189e-02 -3.351075649261474609e-01 1.401582956314086914e-01 1.944769471883773804e-01 -4.617334902286529541e-02 -8.610132336616516113e-02 4.549638554453849792e-02 -4.798243194818496704e-02 1.011644303798675537e-01 3.045145571231842041e-01 -2.336622914299368858e-03 2.109704315662384033e-01 4.170197248458862305e-02 2.119679301977157593e-01 -9.238553047180175781e-02 -1.111393645405769348e-01 -9.976138174533843994e-02 -1.937722861766815186e-01 -2.274381965398788452e-01 -7.695462554693222046e-02 -1.714405976235866547e-02 5.868600681424140930e-02 8.554004132747650146e-03 -2.411598861217498779e-01 7.126640528440475464e-02 -3.203561902046203613e-01 -1.153375115245580673e-02 -4.555221199989318848e-01 -1.895447075366973877e-01
1.399043202400207520e-01 -3.835089132189750671e-02 1.984355300664901733e-01 9.109856933355331421e-02 -2.486678361892700195e-01 -6.413069367408752441e-02 -1.653458327054977417e-01 1.859768331050872803e-01 -2.914045751094818115e-01 -4.043683409690856934e-02 -3.035973608493804932e-01 3.147988021373748779e-01 -1.678849756717681885e-01 -7.747092097997665405e-02 7.903248071670532227e-02 2.274464070796966553e-01 1.407817304134368896e-01 -2.901566028594970703e-01 -1.167510151863098145e-01 2.130510956048965454e-01 -1.409796178340911865e-01 -9.920892864465713501e-02 -1.237968951463699341e-01 1.449657827615737915e-01 -1.956422477960586548e-01 -3.189569339156150818e-02 -1.834294199943542480e-01 -9.046741575002670288e-02 -2.500111758708953857e-01 4.122300073504447937e-02 -1.147892698645591736e-01 -2.140632271766662598e-01
-2.527296356856822968e-02 2.176687866449356079e-01 6.879813224077224731e-02 3.289976418018341064e-01 -3.005845546722412109e-01 -1.274817138910293579e-01 6.372910737991333008e-02 7.732519507408142090e-02 -2.928067147731781006e-01 -1.395392604172229767e-02 -2.199331820011138916e-01 -4.800660908222198486e-02 5.645514465868473053e-03 -2.107548564672470093e-01 1.386279314756393433e-01 -1.842562705278396606e-01 1.603413075208663940e-01 -1.794018447399139404e-01 8.521603792905807495e-02 1.599825471639633179e-01 -1.471679955720901489e-01 -1.862388551235198975e-01 1.080066649592481554e-04 2.712665200233459473e-01 -2.879295051097869873e-01 3.128023445606231689e-02 -1.064752265810966492e-01 -1.502291411161422729e-01 -2.013878524303436279e-02 1.018841192126274109e-01 -3.714262843132019043e-01 -3.052762150764465332e-02
5.315361171960830688e-02 2.892538607120513916e-01 -1.376859657466411591e-02 3.153115510940551758e-02 -3.269907832145690918e-01 -2.123484015464782715e-01 1.066390424966812134e-02 -1.491791475564241409e-02 -1.721917688846588135e-01 -1.342696249485015869e-01 -1.700828969478607178e-01 1.621286422014236450e-01 9.450238198041915894e-02 -7.249671220779418945e-02 2.773821949958801270e-01 2.242344468832015991e-01 1.245809197425842285e-01 1.294642686843872070e-01 9.489249438047409058e-02 1.975358724594116211e-01 -1.522022881545126438e-03 -1.449495255947113037e-01 3.209431767463684082e-01 2.050405591726303101e-01 -1.637313365936279297e-01 -1.045785397291183472e-01 -1.419692188501358032e-01 -1.258772015571594238e-01 -9.863267838954925537e-02 1.401422768831253052e-01 -3.977550566196441650e-01 -8.935205638408660889e-02
9.796338528394699097e-02 1.749645471572875977e-01 4.042491912841796875e-01 3.667076677083969116e-02 -1.799012571573257446e-01 -9.015536308288574219e-02 -1.924619376659393311e-01 -1.110078841447830200e-01 7.909350097179412842e-02 1.255076378583908081e-01 -1.343639343976974487e-01 -6.562419235706329346e-02 1.151075810194015503e-01 -1.057539135217666626e-01 1.736966967582702637e-01 1.269976943731307983e-01 3.198747634887695312e-01 -5.897197127342224121e-02 -7.837331295013427734e-02 -3.012854978442192078e-02 -7.835116237401962280e-02 5.575185269117355347e-02 2.805412933230400085e-02 6.035287305712699890e-02 7.951404899358749390e-02 1.163867041468620300e-01 -1.299895793199539185e-01 -1.727306842803955078e-01 -4.354003965854644775e-01 1.029258370399475098e-01 -4.275715351104736328e-01 -1.181539297103881836e-01
-1.326530575752258301e-01 4.008806869387626648e-02 2.558965086936950684e-01 8.167920261621475220e-02 -4.493421688675880432e-02 8.873111754655838013e-02 -1.898383349180221558e-01 2.047317475080490112e-01 7.083741575479507446e-02 1.699204146862030029e-01 -1.568732708692550659e-01 1.688519716262817383e-01 9.763147681951522827e-02 8.734886348247528076e-02 7.830788381397724152e-03 2.467780373990535736e-02 2.929796576499938965e-01 -1.736941933631896973e-01 -5.877551436424255371e-02 7.383351027965545654e-02 -1.556624770164489746e-01 -3.604512810707092285e-01 -2.767772413790225983e-02 1.430400758981704712e-01 3.812156245112419128e-02 1.178269907832145691e-01 -3.988116383552551270e-01 -2.434575259685516357e-01 -3.741265833377838135e-01 -2.730650641024112701e-02 -9.828378260135650635e-02 -1.778270602226257324e-01
-2.915001660585403442e-02 -1.373302191495895386e-01 1.880412846803665161e-01 2.869442477822303772e-02 -5.880595743656158447e-02 -2.878277003765106201e-01 -2.337587252259254456e-02 -1.654155850410461426e-01 -2.512655220925807953e-02 -6.172787863761186600e-03 -2.997652292251586914e-01 2.414167672395706177e-01 -1.193455755710601807e-01 -9.817852079868316650e-02 2.299642711877822876e-01 3.736158907413482666e-01 8.474354445934295654e-02 -2.146861851215362549e-01 -8.296084403991699219e-02 2.013920694589614868e-01 -1.708474904298782349e-01 -1.149653494358062744e-01 -1.802253276109695435e-01 2.354688495397567749e-01 -2.693381346762180328e-02 -8.365904912352561951e-03 -2.178655564785003662e-01 -2.945391274988651276e-02 -1.181607618927955627e-01 -1.217324063181877136e-01 -3.578291833400726318e-01 -1.665365248918533325e-01
9.172350168228149414e-02 1.001610979437828064e-01 1.265438646078109741e-01 1.670990586280822754e-01 -3.464297354221343994e-01 -2.174403984099626541e-03 -1.705237925052642822e-01 2.160795405507087708e-02 1.510685309767723083e-02 -1.028484478592872620e-02 -3.942590057849884033e-01 7.039318978786468506e-02 2.825556993484497070e-01 -7.544546574354171753e-02 5.109578371047973633e-02 1.184083446860313416e-01 2.434821613132953644e-02 -2.740522623062133789e-01 -9.230575710535049438e-02 -6.373598426580429077e-02 3.108744621276855469e-01 -3.665549755096435547e-01 -4.805457592010498047e-02 4.036970064043998718e-02 1.118306163698434830e-02 2.389979809522628784e-01 -1.301269084215164185e-01 4.403792694211006165e-02 -1.312192082405090332e-01 6.926494091749191284e-02 -3.212702274322509766e-01 2.433926425874233246e-02
8.179856091737747192e-02 -2.475735731422901154e-02 1.650470793247222900e-01 1.766331028193235397e-03 6.178308278322219849e-02 9.603273123502731323e-02 6.828393042087554932e-02 -3.593822717666625977e-01 -1.214580759406089783e-01 -1.237681731581687927e-01 4.575778171420097351e-02 6.788598746061325073e-02 -4.365198686718940735e-02 -2.988745868206024170e-01 5.303630605340003967e-02 1.178692746907472610e-02 1.941174119710922241e-01 -3.368570655584335327e-02 -2.633847892284393311e-01 6.635091453790664673e-02 2.065885365009307861e-01 -1.187349297106266022e-02 -1.751061975955963135e-01 7.900663465261459351e-02 -2.598124444484710693e-01 1.647046357393264771e-01 -1.942477375268936157e-01 -4.758079648017883301e-01 -2.519388198852539062e-01 2.080496251583099365e-01 -1.682351082563400269e-01 -3.883080184459686279e-02
-6.664370000362396240e-02 -1.043321788311004639e-01 2.973623573780059814e-01 -9.929924272000789642e-03 -2.231175154447555542e-01 -1.179942041635513306e-01 5.311794206500053406e-02 1.975504308938980103e-02 -5.450400710105895996e-02 2.782651484012603760e-01 -1.692183762788772583e-01 1.374044418334960938e-01 1.193794906139373779e-01 2.992372587323188782e-02 -1.690172031521797180e-02 -1.065465994179248810e-02 2.730220854282379150e-01 4.650151729583740234e-02 1.299709379673004150e-01 -1.508068889379501343e-01 -2.721436321735382080e-02 -1.128921434283256531e-01 -1.700714230537414551e-01 1.716401875019073486e-01 -6.907478719949722290e-02 8.816261589527130127e-02 1.190012320876121521e-02 -2.831507325172424316e-01 -3.940334618091583252e-01 1.578744947910308838e-01 -3.909036517143249512e-01 -2.677888274192810059e-01
-6.856022030115127563e-02 -2.416378557682037354e-01 1.310682594776153564e-01 2.915846649557352066e-03 -1.028235480189323425e-01 1.314089149236679077e-01 -1.873560100793838501e-01 7.654953002929687500e-02 -2.476869970560073853e-01 1.451535522937774658e-01 -3.530072569847106934e-01 -4.557118937373161316e-02 3.666760399937629700e-02 -3.958281874656677246e-01 2.378546297550201416e-01 -7.164123654365539551e-02 1.855596154928207397e-01 -1.416234821081161499e-01 9.385260939598083496e-02 -5.654281750321388245e-02 -1.087719108909368515e-02 -2.203569263219833374e-01 -5.664645880460739136e-02 2.291262447834014893e-01 -8.974492549896240234e-02 -1.623765826225280762e-01 3.162699937820434570e-02 -7.982163876295089722e-02 9.728883951902389526e-02 4.883595183491706848e-02 -2.921388149261474609e-01 3.349832594394683838e-01
-2.428003400564193726e-02 2.284088432788848877e-01 2.474763244390487671e-01 3.246596455574035645e-02 -2.680564522743225098e-01 2.932049632072448730e-01 -1.144186332821846008e-01 -8.577456325292587280e-02 -7.821197807788848877e-02 1.039682328701019287e-01 -2.031251490116119385e-01 -5.993605777621269226e-02 9.621245414018630981e-02 -4.070665687322616577e-02 1.741067618131637573e-01 -8.249264955520629883e-02 2.137407958507537842e-01 -1.546481847763061523e-01 -1.084889248013496399e-01 1.283878386020660400e-01 9.839480370283126831e-02 -2.440437441691756248e-03 -3.562122583389282227e-02 1.043624877929687500e-01 -7.538910955190658569e-02 -8.417700976133346558e-02 -3.182733952999114990e-01 -2.685737907886505127e-01 -4.825396835803985596e-01 1.410939097404479980e-01 -1.730489432811737061e-01 -9.087868779897689819e-02
2.340976446866989136e-01 1.104963645339012146e-01 1.009666770696640015e-01 -3.162138536572456360e-02 -3.574154675006866455e-01 -1.792897135019302368e-01 8.458380587399005890e-03 9.462060034275054932e-02 -2.946153283119201660e-01 5.899687111377716064e-02 -1.916917599737644196e-02 4.972932115197181702e-02 2.050955966114997864e-02 -3.469393551349639893e-01 2.578716874122619629e-01 1.015080437064170837e-01 5.125628411769866943e-02 -2.817943692207336426e-01 5.111939832568168640e-02 9.408085793256759644e-02 -3.645285591483116150e-02 5.647770129144191742e-03 2.942335605621337891e-01 2.193643450736999512e-01 2.790306694805622101e-03 -7.815131545066833496e-02 -1.001977249979972839e-01 -1.993249654769897461e-01 -2.092160731554031372e-01 -5.423285067081451416e-02 -3.513972163200378418e-01 8.086112141609191895e-02
1.736973598599433899e-02 8.465313911437988281e-02 4.739250242710113525e-01 -8.463776856660842896e-02 -1.376567929983139038e-01 -1.437392234802246094e-01 1.510311365127563477e-01 -1.071884762495756149e-02 2.917154505848884583e-02 2.097617089748382568e-01 -1.160612255334854126e-01 3.699514567852020264e-01 1.929742991924285889e-01 -3.504819795489311218e-02 -3.526055440306663513e-02 1.439516097307205200e-01 1.798756271600723267e-01 -1.797409951686859131e-01 6.185900792479515076e-02 -1.922847516834735870e-02 -1.374872326850891113e-01 -3.877672925591468811e-02 -2.402465790510177612e-01 2.176836133003234863e-01 4.075328633189201355e-02 1.129291579127311707e-01 -9.303493052721023560e-02 -2.112192660570144653e-01 -3.271778523921966553e-01 4.360850900411605835e-02 -2.520358264446258545e-01 8.993654698133468628e-02
4.542017728090286255e-02 4.935718700289726257e-02 -9.561271965503692627e-02 -1.613924950361251831e-01 -1.438777311705052853e-03 1.086246892809867859e-01 -7.220911979675292969e-02 -2.602939307689666748e-01 -2.487965114414691925e-02 -2.105847448110580444e-01 -1.741810888051986694e-02 -1.350283063948154449e-02 8.854441344738006592e-02 -1.791938096284866333e-01 7.043287158012390137e-02 9.428950399160385132e-02 8.146651834249496460e-02 -2.753953076899051666e-02 -2.496894598007202148e-01 1.195912957191467285e-01 8.926163613796234131e-02 -1.712682694196701050e-01 -2.228086888790130615e-01 3.159080445766448975e-01 -2.736209332942962646e-02 2.847023308277130127e-02 8.474940806627273560e-02 -3.774643838405609131e-01 -4.033598303794860840e-01 3.366495668888092041e-02 -4.320759475231170654e-01 6.134428828954696655e-02
8.750223368406295776e-02 8.145714551210403442e-02 3.460565954446792603e-02 -7.269352674484252930e-02 -2.280212491750717163e-01 1.486941277980804443e-01 1.158259287476539612e-01 -1.626902669668197632e-01 5.382730066776275635e-02 -1.710955500602722168e-01 -1.854687184095382690e-01 3.948601707816123962e-02 2.022912800312042236e-01 -1.357826292514801025e-01 -4.555475339293479919e-02 2.224243581295013428e-01 7.033771276473999023e-02 5.055547133088111877e-02 2.127216607332229614e-01 8.673018217086791992e-02 1.004695072770118713e-01 -1.306240409612655640e-01 -2.121448367834091187e-01 3.340799733996391296e-02 -4.389094114303588867e-01 1.626420021057128906e-02 -2.141966968774795532e-01 2.593011222779750824e-02 -4.140659794211387634e-02 -3.489873707294464111e-01 -4.131650030612945557e-01 1.377632915973663330e-01
-7.894816249608993530e-02 -4.554717615246772766e-02 -1.215565726161003113e-01 -1.087221354246139526e-01 5.266527086496353149e-02 2.204917818307876587e-01 1.204878091812133789e-01 -7.287897169589996338e-02 -1.314831078052520752e-01 -2.656642533838748932e-02 -4.676640499383211136e-03 -2.635136246681213379e-02 -7.841475307941436768e-02 -1.202360019087791443e-01 2.341471016407012939e-01 2.699656188488006592e-01 2.114542424678802490e-01 -2.134164869785308838e-01 -7.558775693178176880e-02 -3.796723112463951111e-02 -4.407072439789772034e-02 -3.627978563308715820e-01 -1.355351954698562622e-01 2.269779890775680542e-01 -4.676897525787353516e-01 3.154786527156829834e-01 -9.651573002338409424e-02 2.611984126269817352e-02 -8.976995199918746948e-02 1.348261684179306030e-01 -2.606870830059051514e-01 -5.945757031440734863e-02
-9.895133227109909058e-02 -4.788714647293090820e-02 1.373859047889709473e-01 4.581782594323158264e-02 -4.068841338157653809e-01 7.928240299224853516e-02 7.421283423900604248e-02 -1.262157261371612549e-01 -7.091087102890014648e-02 2.344325482845306396e-01 -2.137339264154434204e-01 1.150941997766494751e-01 8.610972017049789429e-02 3.619723021984100342e-03 6.411347538232803345e-02 -1.311082392930984497e-02 2.014169991016387939e-01 -1.158652678132057190e-01 2.696605622768402100e-01 2.121004611253738403e-01 2.257732450962066650e-01 -3.536477088928222656e-01 9.355548769235610962e-02 -7.620890438556671143e-02 3.637398406863212585e-02 -1.319549530744552612e-01 -1.268703192472457886e-01 -1.578381955623626709e-01 -1.054389402270317078e-01 3.522503376007080078e-01 -2.919147014617919922e-01 -2.414680831134319305e-02
2.696429193019866943e-01 -2.420562356710433960e-01 1.477733105421066284e-01 -3.404965996742248535e-01 -1.709702759981155396e-01 1.687384396791458130e-01 -1.751491129398345947e-01 1.222949475049972534e-01 -5.582481622695922852e-02 -9.074871987104415894e-02 -2.592563331127166748e-01 2.933737076818943024e-02 -7.957795169204473495e-04 7.634022831916809082e-02 1.063323169946670532e-01 -1.215029805898666382e-01 7.908904552459716797e-02 -1.069733873009681702e-01 3.226229548454284668e-01 9.285029023885726929e-02 -1.703941226005554199e-01 -2.698848843574523926e-01 2.249471284449100494e-02 1.698017716407775879e-01 1.782064586877822876e-01 -5.901223793625831604e-02 -6.121491268277168274e-02 -2.868590950965881348e-01 9.804252535104751587e-02 -9.884776920080184937e-02 -2.805024981498718262e-01 1.879087686538696289e-01
-1.688414663076400757e-01 1.313154399394989014e-01 1.072183102369308472e-01 -1.743760704994201660e-01 -3.239960595965385437e-02 -3.645604103803634644e-02 -1.026255637407302856e-01 -8.146031945943832397e-02 -2.194944173097610474e-01 2.674041129648685455e-02 -9.270747750997543335e-02 6.661687791347503662e-02 7.873496413230895996e-02 -4.916185438632965088e-01 3.926664218306541443e-02 1.138586923480033875e-01 3.318599462509155273e-01 -2.313656955957412720e-01 7.161514461040496826e-02 1.465592831373214722e-01 3.356618061661720276e-02 -4.318791031837463379e-01 -2.480082400143146515e-02 3.068911135196685791e-01 -7.156373932957649231e-03 -1.847128942608833313e-02 -1.901864409446716309e-01 8.420255780220031738e-02 -3.583106398582458496e-02 1.107037216424942017e-01 -1.200757995247840881e-01 1.554249227046966553e-01
-2.418499141931533813e-01 -1.106811463832855225e-01 1.345815360546112061e-01 1.260580569505691528e-01 -3.058770596981048584e-01 4.842906817793846130e-02 -2.476328164339065552e-01 -6.333168596029281616e-02 2.536280453205108643e-02 -1.076698303222656250e-01 -1.576378196477890015e-01 -3.027135878801345825e-02 9.497264027595520020e-02 -2.017859220504760742e-01 1.122010797262191772e-01 2.437597811222076416e-01 2.951263487339019775e-01 -3.719846904277801514e-01 1.560245603322982788e-01 4.693191125988960266e-02 1.147555559873580933e-01 2.437311708927154541e-01 3.409502655267715454e-02 2.146740555763244629e-01 -2.300911098718643188e-01 6.994058936834335327e-02 -9.961336106061935425e-02 5.579442903399467468e-02 -1.263830512762069702e-01 1.137354373931884766e-01 -3.013289570808410645e-01 1.088691055774688721e-01
6.277941912412643433e-02 -1.051562726497650146e-01 7.355581223964691162e-02 4.353390634059906006e-02 -5.507691949605941772e-02 2.043929994106292725e-01 -1.999851912260055542e-01 -3.474953472614288330e-01 -1.497978121042251587e-01 -1.671659499406814575e-01 2.093236893415451050e-02 1.698982715606689453e-01 -1.014927923679351807e-01 -2.552316188812255859e-01 1.452680770307779312e-02 1.486240178346633911e-01 2.525069378316402435e-02 -2.094173878431320190e-01 -2.730785012245178223e-01 9.500478208065032959e-02 -8.275766670703887939e-02 -3.364937901496887207e-01 -2.979329787194728851e-02 2.185107320547103882e-01 -2.236607521772384644e-01 5.344543978571891785e-02 2.487668395042419434e-01 -2.798435389995574951e-01 -9.849377721548080444e-02 5.797590687870979309e-02 -3.020471334457397461e-01 2.305666171014308929e-02
1.211777329444885254e-01 6.027003005146980286e-02 4.611517861485481262e-02 -1.549575030803680420e-01 7.149138301610946655e-02 5.327302962541580200e-02 -2.438087947666645050e-02 -3.407433032989501953e-01 -7.153131067752838135e-02 -2.015475183725357056e-01 8.720652759075164795e-02 2.580556273460388184e-01 -9.718743711709976196e-02 -2.082484662532806396e-01 1.066933050751686096e-01 -4.828358441591262817e-02 2.115880846977233887e-01 -1.398404091596603394e-01 -5.651201307773590088e-02 1.043146774172782898e-01 -4.065705463290214539e-02 -2.408207952976226807e-01 2.030198276042938232e-02 3.577502369880676270e-01 -1.817043572664260864e-01 2.265038788318634033e-01 1.681954860687255859e-01 -3.214665651321411133e-01 -2.545078992843627930e-01 8.835087530314922333e-03 -3.100175261497497559e-01 3.275604546070098877e-02
3.712663426995277405e-02 1.028216555714607239e-01 -3.380588889122009277e-01 -5.268863588571548462e-02 -2.491752058267593384e-01 1.007035002112388611e-01 -1.617599576711654663e-01 2.106851190328598022e-01 -2.007418274879455566e-01 7.308582961559295654e-02 8.092039823532104492e-02 -6.650786846876144409e-03 1.715097129344940186e-01 -2.903642058372497559e-01 1.116887927055358887e-01 -8.330048620700836182e-02 2.957389950752258301e-01 -2.331123352050781250e-01 -1.565112620592117310e-01 -6.406372785568237305e-02 7.307464629411697388e-02 -2.676258608698844910e-02 8.796605467796325684e-02 1.373916566371917725e-01 -1.286503374576568604e-01 -1.286524534225463867e-01 -3.688593506813049316e-01 5.096515640616416931e-02 -3.559236228466033936e-01 3.151790052652359009e-02 -1.978195756673812866e-01 -3.458182886242866516e-02
-8.316782116889953613e-02 -4.728475958108901978e-02 2.178671360015869141e-01 1.830895692110061646e-01 -2.754440009593963623e-01 -1.077952310442924500e-01 1.029271073639392853e-02 -9.421058930456638336e-03 1.738274656236171722e-02 -3.762772381305694580e-01 9.141597896814346313e-02 1.396887749433517456e-01 2.565086483955383301e-01 5.366812646389007568e-02 1.436093002557754517e-01 6.992571800947189331e-02 1.900027245283126831e-01 -1.927835196256637573e-01 -8.274296671152114868e-02 4.176859930157661438e-02 -9.285444393754005432e-03 -3.536683619022369385e-01 1.536234915256500244e-01 2.714181840419769287e-01 8.778186142444610596e-02 1.234222669154405594e-02 -2.629816830158233643e-01 -3.136578500270843506e-01 -4.453731328248977661e-02 -6.525006145238876343e-02 -2.472839355468750000e-01 1.055771857500076294e-01
1.184649765491485596e-01 9.740947932004928589e-02 3.164519071578979492e-01 -2.106153517961502075e-01 -2.588937580585479736e-01 1.168447779491543770e-03 1.166000962257385254e-01 4.118785634636878967e-02 1.319572180509567261e-01 1.686783432960510254e-01 -2.036139965057373047e-01 3.569225966930389404e-02 -1.298850215971469879e-02 -1.451439559459686279e-01 9.310194104909896851e-02 1.024848595261573792e-02 1.897575855255126953e-01 -1.912137567996978760e-01 -2.386635169386863708e-02 1.341268122196197510e-01 -8.800894021987915039e-02 -2.005115300416946411e-01 -5.754427611827850342e-02 -4.112054035067558289e-02 1.606572270393371582e-01 -6.170535832643508911e-02 -3.497833013534545898e-02 -1.890893727540969849e-01 -3.627931773662567139e-01 2.254378348588943481e-01 -4.408881664276123047e-01 -2.086822837591171265e-01
1.060870140790939331e-01 -1.824087798595428467e-01 1.706636101007461548e-01 1.351779848337173462e-01 -1.854571700096130371e-02 -2.083466202020645142e-02 2.868943512439727783e-01 -1.246520224958658218e-02 -5.770799890160560608e-02 -7.707949727773666382e-03 -1.523834913969039917e-01 2.886095345020294189e-01 1.590077280998229980e-01 -2.986503541469573975e-01 1.399416476488113403e-01 6.054769083857536316e-02 1.585192382335662842e-01 -3.059123754501342773e-01 6.877326965332031250e-02 1.112923696637153625e-01 -1.850900501012802124e-01 4.248315095901489258e-02 1.261538416147232056e-01 6.039436161518096924e-02 -9.015855193138122559e-02 -7.088936399668455124e-03 -2.355492413043975830e-01 -1.867536157369613647e-01 -1.953780502080917358e-01 2.822378277778625488e-01 -2.737977206707000732e-01 -3.072680234909057617e-01
-1.143507510423660278e-01 -7.068311423063278198e-02 2.431501001119613647e-01 1.074385866522789001e-01 -1.189027130603790283e-01 -5.492237582802772522e-02 -1.829157620668411255e-01 -2.922262847423553467e-01 1.397261321544647217e-01 -1.483397334814071655e-01 -4.166712984442710876e-02 -6.639273464679718018e-02 -9.929885715246200562e-02 -2.129964530467987061e-01 4.228369519114494324e-02 1.016238182783126831e-01 1.946104019880294800e-01 -2.730566859245300293e-01 9.569229558110237122e-03 2.135813087224960327e-01 6.859094649553298950e-02 6.366998702287673950e-02 1.365399081259965897e-02 -1.989044621586799622e-02 9.673277288675308228e-02 -5.456127598881721497e-02 -3.278339505195617676e-01 -3.368061780929565430e-01 -4.608004689216613770e-01 4.833651706576347351e-02 -1.651852577924728394e-01 1.324728131294250488e-01
5.596258491277694702e-02 1.382583677768707275e-01 1.752430498600006104e-01 -1.190560609102249146e-01 -1.819732636213302612e-01 -1.783887892961502075e-01 3.483511973172426224e-03 -1.104786098003387451e-01 1.075678914785385132e-01 2.666662931442260742e-01 -8.100236207246780396e-02 1.974926739931106567e-01 1.686123907566070557e-01 -2.662729285657405853e-02 -5.573648214340209961e-02 1.663351431488990784e-02 2.058846205472946167e-01 -1.463843882083892822e-01 -1.511155217885971069e-01 1.275425106287002563e-01 -8.166933432221412659e-03 -6.693400442600250244e-02 -2.534617781639099121e-01 7.951596379280090332e-02 -1.233667060732841492e-01 -8.042988926172256470e-02 -6.493351608514785767e-02 -7.630383968353271484e-02 -4.849973022937774658e-01 1.639601141214370728e-01 -4.206107854843139648e-01 -2.148649096488952637e-01
1.964375227689743042e-01 9.225036203861236572e-02 1.188630387187004089e-01 1.847884431481361389e-02 -2.488871067762374878e-01 2.229946665465831757e-02 1.861798018217086792e-01 3.242559731006622314e-01 -8.795236237347126007e-03 6.782141327857971191e-02 -6.495919078588485718e-02 7.070720940828323364e-02 2.208088338375091553e-01 -8.949901908636093140e-02 -8.278225548565387726e-03 8.088717237114906311e-03 4.492913186550140381e-01 -1.899661272764205933e-01 -6.630305945873260498e-02 -2.146406099200248718e-02 -1.330240070819854736e-01 -2.202234268188476562e-01 -1.185998413711786270e-02 3.324016630649566650e-01 -5.637183785438537598e-02 2.350956201553344727e-01 -5.289802327752113342e-02 -1.735513210296630859e-01 -3.110305368900299072e-01 -1.560118496417999268e-01 -1.725287288427352905e-01 5.953717604279518127e-02
9.865545667707920074e-03 2.072669006884098053e-02 2.194308638572692871e-01 7.628973573446273804e-02 2.155114524066448212e-02 -8.691722899675369263e-02 9.920093417167663574e-02 1.416884958744049072e-01 -8.907322585582733154e-02 1.751262843608856201e-01 -2.245974391698837280e-01 1.984946131706237793e-01 1.450423151254653931e-01 3.126857802271842957e-02 -7.158850133419036865e-02 2.417140901088714600e-01 1.329165399074554443e-01 -8.544220030307769775e-02 2.776831574738025665e-02 6.432398408651351929e-02 -3.197208046913146973e-02 -2.658005654811859131e-01 -7.067332416772842407e-02 1.764364168047904968e-02 -3.687753900885581970e-02 3.474101424217224121e-02 -2.126246243715286255e-01 -1.255176812410354614e-01 -5.179328322410583496e-01 1.803801804780960083e-01 -3.799709975719451904e-01 -2.792851328849792480e-01
-1.915007680654525757e-01 -1.267487257719039917e-01 8.629874140024185181e-02 2.235152125358581543e-01 1.112457513809204102e-01 -2.015393041074275970e-02 -1.623563319444656372e-01 -3.301158547401428223e-02 -1.926797777414321899e-01 8.770968765020370483e-03 -1.718255132436752319e-01 3.373650908470153809e-01 -1.640293747186660767e-01 -3.679903447628021240e-01 2.415545731782913208e-01 -4.813309013843536377e-02 3.133807703852653503e-02 -8.138445764780044556e-02 1.090325508266687393e-02 9.321749955415725708e-02 -8.509026467800140381e-02 -1.058191731572151184e-01 1.134494915604591370e-01 2.271890044212341309e-01 -9.308641403913497925e-02 -3.898901864886283875e-02 -2.348299771547317505e-01 1.416771709918975830e-01 -2.959337234497070312e-01 1.780609041452407837e-01 -1.774785220623016357e-01 3.325259685516357422e-01
-4.218462854623794556e-02 -1.488501131534576416e-01 2.460203021764755249e-01 -1.861469149589538574e-01 -3.764640539884567261e-02 -1.688634306192398071e-01 -1.916215568780899048e-02 -1.857710927724838257e-01 1.248409133404493332e-02 -5.655498430132865906e-02 -7.201070338487625122e-02 8.140207082033157349e-02 -1.394231468439102173e-01 -7.376360893249511719e-02 -1.271093934774398804e-01 7.294904440641403198e-02 4.774960875511169434e-02 -9.633181244134902954e-02 2.932127118110656738e-01 1.834752112627029419e-01 -1.600433140993118286e-02 -8.868259191513061523e-02 -1.683240979909896851e-01 1.686528325080871582e-01 -5.618193149566650391e-01 -2.338755875825881958e-01 -1.401091217994689941e-01 -8.884565532207489014e-02 -2.971289157867431641e-01 -1.316997557878494263e-01 -1.674260199069976807e-01 1.641155481338500977e-01
7.867564260959625244e-02 -1.569424122571945190e-01 1.608147919178009033e-01 1.330707818269729614e-01 -1.808990091085433960e-01 1.390847265720367432e-01 -1.583274602890014648e-01 8.568975329399108887e-02 -1.508723851293325424e-02 -1.179146394133567810e-01 -1.444479376077651978e-01 3.407480195164680481e-02 -3.801120445132255554e-02 -8.282939344644546509e-02 1.386418044567108154e-01 -1.056415885686874390e-01 1.907693594694137573e-01 -2.917989194393157959e-01 -1.139660924673080444e-01 1.863891035318374634e-01 1.171461399644613266e-02 9.775000065565109253e-02 7.972075790166854858e-02 3.716547414660453796e-02 1.213573962450027466e-01 2.243345826864242554e-01 -2.592190504074096680e-01 -4.516093730926513672e-01 -2.212161868810653687e-01 3.585723042488098145e-01 -2.559641599655151367e-01 -1.899089291691780090e-02
-1.433779895305633545e-01 2.883925437927246094e-01 -1.245672628283500671e-01 -9.369270503520965576e-02 -1.529044061899185181e-01 1.048058345913887024e-01 -1.893413066864013672e-01 -6.897491216659545898e-02 9.819382429122924805e-02 -8.912197314202785492e-03 3.939001262187957764e-02 1.234702467918395996e-01 1.285080313682556152e-01 3.820215351879596710e-03 1.305631846189498901e-01 -1.129591986536979675e-01 -3.124594129621982574e-02 -3.303317129611968994e-01 -1.548348218202590942e-01 -2.917069569230079651e-02 -2.081199176609516144e-02 -4.285908043384552002e-01 -7.173458486795425415e-02 8.873879909515380859e-02 -4.399648904800415039e-01 1.300444304943084717e-01 5.975173413753509521e-02 -2.313954681158065796e-01 -1.549760848283767700e-01 -1.023250371217727661e-01 -2.497325837612152100e-01 1.662503331899642944e-01
-4.362110421061515808e-02 1.365273147821426392e-01 -1.724113076925277710e-01 6.445793807506561279e-02 -8.334642648696899414e-02 7.366392016410827637e-02 -1.827924847602844238e-01 2.130683511495590210e-01 -6.898989528417587280e-02 -2.653059922158718109e-02 -1.121505871415138245e-01 9.584003686904907227e-02 1.874002665281295776e-01 -2.212311141192913055e-02 1.415597349405288696e-01 6.808758527040481567e-02 1.383133530616760254e-01 -3.493446707725524902e-01 -2.805762290954589844e-01 -1.321237087249755859e-01 1.796269416809082031e-01 -2.381933666765689850e-02 1.084233541041612625e-02 3.219711482524871826e-01 1.228157654404640198e-01 -2.238509804010391235e-01 -2.987474799156188965e-01 -3.952480480074882507e-02 -1.894277036190032959e-01 1.116603165864944458e-01 -4.234848618507385254e-01 9.601622819900512695e-02
-1.639328151941299438e-01 -4.479897767305374146e-02 1.330148279666900635e-01 -2.810271680355072021e-01 -2.841051481664180756e-02 2.415965050458908081e-01 -5.105752963572740555e-03 -1.617324203252792358e-01 -2.707769274711608887e-01 -4.836388677358627319e-02 -2.816629363223910332e-03 6.432516127824783325e-02 -1.432848572731018066e-01 -1.848228573799133301e-01 4.469905979931354523e-03 -1.353019922971725464e-01 1.963179260492324829e-01 -1.082534566521644592e-01 -1.106247305870056152e-01 5.544723477214574814e-03 6.958204507827758789e-02 -4.618380665779113770e-01 -1.740987449884414673e-01 1.382922381162643433e-01 -3.746019303798675537e-01 2.354435026645660400e-01 1.666556596755981445e-01 -1.332084685564041138e-01 -1.052354052662849426e-01 1.570348590612411499e-01 -1.694648116827011108e-01 2.092701941728591919e-02
5.592161417007446289e-02 4.593939986079931259e-03 2.059430480003356934e-01 -1.047349348664283752e-01 -1.986285895109176636e-01 -2.558556199073791504e-02 7.509467750787734985e-02 2.433666735887527466e-01 1.002510413527488708e-01 2.721840143203735352e-01 -1.239177957177162170e-01 1.560648977756500244e-01 2.784660458564758301e-01 -9.790980070829391479e-02 4.509405791759490967e-02 1.107083782553672791e-01 5.336534976959228516e-01 -1.496340893208980560e-02 1.053055226802825928e-01 -1.388377137482166290e-02 -3.233035206794738770e-01 -4.777841269969940186e-02 7.044135034084320068e-02 1.537501662969589233e-01 -6.397561728954315186e-02 1.802216619253158569e-01 -2.412823140621185303e-01 -8.374807983636856079e-02 -1.870122849941253662e-01 6.307219713926315308e-02 -1.487991511821746826e-01 1.364993155002593994e-01
-1.239811442792415619e-02 -2.341018468141555786e-01 1.311714798212051392e-01 -1.482701748609542847e-01 -4.804017953574657440e-04 2.270547859370708466e-02 -8.868438750505447388e-02 6.006145849823951721e-02 -1.909513920545578003e-01 -7.423362880945205688e-02 -1.372371017932891846e-01 -4.619742184877395630e-02 3.048152662813663483e-02 -4.885441958904266357e-01 1.596328914165496826e-01 -5.272501148283481598e-03 1.859339028596878052e-01 -2.275142669677734375e-01 3.545907884836196899e-02 3.506022989749908447e-01 7.512895017862319946e-02 -3.847277164459228516e-01 2.133988142013549805e-01 2.313487529754638672e-01 -1.547384858131408691e-01 1.085910424590110779e-01 -9.815093129873275757e-02 9.657748974859714508e-03 -9.169383347034454346e-02 1.858852356672286987e-01 -9.106548130512237549e-02 7.653119415044784546e-02
9.146420657634735107e-02 9.416216984391212463e-03 -3.887483477592468262e-02 -1.980071812868118286e-01 2.223767489194869995e-01 1.650177240371704102e-01 -8.489154279232025146e-02 -3.340369164943695068e-01 1.945369690656661987e-01 -7.224661111831665039e-02 -1.007344480603933334e-02 1.387417465448379517e-01 1.745203286409378052e-01 -1.996788233518600464e-01 9.604101069271564484e-03 3.122965097427368164e-01 2.323260605335235596e-01 -1.584939211606979370e-01 -9.460763633251190186e-02 1.988120079040527344e-01 -1.178723126649856567e-01 -1.945293694734573364e-01 -1.240221261978149414e-01 1.663169711828231812e-01 -1.624766886234283447e-01 1.328597515821456909e-01 6.594426184892654419e-02 -3.121944665908813477e-01 -2.606316208839416504e-01 7.545065134763717651e-02 -2.433143854141235352e-01 1.547697037458419800e-01
4.297833144664764404e-02 -2.368178069591522217e-01 8.697791397571563721e-02 6.746257096529006958e-02 -9.159607812762260437e-03 -9.600657224655151367e-02 -8.436932228505611420e-03 1.798232197761535645e-01 -1.254609823226928711e-01 2.203629463911056519e-01 5.907394737005233765e-02 1.036209315061569214e-01 4.176709428429603577e-02 -1.141756102442741394e-01 -8.426916599273681641e-02 -3.005146421492099762e-02 4.283491075038909912e-01 -1.693166494369506836e-01 -1.349038034677505493e-01 -3.069447875022888184e-01 -1.440844535827636719e-01 -1.097484156489372253e-01 -2.086930274963378906e-01 1.448071300983428955e-01 1.506337225437164307e-01 -3.499097377061843872e-02 -2.344668507575988770e-01 -2.120389640331268311e-01 -3.118327260017395020e-01 3.336217999458312988e-02 -3.706244528293609619e-01 -7.399654388427734375e-02
-9.122166782617568970e-02 -1.710846088826656342e-02 2.129629105329513550e-01 1.267958134412765503e-01 8.686581254005432129e-02 1.303241774439811707e-02 -1.603385508060455322e-01 -1.444227397441864014e-01 -3.099332451820373535e-01 4.519201070070266724e-02 -3.772772848606109619e-02 5.810659378767013550e-02 4.116239771246910095e-02 -3.234962821006774902e-01 2.271941676735877991e-02 -3.777330368757247925e-02 6.255211681127548218e-02 1.322749257087707520e-01 9.194263815879821777e-02 9.242580085992813110e-02 -1.029203739017248154e-02 -1.325411796569824219e-01 -2.370456419885158539e-02 2.325031012296676636e-01 -4.352365806698799133e-02 -1.073115691542625427e-01 -3.844051063060760498e-01 -4.339442402124404907e-02 -8.948203921318054199e-02 1.332265436649322510e-01 -3.202855288982391357e-01 5.122382044792175293e-01
-4.093495011329650879e-02 6.348266452550888062e-02 1.921104490756988525e-01 1.329393219202756882e-02 -1.681367605924606323e-01 -2.847815863788127899e-02 1.072410345077514648e-01 -8.239178918302059174e-03 4.670918732881546021e-02 1.032326892018318176e-01 -1.011492833495140076e-01 2.633089721202850342e-01 6.673858314752578735e-02 -1.495908796787261963e-01 1.083028614521026611e-01 2.130312621593475342e-01 2.696679830551147461e-01 2.654678001999855042e-02 1.582313328981399536e-01 -5.722090229392051697e-02 -1.464441418647766113e-02 -6.320396810770034790e-02 -9.551259130239486694e-02 2.659230828285217285e-01 8.814571797847747803e-02 -8.051899261772632599e-03 -2.219947129487991333e-01 -3.394478932023048401e-02 -5.535989403724670410e-01 3.327423036098480225e-01 -2.479196041822433472e-01 -1.323293894529342651e-01
8.009693026542663574e-02 8.446237072348594666e-03 2.373114973306655884e-01 1.900568902492523193e-01 -6.154122576117515564e-02 -1.026647239923477173e-01 1.873732954263687134e-01 1.489145010709762573e-01 -1.595523208379745483e-01 2.346029430627822876e-01 -2.768931984901428223e-01 2.730177342891693115e-01 2.203256785869598389e-01 -1.958588063716888428e-01 3.937478736042976379e-02 2.611513249576091766e-02 2.577540278434753418e-01 -2.225157339125871658e-03 7.138936221599578857e-02 -3.823166340589523315e-02 5.956887826323509216e-02 -5.968226864933967590e-02 -1.744005382061004639e-01 2.079048752784729004e-01 5.792630836367607117e-02 -1.276485621929168701e-01 -4.788009077310562134e-02 -7.588506489992141724e-02 -2.604514360427856445e-01 -4.991415143013000488e-02 -4.965601861476898193e-01 -1.013554260134696960e-01
-1.936923116445541382e-01 9.807128459215164185e-03 1.309403032064437866e-01 -1.196262612938880920e-01 8.936452679336071014e-03 -2.043602522462606430e-03 -3.035544753074645996e-01 -6.538998801261186600e-03 -2.847377657890319824e-01 1.197974756360054016e-01 -8.734834939241409302e-02 -4.649261385202407837e-02 2.074680030345916748e-01 -5.084673166275024414e-01 1.002470403909683228e-01 5.926808342337608337e-02 9.828460961580276489e-02 -1.276555061340332031e-01 5.664844065904617310e-03 9.242938458919525146e-02 6.102908775210380554e-02 -2.430665343999862671e-01 4.299794510006904602e-02 4.171506166458129883e-01 -1.753910928964614868e-01 -7.262748479843139648e-02 -1.601814925670623779e-01 -8.984799683094024658e-02 -8.276607841253280640e-02 7.932626456022262573e-02 -9.605830162763595581e-02 2.301278412342071533e-01
-1.712747961282730103e-01 -8.105103671550750732e-02 3.830078542232513428e-01 1.069291867315769196e-02 -2.517223656177520752e-01 9.883148968219757080e-02 2.968613430857658386e-02 1.429045014083385468e-02 -2.405316010117530823e-02 4.283411502838134766e-01 -7.758639752864837646e-02 7.587013393640518188e-02 2.604290843009948730e-02 -1.449643671512603760e-01 1.045679599046707153e-01 1.075704172253608704e-01 2.039338201284408569e-01 -2.082531899213790894e-01 -2.344968616962432861e-01 4.394428804516792297e-02 -1.092204358428716660e-02 -1.428520083427429199e-01 -1.634404361248016357e-01 -7.564859837293624878e-02 -8.966226130723953247e-02 5.646048113703727722e-02 -1.958719044923782349e-01 -1.882312446832656860e-01 -2.797192037105560303e-01 1.437612473964691162e-01 -2.843472957611083984e-01 -2.083565294742584229e-01
-1.162853166460990906e-01 -6.031306460499763489e-02 -3.006334044039249420e-02 -1.451020836830139160e-01 -1.265458017587661743e-01 -1.468673944473266602e-01 -3.100277483463287354e-01 2.575368247926235199e-02 -1.018288657069206238e-01 -9.924379177391529083e-03 -4.452624320983886719e-01 7.011317461729049683e-02 -6.562069803476333618e-02 -3.111038208007812500e-01 -2.469389289617538452e-01 6.726066023111343384e-02 1.968695223331451416e-02 -9.972913563251495361e-02 -1.514812931418418884e-02 1.623435169458389282e-01 -1.069379746913909912e-01 -2.749993503093719482e-01 2.448235750198364258e-01 1.959886103868484497e-01 -2.907796502113342285e-01 6.362194567918777466e-02 -3.017649650573730469e-01 -1.408649682998657227e-01 -1.121181696653366089e-01 -8.638757467269897461e-02 5.885202810168266296e-02 -3.081213124096393585e-02
-8.273838460445404053e-02 -1.610005199909210205e-01 1.293072402477264404e-01 2.410027012228965759e-02 -2.919079661369323730e-01 2.763487026095390320e-02 -3.576086461544036865e-02 1.916178017854690552e-01 -3.152065873146057129e-01 -1.135068982839584351e-01 -7.928892225027084351e-02 8.991548418998718262e-02 1.347937434911727905e-01 -6.974242627620697021e-02 3.117956221103668213e-01 -8.136770874261856079e-02 2.895696163177490234e-01 -2.872256338596343994e-01 -1.361899822950363159e-01 1.785659193992614746e-01 1.729401499032974243e-01 -1.598109602928161621e-01 -2.325068414211273193e-01 1.565067023038864136e-01 -3.524497896432876587e-02 -9.203976951539516449e-03 -2.512601912021636963e-01 -3.038571774959564209e-01 -1.706016063690185547e-02 -1.214786246418952942e-02 -2.396720945835113525e-01 8.382939547300338745e-02
4.780466854572296143e-02 -1.293744295835494995e-01 9.744340181350708008e-02 1.521062254905700684e-01 -4.357201755046844482e-01 -1.225457638502120972e-01 2.512258589267730713e-01 2.950674667954444885e-02 -3.482694625854492188e-01 6.872324645519256592e-02 1.540137827396392822e-01 1.969447135925292969e-01 1.011887490749359131e-01 -3.949702084064483643e-01 4.124035593122243881e-03 8.684928715229034424e-02 -1.992941647768020630e-02 2.898102626204490662e-02 6.521679461002349854e-02 1.817577034235000610e-01 -2.642546892166137695e-01 -1.117650046944618225e-01 7.159543782472610474e-02 1.819822788238525391e-01 3.014086745679378510e-02 4.113771393895149231e-02 -3.694724291563034058e-02 -1.914873123168945312e-01 -2.079973667860031128e-01 2.975875698029994965e-02 -2.581876218318939209e-01 8.145163953304290771e-02
-1.639101654291152954e-02 -1.268914192914962769e-01 3.588479459285736084e-01 6.297883391380310059e-02 -1.121076643466949463e-01 -1.734819263219833374e-02 2.439646422863006592e-01 -2.507586404681205750e-02 -2.665462791919708252e-01 1.959393173456192017e-01 -3.032434880733489990e-01 2.529395818710327148e-01 1.533572077751159668e-01 -1.002484485507011414e-01 1.741301864385604858e-01 -5.790957808494567871e-02 2.827199101448059082e-01 -3.448905423283576965e-02 3.504528850317001343e-02 2.321070991456508636e-02 -2.777920067310333252e-01 -2.026591151952743530e-01 -6.052575632929801941e-02 2.386117428541183472e-01 1.764474436640739441e-02 2.193014025688171387e-01 -3.456635773181915283e-02 -3.450179006904363632e-03 -3.243036866188049316e-01 -3.231716156005859375e-02 -1.490489542484283447e-01 7.408523559570312500e-02
1.466591805219650269e-01 1.118495613336563110e-01 5.534174442291259766e-01 -7.026935368776321411e-02 -2.747704386711120605e-01 4.698124900460243225e-02 -1.142047494649887085e-01 1.422413904219865799e-02 -3.673080354928970337e-02 1.694846600294113159e-01 -1.203017905354499817e-01 1.215921342372894287e-01 2.845374643802642822e-01 -1.737140119075775146e-01 -2.742560580372810364e-03 -5.397114530205726624e-02 2.521892786026000977e-01 -7.346586883068084717e-02 9.348954074084758759e-03 -4.348631203174591064e-02 -1.784127652645111084e-01 -4.666292294859886169e-02 -4.966280236840248108e-02 3.458178341388702393e-01 -1.878745295107364655e-02 2.775017023086547852e-01 -1.642032340168952942e-02 -4.047478362917900085e-02 -2.103654146194458008e-01 2.547653205692768097e-02 -1.725780218839645386e-01 -9.714602679014205933e-02
-1.624375954270362854e-02 1.191682219505310059e-01 5.252301096916198730e-01 -8.541788905858993530e-02 -2.416876554489135742e-01 5.501811951398849487e-02 4.210809618234634399e-02 -2.730862470343708992e-03 4.501501470804214478e-02 1.863374859094619751e-01 -8.946873992681503296e-02 1.572980731725692749e-01 1.443503797054290771e-01 -4.191833361983299255e-02 -1.101636812090873718e-01 2.104225195944309235e-02 3.310663700103759766e-01 1.310711260885000229e-02 -1.186880022287368774e-01 -1.878152489662170410e-01 -6.967578083276748657e-02 -2.236710041761398315e-01 1.106225028634071350e-01 1.431171298027038574e-01 -2.281894907355308533e-03 1.650041341781616211e-01 -1.042383089661598206e-01 -1.077873036265373230e-01 -4.607331454753875732e-01 -3.924842551350593567e-02 -9.291143715381622314e-02 1.248153746128082275e-01
-1.484733819961547852e-01 -2.767333388328552246e-02 -1.069316715002059937e-01 -1.162571907043457031e-01 -1.113811731338500977e-01 7.105348259210586548e-02 -1.151513978838920593e-01 1.236940994858741760e-01 -2.859576344490051270e-01 -1.238391771912574768e-01 -3.166597485542297363e-01 -8.542934060096740723e-02 3.884750232100486755e-02 -3.266857266426086426e-01 -5.895939469337463379e-02 2.965671382844448090e-02 4.143194556236267090e-01 -8.122323080897331238e-03 -4.340524598956108093e-02 -9.265924245119094849e-02 2.196841537952423096e-01 -2.901910245418548584e-01 2.681686580181121826e-01 2.569767236709594727e-01 -8.971418440341949463e-02 -2.330126799643039703e-02 -2.391776069998741150e-02 -1.144373416900634766e-01 -1.193492487072944641e-01 -9.242115542292594910e-03 -3.140757083892822266e-01 -3.324064612388610840e-02
-3.045814111828804016e-02 2.159860283136367798e-01 2.828967869281768799e-01 -1.076855510473251343e-01 -3.040674626827239990e-01 1.917630732059478760e-01 -2.287869602441787720e-01 -2.316612750291824341e-02 -5.273371189832687378e-02 -1.863620989024639130e-02 -9.770195931196212769e-02 3.286778926849365234e-01 9.144107252359390259e-02 -1.782876104116439819e-01 -1.038974747061729431e-01 -9.037296473979949951e-02 1.528205722570419312e-01 6.846494972705841064e-02 3.414347767829895020e-02 5.437411740422248840e-02 -7.488104701042175293e-02 2.069499045610427856e-01 1.021007075905799866e-01 6.710920482873916626e-02 7.154554873704910278e-02 7.182389497756958008e-02 -2.408237308263778687e-01 -1.358020305633544922e-01 -2.234786748886108398e-01 1.807794272899627686e-01 -4.182497859001159668e-01 -2.430477291345596313e-01
6.408610381186008453e-03 -2.284615673124790192e-02 1.874878555536270142e-01 -1.075268611311912537e-01 1.495103817433118820e-02 1.659508347511291504e-01 -1.324398666620254517e-01 -2.969394624233245850e-01 5.077216774225234985e-03 -1.069041788578033447e-01 1.604744493961334229e-01 1.898377090692520142e-01 5.430921539664268494e-02 -2.242134660482406616e-01 -1.520499289035797119e-01 1.055889129638671875e-01 7.089936733245849609e-02 -2.174555957317352295e-01 -2.494124174118041992e-01 4.158972576260566711e-02 -4.271137341856956482e-02 -3.633889853954315186e-01 -2.187652587890625000e-01 3.535439074039459229e-01 -2.706702649593353271e-01 1.578611880540847778e-01 -9.283351711928844452e-03 -1.012912094593048096e-01 -7.670797407627105713e-02 9.332339465618133545e-02 -3.126889169216156006e-01 -1.209919378161430359e-01
-1.197717338800430298e-01 -1.009244918823242188e-01 3.686961829662322998e-01 -7.582131028175354004e-02 -1.438067555427551270e-01 1.300408393144607544e-01 -1.494521349668502808e-01 4.481300339102745056e-02 3.774800896644592285e-02 9.691647440195083618e-02 -3.647168278694152832e-01 1.630497127771377563e-01 -5.097281187772750854e-02 -6.162519007921218872e-02 5.586415156722068787e-02 -7.918019592761993408e-02 1.403365433216094971e-01 5.589090287685394287e-02 -8.505462110042572021e-02 1.859190315008163452e-01 -2.826561629772186279e-01 -1.195031031966209412e-02 -1.520713716745376587e-01 -7.384199649095535278e-02 1.685782521963119507e-02 9.242461621761322021e-02 3.773440420627593994e-02 -6.538424640893936157e-02 -5.179774761199951172e-01 2.514895796775817871e-01 -2.513540089130401611e-01 -5.616614222526550293e-02
8.183779567480087280e-02 -6.927791982889175415e-02 1.962842792272567749e-01 -1.615886688232421875e-01 -1.374868005514144897e-01 1.454790383577346802e-01 -4.930846020579338074e-02 -6.460004299879074097e-02 -2.736410498619079590e-01 -1.134242042899131775e-01 -8.107230812311172485e-02 6.854425370693206787e-02 4.824568331241607666e-02 -5.888079404830932617e-01 7.710385322570800781e-02 2.039453685283660889e-01 3.964954242110252380e-02 -3.731937706470489502e-02 9.991647303104400635e-02 5.091642215847969055e-02 7.791081070899963379e-02 -3.842012584209442139e-01 1.078938096761703491e-01 1.251696497201919556e-01 2.423246577382087708e-02 4.795573279261589050e-02 -3.328758990392088890e-03 -5.906317755579948425e-02 -3.473941236734390259e-02 1.705726981163024902e-01 -1.128660142421722412e-01 3.683206439018249512e-01
4.080485925078392029e-02 -2.243166416883468628e-01 -1.835485338233411312e-03 -2.210814133286476135e-02 -1.883200258016586304e-01 -1.140406578779220581e-01 -3.855921924114227295e-01 -4.369531944394111633e-02 -1.075364053249359131e-01 -2.199618518352508545e-01 -3.776400685310363770e-01 1.384862512350082397e-01 -8.278836309909820557e-02 -2.442166656255722046e-01 1.880453824996948242e-01 6.090638786554336548e-02 1.842699795961380005e-01 -2.017083615064620972e-01 -7.931827753782272339e-02 -1.868258416652679443e-01 -4.100396111607551575e-02 -1.822213530540466309e-01 1.624211519956588745e-01 1.423207968473434448e-01 -2.540546655654907227e-01 -2.343391776084899902e-01 -2.352660447359085083e-01 1.155757252126932144e-02 -1.426690071821212769e-01 -7.735808193683624268e-02 -1.471445262432098389e-01 2.948761358857154846e-02
-1.823230683803558350e-01 -7.390946149826049805e-02 2.984823100268840790e-02 -6.612114608287811279e-03 -1.227454049512743950e-03 1.345082819461822510e-01 -6.408754736185073853e-02 -1.899800747632980347e-01 -1.379776000976562500e-01 -2.021667547523975372e-02 -3.776142001152038574e-01 1.780851334333419800e-01 1.742244660854339600e-01 -2.790074348449707031e-01 3.409832417964935303e-01 4.646598920226097107e-02 -7.373278588056564331e-02 -2.439242303371429443e-01 1.014679297804832458e-01 -1.618312001228332520e-01 -2.310295701026916504e-01 -2.982335537672042847e-02 -1.505555510520935059e-01 2.450926750898361206e-01 -1.790141910314559937e-01 -1.505741775035858154e-01 7.405627518892288208e-02 4.505407437682151794e-02 -3.722630739212036133e-01 7.977732270956039429e-02 -1.512857675552368164e-01 1.148885264992713928e-01
-3.527206927537918091e-02 7.528958469629287720e-02 2.918304130434989929e-02 -7.950849086046218872e-02 -1.019468456506729126e-01 -9.737764298915863037e-02 -1.449286490678787231e-01 -1.412602048367261887e-02 3.064802102744579315e-02 -6.736551970243453979e-02 2.157170325517654419e-01 1.499395519495010376e-01 -9.987487643957138062e-02 -1.358831375837326050e-01 -1.642478555440902710e-01 5.034525990486145020e-01 3.488931357860565186e-01 -2.576747834682464600e-01 1.851349323987960815e-01 3.581649065017700195e-02 -2.136479318141937256e-01 -2.462802976369857788e-01 -8.455926179885864258e-02 1.415700763463973999e-01 -1.759724766016006470e-01 -1.238563284277915955e-01 -1.900122500956058502e-02 -4.117965698242187500e-02 -1.600834876298904419e-01 -1.207867041230201721e-01 -3.277751505374908447e-01 9.095104783773422241e-02
-5.282717943191528320e-02 -3.275105357170104980e-02 1.766973733901977539e-01 1.701060384511947632e-01 -3.002175390720367432e-01 2.695154845714569092e-01 -3.335063159465789795e-02 2.549359388649463654e-02 -2.578913234174251556e-02 -2.280329465866088867e-01 1.747561842203140259e-01 2.396615222096443176e-02 -7.461015880107879639e-02 -2.503257095813751221e-01 8.715392649173736572e-02 -1.176307499408721924e-01 1.923223584890365601e-01 3.545450512319803238e-03 -1.361284554004669189e-01 1.804936081171035767e-01 -9.483903646469116211e-02 -2.460007071495056152e-01 -8.397176861763000488e-02 5.937908217310905457e-02 -6.809030473232269287e-02 3.490904271602630615e-01 -6.056762114167213440e-02 -7.821839302778244019e-02 -3.959614634513854980e-01 -2.181096374988555908e-01 -2.486229985952377319e-01 -1.653833538293838501e-01
-2.000869214534759521e-01 6.767733395099639893e-02 3.158288598060607910e-01 -3.799855336546897888e-02 -2.175049334764480591e-01 2.255663275718688965e-01 -1.153757423162460327e-01 1.606354862451553345e-01 -3.936127722263336182e-01 -7.067269831895828247e-02 -2.798014692962169647e-02 5.471847020089626312e-03 7.701413333415985107e-02 -2.544611394405364990e-01 -1.206623613834381104e-01 9.163581579923629761e-02 1.976007819175720215e-01 -2.515986859798431396e-01 1.292659249156713486e-02 -2.346014529466629028e-01 1.220806539058685303e-01 -2.823478877544403076e-01 -1.813611090183258057e-01 -7.973384112119674683e-02 -5.711185187101364136e-02 -9.181416779756546021e-02 -2.469106465578079224e-01 7.916577905416488647e-02 -7.159418612718582153e-02 6.544496864080429077e-02 -2.873931825160980225e-01 -1.260713860392570496e-02
-2.184604853391647339e-01 -2.364180423319339752e-02 -7.794237881898880005e-02 -8.610419929027557373e-02 -1.297097355127334595e-01 5.392077565193176270e-02 -3.747130334377288818e-01 2.368869818747043610e-02 -6.338459253311157227e-02 -1.179822087287902832e-01 -4.911566898226737976e-02 2.038023620843887329e-01 -1.707784645259380341e-02 -2.181521616876125336e-03 6.535379588603973389e-02 -1.316265314817428589e-01 -1.352629717439413071e-02 -2.356083244085311890e-01 1.547824591398239136e-01 3.629513829946517944e-02 -2.984384298324584961e-01 -1.721163988113403320e-01 1.551968306303024292e-01 9.929318726062774658e-02 -9.227522462606430054e-02 1.140399500727653503e-01 4.831897467374801636e-02 -3.341399431228637695e-01 -3.644581437110900879e-01 3.485346138477325439e-01 -2.252593636512756348e-01 -1.399637013673782349e-01
2.842340171337127686e-01 8.112147450447082520e-02 1.492973417043685913e-01 -6.856530904769897461e-02 -1.290358006954193115e-01 -3.475189954042434692e-02 7.801577448844909668e-02 7.421750575304031372e-02 -1.784520782530307770e-02 8.355018496513366699e-02 -1.331816166639328003e-01 1.709743589162826538e-01 1.147896945476531982e-01 -3.556878566741943359e-01 1.386613398790359497e-01 2.225481271743774414e-01 2.393210977315902710e-01 9.198378026485443115e-02 -1.482429057359695435e-01 3.865763545036315918e-02 -1.666882485151290894e-01 -1.207597777247428894e-01 4.984958097338676453e-02 1.687461286783218384e-01 -5.259538292884826660e-01 -2.692873775959014893e-01 -5.180532112717628479e-02 1.318474411964416504e-01 -2.009055018424987793e-01 2.368769375607371330e-03 -1.052633076906204224e-01 1.013868972659111023e-01
2.438914328813552856e-01 -1.764758862555027008e-02 -8.208565413951873779e-02 -3.372088670730590820e-01 5.275401845574378967e-02 1.105224266648292542e-01 1.998303830623626709e-02 -2.771907448768615723e-01 1.047746613621711731e-01 -1.981007307767868042e-01 -8.592604845762252808e-02 5.483140051364898682e-02 1.357412338256835938e-01 -1.069340780377388000e-01 1.498973518610000610e-01 1.226573586463928223e-01 5.908433347940444946e-02 -1.506198793649673462e-01 -1.261893361806869507e-01 2.730475962162017822e-01 -1.225989237427711487e-01 -1.947498172521591187e-01 -2.162704765796661377e-01 1.755493581295013428e-01 -3.589296936988830566e-01 4.023519158363342285e-02 6.339215487241744995e-02 -2.601013481616973877e-01 -1.626275032758712769e-01 8.725447952747344971e-02 -3.387272655963897705e-01 -3.764200210571289062e-02
4.451315104961395264e-02 -1.884056180715560913e-01 2.897338010370731354e-02 -2.900345027446746826e-01 -3.207599818706512451e-01 -2.018459588289260864e-01 -1.489320397377014160e-01 6.863216310739517212e-02 9.437704086303710938e-02 8.981751650571823120e-02 -2.695430815219879150e-01 -5.125101655721664429e-02 -9.952129423618316650e-02 -2.113170735538005829e-02 -3.780030086636543274e-02 -1.441088616847991943e-01 1.618304699659347534e-01 -1.668955981731414795e-01 -3.705031573772430420e-01 -7.805287092924118042e-02 -5.706035066395998001e-03 -2.784992158412933350e-01 1.802771836519241333e-01 2.154115773737430573e-02 -2.285680770874023438e-01 1.766751855611801147e-01 -2.382530868053436279e-01 -3.713055327534675598e-02 -9.472338855266571045e-02 7.563324272632598877e-02 -2.508483231067657471e-01 2.346401959657669067e-01
1.803256273269653320e-01 -2.866203784942626953e-01 1.988703608512878418e-01 -2.456228435039520264e-01 -2.276958227157592773e-01 1.413480937480926514e-01 -3.333118185400962830e-02 1.780699938535690308e-01 1.494932323694229126e-01 1.419877819716930389e-02 2.055690437555313110e-01 3.117426037788391113e-01 -1.778603941202163696e-01 -1.826634854078292847e-01 -8.748166263103485107e-02 1.818715184926986694e-01 -3.857114166021347046e-02 -2.866341471672058105e-01 1.466792523860931396e-01 1.916486322879791260e-01 7.125679403543472290e-02 -9.548955410718917847e-02 -1.895748227834701538e-01 6.364919990301132202e-02 -1.331110447645187378e-01 1.553958058357238770e-01 -1.248658373951911926e-01 3.779309615492820740e-02 -3.383370637893676758e-01 8.683372288942337036e-02 -1.553472578525543213e-01 -1.094389781355857849e-01
-1.092110350728034973e-01 4.199069738388061523e-02 3.513505756855010986e-01 -1.738943904638290405e-01 -2.588914930820465088e-01 -1.301131844520568848e-01 3.822035714983940125e-02 6.226838380098342896e-02 8.781434595584869385e-02 8.603955060243606567e-02 -1.961794495582580566e-01 3.143595755100250244e-01 2.393326014280319214e-01 -5.768841505050659180e-02 -9.001187980175018311e-02 4.177427291870117188e-02 2.537376582622528076e-01 1.113324910402297974e-01 2.044285833835601807e-01 7.099583745002746582e-02 -1.140235289931297302e-01 -3.311800062656402588e-01 -5.559968203306198120e-02 2.097285091876983643e-01 3.259032592177391052e-02 2.050825208425521851e-01 -2.731941342353820801e-01 -1.186256110668182373e-01 -1.509937047958374023e-01 -9.760604053735733032e-02 -1.975716948509216309e-01 -1.545851975679397583e-01
1.084314957261085510e-01 -1.645998358726501465e-01 1.809384673833847046e-01 1.247993633151054382e-01 -2.615361809730529785e-01 -6.675568968057632446e-02 6.833637505769729614e-02 -9.951709769666194916e-03 -1.868360191583633423e-01 3.169498443603515625e-01 -3.176130056381225586e-01 4.282004013657569885e-02 3.196149468421936035e-01 -1.195265278220176697e-01 -6.040937453508377075e-02 9.234022349119186401e-02 1.140338089317083359e-02 -8.913547545671463013e-02 9.952594339847564697e-02 1.852051727473735809e-02 2.044350653886795044e-01 -1.849308758974075317e-01 -1.241858452558517456e-01 -8.828438818454742432e-02 -7.236209511756896973e-02 3.588390350341796875e-02 -1.524917185306549072e-01 -6.513822078704833984e-02 -4.184024631977081299e-01 2.415804564952850342e-01 -2.846148908138275146e-01 5.035774037241935730e-02
-2.178470939397811890e-01 -2.051061540842056274e-01 1.951467543840408325e-01 -6.621527671813964844e-02 -2.909746766090393066e-01 -1.747460477054119110e-02 -1.965353041887283325e-01 7.970985770225524902e-02 1.331442743539810181e-01 6.150055676698684692e-02 -1.707627773284912109e-01 1.306384205818176270e-01 1.779332458972930908e-01 -1.376676261425018311e-01 1.531715597957372665e-02 1.435883492231369019e-01 2.246845364570617676e-01 -3.718068599700927734e-01 -2.286032885313034058e-01 -6.945942342281341553e-02 -4.812818765640258789e-02 -2.025492787361145020e-01 9.425884112715721130e-03 4.089713469147682190e-02 6.262451410293579102e-02 1.867410838603973389e-01 -2.293794900178909302e-01 -4.329632222652435303e-02 -3.226265609264373779e-01 -2.100248634815216064e-01 -2.071666121482849121e-01 -1.534391343593597412e-01
8.117679506540298462e-02 -1.126363724470138550e-01 1.656962782144546509e-01 4.245518520474433899e-02 -3.017424046993255615e-01 8.886059373617172241e-02 -1.799213439226150513e-01 1.987493038177490234e-01 -3.867205232381820679e-02 1.151528805494308472e-01 -1.590541750192642212e-01 1.794013977050781250e-01 1.697257012128829956e-01 -2.203917950391769409e-01 1.694666892290115356e-01 1.832935363054275513e-01 4.286912083625793457e-01 -8.438795059919357300e-02 -1.731677353382110596e-01 2.130826115608215332e-01 2.109592966735363007e-02 -2.668257355690002441e-01 -1.488951146602630615e-01 -8.535330742597579956e-02 7.293029874563217163e-02 -2.291493117809295654e-02 -6.676232814788818359e-02 -9.495224058628082275e-02 -7.135617733001708984e-02 -1.746908575296401978e-01 -2.952351272106170654e-01 -2.433928400278091431e-01
1.264839768409729004e-01 -3.187984973192214966e-02 1.911453157663345337e-01 -1.552191004157066345e-02 1.957448571920394897e-02 1.207539439201354980e-01 -4.225700721144676208e-02 -1.741157472133636475e-01 2.678483128547668457e-01 -2.975257635116577148e-01 -4.530904442071914673e-02 1.019118502736091614e-01 -1.655699871480464935e-02 -2.105777412652969360e-01 1.370528936386108398e-01 7.648811489343643188e-02 1.894676834344863892e-01 -2.643518149852752686e-01 -1.611777991056442261e-01 5.718719586730003357e-02 1.809788793325424194e-01 -1.660441160202026367e-01 -1.315468251705169678e-01 2.417752444744110107e-01 -2.353723645210266113e-01 1.189100816845893860e-01 -3.417883440852165222e-02 -3.768437206745147705e-01 -2.771952450275421143e-01 -5.427766125649213791e-03 -3.054559528827667236e-01 5.644125491380691528e-02
-1.842211633920669556e-01 -3.417102694511413574e-01 3.511889278888702393e-01 -1.233932524919509888e-01 -2.011720538139343262e-01 1.412505805492401123e-01 -1.820534914731979370e-01 -3.595455586910247803e-01 -2.194452136754989624e-01 -1.583259552717208862e-01 4.220397025346755981e-02 2.256440073251724243e-01 -2.941831946372985840e-02 2.689052186906337738e-02 1.773649603128433228e-01 -1.812664717435836792e-01 2.310835719108581543e-01 1.547870635986328125e-01 -1.181913539767265320e-02 1.431188732385635376e-01 -1.006673425436019897e-01 -5.306526646018028259e-02 -1.429941654205322266e-01 2.301177978515625000e-01 -1.600779592990875244e-01 1.583627015352249146e-01 -2.467722259461879730e-02 -1.022744625806808472e-01 -1.487498432397842407e-01 1.087805721908807755e-02 -1.599566340446472168e-01 4.624190181493759155e-02
-9.802018105983734131e-02 4.123549535870552063e-02 2.511135637760162354e-01 8.552493155002593994e-02 -1.650655120611190796e-01 1.104141324758529663e-01 -1.510428935289382935e-01 -1.085972413420677185e-02 -2.094640769064426422e-02 2.996500208973884583e-02 2.533538453280925751e-02 -1.796660572290420532e-02 -6.666325032711029053e-02 1.022114753723144531e-01 7.131677865982055664e-02 6.077515706419944763e-02 1.996680349111557007e-01 -3.133932352066040039e-01 -1.990710347890853882e-01 2.031269222497940063e-01 7.661050558090209961e-02 -2.164590544998645782e-02 6.820760667324066162e-02 1.155403181910514832e-01 -1.137544810771942139e-01 1.163685992360115051e-01 -2.692181468009948730e-01 -3.134150207042694092e-01 -5.550954341888427734e-01 1.626569479703903198e-01 -2.227825224399566650e-01 -7.249677926301956177e-02
1.028295010328292847e-01 8.875607699155807495e-02 2.509667277336120605e-01 -1.277815401554107666e-01 -2.826120555400848389e-01 6.291858851909637451e-02 7.787404209375381470e-02 -6.232310552150011063e-03 -4.142134636640548706e-02 1.755638718605041504e-01 -2.602783739566802979e-01 3.188440799713134766e-01 1.653843671083450317e-01 2.154825441539287567e-02 -1.134046465158462524e-01 -3.259490430355072021e-02 3.330209851264953613e-01 -4.154547303915023804e-02 6.579153239727020264e-02 6.761422380805015564e-03 -1.773144304752349854e-01 -1.876861006021499634e-01 -1.026577204465866089e-01 1.820479184389114380e-01 1.737688481807708740e-01 8.036878705024719238e-02 -1.080960705876350403e-01 -2.141583859920501709e-01 -3.745524585247039795e-01 1.531672328710556030e-01 -2.648508548736572266e-01 -1.147669926285743713e-01
-4.988269507884979248e-02 -1.038798019289970398e-01 -1.421324536204338074e-02 -1.890955120325088501e-01 2.140896581113338470e-02 9.597825258970260620e-02 -1.504049915820360184e-02 -8.280214667320251465e-02 -2.601313292980194092e-01 -8.489792793989181519e-02 -1.111762523651123047e-01 8.125012740492820740e-03 1.813383400440216064e-01 -5.282954573631286621e-01 2.127929925918579102e-01 1.492901593446731567e-01 1.179038360714912415e-01 -2.136268615722656250e-01 -5.531015247106552124e-02 1.539043039083480835e-01 1.817597895860671997e-01 -3.319387733936309814e-01 1.363749355077743530e-01 2.773472964763641357e-01 -1.056953594088554382e-01 -5.624936893582344055e-02 -1.159536540508270264e-01 -7.918380200862884521e-02 -3.709401190280914307e-02 -7.910436950623989105e-03 -2.901468575000762939e-01 1.498699933290481567e-01
-6.351241469383239746e-02 8.508349210023880005e-02 5.242742598056793213e-02 5.215601623058319092e-02 -1.880322843790054321e-01 1.557392776012420654e-01 8.467838913202285767e-02 4.899466782808303833e-02 9.317974746227264404e-02 2.863588929176330566e-01 2.458130195736885071e-02 -1.074776798486709595e-02 1.981322616338729858e-01 2.409167401492595673e-02 1.343445181846618652e-01 2.489852756261825562e-01 1.331510394811630249e-01 -1.103030741214752197e-01 -2.452426403760910034e-02 5.283512473106384277e-01 -9.833048284053802490e-02 3.146081930026412010e-03 -1.398068219423294067e-01 1.947501748800277710e-01 -1.735932677984237671e-01 1.616433560848236084e-01 -1.354953926056623459e-02 -2.826003730297088623e-01 -3.508668839931488037e-01 1.443450450897216797e-01 -2.041761428117752075e-01 6.362597644329071045e-02
1.970225125551223755e-01 4.629528149962425232e-02 8.130207657814025879e-02 2.050399780273437500e-02 -1.500730812549591064e-01 6.571573019027709961e-02 -5.900507792830467224e-02 -1.793501377105712891e-01 2.802032791078090668e-02 -5.896050110459327698e-02 5.022061988711357117e-02 -4.676213487982749939e-02 -3.086208701133728027e-01 -3.589796125888824463e-01 1.135007739067077637e-01 4.393070936203002930e-02 1.970459222793579102e-01 -6.181119382381439209e-02 2.734838426113128662e-02 2.236700206995010376e-01 1.993357986211776733e-01 -3.074239240959286690e-03 2.138177603483200073e-01 -2.663363516330718994e-02 -2.146455347537994385e-01 -1.030527502298355103e-01 -1.758834719657897949e-01 -3.569380640983581543e-01 -4.006698429584503174e-01 6.774941831827163696e-02 -2.827065587043762207e-01 -4.412487894296646118e-02
-1.944336593151092529e-01 -8.516492694616317749e-02 4.821670800447463989e-02 -1.587277948856353760e-01 8.141157031059265137e-02 1.957052499055862427e-01 -2.329962551593780518e-01 -3.447604179382324219e-01 -5.493628233671188354e-02 -1.972384750843048096e-01 7.066550105810165405e-02 9.481988102197647095e-02 -1.252299547195434570e-01 -4.168966412544250488e-02 1.072314083576202393e-01 1.437839120626449585e-01 1.784468442201614380e-01 -2.572382092475891113e-01 -2.029183134436607361e-02 1.705796569585800171e-01 -1.742535829544067383e-02 -3.910136520862579346e-01 -7.338108867406845093e-02 3.254582285881042480e-01 -2.768604755401611328e-01 1.398668289184570312e-01 -5.815643444657325745e-02 -1.966607868671417236e-01 -9.948008507490158081e-02 1.880655139684677124e-01 -1.646115332841873169e-01 3.447056189179420471e-02
-1.248394418507814407e-02 5.274737253785133362e-03 1.134688332676887512e-01 1.920453011989593506e-01 -8.400824666023254395e-02 3.997831791639328003e-02 -3.453768789768218994e-01 -2.109647169709205627e-02 -1.992555111646652222e-01 7.041698694229125977e-02 -2.175852805376052856e-01 2.822783887386322021e-01 4.740396887063980103e-02 -3.468255102634429932e-01 1.632396578788757324e-01 1.366968899965286255e-01 8.591549843549728394e-02 7.075621932744979858e-02 2.924180030822753906e-02 8.070793747901916504e-02 -3.228480741381645203e-02 6.002802401781082153e-02 2.280617207288742065e-01 2.112053185701370239e-01 -1.540565397590398788e-03 -7.285302504897117615e-03 -1.032340377569198608e-01 -6.393864005804061890e-02 -6.320620328187942505e-02 6.364989280700683594e-02 -2.856397926807403564e-01 5.066165328025817871e-01
-1.963158845901489258e-01 -1.494134515523910522e-01 2.462569326162338257e-01 5.335878208279609680e-02 -4.510072469711303711e-01 5.872330442070960999e-02 -3.060388863086700439e-01 2.028729766607284546e-01 -7.745234668254852295e-02 -1.440926175564527512e-02 -7.228302210569381714e-02 1.796439886093139648e-01 5.170878954231739044e-03 6.636562198400497437e-02 1.606215834617614746e-01 8.634681254625320435e-02 1.948094516992568970e-01 -2.510243356227874756e-01 -2.733223140239715576e-01 1.300131380558013916e-01 -3.792881593108177185e-02 -1.580723822116851807e-01 -1.975889503955841064e-01 5.569068342447280884e-02 7.537646591663360596e-02 -3.481631167232990265e-03 -1.293338090181350708e-01 -3.292461633682250977e-01 -6.290814280509948730e-02 3.728414699435234070e-02 -2.227941751480102539e-01 7.505888491868972778e-02
2.341160774230957031e-01 -3.805298730731010437e-02 3.977479785680770874e-02 -5.098538845777511597e-02 1.567934988997876644e-03 4.339426010847091675e-02 -9.654208272695541382e-02 -4.238587915897369385e-01 -7.092040032148361206e-03 -9.742899239063262939e-02 -1.022535115480422974e-01 9.746196866035461426e-02 -2.106668241322040558e-02 -2.791908942162990570e-02 5.071206763386726379e-02 6.303915753960609436e-03 1.126198098063468933e-01 -1.972371339797973633e-01 -2.048574835062026978e-01 1.683863848447799683e-01 4.877058044075965881e-02 -2.940011620521545410e-01 2.875951305031776428e-02 2.973236143589019775e-01 -2.106497287750244141e-01 7.632774114608764648e-02 1.546927541494369507e-01 -3.439769446849822998e-01 -3.362179398536682129e-01 4.844796843826770782e-03 -3.167610466480255127e-01 9.779125452041625977e-02
-9.726172685623168945e-02 -2.885095179080963135e-01 4.889219254255294800e-02 1.403831243515014648e-01 -3.474740982055664062e-01 4.125037789344787598e-02 -2.473374903202056885e-01 7.174529880285263062e-02 -1.140343546867370605e-01 1.264872848987579346e-01 9.368012100458145142e-02 3.443342149257659912e-01 -3.790313005447387695e-02 1.162060052156448364e-01 1.282835006713867188e-01 -2.068107947707176208e-02 1.264717280864715576e-01 -3.154233098030090332e-01 -5.306920036673545837e-02 7.399169355630874634e-02 1.515509933233261108e-01 2.996903494931757450e-04 -2.592903375625610352e-02 1.929605901241302490e-01 -1.040737181901931763e-01 -1.302409619092941284e-01 -2.099744081497192383e-01 -3.930998444557189941e-01 -1.883040666580200195e-01 -8.628632873296737671e-02 -2.083736509084701538e-01 1.043333038687705994e-01
5.135628208518028259e-02 -2.639209330081939697e-01 -4.226087406277656555e-02 -4.607225582003593445e-02 3.465818986296653748e-02 -9.177792072296142578e-02 -1.182546913623809814e-01 -2.381740808486938477e-01 -7.162117213010787964e-02 -8.174435049295425415e-02 -1.759490668773651123e-01 -2.048007696866989136e-01 -2.081814594566822052e-02 -3.005915880203247070e-01 3.380478918552398682e-02 2.374916225671768188e-01 1.778363734483718872e-01 -1.800154149532318115e-01 1.757685244083404541e-01 8.946781605482101440e-02 9.496012330055236816e-02 -3.098993301391601562e-01 -7.295485585927963257e-02 3.295255005359649658e-01 -1.964475661516189575e-01 -2.941406667232513428e-01 -2.620259821414947510e-01 1.287015248090028763e-02 -4.953485727310180664e-02 -2.821786701679229736e-02 -2.970915138721466064e-01 5.545759201049804688e-02
2.334891706705093384e-01 2.204339951276779175e-01 1.094147637486457825e-01 -2.218623459339141846e-01 3.936872351914644241e-03 7.577675580978393555e-02 7.704651355743408203e-02 -3.776922821998596191e-01 2.671560272574424744e-02 -1.905097216367721558e-01 -6.979223340749740601e-02 -6.072213500738143921e-02 1.159082949161529541e-01 -1.474598944187164307e-01 6.984584778547286987e-02 2.489736080169677734e-01 1.029139980673789978e-01 -2.546981871128082275e-01 -1.074625700712203979e-01 1.529792398214340210e-01 -1.286310404539108276e-01 -2.778029739856719971e-01 -7.093138992786407471e-02 2.308205366134643555e-01 -1.387711763381958008e-01 1.569180488586425781e-01 3.988804668188095093e-02 -1.993144899606704712e-01 -3.122805356979370117e-01 -3.181003406643867493e-02 -2.860717773437500000e-01 7.570640742778778076e-02
-2.646119594573974609e-01 1.123980507254600525e-01 7.603348046541213989e-02 1.400267332792282104e-01 -4.958609491586685181e-02 2.052699476480484009e-01 -1.810010671615600586e-01 7.837469130754470825e-02 -2.248473614454269409e-01 -2.811091393232345581e-02 -5.767758190631866455e-02 3.622124195098876953e-01 -7.857883721590042114e-02 -2.593585252761840820e-01 8.659001439809799194e-02 -1.350897103548049927e-01 6.615394353866577148e-02 1.226681098341941833e-01 -1.020693406462669373e-01 5.873024836182594299e-02 2.746886946260929108e-02 -2.624258771538734436e-02 2.027504444122314453e-01 1.472703963518142700e-01 -1.416813731193542480e-01 -8.236560970544815063e-02 -2.287202626466751099e-01 1.546650752425193787e-02 3.268762491643428802e-03 1.583257466554641724e-01 -4.581336081027984619e-01 3.339097797870635986e-01
1.244857013225555420e-01 -1.518205702304840088e-01 8.302861452102661133e-02 1.900856941938400269e-02 -2.538821697235107422e-01 -1.558065414428710938e-01 1.989865154027938843e-01 3.345099091529846191e-01 -2.296872735023498535e-01 6.403388828039169312e-02 -2.136051803827285767e-01 2.933055460453033447e-01 1.372807770967483521e-01 -3.206153810024261475e-01 9.623821079730987549e-02 -6.705736368894577026e-02 -1.757732331752777100e-01 -4.644324071705341339e-04 5.477471649646759033e-02 -4.326013103127479553e-02 -8.950388431549072266e-02 -2.651406526565551758e-01 1.709629297256469727e-01 7.154688984155654907e-02 -5.582169978879392147e-04 9.090820327401161194e-03 -1.073225662112236023e-01 -2.203952521085739136e-01 -3.080427050590515137e-01 1.106780618429183960e-01 -2.695282399654388428e-01 -4.095635563135147095e-02
-2.951611578464508057e-01 4.099088907241821289e-02 5.906388163566589355e-02 -1.210108324885368347e-01 6.198748480528593063e-03 1.445158123970031738e-01 6.781355477869510651e-03 -2.029964178800582886e-01 8.883689343929290771e-02 3.295670077204704285e-02 3.227993845939636230e-03 -1.100306734442710876e-01 -5.088589712977409363e-02 -1.587357670068740845e-01 6.629169732332229614e-02 1.736303120851516724e-01 2.166677713394165039e-01 -1.291755884885787964e-01 -1.387135088443756104e-01 3.963907808065414429e-02 6.402464956045150757e-02 -4.932913482189178467e-01 3.467488801106810570e-03 2.931013405323028564e-01 -3.393665552139282227e-01 1.124647110700607300e-01 -1.690806634724140167e-02 8.934386819601058960e-02 -2.901779711246490479e-01 -1.070876698940992355e-02 -3.246418833732604980e-01 -6.221402436494827271e-02
3.762940689921379089e-02 -1.671237647533416748e-01 2.626824006438255310e-02 -1.010706350207328796e-01 -2.987800836563110352e-01 -1.785909533500671387e-01 -2.520304322242736816e-01 -1.417138427495956421e-01 -1.284035444259643555e-01 -3.693487644195556641e-01 -3.595382273197174072e-01 5.936513841152191162e-02 -1.094263717532157898e-01 -2.085252553224563599e-01 -4.127019271254539490e-02 2.738603949546813965e-01 9.015580266714096069e-02 -1.333750188350677490e-01 -2.924086339771747589e-02 -3.152718767523765564e-02 -1.525848805904388428e-01 -1.362355351448059082e-01 -1.083086058497428894e-01 3.439903259277343750e-02 -2.498481869697570801e-01 -2.682402729988098145e-01 -2.521519064903259277e-01 2.364654210396111012e-04 -1.447194069623947144e-01 3.312660381197929382e-02 -1.799928396940231323e-01 4.696940258145332336e-02
2.960524559020996094e-01 -9.911797940731048584e-02 3.092901706695556641e-01 2.698545902967453003e-02 -4.172448813915252686e-01 1.259505152702331543e-01 3.614182397723197937e-02 -1.518094912171363831e-02 1.270815264433622360e-02 6.386031955480575562e-02 -2.779822647571563721e-01 2.449965626001358032e-01 -1.251709610223770142e-01 -1.889420151710510254e-01 -3.588723391294479370e-02 7.740650326013565063e-02 6.909459829330444336e-02 -2.581129372119903564e-01 -8.987006545066833496e-02 1.729321852326393127e-02 -1.876493170857429504e-02 3.758624196052551270e-02 1.402643620967864990e-01 1.632871031761169434e-01 -1.117505133152008057e-01 -4.830534011125564575e-02 1.831803321838378906e-01 -1.751272380352020264e-02 -2.127366513013839722e-01 -2.647226154804229736e-01 -3.500141203403472900e-01 7.822792977094650269e-03
-1.598516851663589478e-01 1.101003736257553101e-01 3.486512899398803711e-01 -2.993868477642536163e-02 -2.454088330268859863e-01 1.578352451324462891e-01 -1.348102688789367676e-01 -9.834439493715763092e-03 -1.333992630243301392e-01 1.331245452165603638e-01 -1.235780343413352966e-01 1.214542314410209656e-01 -6.946841627359390259e-02 4.238650202751159668e-03 1.191098764538764954e-01 -6.097361817955970764e-02 1.823987439274787903e-02 6.112267076969146729e-02 -1.283282935619354248e-01 2.022138983011245728e-01 -8.161556720733642578e-02 -9.200149029493331909e-02 6.287267059087753296e-02 -9.275364875793457031e-02 -7.648763060569763184e-02 1.120849102735519409e-01 8.583531528711318970e-02 -1.832079291343688965e-01 -5.052596330642700195e-01 1.028580889105796814e-01 -4.171168506145477295e-01 -2.446746826171875000e-01
-8.989952504634857178e-02 7.646876387298107147e-03 1.758147329092025757e-01 -1.567365378141403198e-01 1.432077884674072266e-01 -1.304256170988082886e-02 -7.273366302251815796e-02 5.780695006251335144e-02 -9.879755973815917969e-02 1.336251795291900635e-01 1.317119449377059937e-01 2.463043332099914551e-01 -1.757491976022720337e-01 -2.119368165731430054e-01 -2.354017794132232666e-01 2.401075363159179688e-01 2.973806262016296387e-01 -2.125299572944641113e-01 3.258949145674705505e-02 -1.169228479266166687e-01 -1.535613238811492920e-01 -1.998107880353927612e-01 1.633069515228271484e-01 -1.194636896252632141e-02 -4.237413406372070312e-01 -1.868912950158119202e-02 -1.227931752800941467e-01 -2.675586342811584473e-01 -2.213106025010347366e-03 -1.058587133884429932e-01 -3.081562519073486328e-01 3.425572440028190613e-02
-6.760209798812866211e-02 1.283942013978958130e-01 1.588674038648605347e-01 -1.834558248519897461e-01 9.072182327508926392e-02 1.714378446340560913e-01 -2.103343792259693146e-02 -2.747448086738586426e-01 3.968797251582145691e-02 -1.165603771805763245e-01 -1.217173710465431213e-01 2.491645514965057373e-01 -1.093938425183296204e-01 -1.328406780958175659e-01 -7.287167757749557495e-02 2.736536562442779541e-01 6.683047115802764893e-02 -2.820510864257812500e-01 -3.322594761848449707e-01 9.702331572771072388e-02 -9.198108315467834473e-02 -1.745855659246444702e-01 -1.317866444587707520e-01 4.035711288452148438e-01 -1.343679577112197876e-01 1.107485741376876831e-01 4.219307005405426025e-02 -1.275162696838378906e-01 -1.058962345123291016e-01 5.339897796511650085e-02 -3.401838839054107666e-01 5.893586203455924988e-02
7.565931230783462524e-02 -1.204783096909523010e-01 3.475071787834167480e-01 -5.359157174825668335e-02 2.691770158708095551e-02 2.094451040029525757e-01 -2.332263588905334473e-01 7.895541191101074219e-02 -2.505818903446197510e-01 1.399190276861190796e-01 -1.993507891893386841e-01 -1.018336042761802673e-01 6.237435340881347656e-02 -2.112185359001159668e-01 2.964399456977844238e-01 1.786319422535598278e-03 3.328016027808189392e-02 1.970695517957210541e-02 1.677232682704925537e-01 9.477386623620986938e-02 -7.289391476660966873e-03 -2.162456363439559937e-01 8.354630321264266968e-02 2.533138990402221680e-01 -1.446737498044967651e-01 -9.118416160345077515e-02 -2.057914882898330688e-01 -7.105472683906555176e-02 -1.864127367734909058e-01 -1.653054505586624146e-01 -2.602985799312591553e-01 3.449594080448150635e-01
-1.616445183753967285e-01 1.581382378935813904e-02 3.456540405750274658e-01 -1.124288886785507202e-03 -2.457793056964874268e-01 9.411405026912689209e-02 5.403316766023635864e-02 2.505890093743801117e-02 7.987954467535018921e-02 2.132571637630462646e-01 -2.800441384315490723e-01 -1.951953172683715820e-01 1.744542866945266724e-01 7.223193533718585968e-03 -9.798079729080200195e-03 4.043548181653022766e-02 1.341670602560043335e-01 2.424087375402450562e-02 -1.506920009851455688e-01 1.326896846294403076e-01 9.624353796243667603e-02 -1.097819432616233826e-01 -8.707066625356674194e-02 3.405736992135643959e-03 -1.223444417119026184e-01 9.161766618490219116e-02 -3.593897521495819092e-01 2.827061712741851807e-02 -3.484978973865509033e-01 -6.453086622059345245e-03 -4.666808843612670898e-01 1.764561608433723450e-02
-1.323575079441070557e-01 8.012074232101440430e-02 6.773564219474792480e-02 -2.690853476524353027e-01 -1.132396459579467773e-01 2.272454798221588135e-01 -9.077870845794677734e-02 -1.462418287992477417e-01 -1.307597160339355469e-01 -4.369157180190086365e-02 -1.115469262003898621e-01 1.664710342884063721e-01 3.235488012433052063e-02 -3.105443418025970459e-01 3.855108916759490967e-01 -4.690346121788024902e-02 1.477971971035003662e-01 -1.780785620212554932e-01 2.661225199699401855e-01 -2.518169283866882324e-01 -1.942152976989746094e-01 -2.106692045927047729e-01 -4.879116266965866089e-02 -5.736375600099563599e-02 -5.527002271264791489e-03 -9.674151986837387085e-02 -3.634357359260320663e-03 -1.668574213981628418e-01 -9.945464134216308594e-02 -1.489760279655456543e-01 -3.174157738685607910e-01 2.277435660362243652e-01
-1.119902282953262329e-01 -3.036957681179046631e-01 9.214589744806289673e-02 1.798817962408065796e-01 -2.489753253757953644e-02 1.884301453828811646e-01 -8.681731671094894409e-02 2.837970480322837830e-02 -2.093210816383361816e-03 2.771696448326110840e-01 -3.055994808673858643e-01 2.917696833610534668e-01 3.949570283293724060e-02 -7.898593693971633911e-02 2.569440305233001709e-01 7.196941971778869629e-02 -2.180970273911952972e-02 -3.104461729526519775e-01 4.460831359028816223e-02 -1.654087007045745850e-01 2.384958416223526001e-02 -1.311479061841964722e-01 -4.353187605738639832e-02 1.169909760355949402e-01 1.990971863269805908e-01 2.158006839454174042e-02 -1.670979559421539307e-01 -3.418331742286682129e-01 -6.352073699235916138e-02 -1.234865114092826843e-01 -3.334096372127532959e-01 -2.623088844120502472e-02
-3.054294288158416748e-01 -6.656185537576675415e-02 1.375785470008850098e-01 -2.123903632164001465e-01 -1.889595240354537964e-01 -8.532901853322982788e-02 3.856851160526275635e-02 -1.502688378095626831e-01 -3.788151741027832031e-01 -1.472615450620651245e-01 3.093019500374794006e-02 -9.796180576086044312e-02 -1.391642540693283081e-01 -2.952105700969696045e-01 -7.284295558929443359e-02 2.106025069952011108e-01 1.724434047937393188e-01 -1.576997786760330200e-01 2.215361967682838440e-02 1.612744927406311035e-01 2.026034295558929443e-01 -1.146176680922508240e-01 2.106303535401821136e-02 1.662271916866302490e-01 4.364178515970706940e-03 6.677445024251937866e-02 -1.058835834264755249e-01 -2.605016529560089111e-01 -5.003952234983444214e-02 -4.646407905966043472e-03 -3.440717160701751709e-01 2.672945261001586914e-01
4.758703336119651794e-02 -6.574618816375732422e-02 2.949880361557006836e-01 -4.804091993719339371e-03 -1.493092626333236694e-01 -1.655776239931583405e-02 5.598545819520950317e-02 1.581087857484817505e-01 -7.144383341073989868e-02 -5.053599923849105835e-02 -4.891139268875122070e-01 3.005777597427368164e-01 8.851880580186843872e-02 -1.802480071783065796e-01 4.490549117326736450e-02 7.643014192581176758e-02 1.224552318453788757e-01 -1.276048123836517334e-01 -7.969740778207778931e-02 2.149456441402435303e-01 9.379833936691284180e-02 7.953422516584396362e-02 -5.222159996628761292e-02 1.991677731275558472e-01 -2.025554180145263672e-01 -1.585927605628967285e-01 -3.535259962081909180e-01 -2.966170907020568848e-01 2.166611375287175179e-03 -7.414831966161727905e-02 -2.006115466356277466e-01 -6.332942843437194824e-02
-6.318457424640655518e-02 -1.543560326099395752e-01 -8.366664499044418335e-02 -4.146531596779823303e-02 -9.041008539497852325e-03 1.207807064056396484e-01 -7.673271745443344116e-02 6.910128146409988403e-02 -2.451463788747787476e-01 3.135274052619934082e-01 -2.346740663051605225e-01 1.793053001165390015e-01 7.374722510576248169e-02 -1.181463003158569336e-01 7.647749036550521851e-02 -1.083350777626037598e-01 3.942197561264038086e-01 -1.819729655981063843e-01 -1.939791887998580933e-01 -8.949927240610122681e-02 -1.578886955976486206e-01 -9.543563425540924072e-02 -2.965764105319976807e-01 1.122040376067161560e-01 1.017625033855438232e-01 7.150859385728836060e-02 -1.679946929216384888e-01 -8.457709848880767822e-02 -3.756954073905944824e-01 4.418322816491127014e-02 -2.660077512264251709e-01 -1.485915631055831909e-01
-4.717320203781127930e-02 -8.660461753606796265e-03 3.686278760433197021e-01 -1.017176955938339233e-01 -2.307270616292953491e-01 6.518296897411346436e-02 2.370734810829162598e-01 1.738196760416030884e-01 -1.000501736998558044e-01 2.844161987304687500e-01 -5.090346187353134155e-02 1.533677279949188232e-01 1.357659846544265747e-01 3.570363332983106375e-04 -3.022954799234867096e-02 -1.203260180773213506e-04 4.227748215198516846e-01 -2.419560682028532028e-03 -6.386333843693137169e-04 2.882086038589477539e-01 -1.834890395402908325e-01 -2.503576576709747314e-01 -7.053705304861068726e-02 3.269619047641754150e-01 -6.885217130184173584e-02 4.720332100987434387e-02 -4.289965704083442688e-02 -4.182050749659538269e-02 -1.646194159984588623e-01 -6.301108002662658691e-02 -2.439142614603042603e-01 6.772269494831562042e-03
9.800791740417480469e-03 -1.163323447108268738e-01 1.216505542397499084e-01 -1.249508839100599289e-02 -3.154602646827697754e-01 3.059083223342895508e-02 -1.642205864191055298e-01 3.289648592472076416e-01 -7.738077640533447266e-02 3.572646155953407288e-02 -1.043322607874870300e-01 1.321352273225784302e-01 3.377045691013336182e-01 -3.198338747024536133e-01 3.376025557518005371e-01 1.098396331071853638e-01 2.972312867641448975e-01 -1.375063210725784302e-01 -1.506766527891159058e-01 1.888426244258880615e-01 8.090927265584468842e-03 -6.075146421790122986e-02 -5.645179003477096558e-02 -2.326777577400207520e-02 -5.989286303520202637e-02 -6.466231308877468109e-03 1.370074693113565445e-02 -2.405942231416702271e-01 -9.830036759376525879e-02 4.559006169438362122e-02 -2.686963975429534912e-01 -1.976003646850585938e-01
-1.339468955993652344e-01 -7.454454153776168823e-02 6.622248888015747070e-02 2.981596626341342926e-02 -6.438251584768295288e-02 1.422604769468307495e-01 -1.932481676340103149e-01 8.423273451626300812e-03 -1.797836720943450928e-01 -7.388864457607269287e-02 6.475032120943069458e-02 1.337497383356094360e-01 1.456302404403686523e-02 -5.133496522903442383e-01 8.460614085197448730e-02 -2.696657478809356689e-01 -7.167480140924453735e-02 -5.075763911008834839e-02 7.021111249923706055e-02 1.092472299933433533e-01 5.597946420311927795e-02 -2.454029470682144165e-01 3.056341595947742462e-02 3.105581104755401611e-01 -2.220914214849472046e-01 1.708359643816947937e-02 -2.876272499561309814e-01 -2.344143092632293701e-01 -1.391948759555816650e-01 7.368978112936019897e-02 -4.140692576766014099e-02 3.268274664878845215e-01
1.544310003519058228e-01 -8.120001107454299927e-02 2.323951870203018188e-01 -1.567970775067806244e-02 -2.436599135398864746e-01 -1.676636934280395508e-02 -1.924420297145843506e-01 1.115543395280838013e-02 -7.969482988119125366e-02 1.945107616484165192e-02 -2.329940199851989746e-01 6.802980601787567139e-02 1.283482275903224945e-02 -1.047726571559906006e-01 -5.304390564560890198e-02 4.761569499969482422e-01 2.393835783004760742e-01 -5.930982530117034912e-02 4.124799277633428574e-03 7.791537046432495117e-02 -2.311767190694808960e-01 -3.355891630053520203e-02 -1.473315358161926270e-01 2.234117686748504639e-01 1.468736082315444946e-01 -1.606502979993820190e-01 -1.865092366933822632e-01 6.479817628860473633e-02 -2.360271662473678589e-01 8.480188250541687012e-02 -3.171955645084381104e-01 -2.630464136600494385e-01
-1.315626353025436401e-01 -1.957699358463287354e-01 -1.974262148141860962e-01 -9.557581692934036255e-02 -1.726475954055786133e-01 3.470460325479507446e-02 5.256738886237144470e-02 5.437454581260681152e-02 -2.523805201053619385e-01 3.183458745479583740e-01 -1.213050484657287598e-01 2.849857211112976074e-01 8.085872232913970947e-02 -1.956626325845718384e-01 -1.934982985258102417e-01 2.845685742795467377e-02 2.248251736164093018e-01 -1.433496773242950439e-01 -2.169636338949203491e-01 -6.578618288040161133e-02 -2.499611116945743561e-02 -5.656310915946960449e-02 -1.661133766174316406e-02 -3.929466381669044495e-02 2.181486338376998901e-01 -5.360282585024833679e-02 -2.899309396743774414e-01 -3.624777123332023621e-02 -3.716649115085601807e-01 4.167722538113594055e-02 -3.340384960174560547e-01 -6.832641083747148514e-03
-1.549158692359924316e-01 -8.096450567245483398e-02 7.968439906835556030e-02 -9.915678948163986206e-02 -6.269554793834686279e-02 2.572565972805023193e-01 -7.665269821882247925e-02 -9.086506068706512451e-02 -3.612236380577087402e-01 -1.794654130935668945e-01 1.444781422615051270e-01 1.648290897719562054e-03 3.283303603529930115e-02 -2.312793433666229248e-01 5.369855463504791260e-02 9.713126346468925476e-03 3.600618541240692139e-01 -1.159830465912818909e-01 3.296475708484649658e-01 2.696317248046398163e-02 2.958176471292972565e-02 -1.121129915118217468e-01 1.683947890996932983e-01 3.114123642444610596e-01 -3.706804662942886353e-02 1.320734024047851562e-01 -2.225606739521026611e-01 -3.276021406054496765e-02 6.929884850978851318e-02 -6.022128090262413025e-02 -3.875263333320617676e-01 9.277947992086410522e-02
1.067644953727722168e-01 -1.117482781410217285e-01 3.101131021976470947e-01 -1.623747497797012329e-01 -2.858989536762237549e-01 -1.295563131570816040e-01 -1.159612759947776794e-01 1.524880528450012207e-01 1.255168020725250244e-01 -2.582885511219501495e-02 2.757469657808542252e-03 3.354805409908294678e-01 2.562991976737976074e-01 -7.142119109630584717e-02 2.056520059704780579e-02 -4.103004932403564453e-02 3.558115363121032715e-01 -1.164925768971443176e-01 -1.642316281795501709e-01 2.423712909221649170e-01 -5.669513717293739319e-02 4.015048593282699585e-02 6.175826117396354675e-02 3.171312510967254639e-01 2.068731039762496948e-01 -7.491420954465866089e-02 -1.595347821712493896e-01 -2.087653726339340210e-01 -9.525345265865325928e-02 3.717456944286823273e-03 -2.327395230531692505e-01 -2.614664100110530853e-02
1.868689060211181641e-02 2.642913162708282471e-02 1.035519689321517944e-01 1.018582880496978760e-01 -1.134714633226394653e-01 3.560784086585044861e-02 5.744520202279090881e-02 2.031927853822708130e-01 -3.903804123401641846e-01 -4.004368185997009277e-02 -1.453953832387924194e-01 -1.549788713455200195e-01 2.727420441806316376e-02 -1.337197721004486084e-01 1.808600425720214844e-01 1.515612304210662842e-01 3.137573897838592529e-01 -2.684903740882873535e-01 1.319733858108520508e-01 -5.228554829955101013e-02 -1.242625042796134949e-01 -2.022279649972915649e-01 -1.161666661500930786e-01 -1.237319111824035645e-01 1.071878969669342041e-01 9.730454534292221069e-02 -1.281967945396900177e-02 -3.007275750860571861e-03 -3.815378248691558838e-01 5.400976538658142090e-02 -3.832146823406219482e-01 2.310048043727874756e-01
1.932247728109359741e-01 8.232520520687103271e-02 1.487948447465896606e-01 -5.870652943849563599e-02 6.164190173149108887e-02 2.776715755462646484e-01 -1.358381956815719604e-01 -3.509634435176849365e-01 1.527950633317232132e-02 -1.700474172830581665e-01 -1.372835338115692139e-01 1.093001738190650940e-01 -9.659167379140853882e-02 -2.029279023408889771e-01 7.213149964809417725e-02 2.192787528038024902e-01 5.507670342922210693e-02 -3.194636106491088867e-02 -8.370573818683624268e-02 4.345165938138961792e-02 -5.719567090272903442e-02 -3.348204791545867920e-01 -7.843814045190811157e-02 3.915917873382568359e-01 -1.872114241123199463e-01 5.128592625260353088e-02 1.173911169171333313e-01 -2.983454465866088867e-01 -2.238621115684509277e-01 -2.976675145328044891e-02 -2.542162239551544189e-01 1.079096458852291107e-02
-1.592246256768703461e-02 -1.727605313062667847e-01 -8.500739187002182007e-02 3.219768777489662170e-02 -2.616962790489196777e-01 2.303868532180786133e-01 -2.312328517436981201e-01 3.327710181474685669e-02 -1.916586607694625854e-01 -1.081865653395652771e-01 -1.409551594406366348e-02 -6.563324481248855591e-02 1.168739721179008484e-01 -4.345814585685729980e-01 -3.507164865732192993e-02 1.261798888444900513e-01 2.193873822689056396e-01 -4.035020470619201660e-01 1.741139441728591919e-01 -1.183072179555892944e-01 8.131060004234313965e-02 -7.977249100804328918e-03 -2.966774404048919678e-01 8.116144686937332153e-02 -1.124449968338012695e-01 1.080346256494522095e-01 -9.819842875003814697e-02 -3.036489710211753845e-02 -2.144918739795684814e-01 -1.846908628940582275e-01 -2.002958059310913086e-01 3.506514057517051697e-02
1.772446036338806152e-01 -3.259342629462480545e-03 6.473027169704437256e-02 -2.689809203147888184e-01 -1.883059181272983551e-02 2.952319681644439697e-01 -1.346561014652252197e-01 -1.854119151830673218e-01 -2.718852460384368896e-02 -3.757975697517395020e-01 -1.104168891906738281e-01 1.494266688823699951e-01 6.302922219038009644e-02 -1.392680406570434570e-01 2.188150286674499512e-01 8.108621835708618164e-02 1.522414535284042358e-01 -1.713035702705383301e-01 -1.530084162950515747e-01 -1.239780150353908539e-02 -7.366354577243328094e-03 -1.713614761829376221e-01 -2.688420750200748444e-02 2.136183977127075195e-01 -9.690360724925994873e-02 2.237746417522430420e-01 1.419229656457901001e-01 -3.722045123577117920e-01 -1.925595551729202271e-01 -1.099613159894943237e-01 -2.745489478111267090e-01 5.609152093529701233e-02
-8.893910795450210571e-02 -7.526628673076629639e-02 2.514284253120422363e-01 4.680717736482620239e-02 -1.865714639425277710e-01 4.081204533576965332e-02 4.883147310465574265e-03 3.146700859069824219e-01 -2.218779772520065308e-01 7.655034959316253662e-02 -1.210006177425384521e-01 -1.223877444863319397e-01 -8.662846870720386505e-03 -2.142662107944488525e-01 -2.208349667489528656e-02 -6.577225774526596069e-02 3.082775771617889404e-01 -1.723130643367767334e-01 -4.330308735370635986e-02 1.729020774364471436e-01 -1.447704583406448364e-01 -3.454288095235824585e-02 6.442107260227203369e-02 1.299726366996765137e-01 4.759927839040756226e-02 -2.012604922056198120e-01 -7.081717718392610550e-03 4.296898469328880310e-02 -5.177853703498840332e-01 1.098892390727996826e-01 -3.488147556781768799e-01 6.151944398880004883e-02
4.061799496412277222e-02 -5.792891234159469604e-02 1.400819569826126099e-01 -2.243523746728897095e-01 -1.871110796928405762e-01 -1.813216954469680786e-01 -2.098668515682220459e-01 2.768777608871459961e-01 -1.494470387697219849e-01 1.041569411754608154e-01 -1.732647418975830078e-01 -8.996155112981796265e-02 1.223206743597984314e-01 -3.387781977653503418e-01 2.932700514793395996e-01 -5.613810196518898010e-02 1.612282842397689819e-01 3.617422282695770264e-02 1.061708405613899231e-01 -1.085273176431655884e-01 -5.410825833678245544e-02 -2.524609565734863281e-01 1.201565712690353394e-01 9.897918999195098877e-02 -1.705086082220077515e-01 -1.579639315605163574e-01 -2.277753800153732300e-01 -5.819383636116981506e-02 2.365292515605688095e-03 1.233020052313804626e-01 -3.638105392456054688e-01 2.194132059812545776e-01
-9.336353093385696411e-02 -1.163207888603210449e-01 2.605547308921813965e-01 1.102238371968269348e-01 -1.995636224746704102e-01 2.345539480447769165e-01 1.327490508556365967e-01 1.895535588264465332e-01 2.375428527593612671e-01 7.078837603330612183e-02 -6.798732280731201172e-02 -9.743012487888336182e-02 -5.643080919981002808e-02 -3.252854570746421814e-02 5.380477383732795715e-02 6.213339045643806458e-02 -1.206436008214950562e-01 -9.205368906259536743e-02 -1.893689483404159546e-01 1.644574701786041260e-01 3.835627064108848572e-02 -5.712042376399040222e-02 -1.018125284463167191e-02 4.021093249320983887e-01 -1.017906889319419861e-01 1.960957050323486328e-02 -3.168155252933502197e-01 -1.574747115373611450e-01 -2.841210365295410156e-01 9.080079942941665649e-02 -1.467659473419189453e-01 4.048197269439697266e-01
7.915354520082473755e-02 -2.237078696489334106e-01 4.376661404967308044e-02 -2.576481699943542480e-01 -1.981083899736404419e-01 -1.666787564754486084e-01 1.183984801173210144e-01 -9.172624349594116211e-02 -1.447575837373733521e-01 1.595230773091316223e-02 4.599579051136970520e-02 1.008004322648048401e-01 2.786968648433685303e-01 -1.946657598018646240e-01 4.593625664710998535e-02 8.283189684152603149e-02 -1.760241226293146610e-03 1.794067323207855225e-01 -1.583659648895263672e-01 -9.138401597738265991e-03 -2.055935375392436981e-02 -7.771774381399154663e-02 1.334820389747619629e-01 2.880671322345733643e-01 -5.989713072776794434e-01 -6.310285627841949463e-02 -1.722935140132904053e-01 -8.804424107074737549e-02 1.472561899572610855e-02 -2.376626990735530853e-02 -2.469453364610671997e-01 3.663196787238121033e-02
-2.066404372453689575e-02 1.409041788429021835e-02 1.193398386240005493e-01 -7.444464415311813354e-02 -8.502417244017124176e-03 1.757707297801971436e-01 -6.290522962808609009e-02 -2.179317623376846313e-01 -2.389629557728767395e-02 -1.490314900875091553e-01 1.290109157562255859e-01 1.868521124124526978e-01 -1.793157011270523071e-01 -1.262291669845581055e-01 3.442221134901046753e-02 2.912039756774902344e-01 1.717325448989868164e-01 -2.651956379413604736e-01 -2.367729544639587402e-01 6.883359700441360474e-02 2.002600766718387604e-02 -1.777825355529785156e-01 -1.923809647560119629e-01 3.837734460830688477e-01 -3.265047073364257812e-01 5.419775471091270447e-02 1.634421050548553467e-01 -1.045890599489212036e-01 -2.497043907642364502e-01 5.665065348148345947e-02 -3.071734607219696045e-01 6.875902414321899414e-02
-6.669440865516662598e-02 -8.765251934528350830e-02 1.703527420759201050e-01 1.056531369686126709e-01 -2.526709735393524170e-01 1.165158897638320923e-01 -2.157723456621170044e-01 -7.638879865407943726e-02 -2.965990900993347168e-01 7.648677378892898560e-02 -1.589848776347935200e-03 1.071497648954391479e-01 -3.045324087142944336e-01 -3.196178078651428223e-01 1.994947046041488647e-01 -1.792158633470535278e-01 -4.168169107288122177e-03 -9.525372646749019623e-03 2.124191522598266602e-01 2.740374952554702759e-02 -1.630780696868896484e-01 -8.380994945764541626e-02 -4.827306419610977173e-02 1.330669373273849487e-01 -4.168551880866289139e-03 -1.422884911298751831e-01 -6.827878206968307495e-02 -8.895968645811080933e-02 -1.662097275257110596e-01 8.650898933410644531e-02 -3.102799654006958008e-01 4.264959990978240967e-01
-4.533407464623451233e-02 -1.488920599222183228e-01 1.004383191466331482e-01 -1.571585088968276978e-01 -3.851267695426940918e-01 2.675746679306030273e-01 3.614966571331024170e-02 1.557917892932891846e-01 2.638248205184936523e-01 -1.202243790030479431e-01 2.214812114834785461e-02 2.375386059284210205e-01 5.285674706101417542e-02 -2.682120800018310547e-01 -3.293598592281341553e-01 2.082602381706237793e-01 -5.162941291928291321e-02 2.029910832643508911e-01 1.270904093980789185e-01 -1.059637311846017838e-02 1.664976924657821655e-01 -2.040761113166809082e-01 6.402304768562316895e-02 9.728409349918365479e-02 -6.729763001203536987e-02 1.253966987133026123e-02 -2.303744703531265259e-01 8.816884458065032959e-02 -1.335806846618652344e-01 1.145340129733085632e-01 -2.633462250232696533e-01 1.379347443580627441e-01
2.021714858710765839e-02 -6.505873799324035645e-02 1.174870785325765610e-02 -5.947910621762275696e-02 -1.813200712203979492e-01 -4.751265421509742737e-02 -3.229586482048034668e-01 1.585751622915267944e-01 -1.673976927995681763e-01 -1.590207517147064209e-01 -1.627118587493896484e-01 -1.693071722984313965e-01 7.318097352981567383e-02 -1.568352580070495605e-01 1.143272966146469116e-01 -2.203466892242431641e-01 2.199596017599105835e-01 -1.912828087806701660e-01 1.599646210670471191e-01 -7.610982656478881836e-02 1.838055998086929321e-01 -2.431994080543518066e-01 1.430367827415466309e-01 2.712511122226715088e-01 -3.771381676197052002e-01 -8.411385118961334229e-02 -9.027761965990066528e-02 -3.636556863784790039e-02 -2.261743992567062378e-01 6.598211824893951416e-02 -2.779374420642852783e-01 1.794877350330352783e-01
1.337256431579589844e-01 -1.936004906892776489e-01 4.264743626117706299e-02 -2.745966799557209015e-02 1.789786219596862793e-01 9.558296203613281250e-02 -1.234844047576189041e-02 -5.978325754404067993e-02 -2.277486398816108704e-02 2.736344374716281891e-02 4.318126663565635681e-02 7.132899016141891479e-02 4.547968134284019470e-02 -2.741166055202484131e-01 -4.642941802740097046e-02 -1.949324458837509155e-01 4.318133741617202759e-02 -1.425861567258834839e-01 2.570107579231262207e-01 4.029643833637237549e-01 -3.456730842590332031e-01 -2.089092135429382324e-01 -5.701319873332977295e-02 2.784591633826494217e-03 -2.385833412408828735e-01 -4.778287559747695923e-02 -2.792279720306396484e-01 -2.091676294803619385e-01 1.009323224425315857e-01 -6.643790006637573242e-02 -3.906418681144714355e-01 8.022675663232803345e-02
2.622863836586475372e-02 7.770584523677825928e-02 6.832158565521240234e-02 -1.365086585283279419e-01 -1.158298477530479431e-01 3.106369376182556152e-01 -1.710668802261352539e-01 -2.976657748222351074e-01 -1.041692420840263367e-01 -6.478619296103715897e-03 1.492036432027816772e-01 2.459099739789962769e-01 -5.051049962639808655e-02 -1.644107699394226074e-01 -2.610693313181400299e-02 1.378335356712341309e-01 1.304074823856353760e-01 -3.043030202388763428e-01 -2.062792032957077026e-01 3.092329017817974091e-02 -4.502345342189073563e-03 -2.196663916110992432e-01 -1.627681404352188110e-01 3.987862169742584229e-01 -2.528529167175292969e-01 -1.337035000324249268e-02 7.822872698307037354e-02 -4.697060585021972656e-02 -1.885254234075546265e-01 1.059297323226928711e-01 -2.968619465827941895e-01 -7.114432007074356079e-02
2.818496227264404297e-01 -1.806018650531768799e-01 2.104016579687595367e-02 -2.002202868461608887e-01 -1.207085251808166504e-01 1.670156270265579224e-01 -2.263220548629760742e-01 5.650050006806850433e-03 -7.584089040756225586e-02 1.333047151565551758e-01 -2.264468222856521606e-01 1.504631936550140381e-01 -7.925867289304733276e-02 -1.789266020059585571e-01 1.465390622615814209e-01 -3.423693478107452393e-01 8.814270794391632080e-02 4.174271598458290100e-02 5.262763053178787231e-02 1.851569302380084991e-02 2.359941750764846802e-01 -1.472356915473937988e-01 8.808834105730056763e-02 4.282101094722747803e-01 6.338387727737426758e-02 6.657290738075971603e-03 -1.340698748826980591e-01 1.238949969410896301e-01 -3.658124506473541260e-01 7.496479153633117676e-02 -1.248910874128341675e-01 7.567141950130462646e-02
1.440735161304473877e-01 -1.520846337080001831e-01 2.590884864330291748e-01 -2.479635328054428101e-01 -2.758493833243846893e-02 9.268519282341003418e-02 -7.402964681386947632e-02 2.539430558681488037e-01 -2.289613336324691772e-01 -1.486350875347852707e-02 -2.242563068866729736e-01 8.693607151508331299e-02 9.093823283910751343e-02 5.479254946112632751e-02 -1.879053860902786255e-01 -2.127700299024581909e-01 1.064878888428211212e-02 4.612018913030624390e-02 1.572114974260330200e-01 -4.598891362547874451e-02 -1.923625767230987549e-01 -3.502511084079742432e-01 -1.652495563030242920e-01 3.046987652778625488e-01 -5.741268396377563477e-02 -1.826475560665130615e-01 -1.437753438949584961e-01 -3.850499987602233887e-01 -9.369037300348281860e-02 1.881150901317596436e-02 -1.469107121229171753e-01 2.514470927417278290e-02
-3.228341694921255112e-03 -1.069706752896308899e-01 1.852969974279403687e-01 -5.168319493532180786e-02 -1.671476364135742188e-01 1.341316998004913330e-01 -2.410186678171157837e-01 2.119093239307403564e-01 -1.460140943527221680e-01 6.781171262264251709e-02 -2.364060282707214355e-01 -1.267129331827163696e-01 -5.954463034868240356e-02 -3.450445234775543213e-01 3.590707480907440186e-01 5.222263932228088379e-02 1.262847483158111572e-01 -2.190765738487243652e-01 9.639672189950942993e-02 7.857657968997955322e-02 1.495252829045057297e-02 -3.030975759029388428e-01 2.455179579555988312e-02 1.593030542135238647e-01 -7.668345421552658081e-02 -2.816079258918762207e-01 -7.083535939455032349e-02 -1.622854918241500854e-01 -1.433328688144683838e-01 -2.417238987982273102e-02 -2.435178905725479126e-01 2.367370128631591797e-01
2.047661319375038147e-02 -2.147103548049926758e-01 2.862263917922973633e-01 3.900580108165740967e-02 -5.061195492744445801e-01 -1.183327212929725647e-01 3.613103926181793213e-02 3.254174068570137024e-02 -2.528566122055053711e-01 -3.189446628093719482e-01 -9.595256298780441284e-02 3.214082717895507812e-01 1.633736491203308105e-01 -6.719984859228134155e-02 -4.559938609600067139e-02 1.587954610586166382e-01 2.228681594133377075e-01 -9.636676311492919922e-02 -4.438332468271255493e-02 3.774934262037277222e-02 -6.667684763669967651e-02 1.127200946211814880e-02 -2.413981705904006958e-01 1.176017969846725464e-01 -4.840849339962005615e-02 3.514751046895980835e-02 -2.610329389572143555e-01 -7.061574608087539673e-02 -1.156450714915990829e-02 -2.622141502797603607e-03 -2.075441330671310425e-01 4.345268383622169495e-02
4.468401521444320679e-02 -3.710075467824935913e-02 1.688164770603179932e-01 -1.742162555456161499e-01 -1.696122437715530396e-02 2.761121690273284912e-01 -2.403242588043212891e-01 -2.630670070648193359e-01 -7.147622853517532349e-02 -1.480273157358169556e-02 9.559439867734909058e-02 1.962396353483200073e-01 -1.351486295461654663e-01 -1.679514646530151367e-01 -4.706749320030212402e-02 2.107006311416625977e-01 1.229427605867385864e-01 -3.583490550518035889e-01 -1.645205914974212646e-01 5.270108208060264587e-02 -5.638954788446426392e-02 -1.701159477233886719e-01 -2.485210895538330078e-01 3.178387880325317383e-01 -2.408558279275894165e-01 7.869015634059906006e-02 1.359748989343643188e-01 6.455691996961832047e-03 -1.424698084592819214e-01 -2.081537432968616486e-02 -3.402316272258758545e-01 -2.705534547567367554e-02
-2.078911662101745605e-01 -2.644933760166168213e-01 2.485863268375396729e-01 -1.815692186355590820e-01 8.919624984264373779e-02 -6.362960487604141235e-02 1.540754437446594238e-01 -1.251903474330902100e-01 1.871411204338073730e-01 -1.682797372341156006e-01 -2.337091974914073944e-02 -1.715923547744750977e-01 1.176768764853477478e-01 -1.536738127470016479e-01 1.448301970958709717e-01 9.819613397121429443e-02 2.597610950469970703e-01 -1.936052441596984863e-01 1.197422388941049576e-02 -1.278575882315635681e-02 -5.979306623339653015e-02 -1.435617506504058838e-01 -1.228190064430236816e-01 2.678636312484741211e-01 -3.273918926715850830e-01 1.115503460168838501e-01 -1.266844011843204498e-02 -6.716759502887725830e-02 8.865564316511154175e-02 8.422177284955978394e-02 -4.710779190063476562e-01 4.217819869518280029e-02
8.006530697457492352e-04 -1.454309970140457153e-01 3.458576500415802002e-01 1.876215785741806030e-01 -1.992987692356109619e-01 8.203702419996261597e-02 2.075255811214447021e-01 1.477470695972442627e-01 9.050802886486053467e-02 8.279391378164291382e-02 1.023196354508399963e-01 2.668963670730590820e-01 1.737775951623916626e-01 -7.094080746173858643e-02 7.514548301696777344e-02 -2.292254380881786346e-02 1.127738058567047119e-01 9.093127399682998657e-02 2.317062206566333771e-02 5.828069895505905151e-02 3.814451396465301514e-02 -1.394421160221099854e-01 3.092946112155914307e-01 4.514075815677642822e-01 -1.248027756810188293e-01 -9.306497126817703247e-02 -5.929464474320411682e-02 -7.293738424777984619e-02 -1.828110218048095703e-01 3.296978771686553955e-01 -2.322650551795959473e-01 1.181061100214719772e-02
5.230117961764335632e-02 -1.932045966386795044e-01 4.202438294887542725e-01 -8.734176307916641235e-02 -6.011871155351400375e-03 9.269434213638305664e-02 5.964912101626396179e-02 5.091316998004913330e-02 1.452498417347669601e-02 1.491391360759735107e-01 -2.179807424545288086e-01 -5.604926962405443192e-03 4.216340556740760803e-02 8.559801429510116577e-02 -4.028138518333435059e-02 -7.480072975158691406e-02 2.660154402256011963e-01 -3.363478183746337891e-01 -1.638629734516143799e-01 -1.393986046314239502e-01 -5.729199945926666260e-02 -7.977307587862014771e-02 -9.285902976989746094e-02 2.880823314189910889e-01 -5.525885522365570068e-02 3.960380330681800842e-03 -2.980549037456512451e-01 -1.171534731984138489e-01 -4.364363253116607666e-01 1.206061765551567078e-01 -1.723823100328445435e-01 -5.286677181720733643e-02
3.010164201259613037e-02 -4.123402386903762817e-02 2.515115141868591309e-01 -1.587674021720886230e-02 -7.268944382667541504e-02 8.987794630229473114e-03 -1.613258570432662964e-01 -2.799843847751617432e-01 1.559384465217590332e-01 -3.174030482769012451e-01 -1.406937390565872192e-01 5.993020161986351013e-02 -2.755289375782012939e-01 -2.550217509269714355e-01 1.843679882586002350e-02 -4.875694960355758667e-02 1.480188518762588501e-01 -9.830978512763977051e-02 1.626555025577545166e-01 5.113322660326957703e-02 1.078550815582275391e-01 -1.214235574007034302e-01 -1.505804955959320068e-01 3.592891385778784752e-03 -1.119287163019180298e-01 1.370742321014404297e-01 -2.742269039154052734e-01 -4.597647786140441895e-01 -2.137285172939300537e-01 1.310811787843704224e-01 -2.015167027711868286e-01 -3.003584966063499451e-02
1.675591319799423218e-01 -1.212710961699485779e-01 2.591478824615478516e-01 -1.087752263993024826e-02 -1.788162589073181152e-01 1.191169247031211853e-01 7.411736249923706055e-02 6.474360823631286621e-02 3.562639281153678894e-02 3.114517629146575928e-01 -9.905329346656799316e-02 4.555892944335937500e-01 7.820113748311996460e-02 -9.746049530804157257e-03 1.815069094300270081e-02 -1.280343979597091675e-01 1.544658243656158447e-01 4.453123733401298523e-02 -1.381828635931015015e-01 -8.103048801422119141e-02 -2.528752386569976807e-01 -1.348451673984527588e-01 7.699904590845108032e-02 7.719252258539199829e-03 -2.604560554027557373e-02 2.683858945965766907e-02 -1.035159453749656677e-01 -4.306793808937072754e-01 -3.659005463123321533e-01 1.108137443661689758e-01 -1.005196943879127502e-01 -4.503349959850311279e-02
1.384865045547485352e-01 -1.591710299253463745e-01 2.020354568958282471e-01 -1.250688284635543823e-01 -1.950676180422306061e-02 8.873444050550460815e-02 -7.102455943822860718e-02 2.300067394971847534e-01 2.866268157958984375e-01 2.854818701744079590e-01 5.509081110358238220e-02 3.356778621673583984e-01 -1.096006557345390320e-01 -3.128370642662048340e-01 -1.152304038405418396e-01 8.635376393795013428e-02 8.387766778469085693e-02 -1.884163916110992432e-01 1.835480332374572754e-02 1.407903283834457397e-01 8.391067385673522949e-02 -4.325594287365674973e-03 -1.271390914916992188e-01 1.235186383128166199e-01 -1.799977868795394897e-01 -2.252682112157344818e-02 -3.421230316162109375e-01 -1.157636418938636780e-01 -2.827704548835754395e-01 2.269351780414581299e-01 -1.354139745235443115e-01 -9.226228296756744385e-02
6.662750244140625000e-02 -3.695015236735343933e-02 5.819331482052803040e-02 -1.830725371837615967e-01 6.082536187022924423e-03 1.826559305191040039e-01 -1.586085930466651917e-02 -4.160703420639038086e-01 7.062962651252746582e-02 -2.804578542709350586e-01 -9.409669786691665649e-02 2.358528524637222290e-01 -1.170189157128334045e-01 -1.473271548748016357e-01 6.274270359426736832e-03 1.351664811372756958e-01 9.650944173336029053e-02 -9.727153927087783813e-02 -2.151624113321304321e-01 1.509143263101577759e-01 7.433426380157470703e-02 -1.941428929567337036e-01 2.995399292558431625e-03 2.869543433189392090e-01 -4.728532582521438599e-02 1.121233552694320679e-01 1.634771823883056641e-01 -2.861923575401306152e-01 -2.015545666217803955e-01 7.322689890861511230e-02 -4.072331190109252930e-01 -3.876919392496347427e-03
1.615109592676162720e-01 -8.017333596944808960e-02 7.408855110406875610e-02 -1.806495338678359985e-02 -4.306993484497070312e-01 9.711210429668426514e-02 1.503699123859405518e-01 7.616139948368072510e-02 -1.851516813039779663e-01 4.060573503375053406e-02 -3.149529695510864258e-01 3.083419203758239746e-01 -4.339689761400222778e-02 -8.969654142856597900e-02 4.820960015058517456e-02 2.549608945846557617e-01 2.235452830791473389e-01 -1.531130727380514145e-02 -5.553501471877098083e-02 1.224977672100067139e-01 -2.083480358123779297e-02 -1.174789741635322571e-01 1.104609817266464233e-01 1.627365201711654663e-01 1.051529943943023682e-01 -1.135227829217910767e-02 -1.352883875370025635e-01 -2.981563806533813477e-01 -1.492851376533508301e-01 1.585657894611358643e-01 -2.573033571243286133e-01 -2.786240577697753906e-01
1.557039022445678711e-01 -3.171030580997467041e-01 2.278781384229660034e-01 1.332288887351751328e-02 -3.475219011306762695e-01 -5.908984318375587463e-02 7.917150110006332397e-02 -5.141722038388252258e-02 4.624273162335157394e-03 2.683399021625518799e-01 -1.618350110948085785e-02 1.409492492675781250e-01 1.252319961786270142e-01 -1.236485242843627930e-01 -1.224127877503633499e-02 8.908769488334655762e-02 1.448211669921875000e-01 9.466399252414703369e-02 -1.258182078599929810e-01 2.255784869194030762e-01 -6.287821382284164429e-02 -1.565321907401084900e-02 1.813771128654479980e-01 3.201481699943542480e-01 -3.210507333278656006e-01 -2.083206623792648315e-01 4.520260170102119446e-02 5.107739008963108063e-03 -3.643591403961181641e-01 -1.067451536655426025e-01 -1.461933255195617676e-01 -9.165047109127044678e-02
9.042126685380935669e-02 -3.052511718124151230e-03 -3.628152608871459961e-02 -2.216619104146957397e-01 -3.928765058517456055e-01 -2.901316583156585693e-01 -3.674757182598114014e-01 -7.276634126901626587e-02 4.529605433344841003e-02 5.562332645058631897e-02 -4.442825913429260254e-02 1.122082248330116272e-01 -1.394654959440231323e-01 -1.862428486347198486e-01 -9.509989991784095764e-03 -4.337109625339508057e-02 2.647650837898254395e-01 1.543081998825073242e-01 -1.663458943367004395e-01 -6.195184215903282166e-02 -7.005520164966583252e-02 -3.330493271350860596e-01 3.211491554975509644e-02 1.441336330026388168e-02 -2.121202498674392700e-01 1.290558874607086182e-01 -7.061206549406051636e-02 -2.513511478900909424e-01 1.843529380857944489e-02 2.481798678636550903e-01 -2.093171328306198120e-01 9.291917830705642700e-02
-1.500679701566696167e-01 1.998784393072128296e-01 8.178298175334930420e-02 -7.867208123207092285e-02 -6.816058605909347534e-02 -1.925918757915496826e-01 -1.000426635146141052e-01 1.716701239347457886e-01 -1.729586124420166016e-01 -3.992317989468574524e-02 2.257865108549594879e-02 1.329138576984405518e-01 -4.116119071841239929e-02 -4.150592684745788574e-01 -5.617941543459892273e-02 1.047518327832221985e-01 9.306069463491439819e-02 -2.168977409601211548e-01 1.184474155306816101e-01 1.026498451828956604e-01 2.105374336242675781e-01 -3.105210065841674805e-01 1.252464205026626587e-01 3.509697020053863525e-01 -4.321534931659698486e-02 -1.650557368993759155e-01 -7.024782896041870117e-02 -6.796409934759140015e-02 9.125007316470146179e-03 1.134065017104148865e-01 -4.403069019317626953e-01 1.688726991415023804e-02
-4.504254832863807678e-02 -9.754970669746398926e-02 4.305417835712432861e-02 -1.147267445921897888e-01 9.969535470008850098e-02 9.715186059474945068e-02 -1.134815365076065063e-01 -8.737237751483917236e-02 -2.529143393039703369e-01 4.786475002765655518e-02 -8.430956304073333740e-02 1.687059998512268066e-01 1.300807893276214600e-01 -5.405837893486022949e-01 2.108345180749893188e-01 1.069129556417465210e-01 1.302909702062606812e-01 -1.957237124443054199e-01 4.641002789139747620e-02 -1.238098293542861938e-01 2.440922111272811890e-01 -3.061226904392242432e-01 1.446981132030487061e-01 2.935803532600402832e-01 1.435022894293069839e-02 1.017481181770563126e-02 -1.443367302417755127e-01 -6.534803658723831177e-02 5.429856106638908386e-02 4.379564896225929260e-02 -2.965095341205596924e-01 1.237221583724021912e-01
1.318304538726806641e-01 -4.615036547183990479e-01 5.265565216541290283e-02 -1.263996511697769165e-01 -4.533952474594116211e-02 3.007315099239349365e-02 -3.374238684773445129e-02 3.036102354526519775e-01 2.470489591360092163e-01 -1.815428733825683594e-01 -1.002299487590789795e-01 2.973947525024414062e-01 -8.626696467399597168e-02 -1.555002629756927490e-01 7.430915534496307373e-02 -6.299478560686111450e-02 2.264824062585830688e-01 7.469504326581954956e-02 2.924769222736358643e-01 3.461618348956108093e-02 -4.854156449437141418e-02 -1.063689887523651123e-01 5.798454955220222473e-02 5.714850500226020813e-02 -1.337867137044668198e-02 -1.761004328727722168e-01 -8.087860792875289917e-02 -1.690862029790878296e-01 -1.801743954420089722e-01 -3.883407264947891235e-02 -3.091877102851867676e-01 2.474090009927749634e-01
1.649993509054183960e-01 4.941837396472692490e-03 1.548584699630737305e-01 -1.368403136730194092e-01 6.177932024002075195e-02 1.237806156277656555e-01 -3.289083838462829590e-01 2.469495125114917755e-02 -1.246747598052024841e-01 -1.190676093101501465e-01 -6.711110472679138184e-03 1.236171722412109375e-01 1.596229374408721924e-01 1.108807995915412903e-01 1.066718921065330505e-01 -1.007770150899887085e-01 -9.691811352968215942e-02 2.304664850234985352e-01 1.228368952870368958e-01 1.458013337105512619e-02 5.544853210449218750e-02 -1.878353357315063477e-01 1.990714855492115021e-02 2.574634850025177002e-01 8.560293912887573242e-02 -9.727095812559127808e-02 -2.005844414234161377e-01 -4.289749860763549805e-01 -1.272916942834854126e-01 1.462196856737136841e-01 -4.626691341400146484e-01 -1.490655243396759033e-01
9.116008877754211426e-02 -1.290753781795501709e-01 4.378886520862579346e-02 -3.878850489854812622e-02 -2.895464897155761719e-01 3.427773341536521912e-02 -3.818815201520919800e-02 3.753495635464787483e-03 -1.369223147630691528e-01 -1.845049262046813965e-01 -2.224900424480438232e-01 -2.743967436254024506e-02 -2.320453375577926636e-01 -1.851563304662704468e-01 1.374732404947280884e-01 9.402896463871002197e-02 3.016202747821807861e-01 3.765042498707771301e-02 -5.738049745559692383e-02 6.587568670511245728e-02 -3.720657899975776672e-02 2.362323999404907227e-01 -2.878673970699310303e-01 7.016712799668312073e-03 -2.174992412328720093e-01 -9.323927806690335274e-04 -4.256494939327239990e-01 -7.497076690196990967e-02 -1.400658190250396729e-01 -2.186507172882556915e-02 -4.089037477970123291e-01 6.837292015552520752e-02
-1.452016681432723999e-01 7.511217147111892700e-02 -6.375277042388916016e-02 2.904290556907653809e-01 -2.515868246555328369e-01 -1.433688551187515259e-01 -1.907961070537567139e-01 2.136597931385040283e-01 5.272731930017471313e-02 -2.723612263798713684e-02 -1.592482775449752808e-01 2.345373630523681641e-01 2.152654528617858887e-01 -2.077873796224594116e-01 2.145563997328281403e-02 1.952530443668365479e-02 -2.726099826395511627e-02 -1.031901240348815918e-01 1.309702694416046143e-01 -1.635614037513732910e-02 -3.828740417957305908e-01 -1.968733966350555420e-01 -3.761715814471244812e-02 3.531945124268531799e-02 -8.332952111959457397e-02 6.939855962991714478e-02 -3.004398345947265625e-01 -3.043002486228942871e-01 -1.847655624151229858e-01 2.104562520980834961e-01 -2.003817111253738403e-01 -1.211561411619186401e-01
3.531759604811668396e-02 -1.454134732484817505e-01 1.333140730857849121e-01 -1.947848051786422729e-01 -1.491266340017318726e-01 7.569963485002517700e-02 -2.884704805910587311e-02 2.422403991222381592e-01 -3.061618469655513763e-02 1.725755482912063599e-01 7.751413434743881226e-02 1.734542846679687500e-01 -2.356787919998168945e-01 -1.272610574960708618e-01 -7.389973104000091553e-02 -2.020901814103126526e-02 2.025110721588134766e-01 1.143183410167694092e-01 1.991617977619171143e-01 1.862352043390274048e-01 -1.240058690309524536e-01 -1.409291625022888184e-01 -7.562994956970214844e-02 -1.081106737256050110e-01 -4.927035272121429443e-01 -2.487698197364807129e-02 -3.159354627132415771e-01 2.011262923479080200e-01 -1.457735747098922729e-01 -1.892063021659851074e-02 -3.165508210659027100e-01 5.881018564105033875e-02
1.822156012058258057e-01 -1.911043226718902588e-01 1.220257133245468140e-01 1.482017785310745239e-01 -2.453423440456390381e-01 -1.545114070177078247e-01 1.220400258898735046e-01 -1.138394251465797424e-01 -1.625085324048995972e-01 2.236568182706832886e-01 1.217266824096441269e-02 -4.837449640035629272e-02 -2.060292055830359459e-03 -4.224172234535217285e-01 1.551871746778488159e-01 2.642603404819965363e-02 -8.095290511846542358e-02 -8.819165825843811035e-02 2.089090459048748016e-02 1.465598791837692261e-01 -2.916561961174011230e-01 -2.553295791149139404e-01 2.483251988887786865e-01 9.864845126867294312e-02 1.997820660471916199e-02 -1.881161518394947052e-02 -1.349136978387832642e-02 -2.180497497320175171e-01 -1.602081507444381714e-01 -8.567550033330917358e-02 -3.989190161228179932e-01 2.892128005623817444e-02
-1.216707527637481689e-01 -2.996731698513031006e-01 1.328010857105255127e-01 3.446794673800468445e-02 -4.853696823120117188e-01 1.042225956916809082e-01 1.731933280825614929e-02 7.274210453033447266e-02 -1.823688894510269165e-01 1.160435453057289124e-01 -1.509492546319961548e-01 3.253042697906494141e-01 3.600505366921424866e-02 1.394558846950531006e-01 7.299150526523590088e-02 2.354117482900619507e-02 6.144303455948829651e-02 -2.755448818206787109e-01 -2.167673259973526001e-01 1.333249509334564209e-01 2.629842422902584076e-02 -9.900331497192382812e-02 -9.717190265655517578e-02 -5.464863404631614685e-02 -2.928516454994678497e-02 -9.403476864099502563e-02 -3.947897255420684814e-01 -5.620674043893814087e-02 4.248290136456489563e-02 3.617989644408226013e-02 -2.294481396675109863e-01 1.752338707447052002e-01
2.302711755037307739e-01 -2.548529803752899170e-01 1.437866240739822388e-01 -1.374047100543975830e-01 -1.522501111030578613e-01 7.302501052618026733e-02 -1.886004954576492310e-01 2.057918310165405273e-01 -3.380797505378723145e-01 -9.315586090087890625e-02 -1.866459101438522339e-01 -1.756585985422134399e-01 1.348784863948822021e-01 -1.717184111475944519e-02 -2.632175385951995850e-02 -8.698417991399765015e-02 -5.038921162486076355e-02 1.108402088284492493e-01 1.011267378926277161e-01 1.581785827875137329e-01 -1.095544472336769104e-01 -3.032495081424713135e-01 -2.215060591697692871e-02 1.996330916881561279e-01 -1.835161596536636353e-01 -2.260313630104064941e-01 -2.778383344411849976e-02 -1.768541485071182251e-01 3.213249146938323975e-02 -4.262910690158605576e-03 -4.234933853149414062e-01 1.703802794218063354e-01
2.195148356258869171e-02 -2.175112515687942505e-01 1.205106452107429504e-01 -5.929929763078689575e-02 -5.049071907997131348e-01 1.453334540128707886e-01 4.892060160636901855e-02 -1.332522481679916382e-01 -7.095210999250411987e-02 -6.020272895693778992e-02 -2.041393369436264038e-01 -1.384383905678987503e-02 -4.693648591637611389e-02 -1.441946476697921753e-01 1.550556570291519165e-01 6.285783648490905762e-02 -1.605860590934753418e-01 -3.683310747146606445e-02 1.956374645233154297e-01 1.218088120222091675e-01 -1.220533177256584167e-01 -2.484571784734725952e-01 2.968598604202270508e-01 -4.037820920348167419e-02 -3.029389083385467529e-01 1.277522891759872437e-01 -1.925281137228012085e-01 -2.766498625278472900e-01 -1.400721073150634766e-01 4.512651357799768448e-03 4.003619030117988586e-02 2.165071517229080200e-01
-2.285076528787612915e-01 -3.943316638469696045e-02 1.165415868163108826e-01 -8.388808369636535645e-02 -3.860150650143623352e-02 1.025925949215888977e-01 -3.325938060879707336e-02 -8.737604320049285889e-02 9.337474405765533447e-02 -5.528423003852367401e-03 5.684890970587730408e-02 -1.061448156833648682e-01 1.347886919975280762e-01 -4.275133088231086731e-02 -2.681022696197032928e-02 2.495740503072738647e-01 2.539583742618560791e-01 -1.581084430217742920e-01 -1.080709248781204224e-01 4.098531603813171387e-02 7.663311809301376343e-02 -6.046620011329650879e-01 -9.587139822542667389e-03 2.294481545686721802e-01 -3.072669208049774170e-01 1.894355863332748413e-01 7.723192870616912842e-02 -9.935841709375381470e-02 -9.557747840881347656e-02 2.258116304874420166e-01 -2.337386012077331543e-01 -1.031015962362289429e-01
9.247315675020217896e-02 1.047030836343765259e-02 1.598153561353683472e-01 -1.560052037239074707e-01 3.742471709847450256e-02 3.423959314823150635e-01 -7.208772003650665283e-02 -3.847539722919464111e-01 -6.757911294698715210e-02 -1.522889584302902222e-01 1.086262911558151245e-01 6.670328229665756226e-02 -1.115424744784832001e-02 -7.756130769848823547e-03 -4.026962071657180786e-02 -3.423861414194107056e-02 3.829981014132499695e-02 -6.702059507369995117e-02 -1.849717050790786743e-01 1.480258405208587646e-01 -1.278506666421890259e-01 -4.043376147747039795e-01 4.603827372193336487e-02 2.264089733362197876e-01 -3.155677616596221924e-01 1.318504810333251953e-01 7.134830951690673828e-02 -2.429178357124328613e-01 -1.951990425586700439e-01 1.538160443305969238e-02 -3.281290829181671143e-01 1.519827079027891159e-02
-2.108451724052429199e-01 -1.077753901481628418e-01 4.962471127510070801e-02 1.506675034761428833e-01 -4.097574055194854736e-01 8.418925106525421143e-03 -1.217618435621261597e-01 -2.848245576024055481e-02 -2.035908848047256470e-01 6.338506191968917847e-02 -2.672969698905944824e-01 2.354644536972045898e-01 3.904666751623153687e-02 8.639402687549591064e-02 1.366073340177536011e-01 2.100811153650283813e-01 2.541369199752807617e-02 -4.206033647060394287e-01 1.618941277265548706e-01 -3.139347583055496216e-02 8.863623440265655518e-02 -2.286849617958068848e-01 -1.358587741851806641e-01 5.917562544345855713e-02 -4.656397923827171326e-02 2.311737835407257080e-01 -1.322332173585891724e-01 -2.056248486042022705e-01 -2.160314172506332397e-01 5.507635325193405151e-02 -1.965575069189071655e-01 -2.094180136919021606e-02
-1.051652133464813232e-01 -2.150644063949584961e-01 -8.829081431031227112e-03 3.754156641662120819e-03 -1.558277755975723267e-01 2.051139622926712036e-01 -1.637445092201232910e-01 2.069774568080902100e-01 -6.665904819965362549e-02 2.756048142910003662e-01 -3.096137046813964844e-01 1.846648007631301880e-01 8.110262453556060791e-02 -1.974739432334899902e-01 -1.211891919374465942e-01 -6.748843193054199219e-02 8.054865151643753052e-02 -3.319441527128219604e-02 -1.862753182649612427e-01 -2.965304851531982422e-01 -1.996018290519714355e-01 -1.332025229930877686e-01 1.069191694259643555e-01 1.197035387158393860e-01 1.993943750858306885e-01 -3.844616934657096863e-02 -3.322202265262603760e-01 -1.149313151836395264e-01 -3.494224846363067627e-01 -5.144604947417974472e-03 -1.756734848022460938e-01 -6.971759721636772156e-03
7.157960440963506699e-03 5.390232801437377930e-02 3.015942173078656197e-03 -5.898323375731706619e-03 1.389752030372619629e-01 2.588884532451629639e-01 1.590714603662490845e-01 4.529975727200508118e-02 1.604980789124965668e-02 -2.792893648147583008e-01 -1.078771203756332397e-01 1.096645295619964600e-01 4.168481752276420593e-02 -2.180061042308807373e-01 -1.769731342792510986e-01 8.704505115747451782e-02 2.109936624765396118e-01 -3.137571811676025391e-01 6.157984212040901184e-02 1.632874310016632080e-01 -1.861132797785103321e-03 -2.206585556268692017e-01 -6.372420489788055420e-02 3.048405647277832031e-01 -1.603658646345138550e-01 -1.509259194135665894e-01 4.522634670138359070e-02 1.985089778900146484e-01 -1.615073978900909424e-01 1.474092453718185425e-01 -4.857673048973083496e-01 1.978798583149909973e-02
1.235208287835121155e-01 -1.217205151915550232e-01 2.104453593492507935e-01 -1.045996248722076416e-01 -9.681323915719985962e-02 2.449139654636383057e-01 2.556064128875732422e-01 1.903734169900417328e-02 3.415932133793830872e-02 1.907247006893157959e-01 -9.477204084396362305e-02 -4.229689389467239380e-02 2.177771180868148804e-01 2.818494662642478943e-02 2.459852397441864014e-01 1.916598081588745117e-01 1.798175722360610962e-01 -1.115738600492477417e-01 -9.758761525154113770e-02 2.606756091117858887e-01 -2.371785938739776611e-01 -3.437266126275062561e-02 -9.181353449821472168e-02 -5.714280903339385986e-02 -1.731881946325302124e-01 2.488268017768859863e-01 -3.309245407581329346e-01 -1.020366698503494263e-01 -3.004788756370544434e-01 2.160164117813110352e-01 -1.911499798297882080e-01 9.570810943841934204e-02
-8.933673053979873657e-02 -1.585984528064727783e-01 -1.434444338083267212e-01 -2.994032800197601318e-01 -9.903082251548767090e-02 -3.098896704614162445e-02 -1.207577288150787354e-01 8.718892186880111694e-02 -1.271002739667892456e-01 -1.103656515479087830e-01 2.107467055320739746e-01 5.381487309932708740e-02 9.433832019567489624e-02 -1.980964690446853638e-01 -1.136906561441719532e-03 1.356402784585952759e-01 3.768816590309143066e-01 -3.823018968105316162e-01 -6.276966631412506104e-02 1.045615673065185547e-01 -1.261202692985534668e-01 -2.568493485450744629e-01 -1.386488974094390869e-01 2.116647213697433472e-01 -1.899525374174118042e-01 -4.036302864551544189e-02 1.521123945713043213e-01 -1.957538276910781860e-01 -9.138730168342590332e-02 -7.501884549856185913e-02 -3.394382894039154053e-01 -6.458119302988052368e-02
-5.627419799566268921e-02 1.169338170439004898e-02 3.420745432376861572e-01 -2.754713408648967743e-03 -1.771109253168106079e-01 2.091532200574874878e-01 7.710137963294982910e-02 -1.153815388679504395e-01 -2.197288721799850464e-02 3.085469305515289307e-01 -3.378531709313392639e-02 -7.345784455537796021e-02 1.284669190645217896e-01 6.208750978112220764e-02 -8.251579850912094116e-02 6.419116631150245667e-03 2.247936725616455078e-01 -3.493496179580688477e-01 -1.300601512193679810e-01 3.722561988979578018e-03 -1.474858224391937256e-01 -3.968027234077453613e-02 -6.687974184751510620e-02 1.473300755023956299e-01 4.968360438942909241e-02 1.935197599232196808e-02 -4.677017331123352051e-01 -1.670632809400558472e-01 -2.622643709182739258e-01 -5.279288813471794128e-02 -3.075129687786102295e-01 3.505076840519905090e-02
-9.966484457254409790e-02 6.217327341437339783e-02 3.114536404609680176e-01 -1.327534019947052002e-01 -2.174310684204101562e-01 6.638483703136444092e-02 -4.077306389808654785e-02 3.738276660442352295e-02 -1.136262416839599609e-01 1.755248606204986572e-01 -2.828457020223140717e-02 1.757507324218750000e-01 7.073511928319931030e-02 -8.278000168502330780e-03 1.545191556215286255e-02 -1.549359261989593506e-01 2.873338162899017334e-01 1.384772658348083496e-01 3.008820675313472748e-02 2.033862620592117310e-01 -1.089126393198966980e-01 1.350342575460672379e-02 -1.767660975456237793e-01 -9.486027806997299194e-02 2.044801414012908936e-02 2.518030442297458649e-02 -7.848937809467315674e-02 -1.053643152117729187e-01 -4.720339775085449219e-01 2.585494816303253174e-01 -4.558679759502410889e-01 -4.072525072842836380e-03
1.790220476686954498e-02 -1.258888933807611465e-02 -5.371544510126113892e-02 -2.425393313169479370e-01 -1.034022793173789978e-01 -1.020170152187347412e-01 -5.679761618375778198e-02 -1.172976791858673096e-01 -3.141287863254547119e-01 1.521981656551361084e-01 -2.009737342596054077e-01 1.411622315645217896e-01 1.001994684338569641e-01 8.112581446766853333e-03 -1.105807069689035416e-02 -2.283082902431488037e-01 1.063746958971023560e-01 3.639360889792442322e-02 7.133127003908157349e-02 2.450724542140960693e-01 1.856167167425155640e-01 -4.400994181632995605e-01 4.862409830093383789e-02 2.095651775598526001e-01 -1.392437815666198730e-01 -4.982935637235641479e-02 -2.503811120986938477e-01 -3.486416041851043701e-01 2.137695439159870148e-02 -1.736240088939666748e-01 -2.433913052082061768e-01 -8.395422250032424927e-02
-1.728645339608192444e-02 -1.113471388816833496e-01 2.713115811347961426e-01 -1.100534573197364807e-01 -3.312135636806488037e-01 -1.695462167263031006e-01 -1.176676061004400253e-02 -1.337878499180078506e-02 -1.324176490306854248e-01 -1.505242288112640381e-01 -4.750401899218559265e-02 3.088828027248382568e-01 -2.137894555926322937e-02 1.186129674315452576e-01 1.432898491621017456e-01 -2.571798861026763916e-02 2.005487233400344849e-01 -2.383029609918594360e-01 -2.130913436412811279e-01 1.599462032318115234e-01 6.643415242433547974e-02 -5.642335861921310425e-02 -1.065978966653347015e-02 6.110347341746091843e-03 2.036331035196781158e-02 -5.119654908776283264e-02 -3.179594278335571289e-01 -2.973045408725738525e-01 1.064737737178802490e-01 -9.651251137256622314e-02 -4.474436640739440918e-01 1.053327415138483047e-02
2.883907407522201538e-02 3.855583956465125084e-03 2.434611022472381592e-01 -1.481686681509017944e-01 -2.089052796363830566e-01 1.902728378772735596e-01 -4.196680486202239990e-01 -2.669870555400848389e-01 -1.405664682388305664e-01 -2.063115835189819336e-01 1.131391450762748718e-01 6.158389523625373840e-02 -1.172103639692068100e-02 -1.160285100340843201e-01 2.421772927045822144e-01 -1.550938282161951065e-02 2.084474414587020874e-01 1.398907452821731567e-01 -3.041628301143646240e-01 1.334098577499389648e-01 -8.434819430112838745e-02 -2.356365174055099487e-01 -5.691258981823921204e-02 6.232808157801628113e-02 -1.137801706790924072e-01 6.112349405884742737e-02 -1.633089929819107056e-01 -1.333731878548860550e-02 -4.628746956586837769e-02 -1.512828320264816284e-01 -3.040128052234649658e-01 1.875959932804107666e-01
1.019889265298843384e-01 3.381494432687759399e-02 9.331383556127548218e-02 -9.194111824035644531e-02 6.987250596284866333e-02 2.632618248462677002e-01 -1.881009489297866821e-01 -3.635870516300201416e-01 1.204788871109485626e-02 -3.661667229607701302e-03 4.958554357290267944e-02 1.819108277559280396e-01 -8.355462551116943359e-02 -1.579198539257049561e-01 4.081899300217628479e-02 1.668268889188766479e-01 2.353588044643402100e-01 -2.009566873311996460e-01 -2.924317717552185059e-01 -7.860255986452102661e-02 -2.121657319366931915e-02 -2.313515990972518921e-01 -1.265452355146408081e-01 3.227438032627105713e-01 -2.586916387081146240e-01 1.012451946735382080e-01 8.510456234216690063e-02 -5.415711924433708191e-02 -2.373394221067428589e-01 1.032224595546722412e-01 -3.382340371608734131e-01 -4.520636051893234253e-02
2.643873095512390137e-01 4.387615248560905457e-02 1.824365705251693726e-01 8.431450277566909790e-02 -1.614064872264862061e-01 1.352641880512237549e-01 -3.002876639366149902e-01 1.113836318254470825e-01 -1.666227281093597412e-01 -2.431738823652267456e-01 -2.186326980590820312e-01 1.650837957859039307e-01 2.309562265872955322e-01 -1.175506114959716797e-01 -1.441326141357421875e-01 6.805749237537384033e-02 8.139083534479141235e-02 -2.706894651055335999e-02 1.853752285242080688e-01 2.315339297056198120e-01 -2.708232998847961426e-01 -2.285375297069549561e-01 -1.537937074899673462e-01 2.015595734119415283e-01 4.398770630359649658e-02 -2.529349327087402344e-01 -1.574561446905136108e-01 -6.335730105638504028e-02 -1.645387113094329834e-01 -1.817382872104644775e-01 -1.092451289296150208e-01 1.854824125766754150e-01
-4.196351859718561172e-03 -1.416033804416656494e-01 -6.217605993151664734e-02 -3.874838119372725487e-03 -1.508943438529968262e-01 1.940508037805557251e-01 3.175756335258483887e-02 1.009897142648696899e-01 1.169410571455955505e-01 1.591441184282302856e-01 -5.226418003439903259e-02 8.342051878571510315e-03 -5.852269008755683899e-02 1.055510807782411575e-02 5.446504056453704834e-02 -3.205978870391845703e-02 5.763928890228271484e-01 -3.833848237991333008e-02 -1.472521852701902390e-02 4.408770501613616943e-01 1.495845336467027664e-02 -7.251735031604766846e-02 5.904752761125564575e-02 1.956968009471893311e-01 5.940853059291839600e-02 -6.458953488618135452e-03 -2.926876842975616455e-01 -2.560013234615325928e-01 -1.602644473314285278e-01 -5.987282097339630127e-02 -3.003002405166625977e-01 7.284399867057800293e-02
1.380128562450408936e-01 -3.263839781284332275e-01 2.456859350204467773e-01 1.572340726852416992e-01 -1.790323108434677124e-01 -2.562496997416019440e-02 -7.445171475410461426e-02 7.673996686935424805e-02 7.045019418001174927e-02 1.832364797592163086e-01 -7.859972864389419556e-02 6.171691045165061951e-02 2.185147553682327271e-01 -4.052398204803466797e-01 2.561027370393276215e-02 -3.637580946087837219e-02 -1.511916220188140869e-01 -3.302146866917610168e-02 3.540426865220069885e-02 -1.819936744868755341e-02 -1.747515797615051270e-01 -1.399558484554290771e-01 8.140513300895690918e-02 4.058444797992706299e-01 -3.029138594865798950e-02 -7.060868293046951294e-02 1.488025486469268799e-01 -4.029302895069122314e-01 -6.156296283006668091e-02 -6.705167144536972046e-02 -1.794453412294387817e-01 6.961891055107116699e-02
2.855521738529205322e-01 -2.307874336838722229e-02 1.509595755487680435e-02 -2.333770990371704102e-01 -3.402664959430694580e-01 1.842209845781326294e-01 -1.556341629475355148e-02 4.604066163301467896e-02 1.838874816894531250e-01 3.237589001655578613e-01 4.309652000665664673e-02 1.545938253402709961e-01 -8.637643605470657349e-02 2.062378823757171631e-02 -2.120300568640232086e-02 2.651890218257904053e-01 -3.978295996785163879e-02 3.026321530342102051e-03 6.185977533459663391e-02 1.142526865005493164e-01 2.655141055583953857e-02 -9.662020206451416016e-02 -3.634730577468872070e-01 1.788562834262847900e-01 -2.104296684265136719e-01 1.849280297756195068e-02 -1.613586694002151489e-01 -2.348984032869338989e-01 -8.801323920488357544e-02 3.383254110813140869e-01 -1.618017107248306274e-01 3.550205752253532410e-02
6.131066754460334778e-02 -2.255067974328994751e-01 4.413607418537139893e-01 1.213399916887283325e-01 -1.484226286411285400e-01 -2.688901126384735107e-01 1.387337874621152878e-02 2.861853688955307007e-02 -2.289995700120925903e-01 -8.503232896327972412e-02 -1.269137710332870483e-01 1.894953995943069458e-01 8.134494721889495850e-02 2.176000364124774933e-02 1.814862340688705444e-01 1.986336261034011841e-01 2.744301967322826385e-02 -1.490658223628997803e-01 -1.962198913097381592e-01 1.347658485174179077e-01 7.557579874992370605e-02 -2.114674001932144165e-01 -2.400189824402332306e-02 1.788386404514312744e-01 -2.157806605100631714e-01 -2.520605623722076416e-01 -2.225039899349212646e-01 -2.050308883190155029e-01 -9.107920527458190918e-02 1.941053718328475952e-01 -1.951179057359695435e-01 -3.225350379943847656e-02
7.688576728105545044e-02 1.109655387699604034e-02 2.060427963733673096e-01 -3.460677564144134521e-01 -3.026508986949920654e-01 -3.514449670910835266e-02 1.076399832963943481e-01 5.498195067048072815e-02 4.251065477728843689e-02 2.998730726540088654e-02 -1.488409787416458130e-01 2.873290181159973145e-01 2.633572220802307129e-01 1.001266948878765106e-02 -4.217024520039558411e-02 -3.050626488402485847e-03 3.007059395313262939e-01 -1.127213835716247559e-01 9.682098031044006348e-02 -2.173820137977600098e-02 -4.443112015724182129e-02 -8.841296285390853882e-02 -1.849433481693267822e-01 3.754186034202575684e-01 3.359401971101760864e-02 1.327823400497436523e-01 -1.511395126581192017e-01 -2.376006394624710083e-01 -3.438428342342376709e-01 -6.571093946695327759e-02 -1.162652671337127686e-01 -1.166724339127540588e-01
-4.296392574906349182e-02 -1.201499626040458679e-01 -1.269639432430267334e-01 -3.350269515067338943e-03 -1.027656197547912598e-01 -3.349348902702331543e-02 7.557027973234653473e-03 5.661663040518760681e-02 -3.496936261653900146e-01 2.492682635784149170e-01 -1.489405184984207153e-01 3.351546823978424072e-01 1.720101982355117798e-01 -8.408935368061065674e-02 3.543274700641632080e-01 -3.252083808183670044e-02 2.778770029544830322e-01 1.488724201917648315e-01 -1.926600001752376556e-02 -2.507078647613525391e-01 -1.785308867692947388e-01 -1.822613626718521118e-01 5.691533908247947693e-02 6.349991261959075928e-02 1.028167754411697388e-01 -1.458396911621093750e-01 -1.644384115934371948e-01 -1.500000655651092529e-01 -2.577339112758636475e-01 4.950723797082901001e-02 -2.878711521625518799e-01 4.846780747175216675e-02
-1.393013000488281250e-01 1.114777326583862305e-01 3.021148443222045898e-01 1.738443821668624878e-01 -2.043225467205047607e-01 1.803802698850631714e-01 1.489935815334320068e-02 7.113875448703765869e-02 -4.468274489045143127e-02 1.793690472841262817e-01 -2.569441497325897217e-01 6.496168207377195358e-03 -1.012985333800315857e-01 1.955588813871145248e-03 2.425825223326683044e-02 -1.921492069959640503e-01 1.553524434566497803e-01 -1.717492938041687012e-01 -1.301090419292449951e-01 2.070984244346618652e-01 3.704249486327171326e-02 -1.776325702667236328e-01 -1.070417314767837524e-01 9.375704824924468994e-02 8.595801144838333130e-02 6.185384467244148254e-02 -1.427190303802490234e-01 -1.950732022523880005e-01 -4.651797711849212646e-01 1.932447105646133423e-01 -3.571594655513763428e-01 3.921881318092346191e-02
5.728087853640317917e-03 -1.152431815862655640e-01 3.353780508041381836e-01 -3.706377744674682617e-02 -4.614711403846740723e-01 -5.963756144046783447e-02 -2.480423897504806519e-01 1.839301548898220062e-02 3.725329041481018066e-02 -2.192518860101699829e-01 -2.716785073280334473e-01 2.002667635679244995e-02 6.564863026142120361e-02 -1.838194727897644043e-01 -3.330076485872268677e-02 -1.694499850273132324e-01 1.612137258052825928e-02 -2.099860459566116333e-01 -1.887566745281219482e-01 1.015899553894996643e-01 -3.286120295524597168e-02 1.393628120422363281e-01 1.078827530145645142e-01 2.648681635037064552e-03 -2.494169212877750397e-02 -4.935047030448913574e-02 -2.357452511787414551e-01 -5.111927166581153870e-02 -1.718876212835311890e-01 8.304481953382492065e-02 -3.585326969623565674e-01 2.327709943056106567e-01
1.893801689147949219e-01 -2.375920116901397705e-01 1.730288714170455933e-01 1.580738127231597900e-01 1.938427612185478210e-02 1.542992591857910156e-01 -3.732540085911750793e-02 -9.509268403053283691e-02 -3.212418407201766968e-02 -1.201626732945442200e-01 -1.330142468214035034e-01 -6.815397739410400391e-02 -2.509591877460479736e-01 -2.975667715072631836e-01 6.094594672322273254e-02 1.262596547603607178e-01 1.935345679521560669e-01 -3.688382357358932495e-02 -3.035571575164794922e-01 1.507572829723358154e-01 2.361809462308883667e-02 -2.207242697477340698e-01 2.615705132484436035e-01 5.801710858941078186e-02 9.771621972322463989e-02 9.333423525094985962e-02 -2.700312137603759766e-01 -4.447808489203453064e-02 -3.023332059383392334e-01 -1.118313223123550415e-01 -3.309986889362335205e-01 -1.666386723518371582e-01
1.600651144981384277e-01 8.337332867085933685e-03 1.507406830787658691e-01 -1.621757447719573975e-01 5.371967703104019165e-02 1.764914542436599731e-01 1.155110076069831848e-01 -1.265291124582290649e-01 3.456366434693336487e-02 2.161158807575702667e-02 -1.797934323549270630e-01 1.677971705794334412e-02 -4.662431031465530396e-02 -9.690192341804504395e-02 1.074670720845460892e-02 3.539799153804779053e-02 -1.543772965669631958e-01 -1.244486793875694275e-01 7.121068984270095825e-02 1.922621428966522217e-01 7.282722741365432739e-02 -8.201111853122711182e-02 -1.187970191240310669e-01 -1.155825331807136536e-03 -1.745309978723526001e-01 6.456275284290313721e-02 -3.947575762867927551e-02 -2.673997581005096436e-01 9.655279666185379028e-02 -2.809425890445709229e-01 -6.580595970153808594e-01 2.796674966812133789e-01
-1.878636330366134644e-01 -2.249181866645812988e-01 1.200050413608551025e-01 2.706454135477542877e-02 -8.032283186912536621e-02 -2.858868800103664398e-02 -1.014804001897573471e-02 -1.762234419584274292e-01 -2.548793852329254150e-01 -1.326715797185897827e-01 9.108765982091426849e-03 -1.458308398723602295e-01 2.826983295381069183e-02 -3.815806210041046143e-01 3.391254693269729614e-02 2.713280022144317627e-01 -1.769914664328098297e-02 -3.283427655696868896e-02 5.283146351575851440e-02 5.445962026715278625e-02 6.863489001989364624e-02 -5.228394865989685059e-01 -2.293545939028263092e-02 2.835946679115295410e-01 -1.693568229675292969e-01 3.408766910433769226e-02 -2.543287277221679688e-01 1.069949269294738770e-01 -5.885060504078865051e-02 1.219886448234319687e-02 -2.357294410467147827e-01 -6.437572836875915527e-02
3.792342962697148323e-03 -3.745683282613754272e-02 9.250687062740325928e-02 -1.246163919568061829e-01 -1.822544336318969727e-01 -6.486093252897262573e-02 1.247201859951019287e-01 4.698935523629188538e-02 -9.916306287050247192e-02 2.613486647605895996e-01 -2.262723818421363831e-02 1.109652519226074219e-01 4.224310219287872314e-01 -3.391725420951843262e-01 1.757768690586090088e-01 2.373734489083290100e-02 7.637373171746730804e-03 2.337471395730972290e-02 -1.227597966790199280e-01 1.188415512442588806e-01 -7.252915203571319580e-02 -5.076245218515396118e-02 2.423750162124633789e-01 2.547420561313629150e-01 -3.817858695983886719e-01 -1.544998139142990112e-01 -1.085264757275581360e-01 -5.762906000018119812e-02 -3.843311965465545654e-01 4.760503023862838745e-02 -1.826150529086589813e-02 8.417788147926330566e-02
-2.245850116014480591e-01 -2.863321006298065186e-01 -1.814616620540618896e-01 5.940334871411323547e-02 -1.419558078050613403e-01 1.217339783906936646e-01 3.824175521731376648e-02 9.108501672744750977e-02 -1.913642585277557373e-01 8.057577908039093018e-02 -1.485447287559509277e-01 2.259876579046249390e-01 -3.360553085803985596e-02 -5.154893547296524048e-02 -1.495154350996017456e-01 -1.383656263351440430e-01 1.134674698114395142e-01 8.266716264188289642e-03 -1.379261612892150879e-01 -1.660743951797485352e-01 -5.607382860034704208e-03 -9.886442124843597412e-02 4.756750166416168213e-02 2.452454715967178345e-01 1.050749644637107849e-01 -8.732081204652786255e-02 -3.742126822471618652e-01 5.939872190356254578e-02 -3.192829787731170654e-01 6.351853162050247192e-02 -4.617273211479187012e-01 -1.081452891230583191e-01
7.403824478387832642e-02 -2.169076800346374512e-01 1.488987207412719727e-01 4.304143041372299194e-02 -2.002085000276565552e-01 -2.885507233440876007e-02 1.705680042505264282e-01 3.261240571737289429e-02 -6.362524628639221191e-02 1.471802741289138794e-01 -4.237155020236968994e-01 3.054037392139434814e-01 -3.726522624492645264e-02 -1.047904863953590393e-01 2.748783864080905914e-02 3.097771406173706055e-01 1.646713539958000183e-02 -1.318138092756271362e-01 -4.941958934068679810e-02 -3.763972222805023193e-02 1.216552034020423889e-01 -1.511643230915069580e-01 1.825866848230361938e-01 2.475416213274002075e-01 -1.328414380550384521e-01 -3.650477901101112366e-02 -8.179814368486404419e-02 3.939484804868698120e-02 -3.265069425106048584e-01 -1.712574362754821777e-01 -3.014456927776336670e-01 -1.922781020402908325e-01
-1.527750939130783081e-01 -1.473992504179477692e-02 1.138290613889694214e-01 -1.076556742191314697e-01 -9.275938570499420166e-02 1.015980169177055359e-01 -1.516690850257873535e-01 -4.024785012006759644e-02 -1.047428101301193237e-01 -9.362152218818664551e-02 -1.721584349870681763e-01 -2.293454557657241821e-01 -1.160471886396408081e-02 -4.988820552825927734e-01 2.448649108409881592e-01 -6.270724534988403320e-02 2.972424030303955078e-01 -1.698016822338104248e-01 4.742457345128059387e-02 -6.551326066255569458e-02 1.515687406063079834e-01 -1.780161261558532715e-01 -8.542940765619277954e-02 2.253481000661849976e-01 -1.160942167043685913e-01 -1.065398678183555603e-01 -2.638028562068939209e-01 -1.412983536720275879e-01 -1.449979692697525024e-01 5.981924943625926971e-03 -2.508823573589324951e-01 2.420857697725296021e-01
1.020857468247413635e-01 -3.949101567268371582e-01 -3.452787399291992188e-01 1.175235956907272339e-01 -3.216261267662048340e-01 -6.505756080150604248e-02 -1.269665807485580444e-01 1.082698404788970947e-01 -1.633195020258426666e-02 2.651809453964233398e-01 -2.260875105857849121e-01 3.234931230545043945e-01 1.082577649503946304e-02 -2.247065305709838867e-01 1.104488223791122437e-01 8.304613083600997925e-02 1.711545139551162720e-01 -1.292820181697607040e-02 9.366229176521301270e-03 -4.404696449637413025e-02 -3.484666720032691956e-02 -9.739486128091812134e-02 2.094995975494384766e-02 2.433829009532928467e-01 -1.495930403470993042e-01 1.108855828642845154e-01 1.032214835286140442e-01 3.467123210430145264e-02 -1.275678277015686035e-01 4.993742331862449646e-02 -2.722596526145935059e-01 1.665341556072235107e-01
7.821158319711685181e-02 -5.800550431013107300e-02 3.909053206443786621e-01 -2.196022123098373413e-01 -2.218684703111648560e-01 -1.559717208147048950e-01 -4.824198037385940552e-02 -8.919619768857955933e-02 -3.269535675644874573e-02 1.231579706072807312e-01 4.739884659647941589e-02 3.152533471584320068e-01 2.302426695823669434e-01 1.345043443143367767e-02 -5.649115145206451416e-02 3.722678869962692261e-03 4.677165746688842773e-01 2.408640459179878235e-02 3.042816556990146637e-02 1.699914038181304932e-01 -9.817805141210556030e-02 -1.788432449102401733e-01 -9.488081932067871094e-02 2.809300422668457031e-01 5.257337912917137146e-02 -1.004232559353113174e-02 -2.394378930330276489e-01 -2.091638743877410889e-01 -1.430784463882446289e-01 6.787423044443130493e-02 -1.048728823661804199e-01 -1.124851480126380920e-01
1.542237848043441772e-01 -1.316110640764236450e-01 -7.435990124940872192e-02 2.294003963470458984e-01 -3.395187258720397949e-01 2.328339368104934692e-01 2.991236373782157898e-02 -3.361371904611587524e-02 1.172925718128681183e-02 1.659575402736663818e-01 1.938756555318832397e-01 2.427690029144287109e-01 -8.563607186079025269e-02 -1.794220805168151855e-01 5.324716866016387939e-02 1.861736923456192017e-01 2.322344928979873657e-01 -1.608657836914062500e-01 -1.224789023399353027e-01 5.145772919058799744e-02 -3.093525581061840057e-02 -7.052268087863922119e-02 -1.002555061131715775e-02 -1.838158466853201389e-03 6.992518901824951172e-02 2.242836914956569672e-02 -5.231244564056396484e-01 -5.328701436519622803e-02 -8.463366329669952393e-02 1.070132181048393250e-01 -3.484240472316741943e-01 -5.104341357946395874e-02
-1.569944620132446289e-01 -3.322185575962066650e-01 2.980251796543598175e-02 1.149663776159286499e-01 -3.455233871936798096e-01 -2.747437059879302979e-01 -2.351418733596801758e-01 2.213900536298751831e-01 -4.190348088741302490e-03 -5.962087307125329971e-03 -3.492248803377151489e-02 -4.039502516388893127e-02 2.369658835232257843e-02 -1.182033047080039978e-01 5.839009769260883331e-03 8.637455105781555176e-02 3.235042989253997803e-01 -4.163837805390357971e-02 3.784241154789924622e-03 4.723411053419113159e-02 -7.400518655776977539e-02 -3.015668988227844238e-01 -1.453799903392791748e-01 -3.001996129751205444e-02 -3.419027924537658691e-01 5.179962888360023499e-02 -3.094490170478820801e-01 -1.368750631809234619e-01 -2.264907583594322205e-03 3.356079384684562683e-02 -2.382638603448867798e-01 -8.777408301830291748e-02
-1.820417195558547974e-01 -9.786978363990783691e-02 1.085857525467872620e-01 1.380273997783660889e-01 -3.299018442630767822e-01 2.006627470254898071e-01 -2.645314931869506836e-01 -1.689992696046829224e-01 -2.371414452791213989e-01 8.880294114351272583e-02 -2.444636821746826172e-01 1.443559676408767700e-01 7.752273976802825928e-02 9.895686060190200806e-02 2.103141695261001587e-02 -5.672293901443481445e-02 -8.119714260101318359e-02 -1.297908127307891846e-01 2.448450922966003418e-01 3.478403761982917786e-02 -8.682848513126373291e-02 -2.426900416612625122e-01 1.947947889566421509e-01 7.021166384220123291e-02 -9.641214460134506226e-02 5.963532999157905579e-02 -1.807949244976043701e-01 8.737248927354812622e-02 -3.453040719032287598e-01 2.494100481271743774e-01 -2.896074652671813965e-01 -4.712871089577674866e-02
1.798152774572372437e-01 -2.378763407468795776e-01 2.670948803424835205e-01 -3.242929875850677490e-01 -1.962333470582962036e-01 -1.405654549598693848e-01 1.069110631942749023e-01 2.232326716184616089e-01 -1.894143223762512207e-02 1.998778805136680603e-02 -1.690481156110763550e-01 2.958953380584716797e-01 6.964363902807235718e-02 3.319082036614418030e-02 -9.214299172163009644e-02 1.703935265541076660e-01 2.790153622627258301e-01 -2.057596743106842041e-01 -1.160246669314801693e-03 3.730452805757522583e-02 -8.491780608892440796e-03 -1.940479874610900879e-01 -1.975843310356140137e-02 1.957407593727111816e-01 1.724360138177871704e-01 1.238543018698692322e-01 -1.116974502801895142e-01 -1.523459404706954956e-01 -3.508006930351257324e-01 1.264877170324325562e-01 -1.591236889362335205e-01 -1.073760539293289185e-01
-9.906710684299468994e-02 -3.746970742940902710e-02 1.056778505444526672e-01 -3.084926307201385498e-01 -5.086193978786468506e-02 -9.568422287702560425e-02 -6.360600143671035767e-02 -7.074489444494247437e-02 3.912591934204101562e-02 -4.222381114959716797e-01 -1.263884902000427246e-01 9.181428700685501099e-02 -9.445220232009887695e-02 -2.856924235820770264e-01 1.497074775397777557e-02 1.908010095357894897e-01 3.695073351263999939e-02 -2.799635529518127441e-01 2.523938938975334167e-02 1.066175177693367004e-01 -6.454400718212127686e-02 1.897335797548294067e-02 4.190448671579360962e-02 -4.609584435820579529e-02 -3.366775512695312500e-01 -1.178253907710313797e-02 -2.140058130025863647e-01 -2.965258061885833740e-01 -1.091940328478813171e-01 -1.355702877044677734e-01 -3.525812327861785889e-01 1.681495010852813721e-01
1.347051858901977539e-01 -2.409750036895275116e-02 1.770564019680023193e-01 -4.468033835291862488e-02 -1.670806705951690674e-01 -1.230291128158569336e-01 -2.814873158931732178e-01 1.920343190431594849e-02 1.264830306172370911e-02 -2.961245477199554443e-01 -2.582287192344665527e-01 2.339304536581039429e-01 2.346749603748321533e-02 -1.175238490104675293e-01 1.431157439947128296e-01 2.775176167488098145e-01 1.000786647200584412e-01 -3.137743175029754639e-01 -1.410295814275741577e-01 -7.804676145315170288e-02 -2.281717956066131592e-01 -2.071406543254852295e-01 8.541659452021121979e-03 1.547669619321823120e-01 -3.108710944652557373e-01 2.802538499236106873e-02 -2.812602818012237549e-01 -1.179959923028945923e-01 1.165560409426689148e-01 -7.527740299701690674e-02 -1.700309664011001587e-01 -1.099602431058883667e-01
8.918449282646179199e-02 -1.450522243976593018e-01 1.630979627370834351e-01 -3.561454117298126221e-01 -3.611222207546234131e-01 -1.421894282102584839e-01 -2.469256669282913208e-01 5.128339305520057678e-02 1.759374737739562988e-01 -3.602362237870693207e-03 -1.686251349747180939e-02 -3.250965848565101624e-02 -9.745067358016967773e-02 -1.348922848701477051e-01 -3.585005551576614380e-02 9.470941126346588135e-02 2.634002864360809326e-01 -7.197962701320648193e-02 -1.157887801527976990e-01 -1.145207136869430542e-01 -1.297129839658737183e-01 -2.422460317611694336e-01 2.123616039752960205e-01 5.795782431960105896e-02 2.985653653740882874e-02 1.605260372161865234e-01 -1.130075752735137939e-01 -1.539044231176376343e-01 1.508157998323440552e-01 3.481660187244415283e-01 -2.787296175956726074e-01 1.525124013423919678e-01
1.622794419527053833e-01 -3.474172577261924744e-02 1.424850374460220337e-01 -2.755319178104400635e-01 -4.964680992998182774e-04 -2.679585292935371399e-02 -1.584075242280960083e-01 9.928406216204166412e-03 -1.632328778505325317e-01 3.836135864257812500e-01 1.239903345704078674e-01 3.015571534633636475e-01 -1.654570698738098145e-01 -2.317289412021636963e-01 1.452579349279403687e-01 2.818811237812042236e-01 5.227344110608100891e-02 -1.197761967778205872e-01 9.751472622156143188e-02 5.362914875149726868e-02 -2.632540091872215271e-02 2.363802120089530945e-02 1.151476055383682251e-01 6.859613116830587387e-03 -1.579061299562454224e-01 2.865600287914276123e-01 -1.757315844297409058e-01 1.155760288238525391e-01 -1.444964855909347534e-01 1.902948915958404541e-01 -3.681176602840423584e-01 -2.585688419640064240e-02
4.485972970724105835e-02 -1.347579807043075562e-01 -9.753893315792083740e-02 -9.804996103048324585e-02 9.917511045932769775e-02 3.567460477352142334e-01 -4.220255836844444275e-02 -2.016404867172241211e-01 -5.434453487396240234e-02 -9.405187517404556274e-02 1.487847268581390381e-01 7.342445105314254761e-02 2.692067436873912811e-02 -1.625008732080459595e-01 -1.013530939817428589e-01 1.183391883969306946e-01 2.934579551219940186e-02 -1.262796819210052490e-01 -1.719135493040084839e-01 -8.306710422039031982e-02 -1.632054746150970459e-01 -5.760830640792846680e-01 -1.520879846066236496e-02 1.457538157701492310e-01 -3.568890690803527832e-01 1.165121048688888550e-01 -4.521158710122108459e-02 -1.248970553278923035e-01 -1.972788721323013306e-01 4.781052470207214355e-02 -2.335037589073181152e-01 -5.347338691353797913e-02
-2.256089150905609131e-01 4.103198647499084473e-03 1.019129976630210876e-01 -1.003230661153793335e-01 8.803552016615867615e-03 -4.239566251635551453e-02 -1.621579527854919434e-01 7.683353871107101440e-02 -6.346662342548370361e-02 3.197329863905906677e-02 2.297834455966949463e-01 8.586041629314422607e-02 -9.029461443424224854e-02 -3.583502471446990967e-01 -3.003350794315338135e-01 2.922763526439666748e-01 3.221912086009979248e-01 -2.121991813182830811e-01 -1.810240931808948517e-02 1.369304955005645752e-01 -1.692966371774673462e-01 -2.362581342458724976e-01 7.572361268103122711e-03 1.830813884735107422e-01 -2.288580536842346191e-01 2.842791937291622162e-02 3.131435066461563110e-02 -2.341521382331848145e-01 -5.126452073454856873e-02 -7.231319695711135864e-02 -3.019211590290069580e-01 1.522092521190643311e-01
-1.520574539899826050e-01 -2.341399341821670532e-01 1.642785221338272095e-01 -2.124891430139541626e-01 -6.528079509735107422e-02 6.629329919815063477e-02 1.839720755815505981e-01 5.658635124564170837e-02 -9.127582423388957977e-03 9.638589620590209961e-02 -2.533176541328430176e-01 3.264817595481872559e-01 -1.413288861513137817e-01 4.321234300732612610e-02 -4.132948815822601318e-02 -1.433265656232833862e-01 2.142389267683029175e-01 1.281530708074569702e-01 1.892106980085372925e-01 -1.159756556153297424e-01 2.528429590165615082e-02 -2.055590748786926270e-01 1.258012354373931885e-01 1.332002133131027222e-02 -1.311916410923004150e-01 -2.665451765060424805e-01 -1.114219427108764648e-01 -3.574110567569732666e-01 -1.466785073280334473e-01 6.465707719326019287e-02 -2.856014370918273926e-01 2.717353999614715576e-01
1.239073649048805237e-02 -2.121025323867797852e-02 6.155819166451692581e-03 -1.941760182380676270e-01 -1.330784559249877930e-01 -5.356344580650329590e-02 -2.985710203647613525e-01 6.297632586210966110e-03 -2.783412337303161621e-01 -3.929137066006660461e-02 -3.397034406661987305e-01 -8.262778818607330322e-02 4.116212204098701477e-02 -2.805001735687255859e-01 1.238591782748699188e-02 -6.380588561296463013e-02 5.113584175705909729e-02 -1.015880331397056580e-01 1.204028278589248657e-01 1.501045823097229004e-01 -1.062442921102046967e-02 -2.098126709461212158e-01 2.390123903751373291e-01 2.038875669240951538e-01 -2.870397567749023438e-01 -9.798442572355270386e-02 -3.804811537265777588e-01 -1.885836869478225708e-01 -6.197490543127059937e-02 -1.208314597606658936e-01 -2.593585848808288574e-01 -1.233827844262123108e-01
-7.391355931758880615e-02 -6.676344573497772217e-02 1.150192990899085999e-01 9.016371518373489380e-02 -5.765748396515846252e-02 1.252355724573135376e-01 -3.149517178535461426e-01 1.222624927759170532e-01 -2.146886438131332397e-01 8.624910563230514526e-02 -1.296204328536987305e-01 9.595126658678054810e-02 1.720437034964561462e-02 -4.070042371749877930e-01 1.163219362497329712e-01 5.514232441782951355e-02 1.195467915385961533e-02 -1.092853397130966187e-01 2.354769269004464149e-03 -7.309928536415100098e-02 -3.540487214922904968e-02 -3.035098314285278320e-01 7.733494788408279419e-02 1.649034768342971802e-01 -4.667454399168491364e-03 -1.181513965129852295e-01 -2.044184952974319458e-01 -8.084067702293395996e-02 -5.373467504978179932e-02 7.901846617460250854e-02 -2.764045000076293945e-01 5.307504534721374512e-01
-3.052592277526855469e-01 -7.712604105472564697e-02 1.320058852434158325e-01 -3.339222669601440430e-01 -5.414436757564544678e-02 -8.956716954708099365e-02 3.535232692956924438e-02 4.278886597603559494e-03 -2.197608798742294312e-01 -1.130766868591308594e-01 3.812306746840476990e-02 1.095914542675018311e-01 -2.009655088186264038e-01 -2.311987727880477905e-01 -1.054490208625793457e-01 3.587616384029388428e-01 2.925859987735748291e-01 -1.415644306689500809e-02 1.066047325730323792e-01 5.972926691174507141e-02 -9.293463826179504395e-02 -1.399988681077957153e-01 -7.890814542770385742e-02 2.242883592844009399e-01 8.593809604644775391e-02 8.975521475076675415e-02 -1.415325403213500977e-01 -1.762980669736862183e-01 5.493144318461418152e-02 1.097027584910392761e-01 -2.031730711460113525e-01 3.782982826232910156e-01
-3.190649747848510742e-01 -1.367302238941192627e-01 1.866417825222015381e-01 5.550290271639823914e-02 -6.870621815323829651e-03 -4.340371116995811462e-02 -9.453477710485458374e-02 -1.824037581682205200e-01 8.598406612873077393e-02 -1.516229212284088135e-01 -3.781035244464874268e-01 6.180746015161275864e-03 1.273783147335052490e-01 -1.470367461442947388e-01 6.645958125591278076e-02 1.399713456630706787e-01 2.103462517261505127e-01 6.250672787427902222e-02 2.509910166263580322e-01 2.839165367186069489e-02 -7.863490283489227295e-02 1.408273130655288696e-01 1.974425092339515686e-02 4.990664124488830566e-02 -2.473724037408828735e-01 1.237951368093490601e-01 -3.276537358760833740e-02 -2.865340411663055420e-01 2.820737101137638092e-02 1.925600916147232056e-01 -4.662463963031768799e-01 8.002900332212448120e-02
-3.092002868652343750e-02 -6.899668276309967041e-02 -6.877766456454992294e-03 -4.640837907791137695e-01 3.203524742275476456e-03 2.524235546588897705e-01 -6.238930672407150269e-02 -6.891056895256042480e-02 -2.872304618358612061e-02 9.739832952618598938e-03 -1.146026328206062317e-01 1.222444791346788406e-02 -2.644653916358947754e-01 -3.339333236217498779e-01 1.826535165309906006e-01 1.761339455842971802e-01 1.584603637456893921e-01 3.021996468305587769e-02 8.527816087007522583e-02 1.500361263751983643e-01 8.866261690855026245e-02 -1.486259698867797852e-01 -2.655522152781486511e-02 3.835845738649368286e-02 -3.659222424030303955e-01 -1.291096508502960205e-01 -7.338028401136398315e-02 -2.801493704319000244e-01 -7.019478082656860352e-02 -2.286525815725326538e-01 -2.388996481895446777e-01 9.899024665355682373e-02
1.503249108791351318e-01 -2.996793687343597412e-01 -2.258461564779281616e-01 -1.745490878820419312e-01 -2.378996163606643677e-01 -4.968225955963134766e-02 -1.077540814876556396e-01 -1.085224226117134094e-01 -3.008233904838562012e-01 2.335405647754669189e-01 1.531878393143415451e-02 2.371166497468948364e-01 -1.321868896484375000e-01 -1.965256631374359131e-01 1.081226542592048645e-01 -1.377376168966293335e-01 5.585407465696334839e-02 5.239587277173995972e-03 3.630140051245689392e-02 -1.336555629968643188e-01 -2.362521551549434662e-02 -2.134906351566314697e-01 -2.435054397210478783e-03 2.288414984941482544e-01 -1.476845704019069672e-02 1.423763018101453781e-02 -2.614824771881103516e-01 1.743572950363159180e-01 3.590295836329460144e-02 1.966491341590881348e-01 -4.004056751728057861e-01 1.228697448968887329e-01
1.546342372894287109e-01 -1.319863945245742798e-01 -1.030779536813497543e-02 -7.377704977989196777e-02 -2.873880267143249512e-01 3.743927553296089172e-02 8.783272653818130493e-02 1.865381598472595215e-01 -2.233092933893203735e-01 -1.193895414471626282e-01 3.207352128811180592e-04 1.554212272167205811e-01 -5.311146751046180725e-02 -1.833204030990600586e-01 -1.357917040586471558e-01 1.074145548045635223e-02 2.408055663108825684e-01 -4.802520852535963058e-03 -2.496095299720764160e-01 -1.704833060503005981e-01 8.496159315109252930e-02 -4.051039516925811768e-01 1.739526093006134033e-01 -6.086224317550659180e-02 -7.908987998962402344e-02 3.044663928449153900e-02 -3.297726213932037354e-01 7.252357155084609985e-02 1.453888118267059326e-01 5.304040387272834778e-02 -4.283136129379272461e-01 9.400974027812480927e-03
-2.914471626281738281e-01 -1.325673758983612061e-01 1.209315732121467590e-01 -3.796545043587684631e-02 -4.207980334758758545e-01 1.554667353630065918e-01 -2.437616735696792603e-01 -1.519913971424102783e-01 -2.522152960300445557e-01 -6.401738524436950684e-02 -2.876401245594024658e-01 2.185855507850646973e-01 8.494354784488677979e-02 1.630762517452239990e-01 -4.458761960268020630e-02 2.285610325634479523e-02 2.623750641942024231e-02 -3.794326260685920715e-02 2.200599014759063721e-01 -7.977986708283424377e-03 -5.103607475757598877e-02 -2.251993268728256226e-01 6.320358812808990479e-02 -8.613239333499222994e-05 5.990383774042129517e-02 9.247039258480072021e-02 -2.764120511710643768e-02 6.145014893263578415e-03 -3.037661612033843994e-01 3.144523799419403076e-01 -2.257240414619445801e-01 1.143726799637079239e-02
3.988042846322059631e-02 -1.809042394161224365e-01 2.585145831108093262e-01 1.569482982158660889e-01 -3.600747883319854736e-01 9.677004814147949219e-02 -1.436007320880889893e-01 -1.579360216856002808e-01 -3.833386301994323730e-01 1.045955419540405273e-01 -9.044565260410308838e-02 2.652674615383148193e-01 1.669777333736419678e-01 -9.691551327705383301e-02 4.810630157589912415e-02 -5.263805389404296875e-02 -8.959247916936874390e-02 -8.528065681457519531e-02 4.188958555459976196e-02 7.892649620771408081e-02 1.622267216444015503e-01 -3.130453228950500488e-01 -7.896250486373901367e-02 -7.532379776239395142e-02 1.639822870492935181e-02 1.589604169130325317e-01 1.557582151144742966e-02 -5.739840120077133179e-02 -2.655180394649505615e-01 2.414628565311431885e-01 -2.987394928932189941e-01 6.489210575819015503e-02
-9.011019766330718994e-02 -4.283296465873718262e-01 2.532855868339538574e-01 6.307040154933929443e-02 -3.083145478740334511e-03 -1.335800886154174805e-01 -3.103550756350159645e-03 2.282991856336593628e-01 -3.531472757458686829e-02 -9.163588285446166992e-02 -1.454320102930068970e-01 2.382760196924209595e-01 2.699216306209564209e-01 -1.892212629318237305e-01 -3.102445788681507111e-02 2.057240903377532959e-01 8.694485574960708618e-02 2.573337964713573456e-02 -2.410450130701065063e-01 2.730906605720520020e-01 -2.162959426641464233e-02 -2.469376176595687866e-01 -1.848272792994976044e-02 4.230332374572753906e-02 -9.866330772638320923e-02 7.130943238735198975e-02 1.303550787270069122e-02 -2.677385509014129639e-01 -1.457969397306442261e-01 1.434784978628158569e-01 -1.623102128505706787e-01 2.672842144966125488e-01
3.990041464567184448e-02 -4.744981601834297180e-02 3.607168421149253845e-02 -1.460363566875457764e-01 -1.158216968178749084e-01 2.315607368946075439e-01 -1.439979076385498047e-01 -3.726786375045776367e-01 -7.325404323637485504e-03 -7.356277853250503540e-02 1.618681699037551880e-01 1.737511307001113892e-01 -5.254137329757213593e-03 -1.216568574309349060e-01 -9.929833322530612350e-05 1.947460174560546875e-01 1.113561466336250305e-01 -3.165033161640167236e-01 -1.474806964397430420e-01 4.197172820568084717e-03 -4.291360825300216675e-02 -2.804383337497711182e-01 -2.617405951023101807e-01 2.857793569564819336e-01 -3.174619972705841064e-01 6.178321316838264465e-02 1.125613451004028320e-01 -1.985920965671539307e-02 -1.757876276969909668e-01 -1.213539298623800278e-02 -3.440830409526824951e-01 -1.206657476723194122e-02
1.687838584184646606e-01 8.936369419097900391e-02 2.699009478092193604e-01 -1.044666990637779236e-01 -1.811681091785430908e-01 -9.102316945791244507e-02 8.841558545827865601e-02 1.256234347820281982e-01 -6.537088751792907715e-02 -5.196424946188926697e-02 -2.063679844141006470e-01 2.833800613880157471e-01 -9.068130701780319214e-02 -1.117947548627853394e-01 -2.344405278563499451e-02 4.355378448963165283e-01 2.068065255880355835e-01 8.914867416024208069e-03 -1.373316347599029541e-01 -4.623839259147644043e-02 -5.681265145540237427e-02 1.170332506299018860e-01 -6.274633109569549561e-02 1.986242532730102539e-01 7.511293888092041016e-02 -3.098838217556476593e-02 -2.350836545228958130e-01 -6.354478746652603149e-02 -3.116863071918487549e-01 6.878471001982688904e-03 -4.200381338596343994e-01 -1.026619076728820801e-01
2.036096761003136635e-03 -5.437963455915451050e-02 2.464927136898040771e-01 -2.309376606717705727e-03 -5.349522922188043594e-03 1.060543432831764221e-01 -3.429367840290069580e-01 2.762799896299839020e-02 -1.289383918046951294e-01 1.562824845314025879e-01 -1.263301260769367218e-02 3.794634714722633362e-02 -2.736813202500343323e-02 -2.660619020462036133e-01 1.882200688123703003e-01 -8.791118860244750977e-02 -3.783223778009414673e-02 -3.094622865319252014e-03 9.575644508004188538e-03 8.565618097782135010e-02 -2.697741985321044922e-02 -1.764492988586425781e-01 2.250402420759201050e-01 3.380475044250488281e-01 -1.123099699616432190e-01 -1.263166517019271851e-01 -3.416160047054290771e-01 -5.483900755643844604e-02 -4.756603389978408813e-03 -2.622798644006252289e-02 -3.439660072326660156e-01 4.199230670928955078e-01
2.684781514108181000e-02 -5.251416936516761780e-03 -7.963245362043380737e-02 -3.255331143736839294e-02 -1.293480396270751953e-01 2.231462486088275909e-02 9.953112155199050903e-02 2.711170017719268799e-01 -1.170878931879997253e-01 2.216235846281051636e-01 -1.900479942560195923e-01 1.040360406041145325e-01 1.212376076728105545e-02 -1.398663818836212158e-01 2.048880904912948608e-01 1.707961112260818481e-01 3.318150937557220459e-01 1.172584071755409241e-01 6.265311688184738159e-02 2.722099423408508301e-01 -2.850483655929565430e-01 -1.508165299892425537e-01 1.822154521942138672e-01 2.317117452621459961e-01 -8.445841819047927856e-02 2.561550438404083252e-01 -6.474085897207260132e-02 -3.538680374622344971e-01 -1.959590315818786621e-01 -9.205944836139678955e-02 -1.806584298610687256e-01 1.270518898963928223e-01
6.193086132407188416e-02 -6.853191554546356201e-02 3.493263423442840576e-01 3.304002061486244202e-02 -3.257583379745483398e-01 9.326475113630294800e-02 -8.077179640531539917e-02 3.403473272919654846e-02 -2.425384148955345154e-02 2.544502615928649902e-01 -1.657475084066390991e-01 -4.430653527379035950e-02 2.172482907772064209e-01 -4.018944501876831055e-02 1.286700926721096039e-02 -3.858853504061698914e-02 5.744059756398200989e-02 -2.423871681094169617e-02 -1.004565879702568054e-01 -1.206443905830383301e-01 2.374594062566757202e-01 -2.841410338878631592e-01 -1.581817418336868286e-01 -1.041799932718276978e-01 -8.207995444536209106e-02 -6.225323677062988281e-02 -1.580346077680587769e-01 -1.140295267105102539e-01 -3.455602228641510010e-01 1.801417469978332520e-01 -4.454126060009002686e-01 -1.535920985043048859e-02
1.475584506988525391e-01 3.959232941269874573e-02 1.071056798100471497e-01 3.813025355339050293e-02 -1.688879430294036865e-01 1.044645830988883972e-01 -1.424287706613540649e-01 -5.003547295928001404e-02 -7.274498790502548218e-02 2.410346120595932007e-01 1.887061446905136108e-01 4.310610890388488770e-01 1.691772602498531342e-02 2.976808138191699982e-02 -1.922801486216485500e-03 5.722951516509056091e-02 1.004031747579574585e-01 -1.744402572512626648e-02 -1.907059573568403721e-03 1.879417449235916138e-01 -1.519324779510498047e-01 -9.672081470489501953e-02 -8.825545012950897217e-02 2.818136513233184814e-01 3.047054260969161987e-02 -2.312915325164794922e-01 -5.084979813545942307e-03 -2.346248626708984375e-01 -4.091550111770629883e-01 -1.600518524646759033e-01 -1.741343289613723755e-01 3.376985788345336914e-01
-1.978484988212585449e-01 1.976334676146507263e-02 -2.468469180166721344e-02 1.894118823111057281e-02 -3.268762677907943726e-02 -7.775439321994781494e-02 -2.167573422193527222e-01 1.144561022520065308e-01 -2.616221904754638672e-01 -9.411340206861495972e-02 -2.701033651828765869e-01 -1.185178309679031372e-01 1.435889750719070435e-01 -1.242974624037742615e-01 -2.944588777609169483e-04 -2.579903788864612579e-02 3.183760643005371094e-01 -5.636332929134368896e-02 1.837886869907379150e-01 -1.841676682233810425e-01 1.201582401990890503e-01 -1.170498281717300415e-01 -7.471591234207153320e-03 1.704047173261642456e-01 -3.769620954990386963e-01 -1.111951377242803574e-02 -3.511972725391387939e-01 -2.195720821619033813e-01 -1.733363866806030273e-01 2.021214514970779419e-01 -2.416026741266250610e-01 1.369144171476364136e-01
-6.485521048307418823e-02 -1.118254810571670532e-01 9.960737824440002441e-02 -2.436861842870712280e-01 -1.832529604434967041e-01 5.131147503852844238e-01 -2.424297332763671875e-01 -1.208627745509147644e-01 -1.266396790742874146e-01 -1.021541953086853027e-01 4.724882170557975769e-02 -1.732949912548065186e-01 -1.014157682657241821e-01 -7.093685865402221680e-02 2.113479077816009521e-01 1.353574991226196289e-01 2.281042039394378662e-01 4.413325712084770203e-02 6.137686595320701599e-02 -4.064016416668891907e-02 -1.364018470048904419e-01 -3.478765189647674561e-01 -2.313474267721176147e-01 7.738976180553436279e-02 -1.396562159061431885e-01 -2.551396936178207397e-02 -1.964268088340759277e-01 -1.311286836862564087e-01 4.401577636599540710e-02 1.275246143341064453e-01 -9.128496795892715454e-02 2.137620747089385986e-01
1.619060188531875610e-01 -1.145017296075820923e-01 -1.298723220825195312e-01 1.299010068178176880e-01 -3.239302933216094971e-01 1.197586059570312500e-01 6.444929167628288269e-03 -1.451521515846252441e-01 2.012267336249351501e-02 -9.750418365001678467e-02 -8.495346456766128540e-02 1.076158136129379272e-02 1.092483010143041611e-02 -6.441679596900939941e-02 1.863956600427627563e-01 2.376055344939231873e-02 3.014877438545227051e-01 -3.635865822434425354e-02 2.867791056632995605e-02 -3.895824775099754333e-02 -8.619273453950881958e-02 4.232973605394363403e-02 -7.596555352210998535e-02 7.466718554496765137e-02 5.169644579291343689e-02 1.342748999595642090e-01 -5.134634971618652344e-01 -1.578366607427597046e-01 -2.443513572216033936e-01 3.481947183609008789e-01 -3.526449203491210938e-01 -6.361051462590694427e-03
7.620602101087570190e-02 1.510898023843765259e-02 3.852644562721252441e-02 4.661709535866975784e-03 6.183374673128128052e-02 2.630597352981567383e-01 -1.315270662307739258e-01 -2.441831827163696289e-01 -1.097876802086830139e-01 6.499336659908294678e-02 1.370224505662918091e-01 1.638895273208618164e-01 -1.546586751937866211e-01 -1.654180735349655151e-01 -1.334386598318815231e-02 1.788828670978546143e-01 1.082273945212364197e-01 -1.681780666112899780e-01 -2.861569821834564209e-01 2.282630279660224915e-02 4.516163468360900879e-02 -3.211033046245574951e-01 -1.682140231132507324e-01 4.321604073047637939e-01 -2.862948775291442871e-01 3.922419995069503784e-02 -4.338762164115905762e-02 -1.833050400018692017e-01 -7.064266502857208252e-02 7.073402404785156250e-02 -3.510497212409973145e-01 -4.808670654892921448e-02
-3.315913304686546326e-02 -1.989624649286270142e-02 2.239492386579513550e-01 2.655914425849914551e-02 -3.966611325740814209e-01 1.744039356708526611e-01 -6.699373014271259308e-03 -1.363644003868103027e-01 -1.101488992571830750e-01 1.341755539178848267e-01 -2.320631295442581177e-01 -1.570322960615158081e-01 -8.069588802754878998e-03 1.496194899082183838e-01 -4.670228809118270874e-02 4.858217015862464905e-02 1.456618458032608032e-01 -2.218997031450271606e-01 -8.393801003694534302e-02 2.242905087769031525e-02 1.061396896839141846e-01 -7.159881293773651123e-02 -1.148715540766716003e-01 1.076682563871145248e-02 -6.197793036699295044e-02 1.440714150667190552e-01 -4.029604792594909668e-01 -2.482713907957077026e-01 -3.337413966655731201e-01 -1.069987863302230835e-01 -3.554117679595947266e-01 -1.167739368975162506e-02
7.116748951375484467e-03 1.016544923186302185e-01 1.881624609231948853e-01 -8.140227943658828735e-02 -8.457161020487546921e-04 -2.393459528684616089e-01 -4.563066735863685608e-02 1.346195787191390991e-01 -4.132084250450134277e-01 -1.819908618927001953e-01 2.991650020703673363e-03 1.397085189819335938e-01 8.383649587631225586e-02 -3.712364733219146729e-01 -3.880827128887176514e-02 2.143382281064987183e-01 2.212119102478027344e-01 -1.644807755947113037e-01 1.642660647630691528e-01 1.057984977960586548e-01 9.547645598649978638e-02 -2.573389410972595215e-01 8.316557109355926514e-02 3.319198191165924072e-01 -7.919659838080406189e-03 1.212855949997901917e-01 -1.134097352623939514e-01 4.312799125909805298e-02 -3.102976270020008087e-02 1.371771842241287231e-01 -2.895182967185974121e-01 1.213413700461387634e-01
-4.925040528178215027e-02 2.601569518446922302e-02 3.184582106769084930e-03 -9.506174176931381226e-02 -9.788245707750320435e-02 8.946926891803741455e-02 -1.722776591777801514e-01 9.546680748462677002e-02 -3.788459599018096924e-01 9.190007299184799194e-02 -2.195769697427749634e-01 -1.321908235549926758e-01 -1.567149162292480469e-01 -2.578232288360595703e-01 3.203051090240478516e-01 3.050805926322937012e-01 1.891840845346450806e-01 1.358391251415014267e-02 1.519269645214080811e-01 -1.523878891021013260e-02 7.405884563922882080e-02 -2.587442398071289062e-01 -7.393119484186172485e-02 1.305153220891952515e-01 -2.692128904163837433e-02 -2.085898965597152710e-01 -8.037029951810836792e-02 -2.807011902332305908e-01 -1.303602308034896851e-01 2.511211335659027100e-01 -2.448254674673080444e-01 5.836506932973861694e-02
1.369538754224777222e-01 -1.670173928141593933e-02 -2.002850174903869629e-03 -1.633171439170837402e-01 -6.205217167735099792e-02 3.113261759281158447e-01 -1.311254054307937622e-01 -8.917983621358871460e-02 -2.068983167409896851e-01 -2.242723852396011353e-01 -5.442384630441665649e-03 1.744334250688552856e-01 -4.619502648711204529e-02 -2.715945243835449219e-01 -2.600825130939483643e-01 8.398917317390441895e-02 2.890688180923461914e-01 -3.235216438770294189e-01 -4.889637231826782227e-02 5.151954665780067444e-02 -1.130825802683830261e-01 -1.514966785907745361e-01 -1.751396358013153076e-01 4.270436465740203857e-01 -6.219614669680595398e-02 -4.667922481894493103e-02 -9.068013727664947510e-02 -3.342231735587120056e-02 -5.702919140458106995e-02 1.524024009704589844e-01 -2.126134485006332397e-01 -1.583944261074066162e-01
1.212271302938461304e-01 -3.209797292947769165e-02 3.623925745487213135e-01 -2.787477672100067139e-01 -6.602565944194793701e-02 1.856737770140171051e-02 8.959118276834487915e-02 1.155065596103668213e-01 1.890024989843368530e-01 1.223017051815986633e-01 -1.057537347078323364e-01 2.314510345458984375e-01 1.225995719432830811e-01 9.488189592957496643e-03 7.753237336874008179e-02 3.188483044505119324e-02 3.933097720146179199e-01 -3.114205896854400635e-01 8.323334902524948120e-02 -2.465050481259822845e-02 -2.229164093732833862e-01 -1.735508590936660767e-01 2.860093489289283752e-02 2.199161797761917114e-01 -3.615624736994504929e-03 -4.451334476470947266e-02 -8.886073529720306396e-02 -1.856281161308288574e-01 -3.894978165626525879e-01 2.580489730462431908e-03 -1.367488354444503784e-01 -9.286168217658996582e-02
2.687628269195556641e-01 -1.904145926237106323e-01 -1.467415094375610352e-01 1.248997524380683899e-01 -3.372140526771545410e-01 1.213927045464515686e-01 -2.214484103024005890e-02 -1.082746498286724091e-02 -4.030035436153411865e-02 -1.022733002901077271e-01 -1.620471291244029999e-02 8.616331964731216431e-02 -1.860445588827133179e-01 -2.069965600967407227e-01 1.668554246425628662e-01 2.063405662775039673e-01 9.651230275630950928e-02 -2.869399636983871460e-02 -6.351444125175476074e-02 -5.530448630452156067e-02 8.225272595882415771e-02 -7.136122882366180420e-02 -4.859151376876980066e-04 4.740601032972335815e-02 1.096818372607231140e-01 2.517152130603790283e-01 -3.777228891849517822e-01 -1.589469015598297119e-01 -2.994780838489532471e-01 2.847462594509124756e-01 -3.348219096660614014e-01 -1.148673892021179199e-02
1.302612721920013428e-01 -1.100886315107345581e-01 4.926534742116928101e-02 8.762690424919128418e-02 -3.410038352012634277e-01 -9.067126363515853882e-02 -6.447936594486236572e-02 2.484074234962463379e-01 -1.162920892238616943e-02 -9.369276463985443115e-03 -7.120680809020996094e-02 1.517479866743087769e-01 7.545317709445953369e-02 -2.035223841667175293e-01 -2.140388190746307373e-01 2.359359562397003174e-01 1.034820601344108582e-01 -1.317897140979766846e-01 -5.123903602361679077e-02 -5.424736440181732178e-02 -9.618090838193893433e-02 -2.030082941055297852e-01 5.056913495063781738e-01 2.057479768991470337e-01 -1.876500397920608521e-01 9.422962367534637451e-02 -7.390513271093368530e-02 -1.401740312576293945e-01 -9.151325561106204987e-03 -1.128259599208831787e-01 -3.572241067886352539e-01 4.165361449122428894e-02
-9.809596836566925049e-02 1.968475729227066040e-01 -8.533296175301074982e-03 -1.607132852077484131e-01 -2.368224561214447021e-01 1.682230979204177856e-01 -1.445582360029220581e-01 6.876467168331146240e-02 -6.226972118020057678e-02 -6.270132958889007568e-02 -2.108626514673233032e-01 1.798547357320785522e-01 1.684410423040390015e-01 -3.028345704078674316e-01 2.605134844779968262e-01 2.404451183974742889e-02 -1.738359779119491577e-02 -6.724489480257034302e-02 1.945371627807617188e-01 -1.291631311178207397e-01 -1.259840279817581177e-01 -4.252039492130279541e-01 -2.450997233390808105e-01 8.531672507524490356e-02 -3.067014366388320923e-02 -9.456954896450042725e-02 1.784388720989227295e-01 -1.070049926638603210e-01 -3.056021630764007568e-01 5.682113766670227051e-02 -2.315488904714584351e-01 1.256383210420608521e-01
-1.324250996112823486e-01 -1.707425713539123535e-01 1.982281953096389771e-01 -2.331783622503280640e-01 -3.494429960846900940e-02 1.101951673626899719e-01 -1.506446450948715210e-01 3.434851823840290308e-04 -9.601102769374847412e-02 -1.058072000741958618e-01 4.009042307734489441e-02 1.196007132530212402e-01 1.383914947509765625e-01 -2.903027832508087158e-01 5.026477202773094177e-02 -4.711421951651573181e-02 2.745669484138488770e-01 -8.007125556468963623e-02 1.407237350940704346e-01 2.734438478946685791e-01 1.295143365859985352e-01 -3.094106018543243408e-01 2.849088050425052643e-02 1.966630220413208008e-01 -3.154655694961547852e-01 -2.245359867811203003e-01 -9.985775500535964966e-02 1.434523463249206543e-01 4.393408074975013733e-02 4.185258597135543823e-02 -2.061217725276947021e-01 3.522268533706665039e-01
2.684733271598815918e-01 -1.425183117389678955e-01 2.547028660774230957e-01 -1.195598617196083069e-01 2.178462687879800797e-03 1.217518374323844910e-01 -3.851476311683654785e-01 1.643995344638824463e-01 -3.332439363002777100e-01 -4.246676713228225708e-02 -1.624947935342788696e-01 1.173318922519683838e-01 8.143328875303268433e-02 -6.701351702213287354e-02 2.251122519373893738e-02 -1.637998819351196289e-01 9.430939704179763794e-02 6.268508732318878174e-02 2.246580570936203003e-01 1.416001021862030029e-01 -2.172817885875701904e-01 -2.950737178325653076e-01 1.223186999559402466e-01 7.413238286972045898e-02 -1.261039972305297852e-01 -9.842711687088012695e-02 -1.051337793469429016e-01 -2.351534217596054077e-01 1.170124951750040054e-02 -9.184521436691284180e-02 -3.020738661289215088e-01 1.300713717937469482e-01
1.512039173394441605e-02 -1.453106105327606201e-01 1.494486927986145020e-01 -7.574482262134552002e-02 -4.310101643204689026e-02 2.479038834571838379e-01 -7.596723735332489014e-02 -3.257879912853240967e-01 -8.271253854036331177e-02 -6.948874145746231079e-02 7.447112351655960083e-02 8.318211883306503296e-02 4.828598722815513611e-02 -2.488232217729091644e-02 -3.045013546943664551e-02 2.507428824901580811e-01 2.253794670104980469e-01 -1.788416951894760132e-01 -2.380018830299377441e-01 9.097757935523986816e-02 -8.358182013034820557e-02 -4.620703756809234619e-01 -1.009777933359146118e-01 3.227486014366149902e-01 -3.265929222106933594e-01 1.818971484899520874e-01 5.326144769787788391e-02 -2.839927561581134796e-02 -4.942588508129119873e-02 -3.218602761626243591e-02 -2.251697778701782227e-01 -6.589882075786590576e-02
-1.853154748678207397e-01 -1.719246059656143188e-01 1.700406670570373535e-01 -2.640569210052490234e-01 -1.425239890813827515e-01 5.950265005230903625e-02 1.861357316374778748e-02 -7.854668051004409790e-02 -1.957905292510986328e-01 -1.283293813467025757e-01 -1.176412925124168396e-01 -3.928954526782035828e-02 8.050563931465148926e-02 -3.909586071968078613e-01 1.183060780167579651e-01 3.553655743598937988e-02 1.706013977527618408e-01 -8.098283410072326660e-02 9.700603783130645752e-03 1.474555283784866333e-01 3.185027837753295898e-01 -3.775205612182617188e-01 -1.282504349946975708e-01 2.756441533565521240e-01 5.714019015431404114e-02 -2.907428145408630371e-02 -1.652969568967819214e-01 -1.741220057010650635e-02 4.434181377291679382e-02 4.244221746921539307e-02 -2.934398651123046875e-01 2.163586765527725220e-01
-1.535680741071701050e-01 -7.769115269184112549e-02 7.510463148355484009e-02 -2.127298116683959961e-01 3.923008963465690613e-02 1.520548481494188309e-02 -2.565006259828805923e-03 -1.498470008373260498e-01 -2.416612058877944946e-01 -1.876684576272964478e-01 1.100476738065481186e-02 -6.225819140672683716e-02 1.263957377523183823e-02 -3.986232578754425049e-01 7.339930534362792969e-02 1.048413664102554321e-01 1.799355149269104004e-01 -2.548152208328247070e-01 1.054526194930076599e-01 2.083749920129776001e-01 1.534154266119003296e-01 -4.241686761379241943e-01 3.137737140059471130e-02 1.574886441230773926e-01 -1.659557372331619263e-01 2.622503414750099182e-02 -2.418905049562454224e-01 -9.290472418069839478e-02 -3.103300370275974274e-02 1.718993484973907471e-01 -2.515411376953125000e-01 2.279290556907653809e-01
2.467706054449081421e-01 5.646749585866928101e-02 2.617599666118621826e-01 5.408075824379920959e-02 -2.333610057830810547e-01 4.380932822823524475e-02 -2.288837730884552002e-01 8.623809367418289185e-02 2.449753731489181519e-01 -1.091388463973999023e-01 -1.782628595829010010e-01 -5.384066328406333923e-02 -5.042340233922004700e-02 -1.272583007812500000e-02 -1.497569680213928223e-01 -1.969943940639495850e-01 4.981693997979164124e-02 -7.689665257930755615e-02 -1.380536556243896484e-01 6.081493105739355087e-03 -2.093454003334045410e-01 -1.880389079451560974e-02 2.778271734714508057e-01 1.455067992210388184e-01 -1.031938716769218445e-01 -2.172874808311462402e-01 -2.966453433036804199e-01 -1.112705543637275696e-01 -2.384798228740692139e-01 1.170169636607170105e-01 -4.109732508659362793e-01 9.997583925724029541e-02
-2.251400202512741089e-01 -1.469788551330566406e-01 6.759433448314666748e-02 -2.318190224468708038e-02 -7.006738334894180298e-02 1.094092801213264465e-01 -2.189944535493850708e-01 -1.590348482131958008e-01 -8.503241837024688721e-02 4.505093395709991455e-02 -1.193462237715721130e-01 2.828614711761474609e-01 3.215016424655914307e-01 -6.167792528867721558e-02 1.558122038841247559e-01 -1.080276370048522949e-01 1.279289126396179199e-01 1.423671096563339233e-01 1.072448119521141052e-01 9.542981535196304321e-02 -3.554576039314270020e-01 1.468399018049240112e-01 -1.277298294007778168e-02 1.015852615237236023e-01 2.839691378176212311e-02 -1.073120385408401489e-01 7.859377562999725342e-02 -2.846389412879943848e-01 -2.617757320404052734e-01 2.410015165805816650e-01 -3.524024188518524170e-01 -1.410373300313949585e-01
-1.951074451208114624e-01 -1.058734208345413208e-01 -1.821872740983963013e-01 -3.164145350456237793e-02 -1.693070232868194580e-01 1.336330473423004150e-01 1.142140571027994156e-02 1.456830799579620361e-01 -3.111194074153900146e-01 -1.099950168281793594e-02 -6.958268582820892334e-02 1.656559854745864868e-01 -6.435512565076351166e-03 -5.677063390612602234e-02 -7.060636766254901886e-03 -9.807490557432174683e-02 1.279378384351730347e-01 -3.109255135059356689e-01 -3.612795472145080566e-01 -1.015288382768630981e-01 -4.740449413657188416e-02 -2.482577413320541382e-02 6.019980460405349731e-02 1.566825807094573975e-01 8.228135854005813599e-02 -2.043193876743316650e-01 -2.940210700035095215e-01 -1.581029891967773438e-01 -2.202538549900054932e-01 7.877627760171890259e-02 -4.539485275745391846e-01 -2.935885265469551086e-02
1.176743283867835999e-01 -2.499554120004177094e-02 7.337958365678787231e-02 2.667397260665893555e-02 -3.403746187686920166e-01 -1.326429247856140137e-01 1.620829254388809204e-01 1.928993761539459229e-01 -2.110719084739685059e-01 1.935894340276718140e-01 -1.174755170941352844e-01 2.390570342540740967e-01 1.854285597801208496e-01 -2.383728176355361938e-01 2.526084482669830322e-01 2.364773536100983620e-03 -1.482163462787866592e-02 1.162911206483840942e-01 3.634240478277206421e-02 -6.189802289009094238e-02 -3.651693463325500488e-02 -1.751364320516586304e-01 6.895862519741058350e-02 2.413619309663772583e-01 9.643722325563430786e-02 -1.122813522815704346e-01 -7.817543298006057739e-02 -1.756130754947662354e-01 -3.986442685127258301e-01 -1.377872824668884277e-01 -3.133267462253570557e-01 1.601741015911102295e-01
-3.723388537764549255e-02 3.912725299596786499e-02 1.302063316106796265e-01 -2.939048781991004944e-02 -9.305442124605178833e-02 3.300132453441619873e-01 -5.517794124898500741e-05 -4.029834568500518799e-01 -1.371423751115798950e-01 -2.979186922311782837e-02 1.153403297066688538e-01 2.373813539743423462e-01 -3.576630353927612305e-02 -6.508868187665939331e-02 -2.465198747813701630e-02 7.999940961599349976e-02 1.670760810375213623e-01 -3.052755892276763916e-01 -2.136467993259429932e-01 5.762599781155586243e-02 -1.662421785295009613e-02 -3.117621541023254395e-01 -2.089127004146575928e-01 3.230133950710296631e-01 -2.781565785408020020e-01 4.578539729118347168e-02 3.066020272672176361e-02 -1.335939951241016388e-02 -1.224719583988189697e-01 5.496339499950408936e-02 -2.885723114013671875e-01 4.667911678552627563e-03
-2.135228514671325684e-01 -1.003262996673583984e-01 1.655447036027908325e-01 -4.668041318655014038e-02 -4.900131002068519592e-02 2.268942818045616150e-02 1.911889947950839996e-02 -1.155787184834480286e-01 1.003022938966751099e-01 -1.218154057860374451e-01 -5.660959705710411072e-02 -3.161128461360931396e-01 7.108616083860397339e-02 -3.209910690784454346e-01 -2.246872335672378540e-02 3.092712759971618652e-01 8.651263266801834106e-02 -1.311001479625701904e-01 5.828781798481941223e-02 5.554367788136005402e-03 -2.627900838851928711e-01 -2.689318060874938965e-01 -1.319457888603210449e-01 2.095683366060256958e-01 -1.792120337486267090e-01 2.595225572586059570e-01 1.050546914339065552e-01 5.346912518143653870e-02 4.202645644545555115e-02 6.028748676180839539e-02 -4.619484245777130127e-01 5.359032005071640015e-02
-1.936798095703125000e-01 -1.283802092075347900e-01 -2.460908144712448120e-02 1.394158415496349335e-02 -3.088451921939849854e-01 3.401370719075202942e-02 -9.508872777223587036e-02 1.920514404773712158e-01 -8.164366334676742554e-02 6.917200982570648193e-02 -8.116637170314788818e-02 4.452560096979141235e-02 -2.200200557708740234e-01 -2.705027461051940918e-01 -7.553523778915405273e-02 2.045680582523345947e-01 -9.659399278461933136e-03 -1.074002608656883240e-01 -2.465181499719619751e-01 -2.565836012363433838e-01 -2.149379402399063110e-01 -1.747920662164688110e-01 2.335746735334396362e-01 7.919340580701828003e-02 -5.961580947041511536e-02 1.046260818839073181e-01 -3.573737442493438721e-01 7.530972361564636230e-02 4.847902059555053711e-02 1.921372860670089722e-02 -4.303941428661346436e-01 4.385339841246604919e-02
2.120954543352127075e-01 -2.024896889925003052e-01 -2.047227174043655396e-01 -1.705184578895568848e-01 -3.024445176124572754e-01 4.284505173563957214e-02 -4.163891449570655823e-02 1.516588926315307617e-01 -1.192001439630985260e-02 1.671849489212036133e-01 -1.901426725089550018e-02 1.601352542638778687e-02 -9.131260216236114502e-03 -4.892063736915588379e-01 -7.312722504138946533e-02 -2.513986639678478241e-02 -2.476222217082977295e-01 1.825203001499176025e-01 6.629464030265808105e-02 4.418089240789413452e-02 1.506056357175111771e-02 -3.165533542633056641e-01 -1.076294928789138794e-01 1.940036416053771973e-01 -1.475129574537277222e-01 1.125012710690498352e-01 -3.172800540924072266e-01 -9.475973434746265411e-03 -7.077515870332717896e-02 -4.507917538285255432e-02 -1.841245889663696289e-01 1.553657650947570801e-01
1.089571788907051086e-01 -1.570208519697189331e-01 2.585455477237701416e-01 -8.310206234455108643e-02 -3.519909679889678955e-01 3.325412794947624207e-02 1.359005570411682129e-01 -1.785857044160366058e-02 8.273604512214660645e-02 1.023770794272422791e-01 -3.336382210254669189e-01 3.212933838367462158e-01 -6.567431241273880005e-02 -1.768167465925216675e-01 1.135620325803756714e-01 2.710393369197845459e-01 -6.986844819039106369e-03 -2.099570184946060181e-01 7.300517172552645206e-04 7.022117823362350464e-02 -4.395847022533416748e-02 -9.407073259353637695e-02 2.093565613031387329e-01 7.245536893606185913e-02 -4.688924178481101990e-02 -3.169246762990951538e-02 -8.140329271554946899e-02 1.016668453812599182e-01 -3.559089004993438721e-01 -1.410841643810272217e-01 -2.989625036716461182e-01 -1.645585298538208008e-01
4.972971975803375244e-02 -5.499859154224395752e-02 1.968863457441329956e-01 1.244885250926017761e-01 -1.948610842227935791e-01 3.001538105309009552e-02 1.200677454471588135e-02 2.232326567173004150e-01 -2.224575728178024292e-01 2.263451665639877319e-01 -6.548158079385757446e-02 -6.610953807830810547e-02 -7.758021354675292969e-02 -7.405985891819000244e-02 5.533611774444580078e-02 -8.277816697955131531e-03 2.213599234819412231e-01 -2.104825377464294434e-01 5.288538709282875061e-02 2.248161472380161285e-02 -1.533337682485580444e-01 -1.166996285319328308e-01 1.699027568101882935e-01 6.441768258810043335e-02 7.636079192161560059e-02 1.574190147221088409e-02 1.754311025142669678e-01 -1.379270255565643311e-01 -5.087987184524536133e-01 1.806234121322631836e-01 -4.616596102714538574e-01 1.088704541325569153e-02
-9.522598981857299805e-02 -2.605770230293273926e-01 3.251188099384307861e-01 1.059656441211700439e-01 -1.908577978610992432e-01 2.310378253459930420e-01 -3.119028806686401367e-01 -1.625590324401855469e-01 7.956410199403762817e-02 -7.248855382204055786e-02 -4.641911014914512634e-02 8.363289386034011841e-02 1.103538870811462402e-01 -1.730369180440902710e-01 4.350046627223491669e-03 1.669615879654884338e-02 2.884927093982696533e-01 5.617792904376983643e-02 -2.375674992799758911e-01 4.930754005908966064e-02 -5.469867214560508728e-02 -1.153013110160827637e-01 -1.724440455436706543e-01 9.266346693038940430e-02 1.125068403780460358e-02 8.847272256389260292e-04 -2.603175044059753418e-01 -1.389119327068328857e-01 -3.025237023830413818e-01 -3.595112860202789307e-01 -1.373930126428604126e-01 5.231482163071632385e-02
1.413285285234451294e-01 -3.374158442020416260e-01 2.142865508794784546e-01 -3.951319679617881775e-02 -2.884538769721984863e-01 -1.705250004306435585e-03 -3.323241770267486572e-01 1.961519271135330200e-01 -3.371532261371612549e-02 1.203352585434913635e-01 -8.931997418403625488e-02 -1.581907868385314941e-01 3.697684034705162048e-02 -1.526442766189575195e-01 1.480069160461425781e-01 2.150411158800125122e-01 2.083563953638076782e-01 2.481367066502571106e-02 -1.888999491930007935e-01 -1.431437134742736816e-01 1.784629821777343750e-01 -2.589665055274963379e-01 -5.183223169296979904e-03 1.115025132894515991e-01 -2.473227530717849731e-01 3.287980705499649048e-02 -2.506029307842254639e-01 -1.877807229757308960e-01 1.801220513880252838e-02 -8.027611300349235535e-03 -1.895217001438140869e-01 -1.922061592340469360e-01
1.597130298614501953e-02 1.199730858206748962e-02 2.113815993070602417e-01 2.255965173244476318e-01 2.701083570718765259e-02 1.624656468629837036e-01 -1.418067067861557007e-01 6.019473820924758911e-02 2.794462442398071289e-01 1.177216619253158569e-01 -3.392637968063354492e-01 2.472979724407196045e-01 1.143232509493827820e-01 -5.616762489080429077e-02 -1.985402405261993408e-01 5.963315069675445557e-02 -6.655278056859970093e-02 2.658304758369922638e-02 2.750492691993713379e-01 6.118127703666687012e-02 4.504538327455520630e-02 -3.505523204803466797e-01 1.734881252050399780e-01 5.545570701360702515e-02 -1.333031654357910156e-01 -8.009411394596099854e-02 1.231233105063438416e-01 -2.499662190675735474e-01 1.582016237080097198e-02 7.089108228683471680e-02 -3.806734383106231689e-01 1.764318346977233887e-01
2.270660847425460815e-01 -4.170803725719451904e-01 -1.082987561821937561e-01 -2.169983386993408203e-01 -1.104593053460121155e-01 -5.295942723751068115e-02 -1.681932248175144196e-02 2.348060160875320435e-02 -1.201692298054695129e-01 9.268169105052947998e-02 -1.013174951076507568e-01 4.494051635265350342e-01 -8.509479463100433350e-02 -1.920837163925170898e-01 2.114115096628665924e-02 5.944899842143058777e-02 -4.911354929208755493e-02 6.159249320626258850e-02 5.117781087756156921e-02 -7.622195780277252197e-02 1.259326338768005371e-01 1.451579034328460693e-01 2.712947782129049301e-03 4.049460962414741516e-02 -8.153253793716430664e-02 1.731039956212043762e-02 -7.504758238792419434e-02 -1.379179805517196655e-01 -8.748663961887359619e-02 -8.743348717689514160e-02 -4.546595513820648193e-01 3.310927152633666992e-01
-1.478033810853958130e-01 -1.036814600229263306e-01 3.706349730491638184e-01 -3.140235841274261475e-01 6.339914351701736450e-02 3.785903453826904297e-01 -1.730375140905380249e-01 -3.857434913516044617e-02 -9.758859872817993164e-02 1.389094889163970947e-01 1.273352503776550293e-01 1.344335824251174927e-01 2.917321622371673584e-01 -2.264944314956665039e-01 8.587960898876190186e-02 2.458196580410003662e-01 1.497728973627090454e-01 -1.027861014008522034e-01 3.990920260548591614e-02 7.072354108095169067e-02 3.141897171735763550e-02 -1.865147203207015991e-01 2.157236486673355103e-01 1.407096683979034424e-01 -1.710440516471862793e-01 -1.187277510762214661e-01 -1.289331763982772827e-01 -2.902995422482490540e-02 1.077947914600372314e-01 1.484552770853042603e-01 -1.870667338371276855e-01 1.189674660563468933e-01
-5.779336020350456238e-02 -3.878048807382583618e-02 3.269383311271667480e-01 8.622128516435623169e-03 -3.082630932331085205e-01 -1.109594479203224182e-03 3.020495641976594925e-03 -1.205299273133277893e-01 -5.045759677886962891e-02 -7.072568871080875397e-03 5.512177944183349609e-02 -1.158831566572189331e-01 -3.380077704787254333e-02 -3.570851087570190430e-01 1.641114056110382080e-01 -1.058688089251518250e-01 -4.623005166649818420e-02 -2.424208968877792358e-01 -7.749537006020545959e-03 -3.291008248925209045e-02 -4.034064412117004395e-01 -2.787723839282989502e-01 1.809109300374984741e-01 2.385669648647308350e-01 -8.375522494316101074e-02 -1.646377146244049072e-01 -3.499082028865814209e-01 -1.200971305370330811e-01 -5.728698894381523132e-02 3.547706454992294312e-02 -1.563843637704849243e-01 -2.558200620114803314e-02
4.932657256722450256e-02 -2.561490237712860107e-01 1.344124078750610352e-01 -1.152044609189033508e-01 -6.310082226991653442e-02 -5.331607535481452942e-02 9.662555158138275146e-02 2.498319745063781738e-01 2.942324429750442505e-02 8.595521748065948486e-02 -9.084701538085937500e-02 2.369216829538345337e-01 9.034959971904754639e-02 7.770770788192749023e-02 -9.939237497746944427e-03 1.535079628229141235e-01 3.543242812156677246e-01 -1.843278259038925171e-01 1.592143625020980835e-01 -6.755223870277404785e-02 -1.521126627922058105e-01 -3.293048217892646790e-02 -2.248874679207801819e-02 4.102499186992645264e-01 -1.961342059075832367e-02 2.565267384052276611e-01 -1.502085626125335693e-01 -1.702828109264373779e-01 -3.628232181072235107e-01 -1.170192211866378784e-01 -2.226419746875762939e-01 -1.281145960092544556e-01
-2.388150393962860107e-01 -8.516697585582733154e-02 -1.978744268417358398e-01 3.779874369502067566e-02 -1.283706873655319214e-01 5.132644996047019958e-02 -9.092886000871658325e-02 1.280304193496704102e-01 -1.834245771169662476e-01 1.544887870550155640e-01 9.371355990879237652e-04 8.854144811630249023e-02 1.496764421463012695e-01 -2.055026143789291382e-01 2.188625782728195190e-01 -1.700939834117889404e-01 2.289971411228179932e-01 -6.843890994787216187e-02 -9.026937931776046753e-02 -1.889106333255767822e-01 -1.389508396387100220e-01 -3.323614001274108887e-01 -7.084857672452926636e-02 5.341709777712821960e-02 1.913080811500549316e-01 -2.352265864610671997e-01 -1.927422732114791870e-01 -6.480073183774948120e-02 -2.624690830707550049e-01 1.674626618623733521e-01 -4.141244292259216309e-01 -6.498339027166366577e-02
7.370405644178390503e-02 -3.683322295546531677e-02 9.659785032272338867e-02 -7.220078259706497192e-03 -4.604386165738105774e-02 1.077982634305953979e-01 -8.859387785196304321e-02 5.151481926441192627e-02 5.073068663477897644e-02 1.779343001544475555e-03 -1.881073713302612305e-01 2.159363180398941040e-01 5.844054371118545532e-02 -2.861649692058563232e-01 -8.742053061723709106e-02 1.197175830602645874e-01 -1.363227665424346924e-01 2.078282833099365234e-01 1.016063913702964783e-01 1.637756973505020142e-01 7.707643508911132812e-02 -1.405804902315139771e-01 -5.707919970154762268e-02 3.461995720863342285e-02 -4.976445734500885010e-01 3.206251263618469238e-01 7.766841351985931396e-02 -1.367230415344238281e-01 -1.403341349214315414e-02 -2.233807593584060669e-01 -4.538329243659973145e-01 8.599518239498138428e-02
-5.733840167522430420e-02 4.585237242281436920e-03 5.954662337899208069e-02 1.152556315064430237e-01 -1.508480608463287354e-01 1.305429339408874512e-01 -1.241606548428535461e-01 2.704984843730926514e-01 -1.841509342193603516e-01 1.088621318340301514e-01 -1.449404060840606689e-01 1.044228747487068176e-01 8.084481954574584961e-02 -1.379441171884536743e-01 -9.472862631082534790e-02 -5.142412707209587097e-02 2.834272384643554688e-01 -7.932921499013900757e-02 2.403166741132736206e-01 1.374939233064651489e-01 -7.640744000673294067e-02 -1.813993901014328003e-01 -4.965545237064361572e-02 8.746737986803054810e-02 5.364325270056724548e-02 1.037747412919998169e-01 2.442946434020996094e-01 1.034757122397422791e-02 -5.513745546340942383e-01 7.058383524417877197e-02 -3.600243330001831055e-01 -1.115119680762290955e-01
2.681250870227813721e-02 -3.480053693056106567e-02 1.272652298212051392e-01 2.670654058456420898e-01 -6.770168244838714600e-02 2.427460104227066040e-01 -7.724776864051818848e-02 9.504377841949462891e-02 -7.900565862655639648e-02 7.474479824304580688e-02 -1.434303373098373413e-01 2.969214618206024170e-01 4.846206307411193848e-02 -2.444402128458023071e-01 -1.404851526021957397e-01 -1.898415982723236084e-01 1.599969714879989624e-01 1.313393283635377884e-02 9.677308052778244019e-02 2.343835681676864624e-01 -2.165923267602920532e-01 -1.352877914905548096e-01 -1.421342045068740845e-01 4.746481776237487793e-01 6.102894619107246399e-02 -1.268527563661336899e-02 -3.411152958869934082e-02 -7.358037680387496948e-02 -1.554712802171707153e-01 1.415463536977767944e-01 -5.749843642115592957e-02 3.672122657299041748e-01
1.906506568193435669e-01 8.954449556767940521e-03 2.767253480851650238e-02 -3.093057274818420410e-01 -2.005334710702300072e-03 -8.973202854394912720e-02 -1.208827644586563110e-01 1.285084336996078491e-01 2.651485055685043335e-02 2.326038330793380737e-01 1.747707873582839966e-01 2.626286745071411133e-01 -6.899625808000564575e-02 -3.348810374736785889e-01 -1.657322794198989868e-01 1.912647932767868042e-01 -6.140380725264549255e-02 -1.336945146322250366e-01 9.351687133312225342e-02 2.449500560760498047e-01 9.476340375840663910e-03 -2.148392796516418457e-01 -6.507518701255321503e-03 2.013387717306613922e-02 -2.866086661815643311e-01 1.078635528683662415e-01 -2.800790667533874512e-01 7.253042608499526978e-02 -2.888157963752746582e-01 8.398004621267318726e-02 -2.932594418525695801e-01 -4.044255614280700684e-02
-1.247265115380287170e-01 1.942183636128902435e-02 2.696834318339824677e-02 -2.317499518394470215e-01 -6.532572209835052490e-02 2.675929069519042969e-01 -7.258038222789764404e-02 -3.857097402215003967e-02 -1.599427871406078339e-02 -1.296799331903457642e-01 -2.759968042373657227e-01 1.137905195355415344e-01 -1.491678319871425629e-02 -9.624507278203964233e-02 3.621799945831298828e-01 9.857954829931259155e-02 -6.267895549535751343e-02 -3.408984513953328133e-03 3.383900225162506104e-01 -1.750419288873672485e-01 -1.250383704900741577e-01 -3.352352678775787354e-01 -1.033865883946418762e-01 -1.207226291298866272e-01 -9.651304781436920166e-02 1.808066517114639282e-01 -1.131007894873619080e-01 -7.648238446563482285e-03 -3.291880190372467041e-01 2.200696766376495361e-01 -2.632843852043151855e-01 8.420624583959579468e-02
1.352801471948623657e-01 1.145217288285493851e-02 1.911402195692062378e-01 5.514376610517501831e-02 -8.200512826442718506e-02 1.628869622945785522e-01 -4.162534698843955994e-02 3.267638087272644043e-01 -8.990406990051269531e-02 1.469845138490200043e-02 -2.029260694980621338e-01 1.156772822141647339e-01 -9.709523059427738190e-03 -6.925427168607711792e-02 2.451164424419403076e-01 3.243615105748176575e-02 -7.154405862092971802e-02 -7.470229268074035645e-02 7.623183075338602066e-03 1.870858371257781982e-01 -1.686307489871978760e-01 -3.339085578918457031e-01 -5.756418034434318542e-02 2.534875273704528809e-01 -4.657261818647384644e-02 7.312647998332977295e-02 -2.321812510490417480e-01 -1.627954542636871338e-01 -5.570628494024276733e-02 1.116164699196815491e-01 -7.170307636260986328e-02 5.562879443168640137e-01
-2.754054367542266846e-01 -1.000266596674919128e-01 1.745776981115341187e-01 3.172672912478446960e-02 -3.109602034091949463e-01 8.758008480072021484e-02 -2.377456724643707275e-01 -2.867456674575805664e-01 -1.998398751020431519e-01 7.662121206521987915e-02 -5.953233689069747925e-02 3.900998458266258240e-02 1.056916192173957825e-01 7.906233519315719604e-02 -4.737817682325839996e-03 -2.704138122498989105e-02 -2.404903993010520935e-02 -2.362608611583709717e-01 1.725326478481292725e-01 -2.971613965928554535e-02 -1.181041672825813293e-01 -2.191337496042251587e-01 2.015717029571533203e-01 -8.293022215366363525e-02 2.293029800057411194e-02 1.399048715829849243e-01 -1.159418094903230667e-02 -2.018165029585361481e-02 -3.271253407001495361e-01 2.610724568367004395e-01 -3.954942524433135986e-01 1.474812179803848267e-01
1.776067167520523071e-02 -8.438923396170139313e-03 1.956019997596740723e-01 -4.879537224769592285e-02 -1.276182234287261963e-01 2.962637320160865784e-02 8.638173341751098633e-02 2.716552317142486572e-01 -2.225494682788848877e-01 7.394779473543167114e-02 -5.864992737770080566e-02 3.932313024997711182e-01 -1.977563053369522095e-01 -3.158830851316452026e-02 7.364614307880401611e-02 2.745495438575744629e-01 2.079038172960281372e-01 -2.036347091197967529e-01 -4.880089312791824341e-02 -3.603127598762512207e-02 -1.225766614079475403e-01 -3.410764038562774658e-02 1.262950003147125244e-01 3.175326585769653320e-01 7.068054378032684326e-02 1.824752837419509888e-01 -7.350870221853256226e-02 -2.078234702348709106e-01 -7.919712364673614502e-02 -9.325902163982391357e-02 -3.974764943122863770e-01 -2.130611091852188110e-01
-1.075793430209159851e-01 -2.135503590106964111e-01 2.742501161992549896e-02 2.304493486881256104e-01 9.914834797382354736e-02 2.639599144458770752e-01 3.006847389042377472e-02 2.251431532204151154e-02 -2.055873423814773560e-01 1.440493911504745483e-01 -9.193564951419830322e-02 2.159125357866287231e-01 1.462211459875106812e-01 2.153762988746166229e-02 -1.176810413599014282e-01 2.224703580141067505e-01 3.739250451326370239e-02 1.696576327085494995e-01 -3.038258664309978485e-02 7.097275555133819580e-02 -1.960467547178268433e-02 -7.278361916542053223e-02 -3.852272778749465942e-02 3.913269639015197754e-01 -4.851360246539115906e-02 2.410910874605178833e-01 -1.155380234122276306e-01 -1.631189584732055664e-01 -1.776458621025085449e-01 2.985878288745880127e-01 -1.744619160890579224e-01 3.959101736545562744e-01
-2.919096946716308594e-01 -1.153625249862670898e-01 7.642309367656707764e-02 -3.151757717132568359e-01 -6.182704120874404907e-02 -3.228786587715148926e-02 1.036889385432004929e-03 -1.754553318023681641e-01 -1.831329464912414551e-01 -6.292619556188583374e-02 9.990455210208892822e-02 -1.047522425651550293e-01 -1.255879998207092285e-01 -4.151423275470733643e-01 5.410367157310247421e-03 2.115640044212341309e-01 1.323791593313217163e-01 -1.171199604868888855e-01 9.992394596338272095e-02 2.854429185390472412e-01 1.400249451398849487e-01 -2.317124009132385254e-01 -1.021073944866657257e-02 2.248531579971313477e-01 8.073168247938156128e-02 -8.376156538724899292e-02 -4.503429308533668518e-02 -9.712816029787063599e-02 -9.846454858779907227e-02 5.003630369901657104e-02 -3.684872984886169434e-01 2.228361517190933228e-01
5.972997844219207764e-02 6.722734123468399048e-02 -1.112653613090515137e-01 -4.713041707873344421e-03 -1.039031445980072021e-01 3.321113884449005127e-01 2.727291882038116455e-01 2.604194283485412598e-01 4.281681030988693237e-02 7.071907073259353638e-02 -8.176124840974807739e-02 1.029644906520843506e-01 1.322957780212163925e-02 3.964173793792724609e-02 9.100168943405151367e-02 1.194303855299949646e-02 2.696283459663391113e-01 -2.008848041296005249e-01 6.265463307499885559e-03 4.307789802551269531e-01 -8.186559192836284637e-03 -1.146996766328811646e-01 1.176623702049255371e-01 9.880794584751129150e-02 4.486072063446044922e-02 1.504073739051818848e-01 -2.092155665159225464e-01 -1.995119601488113403e-01 -3.624336421489715576e-01 3.381934762001037598e-02 -3.077060878276824951e-01 1.050502583384513855e-01
-7.717762887477874756e-02 -1.081519052386283875e-01 1.060568988323211670e-01 6.927920132875442505e-02 5.509533360600471497e-02 4.810921102762222290e-02 -3.366670608520507812e-01 2.926571108400821686e-02 -3.188326656818389893e-01 5.847271159291267395e-02 8.402423933148384094e-03 7.262357324361801147e-02 -2.966780960559844971e-02 -3.562879562377929688e-01 2.124886512756347656e-01 -1.176916807889938354e-01 -2.350597828626632690e-02 -8.962498605251312256e-02 -5.951302498579025269e-02 2.656109035015106201e-01 -7.067646831274032593e-02 -1.982059329748153687e-01 1.272450685501098633e-01 2.260459363460540771e-01 -1.117394044995307922e-01 -9.375326335430145264e-03 -2.900146842002868652e-01 -2.909852750599384308e-02 -1.277077645063400269e-01 9.943747520446777344e-02 -2.626474499702453613e-01 4.031763970851898193e-01
-2.159558236598968506e-01 -3.106220960617065430e-01 2.889209091663360596e-01 -2.575619518756866455e-02 -1.677360087633132935e-01 3.662535846233367920e-01 -2.202188968658447266e-01 -2.138446420431137085e-01 9.993520379066467285e-02 -4.315181076526641846e-02 -1.383165717124938965e-01 8.654408156871795654e-02 -1.301519689150154591e-03 -1.033986732363700867e-02 3.549008667469024658e-01 -1.190795600414276123e-01 5.799073725938796997e-02 1.761068105697631836e-01 -2.001859992742538452e-01 2.180013619363307953e-02 -5.347159504890441895e-02 -2.025351077318191528e-01 -1.100970655679702759e-01 2.230484783649444580e-02 -1.712522655725479126e-01 -1.607494503259658813e-01 -1.521866321563720703e-01 -2.092173099517822266e-01 -1.471184790134429932e-01 -6.015398725867271423e-02 -2.400045245885848999e-01 3.364405408501625061e-02
-5.748197063803672791e-02 1.412725746631622314e-01 3.266425430774688721e-01 -4.507790133357048035e-02 -1.131645888090133667e-01 9.285826981067657471e-02 -1.832319051027297974e-01 7.683698832988739014e-02 -7.592891901731491089e-02 5.027733743190765381e-02 -2.089540846645832062e-02 2.839603424072265625e-01 1.100238934159278870e-01 1.429455876350402832e-01 1.494983583688735962e-01 -7.517877221107482910e-02 1.671928018331527710e-01 6.879034638404846191e-02 -3.742891922593116760e-02 -4.246594756841659546e-02 -3.200627267360687256e-01 1.083322018384933472e-01 -5.325838178396224976e-02 -2.124944888055324554e-02 -1.772600412368774414e-01 -1.908439211547374725e-02 -9.283245354890823364e-02 -6.353579461574554443e-02 -3.367136716842651367e-01 3.960256576538085938e-01 -4.339480400085449219e-01 2.971551381051540375e-02
-1.859778612852096558e-01 -4.125053808093070984e-02 1.018882468342781067e-01 1.877144575119018555e-01 -3.769159317016601562e-01 -4.400070011615753174e-02 1.513714343309402466e-02 2.299024164676666260e-01 -1.766312420368194580e-01 2.304467745125293732e-02 -8.320401608943939209e-02 3.895669803023338318e-02 -4.207606427371501923e-03 3.425899147987365723e-02 -1.789300004020333290e-03 -6.208236888051033020e-02 3.192755877971649170e-01 -1.178307384252548218e-01 -3.303479775786399841e-02 8.087276667356491089e-02 -7.822935283184051514e-02 -1.317053288221359253e-01 8.040646463632583618e-02 5.827126652002334595e-02 1.363663971424102783e-01 2.324691787362098694e-02 -1.477995305322110653e-03 -1.923867017030715942e-01 -5.069629549980163574e-01 1.754780113697052002e-01 -4.031913578510284424e-01 1.117585673928260803e-01
-1.033287271857261658e-01 4.688649624586105347e-02 1.938024759292602539e-01 -1.485799252986907959e-01 1.003849133849143982e-01 1.390231400728225708e-02 -1.112057175487279892e-02 -1.357821077108383179e-01 -3.315510451793670654e-01 3.208852186799049377e-02 1.361728459596633911e-01 2.634243853390216827e-02 1.472205966711044312e-01 -3.317925333976745605e-01 2.178932279348373413e-01 4.305888339877128601e-02 4.192617833614349365e-01 -2.690234780311584473e-01 -3.239104896783828735e-02 -1.014030873775482178e-01 1.689823120832443237e-01 -1.781419664621353149e-01 5.675265192985534668e-02 1.282195746898651123e-01 -1.383780092000961304e-01 -1.433214396238327026e-01 -1.220174878835678101e-01 -1.840922683477401733e-01 -3.892490267753601074e-02 1.583017259836196899e-01 -2.786179482936859131e-01 2.350899428129196167e-01
-1.285056620836257935e-01 1.533032208681106567e-01 6.637228280305862427e-02 -5.582860857248306274e-02 -6.470497697591781616e-02 1.400779187679290771e-01 -1.482908963225781918e-03 1.650086417794227600e-02 -5.419201776385307312e-02 2.073351852595806122e-02 -2.077990919351577759e-01 1.538129597902297974e-01 2.257749289274215698e-01 -2.577186822891235352e-01 3.099488914012908936e-01 -1.024482697248458862e-01 1.624203845858573914e-02 4.051446169614791870e-02 2.426194846630096436e-01 -2.446775883436203003e-01 -2.041563242673873901e-01 -3.211016654968261719e-01 -2.253209948539733887e-01 3.424654528498649597e-02 -9.047947078943252563e-02 -2.364446967840194702e-02 1.884852536022663116e-02 -3.711561486124992371e-02 -2.521014809608459473e-01 1.587933897972106934e-01 -3.981751799583435059e-01 2.430211752653121948e-01
1.660334169864654541e-01 -9.233405441045761108e-02 -1.169914528727531433e-01 -1.297222077846527100e-01 -2.993712425231933594e-01 2.676741778850555420e-01 -2.813399024307727814e-02 -1.982612302526831627e-03 8.783961832523345947e-02 1.105689406394958496e-01 2.441551685333251953e-01 2.161049693822860718e-01 1.338033378124237061e-01 -5.370079725980758667e-02 6.829852610826492310e-02 1.718164086341857910e-01 -1.303705275058746338e-01 1.051874905824661255e-01 2.027378678321838379e-01 -3.456388413906097412e-02 -1.693498529493808746e-02 -3.985417634248733521e-02 -3.882472589612007141e-02 3.036041259765625000e-01 2.460942044854164124e-02 3.601163327693939209e-01 -2.393331974744796753e-01 -2.591542601585388184e-01 -3.038964569568634033e-01 -3.711349889636039734e-02 -2.184612303972244263e-01 1.673165112733840942e-01
1.522168219089508057e-01 -1.549463421106338501e-01 4.544581845402717590e-02 3.173694014549255371e-01 -3.105117678642272949e-01 -1.575995385646820068e-01 -9.246798604726791382e-02 -1.039018929004669189e-01 -5.448660627007484436e-02 -6.329534575343132019e-03 -1.035074219107627869e-01 -5.905165895819664001e-02 -2.479672990739345551e-02 -3.614392280578613281e-01 1.505052298307418823e-01 6.079230457544326782e-02 -1.515483558177947998e-01 -1.194168701767921448e-01 -9.764989465475082397e-02 4.518602788448333740e-02 -3.959162533283233643e-01 -2.633515298366546631e-01 1.406426429748535156e-01 2.506897747516632080e-01 -4.440895095467567444e-02 3.871937515214085579e-03 -2.062666043639183044e-02 -2.257550805807113647e-01 -2.197175323963165283e-01 1.474430859088897705e-01 -2.281512767076492310e-01 4.051205888390541077e-02
3.951551392674446106e-02 -2.714044451713562012e-01 3.442994356155395508e-01 5.316643510013818741e-03 -9.973741136491298676e-03 2.216211259365081787e-01 -5.600888282060623169e-02 2.142587751150131226e-01 -1.885624974966049194e-01 -9.018155932426452637e-02 -2.810870409011840820e-01 9.839066118001937866e-02 1.918547749519348145e-01 -5.049011483788490295e-02 -1.741526871919631958e-01 -1.012681946158409119e-01 -2.945718728005886078e-02 1.578566879034042358e-01 1.660195440053939819e-01 2.344390004873275757e-01 -5.792175978422164917e-02 -2.603658735752105713e-01 -1.187359690666198730e-01 1.091108620166778564e-01 7.436506450176239014e-02 -1.218963041901588440e-02 -2.529369480907917023e-02 -2.333782613277435303e-01 -2.750783860683441162e-01 -1.693819165229797363e-01 -3.519888520240783691e-01 -3.361125290393829346e-02
4.525843635201454163e-02 -8.641716092824935913e-02 2.225321978330612183e-01 -3.743870183825492859e-02 3.831366077065467834e-02 9.183534979820251465e-02 -4.035460576415061951e-02 1.868925094604492188e-01 -3.501479327678680420e-02 2.507212758064270020e-01 -1.808475106954574585e-01 2.297052294015884399e-01 -2.227463014423847198e-02 -8.191029774025082588e-04 1.832856088876724243e-01 -3.654772043228149414e-01 1.931112706661224365e-01 1.278071105480194092e-01 -3.047761740162968636e-03 -5.332981236279010773e-03 2.805056273937225342e-01 -1.071781218051910400e-01 1.540438830852508545e-01 2.926931977272033691e-01 -1.794407814741134644e-01 5.402640625834465027e-02 -2.911848723888397217e-01 -5.312147364020347595e-02 -1.882327049970626831e-01 -2.114815711975097656e-01 -3.164090514183044434e-01 1.401724517345428467e-01
-1.306178122758865356e-01 1.540062129497528076e-01 1.035661473870277405e-01 1.185581982135772705e-01 -3.037778437137603760e-01 8.501356095075607300e-02 -1.727715730667114258e-01 -5.592753365635871887e-02 -2.177255898714065552e-01 -1.483055949211120605e-01 -4.120503962039947510e-01 4.873445257544517517e-03 8.191613107919692993e-02 -1.115997731685638428e-01 2.235524356365203857e-01 7.110396027565002441e-02 1.299307495355606079e-01 -2.349622398614883423e-01 -3.112625144422054291e-02 4.742961749434471130e-02 7.983034104108810425e-02 5.646076425909996033e-02 -2.542745769023895264e-01 5.249196663498878479e-02 -2.039233148097991943e-01 1.452999413013458252e-01 -2.281547337770462036e-01 -1.838373541831970215e-01 -1.980848610401153564e-01 1.531505137681961060e-01 -3.527863323688507080e-01 -2.388557232916355133e-02
-3.879019990563392639e-02 -1.697100512683391571e-02 -5.185023695230484009e-02 -1.763832420110702515e-01 1.967563629150390625e-01 4.083233177661895752e-01 1.255056113004684448e-01 2.149681560695171356e-02 -2.175124436616897583e-01 -2.746881842613220215e-01 -2.329903692007064819e-01 -1.165416557341814041e-02 8.082744479179382324e-02 -1.912055462598800659e-01 -2.284520305693149567e-02 -5.616446584463119507e-02 2.502742707729339600e-01 -1.179379150271415710e-01 -4.560548439621925354e-02 1.023441702127456665e-01 -1.491211503744125366e-01 -3.518985807895660400e-01 5.472712963819503784e-02 1.761540472507476807e-01 -1.944699138402938843e-01 -5.452795699238777161e-02 -3.404155373573303223e-03 2.175050787627696991e-02 -3.429952636361122131e-02 -2.857038052752614021e-03 -4.395356774330139160e-01 1.181098073720932007e-01
1.460238546133041382e-01 -8.804672956466674805e-02 6.467451900243759155e-02 -9.689199179410934448e-02 -4.614822566509246826e-02 1.388540267944335938e-01 -1.807411909103393555e-01 -3.642259538173675537e-02 -5.774191021919250488e-02 1.087733581662178040e-01 -2.407187521457672119e-01 1.503867805004119873e-01 -1.189293935894966125e-01 -2.564178593456745148e-02 8.734203130006790161e-02 6.125594675540924072e-02 3.703703731298446655e-02 2.274599112570285797e-02 3.352586925029754639e-01 2.167851179838180542e-01 1.524902135133743286e-01 1.484391540288925171e-01 1.059024259448051453e-01 -1.797149016056209803e-04 -4.452869296073913574e-01 -9.777542948722839355e-02 -1.876134127378463745e-01 -2.242553383111953735e-01 -3.635712862014770508e-01 -7.540554553270339966e-02 -2.373217344284057617e-01 2.733721137046813965e-01
2.093037664890289307e-01 -1.244532875716686249e-02 6.291377544403076172e-02 3.229263797402381897e-02 -1.934663355350494385e-01 -1.327700018882751465e-01 -6.678518652915954590e-02 1.895194798707962036e-01 -1.534304022789001465e-01 2.963064238429069519e-02 -2.602062821388244629e-01 1.291158422827720642e-02 1.228970512747764587e-01 -3.444373607635498047e-01 2.251910567283630371e-01 -7.433954626321792603e-02 1.563917845487594604e-01 5.266437307000160217e-02 1.440474763512611389e-02 -1.607822068035602570e-02 -6.662220507860183716e-02 -2.173864096403121948e-01 3.894278705120086670e-01 2.426721453666687012e-01 -4.110500589013099670e-02 -1.072172448039054871e-01 -1.919723004102706909e-01 -2.461712807416915894e-01 -3.373085260391235352e-01 -1.513878107070922852e-01 -1.894111931324005127e-01 1.349547877907752991e-02
7.224879413843154907e-02 -3.604001104831695557e-01 -1.905585527420043945e-01 3.372064977884292603e-02 -3.581176698207855225e-01 6.831821799278259277e-02 -1.520070284605026245e-01 -2.621944248676300049e-02 -1.372392326593399048e-01 2.911879420280456543e-01 -2.196525484323501587e-01 3.806475400924682617e-01 9.229062497615814209e-02 -8.413871377706527710e-02 -5.873948708176612854e-02 -9.146323800086975098e-02 1.036671102046966553e-01 -1.147520393133163452e-01 -4.733080789446830750e-02 1.611304879188537598e-01 6.087465584278106689e-02 3.086407855153083801e-02 5.687475204467773438e-02 3.000889122486114502e-01 -1.862828582525253296e-01 1.721873879432678223e-01 5.366931110620498657e-02 5.314661934971809387e-02 -2.803367674350738525e-01 2.774514630436897278e-02 -1.724688857793807983e-01 1.316518336534500122e-01
1.580201834440231323e-01 -6.652755290269851685e-02 -5.463476106524467468e-02 -2.120028138160705566e-01 -3.566521406173706055e-01 2.156297862529754639e-01 3.056248649954795837e-02 1.392686367034912109e-01 -8.982775732874870300e-03 3.795638382434844971e-01 1.223514601588249207e-02 9.724853932857513428e-02 5.517581477761268616e-02 9.100236743688583374e-02 -1.224681213498115540e-01 -1.336590573191642761e-02 -1.981774270534515381e-01 -6.862445920705795288e-02 9.101630002260208130e-02 9.017738699913024902e-02 -1.467113755643367767e-02 -3.602499961853027344e-01 -5.859424546360969543e-02 3.848967850208282471e-01 -2.163013219833374023e-01 2.137591689825057983e-01 -1.487199310213327408e-02 2.023051306605339050e-02 -5.193744227290153503e-02 1.522983908653259277e-01 -2.953551709651947021e-01 1.331348810344934464e-02
2.956777438521385193e-02 -1.709861010313034058e-01 2.244020849466323853e-01 8.030562102794647217e-02 1.289621274918317795e-02 1.090844869613647461e-01 -3.642523288726806641e-01 -7.314466685056686401e-02 -2.179938852787017822e-01 1.463982858695089817e-03 -8.029129356145858765e-02 7.244359701871871948e-02 1.282175034284591675e-01 -5.188615322113037109e-01 1.747242547571659088e-02 7.248108834028244019e-02 1.623096019029617310e-01 -2.637610435485839844e-01 -1.486395252868533134e-03 -4.778967052698135376e-02 -1.118902768939733505e-02 -1.857648938894271851e-01 -4.643873870372772217e-02 8.919286727905273438e-02 -3.653695434331893921e-02 -7.726003974676132202e-02 -1.589171886444091797e-01 -9.420484304428100586e-03 -1.660886779427528381e-02 1.720788627862930298e-01 -1.116383150219917297e-01 4.411472380161285400e-01
-4.985983669757843018e-02 -1.146112382411956787e-01 1.272670626640319824e-01 9.617292881011962891e-02 -3.035537600517272949e-01 5.145836621522903442e-02 -6.411544978618621826e-02 9.933716058731079102e-02 -3.083819150924682617e-02 -2.000707685947418213e-01 -1.579360961914062500e-01 2.201688438653945923e-01 -1.647842675447463989e-02 -9.210899472236633301e-02 -9.121999889612197876e-02 1.641930043697357178e-01 1.648601740598678589e-01 -1.758239716291427612e-01 -1.492304801940917969e-01 2.502186298370361328e-01 1.230774298310279846e-01 -2.162820249795913696e-01 1.493557393550872803e-01 4.877749830484390259e-02 9.604370594024658203e-02 -1.345862001180648804e-01 -3.660142123699188232e-01 -3.984969854354858398e-01 -3.694475591182708740e-01 4.975266754627227783e-02 -5.468866974115371704e-02 -8.998388424515724182e-03
2.153452485799789429e-01 6.130884960293769836e-02 -1.825461089611053467e-01 -1.655766665935516357e-01 -2.827928364276885986e-01 1.445311605930328369e-01 -1.690650731325149536e-01 -2.728375494480133057e-01 2.303836122155189514e-02 1.888300850987434387e-02 -1.400772035121917725e-01 1.144529134035110474e-02 -7.562486082315444946e-02 1.537961885333061218e-02 3.115064091980457306e-02 3.278090385720133781e-03 1.112285926938056946e-01 7.195173203945159912e-02 -1.562715917825698853e-01 5.188446864485740662e-02 5.313053727149963379e-02 -2.012282162904739380e-01 2.372577488422393799e-01 -9.311120957136154175e-02 -1.997857391834259033e-01 -8.289976418018341064e-02 -4.186157286167144775e-01 -2.026408612728118896e-01 -1.063379365950822830e-02 2.908930480480194092e-01 -3.957419097423553467e-01 -1.723011583089828491e-02
-3.313787281513214111e-02 -1.371722519397735596e-01 3.853088989853858948e-02 6.593494676053524017e-03 -1.940487027168273926e-01 1.160204857587814331e-01 1.384707838296890259e-01 1.194834038615226746e-01 2.511242404580116272e-02 9.517687372863292694e-03 -6.024103239178657532e-02 5.440311431884765625e-01 5.068807303905487061e-02 6.764634978026151657e-03 -5.948117747902870178e-02 -1.964990980923175812e-02 4.745814949274063110e-02 8.904816210269927979e-02 1.086028218269348145e-01 -1.240053400397300720e-01 7.121348381042480469e-02 -1.628962010145187378e-01 2.787411212921142578e-01 1.557484716176986694e-01 -3.638588488101959229e-01 6.767971813678741455e-02 -1.770866662263870239e-01 -1.865004599094390869e-01 -3.159837126731872559e-01 4.408222809433937073e-02 -2.368911169469356537e-02 3.327935934066772461e-01
3.748066723346710205e-02 -4.107822775840759277e-01 -6.479615718126296997e-02 1.805343180894851685e-01 -1.995894759893417358e-01 3.193384408950805664e-01 -1.910452991724014282e-01 1.129029691219329834e-01 1.478725373744964600e-01 1.282168645411729813e-02 -1.978440135717391968e-01 1.815559566020965576e-01 1.440310180187225342e-01 -4.633727669715881348e-02 2.501237690448760986e-01 5.467043444514274597e-02 4.470081999897956848e-02 -2.566009163856506348e-01 -6.889691948890686035e-02 -4.396865144371986389e-02 7.643069326877593994e-02 -2.204168885946273804e-01 -1.520124971866607666e-01 2.283986508846282959e-01 6.476482003927230835e-02 -3.293176367878913879e-02 -2.563349008560180664e-01 -3.206648826599121094e-01 -1.017381548881530762e-01 1.779252849519252777e-02 -1.751924008131027222e-01 -5.650439765304327011e-03
1.376189738512039185e-01 2.140430733561515808e-02 3.086740970611572266e-01 2.696410287171602249e-03 -3.155633807182312012e-02 2.252890616655349731e-01 5.384743958711624146e-02 1.235862746834754944e-01 4.027759190648794174e-03 2.107323892414569855e-02 -1.000932976603507996e-01 3.788216710090637207e-01 -3.667604550719261169e-02 -8.326280117034912109e-02 7.039332389831542969e-02 -1.260304003953933716e-01 6.128505337983369827e-03 1.103857234120368958e-01 5.608509108424186707e-02 1.779784858226776123e-01 -1.487310603260993958e-02 -9.614013135433197021e-02 1.451376732438802719e-02 5.755665302276611328e-01 -7.011308521032333374e-02 2.160041593015193939e-02 7.070276886224746704e-02 -1.411897391080856323e-01 -3.112182207405567169e-02 2.662301957607269287e-01 -2.228129357099533081e-01 3.041147887706756592e-01
-3.173594363033771515e-03 -2.090968657284975052e-03 3.359690308570861816e-01 -2.148241102695465088e-01 2.472550980746746063e-02 2.844778895378112793e-01 -2.388972230255603790e-02 -7.100145518779754639e-02 -5.501379817724227905e-02 8.762429654598236084e-02 -1.224803179502487183e-01 -2.469475120306015015e-01 2.608679533004760742e-01 -7.569348067045211792e-02 8.036542683839797974e-02 2.221817374229431152e-01 1.412599682807922363e-01 -9.358780831098556519e-02 -5.606713145971298218e-02 7.839165045879781246e-04 3.901569917798042297e-02 -1.893541365861892700e-01 9.695313870906829834e-02 3.622111380100250244e-01 -2.855449020862579346e-01 -1.712215542793273926e-01 -2.153388708829879761e-01 -7.109531760215759277e-02 7.360909879207611084e-02 1.639163494110107422e-01 -3.185685575008392334e-01 1.778594404458999634e-01
1.660832613706588745e-01 2.672691643238067627e-02 3.793764486908912659e-02 -5.351093783974647522e-02 4.286970570683479309e-02 1.253540515899658203e-01 -5.003678146749734879e-03 -1.362853050231933594e-01 -3.724715486168861389e-02 -3.442312777042388916e-01 9.384801238775253296e-02 1.437959820032119751e-01 -1.145733371376991272e-01 -1.304811835289001465e-01 -4.932770878076553345e-02 2.211077362298965454e-01 3.540432825684547424e-02 -2.330590635538101196e-01 -2.430095225572586060e-01 2.180884927511215210e-01 -6.808009743690490723e-02 -1.633714586496353149e-01 -1.234784573316574097e-01 2.140216082334518433e-01 -1.444179862737655640e-01 1.895813345909118652e-01 1.228782441467046738e-02 -4.255576133728027344e-01 -1.498466432094573975e-01 9.684155881404876709e-02 -3.783872127532958984e-01 1.810717135667800903e-01
1.359228193759918213e-01 2.038876116275787354e-01 1.085703298449516296e-01 2.268844284117221832e-02 -3.222385346889495850e-01 -1.190418899059295654e-01 -4.786587134003639221e-02 3.841346502304077148e-02 -2.946584522724151611e-01 1.949044764041900635e-01 -1.708168536424636841e-01 4.815289285033941269e-03 -1.917683184146881104e-01 -3.352760672569274902e-01 -1.028855070471763611e-01 1.305356174707412720e-01 3.786433022469282150e-03 -1.608723700046539307e-01 -4.781052097678184509e-02 -5.498466640710830688e-02 4.881251975893974304e-02 -1.293780803680419922e-01 1.842852234840393066e-01 3.650390803813934326e-01 -1.623886227607727051e-01 -1.029305160045623779e-01 -2.498037666082382202e-01 -3.304834961891174316e-01 -4.122726991772651672e-02 -3.570339456200599670e-02 -2.048626095056533813e-01 -6.313209235668182373e-02
-3.393704444169998169e-02 -1.782287061214447021e-01 9.834150969982147217e-02 -1.286009699106216431e-01 -2.458273768424987793e-01 1.848954111337661743e-01 1.645976603031158447e-01 1.192332580685615540e-01 2.973338961601257324e-01 -6.954733282327651978e-02 -9.160375595092773438e-02 3.463901579380035400e-01 5.365569144487380981e-03 -2.934447489678859711e-02 -1.284768879413604736e-01 -3.918397997040301561e-04 2.032056450843811035e-01 -9.999470785260200500e-03 6.005874648690223694e-02 -1.078573912382125854e-01 1.481432318687438965e-01 -1.476542353630065918e-01 3.032496012747287750e-02 3.350552171468734741e-02 -1.052604839205741882e-01 -2.949103415012359619e-01 -1.887019574642181396e-01 -2.764602005481719971e-01 -4.348634779453277588e-01 -9.564484655857086182e-02 -2.249354720115661621e-01 6.756751984357833862e-02
1.549055520445108414e-02 -3.734689578413963318e-02 2.884026467800140381e-01 8.463988453149795532e-02 -3.586173653602600098e-01 2.116673439741134644e-01 -3.058906272053718567e-02 -2.027561329305171967e-02 2.157331444323062897e-02 1.354570984840393066e-01 -2.801226079463958740e-01 -1.254135817289352417e-01 1.077958717942237854e-01 -1.592321321368217468e-02 4.733219102490693331e-04 9.233284741640090942e-02 2.181198596954345703e-01 -2.334966361522674561e-01 -1.829315423965454102e-01 -1.825069449841976166e-02 -6.874984595924615860e-03 -1.602563112974166870e-01 -2.197773307561874390e-01 -2.627142332494258881e-02 -2.283725515007972717e-02 2.002676576375961304e-01 -3.174024522304534912e-01 -2.935972623527050018e-02 -3.719742298126220703e-01 -5.061124637722969055e-02 -3.239779472351074219e-01 3.346957638859748840e-02
-1.223973259329795837e-01 -1.035820767283439636e-01 4.662201274186372757e-03 -2.273951023817062378e-01 -2.977841794490814209e-01 -1.180781796574592590e-02 3.970713913440704346e-02 1.059033051133155823e-01 -2.178263664245605469e-01 -1.174840144813060760e-02 5.735190212726593018e-02 1.983886659145355225e-01 -2.320459485054016113e-02 -4.283270239830017090e-01 1.305429935455322266e-01 7.576327770948410034e-02 1.681999117136001587e-01 -9.992521256208419800e-02 2.540002465248107910e-01 1.232919562608003616e-02 -1.925710141658782959e-01 -2.586598098278045654e-01 2.351112365722656250e-01 3.032603263854980469e-01 -1.194241195917129517e-01 -3.238413855433464050e-02 -2.800432145595550537e-01 -9.840642660856246948e-02 1.923230290412902832e-01 3.365719318389892578e-02 -1.477230042219161987e-01 -7.997425645589828491e-02
3.009516894817352295e-01 -1.696659177541732788e-01 -1.944056153297424316e-02 1.284903138875961304e-01 -2.340888381004333496e-01 2.176342010498046875e-01 2.266027331352233887e-01 -1.296527236700057983e-01 2.395213097333908081e-01 2.249576747417449951e-01 -1.089188456535339355e-01 2.828622981905937195e-02 -5.100897699594497681e-02 -1.826594620943069458e-01 2.026419527828693390e-02 2.669188082218170166e-01 7.948994636535644531e-02 -7.293108850717544556e-02 1.424498111009597778e-01 1.096261069178581238e-01 1.043771356344223022e-01 -6.491968035697937012e-02 -9.078541398048400879e-02 2.348470687866210938e-01 -8.654427528381347656e-02 6.056259572505950928e-02 -7.356423139572143555e-02 -6.490153027698397636e-04 -1.910264492034912109e-01 4.044468700885772705e-01 -3.317784667015075684e-01 1.265049725770950317e-01
-2.932373434305191040e-02 -1.655273586511611938e-01 1.275691986083984375e-01 -3.420969843864440918e-02 -1.531653255224227905e-01 2.726497352123260498e-01 1.345060467720031738e-01 6.146934628486633301e-02 3.497078120708465576e-01 1.486366242170333862e-01 -8.417854458093643188e-02 -8.404346555471420288e-02 1.915912032127380371e-01 1.468432545661926270e-01 4.188917204737663269e-02 4.292146489024162292e-02 -8.776663988828659058e-02 -2.209231406450271606e-01 1.369425747543573380e-02 2.281756699085235596e-01 -1.756842285394668579e-01 8.886041492223739624e-02 1.407764703035354614e-01 2.020793259143829346e-01 -1.215139403939247131e-01 1.838927716016769409e-01 -1.800352483987808228e-01 -1.466099917888641357e-01 -3.013802766799926758e-01 2.351876497268676758e-01 -3.945671916007995605e-01 4.160637035965919495e-02
-1.608111262321472168e-01 2.133435569703578949e-02 1.547999233007431030e-01 -5.780278146266937256e-02 -3.508554995059967041e-01 3.646144568920135498e-01 7.614256441593170166e-02 2.125660479068756104e-01 4.216885939240455627e-02 1.118273437023162842e-01 -1.916636675596237183e-01 -6.680966168642044067e-02 9.845457971096038818e-02 2.964537590742111206e-02 1.607483625411987305e-01 2.959539592266082764e-01 1.347794979810714722e-01 -2.155631221830844879e-02 -5.520461127161979675e-02 1.664461940526962280e-01 -1.822345107793807983e-01 -6.674771010875701904e-02 -2.311266809701919556e-01 6.006799265742301941e-02 -1.576849222183227539e-01 3.598893582820892334e-01 -1.353160887956619263e-01 1.358736213296651840e-02 -1.973222345113754272e-01 1.712392568588256836e-01 -2.732322812080383301e-01 1.740185893140733242e-03
-4.340510442852973938e-02 -3.317761421203613281e-01 3.422162532806396484e-01 -1.534976512193679810e-01 -3.085436820983886719e-01 2.835427522659301758e-01 -2.503382563591003418e-01 -7.800401002168655396e-02 -1.718776077032089233e-01 -3.772869706153869629e-03 6.646577268838882446e-02 -1.358521729707717896e-01 -2.148413360118865967e-01 -7.855778187513351440e-02 2.154150605201721191e-01 2.712393105030059814e-01 -7.662386447191238403e-02 1.615114212036132812e-01 -6.516104191541671753e-02 -6.266728742048144341e-04 -1.407350450754165649e-01 -2.419225722551345825e-01 -3.869801387190818787e-02 4.136557877063751221e-02 -2.453657388687133789e-01 5.981959402561187744e-02 5.403254926204681396e-02 -1.337380260229110718e-01 -9.410186856985092163e-02 6.420924514532089233e-02 -1.287750154733657837e-01 2.153864949941635132e-01
-1.374410390853881836e-01 -7.419396936893463135e-02 1.666068136692047119e-01 -8.967364579439163208e-02 -8.617381565272808075e-03 6.032196059823036194e-02 3.678219020366668701e-02 9.513106942176818848e-02 -2.491037547588348389e-01 2.106312960386276245e-01 -7.924141734838485718e-02 2.626447081565856934e-01 2.603707313537597656e-01 -1.685679331421852112e-02 9.209646284580230713e-02 -7.442905567586421967e-03 2.483097612857818604e-01 6.497291475534439087e-02 -1.851328015327453613e-01 -8.316379785537719727e-02 -1.313791722059249878e-01 -1.796838939189910889e-01 -9.390176832675933838e-02 1.494383066892623901e-01 1.923081576824188232e-01 2.503399550914764404e-01 -1.628734171390533447e-01 -1.384697258472442627e-01 -3.792204260826110840e-01 -1.183603331446647644e-01 -4.054010510444641113e-01 -1.100421324372291565e-01
5.371125414967536926e-02 -1.579663008451461792e-01 4.467437565326690674e-01 -1.248071193695068359e-01 -8.333362638950347900e-02 -9.025523066520690918e-02 1.437330245971679688e-01 1.111875325441360474e-01 7.992886751890182495e-02 1.511130183935165405e-01 -2.463557384908199310e-02 3.291725218296051025e-01 -4.259076714515686035e-02 -1.626833826303482056e-01 4.947300255298614502e-02 -8.807884156703948975e-02 3.461956679821014404e-01 -8.187244087457656860e-02 -4.748290404677391052e-02 -1.867188811302185059e-01 -6.315938383340835571e-02 -1.157847419381141663e-01 1.807009428739547729e-01 2.733909785747528076e-01 1.242269203066825867e-01 9.470033645629882812e-02 -2.265986055135726929e-01 -1.965568661689758301e-01 -2.583380043506622314e-01 -9.116426110267639160e-02 -2.320586740970611572e-01 -2.180875837802886963e-02
-2.784330248832702637e-01 -4.471620917320251465e-01 1.645450741052627563e-01 2.496451325714588165e-02 -1.178380921483039856e-01 2.395997047424316406e-01 -2.911863327026367188e-01 5.085417255759239197e-02 -2.871279790997505188e-02 -9.001711010932922363e-02 5.493872240185737610e-02 2.082578986883163452e-01 1.859719455242156982e-01 -1.668931730091571808e-02 1.311851441860198975e-01 1.125649213790893555e-01 1.319009661674499512e-01 3.524911776185035706e-02 -1.622719168663024902e-01 1.418934166431427002e-01 5.408188793808221817e-03 -6.826607882976531982e-02 7.112181186676025391e-02 2.194132804870605469e-01 -3.464232012629508972e-02 2.155256867408752441e-01 -2.926529049873352051e-01 -2.758460640907287598e-01 -2.314943969249725342e-01 -1.285640746355056763e-01 -6.872717291116714478e-02 -9.415633976459503174e-02
-2.351015619933605194e-02 1.906652301549911499e-01 5.745862796902656555e-02 -1.044281199574470520e-01 -1.738397218286991119e-02 1.075335517525672913e-01 -7.021144032478332520e-02 -1.265870127826929092e-02 1.559465192258358002e-02 -1.903479248285293579e-01 -2.407312020659446716e-02 2.020549029111862183e-01 1.550750583410263062e-01 -4.018444120883941650e-01 3.912677764892578125e-01 -8.136735856533050537e-02 1.370859444141387939e-01 -3.686047345399856567e-02 1.422428786754608154e-01 -1.877238303422927856e-01 -1.303220242261886597e-01 -3.172927796840667725e-01 -8.717194199562072754e-02 4.765858501195907593e-02 4.223138466477394104e-02 -3.777166083455085754e-02 1.496740523725748062e-02 -4.586090520024299622e-02 -1.589482128620147705e-01 2.001429796218872070e-01 -3.962728977203369141e-01 2.788681387901306152e-01
-7.871349342167377472e-03 -2.136868685483932495e-01 4.590246081352233887e-02 -1.550936549901962280e-01 -2.161200940608978271e-01 3.080140426754951477e-02 7.853053510189056396e-03 -1.146302372217178345e-01 -2.553752064704895020e-01 -1.588063389062881470e-01 -4.612641409039497375e-02 3.913324698805809021e-02 1.798237413167953491e-01 -4.816796779632568359e-01 8.860905468463897705e-02 1.828701943159103394e-01 1.363802105188369751e-01 8.438056334853172302e-03 1.262130737304687500e-01 1.452068686485290527e-01 2.160481959581375122e-01 -3.881059587001800537e-01 1.143250688910484314e-01 2.071522176265716553e-01 -9.162728488445281982e-02 -9.119633585214614868e-02 -1.922646015882492065e-01 -2.108941972255706787e-02 -3.378059342503547668e-02 1.719962954521179199e-01 -9.771387279033660889e-02 2.532806992530822754e-01
1.840112544596195221e-02 -3.101404607295989990e-01 1.988489478826522827e-01 -1.697336882352828979e-01 6.681567523628473282e-03 7.386785745620727539e-02 4.703573882579803467e-03 1.020464375615119934e-01 -1.448583751916885376e-01 -3.327467665076255798e-02 -2.628909051418304443e-01 3.126762509346008301e-01 -6.786590814590454102e-02 -9.041614085435867310e-02 6.118154153227806091e-02 -6.373491883277893066e-02 1.628405898809432983e-01 2.521778643131256104e-01 2.460886687040328979e-01 3.551974892616271973e-02 -6.739462912082672119e-02 1.293888688087463379e-01 3.742490708827972412e-02 -1.735404878854751587e-02 -2.372998744249343872e-01 -1.945631951093673706e-01 -3.291181847453117371e-02 -4.506262540817260742e-01 -2.237728238105773926e-01 9.704872220754623413e-02 -2.772938311100006104e-01 -4.084547515958547592e-03
-7.543101906776428223e-02 -1.576802730560302734e-01 1.777723431587219238e-01 -1.593102216720581055e-01 -2.560329623520374298e-02 1.255839914083480835e-01 -2.379913032054901123e-01 2.410017400979995728e-01 -1.999698132276535034e-01 -4.054186493158340454e-02 -6.907357275485992432e-02 -5.678737908601760864e-02 1.671734452247619629e-01 -2.372526936233043671e-02 -7.397538423538208008e-02 -3.964678570628166199e-02 2.060989588499069214e-01 1.167203858494758606e-01 4.094289839267730713e-01 2.383951097726821899e-01 -1.321657001972198486e-01 -3.813536465167999268e-01 3.164426088333129883e-01 1.179540231823921204e-01 2.611246146261692047e-02 -5.811851099133491516e-02 -4.395403340458869934e-02 -2.312317937612533569e-01 -9.859494119882583618e-02 -3.025104478001594543e-02 -2.337687164545059204e-01 1.178062558174133301e-01
-9.912375360727310181e-03 -6.181364133954048157e-02 1.457985639572143555e-01 1.433321647346019745e-02 -1.922855079174041748e-01 -3.021237440407276154e-02 1.575201749801635742e-02 9.447813034057617188e-02 -1.762435398995876312e-02 1.880304217338562012e-01 -2.244787663221359253e-01 -4.423278570175170898e-02 2.263327687978744507e-02 3.102122573181986809e-03 -6.384727358818054199e-02 1.466165035963058472e-01 1.216750815510749817e-01 -7.175245136022567749e-02 1.688701659440994263e-01 -7.135242223739624023e-02 -1.519248783588409424e-01 -1.493592709302902222e-01 -1.328727006912231445e-01 2.260602861642837524e-01 6.721974164247512817e-02 5.342731997370719910e-02 5.869177356362342834e-02 -8.128421008586883545e-02 -6.806833744049072266e-01 7.570086419582366943e-02 -3.848388195037841797e-01 -1.056107431650161743e-01
1.694528572261333466e-02 8.147604763507843018e-02 -4.971948266029357910e-02 1.282292505493387580e-04 -1.651668548583984375e-01 1.272570900619029999e-02 -6.789726018905639648e-02 -4.403303861618041992e-01 -1.662212237715721130e-02 -2.119343876838684082e-01 -2.846811711788177490e-02 2.071629017591476440e-01 4.133997485041618347e-03 -2.594752311706542969e-01 -1.940922252833843231e-02 1.943800151348114014e-01 1.752953529357910156e-01 -7.278414815664291382e-02 -1.542697399854660034e-01 1.538912057876586914e-01 6.692089140415191650e-02 -2.155010849237442017e-01 -2.364841550588607788e-01 2.592766582965850830e-01 -3.161170780658721924e-01 1.243422552943229675e-01 9.906179457902908325e-02 -2.790729403495788574e-01 -1.610809266567230225e-01 -2.112506143748760223e-02 -2.878204286098480225e-01 1.842914335429668427e-02
8.762784302234649658e-02 2.097786590456962585e-02 -1.093080174177885056e-02 -1.277771890163421631e-01 1.285172104835510254e-01 1.976949721574783325e-01 -1.700991392135620117e-01 2.086472511291503906e-02 -1.192238703370094299e-01 -1.276798397302627563e-01 2.046820521354675293e-02 2.204085141420364380e-01 -1.954858750104904175e-02 -3.389094769954681396e-01 -1.601891815662384033e-01 1.016709432005882263e-01 2.958412766456604004e-01 -3.054602444171905518e-01 -2.291675209999084473e-01 -1.078450493514537811e-02 -4.385187476873397827e-02 -2.308872342109680176e-01 -2.748113870620727539e-01 4.090233743190765381e-01 -1.535760313272476196e-01 -5.610640347003936768e-02 -4.643591493368148804e-02 -6.909599155187606812e-02 -1.793780475854873657e-01 5.409515649080276489e-02 -2.345283180475234985e-01 -6.652332842350006104e-02
2.062248438596725464e-02 -1.701969951391220093e-01 1.004063710570335388e-01 1.377486884593963623e-01 -3.074935674667358398e-01 1.100596338510513306e-01 9.632816910743713379e-02 2.784149944782257080e-01 2.104489877820014954e-02 9.329469501972198486e-02 4.727887362241744995e-02 2.015338242053985596e-01 5.745062977075576782e-02 -6.115378066897392273e-02 1.538441330194473267e-01 1.347900778055191040e-01 -5.925911478698253632e-03 -1.195741519331932068e-01 -2.229631692171096802e-01 4.339446723461151123e-01 6.845942884683609009e-02 -6.287718564271926880e-02 8.626258932054042816e-03 2.158956974744796753e-01 -1.270175725221633911e-01 5.597789585590362549e-02 8.207865804433822632e-02 -3.502242863178253174e-01 -1.820402592420578003e-01 1.334159523248672485e-01 -2.062008231878280640e-01 3.121217787265777588e-01
-9.176857024431228638e-02 -1.151779387146234512e-02 3.101812005043029785e-01 -3.316904008388519287e-01 4.464936628937721252e-02 2.473405003547668457e-01 -7.498724758625030518e-02 2.440096996724605560e-02 -4.959943890571594238e-02 -7.118053734302520752e-02 -6.634660530835390091e-03 -2.775276601314544678e-01 7.725284993648529053e-02 -5.125715211033821106e-02 4.135772958397865295e-02 1.823363751173019409e-01 1.746269911527633667e-01 -1.766174286603927612e-01 1.368525475263595581e-01 -3.220715746283531189e-02 -7.975136861205101013e-03 -2.989332675933837891e-01 1.276019066572189331e-01 3.872570097446441650e-01 -1.730225533246994019e-01 -7.266451418399810791e-02 -2.015218734741210938e-01 -3.802819922566413879e-02 1.478192303329706192e-02 1.877313554286956787e-01 -2.819132208824157715e-01 2.415388822555541992e-01
-1.256173825822770596e-03 -1.466621309518814087e-01 8.392588794231414795e-02 1.117253378033638000e-01 -1.237294077873229980e-01 -1.017839983105659485e-01 -3.853006362915039062e-01 6.993814557790756226e-02 1.424551010131835938e-01 -2.159101516008377075e-02 -1.690667122602462769e-01 1.032581031322479248e-01 -4.154032561928033829e-03 -1.876686215400695801e-01 -1.358448415994644165e-01 6.721260491758584976e-03 -2.388737648725509644e-01 -2.210296988487243652e-01 6.315346062183380127e-02 1.094163656234741211e-01 -3.024173080921173096e-01 -6.618620455265045166e-02 -1.111959014087915421e-02 2.980648279190063477e-01 -2.789069199934601784e-03 1.202665828168392181e-02 -8.075832575559616089e-02 -1.395391374826431274e-01 -3.132104277610778809e-01 4.390595853328704834e-01 -1.806464642286300659e-01 9.936589002609252930e-02
-8.837021142244338989e-02 -6.361744552850723267e-02 1.701381616294384003e-02 2.325410395860671997e-01 -3.800288140773773193e-01 -2.337064146995544434e-01 1.691596657037734985e-01 9.992573410272598267e-03 -1.630956530570983887e-01 1.189905554056167603e-01 -1.365284472703933716e-01 -9.816777706146240234e-02 1.766324043273925781e-01 -3.700956106185913086e-01 -1.832598261535167694e-02 1.150318384170532227e-01 1.207283884286880493e-02 -6.524851173162460327e-02 4.982720315456390381e-02 1.448165029287338257e-01 -2.780697643756866455e-01 -2.169290333986282349e-01 1.312103718519210815e-01 2.319681644439697266e-01 -4.832098260521888733e-03 5.123089626431465149e-02 2.329421043395996094e-02 -2.072410881519317627e-01 -2.959649264812469482e-01 2.809249237179756165e-02 -2.943366765975952148e-01 1.040543690323829651e-01
-1.024656593799591064e-01 -1.081945970654487610e-01 4.354211986064910889e-01 -1.344875246286392212e-01 -1.729680597782135010e-01 2.474420517683029175e-01 -1.817501336336135864e-01 -3.998672962188720703e-01 1.403253376483917236e-01 -1.245499476790428162e-01 -7.517774403095245361e-02 2.027266621589660645e-01 -8.630409091711044312e-02 -1.600608080625534058e-01 6.661139428615570068e-02 3.647371381521224976e-02 1.843788623809814453e-01 1.758312284946441650e-01 -4.223883897066116333e-02 1.180922836065292358e-01 1.816239207983016968e-01 -1.167544722557067871e-01 -1.673057824373245239e-01 5.214172601699829102e-02 -3.450572788715362549e-01 7.655087113380432129e-02 -2.077897824347019196e-02 -5.014504492282867432e-02 2.708060108125209808e-02 -5.117664486169815063e-02 -1.871285438537597656e-01 2.025921940803527832e-01
-7.601966708898544312e-02 -2.254896163940429688e-01 8.396085351705551147e-02 4.271991178393363953e-02 -2.199410945177078247e-01 6.495182961225509644e-02 1.470776200294494629e-01 1.418102830648422241e-01 -9.494689106941223145e-02 5.750511586666107178e-02 5.333355441689491272e-02 -1.159959658980369568e-02 7.725960016250610352e-02 -4.803280234336853027e-01 2.141349390149116516e-02 -4.424270987510681152e-02 5.554785579442977905e-02 -1.774870604276657104e-01 7.259112596511840820e-02 3.830450773239135742e-02 -1.045140698552131653e-01 -3.295597136020660400e-01 2.219221144914627075e-01 3.680614233016967773e-01 -7.526991516351699829e-02 -4.770925641059875488e-02 -3.317268490791320801e-01 -2.682272791862487793e-01 -5.637094005942344666e-02 2.056241482496261597e-01 6.654362380504608154e-02 1.930606365203857422e-02
-3.156677633523941040e-02 3.576327860355377197e-02 -4.273549094796180725e-02 -8.951742202043533325e-02 -2.029622495174407959e-01 2.102244198322296143e-01 1.174225434660911560e-01 -3.073880076408386230e-01 -4.477639868855476379e-02 -1.137105748057365417e-01 -1.032403111457824707e-01 1.723433732986450195e-01 1.300802081823348999e-01 -1.707607209682464600e-01 1.047780141234397888e-01 -2.860648743808269501e-02 8.472043275833129883e-02 -2.451867461204528809e-01 -2.619591914117336273e-02 -1.775616556406021118e-01 -9.566704928874969482e-02 -4.016992151737213135e-01 -1.649964600801467896e-01 -9.028341621160507202e-02 -4.284999072551727295e-01 -1.934564113616943359e-01 -3.291414817795157433e-03 -1.811702400445938110e-01 -4.456393048167228699e-02 5.943633988499641418e-02 -2.346421480178833008e-01 2.473948746919631958e-01
2.765199244022369385e-01 -2.786046266555786133e-01 2.949565947055816650e-01 -1.074854955077171326e-01 -1.480424851179122925e-01 -2.280519902706146240e-02 -6.243945658206939697e-02 -3.762354701757431030e-02 -6.266655772924423218e-02 -1.567945480346679688e-01 -2.395505607128143311e-01 -1.475683897733688354e-01 1.736061573028564453e-01 3.726384416222572327e-02 -1.664255708456039429e-01 -4.442073404788970947e-02 -4.407131671905517578e-02 -3.003235533833503723e-02 1.994244009256362915e-01 1.960818916559219360e-01 2.084051817655563354e-02 -5.236268043518066406e-02 2.052967250347137451e-02 3.667820692062377930e-01 -1.991521716117858887e-01 -1.179707795381546021e-01 -1.096522882580757141e-01 -3.167339563369750977e-01 -3.464190959930419922e-01 -1.282081902027130127e-01 -9.224691241979598999e-02 1.437947005033493042e-01
-7.180742174386978149e-02 -1.280170232057571411e-01 -3.096426129341125488e-01 1.289205998182296753e-01 -1.318889707326889038e-01 3.936485201120376587e-02 -2.416026741266250610e-01 1.022897884249687195e-01 -2.974962294101715088e-01 1.393679976463317871e-01 -8.397513628005981445e-02 2.973357737064361572e-01 2.430069595575332642e-01 -1.195391193032264709e-01 -1.275590360164642334e-01 -4.076670855283737183e-02 9.846264868974685669e-02 1.736373640596866608e-02 -2.266652733087539673e-01 -1.575462222099304199e-01 -2.768827974796295166e-02 -1.060312017798423767e-01 6.262589991092681885e-02 1.866307258605957031e-01 4.313391447067260742e-02 -6.075034663081169128e-02 -7.651247829198837280e-02 -1.304088830947875977e-01 -4.489809572696685791e-01 1.110653057694435120e-01 -3.058840930461883545e-01 -1.032519042491912842e-01
-8.488757163286209106e-02 -2.179495245218276978e-01 1.547957509756088257e-01 -2.034769952297210693e-01 -8.497682213783264160e-02 1.991004310548305511e-02 -1.026036292314529419e-01 -1.931494623422622681e-01 -1.732774525880813599e-01 -5.000370368361473083e-02 -1.819965541362762451e-01 1.850900352001190186e-01 1.192280054092407227e-01 -5.074676871299743652e-01 1.211416721343994141e-01 6.853639334440231323e-02 2.208100110292434692e-01 -9.539457410573959351e-02 1.696384847164154053e-01 1.632551103830337524e-01 1.776846945285797119e-01 -2.584568858146667480e-01 -7.060433924198150635e-02 2.698983550071716309e-01 3.287714673206210136e-03 1.320625096559524536e-01 -9.527999907732009888e-02 4.810673370957374573e-02 7.717209309339523315e-02 2.171255797147750854e-01 -1.361461281776428223e-01 2.085445970296859741e-01
-2.251686006784439087e-01 -2.007161080837249756e-01 1.470977514982223511e-01 -2.695321440696716309e-01 -2.779312245547771454e-02 7.376318424940109253e-02 1.572222821414470673e-02 -8.396780490875244141e-02 -9.729634225368499756e-02 4.736424610018730164e-02 -8.869539201259613037e-02 7.299463450908660889e-02 4.244828969240188599e-02 -5.371915698051452637e-01 1.118822991847991943e-01 6.412307173013687134e-02 1.120954453945159912e-01 -1.361296772956848145e-01 1.398977041244506836e-01 5.188762024044990540e-02 2.595915794372558594e-01 -1.969548910856246948e-01 -4.180003330111503601e-02 3.953339755535125732e-01 1.144047603011131287e-01 6.375001370906829834e-02 -1.786150038242340088e-01 9.161286801099777222e-02 -6.082361564040184021e-02 7.572501897811889648e-02 -2.456352263689041138e-01 1.565556824207305908e-01
-5.268707871437072754e-03 -1.046863049268722534e-01 9.346551448106765747e-02 1.024641022086143494e-01 -1.339287012815475464e-01 4.019384086132049561e-02 -1.977887153625488281e-01 -1.670420914888381958e-01 1.920985244214534760e-02 7.979018986225128174e-02 -1.292855143547058105e-01 4.338712692260742188e-01 4.218506626784801483e-03 1.817961931228637695e-01 -2.212939038872718811e-02 -2.283225767314434052e-02 -6.985560804605484009e-02 5.660805385559797287e-03 -7.080708444118499756e-02 -9.363773278892040253e-04 -1.993126422166824341e-01 1.478573977947235107e-01 1.608803719282150269e-01 1.565734148025512695e-01 -1.009654104709625244e-01 6.630005780607461929e-03 -2.520151436328887939e-01 -2.144527733325958252e-01 -1.703330427408218384e-01 2.794771790504455566e-01 -5.280891060829162598e-01 -9.888973832130432129e-02
2.284859567880630493e-01 -7.715220004320144653e-02 4.685785993933677673e-02 -2.457684725522994995e-01 1.615355163812637329e-01 1.116497889161109924e-01 -1.656355410814285278e-01 -2.299045957624912262e-02 1.447943877428770065e-02 -1.442349851131439209e-01 -1.918182224035263062e-01 5.754660815000534058e-02 4.496403038501739502e-01 -2.119745761156082153e-01 1.664283275604248047e-01 1.432624459266662598e-01 -1.332090646028518677e-01 -2.257363647222518921e-01 1.457517594099044800e-01 1.188601031899452209e-01 -4.096361249685287476e-02 -2.062577903270721436e-01 1.303950250148773193e-01 1.615906693041324615e-02 -6.675589829683303833e-03 -2.768811285495758057e-01 -1.080658808350563049e-01 -2.154989093542098999e-01 -2.541430294513702393e-01 1.781927347183227539e-01 -1.959601789712905884e-01 1.454126238822937012e-01
2.467038482427597046e-01 -1.029256284236907959e-01 2.462756335735321045e-01 -1.812881529331207275e-01 -1.056603193283081055e-01 3.228975832462310791e-02 1.462233513593673706e-01 8.968758583068847656e-02 -7.053918391466140747e-02 -3.187681734561920166e-02 -2.633067965507507324e-02 3.499460518360137939e-01 1.307961195707321167e-01 6.778531521558761597e-02 7.872495055198669434e-02 1.557273119688034058e-01 3.347801268100738525e-01 -1.721668988466262817e-01 7.170311361551284790e-02 -1.659001260995864868e-01 1.814796705730259418e-03 -1.756600141525268555e-01 9.466907382011413574e-02 3.066413700580596924e-01 1.364179700613021851e-01 1.044485270977020264e-01 -2.017966657876968384e-01 -1.981196850538253784e-01 -3.284264802932739258e-01 1.494449656456708908e-02 -2.138660550117492676e-01 -2.013534754514694214e-01
7.215536385774612427e-02 -2.217388451099395752e-01 1.860208511352539062e-01 7.410354912281036377e-02 -4.185668230056762695e-01 1.983014047145843506e-01 1.036823987960815430e-01 -1.668536514043807983e-01 1.822576485574245453e-02 1.041236147284507751e-01 -2.172205448150634766e-01 3.357747495174407959e-01 -2.213491825386881828e-03 -3.084369599819183350e-01 -5.325557291507720947e-02 7.925961911678314209e-02 1.636546850204467773e-01 -7.179943472146987915e-02 8.022011071443557739e-02 4.589163884520530701e-02 -1.545515507459640503e-01 9.321381151676177979e-02 2.047327011823654175e-01 3.078661561012268066e-01 -9.227359294891357422e-02 -1.500112116336822510e-01 -4.441456869244575500e-02 -3.352876007556915283e-02 -2.523082792758941650e-01 -7.170093059539794922e-02 -1.872397661209106445e-01 -1.712703555822372437e-01
1.318420767784118652e-01 -2.609975868836045265e-03 -1.020765006542205811e-01 2.097051963210105896e-02 4.376477375626564026e-02 -4.081756342202425003e-03 -2.643248736858367920e-01 -1.420760899782180786e-01 -2.233434468507766724e-02 7.806643843650817871e-02 -3.572920858860015869e-01 -1.954852044582366943e-02 7.020493596792221069e-02 5.524172633886337280e-02 -7.483122497797012329e-02 -3.344864770770072937e-02 -4.442693293094635010e-02 1.069559603929519653e-01 7.343921810388565063e-02 -1.003012433648109436e-01 -6.312023848295211792e-02 -3.803637027740478516e-01 -1.174853742122650146e-02 3.150188028812408447e-01 -4.984534904360771179e-02 -6.450048834085464478e-02 3.168328478932380676e-02 -5.242559909820556641e-01 -1.458390653133392334e-01 -1.329403966665267944e-01 -3.510040342807769775e-01 9.430076926946640015e-02
1.690393686294555664e-02 8.295993506908416748e-02 1.769032180309295654e-01 1.280677272006869316e-03 -2.290960550308227539e-01 4.282022826373577118e-03 1.747598638758063316e-03 -3.977098315954208374e-02 1.622665077447891235e-01 -8.610849827527999878e-02 -1.906765848398208618e-01 1.712744086980819702e-01 2.369724512100219727e-01 -1.293192505836486816e-01 -2.932036817073822021e-01 1.661986708641052246e-01 2.228068411350250244e-01 1.878035813570022583e-01 6.891200691461563110e-02 5.250073969364166260e-02 -1.577270776033401489e-01 -2.619167566299438477e-01 1.382520943880081177e-01 -1.768133640289306641e-01 -2.127051204442977905e-01 1.644642204046249390e-01 -6.401900202035903931e-02 -1.728700548410415649e-01 -2.534816563129425049e-01 -2.411855906248092651e-01 -2.472675889730453491e-01 3.089138865470886230e-01
9.834537655115127563e-02 -1.660138070583343506e-01 1.117642596364021301e-01 -1.159096658229827881e-01 -4.037806987762451172e-01 2.927572727203369141e-01 7.430946081876754761e-02 1.598884910345077515e-01 1.163283549249172211e-02 -5.038031190633773804e-02 2.641257941722869873e-01 1.059695705771446228e-01 2.446554452180862427e-01 7.091885805130004883e-02 -3.668733313679695129e-02 -5.614794790744781494e-02 -2.581538558006286621e-01 8.863998949527740479e-02 9.053646028041839600e-02 -5.208228155970573425e-02 -1.903623640537261963e-01 -4.592470359057188034e-03 -8.389860391616821289e-02 2.737669348716735840e-01 -1.176066100597381592e-01 6.983175873756408691e-02 -1.368586421012878418e-01 -1.459004282951354980e-01 -2.265695184469223022e-01 1.818110644817352295e-01 -3.763706386089324951e-01 1.246374323964118958e-01
-3.004707209765911102e-02 -1.052878051996231079e-01 2.340290248394012451e-01 -2.325006425380706787e-01 7.063844054937362671e-02 3.618988096714019775e-01 -1.307736188173294067e-01 -3.721435368061065674e-02 -2.077805697917938232e-01 2.090684473514556885e-01 -1.102932021021842957e-01 -9.902379661798477173e-02 1.520181447267532349e-01 -1.685981899499893188e-01 1.554842740297317505e-01 1.983271390199661255e-01 1.223350688815116882e-01 1.533114612102508545e-01 -2.713485853746533394e-03 -1.005283184349536896e-02 -5.906824488192796707e-03 -2.239224165678024292e-01 1.254900097846984863e-01 1.858047395944595337e-01 -3.226126134395599365e-01 -1.488967537879943848e-01 -1.778929382562637329e-01 -1.261674165725708008e-01 -3.475873917341232300e-02 -6.181075586937367916e-04 -2.479105889797210693e-01 3.540260791778564453e-01
-3.969348594546318054e-02 9.173404425382614136e-02 2.182979583740234375e-01 5.241400003433227539e-02 -2.669339179992675781e-01 -9.104809165000915527e-02 -2.302215434610843658e-02 4.781708866357803345e-02 4.587435722351074219e-02 -4.461495950818061829e-02 -2.572004497051239014e-01 7.750148326158523560e-02 -1.233988851308822632e-01 2.510013990104198456e-02 -1.123144254088401794e-01 4.496107101440429688e-01 3.236990272998809814e-01 -5.277463048696517944e-02 6.034310907125473022e-02 3.971803188323974609e-02 -1.340867877006530762e-01 -2.055381536483764648e-01 -3.347649052739143372e-02 1.846538186073303223e-01 7.598694413900375366e-02 -1.484431028366088867e-01 5.912553146481513977e-02 -1.112424582242965698e-01 -1.765826493501663208e-01 2.637402415275573730e-01 -4.052021503448486328e-01 -1.831280738115310669e-01
-6.067113950848579407e-02 -7.524391263723373413e-02 -9.077158570289611816e-02 -1.096193268895149231e-01 -5.667479708790779114e-02 1.886016577482223511e-01 -1.144691109657287598e-01 -1.155186370015144348e-01 -1.678475886583328247e-01 -2.638406865298748016e-02 -3.220426663756370544e-02 1.915891617536544800e-01 -2.108615590259432793e-03 -3.175021708011627197e-01 -2.664363086223602295e-01 1.415586173534393311e-01 3.150962889194488525e-01 -2.554782032966613770e-01 -2.715998589992523193e-01 7.561467587947845459e-02 -3.599705547094345093e-02 -1.870421916246414185e-01 -2.524058520793914795e-01 2.848669290542602539e-01 -1.620627641677856445e-01 -8.956114947795867920e-02 8.179207146167755127e-02 -1.010965257883071899e-01 -3.665170073509216309e-02 -1.226883754134178162e-02 -4.089806377887725830e-01 -3.984167426824569702e-02
5.281750857830047607e-02 -8.036224544048309326e-02 -3.187759965658187866e-02 -3.040466904640197754e-01 -4.100678563117980957e-01 -1.441685110330581665e-01 -2.908523082733154297e-01 -5.152967944741249084e-02 2.654287517070770264e-01 9.376598894596099854e-02 -1.430419534444808960e-01 -1.919191214255988598e-03 -8.290773630142211914e-02 -1.806463152170181274e-01 1.580176316201686859e-02 8.292417973279953003e-03 2.343620061874389648e-01 -4.119354113936424255e-02 -5.391596257686614990e-02 -3.392259776592254639e-02 -2.989458143711090088e-01 -2.610200047492980957e-01 1.890006102621555328e-02 -2.189823240041732788e-01 -1.943689733743667603e-01 -9.268500842154026031e-03 -2.201709598302841187e-01 -9.461381286382675171e-02 3.207490965723991394e-02 1.888038814067840576e-01 -2.765213251113891602e-01 8.151140064001083374e-02
-1.635375022888183594e-01 4.734019935131072998e-02 1.083969846367835999e-01 -2.625283002853393555e-01 -1.628610491752624512e-01 1.736069768667221069e-01 -1.490375250577926636e-01 -2.077930979430675507e-02 -9.549258649349212646e-02 2.371981739997863770e-02 -1.011769771575927734e-01 2.383178025484085083e-01 7.230905443429946899e-02 -2.329270690679550171e-01 3.838112354278564453e-01 -5.420567840337753296e-02 -8.379146456718444824e-02 -1.354061216115951538e-01 2.339206188917160034e-01 -2.017333507537841797e-01 -9.942245483398437500e-02 -3.025127649307250977e-01 -3.151135444641113281e-01 1.716995052993297577e-02 -1.608783006668090820e-01 1.364995166659355164e-02 9.770019678398966789e-04 3.754126653075218201e-02 -1.397133320569992065e-01 -3.814228996634483337e-02 -3.560051918029785156e-01 1.662401109933853149e-01
4.644555598497390747e-02 -2.884473092854022980e-02 2.502091228961944580e-01 1.547764986753463745e-02 -1.625365465879440308e-01 3.384287655353546143e-01 -2.562865242362022400e-02 2.264218218624591827e-02 -1.031806468963623047e-01 4.745424166321754456e-02 -4.298579096794128418e-01 -1.779745966196060181e-01 1.366114169359207153e-01 -1.957028955221176147e-01 -2.287291586399078369e-01 8.274483680725097656e-02 -4.792284220457077026e-02 2.094291895627975464e-01 2.140977233648300171e-01 -1.145137473940849304e-02 -1.238313019275665283e-01 -1.898017972707748413e-01 -8.135359734296798706e-02 8.415455371141433716e-02 -3.536991477012634277e-01 1.505244672298431396e-01 6.990302354097366333e-02 -2.338709682226181030e-01 -2.150071710348129272e-01 -2.894530817866325378e-02 -1.246929243206977844e-01 1.393756419420242310e-01
-2.700915187597274780e-02 -1.629577279090881348e-01 -1.621911115944385529e-02 -1.523694545030593872e-01 5.244501680135726929e-02 1.228014528751373291e-01 -5.227592587471008301e-02 -1.993658691644668579e-01 -1.212479323148727417e-01 -1.673354208469390869e-01 8.657708019018173218e-02 5.980095639824867249e-02 -1.895639747381210327e-01 -2.747323513031005859e-01 -1.625895202159881592e-01 1.520571261644363403e-01 2.406128793954849243e-01 -3.172783553600311279e-01 -9.886926412582397461e-02 2.768173515796661377e-01 -1.212343014776706696e-02 -3.226731419563293457e-01 1.079492941498756409e-01 4.136927425861358643e-01 -1.269121468067169189e-01 -1.440371721982955933e-01 2.773012593388557434e-02 -1.824097484350204468e-01 -4.456450045108795166e-02 5.028122663497924805e-02 -2.462054491043090820e-01 -7.831239700317382812e-02
1.638961024582386017e-02 -2.326219975948333740e-01 9.962780773639678955e-02 1.551315188407897949e-01 -9.874158352613449097e-02 5.748043581843376160e-02 -1.935182325541973114e-02 -1.474049687385559082e-01 1.618148088455200195e-01 2.319995313882827759e-01 -1.080365031957626343e-01 1.574253141880035400e-01 -3.414146602153778076e-01 -1.992200762033462524e-01 1.215299218893051147e-01 2.401737570762634277e-01 2.501815557479858398e-01 1.575792431831359863e-01 2.273420989513397217e-01 1.202462464570999146e-01 1.703046411275863647e-01 -1.079315543174743652e-01 -4.132248461246490479e-02 -7.627997547388076782e-02 -1.524806469678878784e-01 1.849918812513351440e-01 -2.551416754722595215e-01 -2.848639190196990967e-01 -2.647072672843933105e-01 1.101657450199127197e-01 -2.078324705362319946e-01 2.097309753298759460e-02
-1.447240170091390610e-02 -4.849663749337196350e-02 1.842861920595169067e-01 -7.030307501554489136e-02 -9.768350049853324890e-03 1.186379939317703247e-01 -2.657355368137359619e-01 -7.766069471836090088e-02 -3.580853343009948730e-01 1.315448433160781860e-01 -1.568661653436720371e-03 1.051749810576438904e-01 -8.616396039724349976e-02 -5.511129498481750488e-01 1.676918268203735352e-01 -9.086700528860092163e-02 1.953699290752410889e-01 -2.213728576898574829e-01 2.035585790872573853e-02 -1.156568229198455811e-01 5.089897289872169495e-02 -2.103060483932495117e-01 1.549245696514844894e-02 3.637139871716499329e-02 3.527295216917991638e-02 -3.992370329797267914e-03 -1.391339004039764404e-01 -2.225847244262695312e-01 3.804369596764445305e-03 1.046885922551155090e-01 -1.366212964057922363e-01 3.383002877235412598e-01
-4.798651486635208130e-02 -2.472430281341075897e-02 9.941264055669307709e-03 -1.667297631502151489e-01 -9.546290338039398193e-02 -2.191699604736641049e-05 -4.778413102030754089e-02 7.569050043821334839e-02 -1.953438371419906616e-01 -2.852674722671508789e-01 1.163385659456253052e-01 -6.402227282524108887e-02 -9.610345959663391113e-02 -2.956466972827911377e-01 -1.978923529386520386e-01 2.190618664026260376e-01 3.036171495914459229e-01 -2.557679414749145508e-01 -1.003108546137809753e-01 2.216964513063430786e-01 -8.474253863096237183e-02 -3.815364241600036621e-01 -8.824453502893447876e-02 3.352282941341400146e-01 -2.087355256080627441e-01 -6.942195445299148560e-02 -1.558566838502883911e-01 -1.885439306497573853e-01 -6.347402185201644897e-02 3.481912985444068909e-02 -1.643981188535690308e-01 -2.955556288361549377e-02
-1.580266952514648438e-01 -1.568950526416301727e-02 6.384664028882980347e-02 -2.359853684902191162e-01 7.293428480625152588e-02 1.629823818802833557e-02 -9.225861728191375732e-02 1.102246716618537903e-01 -1.184661909937858582e-01 6.739681586623191833e-03 1.859913915395736694e-01 1.484314501285552979e-01 -3.137280791997909546e-02 -1.899171173572540283e-01 -2.504787445068359375e-01 3.071495294570922852e-01 3.045421540737152100e-01 -2.558690607547760010e-01 5.210798978805541992e-02 1.419701129198074341e-01 -1.682105511426925659e-01 -1.548634618520736694e-01 1.459976136684417725e-01 1.383174061775207520e-01 -3.926422297954559326e-01 -8.179068565368652344e-02 5.549798719584941864e-03 -2.231573760509490967e-01 -1.360614597797393799e-01 -8.496820926666259766e-02 -3.306885063648223877e-01 6.593430787324905396e-02
-4.006365537643432617e-01 -7.110086828470230103e-02 8.693617582321166992e-02 -3.184471651911735535e-02 1.584454439580440521e-04 3.294529318809509277e-01 2.220491319894790649e-02 -1.456863880157470703e-01 6.078465376049280167e-03 -2.608211934566497803e-01 -2.938531339168548584e-01 8.728455752134323120e-02 4.437190946191549301e-03 -1.989603787660598755e-01 1.597163081169128418e-01 -9.599315375089645386e-02 2.650599181652069092e-01 5.899856239557266235e-02 2.343420870602130890e-02 -1.296606101095676422e-02 -7.346422225236892700e-02 -1.335418224334716797e-01 4.770498350262641907e-02 1.120732873678207397e-01 -3.663916289806365967e-01 -4.871920123696327209e-02 1.206769198179244995e-01 -2.527903020381927490e-01 -1.489252448081970215e-01 -1.582969576120376587e-01 -2.781877517700195312e-01 8.375882357358932495e-02
-7.122708112001419067e-02 -1.416979581117630005e-01 9.065314382314682007e-02 -1.518814861774444580e-01 -4.079904779791831970e-02 4.655407276004552841e-03 1.400643736124038696e-01 1.252768486738204956e-01 -2.355610728263854980e-01 1.204703077673912048e-01 -1.439310312271118164e-01 2.318443506956100464e-01 1.458432078361511230e-01 5.711258947849273682e-02 -2.665644884109497070e-02 5.996743962168693542e-02 2.693449854850769043e-01 4.416667670011520386e-02 -2.638007998466491699e-01 -7.311294227838516235e-02 8.678534626960754395e-02 -2.968106269836425781e-01 8.846850693225860596e-02 8.143653720617294312e-02 7.295449823141098022e-02 3.642872273921966553e-01 1.201039925217628479e-02 -1.926064044237136841e-01 -2.022449523210525513e-01 2.359722703695297241e-01 -3.372214436531066895e-01 -2.969198226928710938e-01
8.595251291990280151e-02 -5.964849516749382019e-02 3.268631994724273682e-01 -1.654350906610488892e-01 -1.095344871282577515e-01 1.117516532540321350e-01 -3.456203043460845947e-01 1.829008162021636963e-01 -1.789370775222778320e-01 1.409735977649688721e-01 -3.357988297939300537e-01 -5.333230271935462952e-02 -3.033356927335262299e-02 -2.432459294795989990e-01 1.915380209684371948e-01 -9.721048176288604736e-02 -3.534905379638075829e-03 -3.962080925703048706e-02 1.448285728693008423e-01 1.303091645240783691e-01 -1.517534255981445312e-01 -1.046998202800750732e-01 -2.371000871062278748e-02 1.341219097375869751e-01 -1.825765669345855713e-01 -1.907427161931991577e-01 -5.823969841003417969e-02 -1.098232925869524479e-03 -1.822483390569686890e-01 -1.496288180351257324e-01 -2.210185080766677856e-01 3.661808371543884277e-01
-2.056976854801177979e-01 -1.416022777557373047e-01 1.047227829694747925e-01 -1.099543720483779907e-01 -3.099417090415954590e-01 -8.419727906584739685e-03 -2.732871472835540771e-01 9.919160604476928711e-02 -1.357197612524032593e-01 -1.991005986928939819e-01 -3.089732490479946136e-03 3.809904213994741440e-03 1.019941046833992004e-01 -1.945821642875671387e-01 2.576602399349212646e-01 1.374143064022064209e-01 2.612757980823516846e-01 -1.912928074598312378e-01 -2.310040444135665894e-01 5.820652842521667480e-02 1.955746263265609741e-01 -1.361198127269744873e-01 -7.472123950719833374e-02 2.821988165378570557e-01 -1.617242693901062012e-01 -1.091826558113098145e-01 -3.108006417751312256e-01 -7.283463329076766968e-02 -2.516426332294940948e-02 -1.412215530872344971e-01 -1.948968470096588135e-01 2.003848105669021606e-01
3.286391869187355042e-02 -1.670235693454742432e-01 6.118026375770568848e-02 2.387649863958358765e-01 9.381487034261226654e-03 -1.887462474405765533e-02 -1.900994218885898590e-02 -6.044238805770874023e-02 2.081988453865051270e-01 -4.248199984431266785e-02 -1.059244945645332336e-01 1.197461783885955811e-01 -1.732548028230667114e-01 -8.965260535478591919e-02 1.457181666046380997e-02 -3.155681788921356201e-01 3.132778108119964600e-01 -7.344594690948724747e-03 -1.488536596298217773e-01 1.876620054244995117e-01 6.455619633197784424e-02 -2.758010923862457275e-01 -2.467611338943243027e-03 5.979073420166969299e-02 -4.241432622075080872e-02 2.966499626636505127e-01 -3.072334229946136475e-01 -1.512536853551864624e-01 -2.305617332458496094e-01 -1.148801520466804504e-01 -4.025304317474365234e-01 1.496929228305816650e-01
9.467563778162002563e-02 1.611478030681610107e-01 1.244688257575035095e-01 3.625997528433799744e-02 -2.263841032981872559e-01 2.638216912746429443e-01 3.898844122886657715e-02 1.773498654365539551e-01 -3.032814860343933105e-01 4.895918816328048706e-02 -1.655981689691543579e-01 -1.206655055284500122e-01 5.656445026397705078e-02 -2.139403074979782104e-01 2.691333889961242676e-01 9.021104872226715088e-02 1.114483028650283813e-01 -2.200159132480621338e-01 -9.995941072702407837e-02 -1.124970614910125732e-01 -1.534995734691619873e-01 -3.139480948448181152e-01 -1.960651278495788574e-01 -9.005308151245117188e-02 1.160681173205375671e-01 -1.018988266587257385e-01 -4.062527418136596680e-02 -9.090384095907211304e-02 -2.124166488647460938e-01 1.711753308773040771e-01 -2.858182489871978760e-01 2.941102087497711182e-01
6.254576146602630615e-02 -1.092090383172035217e-01 1.350974440574645996e-01 -2.349652722477912903e-02 -5.038157105445861816e-01 1.446279734373092651e-01 1.766496449708938599e-01 -2.293000966310501099e-01 1.816805303096771240e-01 1.363089866936206818e-02 -2.051204293966293335e-01 2.157736867666244507e-01 2.378497458994388580e-02 -1.749085783958435059e-01 9.741132706403732300e-02 -3.033790737390518188e-02 5.155465379357337952e-02 -8.806305937469005585e-03 2.140487432479858398e-01 -3.624295070767402649e-02 4.709260910749435425e-02 -7.468804717063903809e-02 2.153980880975723267e-01 -1.789494752883911133e-01 -2.493687868118286133e-01 3.406247124075889587e-02 -1.850732713937759399e-01 -1.672452688217163086e-01 -3.358676433563232422e-01 1.130919978022575378e-01 -1.767785102128982544e-01 1.579104959964752197e-01
5.227240920066833496e-02 7.831889390945434570e-02 1.684725880622863770e-01 -3.809553980827331543e-01 -1.240574568510055542e-01 -9.711912274360656738e-02 -2.292833924293518066e-01 2.386560887098312378e-01 -1.477597355842590332e-01 2.685719635337591171e-03 -4.067565128207206726e-02 6.831584125757217407e-02 -1.221710219979286194e-01 -1.797632277011871338e-01 -1.981775313615798950e-01 1.506639719009399414e-01 6.386400014162063599e-02 -2.004255503416061401e-01 1.496492773294448853e-01 -3.618811815977096558e-02 -1.612648218870162964e-01 -1.766429394483566284e-01 1.542139984667301178e-02 -4.504511877894401550e-02 -4.697527289390563965e-01 -1.589534431695938110e-01 -1.148055940866470337e-01 -2.064365148544311523e-01 -1.384381502866744995e-01 -1.054888591170310974e-01 -2.369310110807418823e-01 1.740939766168594360e-01
-9.111775085330009460e-03 -4.247016087174415588e-02 3.398344293236732483e-02 -1.468873918056488037e-01 -5.862752795219421387e-01 1.123347952961921692e-01 6.269859522581100464e-02 -2.223334163427352905e-01 1.412664502859115601e-01 1.178978569805622101e-02 -2.239450812339782715e-01 2.447808161377906799e-02 3.418174339458346367e-03 -1.905445903539657593e-01 1.243954822421073914e-01 -2.603790760040283203e-01 5.254931002855300903e-02 -1.426237821578979492e-01 1.188221946358680725e-01 1.767074018716812134e-01 -2.326411604881286621e-01 -1.650437116622924805e-01 2.062151879072189331e-01 5.589518696069717407e-03 -2.753348350524902344e-01 -8.142595738172531128e-02 -1.507251262664794922e-01 -1.717549264430999756e-01 -4.706519469618797302e-02 4.977259412407875061e-02 -1.190852150321006775e-01 1.713175922632217407e-01
-7.945572584867477417e-02 -6.554014980792999268e-02 4.323371350765228271e-01 5.194544792175292969e-02 -3.042232096195220947e-01 2.669382393360137939e-01 -2.708276212215423584e-01 -3.793665170669555664e-01 -9.482544660568237305e-02 -1.930984854698181152e-01 9.533008188009262085e-02 1.963434368371963501e-01 -7.903826981782913208e-02 -5.490320548415184021e-02 1.235038936138153076e-01 -4.687910154461860657e-02 1.266736090183258057e-01 1.997235268354415894e-01 2.333774231374263763e-02 3.045707754790782928e-02 1.678077131509780884e-02 -2.619705796241760254e-01 1.401651203632354736e-01 1.722060292959213257e-01 -8.901151269674301147e-02 -1.886452361941337585e-02 -1.770705133676528931e-01 -8.355208486318588257e-02 -1.216634213924407959e-01 -1.410824209451675415e-01 -2.015564739704132080e-01 2.256137877702713013e-02
-3.604013919830322266e-01 1.217352040112018585e-02 2.289923429489135742e-01 1.662170886993408203e-01 -1.560925543308258057e-01 7.751611620187759399e-02 -2.822197377681732178e-01 -5.355044826865196228e-02 -3.753289952874183655e-02 6.951763760298490524e-03 -1.171098574995994568e-01 3.682764992117881775e-02 -6.572513282299041748e-02 -3.816195130348205566e-01 -1.141030341386795044e-02 -1.467567682266235352e-01 3.743601962924003601e-02 -1.068850979208946228e-01 -1.147161275148391724e-01 9.775336086750030518e-02 -6.115565448999404907e-02 -9.175112843513488770e-02 1.777121424674987793e-02 2.185875475406646729e-01 -2.215059250593185425e-01 -6.217861082404851913e-03 -2.271053344011306763e-01 3.759936615824699402e-02 -7.164668291807174683e-02 1.162091419100761414e-01 -2.529137730598449707e-01 4.564709365367889404e-01
7.206466794013977051e-02 2.509894594550132751e-02 1.227152049541473389e-01 3.323277831077575684e-02 5.079391971230506897e-02 6.800569593906402588e-02 -2.634801529347896576e-02 -1.751231253147125244e-01 -1.208246052265167236e-01 -5.942329764366149902e-02 1.242226958274841309e-01 2.017791718244552612e-01 9.306045621633529663e-02 -4.037577807903289795e-01 3.288421928882598877e-01 -1.732340897433459759e-04 -2.977814525365829468e-03 3.382329642772674561e-02 5.670763924717903137e-02 -6.618610769510269165e-02 -1.178442835807800293e-01 -2.088347226381301880e-01 -6.287279725074768066e-02 1.407344788312911987e-01 -7.988879084587097168e-02 -1.698772609233856201e-02 -1.488132923841476440e-01 5.368427559733390808e-02 -1.453374922275543213e-01 3.278100192546844482e-01 -3.440339267253875732e-01 4.655157625675201416e-01
1.495516598224639893e-01 -5.832802504301071167e-02 -2.707631289958953857e-01 2.847726829349994659e-02 -1.417372673749923706e-01 1.322792470455169678e-01 -9.996853768825531006e-02 -6.529378145933151245e-02 1.057379320263862610e-01 6.873176991939544678e-02 -1.544048637151718140e-01 1.311157643795013428e-01 1.257510781288146973e-01 7.879278808832168579e-02 1.856249570846557617e-01 -6.023563444614410400e-02 5.470038950443267822e-02 1.600736230611801147e-01 1.836121827363967896e-01 1.711587160825729370e-01 9.089936316013336182e-02 -3.633068203926086426e-01 1.140914037823677063e-01 4.082776904106140137e-01 5.638880282640457153e-02 8.748813718557357788e-02 -1.091908663511276245e-01 7.595689594745635986e-02 -4.130554795265197754e-01 8.048040419816970825e-02 -2.931675612926483154e-01 1.675388216972351074e-01
-5.391506105661392212e-02 -5.304743722081184387e-02 3.929849714040756226e-03 -1.866072714328765869e-01 9.490195661783218384e-02 1.697678677737712860e-02 8.626069873571395874e-02 -1.606529057025909424e-01 -8.215075731277465820e-02 4.165118560194969177e-02 -2.116723060607910156e-01 1.469810903072357178e-01 9.849678725004196167e-02 -1.786518692970275879e-01 -1.917748749256134033e-01 -7.895142585039138794e-02 -1.417486462742090225e-02 -1.368686854839324951e-01 2.586673498153686523e-01 2.033421099185943604e-01 -9.330417960882186890e-02 -1.281085610389709473e-01 -3.131037056446075439e-01 8.819460868835449219e-02 -3.133572638034820557e-01 1.348206102848052979e-01 -9.121777117252349854e-02 -3.912243247032165527e-01 8.152464032173156738e-02 -1.008198037743568420e-01 -4.206863939762115479e-01 1.664942353963851929e-01
-2.533279918134212494e-02 -2.453434318304061890e-01 -5.397856701165437698e-03 -2.310712933540344238e-01 -1.676038652658462524e-01 2.161471396684646606e-01 1.005529984831809998e-01 2.974155545234680176e-02 -1.206449568271636963e-01 -3.601764887571334839e-02 -7.709893584251403809e-02 4.095719754695892334e-01 5.753614753484725952e-02 -3.921866118907928467e-01 -2.959153652191162109e-01 5.020454898476600647e-02 -2.700752206146717072e-02 -1.359232366085052490e-01 -2.294104248285293579e-01 -1.294900625944137573e-01 -7.489924877882003784e-02 -1.199373304843902588e-01 -6.067313253879547119e-02 1.220650132745504379e-02 -1.480515301227569580e-01 2.581349313259124756e-01 -2.425939142704010010e-01 8.330488950014114380e-02 -1.197381690144538879e-01 9.516961127519607544e-02 -1.738053746521472931e-02 2.696571648120880127e-01
5.021372810006141663e-02 -1.124532222747802734e-01 1.989267468452453613e-01 -1.696052104234695435e-01 -2.465441823005676270e-02 -7.592437416315078735e-02 3.883905336260795593e-02 -2.196387648582458496e-01 -2.117422670125961304e-01 -7.853934913873672485e-02 -7.266493886709213257e-02 5.833281576633453369e-02 6.552840769290924072e-02 -2.394280880689620972e-01 -8.516442030668258667e-02 9.226956218481063843e-02 1.487593352794647217e-01 -2.013790309429168701e-01 -7.175196707248687744e-02 8.000506460666656494e-02 -7.159154117107391357e-02 -9.717938303947448730e-02 1.157538071274757385e-01 1.398663129657506943e-02 -4.820636212825775146e-01 -2.490722388029098511e-01 -5.227906703948974609e-01 -1.173443868756294250e-01 -2.443550527095794678e-02 -2.509260550141334534e-02 -1.907539814710617065e-01 4.229583963751792908e-02
1.715348288416862488e-02 -2.004600316286087036e-02 -2.142236754298210144e-02 -9.368034452199935913e-02 -1.985418051481246948e-01 -1.833563894033432007e-01 1.470770388841629028e-01 6.881224364042282104e-02 -2.487283200025558472e-01 8.740895986557006836e-02 -1.059731245040893555e-01 -2.357834950089454651e-02 2.530519664287567139e-01 -4.276975095272064209e-01 1.603455990552902222e-01 1.649027019739151001e-01 1.149427890777587891e-01 -1.944901049137115479e-01 -5.220617353916168213e-02 3.233753144741058350e-02 -1.295533776283264160e-02 -3.344391882419586182e-01 2.153863310813903809e-01 2.442347705364227295e-01 -2.796996533870697021e-01 -9.621657431125640869e-02 -2.114733457565307617e-01 -2.245791703462600708e-01 5.983909964561462402e-02 1.110861971974372864e-01 -1.831400096416473389e-01 -6.731467694044113159e-02
-9.956229478120803833e-03 5.280708428472280502e-03 2.085319459438323975e-01 -1.613805145025253296e-01 4.168841056525707245e-03 -3.287768363952636719e-02 -7.739941030740737915e-02 1.135562825947999954e-02 -2.259350419044494629e-01 5.620415508747100830e-02 -1.225880812853574753e-02 1.373820155858993530e-01 1.555278450250625610e-01 -5.436144471168518066e-01 1.522341966629028320e-01 9.050946682691574097e-03 1.058432459831237793e-01 -1.753445267677307129e-01 -6.306930631399154663e-02 2.108430713415145874e-01 1.165042892098426819e-01 -4.113830626010894775e-01 1.938972324132919312e-01 2.556320726871490479e-01 -7.652826141566038132e-03 8.989641815423965454e-02 -2.001956552267074585e-01 7.540412992238998413e-02 3.146243095397949219e-02 4.263025894761085510e-02 -2.242247462272644043e-01 1.543081104755401611e-01
-4.901656508445739746e-02 -1.032133921980857849e-01 2.751584397628903389e-03 -1.596279442310333252e-01 -2.928437590599060059e-01 3.348303437232971191e-01 1.100984439253807068e-01 1.091136783361434937e-01 -1.191368605941534042e-02 3.382415771484375000e-01 9.770473837852478027e-02 2.427026480436325073e-01 -2.352720350027084351e-01 -6.871306896209716797e-02 4.005214944481849670e-02 2.263604402542114258e-01 -5.814050137996673584e-02 -5.819126591086387634e-02 -2.681584842503070831e-02 1.980343274772167206e-02 -1.833100803196430206e-02 -2.475671023130416870e-01 -6.376634538173675537e-02 2.121260911226272583e-01 -1.245696023106575012e-01 1.588129997253417969e-01 -6.214115023612976074e-02 -3.069510459899902344e-01 -1.395428627729415894e-01 3.745662569999694824e-01 -9.669180959463119507e-02 -1.308955252170562744e-01
-1.619857847690582275e-01 -5.717881023883819580e-02 3.045561723411083221e-02 -3.424142003059387207e-01 -1.611580848693847656e-01 -7.318324595689773560e-02 -9.277181327342987061e-02 5.591491982340812683e-02 9.087214246392250061e-03 -3.525777906179428101e-02 7.107300683856010437e-03 9.864418953657150269e-02 -8.865885436534881592e-02 -3.613190352916717529e-01 -2.182085067033767700e-01 3.644229471683502197e-01 2.129057049751281738e-01 -4.651273041963577271e-02 1.043664943426847458e-02 1.330518722534179688e-01 3.523281961679458618e-02 -1.878250986337661743e-01 -6.289187073707580566e-02 1.739858835935592651e-01 -3.848937526345252991e-02 -1.305738091468811035e-01 -4.522726684808731079e-02 -2.884119153022766113e-01 -6.273535639047622681e-02 4.625113680958747864e-02 -2.611437998712062836e-02 4.824446439743041992e-01
2.770356833934783936e-02 1.628217753022909164e-03 1.639552116394042969e-01 1.457785665988922119e-01 -3.358646631240844727e-01 -2.865315228700637817e-02 -1.958734989166259766e-01 -1.920371055603027344e-01 -2.149361819028854370e-01 1.719909161329269409e-01 -8.126579970121383667e-02 4.717519134283065796e-02 8.171984553337097168e-02 4.132872447371482849e-02 -2.144253402948379517e-01 -2.074387483298778534e-02 -2.995569258928298950e-02 -1.124974787235260010e-01 1.770584881305694580e-01 -3.949233517050743103e-02 1.751595586538314819e-01 -3.348423838615417480e-01 -2.204779386520385742e-01 -8.742712438106536865e-02 1.803760416805744171e-02 -1.071194279938936234e-02 -1.807336211204528809e-01 -2.274719253182411194e-02 -3.457376360893249512e-01 1.895511299371719360e-01 -4.245023429393768311e-01 8.954503387212753296e-02
-1.691859960556030273e-01 -2.677793800830841064e-01 8.717599511146545410e-02 1.118137240409851074e-01 -2.484877258539199829e-01 -1.557601690292358398e-01 1.339227557182312012e-01 -1.460876036435365677e-02 1.310464888811111450e-01 1.683753728866577148e-01 -2.841317355632781982e-01 3.010767698287963867e-01 6.793583184480667114e-02 -1.281977891921997070e-01 -3.797806054353713989e-02 4.070873856544494629e-01 2.403606772422790527e-01 -1.930344402790069580e-01 -2.616726793348789215e-03 1.466820240020751953e-01 3.376619890332221985e-03 -3.457163274288177490e-01 1.238239556550979614e-01 2.725006081163883209e-02 7.467894256114959717e-02 -1.832801252603530884e-01 -5.507574975490570068e-02 -4.401402175426483154e-02 -1.426292955875396729e-01 -1.027090623974800110e-01 -1.644622832536697388e-01 1.267079561948776245e-01
1.916100233793258667e-01 -2.900058627128601074e-01 2.565745413303375244e-01 -1.874026507139205933e-01 -1.910544484853744507e-01 3.246590495109558105e-01 1.637889295816421509e-01 7.156016677618026733e-02 1.083932071924209595e-01 2.630839347839355469e-01 5.971688032150268555e-02 1.978067755699157715e-01 -7.330412417650222778e-02 -2.059428952634334564e-03 -1.715632081031799316e-01 1.016851365566253662e-01 -8.902543224394321442e-03 -4.706577584147453308e-02 -1.440339349210262299e-02 1.685739457607269287e-01 -1.599461957812309265e-02 -1.218747571110725403e-01 -1.815765947103500366e-01 2.364500761032104492e-01 -3.077710270881652832e-01 2.220190316438674927e-02 -3.162709772586822510e-01 2.793401479721069336e-02 -2.075045257806777954e-01 1.789110451936721802e-01 -1.651367098093032837e-01 -4.799365624785423279e-02
-1.098157539963722229e-01 -2.335363440215587616e-02 1.750223189592361450e-01 -9.671694040298461914e-02 -2.797372341156005859e-01 1.189655065536499023e-01 5.950845032930374146e-02 -3.249014019966125488e-01 1.549748331308364868e-01 2.314455658197402954e-01 -1.229675486683845520e-01 1.998700648546218872e-01 1.358906179666519165e-01 -3.850390315055847168e-01 2.060285806655883789e-01 -1.176860928535461426e-02 -5.126158148050308228e-02 -1.909822225570678711e-01 4.716192558407783508e-02 1.492374110966920853e-02 -2.000938355922698975e-01 -1.313384771347045898e-01 2.527469396591186523e-01 -1.991720944643020630e-01 -2.691942751407623291e-01 -1.663243770599365234e-02 1.006903201341629028e-01 -1.595175415277481079e-01 -8.788654208183288574e-02 -5.602325778454542160e-03 -2.916346788406372070e-01 2.048901095986366272e-02
1.265749186277389526e-01 7.442163676023483276e-02 2.403403818607330322e-01 7.413459941744804382e-03 7.155998796224594116e-02 1.913946419954299927e-01 -7.656520605087280273e-02 -6.331229954957962036e-02 8.106528548523783684e-04 1.364920586347579956e-01 -2.535863220691680908e-01 1.820019632577896118e-01 5.183102190494537354e-02 -3.314780592918395996e-01 -1.498022675514221191e-02 -1.167484745383262634e-02 -3.635148331522941589e-02 4.322690516710281372e-02 1.479800343513488770e-01 6.672782450914382935e-02 1.073279455304145813e-01 -6.070126965641975403e-02 -2.293915897607803345e-01 7.204294204711914062e-02 -4.572144448757171631e-01 2.826611399650573730e-01 -2.349241673946380615e-01 -2.727526426315307617e-01 5.738947540521621704e-02 -1.032033637166023254e-01 -2.626246809959411621e-01 1.897755414247512817e-01
-7.749663293361663818e-02 -1.874641925096511841e-01 2.078771740198135376e-01 -2.146206349134445190e-01 -1.576122939586639404e-01 -1.422436442226171494e-02 -7.753426581621170044e-02 4.815378040075302124e-02 -3.185240328311920166e-01 -8.696506731212139130e-03 -5.268528312444686890e-02 -1.644873023033142090e-01 1.467362232506275177e-02 -1.913613975048065186e-01 -9.610436111688613892e-02 2.793006598949432373e-01 1.561897695064544678e-01 -4.258036017417907715e-01 -3.914412483572959900e-02 -9.143531788140535355e-04 3.222142755985260010e-01 -1.592631638050079346e-01 2.092134207487106323e-03 -4.446299746632575989e-02 -6.046897172927856445e-02 -4.372237622737884521e-02 -2.076783031225204468e-01 1.097555011510848999e-01 -2.262401282787322998e-01 4.455056041479110718e-02 -3.558215200901031494e-01 4.277376458048820496e-02
5.009626597166061401e-02 -2.459750622510910034e-01 -7.345733046531677246e-02 -3.116482496261596680e-01 -6.026685982942581177e-02 -1.844627112150192261e-01 -7.638975977897644043e-02 -2.181645929813385010e-01 -2.292834073305130005e-01 -3.860299661755561829e-02 5.739432945847511292e-02 -2.394389361143112183e-02 1.053466275334358215e-01 -1.026801168918609619e-01 -2.147272676229476929e-01 2.650310099124908447e-01 3.962501883506774902e-01 -1.028717681765556335e-02 4.045125097036361694e-02 -8.649685233831405640e-02 -8.159440755844116211e-02 -1.957942396402359009e-01 1.649520993232727051e-01 7.957252860069274902e-02 -6.237744539976119995e-02 -2.248590113595128059e-03 -1.160053163766860962e-01 7.641413807868957520e-02 -8.062271028757095337e-02 2.893731892108917236e-01 -4.348144233226776123e-01 1.387866400182247162e-02
-7.870455086231231689e-02 5.650500208139419556e-02 3.079504668712615967e-01 1.885796338319778442e-02 -1.467286348342895508e-01 -1.158012598752975464e-01 -3.267450332641601562e-01 5.904663726687431335e-02 -7.736299186944961548e-02 1.272330582141876221e-01 -1.320791393518447876e-01 1.119475141167640686e-01 1.100155636668205261e-01 -2.481054700911045074e-02 -1.148270443081855774e-01 -8.083786815404891968e-02 -2.187185287475585938e-01 -5.210364609956741333e-02 1.221165508031845093e-01 1.092745922505855560e-02 -2.353986501693725586e-01 7.587344199419021606e-02 4.275928810238838196e-02 4.028898179531097412e-01 -1.212092861533164978e-01 -7.978203892707824707e-02 -2.237170189619064331e-01 -1.689809709787368774e-01 -3.772666156291961670e-01 2.857676148414611816e-01 -2.248408049345016479e-01 2.315878309309482574e-02
-2.063057124614715576e-01 -1.652575135231018066e-01 -1.552721299231052399e-02 -2.098164856433868408e-01 -1.370937079191207886e-01 5.688602477312088013e-02 -1.404819786548614502e-01 9.098844975233078003e-02 -2.655853331089019775e-01 -1.607228368520736694e-01 -2.829284220933914185e-02 5.958864837884902954e-02 8.184417337179183960e-02 -8.114132285118103027e-02 -6.330887228250503540e-02 1.101977974176406860e-01 2.687143981456756592e-01 -1.562278568744659424e-01 2.064331918954849243e-01 -1.588084846735000610e-01 1.562890857458114624e-01 -1.976072192192077637e-01 3.161468505859375000e-01 3.241430819034576416e-01 -7.294148206710815430e-02 -1.515900939702987671e-01 -2.210305333137512207e-01 1.388506740331649780e-01 -1.141093820333480835e-01 -1.582839526236057281e-02 -3.796305656433105469e-01 1.374770551919937134e-01
-9.648773819208145142e-02 -2.067323774099349976e-01 4.005078971385955811e-02 -1.937969774007797241e-01 -6.239699944853782654e-02 -1.015205830335617065e-01 1.347598712891340256e-02 -2.845565378665924072e-01 -3.030421445146203041e-03 2.612339556217193604e-01 -1.687564998865127563e-01 2.475860267877578735e-01 -1.129745319485664368e-01 -4.396331310272216797e-02 -1.035182252526283264e-01 1.356990486383438110e-01 -4.278263542801141739e-03 1.510657928884029388e-02 1.371222734451293945e-01 2.319916635751724243e-01 -3.264687359333038330e-01 -1.388240158557891846e-01 -1.758509725332260132e-01 -1.953322887420654297e-01 -7.856558263301849365e-02 1.162124052643775940e-02 -3.285075426101684570e-01 -2.983774542808532715e-01 -3.465413674712181091e-02 -1.079945936799049377e-01 -3.330812454223632812e-01 1.292986869812011719e-01
-6.674087047576904297e-02 -7.106391713023185730e-03 3.200222253799438477e-01 -2.693544626235961914e-01 4.510591179132461548e-02 2.753135561943054199e-01 6.102973595261573792e-02 2.040892653167247772e-02 -2.998508326709270477e-02 -2.099219150841236115e-02 -5.369930714368820190e-02 -1.970186978578567505e-01 1.547956764698028564e-01 -4.177039116621017456e-02 -5.991797428578138351e-03 3.147638440132141113e-01 2.013976424932479858e-01 -5.256557464599609375e-02 1.724366284906864166e-02 -1.454327255487442017e-01 -1.830532960593700409e-02 -3.264892697334289551e-01 1.225945055484771729e-01 3.507765531539916992e-01 -2.459364533424377441e-01 -5.622409656643867493e-02 -1.235629767179489136e-01 -1.378580648452043533e-02 1.444538980722427368e-01 1.854736208915710449e-01 -3.242223262786865234e-01 1.463900655508041382e-01
7.278238236904144287e-02 -1.541629135608673096e-01 2.205767631530761719e-01 5.244373530149459839e-02 -2.985223531723022461e-01 4.200212359428405762e-01 1.757651120424270630e-01 1.194399371743202209e-01 5.269043147563934326e-03 2.623456418514251709e-01 2.233350425958633423e-01 2.241488732397556305e-02 2.025822363793849945e-02 3.464907035231590271e-02 1.959538459777832031e-02 1.937607675790786743e-02 1.298333108425140381e-01 -1.521092355251312256e-01 5.709409341216087341e-02 3.372526466846466064e-01 7.204318046569824219e-02 -1.683829724788665771e-02 -5.668770521879196167e-02 1.194870918989181519e-01 -1.768022477626800537e-01 5.323237180709838867e-02 -2.371860444545745850e-01 -2.623841166496276855e-01 -1.355551928281784058e-01 2.542740702629089355e-01 -2.473829537630081177e-01 6.207554042339324951e-02
3.687102347612380981e-02 -9.262167848646640778e-03 3.173067793250083923e-02 -2.242060750722885132e-01 -1.441473513841629028e-01 1.773373484611511230e-01 -1.160282790660858154e-01 -3.587191551923751831e-02 -1.937382966279983521e-01 -5.950484052300453186e-02 6.327648647129535675e-03 -1.984528824687004089e-02 1.110231652855873108e-01 -3.852797150611877441e-01 4.142366945743560791e-01 -1.252812147140502930e-01 7.512463629245758057e-02 -2.953152656555175781e-01 1.167283207178115845e-01 -4.005391150712966919e-02 -1.370952278375625610e-01 -3.516404330730438232e-01 -2.789161801338195801e-01 2.275982871651649475e-02 -1.136688143014907837e-01 -1.460979878902435303e-01 -2.280098758637905121e-02 -6.320673972368240356e-02 -2.314969152212142944e-01 -3.755582123994827271e-02 -1.697282195091247559e-01 1.982619315385818481e-01
-9.939038753509521484e-02 -2.959380745887756348e-01 7.998970150947570801e-02 2.638216614723205566e-01 7.690279930830001831e-02 2.416750937700271606e-01 -1.521774828433990479e-01 1.358170211315155029e-01 -8.134298771619796753e-02 8.228971064090728760e-02 -4.355822503566741943e-02 2.710999250411987305e-01 -7.044013123959302902e-03 1.468790769577026367e-01 -4.950758069753646851e-02 1.990204900503158569e-01 7.982581853866577148e-02 5.629082769155502319e-02 -2.706470713019371033e-02 -9.669245034456253052e-02 -1.449114233255386353e-01 -3.948367238044738770e-01 8.303416520357131958e-02 8.079950511455535889e-02 -1.620653457939624786e-02 5.339060351252555847e-02 -7.440408808179199696e-04 -9.822707623243331909e-02 -3.777079284191131592e-02 1.266262531280517578e-01 -3.207792043685913086e-01 4.744354486465454102e-01
2.740988694131374359e-02 -2.713812328875064850e-02 7.619627565145492554e-02 -2.893303520977497101e-02 -3.199021518230438232e-01 2.211773768067359924e-02 -9.191269427537918091e-02 -1.754816770553588867e-01 -1.183711364865303040e-01 -2.171398401260375977e-01 5.589600279927253723e-02 7.379247993230819702e-02 2.209630012512207031e-01 8.400349877774715424e-03 1.091594770550727844e-01 5.554967373609542847e-02 2.197058349847793579e-01 -5.469527840614318848e-01 1.092653572559356689e-01 -1.586170196533203125e-01 1.974124610424041748e-01 -1.590999960899353027e-01 1.581603437662124634e-01 1.663057506084442139e-01 -2.736070156097412109e-01 4.964374750852584839e-02 -1.632678508758544922e-01 -4.900613799691200256e-02 -7.940284162759780884e-02 2.365557104349136353e-01 -1.584211438894271851e-01 -1.447270512580871582e-01
-6.753037124872207642e-02 -1.318910270929336548e-01 1.509198248386383057e-01 -2.075485438108444214e-01 -5.325832217931747437e-02 -7.175762951374053955e-02 1.023689471185207367e-02 -1.140654906630516052e-01 -2.310607135295867920e-01 -3.669178113341331482e-02 4.002774879336357117e-02 7.357698678970336914e-02 8.476690948009490967e-02 -5.716587901115417480e-01 1.921731829643249512e-01 1.156629323959350586e-01 1.580673605203628540e-01 -9.511704742908477783e-02 1.106184199452400208e-01 7.468084990978240967e-02 1.996223181486129761e-01 -3.242420554161071777e-01 6.104004755616188049e-02 3.249811828136444092e-01 -1.649726778268814087e-01 4.074624553322792053e-02 -8.408910036087036133e-02 4.710331931710243225e-02 2.654737234115600586e-02 7.322669029235839844e-02 -3.018712103366851807e-01 5.937357619404792786e-02
-1.589268296957015991e-01 1.249732915312051773e-02 -1.974840462207794189e-01 -1.700370907783508301e-01 3.073709271848201752e-02 4.013422876596450806e-02 -9.724463522434234619e-02 -4.154356196522712708e-02 -1.260368824005126953e-01 4.625272005796432495e-02 2.923639416694641113e-01 6.894449144601821899e-02 3.906073747202754021e-03 -2.560134530067443848e-01 -4.804401472210884094e-02 3.244804739952087402e-01 2.844950556755065918e-01 -9.732843935489654541e-02 -1.379151791334152222e-01 9.793558157980442047e-03 -2.041431367397308350e-01 -1.672883778810501099e-01 9.404139593243598938e-03 2.619871199131011963e-01 -2.423750758171081543e-01 -1.487763226032257080e-01 -1.610729843378067017e-03 -1.875508278608322144e-01 -8.062632381916046143e-02 -6.320489104837179184e-03 -4.783951044082641602e-01 1.102461516857147217e-01
-9.307347238063812256e-02 -6.321457028388977051e-02 1.705371737480163574e-01 6.187813356518745422e-02 -1.611428707838058472e-01 2.279144227504730225e-01 -3.051835857331752777e-02 2.213039100170135498e-01 -2.550239302217960358e-02 4.052384756505489349e-03 -1.149480789899826050e-02 4.292393848299980164e-02 -1.042422428727149963e-01 -1.868784725666046143e-01 -1.090389192104339600e-01 5.105689540505409241e-02 1.354691088199615479e-01 -1.032422780990600586e-01 -1.395209878683090210e-01 2.032943665981292725e-01 -1.709284782409667969e-01 -1.465905159711837769e-01 1.639439314603805542e-01 1.001162678003311157e-01 1.928900331258773804e-01 -3.587188944220542908e-02 -1.138782128691673279e-01 -3.886452913284301758e-01 -6.081735491752624512e-01 7.514763157814741135e-03 -3.699142485857009888e-02 1.116442009806632996e-01
9.013403952121734619e-02 -1.073491424322128296e-01 3.254905045032501221e-01 2.192812971770763397e-02 -1.372240483760833740e-01 -1.027377136051654816e-02 2.001713663339614868e-01 -1.984048187732696533e-01 -6.088306382298469543e-02 2.284354120492935181e-01 -2.346063256263732910e-01 3.477030098438262939e-01 -1.010895818471908569e-01 -1.559368520975112915e-01 -1.426403373479843140e-01 1.138220727443695068e-01 2.201036065816879272e-01 4.330657422542572021e-03 -4.635975137352943420e-02 1.252914965152740479e-01 -2.583505585789680481e-02 -1.622740551829338074e-02 2.656928002834320068e-01 7.279919832944869995e-02 -1.841922849416732788e-02 -1.261746734380722046e-01 1.078008580952882767e-02 -5.896770581603050232e-02 -3.195320367813110352e-01 -7.086166739463806152e-02 -3.973973095417022705e-01 -2.187694162130355835e-01
8.577129244804382324e-02 4.401249811053276062e-02 3.247091174125671387e-01 2.870707958936691284e-02 -2.393265962600708008e-01 5.250122398138046265e-02 1.014882028102874756e-01 -5.074320361018180847e-02 2.549426555633544922e-01 2.232451587915420532e-01 -7.527946680784225464e-02 3.021722435951232910e-01 4.504374042153358459e-02 -1.426385790109634399e-01 -1.283779442310333252e-01 7.090135663747787476e-02 6.547845155000686646e-02 7.390242069959640503e-02 -1.826414465904235840e-01 -2.060692571103572845e-02 -1.198294609785079956e-01 5.695291608572006226e-02 -5.224905535578727722e-02 -8.119880408048629761e-02 -1.200940608978271484e-01 6.419968605041503906e-02 -2.300724983215332031e-01 -2.744913995265960693e-01 -2.617819309234619141e-01 3.081806004047393799e-01 -4.101423621177673340e-01 -8.272532373666763306e-02
-1.956028342247009277e-01 -2.216706573963165283e-01 7.031475752592086792e-02 1.972814351320266724e-01 -2.009006738662719727e-01 3.412435576319694519e-02 -1.605333983898162842e-01 -2.977496683597564697e-01 -7.203582674264907837e-02 1.703276634216308594e-01 -3.004491925239562988e-01 2.195257842540740967e-01 1.358349323272705078e-01 1.406088471412658691e-01 1.065989062190055847e-01 4.764633998274803162e-02 -6.097119301557540894e-02 -1.165152862668037415e-01 2.237815856933593750e-01 1.055006906390190125e-01 -8.202644437551498413e-02 -3.203442096710205078e-01 6.541047990322113037e-02 -2.752042375504970551e-02 -3.813029825687408447e-02 -4.640966653823852539e-03 -7.416120916604995728e-02 3.174072504043579102e-02 -3.695090413093566895e-01 2.157208919525146484e-01 -3.207624852657318115e-01 3.792476281523704529e-02
-3.903514891862869263e-02 1.596921822056174278e-03 2.279350608587265015e-01 -1.942174136638641357e-01 2.375848777592182159e-02 1.331577152013778687e-01 -1.337634399533271790e-02 -1.227857079356908798e-02 -2.725830674171447754e-01 9.815554221859201789e-05 -1.116389110684394836e-01 2.084118127822875977e-01 2.128479629755020142e-01 -5.463980436325073242e-01 2.210435867309570312e-01 4.074217379093170166e-02 1.729950010776519775e-01 -1.780750751495361328e-01 7.677098363637924194e-02 6.866329163312911987e-02 1.480963081121444702e-01 -2.469830513000488281e-01 1.307908352464437485e-02 2.432685494422912598e-01 -1.435240060091018677e-01 1.177031397819519043e-01 -1.067332625389099121e-01 -3.889263141900300980e-03 3.690958023071289062e-02 2.914242744445800781e-01 -9.251057356595993042e-02 1.017791181802749634e-01
-8.519412577152252197e-02 -1.516673807054758072e-02 1.957049667835235596e-01 1.495260447263717651e-01 -1.921250373125076294e-01 3.238176181912422180e-02 -3.143655657768249512e-01 -1.886852830648422241e-01 -6.953853368759155273e-02 4.512693732976913452e-02 -1.287955231964588165e-02 6.133739277720451355e-02 1.024924516677856445e-01 -1.505683083087205887e-02 5.599028989672660828e-02 9.973954409360885620e-02 1.384286731481552124e-01 1.309002041816711426e-01 1.541532576084136963e-01 2.144088596105575562e-01 2.468298375606536865e-02 -1.972036510705947876e-01 1.558792684227228165e-02 2.492796396836638451e-03 1.082442626357078552e-01 -3.131517022848129272e-02 2.683420181274414062e-01 -2.028569206595420837e-02 -4.960998594760894775e-01 2.162140309810638428e-01 -4.444185197353363037e-01 5.986024439334869385e-02
4.370855167508125305e-02 8.322569727897644043e-02 2.040201127529144287e-01 3.471633419394493103e-02 -1.372483521699905396e-01 -1.479895859956741333e-01 -4.416627809405326843e-03 5.391459167003631592e-02 1.345480829477310181e-01 8.346056193113327026e-02 -3.462713658809661865e-01 1.705066859722137451e-01 -1.110635474324226379e-01 -1.686013638973236084e-01 -4.292229562997817993e-02 2.714166343212127686e-01 1.887956708669662476e-01 -1.282001137733459473e-01 -1.970830559730529785e-02 -1.603774577379226685e-01 -1.459183543920516968e-01 -1.411332041025161743e-01 -2.213082760572433472e-01 2.256982922554016113e-01 -1.025673747062683105e-01 -2.695761024951934814e-01 -5.968942865729331970e-02 -2.856878042221069336e-01 -2.792066931724548340e-01 1.805021017789840698e-01 -2.571578919887542725e-01 -2.236020267009735107e-01
3.915105946362018585e-03 -7.993180304765701294e-02 3.312063217163085938e-02 1.491585075855255127e-01 -3.359053134918212891e-01 2.748694419860839844e-01 1.779730618000030518e-01 9.659931063652038574e-03 -1.272151023149490356e-01 1.723621487617492676e-01 -1.445372104644775391e-01 2.286280840635299683e-01 2.611771225929260254e-01 -3.979819118976593018e-01 7.991438359022140503e-02 1.333725750446319580e-01 1.415051221847534180e-01 2.608439028263092041e-01 -1.140357404947280884e-01 -1.196873560547828674e-02 -2.125224471092224121e-01 -5.591559410095214844e-02 1.756933182477951050e-01 1.448038816452026367e-01 3.954944759607315063e-02 -2.056901156902313232e-02 -3.428493067622184753e-02 -2.466225326061248779e-01 -1.028051897883415222e-01 -7.921057753264904022e-03 -3.229027688503265381e-01 -6.523312069475650787e-03
4.630051553249359131e-02 -1.970790773630142212e-01 1.547203510999679565e-01 2.810716815292835236e-02 -2.420822679996490479e-01 2.971551939845085144e-02 -9.882779419422149658e-02 4.892692342400550842e-02 3.267327249050140381e-01 6.941870599985122681e-02 6.144734565168619156e-03 -3.733628615736961365e-02 -1.189037486910820007e-01 -2.246897220611572266e-01 -1.048861145973205566e-01 -1.327267736196517944e-01 1.179025545716285706e-01 1.146819591522216797e-01 3.123830556869506836e-01 -1.858450323343276978e-01 1.618489474058151245e-01 -1.396711617708206177e-01 -8.016648143529891968e-02 3.169355392456054688e-01 -2.643601037561893463e-02 6.923964619636535645e-02 -2.478551268577575684e-01 -1.939032226800918579e-01 -1.900610327720642090e-01 2.683667093515396118e-02 -2.750545144081115723e-01 3.572386801242828369e-01
1.141323223710060120e-01 -1.162193268537521362e-01 -1.919496208429336548e-01 6.328657618723809719e-04 -3.342872858047485352e-01 6.267729401588439941e-02 -1.704751700162887573e-01 1.188065633177757263e-01 5.059572309255599976e-02 2.173983603715896606e-01 -2.561798989772796631e-01 3.612118065357208252e-01 -8.294431865215301514e-02 -1.773187667131423950e-01 -6.361357867717742920e-02 -1.065626814961433411e-01 1.159712746739387512e-01 -2.961442768573760986e-01 -2.293961346149444580e-01 1.001094579696655273e-01 -1.139598935842514038e-01 -1.887774467468261719e-01 1.675898730754852295e-01 1.394065618515014648e-01 -1.371671557426452637e-01 2.395345717668533325e-01 9.486285597085952759e-02 5.015555024147033691e-02 3.980205580592155457e-02 -5.084570497274398804e-02 -3.354324400424957275e-01 1.174323111772537231e-01
8.108677342534065247e-03 -1.685004234313964844e-01 -5.834640469402074814e-03 -9.245219826698303223e-02 -1.586310267448425293e-01 -1.229001134634017944e-01 -1.735372096300125122e-01 -1.056717485189437866e-01 -2.395552098751068115e-01 5.787905305624008179e-02 -2.549921721220016479e-02 1.745944023132324219e-01 -2.307950258255004883e-01 -1.812696903944015503e-01 -3.988548740744590759e-02 -4.134492576122283936e-02 -8.829733729362487793e-02 -3.245639055967330933e-02 -3.112406730651855469e-01 8.384757488965988159e-02 -1.465193927288055420e-01 -3.046942055225372314e-01 3.164545297622680664e-01 5.795258283615112305e-02 -3.425601422786712646e-01 -9.280037879943847656e-02 -2.795012891292572021e-01 -9.698292613029479980e-02 -1.704933308064937592e-02 2.205438762903213501e-01 -2.688363194465637207e-01 1.867249310016632080e-01
-3.010047078132629395e-01 -1.155306920409202576e-01 -5.980429798364639282e-02 -3.298375606536865234e-01 -2.355367541313171387e-01 2.698977105319499969e-02 -8.270516246557235718e-02 -4.458640515804290771e-02 -1.992646455764770508e-01 -1.168419122695922852e-01 8.189341984689235687e-03 -6.760194152593612671e-02 -7.109118252992630005e-02 -1.986658722162246704e-01 8.138380199670791626e-02 2.100350558757781982e-01 2.649928629398345947e-01 -1.371828466653823853e-01 -1.678136549890041351e-02 1.798141449689865112e-01 2.296225875616073608e-01 -1.436433643102645874e-01 -1.623472571372985840e-01 3.429204523563385010e-01 -3.042705170810222626e-02 -6.306684762239456177e-02 -1.286651752889156342e-02 -2.336703240871429443e-01 9.695558808743953705e-03 -5.124065279960632324e-02 -3.562370240688323975e-01 1.926884502172470093e-01
-2.695835530757904053e-01 -1.161149293184280396e-01 2.464229986071586609e-02 -2.219164818525314331e-01 -2.420631051063537598e-01 -9.418838471174240112e-02 -1.208359822630882263e-01 -4.141985625028610229e-02 -2.697964608669281006e-01 -6.476899981498718262e-02 8.825022727251052856e-02 -9.994817897677421570e-03 -7.821112871170043945e-02 -1.260566562414169312e-01 1.033218726515769958e-01 1.739230453968048096e-01 2.641827762126922607e-01 -1.059608682990074158e-01 5.828654766082763672e-02 4.385012388229370117e-02 2.508489191532135010e-01 -2.242032587528228760e-01 1.327130049467086792e-01 3.598130047321319580e-01 -1.227504108101129532e-02 -3.406210988759994507e-02 -1.195230707526206970e-01 -2.432188987731933594e-01 8.204991370439529419e-02 -1.091471221297979355e-02 -4.339101016521453857e-01 1.261264234781265259e-01
-1.749110966920852661e-01 -4.652753472328186035e-02 1.416243314743041992e-01 3.388110175728797913e-02 -6.099389120936393738e-02 -3.195073455572128296e-02 1.775701642036437988e-01 1.558716595172882080e-01 -1.101618446409702301e-02 2.236022353172302246e-01 -8.167951554059982300e-02 1.273149847984313965e-01 1.141748484224081039e-02 -1.052245721220970154e-01 1.837004274129867554e-01 -1.945128291845321655e-01 2.049587965011596680e-01 1.880961656570434570e-01 -2.067065834999084473e-01 -7.655220478773117065e-02 -5.842643231153488159e-02 -3.395082652568817139e-01 -3.935360163450241089e-02 1.974909007549285889e-01 7.822789251804351807e-02 9.487624466419219971e-02 -2.660742402076721191e-01 -1.710647344589233398e-01 -1.286637187004089355e-01 -3.236494362354278564e-01 -3.869463205337524414e-01 2.413849234580993652e-01
-2.485414445400238037e-01 -2.385414093732833862e-01 9.722197055816650391e-02 2.058450132608413696e-01 9.192198514938354492e-02 2.828978374600410461e-02 -2.816510796546936035e-01 4.172307625412940979e-02 -2.033037841320037842e-01 1.794174686074256897e-02 -1.135306525975465775e-02 1.927170753479003906e-01 -1.162976399064064026e-02 -7.219648361206054688e-02 1.842673718929290771e-01 -5.850017070770263672e-02 8.946584165096282959e-02 -7.137964665889739990e-02 3.864740207791328430e-02 7.717678695917129517e-02 2.192440256476402283e-02 -2.061475813388824463e-01 1.108511760830879211e-01 4.185286462306976318e-01 -1.222227215766906738e-01 -3.761349990963935852e-02 -2.836989760398864746e-01 -1.630508340895175934e-02 8.693088777363300323e-03 8.812084048986434937e-02 -3.166040480136871338e-01 4.017106592655181885e-01
1.752145886421203613e-01 -1.361276507377624512e-01 2.159268260002136230e-01 1.828179806470870972e-01 -1.828430294990539551e-01 1.021250113844871521e-01 1.537920236587524414e-01 2.521736733615398407e-02 2.199598588049411774e-03 7.392418384552001953e-02 -5.781494826078414917e-02 3.332263529300689697e-01 -1.054167896509170532e-01 -3.663653135299682617e-01 6.778550893068313599e-02 1.409489959478378296e-01 3.935798704624176025e-01 -1.183574199676513672e-01 -3.354218974709510803e-02 4.516027122735977173e-02 -1.575590521097183228e-01 -6.294701993465423584e-02 1.090984791517257690e-01 1.898714154958724976e-01 -6.726597994565963745e-02 -1.156144887208938599e-01 -2.775709033012390137e-01 -7.155179511755704880e-03 -2.447958737611770630e-01 8.734754519537091255e-04 -2.454944401979446411e-01 -2.211855351924896240e-01
1.475463658571243286e-01 -1.204334944486618042e-01 2.390520423650741577e-01 2.127525061368942261e-01 -2.397698462009429932e-01 2.148585617542266846e-01 8.057987689971923828e-02 -1.046203970909118652e-01 5.862079560756683350e-02 1.797561049461364746e-01 -3.037433922290802002e-01 2.039295583963394165e-01 -6.075638905167579651e-02 -3.356490135192871094e-01 -5.322353541851043701e-02 2.535055577754974365e-01 1.742949038743972778e-01 8.495931513607501984e-03 6.327202916145324707e-02 -1.892337203025817871e-02 -2.522684037685394287e-01 -8.432792872190475464e-02 2.476393878459930420e-01 1.864958107471466064e-01 -6.592863798141479492e-02 -5.407689511775970459e-02 -1.148852258920669556e-01 -1.120858192443847656e-01 -2.831620872020721436e-01 -6.470603495836257935e-02 -1.814692765474319458e-01 -1.875586956739425659e-01
-1.749052703380584717e-01 -5.918057262897491455e-02 6.166316941380500793e-02 5.866541340947151184e-02 -1.218267455697059631e-01 1.097288429737091064e-01 -1.707335710525512695e-01 8.468765020370483398e-02 -1.835040599107742310e-01 1.120124831795692444e-01 1.155946403741836548e-02 1.249386817216873169e-01 1.636362671852111816e-01 -1.336431354284286499e-01 6.915503740310668945e-02 2.233117520809173584e-01 5.576772615313529968e-02 1.115846335887908936e-01 9.408158063888549805e-02 1.768528819084167480e-01 2.222169935703277588e-02 1.047366783022880554e-01 1.681574136018753052e-01 3.019415028393268585e-02 1.015123948454856873e-01 -1.228965520858764648e-01 5.191599950194358826e-03 -5.141181871294975281e-02 -5.022956132888793945e-01 -1.535601168870925903e-01 -5.777779817581176758e-01 -8.766194805502891541e-03
2.190795987844467163e-01 -9.135942906141281128e-02 -3.114197030663490295e-02 -3.089775443077087402e-01 -2.460873425006866455e-01 7.736437767744064331e-02 -3.996434435248374939e-02 2.128645628690719604e-01 -1.844879388809204102e-01 8.945536613464355469e-02 -2.223693877458572388e-01 2.864269316196441650e-01 7.165793329477310181e-02 -9.999022632837295532e-02 -7.632002700120210648e-03 2.596437036991119385e-01 4.366121590137481689e-01 -4.068935662508010864e-02 -7.259338349103927612e-02 -5.279260873794555664e-02 3.394312039017677307e-02 1.476135477423667908e-02 -3.105326183140277863e-02 1.504478603601455688e-01 2.082825824618339539e-02 3.326157107949256897e-02 -1.755978167057037354e-01 -1.587341725826263428e-01 -3.363968431949615479e-01 -1.227373406291007996e-01 -1.434089839458465576e-01 -2.143807560205459595e-01
-8.873634040355682373e-02 -1.049676388502120972e-01 8.615911751985549927e-02 -7.863271236419677734e-02 -3.006727993488311768e-01 3.370146453380584717e-02 -1.570826619863510132e-01 -6.747289746999740601e-02 2.370750904083251953e-02 -3.098038136959075928e-01 -4.531872868537902832e-01 1.264803558588027954e-01 -1.965071111917495728e-01 -2.280620187520980835e-01 1.326325833797454834e-01 8.781678974628448486e-02 1.483469456434249878e-01 -8.181109279394149780e-02 -4.902604222297668457e-02 -5.394450947642326355e-02 -1.737205833196640015e-01 1.119395047426223755e-01 -3.812956437468528748e-02 2.277079075574874878e-01 -2.320423275232315063e-01 6.441070139408111572e-02 -2.596913278102874756e-01 -9.356137365102767944e-02 3.673222288489341736e-02 -6.014242023229598999e-02 -3.780767321586608887e-01 2.766128815710544586e-02
-2.401063144207000732e-01 -1.565509289503097534e-02 1.192260906100273132e-01 2.049901708960533142e-02 -2.779293060302734375e-01 1.917434781789779663e-01 -7.552242279052734375e-02 -3.408344835042953491e-02 7.872652262449264526e-02 2.246730923652648926e-01 -1.511835902929306030e-01 -5.441753193736076355e-02 4.050533473491668701e-02 -2.557162940502166748e-01 -1.545944996178150177e-02 -1.558811366558074951e-01 2.262477278709411621e-01 -3.891048133373260498e-01 1.321012526750564575e-01 -7.248811423778533936e-02 1.950943320989608765e-01 -1.586240828037261963e-01 -2.301008552312850952e-01 1.371232420206069946e-01 -2.451868057250976562e-01 3.051630221307277679e-02 -6.684677302837371826e-02 -3.245945572853088379e-01 6.743356585502624512e-02 -1.603862494230270386e-01 -2.572911083698272705e-01 -7.010096311569213867e-02
-1.801871806383132935e-01 3.526908159255981445e-02 -5.958397313952445984e-02 -6.754992902278900146e-02 -8.868107199668884277e-02 7.453449815511703491e-02 -1.641080677509307861e-01 9.452535212039947510e-02 -1.379052996635437012e-01 -1.182365696877241135e-02 1.604687720537185669e-01 2.190046161413192749e-01 1.566843390464782715e-01 -2.666402161121368408e-01 9.267920255661010742e-02 2.445164471864700317e-01 3.229342103004455566e-01 -3.032233417034149170e-01 -2.251632362604141235e-01 1.223627999424934387e-01 2.794265747070312500e-02 -1.839932501316070557e-01 -6.788697093725204468e-02 1.736016124486923218e-01 -5.660613253712654114e-02 -2.116365283727645874e-01 -3.830747678875923157e-02 3.379540890455245972e-02 4.644210636615753174e-02 -1.666680127382278442e-01 -4.856736660003662109e-01 -6.552298367023468018e-02
-2.543047368526458740e-01 -2.439903616905212402e-01 -6.384453177452087402e-02 -1.057341396808624268e-01 -2.082865834236145020e-01 7.203844934701919556e-02 4.188302904367446899e-02 -6.040498614311218262e-02 -1.496715098619461060e-01 3.333134576678276062e-02 1.258594542741775513e-01 -8.866801857948303223e-03 1.243828982114791870e-01 -6.114404276013374329e-02 -4.845325276255607605e-02 1.310064792633056641e-01 1.022041658870875835e-03 -4.577585756778717041e-01 1.163694858551025391e-01 1.009889766573905945e-01 2.531344294548034668e-01 -3.308476805686950684e-01 1.894917190074920654e-01 -5.685079097747802734e-02 -1.446263939142227173e-01 2.144217342138290405e-01 -3.129795491695404053e-01 -1.588333398103713989e-01 -1.119066476821899414e-01 2.154609709978103638e-01 -1.694898605346679688e-01 6.857411563396453857e-02
-5.517800524830818176e-02 5.668048188090324402e-02 2.384054213762283325e-01 6.843936443328857422e-02 -2.388302981853485107e-01 1.144113838672637939e-01 1.525783631950616837e-02 -2.882442250847816467e-02 -1.388873904943466187e-01 1.736417226493358612e-02 -2.779144942760467529e-01 1.414787769317626953e-01 -1.456405073404312134e-01 -1.621593087911605835e-01 -2.462221495807170868e-02 4.148738682270050049e-01 1.687728613615036011e-01 -6.715805828571319580e-02 1.044025719165802002e-01 7.196768373250961304e-02 -1.412503272294998169e-01 -7.200010865926742554e-02 -2.626831233501434326e-01 2.729370594024658203e-01 4.973074048757553101e-02 -1.574353724718093872e-01 3.119565779343247414e-03 -1.711432188749313354e-01 -2.270083874464035034e-01 1.959282457828521729e-01 -2.974161505699157715e-01 -2.670362293720245361e-01
6.786189973354339600e-02 -3.851359942927956581e-03 1.691431701183319092e-01 -9.530260413885116577e-02 -2.276323884725570679e-01 -2.685210704803466797e-01 -5.333390831947326660e-02 5.139819160103797913e-02 5.364296957850456238e-02 -7.589834183454513550e-02 -1.945899575948715210e-01 -9.737227112054824829e-02 -1.470036953687667847e-01 -2.392497211694717407e-01 2.318586222827434540e-02 -2.554889954626560211e-02 9.028892032802104950e-03 -1.208575442433357239e-01 1.351478397846221924e-01 1.164299398660659790e-01 -2.890172898769378662e-01 -1.215983033180236816e-01 3.343698382377624512e-01 -9.449387341737747192e-02 -1.252741068601608276e-01 -8.456225693225860596e-02 -1.882865428924560547e-01 -1.968249380588531494e-01 -2.643239796161651611e-01 1.968564093112945557e-01 -4.306319952011108398e-01 1.886741966009140015e-01
-1.685236096382141113e-01 -2.220643162727355957e-01 1.192321702837944031e-01 9.880243241786956787e-02 -1.885319203138351440e-01 7.073599845170974731e-03 -2.795201539993286133e-01 2.115327864885330200e-01 -1.056221947073936462e-01 1.507667899131774902e-01 -1.221253722906112671e-01 2.169867455959320068e-01 2.845448255538940430e-01 -4.136190563440322876e-02 2.525349259376525879e-01 1.378065496683120728e-01 2.574069797992706299e-01 -2.423342019319534302e-01 -5.949223786592483521e-02 7.311721146106719971e-02 5.184132978320121765e-02 -2.978985905647277832e-01 -6.132414191961288452e-02 -6.604832410812377930e-02 7.459199428558349609e-02 4.193850234150886536e-02 -2.075225561857223511e-01 -2.274740189313888550e-01 -6.243863701820373535e-02 -2.009418308734893799e-01 -3.140952885150909424e-01 4.783320240676403046e-03
4.953294619917869568e-02 -8.126375824213027954e-02 1.120229586958885193e-01 -1.180798187851905823e-01 -3.131548464298248291e-01 2.627280056476593018e-01 -2.224447429180145264e-01 1.354805678129196167e-01 -2.139341682195663452e-01 -1.216334328055381775e-01 -3.703226447105407715e-01 3.105323612689971924e-01 2.856287062168121338e-01 -9.168563783168792725e-02 -7.801081985235214233e-02 8.650866150856018066e-02 1.431551724672317505e-01 3.894854336977005005e-02 1.181702390313148499e-01 1.653885841369628906e-01 -1.143036037683486938e-01 -7.623114436864852905e-02 -9.688048809766769409e-02 2.570227384567260742e-01 1.189970746636390686e-01 -1.262363195419311523e-01 -1.713718324899673462e-01 -2.745102941989898682e-01 -1.212365776300430298e-01 -7.419679313898086548e-02 -6.114084739238023758e-03 1.382713466882705688e-01
2.018460258841514587e-02 1.220102328807115555e-02 2.034679753705859184e-03 -1.791236102581024170e-01 -8.069965988397598267e-02 -8.806680887937545776e-02 1.240553632378578186e-01 -1.687671244144439697e-01 -7.890719920396804810e-02 3.984426707029342651e-02 -3.537136316299438477e-01 1.426082700490951538e-01 -1.137153282761573792e-01 -1.273685097694396973e-01 -1.423092442564666271e-03 9.504702687263488770e-02 -2.833257243037223816e-02 3.409841656684875488e-02 -3.594392240047454834e-01 -6.205058470368385315e-02 -1.758878529071807861e-01 -3.622185289859771729e-01 2.924995124340057373e-01 1.350448727607727051e-01 -2.353829741477966309e-01 -8.334875851869583130e-02 -3.275845944881439209e-01 1.639006286859512329e-02 -7.093354314565658569e-02 1.725865751504898071e-01 -3.338616192340850830e-01 2.453477680683135986e-02
-1.367330998182296753e-01 -3.042558133602142334e-01 3.163038790225982666e-01 1.811836957931518555e-01 -2.958107292652130127e-01 1.369838267564773560e-01 -4.732120037078857422e-02 -1.424782127141952515e-01 -1.229955628514289856e-01 7.432987540960311890e-02 -1.985761374235153198e-01 -9.671955555677413940e-02 -1.514590680599212646e-01 -8.040598779916763306e-02 1.311966311186552048e-02 -7.513816654682159424e-02 1.574990451335906982e-01 -5.944616720080375671e-02 -1.307210028171539307e-01 1.182543188333511353e-01 -2.284604907035827637e-01 -1.823018342256546021e-01 -2.923184931278228760e-01 -2.884287759661674500e-02 -8.945400267839431763e-02 1.742307692766189575e-01 -2.091335803270339966e-01 -1.903645545244216919e-01 -2.813798785209655762e-01 -1.893648207187652588e-01 -2.052546739578247070e-01 -1.255667358636856079e-01
3.064678907394409180e-01 2.992381108924746513e-03 2.585055530071258545e-01 -1.929835975170135498e-01 -1.090274825692176819e-01 2.772078290581703186e-02 -4.244811087846755981e-02 2.281618304550647736e-02 5.569982528686523438e-02 1.009454056620597839e-01 3.622953593730926514e-02 3.474770784378051758e-01 -6.593815982341766357e-02 -2.521847188472747803e-01 -1.873707473278045654e-01 4.166384786367416382e-02 2.548679336905479431e-02 -7.203732430934906006e-02 1.426656246185302734e-01 7.128845900297164917e-02 2.101779282093048096e-01 -1.179504916071891785e-01 -1.470766216516494751e-01 -7.230174541473388672e-02 -3.801518380641937256e-01 8.543998748064041138e-02 -2.582337558269500732e-01 9.144686907529830933e-02 -2.701356410980224609e-01 1.614023894071578979e-01 -2.968102991580963135e-01 1.291718930006027222e-01
-8.656918257474899292e-02 5.361002683639526367e-02 3.288419246673583984e-01 -1.136136874556541443e-01 -2.276866137981414795e-01 1.115355826914310455e-02 -1.554747819900512695e-01 1.490464806556701660e-01 -1.284615844488143921e-01 1.614158898591995239e-01 -4.070292040705680847e-02 1.490034759044647217e-01 1.913210451602935791e-01 -2.239919034764170647e-03 1.287513878196477890e-02 1.158718112856149673e-02 1.865406632423400879e-01 6.366826593875885010e-02 2.796921506524085999e-02 6.246064230799674988e-02 -2.399315387010574341e-01 -5.165030434727668762e-02 -1.449052840471267700e-01 -8.109324425458908081e-02 -6.626348197460174561e-02 2.081550657749176025e-01 4.368843883275985718e-02 -9.098608046770095825e-02 -5.106816887855529785e-01 1.519769579172134399e-01 -4.390252530574798584e-01 -3.198363631963729858e-02
-1.560917776077985764e-02 2.444369047880172729e-01 -1.886732578277587891e-01 -7.844496518373489380e-02 -5.118326097726821899e-02 7.918922603130340576e-02 -2.923555076122283936e-01 -1.233293935656547546e-01 1.538420021533966064e-01 1.899139396846294403e-02 -5.168857052922248840e-02 2.250276058912277222e-01 1.261019730009138584e-03 -1.888590902090072632e-01 1.546344608068466187e-01 1.841999739408493042e-01 -1.440283507108688354e-01 2.433965355157852173e-01 -2.257825136184692383e-01 6.422603875398635864e-02 9.023654274642467499e-03 -5.101437121629714966e-02 2.987203299999237061e-01 1.337786614894866943e-01 -1.552295684814453125e-01 -4.164471477270126343e-02 -3.183702230453491211e-01 -1.052761375904083252e-01 -8.791809529066085815e-02 1.406661421060562134e-01 -4.261986315250396729e-01 1.596773713827133179e-01
2.515458874404430389e-02 -8.154023438692092896e-02 1.143792569637298584e-01 -1.090250834822654724e-01 5.517169833183288574e-03 1.366362273693084717e-01 -1.353372037410736084e-01 -3.022148460149765015e-02 -7.864780724048614502e-02 -7.553182542324066162e-02 -2.301601171493530273e-01 5.179287865757942200e-02 3.347222879528999329e-02 -4.166961312294006348e-01 1.152525469660758972e-01 2.650129199028015137e-01 1.607249379158020020e-01 1.226232014596462250e-02 2.267013043165206909e-01 3.282253742218017578e-01 1.224361658096313477e-01 -3.999094367027282715e-01 1.048425883054733276e-01 1.510778516530990601e-01 1.516833342611789703e-02 8.091670274734497070e-02 -2.505896389484405518e-01 1.222519576549530029e-01 3.724389895796775818e-02 2.637885510921478271e-01 -1.380925923585891724e-01 1.886794120073318481e-01
2.400644868612289429e-02 -1.379761993885040283e-01 7.106585800647735596e-02 -1.134125590324401855e-01 -1.744228303432464600e-01 -1.768506318330764771e-01 1.002789139747619629e-01 3.452489972114562988e-01 -1.164519879966974258e-02 -5.104379728436470032e-02 -1.940118372440338135e-01 1.178756803274154663e-01 -1.838176101446151733e-01 -1.576798111200332642e-01 6.121335085481405258e-03 3.143730461597442627e-01 9.227462112903594971e-02 -7.893832772970199585e-02 -3.055956773459911346e-02 1.468704789876937866e-01 -2.201358824968338013e-01 -1.170065775513648987e-01 2.623097896575927734e-01 3.780295252799987793e-01 -3.209056332707405090e-02 2.224006950855255127e-01 -8.446393907070159912e-02 -2.825194895267486572e-01 -1.551411002874374390e-01 -1.216396018862724304e-01 -2.677853703498840332e-01 2.437555603682994843e-02
-1.089861467480659485e-01 1.278480142354965210e-01 1.803592592477798462e-01 -1.748479343950748444e-02 -1.717046718113124371e-03 1.351976841688156128e-01 -2.324088215827941895e-01 7.388777285814285278e-02 -6.576886028051376343e-02 3.679048269987106323e-02 1.016381606459617615e-01 1.116891577839851379e-01 5.686154961585998535e-02 -4.957431554794311523e-01 1.161936521530151367e-01 -4.385004565119743347e-02 -2.916103601455688477e-02 -4.821319089387543499e-05 -7.356704771518707275e-02 -1.171315312385559082e-01 -1.408871561288833618e-01 -1.851460784673690796e-01 -9.565278142690658569e-02 1.219726875424385071e-01 2.782227843999862671e-02 1.130235716700553894e-01 -8.660235255956649780e-02 8.150071650743484497e-02 -6.702236086130142212e-02 9.247010946273803711e-02 -4.483229815959930420e-01 4.779338240623474121e-01
2.385278493165969849e-01 -2.262973487377166748e-01 5.677594617009162903e-02 -1.505988687276840210e-01 -2.919073998928070068e-01 6.708890199661254883e-02 1.209308579564094543e-01 1.545343697071075439e-01 -5.816309526562690735e-02 -2.533969283103942871e-02 -5.388315767049789429e-02 3.091931939125061035e-01 -3.247572481632232666e-02 -1.033584251999855042e-01 9.189843386411666870e-02 3.280438482761383057e-01 3.369987010955810547e-01 -6.497064977884292603e-02 8.220624178647994995e-03 -2.136009000241756439e-02 -7.980436086654663086e-02 -4.144093766808509827e-02 -7.956071943044662476e-02 1.254932880401611328e-01 1.420562863349914551e-01 5.450795404613018036e-03 -2.849686145782470703e-01 -6.242824345827102661e-02 -3.468084633350372314e-01 -1.331870257854461670e-02 -2.968210279941558838e-01 -2.123722434043884277e-01
-2.198714315891265869e-01 -1.314536631107330322e-01 1.518363654613494873e-01 -1.191370114684104919e-01 1.867674291133880615e-01 4.124011695384979248e-01 1.871531009674072266e-01 1.066234037280082703e-01 -7.044582813978195190e-02 -2.121699005365371704e-01 -9.485685080289840698e-02 1.704362034797668457e-02 4.005321301519870758e-03 -1.761842966079711914e-01 8.930080384016036987e-02 8.571735024452209473e-02 1.614541560411453247e-01 -6.211689487099647522e-02 1.767564564943313599e-01 -2.296089380979537964e-02 -1.609305292367935181e-01 -2.819051444530487061e-01 5.090712010860443115e-02 3.326878696680068970e-02 -3.275355994701385498e-01 -2.021781951189041138e-01 -1.624917536973953247e-01 -2.209776788949966431e-01 -2.911508977413177490e-01 -1.718329787254333496e-01 -1.484661251306533813e-01 9.818147122859954834e-02
6.763675808906555176e-02 -7.304601371288299561e-02 1.892714500427246094e-01 -1.205771490931510925e-01 -4.911400377750396729e-02 2.095548808574676514e-01 -1.846348941326141357e-01 -3.143188059329986572e-01 -9.694401174783706665e-02 -1.552122384309768677e-01 7.683750987052917480e-02 2.167793661355972290e-01 -3.504691272974014282e-02 -2.307785898447036743e-01 -1.047414690256118774e-01 1.711308807134628296e-01 1.103697493672370911e-01 -2.557237148284912109e-01 -9.654225409030914307e-02 -8.022314868867397308e-03 7.235510647296905518e-02 -1.420873403549194336e-01 -2.245192527770996094e-01 3.412947058677673340e-01 -3.478578925132751465e-01 1.333997845649719238e-01 1.282024085521697998e-01 -1.067160665988922119e-01 -5.012959241867065430e-02 3.631219267845153809e-02 -3.593365252017974854e-01 2.303179539740085602e-02
2.053738981485366821e-01 -3.043592572212219238e-01 -1.305563896894454956e-01 -2.996126748621463776e-02 -3.424658477306365967e-01 1.967230737209320068e-01 7.748809456825256348e-02 -6.990738958120346069e-02 5.741079151630401611e-02 2.118924409151077271e-01 3.351436927914619446e-02 1.610216349363327026e-01 -1.542562097311019897e-01 -9.748277813196182251e-02 2.305383682250976562e-01 4.444538801908493042e-02 2.514688968658447266e-01 -2.009409368038177490e-01 -1.575474441051483154e-01 2.097933888435363770e-01 -1.581773720681667328e-02 -3.816622495651245117e-02 3.455065190792083740e-02 3.031656891107559204e-02 7.443170994520187378e-02 6.130029261112213135e-02 -3.604376912117004395e-01 -1.256365794688463211e-02 -3.022416234016418457e-01 2.098805159330368042e-01 -2.132678031921386719e-01 1.420609354972839355e-01
7.526219356805086136e-03 -9.803210943937301636e-02 9.603426605463027954e-02 -2.527833217754960060e-03 -3.877260982990264893e-01 -1.178260520100593567e-01 -5.473769828677177429e-02 -4.906051233410835266e-02 -1.830054819583892822e-01 5.647490173578262329e-02 -8.325476944446563721e-02 3.363907039165496826e-01 -4.138734638690948486e-01 7.067864388227462769e-02 3.297277167439460754e-02 1.486620604991912842e-01 8.197136968374252319e-02 -8.842513710260391235e-02 8.556350320577621460e-02 6.620428711175918579e-02 1.561834067106246948e-01 -1.377710253000259399e-01 1.195405647158622742e-01 1.507156044244766235e-01 4.537686705589294434e-03 -1.680557802319526672e-02 -4.632489681243896484e-01 -5.413173139095306396e-02 1.773184351623058319e-02 -1.156725883483886719e-01 -3.421830534934997559e-01 1.804991392418742180e-03
-1.643352359533309937e-01 -1.648944616317749023e-01 -2.924561873078346252e-02 -2.317037582397460938e-01 1.341755269095301628e-03 4.484356194734573364e-02 -6.617892533540725708e-02 -8.989492058753967285e-02 6.370872259140014648e-03 1.474400982260704041e-02 -4.975176230072975159e-02 -6.011122092604637146e-02 -8.317922800779342651e-02 -1.520513445138931274e-01 1.289438158273696899e-01 2.373442351818084717e-01 2.754579782485961914e-01 -1.753351837396621704e-01 -1.283717453479766846e-01 -8.410441130399703979e-02 5.729010701179504395e-02 -6.326262354850769043e-01 -3.560189157724380493e-02 1.799661815166473389e-01 -2.816351950168609619e-01 2.138049751520156860e-01 -1.446237415075302124e-01 -1.078941300511360168e-01 -6.382326036691665649e-02 1.408752333372831345e-02 -1.730140596628189087e-01 -9.124141931533813477e-02
-2.983242832124233246e-02 -1.691694855690002441e-01 -7.085467129945755005e-02 -4.465102031826972961e-02 -2.037924230098724365e-01 -6.885867565870285034e-02 -1.582183837890625000e-01 -9.467875957489013672e-02 1.060711219906806946e-01 -1.488538384437561035e-01 -3.135809898376464844e-01 8.401380479335784912e-02 -2.910852432250976562e-01 -4.410514980554580688e-02 1.362381279468536377e-01 -6.090354546904563904e-02 1.687344461679458618e-01 -2.118980437517166138e-01 -7.629746198654174805e-02 1.563632190227508545e-01 -1.441887170076370239e-01 1.553555577993392944e-01 5.854470655322074890e-02 1.886700689792633057e-01 -3.876838982105255127e-01 -1.607605963945388794e-01 -2.240946888923645020e-01 -1.185273155570030212e-01 -2.135210186243057251e-01 -1.210243254899978638e-01 -3.771416544914245605e-01 7.060750573873519897e-02
-2.677401602268218994e-01 -1.047169044613838196e-01 -1.188451610505580902e-02 -2.962034642696380615e-01 -2.561332881450653076e-01 3.876798599958419800e-02 -2.507907152175903320e-02 -1.695492267608642578e-01 -2.097683697938919067e-01 -8.292847871780395508e-02 -9.012230485677719116e-02 -9.278186410665512085e-02 2.973669208586215973e-02 -9.059181809425354004e-02 5.380858480930328369e-02 2.084516733884811401e-01 2.182003557682037354e-01 -9.346840530633926392e-02 6.349952518939971924e-02 1.232708320021629333e-01 2.920375466346740723e-01 -2.483747154474258423e-01 -9.004528075456619263e-02 3.830028772354125977e-01 -7.568393833935260773e-03 -3.311781585216522217e-02 -2.291613444685935974e-02 -2.239857912063598633e-01 5.060571059584617615e-02 -1.281925588846206665e-01 -3.563946485519409180e-01 1.863562464714050293e-01
1.619450747966766357e-02 -1.312728524208068848e-01 2.100284993648529053e-01 -3.266134113073348999e-02 -2.071385383605957031e-01 2.563179284334182739e-02 -7.368669658899307251e-02 -4.446916282176971436e-02 3.100499212741851807e-01 3.720962628722190857e-02 -5.667975917458534241e-02 2.864076197147369385e-01 1.477541625499725342e-01 -2.750381529331207275e-01 -3.070855438709259033e-01 -1.157994791865348816e-01 3.008979558944702148e-02 6.758343428373336792e-02 -1.024130508303642273e-01 1.090930625796318054e-01 -1.447639614343643188e-01 -8.579882234334945679e-02 1.311725676059722900e-01 -9.848394244909286499e-02 -2.160905301570892334e-01 2.145540714263916016e-01 -2.279591709375381470e-01 -2.466509044170379639e-01 -3.256579935550689697e-01 -2.315261662006378174e-01 -2.194394320249557495e-01 4.452367126941680908e-02
2.521564662456512451e-01 -1.877437978982925415e-01 1.009517312049865723e-01 -1.709771007299423218e-01 -8.794841170310974121e-02 6.276465952396392822e-02 -3.572632074356079102e-01 7.995144277811050415e-02 1.815856248140335083e-02 1.599145382642745972e-01 5.516449362039566040e-02 4.082238674163818359e-02 -2.572874426841735840e-01 -1.574130505323410034e-01 -8.336815983057022095e-02 -1.078923884779214859e-02 -1.130013540387153625e-01 -2.124292850494384766e-01 -9.482388198375701904e-02 1.945714652538299561e-01 -8.110465109348297119e-02 -7.900396734476089478e-02 1.963184028863906860e-01 1.244284585118293762e-01 -2.083845585584640503e-01 1.661879569292068481e-01 -2.169535607099533081e-01 1.696514040231704712e-01 -3.332204818725585938e-01 2.632305920124053955e-01 -2.612028717994689941e-01 1.426628977060317993e-01
6.157001107931137085e-02 -1.020122244954109192e-01 1.984684467315673828e-01 1.582835316658020020e-01 -2.235502302646636963e-01 -7.480392605066299438e-02 -5.289541929960250854e-02 -1.240599527955055237e-01 1.016931701451539993e-02 9.760210663080215454e-02 2.962831258773803711e-01 5.034106224775314331e-02 1.592040956020355225e-01 -2.740142941474914551e-01 -3.365619853138923645e-02 -1.689477413892745972e-01 -7.326005399227142334e-02 -1.319057680666446686e-02 1.370111387223005295e-02 2.055096253752708435e-02 -2.460482567548751831e-01 -1.395203173160552979e-01 9.263824671506881714e-03 3.546001911163330078e-01 3.485712036490440369e-02 -9.051137417554855347e-02 -3.113004267215728760e-01 -4.431121647357940674e-01 -1.207164861261844635e-02 -1.886280626058578491e-02 -3.161141872406005859e-01 -4.969219118356704712e-02
2.361910939216613770e-01 -3.902262821793556213e-02 2.763827890157699585e-02 1.961570084095001221e-01 -2.451484650373458862e-01 3.262250125408172607e-01 -1.074677333235740662e-01 -5.904827639460563660e-02 -1.289992034435272217e-01 1.302479654550552368e-01 -3.392071723937988281e-01 3.856058418750762939e-01 9.464924782514572144e-02 -5.471004545688629150e-02 -3.855989873409271240e-02 5.246026813983917236e-02 3.891699761152267456e-02 1.139315441250801086e-01 1.167784407734870911e-01 1.235274225473403931e-01 -2.914462089538574219e-01 4.466830939054489136e-02 -6.365685909986495972e-02 2.809300422668457031e-01 -5.949456617236137390e-02 3.872167691588401794e-02 -2.693793475627899170e-01 -1.831829696893692017e-01 -2.355554699897766113e-01 -6.864839792251586914e-02 -2.996737882494926453e-02 1.509482711553573608e-01
-2.099757315590977669e-03 3.987387940287590027e-02 1.102364957332611084e-01 -1.500303950160741806e-02 -1.946628093719482422e-01 -7.561665773391723633e-02 6.786380708217620850e-02 1.589070260524749756e-01 8.918255916796624660e-04 -3.120881505310535431e-03 -3.561938405036926270e-01 1.026507988572120667e-01 -6.057441234588623047e-03 2.948164008557796478e-02 -9.614316746592521667e-03 4.226828217506408691e-01 2.264577448368072510e-01 -1.436356455087661743e-01 2.223893068730831146e-02 -1.258320510387420654e-01 -3.402052074670791626e-02 -1.657467931509017944e-01 -2.780345380306243896e-01 1.632039546966552734e-01 8.747642487287521362e-02 -1.348811089992523193e-01 -1.754944324493408203e-01 -1.695820093154907227e-01 -3.670023381710052490e-01 1.949169933795928955e-01 -3.072430789470672607e-01 -1.489479392766952515e-01
2.248424142599105835e-01 -2.867357730865478516e-01 -5.784706771373748779e-02 -1.963854879140853882e-01 -1.803670078516006470e-01 2.223040014505386353e-01 2.813154086470603943e-02 -7.941123843193054199e-02 2.097466029226779938e-02 -8.262073993682861328e-02 -1.207680776715278625e-01 2.881681621074676514e-01 -1.325135827064514160e-01 -1.209532916545867920e-01 -2.458651214838027954e-01 1.974399015307426453e-02 5.197126865386962891e-01 -1.063179671764373779e-01 1.535319834947586060e-01 -1.759325563907623291e-01 -5.214013904333114624e-02 -6.246969103813171387e-02 1.003918349742889404e-01 -6.994758546352386475e-02 -1.668395549058914185e-01 -8.779647946357727051e-02 -5.381799116730690002e-02 6.614459306001663208e-02 -2.527644336223602295e-01 5.249717086553573608e-02 -1.828359216451644897e-01 1.947652697563171387e-01
-4.596910625696182251e-02 -1.332758069038391113e-01 5.102038010954856873e-02 -5.611129850149154663e-02 1.321593075990676880e-01 3.415043950080871582e-01 -8.233476430177688599e-02 -2.583407163619995117e-01 -2.035991400480270386e-01 -1.608330756425857544e-01 1.111930832266807556e-01 2.014150619506835938e-01 -1.071168780326843262e-01 -8.646478503942489624e-02 -8.421108126640319824e-02 1.483367979526519775e-01 1.728733628988265991e-01 -1.985996663570404053e-01 -1.760057359933853149e-01 8.051360398530960083e-02 3.249389678239822388e-02 -3.634236752986907959e-01 -1.109038814902305603e-01 2.949431240558624268e-01 -2.681180536746978760e-01 1.837373226881027222e-01 6.923639029264450073e-02 -1.655288636684417725e-01 -2.324100285768508911e-01 1.430597305297851562e-01 -2.149173766374588013e-01 2.727353945374488831e-02
-2.171918898820877075e-01 -8.441459387540817261e-02 1.596114337444305420e-01 6.181598454713821411e-02 -4.265795461833477020e-03 1.979751735925674438e-01 -2.947227060794830322e-01 -1.726233512163162231e-01 -7.411064207553863525e-02 1.385192275047302246e-01 -1.602317690849304199e-01 2.140814810991287231e-02 8.503888547420501709e-02 -2.742827534675598145e-01 -1.286569400690495968e-03 -9.814362041652202606e-03 3.956320285797119141e-01 -4.031004011631011963e-01 2.392095476388931274e-01 -1.111290603876113892e-01 8.522792905569076538e-02 -9.640537947416305542e-02 -2.368434965610504150e-01 1.874967068433761597e-01 -1.996281445026397705e-01 5.651883780956268311e-02 -1.368020027875900269e-01 -6.030502170324325562e-02 -1.135574275394901633e-04 -8.921777456998825073e-02 -2.246770709753036499e-01 -8.324158191680908203e-02
1.358377337455749512e-01 -6.651604920625686646e-02 1.578198969364166260e-01 -6.904739886522293091e-02 -1.872203685343265533e-02 3.089679181575775146e-01 -4.996680095791816711e-02 1.610145159065723419e-02 6.580282747745513916e-02 -2.300832867622375488e-01 2.890374697744846344e-02 4.168634116649627686e-01 3.291607797145843506e-01 3.705225884914398193e-02 -2.718868851661682129e-02 4.180439189076423645e-02 -4.879905283451080322e-02 -1.270155236124992371e-02 2.078079134225845337e-01 4.747520759701728821e-02 -1.683980077505111694e-01 -5.443881731480360031e-03 -6.697106361389160156e-02 1.601766943931579590e-01 6.440517026931047440e-04 2.394294142723083496e-01 -3.335185721516609192e-02 -2.977141439914703369e-01 -5.908537656068801880e-02 8.894316107034683228e-02 -3.333359360694885254e-01 3.587456941604614258e-01
3.368478640913963318e-02 -1.569345295429229736e-01 9.176147729158401489e-02 -2.177356630563735962e-01 -2.760536670684814453e-01 -1.657208800315856934e-01 -2.467546164989471436e-01 -1.347345113754272461e-01 1.067027822136878967e-01 2.492232946678996086e-03 -9.238745272159576416e-02 1.020034495741128922e-02 1.466065552085638046e-02 -1.067629754543304443e-01 -1.842118613421916962e-02 -3.899770081043243408e-01 3.235435187816619873e-01 -1.296739429235458374e-01 -7.272579520940780640e-02 -5.127701908349990845e-02 -1.805274337530136108e-01 -1.787196844816207886e-01 3.856370970606803894e-02 6.743748486042022705e-02 -7.410878688097000122e-02 1.625482738018035889e-01 -7.086657732725143433e-02 -7.992506027221679688e-02 9.608972072601318359e-02 3.739877939224243164e-01 -3.916664421558380127e-01 7.632070034742355347e-02
-2.831289730966091156e-02 -1.786642521619796753e-01 8.593648672103881836e-03 -9.392721205949783325e-02 -4.917584061622619629e-01 1.965998560190200806e-01 3.278456628322601318e-02 8.907631039619445801e-02 -1.106996610760688782e-01 -5.795503407716751099e-02 -4.691718146204948425e-03 4.433958232402801514e-02 -2.129904329776763916e-01 -2.575711011886596680e-01 -9.760660678148269653e-02 1.304817348718643188e-01 -1.967779248952865601e-01 2.374805323779582977e-02 -2.001671344041824341e-01 -1.015436276793479919e-01 2.063887715339660645e-01 -8.004847168922424316e-02 3.168185055255889893e-01 9.174556285142898560e-02 -4.496470838785171509e-02 1.650264859199523926e-01 -8.912294358015060425e-02 2.755607664585113525e-02 -4.019680917263031006e-01 1.297218203544616699e-01 -2.054974883794784546e-01 8.354884386062622070e-02
-3.238940238952636719e-02 -6.996769458055496216e-02 1.108050569891929626e-01 2.753628492355346680e-01 -4.095056951045989990e-01 2.689753472805023193e-01 -2.044458538293838501e-01 -1.280537396669387817e-01 -1.425998955965042114e-01 7.397370785474777222e-02 -1.046087816357612610e-01 1.746006906032562256e-01 1.159984171390533447e-01 -1.070220954716205597e-02 4.941027238965034485e-02 1.229681912809610367e-02 -6.223732233047485352e-02 -1.074572950601577759e-01 8.863166719675064087e-02 -4.334074037615209818e-04 3.934748098254203796e-02 -3.518570959568023682e-01 2.123015820980072021e-01 -4.152571037411689758e-02 1.352267619222402573e-02 1.037701442837715149e-01 -1.639591157436370850e-01 -3.911738470196723938e-02 -4.087532460689544678e-01 1.886520087718963623e-01 -2.881142795085906982e-01 -6.204594671726226807e-02
-1.947317868471145630e-01 1.421120911836624146e-01 3.199833631515502930e-01 -9.093291312456130981e-02 -2.630264312028884888e-02 -6.400694698095321655e-02 1.089760684408247471e-03 -7.333146780729293823e-02 -3.508797585964202881e-01 -2.225868962705135345e-02 -4.132836684584617615e-02 1.049106717109680176e-01 1.136745512485504150e-01 -3.860895037651062012e-01 1.295683979988098145e-01 1.337894201278686523e-01 1.257968544960021973e-01 -3.236199319362640381e-01 -1.254558749496936798e-02 6.432491540908813477e-02 6.522288918495178223e-02 -9.363911300897598267e-02 6.618598848581314087e-02 3.014598786830902100e-01 -1.356461346149444580e-01 -1.620043516159057617e-01 -3.927264362573623657e-02 -1.868722438812255859e-01 8.188786357641220093e-02 -4.339597746729850769e-02 -3.953778743743896484e-01 -9.436707943677902222e-02
-1.865040510892868042e-01 -1.700575798749923706e-01 3.674444854259490967e-01 7.693861424922943115e-02 -3.979366272687911987e-02 2.001158148050308228e-01 -1.575334519147872925e-01 -3.891617059707641602e-01 5.330193415284156799e-02 9.123905748128890991e-02 -1.294286102056503296e-01 3.416225612163543701e-01 -2.327614128589630127e-01 -2.264716774225234985e-01 2.388577461242675781e-01 -3.594880551099777222e-02 8.218504488468170166e-02 2.288218289613723755e-01 5.062283575534820557e-02 3.603427857160568237e-02 -8.873230963945388794e-02 -1.387395262718200684e-01 -1.374379396438598633e-01 7.522836327552795410e-02 -2.154751420021057129e-01 5.090050399303436279e-02 -1.128743309527635574e-02 -1.666884124279022217e-01 -7.840637117624282837e-02 -6.466408818960189819e-02 -2.504668235778808594e-01 6.626481562852859497e-02
-1.208237092941999435e-02 -7.902155816555023193e-02 -3.760914504528045654e-02 -1.482035368680953979e-01 -1.648573577404022217e-01 -2.171552553772926331e-02 -2.817928791046142578e-01 1.745840013027191162e-01 -1.840038895606994629e-01 -1.342483460903167725e-01 -2.843596637248992920e-01 -2.926029562950134277e-01 1.426702141761779785e-01 -1.487639546394348145e-01 1.198328509926795959e-01 -1.163242980837821960e-01 2.554219365119934082e-01 -1.755995303392410278e-01 6.488055735826492310e-02 -1.252106726169586182e-01 1.530197262763977051e-01 -2.161968946456909180e-01 7.500678300857543945e-02 8.955185115337371826e-02 -2.654626369476318359e-01 -2.624179050326347351e-02 -1.891248673200607300e-01 -5.591377243399620056e-02 -1.966236233711242676e-01 2.001551538705825806e-02 -3.364301621913909912e-01 2.861748933792114258e-01
-1.895268708467483521e-01 -1.507393866777420044e-01 -1.781022846698760986e-01 -1.271650940179824829e-01 2.169317938387393951e-02 6.172855943441390991e-02 5.810925364494323730e-02 7.874384522438049316e-02 -2.833302617073059082e-01 -1.547902673482894897e-01 -2.091466039419174194e-01 -1.644443869590759277e-01 9.809141606092453003e-02 -1.852513700723648071e-01 -1.097058802843093872e-01 1.424435377120971680e-01 2.342415153980255127e-01 -2.228130549192428589e-01 2.752070687711238861e-02 -7.713226974010467529e-02 1.268059462308883667e-01 -3.479847311973571777e-01 2.657932341098785400e-01 9.216229617595672607e-02 -8.976621180772781372e-02 -2.548648975789546967e-02 -2.511949837207794189e-01 8.818637579679489136e-03 -1.306292414665222168e-01 -4.708520323038101196e-02 -4.530380964279174805e-01 6.616994738578796387e-02
1.064224448055028915e-02 6.015197932720184326e-02 3.123894631862640381e-01 -3.129089176654815674e-01 1.596408337354660034e-01 2.942296564579010010e-01 -1.276885271072387695e-01 6.949412822723388672e-02 3.930856939405202866e-03 4.083066061139106750e-02 -2.354873269796371460e-01 1.107210367918014526e-01 -1.639172583818435669e-01 -2.652371823787689209e-01 3.737003728747367859e-02 1.044045612215995789e-01 -7.757004350423812866e-02 1.202788501977920532e-01 1.718717813491821289e-01 9.738772362470626831e-02 -2.093792706727981567e-02 -8.370974659919738770e-02 5.618432164192199707e-02 1.596688628196716309e-01 -4.633378982543945312e-01 6.949131190776824951e-02 -2.875253260135650635e-01 -1.736748367547988892e-01 1.006344566121697426e-03 -1.089538559317588806e-01 -1.386633962392807007e-01 1.720983982086181641e-01
2.300142347812652588e-01 1.136526986956596375e-01 1.154578030109405518e-01 -1.266638040542602539e-01 -1.732130944728851318e-01 -3.018704354763031006e-01 -1.547754108905792236e-01 -1.757469475269317627e-01 5.288528278470039368e-02 -9.960676729679107666e-02 -2.142259031534194946e-01 -1.556561514735221863e-02 -1.130464076995849609e-01 -2.578324377536773682e-01 -1.696979440748691559e-02 1.549757570028305054e-01 1.032148953527212143e-03 -5.179578810930252075e-02 -9.196229279041290283e-02 -1.154871657490730286e-01 -1.365610212087631226e-01 -2.454706132411956787e-01 2.488481849431991577e-01 -6.111377105116844177e-02 2.027571201324462891e-02 -1.672143936157226562e-01 -1.236488595604896545e-01 -1.533152610063552856e-01 6.378477904945611954e-03 1.933950632810592651e-01 -5.402981042861938477e-01 2.900795638561248779e-02
6.382219493389129639e-02 -1.663948297500610352e-01 -4.756834823638200760e-03 2.299022078514099121e-01 -3.325465619564056396e-01 2.506136596202850342e-01 -1.226550713181495667e-01 1.816697269678115845e-01 -2.544301189482212067e-02 -5.114796385169029236e-02 -3.237279653549194336e-01 1.949303299188613892e-01 5.894784256815910339e-02 -1.647104173898696899e-01 1.072467397898435593e-02 6.910753995180130005e-02 8.370402455329895020e-02 -3.872651234269142151e-02 1.031279861927032471e-01 8.486191928386688232e-02 -1.817571073770523071e-01 -1.140543669462203979e-01 -1.002598255872726440e-01 4.583974182605743408e-01 -1.046542301774024963e-01 -1.102085132151842117e-02 -3.462733626365661621e-01 -3.285380452871322632e-02 -8.893587510101497173e-04 2.351639978587627411e-02 8.335002511739730835e-02 2.832597494125366211e-01
1.452606618404388428e-01 -5.185141786932945251e-02 4.352718889713287354e-01 1.547740250825881958e-01 -3.724867850542068481e-02 2.574586570262908936e-01 5.583162233233451843e-02 8.923172019422054291e-03 -2.093695662915706635e-02 -1.257396303117275238e-02 3.479842841625213623e-02 2.217276245355606079e-01 1.423427909612655640e-01 -8.330146968364715576e-02 -1.591256111860275269e-01 9.196460992097854614e-02 1.505475044250488281e-01 1.016938127577304840e-03 -1.199584230780601501e-01 1.963477134704589844e-01 -2.959416508674621582e-01 -2.054507285356521606e-01 1.170705705881118774e-01 7.439713925123214722e-02 1.893867272883653641e-03 2.124418020248413086e-01 -1.691388934850692749e-01 -2.492930740118026733e-01 -4.627862274646759033e-01 3.853001445531845093e-02 -5.560106784105300903e-02 -2.642396651208400726e-02
2.379118353128433228e-01 -3.668194711208343506e-01 -1.016074270009994507e-01 -1.725179404020309448e-01 -5.479840096086263657e-03 1.533343642950057983e-01 9.108138084411621094e-02 -5.907406564801931381e-03 2.716833911836147308e-02 4.708157852292060852e-02 -2.693130970001220703e-01 2.985175251960754395e-01 7.674322277307510376e-02 -3.850505650043487549e-01 -1.851164102554321289e-01 2.239304631948471069e-01 1.077224463224411011e-01 -1.519510596990585327e-01 -8.508435636758804321e-02 -2.425795644521713257e-01 9.647955745458602905e-02 -2.173763811588287354e-01 -3.213860094547271729e-02 -4.947297275066375732e-02 -3.389982134103775024e-02 2.783030569553375244e-01 -8.003058284521102905e-02 -6.375312060117721558e-02 -1.636170148849487305e-01 1.464488655328750610e-01 -8.240051567554473877e-02 1.697698682546615601e-01
-3.568560630083084106e-02 -2.979955170303583145e-03 1.518544405698776245e-01 -7.523399591445922852e-02 -1.338271051645278931e-01 2.757149040699005127e-01 -2.562844157218933105e-01 1.352230757474899292e-01 -8.211734890937805176e-02 1.353282332420349121e-01 1.618035457795485854e-05 6.853344291448593140e-02 6.496048718690872192e-02 -2.027098536491394043e-01 1.113478243350982666e-01 3.322331607341766357e-01 8.588312566280364990e-02 1.422504521906375885e-02 -1.436828821897506714e-01 -1.245322823524475098e-01 6.152596324682235718e-02 2.849880419671535492e-02 -1.510706990957260132e-01 -3.269684314727783203e-02 1.507674306631088257e-01 1.471682339906692505e-01 2.408637702465057373e-01 -1.482638269662857056e-01 -3.445748686790466309e-01 -5.357873067259788513e-02 -5.248572230339050293e-01 2.397905662655830383e-02
1.835108101367950439e-01 5.212274193763732910e-02 1.358635276556015015e-01 1.830723732709884644e-01 -6.918398290872573853e-02 -1.390267629176378250e-02 1.183029562234878540e-01 -9.266995638608932495e-02 -1.793645769357681274e-01 2.319557964801788330e-01 -8.527404814958572388e-02 3.261066973209381104e-01 1.804863065481185913e-01 -3.133672773838043213e-01 -3.563223034143447876e-02 -3.875875845551490784e-02 8.115772902965545654e-02 9.443661570549011230e-02 1.090335939079523087e-02 4.396383464336395264e-02 -2.757958471775054932e-01 -7.482536882162094116e-02 1.605080217123031616e-01 2.413020133972167969e-01 8.240266144275665283e-02 -2.090365439653396606e-01 4.013011604547500610e-02 -4.269751310348510742e-01 -1.291929930448532104e-01 -6.491837650537490845e-02 -3.325692415237426758e-01 4.255013912916183472e-02
8.903583139181137085e-02 -2.684403583407402039e-02 3.537370637059211731e-02 -1.041542440652847290e-01 -1.870621228590607643e-03 2.593601942062377930e-01 -2.270941734313964844e-01 8.577663451433181763e-03 -6.820861995220184326e-02 -1.951053440570831299e-01 -5.693666636943817139e-03 2.303856164216995239e-01 -1.283267587423324585e-01 -2.257473170757293701e-01 -2.864656150341033936e-01 4.422776028513908386e-02 3.698332905769348145e-01 -2.398654371500015259e-01 -1.620808988809585571e-01 -7.766531407833099365e-02 1.203018352389335632e-01 -1.119799986481666565e-01 -2.657150626182556152e-01 3.704625070095062256e-01 -1.490060240030288696e-01 1.666040159761905670e-02 -8.155992627143859863e-02 -1.023473124951124191e-02 -7.176161557435989380e-02 1.509499102830886841e-01 -3.041909337043762207e-01 4.337312281131744385e-02
2.419613003730773926e-01 2.472956839483231306e-04 1.535845696926116943e-01 3.474705219268798828e-01 -1.336194872856140137e-01 -1.775074899196624756e-01 -8.749175071716308594e-02 5.486324056982994080e-02 -7.174667716026306152e-02 -7.685169577598571777e-02 -1.764638349413871765e-03 2.137947380542755127e-01 2.290963381528854370e-02 -3.869347870349884033e-01 1.890950202941894531e-01 2.336377650499343872e-01 3.591521382331848145e-01 -4.828654695302248001e-03 1.351562291383743286e-01 4.546513315290212631e-03 -2.506779730319976807e-01 -5.118859559297561646e-02 5.442800745368003845e-02 1.692388951778411865e-01 -9.153091162443161011e-02 2.078751847147941589e-02 -1.943641304969787598e-01 -1.318227052688598633e-01 -2.453525811433792114e-01 1.113723218441009521e-01 -2.375563234090805054e-01 -4.884725809097290039e-02
1.359476428478956223e-02 -1.469269581139087677e-02 1.581721752882003784e-01 -2.154508978128433228e-01 4.745486006140708923e-02 1.842761337757110596e-01 1.131636574864387512e-01 -3.115822076797485352e-01 5.448017641901969910e-02 -3.153386712074279785e-01 9.070755913853645325e-03 4.544122889637947083e-02 1.021568626165390015e-01 -2.728922069072723389e-01 6.751938164234161377e-02 -1.027678847312927246e-01 6.737871468067169189e-02 -1.632395982742309570e-01 -3.592208027839660645e-02 3.009679317474365234e-01 -5.093811452388763428e-02 -3.402867168188095093e-02 -1.409023255109786987e-01 2.881727740168571472e-02 -1.796898096799850464e-01 1.252605766057968140e-01 -2.179637551307678223e-01 -4.372030794620513916e-01 -2.653585374355316162e-01 -5.988954752683639526e-02 -2.048405557870864868e-01 1.655057072639465332e-01
8.766478858888149261e-03 1.189413145184516907e-01 1.007008701562881470e-01 -1.932114511728286743e-01 -3.063302934169769287e-01 2.284988909959793091e-01 9.756533056497573853e-02 -6.913278996944427490e-02 2.119410783052444458e-01 1.861725449562072754e-01 -1.207534894347190857e-01 2.372162789106369019e-01 -1.903257220983505249e-01 6.644023209810256958e-02 -3.076041489839553833e-02 -2.269974797964096069e-01 1.819791793823242188e-01 -2.847459400072693825e-03 1.845727711915969849e-01 2.889535203576087952e-02 4.842712078243494034e-03 4.418027400970458984e-02 5.813242867588996887e-02 -2.193744480609893799e-02 -2.359927073121070862e-02 -2.704066410660743713e-02 -2.465476244688034058e-01 -9.879036992788314819e-02 -2.974924445152282715e-01 1.680560559034347534e-01 -5.077930092811584473e-01 -1.188176795840263367e-01
-1.196805313229560852e-01 6.110422685742378235e-02 -6.295870244503021240e-02 -3.270735964179039001e-02 3.532634675502777100e-02 2.169970571994781494e-01 -4.580467566847801208e-02 4.367959499359130859e-02 -1.453753262758255005e-01 -3.345174342393875122e-02 -1.454472541809082031e-01 2.532823979854583740e-01 -7.076537609100341797e-02 -3.595291078090667725e-01 2.602498829364776611e-01 1.800718158483505249e-01 -5.140614137053489685e-02 1.086141616106033325e-01 3.341754972934722900e-01 -2.341042459011077881e-01 -1.815770119428634644e-01 -2.699157893657684326e-01 -1.474175006151199341e-01 -5.294816568493843079e-02 -1.495128422975540161e-01 2.489099949598312378e-01 -3.689582645893096924e-02 1.567157357931137085e-02 -1.732247173786163330e-01 3.614441677927970886e-02 -3.916482031345367432e-01 2.619734965264797211e-02
-1.251245141029357910e-01 -7.175561785697937012e-02 4.628291644621640444e-04 -4.289400298148393631e-03 -2.037743479013442993e-01 -6.120283505879342556e-04 -2.405951172113418579e-01 1.600808054208755493e-01 -1.110526397824287415e-01 -1.648141294717788696e-01 -2.819190621376037598e-01 -1.102572381496429443e-01 1.674238741397857666e-01 -2.189335525035858154e-01 1.026673894375562668e-02 -1.661223620176315308e-01 2.408235520124435425e-01 -9.757550060749053955e-02 1.495893299579620361e-01 -2.003045231103897095e-01 1.222798228263854980e-01 -1.281148046255111694e-01 5.113352090120315552e-02 2.349807620048522949e-01 -3.778741061687469482e-01 -9.145610034465789795e-02 -2.477551698684692383e-01 -7.320153713226318359e-02 -5.992898344993591309e-02 1.560153067111968994e-01 -3.466137945652008057e-01 1.848354637622833252e-01
-6.313092261552810669e-02 1.423867046833038330e-01 2.531151771545410156e-01 -2.079588025808334351e-01 -1.452583968639373779e-01 2.718019783496856689e-01 4.677511751651763916e-02 -2.189278453588485718e-01 -3.924459964036941528e-02 -1.001467406749725342e-01 -4.982824996113777161e-02 1.069701835513114929e-01 -3.769638761878013611e-02 -3.684177100658416748e-01 -1.610591076314449310e-02 1.810151189565658569e-01 6.697841733694076538e-02 -7.098872214555740356e-02 1.086804121732711792e-01 6.402894109487533569e-02 7.754845917224884033e-02 8.288185298442840576e-02 -1.045254170894622803e-01 4.198063910007476807e-02 -3.916358947753906250e-01 6.761246919631958008e-02 -1.126916892826557159e-02 -2.506501376628875732e-01 3.591525182127952576e-02 -1.681750267744064331e-01 -4.707838892936706543e-01 6.736933439970016479e-02
1.867181807756423950e-01 -1.094020828604698181e-01 2.428859174251556396e-01 2.881149016320705414e-02 -3.021701872348785400e-01 2.677991986274719238e-02 7.872602343559265137e-02 -6.395196076482534409e-03 3.017310285940766335e-03 1.591652780771255493e-01 -3.065020442008972168e-01 3.688687086105346680e-01 -1.092908754944801331e-01 -2.000132799148559570e-01 -1.238716170191764832e-01 3.136144578456878662e-01 9.690623730421066284e-02 -1.672258079051971436e-01 1.160985697060823441e-02 4.215462878346443176e-02 9.607327170670032501e-03 -7.250812649726867676e-02 1.733173877000808716e-01 1.670286655426025391e-01 -1.399493776261806488e-03 -1.486088335514068604e-01 -7.864473015069961548e-02 -4.518085718154907227e-02 -1.586059331893920898e-01 -2.769760787487030029e-01 -3.662180304527282715e-01 -7.230788469314575195e-02
2.412226945161819458e-01 -1.581350266933441162e-01 1.264431327581405640e-01 -2.306222021579742432e-01 -3.389851748943328857e-01 3.929787278175354004e-01 2.134679108858108521e-01 6.361118704080581665e-02 6.994916498661041260e-02 3.164317011833190918e-01 2.911262214183807373e-02 1.505355685949325562e-01 -6.205154582858085632e-02 1.712004840373992920e-02 -1.866692677140235901e-02 1.031559333205223083e-01 -3.395825251936912537e-02 -7.722640037536621094e-02 2.042626589536666870e-02 1.922903507947921753e-01 1.667454279959201813e-02 -1.743094623088836670e-01 -7.594569772481918335e-02 2.279570996761322021e-01 -3.036423027515411377e-01 -7.142028212547302246e-02 -1.859077066183090210e-01 -3.280758857727050781e-02 -1.951387077569961548e-01 1.970072537660598755e-01 -1.714864224195480347e-01 -1.134405359625816345e-01
2.139423042535781860e-01 -1.249994244426488876e-02 9.176977723836898804e-02 -9.207600727677345276e-03 -2.282315194606781006e-01 1.427522301673889160e-01 -5.836170748807489872e-04 -1.451116800308227539e-01 -3.866963833570480347e-02 -1.098261252045631409e-01 9.553705342113971710e-03 3.648560941219329834e-01 3.326695859432220459e-01 -9.157107025384902954e-02 1.372917443513870239e-01 -5.525753367692232132e-03 3.095108568668365479e-01 -3.920155577361583710e-03 2.455866038799285889e-01 -1.783270947635173798e-02 -1.275905407965183258e-02 -1.225239336490631104e-01 -5.973659083247184753e-02 3.443624824285507202e-02 -1.126720681786537170e-01 -3.729831576347351074e-01 -4.061350226402282715e-02 -1.575004905462265015e-01 -9.054280072450637817e-02 -7.609481364488601685e-02 -2.023518085479736328e-01 3.971947431564331055e-01
-5.841246992349624634e-02 6.025719642639160156e-02 1.289873421192169189e-01 1.491945534944534302e-01 -4.043103158473968506e-01 2.087928652763366699e-01 1.461410820484161377e-01 8.990737050771713257e-02 -1.434178799390792847e-01 2.580003440380096436e-01 -1.858685612678527832e-01 1.229766309261322021e-01 2.523422241210937500e-01 -3.931715488433837891e-01 8.846551924943923950e-02 6.121260300278663635e-02 1.119126155972480774e-01 2.757308781147003174e-01 -2.252943068742752075e-01 -3.153213066980242729e-03 4.832239821553230286e-03 -7.090735435485839844e-02 -3.332233289256691933e-03 1.712675988674163818e-01 8.017650246620178223e-02 1.530820876359939575e-02 -5.950308963656425476e-02 -2.095481157302856445e-01 -1.031344085931777954e-01 1.454379260540008545e-01 -2.725111246109008789e-01 1.305468529462814331e-01
1.408764533698558807e-02 -1.040211841464042664e-01 8.147601038217544556e-04 -1.172943264245986938e-01 -2.738263905048370361e-01 -2.648620307445526123e-02 -3.321945071220397949e-01 -1.608196347951889038e-01 -2.541771531105041504e-01 -1.735384315252304077e-01 -1.834084838628768921e-01 1.358819752931594849e-01 -7.344385236501693726e-02 -5.253962427377700806e-02 -1.523607876151800156e-02 9.130819141864776611e-02 -2.166000604629516602e-01 -2.041780203580856323e-01 3.793923649936914444e-03 2.148756980895996094e-01 -2.806985974311828613e-01 1.866766363382339478e-01 3.139052167534828186e-02 1.616737693548202515e-01 8.715198189020156860e-02 9.447259455919265747e-02 -1.490562558174133301e-01 -7.199102640151977539e-02 -2.009328752756118774e-01 1.170253008604049683e-01 -4.739799201488494873e-01 -3.968856856226921082e-02
-1.059158742427825928e-01 7.179694715887308121e-03 -1.825104840099811554e-02 2.298800274729728699e-02 -9.873909503221511841e-02 -2.624194510281085968e-02 -2.085998505353927612e-01 -9.892399609088897705e-02 -9.697048366069793701e-02 7.543175667524337769e-02 -1.739649325609207153e-01 3.407455682754516602e-01 5.779624357819557190e-02 -1.996000409126281738e-01 -1.381718670018017292e-03 -1.587202996015548706e-01 -1.089807525277137756e-01 1.267406344413757324e-01 -4.426923021674156189e-02 4.362165331840515137e-01 -2.379522472620010376e-01 -2.737261950969696045e-01 1.276457607746124268e-01 6.559956818819046021e-02 -8.080804720520973206e-03 -3.057085536420345306e-02 -1.528011709451675415e-01 1.037674173712730408e-01 -6.116896867752075195e-03 3.294726014137268066e-01 -4.188911616802215576e-01 5.280042439699172974e-02
1.297010779380798340e-01 1.736647076904773712e-02 4.149724915623664856e-02 2.132626026868820190e-01 -1.904301196336746216e-01 1.218076795339584351e-01 1.847489178180694580e-01 2.728896215558052063e-02 -7.232224941253662109e-02 9.409125149250030518e-02 -1.559620946645736694e-01 2.713049948215484619e-01 -2.229297310113906860e-01 4.254994913935661316e-02 1.888356506824493408e-01 3.191351890563964844e-01 9.868923574686050415e-02 5.695277452468872070e-02 -1.946977525949478149e-01 2.716394662857055664e-01 1.141376271843910217e-01 -1.552194058895111084e-01 -1.749264821410179138e-02 2.044345885515213013e-01 -3.010458126664161682e-02 1.222970113158226013e-01 -1.830606460571289062e-01 -1.688767075538635254e-01 7.812467962503433228e-02 3.258641064167022705e-01 -3.929304480552673340e-01 -1.377934217453002930e-02
-3.317924439907073975e-01 6.223757192492485046e-02 9.424767643213272095e-02 -1.500905752182006836e-01 4.405294731259346008e-02 4.073128476738929749e-02 1.385616362094879150e-01 -4.901675879955291748e-02 1.476592421531677246e-01 -6.227224320173263550e-02 -2.121072560548782349e-01 -2.241301089525222778e-01 2.564129233360290527e-02 -1.222856268286705017e-01 2.148873358964920044e-01 1.474820226430892944e-01 2.205920815467834473e-01 -1.055229678750038147e-01 1.766565740108489990e-01 -6.235703453421592712e-02 -2.245121151208877563e-01 -3.562648892402648926e-01 -7.546421885490417480e-02 2.465060055255889893e-01 -2.595408558845520020e-01 1.791716665029525757e-01 -3.598846867680549622e-02 -2.415849119424819946e-01 -2.212110441178083420e-03 6.574396044015884399e-02 -3.461910784244537354e-01 -5.481721460819244385e-02
7.646704465150833130e-02 5.032768473029136658e-02 3.725772500038146973e-01 1.214249283075332642e-01 -1.387513130903244019e-01 2.521920949220657349e-02 -1.926274150609970093e-01 4.089869186282157898e-02 -6.738416850566864014e-02 8.410807698965072632e-02 -9.165527671575546265e-02 1.092168018221855164e-01 1.219800040125846863e-01 7.003386970609426498e-03 7.103477418422698975e-02 -2.331584692001342773e-02 1.079805865883827209e-01 9.390234202146530151e-02 1.847075112164020538e-02 2.374568134546279907e-01 -1.244406402111053467e-01 -3.333775699138641357e-01 -4.079165309667587280e-02 -8.823122084140777588e-02 5.638589337468147278e-02 1.285301595926284790e-01 4.359631240367889404e-02 7.568810135126113892e-02 -4.942053258419036865e-01 1.692582517862319946e-01 -4.606854617595672607e-01 3.476247563958168030e-02
1.244243606925010681e-01 -4.449195042252540588e-02 -1.353885792195796967e-02 1.064041405916213989e-01 -3.216342628002166748e-01 7.763835042715072632e-02 -4.917963221669197083e-02 -1.224713474512100220e-01 -1.793720871210098267e-01 2.167464047670364380e-01 -1.820563822984695435e-01 1.841797381639480591e-01 2.022031322121620178e-02 -5.799068212509155273e-01 6.690173596143722534e-02 1.599059551954269409e-01 2.150165149942040443e-03 -8.946202695369720459e-02 1.456760317087173462e-01 1.065848246216773987e-01 -4.185154289007186890e-02 -2.369934916496276855e-01 8.795330673456192017e-02 2.399787306785583496e-02 -1.942501664161682129e-01 -2.503569610416889191e-02 -2.688286304473876953e-01 -1.219748333096504211e-01 1.337734889239072800e-02 -1.131717115640640259e-01 -1.271537989377975464e-01 -2.639935910701751709e-01
1.110236793756484985e-01 -9.868589788675308228e-02 1.025625541806221008e-01 -1.361556500196456909e-01 -4.461112990975379944e-02 7.822249084711074829e-02 -3.825536668300628662e-01 3.388458117842674255e-02 -2.247527092695236206e-01 3.524711355566978455e-02 -2.176936864852905273e-01 3.493403643369674683e-02 -6.568043678998947144e-02 -2.105028927326202393e-01 -7.489553093910217285e-02 -1.445452123880386353e-01 -1.161168888211250305e-01 -7.621103525161743164e-02 8.623946458101272583e-02 1.977331191301345825e-01 -9.302961081266403198e-02 -4.432599246501922607e-01 2.013696581125259399e-01 1.066805571317672729e-01 -1.991926431655883789e-01 -5.324405431747436523e-02 -2.976571321487426758e-01 -3.390952050685882568e-01 6.893530488014221191e-02 2.414075471460819244e-02 -1.940079629421234131e-01 -7.625461369752883911e-02
-1.643423587083816528e-01 -1.529400497674942017e-01 5.142366886138916016e-02 -1.053792610764503479e-01 -9.898014366626739502e-02 1.957078427076339722e-01 -7.194527983665466309e-02 -2.454309016466140747e-01 1.113255620002746582e-01 2.312589436769485474e-02 -1.477639526128768921e-01 1.345697343349456787e-01 -1.057098060846328735e-01 1.743045076727867126e-02 1.490622460842132568e-01 -1.135774180293083191e-01 3.879350125789642334e-01 8.169669657945632935e-02 -6.654207408428192139e-02 3.063176572322845459e-01 1.147798374295234680e-01 -1.694801896810531616e-01 -2.000226639211177826e-02 -1.939000934362411499e-02 5.476109683513641357e-02 2.835324704647064209e-01 -3.058262765407562256e-01 -2.035183832049369812e-02 -2.229767441749572754e-01 -2.896317243576049805e-01 -3.354505300521850586e-01 -3.613349795341491699e-02
-1.703272461891174316e-01 -3.511797785758972168e-01 2.471818178892135620e-01 -1.841323226690292358e-01 -4.045625627040863037e-01 -1.291481703519821167e-01 -2.352908998727798462e-01 6.091086193919181824e-02 5.778804793953895569e-02 1.764721423387527466e-01 -1.812878549098968506e-01 -9.407345950603485107e-02 -7.409756630659103394e-02 -1.229397803544998169e-01 1.679535359144210815e-01 1.703864187002182007e-01 3.362413346767425537e-01 5.832250695675611496e-03 -1.011601090431213379e-01 4.784834757447242737e-02 1.692849546670913696e-01 -1.814790368080139160e-01 -7.530899345874786377e-02 9.265162050724029541e-02 -2.378848046064376831e-01 -2.489318884909152985e-02 -1.026079133152961731e-01 -1.552338749170303345e-01 -1.295797675848007202e-01 -7.997520267963409424e-02 -1.496524512767791748e-01 -1.425255984067916870e-01
2.745502293109893799e-01 -1.745932735502719879e-02 -6.198656186461448669e-02 -5.018484592437744141e-02 -1.146898642182350159e-01 4.008461162447929382e-02 1.661375313997268677e-01 -2.884458303451538086e-01 -1.139331161975860596e-01 3.403926193714141846e-01 -1.030398234724998474e-01 8.694363385438919067e-02 -2.730198204517364502e-01 -6.788050755858421326e-03 -5.379229411482810974e-02 -1.324608805589377880e-03 5.789550766348838806e-02 -2.179990261793136597e-01 1.481672823429107666e-01 -1.376269459724426270e-01 -2.924546040594577789e-02 -3.226654231548309326e-01 1.485171467065811157e-01 3.381854593753814697e-01 -8.907799609005451202e-03 -1.320320814847946167e-01 -1.553125232458114624e-01 -5.889965593814849854e-02 -1.316672265529632568e-01 3.099327981472015381e-01 -2.132034599781036377e-01 1.754114180803298950e-01
1.354963518679141998e-02 3.589789271354675293e-01 -5.391414463520050049e-02 -5.417590960860252380e-02 -1.579347699880599976e-01 -9.053941816091537476e-03 -3.065274357795715332e-01 -2.031205296516418457e-01 -2.435675114393234253e-01 1.167341023683547974e-01 -1.195658594369888306e-01 4.309390857815742493e-02 1.642849743366241455e-01 -1.800040900707244873e-01 8.270019665360450745e-03 -9.581455960869789124e-03 -2.298134714365005493e-01 -2.471066415309906006e-01 1.110022813081741333e-01 1.216279044747352600e-01 -2.339295297861099243e-02 -6.622762978076934814e-02 -1.445120293647050858e-02 4.340441524982452393e-02 1.046855151653289795e-01 1.407340820878744125e-02 -2.960026860237121582e-01 -8.278642594814300537e-02 -2.695573270320892334e-01 5.854154378175735474e-02 -4.669346511363983154e-01 9.191790968179702759e-02
-1.431618034839630127e-01 -1.064440906047821045e-01 -1.699746400117874146e-01 7.877118885517120361e-03 1.482083350419998169e-01 1.209940984845161438e-01 -1.744135469198226929e-02 -2.216494083404541016e-02 -9.389417618513107300e-02 3.934849798679351807e-02 -7.515366375446319580e-02 2.368913292884826660e-01 9.755768626928329468e-02 -1.047165095806121826e-01 1.453421264886856079e-01 6.704713404178619385e-02 4.850962385535240173e-02 -5.155941843986511230e-02 3.907550275325775146e-01 2.923991680145263672e-01 -2.404607981443405151e-01 -6.270801275968551636e-02 -2.975511252880096436e-01 -4.158104211091995239e-02 3.112386912107467651e-03 -9.533833712339401245e-02 6.037281826138496399e-02 -1.941031515598297119e-01 -2.308294326066970825e-01 1.006942465901374817e-01 -3.925889730453491211e-01 3.469903469085693359e-01
2.521830797195434570e-02 -1.988153010606765747e-01 1.374943852424621582e-01 -5.034532397985458374e-03 -3.276409208774566650e-01 3.463285416364669800e-02 -4.455234482884407043e-02 3.473944365978240967e-01 2.170468866825103760e-02 1.419634819030761719e-01 -7.829610258340835571e-02 -4.601257387548685074e-03 3.524160683155059814e-01 -1.821587979793548584e-01 2.233368754386901855e-01 2.331755161285400391e-01 1.779664903879165649e-01 -4.107504617422819138e-03 -1.516596227884292603e-01 2.944769859313964844e-01 -2.172719128429889679e-02 -1.753804981708526611e-01 -1.834752261638641357e-01 -2.376278489828109741e-02 -7.698184996843338013e-02 -1.840577274560928345e-01 4.291389137506484985e-03 -2.314068078994750977e-01 5.693045258522033691e-02 6.278065592050552368e-02 -2.970054149627685547e-01 1.601719111204147339e-01
-1.049832329154014587e-01 -6.535707414150238037e-02 -9.659291058778762817e-02 -2.914950549602508545e-01 -2.308054417371749878e-01 1.999247632920742035e-02 -8.701517246663570404e-03 7.540267705917358398e-02 -2.543500363826751709e-01 -1.722845435142517090e-01 -1.355634331703186035e-01 -1.416376233100891113e-01 -1.405672263354063034e-02 -1.795548200607299805e-01 1.127012073993682861e-01 3.456455841660499573e-02 3.647239506244659424e-01 -6.220147013664245605e-02 1.547734141349792480e-01 -6.887670606374740601e-02 3.271653652191162109e-01 -2.668301463127136230e-01 1.622484922409057617e-01 2.162429243326187134e-01 -1.334884762763977051e-01 8.573351055383682251e-02 -5.936647579073905945e-02 -7.225251197814941406e-02 -2.025611549615859985e-01 -1.547237765043973923e-02 -3.536784052848815918e-01 1.861223429441452026e-01
-3.794094920158386230e-02 9.696953743696212769e-02 -4.890049342066049576e-03 -1.117806807160377502e-01 -3.169858828186988831e-02 1.853497475385665894e-01 -2.677456736564636230e-01 -1.442858278751373291e-01 -1.721993982791900635e-01 -1.692007184028625488e-01 2.862484008073806763e-02 2.451166510581970215e-01 6.475760042667388916e-02 -2.373235970735549927e-01 -3.249343931674957275e-01 7.086024433374404907e-02 2.991890311241149902e-01 -2.955650687217712402e-01 -1.444162875413894653e-01 -6.341068446636199951e-02 5.955896805971860886e-03 -1.724544465541839600e-01 -2.210244834423065186e-01 4.160848259925842285e-01 -5.543281510472297668e-02 1.045918371528387070e-02 -8.460287749767303467e-02 6.329461466521024704e-04 -1.879706382751464844e-01 1.102705951780080795e-02 -2.407473921775817871e-01 3.481538966298103333e-02
6.561886519193649292e-02 9.092056751251220703e-02 2.896425873041152954e-02 -1.882034391164779663e-01 -4.119714349508285522e-02 1.204934120178222656e-01 -2.028662711381912231e-02 -5.591144040226936340e-02 -1.658525168895721436e-01 -9.975490719079971313e-02 1.725216209888458252e-01 6.284173578023910522e-02 1.473603863269090652e-02 -2.706856727600097656e-01 -2.508585155010223389e-01 1.736394912004470825e-01 3.109977245330810547e-01 -3.231087923049926758e-01 -1.485328972339630127e-01 -7.929597795009613037e-02 -1.746399700641632080e-01 -2.808994948863983154e-01 -1.599539667367935181e-01 2.374779731035232544e-01 -3.657436966896057129e-01 -8.969477564096450806e-02 1.477369852364063263e-02 -1.536855399608612061e-01 -1.086176335811614990e-01 2.980348654091358185e-02 -3.063312172889709473e-01 -2.541460283100605011e-02
-8.671776205301284790e-02 -5.400775000452995300e-02 -2.771217525005340576e-01 -1.485676467418670654e-01 5.624014139175415039e-02 -5.973862484097480774e-02 2.937038429081439972e-02 4.888239130377769470e-02 -1.749472469091415405e-01 1.892190799117088318e-02 2.608419060707092285e-01 1.497093141078948975e-01 6.098291277885437012e-02 -3.268247246742248535e-01 -9.537477046251296997e-02 2.684767246246337891e-01 2.499167770147323608e-01 -1.932565420866012573e-01 5.948248878121376038e-02 7.495502382516860962e-02 -2.516713440418243408e-01 -2.192775160074234009e-01 -1.761417686939239502e-01 1.429803818464279175e-01 -3.260945975780487061e-01 1.264639645814895630e-01 5.405725538730621338e-02 -2.005160599946975708e-01 -2.019064128398895264e-01 -7.543688267469406128e-02 -2.832224071025848389e-01 6.000418215990066528e-02
-7.922253571450710297e-03 -8.684678375720977783e-02 -4.564522951841354370e-02 3.471215069293975830e-02 -3.906769752502441406e-01 7.769998908042907715e-02 -1.320240944623947144e-01 -9.918659925460815430e-02 5.706660822033882141e-02 6.851286441087722778e-02 -1.409092545509338379e-01 3.822853863239288330e-01 -1.643001660704612732e-02 6.313811987638473511e-02 5.507184937596321106e-02 2.266104891896247864e-02 4.987286403775215149e-03 -1.286107599735260010e-01 3.606931492686271667e-02 -2.717194706201553345e-02 4.330053459852933884e-03 2.878397107124328613e-01 7.820050418376922607e-02 1.925861537456512451e-01 2.790245041251182556e-02 7.777640968561172485e-02 -2.964721918106079102e-01 -2.170481532812118530e-01 -3.883674144744873047e-01 1.469403803348541260e-01 -4.027514755725860596e-01 -1.667973212897777557e-02
7.400828599929809570e-02 -8.725199848413467407e-02 4.916887730360031128e-02 -8.048878610134124756e-02 8.327633887529373169e-02 3.972037881612777710e-02 5.673598498106002808e-03 -2.209090441465377808e-01 1.158680915832519531e-01 2.137787342071533203e-01 7.630448788404464722e-02 2.736497111618518829e-02 2.618917524814605713e-01 1.458582878112792969e-01 -1.106029674410820007e-01 -9.677931666374206543e-02 -1.609942875802516937e-02 -4.059001430869102478e-02 2.591254413127899170e-01 -7.434017956256866455e-02 -1.336242109537124634e-01 -1.692046225070953369e-01 -2.048592567443847656e-01 3.848491311073303223e-01 -7.097245752811431885e-02 3.583185374736785889e-01 -2.408637404441833496e-01 -2.965355515480041504e-01 -7.192472368478775024e-02 1.141434460878372192e-01 -3.596186935901641846e-01 7.390958070755004883e-02
2.537072300910949707e-01 -6.365381926298141479e-02 1.220242604613304138e-01 -1.787346154451370239e-01 -4.014746099710464478e-02 -1.049350574612617493e-01 -1.009969934821128845e-01 2.231392413377761841e-01 2.223770134150981903e-02 2.408253699541091919e-01 1.909843683242797852e-01 3.207272589206695557e-01 -2.123582512140274048e-01 -1.017382442951202393e-01 -4.123647231608629227e-03 -1.596455462276935577e-02 5.809899885207414627e-04 2.335554175078868866e-02 2.963446676731109619e-01 -2.940816245973110199e-02 -1.647671759128570557e-01 -3.323513269424438477e-01 -5.010420829057693481e-02 7.737361639738082886e-02 -2.671141624450683594e-01 3.216689452528953552e-02 -3.738518357276916504e-01 -5.273862183094024658e-02 -9.545589238405227661e-02 -5.335937440395355225e-02 -2.931244373321533203e-01 1.021437421441078186e-01
7.198601216077804565e-02 -2.994565963745117188e-01 -1.785828769207000732e-01 8.735037595033645630e-02 -3.836687207221984863e-01 9.649255312979221344e-03 -1.700195968151092529e-01 4.055896773934364319e-02 -3.089268691837787628e-02 1.047698259353637695e-01 -7.592122256755828857e-02 2.879169583320617676e-01 6.130424514412879944e-02 -1.429989337921142578e-01 -6.436090171337127686e-02 -6.632708478718996048e-03 1.338370889425277710e-01 -2.035716921091079712e-01 -1.183595508337020874e-01 1.072172671556472778e-01 -1.395343989133834839e-01 -8.637946099042892456e-02 3.226735591888427734e-01 1.679225116968154907e-01 -9.828045219182968140e-02 1.140718683600425720e-01 8.265621215105056763e-02 8.390298485755920410e-02 1.439330726861953735e-01 1.124715432524681091e-01 -4.758538603782653809e-01 1.354198306798934937e-01
3.757536113262176514e-01 -8.201260119676589966e-02 5.098953098058700562e-02 -2.125274986028671265e-01 -3.744719177484512329e-02 1.317146420478820801e-01 -1.135458797216415405e-01 4.501631855964660645e-02 1.482248771935701370e-02 1.761841773986816406e-01 -4.248833656311035156e-01 -3.921437636017799377e-02 8.359859138727188110e-02 2.454100735485553741e-02 1.607591509819030762e-01 -4.723541438579559326e-02 1.192490085959434509e-01 3.474552333354949951e-01 1.403368115425109863e-01 1.836622655391693115e-01 -1.071847155690193176e-01 -1.634113937616348267e-01 1.995114237070083618e-01 2.293409705162048340e-01 -3.998497501015663147e-03 1.849095150828361511e-02 -4.554497450590133667e-02 -6.970798224210739136e-02 -1.267492622137069702e-01 7.872504182159900665e-03 -4.216184020042419434e-01 3.884093463420867920e-02
2.012970000505447388e-01 -6.216961145401000977e-02 2.678201068192720413e-03 -2.405995130538940430e-01 1.172746419906616211e-01 -1.664589941501617432e-01 -1.673071980476379395e-01 1.587545275688171387e-01 8.501744270324707031e-02 1.274523288011550903e-01 3.372785821557044983e-02 2.550153136253356934e-01 -2.054427415132522583e-01 -1.373191028833389282e-01 9.223467856645584106e-02 5.042084679007530212e-02 -3.108364157378673553e-02 -2.036561071872711182e-01 -1.112363301217556000e-02 8.840684592723846436e-02 -9.143714606761932373e-02 -1.736630499362945557e-01 2.216301262378692627e-01 1.323796212673187256e-01 -3.422169685363769531e-01 2.054812312126159668e-01 -9.149231761693954468e-02 3.682570159435272217e-02 -1.607290208339691162e-01 3.679876327514648438e-01 -3.942071795463562012e-01 7.225158158689737320e-03
-1.084539964795112610e-01 -2.066061943769454956e-01 3.807390630245208740e-01 7.289948314428329468e-02 -2.745496928691864014e-01 1.779625862836837769e-01 -2.426058948040008545e-01 -1.414158195257186890e-01 -9.629875421524047852e-02 -1.242798641324043274e-01 -5.136268213391304016e-02 2.530046403408050537e-01 -1.043317764997482300e-01 4.545645788311958313e-03 -6.645654886960983276e-02 -2.091799676418304443e-02 3.030045032501220703e-01 2.939282357692718506e-01 -2.855437099933624268e-01 1.377208083868026733e-01 -2.694001235067844391e-02 -1.421484500169754028e-01 -7.663249969482421875e-02 2.305615227669477463e-03 -1.722975969314575195e-01 -1.147217303514480591e-01 -1.332147270441055298e-01 -2.212387025356292725e-01 1.033031288534402847e-02 -1.469590514898300171e-01 -2.478661388158798218e-01 6.358794122934341431e-02
2.580536007881164551e-01 -1.330292318016290665e-02 1.782870590686798096e-01 -1.927274093031883240e-02 -1.626301705837249756e-01 2.080281078815460205e-02 3.857141360640525818e-02 1.315632648766040802e-02 1.499281544238328934e-02 2.189264148473739624e-01 -1.183314397931098938e-01 2.578992545604705811e-01 -1.198812760412693024e-02 -2.129058390855789185e-01 1.543257832527160645e-01 1.899102777242660522e-01 2.649384737014770508e-01 -2.527949810028076172e-01 -2.593635022640228271e-01 -9.350932389497756958e-02 9.134236723184585571e-02 5.904160812497138977e-02 -5.682138726115226746e-03 2.446261346340179443e-01 9.179273992776870728e-02 9.725393354892730713e-02 -3.436707854270935059e-01 -1.145688071846961975e-01 -2.557318806648254395e-01 8.810979127883911133e-02 -2.839167714118957520e-01 -2.319553196430206299e-01
-3.660584799945354462e-03 -5.810870230197906494e-02 -8.150729537010192871e-02 -1.477347016334533691e-01 -1.552962809801101685e-01 2.957392036914825439e-01 2.064930833876132965e-02 -1.954153627157211304e-01 1.708219945430755615e-01 -3.356440365314483643e-02 2.184635549783706665e-01 2.464238852262496948e-01 6.089467182755470276e-02 -2.366656959056854248e-01 -2.793974578380584717e-01 -7.101440429687500000e-02 -1.954033374786376953e-01 1.090869531035423279e-01 1.125047132372856140e-01 5.344538763165473938e-02 1.732984930276870728e-02 6.989198178052902222e-02 8.009777218103408813e-02 3.645243942737579346e-01 3.674265369772911072e-02 1.262368857860565186e-01 -2.756127119064331055e-01 -6.241117417812347412e-02 -2.413576990365982056e-01 1.404122561216354370e-01 -3.645739853382110596e-01 1.351471692323684692e-01
-1.077617630362510681e-01 -6.562009453773498535e-02 -7.446028292179107666e-03 1.290621459484100342e-01 1.998964995145797729e-01 -8.485087007284164429e-02 -1.523962765932083130e-01 -2.695956639945507050e-02 -5.914287641644477844e-02 1.090305671095848083e-01 -1.826222985982894897e-02 5.431741848587989807e-02 2.127023339271545410e-01 -3.207220435142517090e-01 -1.176529750227928162e-01 -8.399870246648788452e-02 1.755214631557464600e-01 -1.853737682104110718e-01 1.607699394226074219e-01 2.944025099277496338e-01 -1.481015533208847046e-01 -1.911746561527252197e-01 5.787837877869606018e-02 -2.624519169330596924e-02 -1.227915063500404358e-01 -8.526262640953063965e-02 -2.950294911861419678e-01 -9.903077781200408936e-02 -1.547930948436260223e-02 8.565781265497207642e-02 -4.069851040840148926e-01 4.194813668727874756e-01
9.334030561149120331e-03 -1.787544190883636475e-01 -1.040298640727996826e-01 -3.350831568241119385e-01 -1.721465289592742920e-01 -1.167734563350677490e-01 -1.287633478641510010e-01 -2.896378934383392334e-01 -1.173260286450386047e-01 9.132128208875656128e-02 6.663105636835098267e-02 -9.764973074197769165e-02 8.136323839426040649e-02 -2.073655575513839722e-01 -2.002800703048706055e-01 1.943085193634033203e-01 4.045562148094177246e-01 3.679213672876358032e-02 1.003634557127952576e-01 4.675969108939170837e-02 -9.468609094619750977e-02 -3.351098597049713135e-01 1.125539466738700867e-01 6.671474874019622803e-02 3.735897317528724670e-02 -9.083587676286697388e-02 -1.115659773349761963e-01 1.466486975550651550e-02 -1.323142498731613159e-01 2.496323883533477783e-01 -3.374213576316833496e-01 -7.681387662887573242e-02
3.723426163196563721e-02 5.442968383431434631e-02 -7.127427309751510620e-02 1.839015334844589233e-01 -1.398873478174209595e-01 2.790514826774597168e-01 -8.244961500167846680e-02 8.050700277090072632e-02 5.812862887978553772e-02 8.538358658552169800e-02 -1.482439637184143066e-01 3.415037691593170166e-01 1.905164420604705811e-01 -3.871184075251221657e-03 1.140007749199867249e-01 -2.276398986577987671e-02 2.897230088710784912e-01 1.423771958798170090e-02 3.651884570717811584e-02 2.018122747540473938e-02 -2.029918730258941650e-01 -3.214734494686126709e-01 1.813787780702114105e-02 -2.112678885459899902e-01 -1.013537868857383728e-01 -8.959005028009414673e-02 1.320224106311798096e-01 3.566750511527061462e-02 -4.388937652111053467e-01 9.098391048610210419e-03 -3.668908178806304932e-01 8.496982604265213013e-02
-1.987633407115936279e-01 -3.184044267982244492e-03 2.593527734279632568e-01 -2.648433446884155273e-01 -2.354433983564376831e-01 -1.864886730909347534e-01 -5.778265744447708130e-02 -9.450072050094604492e-02 1.944801062345504761e-01 6.795078516006469727e-02 -2.293723970651626587e-01 -4.328671842813491821e-03 -7.515396922826766968e-02 -9.729696810245513916e-02 1.475887279957532883e-02 -1.296092122793197632e-01 -2.938692644238471985e-02 8.283625356853008270e-03 -3.087927997112274170e-01 -1.314950138330459595e-01 -1.190258264541625977e-01 -2.545686364173889160e-01 2.846643328666687012e-01 3.221125006675720215e-01 -1.462682783603668213e-01 -7.962496578693389893e-02 -1.463142037391662598e-01 -2.447985485196113586e-02 -1.726102270185947418e-02 4.699423536658287048e-02 -3.973331153392791748e-01 7.703566551208496094e-02
-7.696989178657531738e-02 -2.087147086858749390e-01 1.141187325119972229e-01 4.826754704117774963e-02 -9.858310967683792114e-02 -1.453267484903335571e-01 -5.992955341935157776e-02 -8.273979276418685913e-02 -1.447018086910247803e-01 -5.472782999277114868e-03 1.040437147021293640e-01 -4.752881452441215515e-02 -1.652036458253860474e-01 -2.097624540328979492e-01 1.680701673030853271e-01 3.010898232460021973e-01 2.772197127342224121e-01 -2.496391683816909790e-01 3.791372105479240417e-02 1.311631202697753906e-01 1.320100426673889160e-01 -3.914831280708312988e-01 1.194458454847335815e-01 2.302353829145431519e-01 -3.045300245285034180e-01 -9.330233931541442871e-02 -2.257016301155090332e-01 -1.510211974382400513e-01 1.314565688371658325e-01 4.173640161752700806e-02 -2.820840477943420410e-01 8.807848207652568817e-03
1.830735653638839722e-01 5.906870961189270020e-02 -1.971841007471084595e-01 -1.260777655988931656e-02 -2.167132049798965454e-01 3.308217599987983704e-02 -1.000281497836112976e-01 -1.244841441512107849e-01 -1.921108812093734741e-01 -4.225138574838638306e-02 -3.096185326576232910e-01 1.989930868148803711e-01 1.504151225090026855e-01 -1.549961119890213013e-01 -1.888507902622222900e-01 3.437860682606697083e-02 -1.834486145526170731e-03 4.802096262574195862e-02 2.083724886178970337e-01 1.266646087169647217e-01 -2.018260061740875244e-01 1.504638791084289551e-01 -1.373338848352432251e-01 1.056573688983917236e-01 -1.119796037673950195e-01 3.117713034152984619e-01 -1.288269013166427612e-01 8.006786555051803589e-02 -4.035594314336776733e-02 1.917597353458404541e-01 -5.135970711708068848e-01 5.142953246831893921e-02
7.318086922168731689e-03 -9.001155942678451538e-02 1.515221297740936279e-01 5.491591244935989380e-02 1.511052716523408890e-02 2.529860660433769226e-02 1.023063063621520996e-01 3.210145533084869385e-01 1.610155105590820312e-01 3.445327281951904297e-01 -9.475372731685638428e-02 2.664344012737274170e-01 1.402588933706283569e-01 1.460076589137315750e-02 2.667550444602966309e-01 -6.711896508932113647e-02 1.231395006179809570e-01 -6.687306612730026245e-02 -1.979578286409378052e-01 5.152843520045280457e-02 -8.889056742191314697e-02 -2.707222104072570801e-01 2.568300627171993256e-02 3.622859120368957520e-01 7.523023337125778198e-02 2.468779310584068298e-02 -1.310408264398574829e-01 -1.205451339483261108e-01 -2.204253971576690674e-01 -9.282637387514114380e-02 -2.642483711242675781e-01 3.029146492481231689e-01
2.279238998889923096e-01 8.011637628078460693e-02 2.262708991765975952e-01 2.602383866906166077e-02 -2.025014162063598633e-01 -1.379786878824234009e-01 -4.533910751342773438e-01 -1.163661926984786987e-01 1.692510098218917847e-01 -1.116601936519145966e-02 -1.714056432247161865e-01 1.466430276632308960e-01 -4.809135105460882187e-03 -3.207737952470779419e-02 -6.482031941413879395e-02 -1.924974918365478516e-01 -2.094468474388122559e-02 -1.644032001495361328e-01 -3.237998113036155701e-02 7.301753014326095581e-02 -1.854493767023086548e-01 -4.885410144925117493e-02 6.236577033996582031e-02 1.297026127576828003e-01 3.228509426116943359e-02 -1.594127267599105835e-01 -7.519477605819702148e-02 -2.287346720695495605e-01 -8.768218569457530975e-03 2.098695039749145508e-01 -5.157380104064941406e-01 5.262555181980133057e-02
-6.947157531976699829e-02 2.200955003499984741e-01 5.068789422512054443e-02 -1.148144751787185669e-01 -8.968639373779296875e-02 1.468545794486999512e-01 -1.083591133356094360e-01 -2.206125706434249878e-01 -2.304098159074783325e-01 2.466333210468292236e-01 -2.126401662826538086e-01 -2.753579616546630859e-02 9.420119971036911011e-02 -2.535987496376037598e-01 -1.055491436272859573e-02 -1.147463023662567139e-01 -2.763289809226989746e-01 -2.259186059236526489e-01 1.206797361373901367e-01 1.106326356530189514e-01 -1.609068214893341064e-01 -1.479868292808532715e-01 -1.141436398029327393e-01 1.816957816481590271e-02 1.423226445913314819e-01 1.913286000490188599e-02 -4.168375730514526367e-01 -8.640626817941665649e-02 -1.535171866416931152e-01 1.526303440332412720e-01 -3.573424220085144043e-01 5.343218147754669189e-02
4.434205591678619385e-02 -4.070637226104736328e-01 3.158749043941497803e-01 1.163144484162330627e-01 -2.794465720653533936e-01 3.193784058094024658e-01 1.235722843557596207e-02 -7.399713993072509766e-02 -1.345089823007583618e-01 -2.310713827610015869e-01 -1.916730254888534546e-01 -2.381950244307518005e-02 -1.062210500240325928e-01 2.404496259987354279e-02 7.308564335107803345e-02 4.872491955757141113e-02 2.117231488227844238e-01 -5.371100455522537231e-02 -3.050684630870819092e-01 5.246003717184066772e-02 -5.485999211668968201e-02 -1.952191442251205444e-01 -3.070820681750774384e-02 5.869758501648902893e-02 -3.191252648830413818e-01 9.940253943204879761e-02 4.434159398078918457e-02 -1.949110627174377441e-01 -6.107027828693389893e-02 -1.526709496974945068e-01 -1.673684418201446533e-01 9.575477987527847290e-02
1.218336671590805054e-01 -9.414134547114372253e-03 1.177237853407859802e-01 -2.201234698295593262e-01 -1.770480871200561523e-01 3.067959658801555634e-02 7.265125215053558350e-02 1.873851716518402100e-01 8.229770697653293610e-03 8.466427028179168701e-02 -8.302507549524307251e-02 3.586295843124389648e-01 -8.280096948146820068e-02 -1.549742370843887329e-01 2.169796079397201538e-01 3.042733669281005859e-01 2.090670615434646606e-01 -2.438143789768218994e-01 -1.666334420442581177e-01 8.535813540220260620e-02 -2.775820493698120117e-01 -8.580125868320465088e-02 1.658626347780227661e-01 2.347039878368377686e-01 1.407086700201034546e-01 5.748639255762100220e-02 -1.625050902366638184e-01 -1.566025763750076294e-01 -1.442114561796188354e-01 -6.421805173158645630e-02 -3.318810462951660156e-01 -1.499253064393997192e-01
-2.109843119978904724e-02 -1.458429694175720215e-01 3.033749163150787354e-01 6.158034130930900574e-02 -2.924359142780303955e-01 7.718698680400848389e-02 4.665305837988853455e-02 6.440228968858718872e-02 -2.597525119781494141e-01 2.405973225831985474e-01 -1.242469698190689087e-01 -1.591304130852222443e-02 2.092316448688507080e-01 -5.404717475175857544e-02 -6.685892492532730103e-02 -8.535653352737426758e-02 -2.988115651533007622e-03 -2.150109708309173584e-01 -4.918073490262031555e-02 -2.185024768114089966e-01 9.962186217308044434e-02 -2.304472178220748901e-01 -1.737871170043945312e-01 -1.126091703772544861e-01 -3.197049349546432495e-02 4.634888097643852234e-02 -1.198902800679206848e-01 -6.027292087674140930e-02 -3.330479264259338379e-01 2.361505925655364990e-01 -4.404756426811218262e-01 3.088633529841899872e-02
-1.388062834739685059e-01 -3.671051561832427979e-02 -2.998075913637876511e-03 -2.601471245288848877e-01 -1.312462389469146729e-01 1.846936494112014771e-01 -1.215956509113311768e-01 8.052559942007064819e-02 -1.610160768032073975e-01 1.731758415699005127e-01 -2.936630249023437500e-01 -2.644151151180267334e-01 1.393920928239822388e-01 -1.776678264141082764e-01 3.873397409915924072e-02 9.102170169353485107e-02 2.724836468696594238e-01 -3.106387257575988770e-01 1.782616674900054932e-01 -3.072243183851242065e-03 2.457926273345947266e-01 -3.247664570808410645e-01 -1.019204556941986084e-01 5.271034687757492065e-02 -2.515619099140167236e-01 -2.750616893172264099e-02 -1.069895923137664795e-01 -3.469207882881164551e-02 -1.389320343732833862e-01 6.337913125753402710e-02 -2.298338115215301514e-01 1.783953607082366943e-01
-3.246141225099563599e-02 4.254030063748359680e-02 9.920004755258560181e-02 -2.823299169540405273e-01 -2.506908029317855835e-02 3.899483978748321533e-01 -4.232884570956230164e-02 -2.673781812191009521e-01 2.024433314800262451e-01 -8.908655494451522827e-03 3.985367342829704285e-02 1.551482677459716797e-01 5.902185291051864624e-02 -1.951564699411392212e-01 -5.617519840598106384e-02 -1.604471169412136078e-02 -1.057000532746315002e-01 -2.535221874713897705e-01 -1.440281718969345093e-01 -1.356213986873626709e-01 -4.096319153904914856e-02 -3.100991249084472656e-01 -1.130208447575569153e-01 -2.096517942845821381e-02 -4.309521615505218506e-01 -1.357355993241071701e-02 -6.832595914602279663e-02 -2.300681918859481812e-02 -1.279131770133972168e-01 -4.270972684025764465e-02 -3.605751693248748779e-01 7.051222026348114014e-02
-1.997346729040145874e-01 -1.674884464591741562e-03 2.394228056073188782e-02 -1.745812892913818359e-01 7.466191798448562622e-02 1.408037394285202026e-01 -8.646404743194580078e-02 8.435797691345214844e-02 -1.649138927459716797e-01 1.610604971647262573e-01 1.272314786911010742e-01 -4.070565104484558105e-03 -2.319228500127792358e-01 -1.461204588413238525e-01 -2.529963850975036621e-01 3.517710864543914795e-01 1.888605207204818726e-01 -1.307174116373062134e-01 1.564991772174835205e-01 -2.785214036703109741e-02 -9.925816953182220459e-02 -1.708994805812835693e-01 1.590102910995483398e-01 1.773989945650100708e-02 -3.164919018745422363e-01 4.822319373488426208e-02 -2.502557337284088135e-01 -1.982309073209762573e-01 -1.927344501018524170e-01 -2.455346584320068359e-01 -3.339154124259948730e-01 2.824738435447216034e-02
-1.703851222991943359e-01 -1.299775987863540649e-01 -8.454452455043792725e-02 -3.332722187042236328e-02 -4.121448099613189697e-01 1.346655488014221191e-01 -1.776279807090759277e-01 1.502825766801834106e-01 -2.563892304897308350e-01 -1.620753854513168335e-01 -2.587550878524780273e-01 -5.667619779706001282e-02 1.404121667146682739e-01 -1.020205616950988770e-01 1.820523738861083984e-01 3.944569453597068787e-02 1.966491490602493286e-01 -1.199199706315994263e-01 -4.602263867855072021e-02 1.231588795781135559e-01 -1.198366880416870117e-01 -1.515639275312423706e-01 4.777603596448898315e-02 2.365307807922363281e-01 -3.183355629444122314e-01 -5.574553832411766052e-02 -3.178616762161254883e-01 -1.227545440196990967e-01 -7.208867929875850677e-03 -2.495805025100708008e-01 -1.156651377677917480e-01 1.204916089773178101e-01
1.160716637969017029e-01 -1.238281354308128357e-01 2.295342683792114258e-01 -1.773830354213714600e-01 1.009664610028266907e-01 2.985271215438842773e-01 -1.182814091444015503e-01 -3.122080266475677490e-01 -3.699239715933799744e-02 -1.960263401269912720e-01 9.641721844673156738e-02 1.588569283485412598e-01 -2.998733520507812500e-02 -7.861677557229995728e-02 4.457349702715873718e-02 1.947094947099685669e-01 2.178884446620941162e-01 -9.749079495668411255e-02 -1.565685272216796875e-01 1.000867858529090881e-01 8.176328986883163452e-02 -1.804075092077255249e-01 -1.212889105081558228e-01 2.810552120208740234e-01 -2.076204717159271240e-01 9.541913866996765137e-02 2.046796493232250214e-02 -3.855177760124206543e-01 -2.157126367092132568e-01 2.030378878116607666e-01 -1.427205801010131836e-01 1.453812420368194580e-01
2.339325658977031708e-02 7.476666569709777832e-02 5.951400101184844971e-02 -1.282805949449539185e-01 -2.767606973648071289e-01 2.843922972679138184e-01 2.282069623470306396e-01 1.065815240144729614e-01 1.687663346529006958e-01 8.584550023078918457e-02 -1.167024597525596619e-01 -1.107788160443305969e-01 2.447474747896194458e-01 -3.307631239295005798e-02 1.215974241495132446e-01 2.156357765197753906e-01 2.634770572185516357e-01 -2.803540788590908051e-02 -6.548266857862472534e-02 2.478397190570831299e-01 -2.701264619827270508e-01 -8.798886835575103760e-02 -5.689481645822525024e-02 1.599495857954025269e-01 -1.791905760765075684e-01 3.202674388885498047e-01 -2.382233887910842896e-01 -9.353870898485183716e-02 -2.895185351371765137e-01 -1.386977918446063995e-02 -1.619183123111724854e-01 1.143120154738426208e-01
-1.328111998736858368e-02 -1.891282647848129272e-01 2.949846088886260986e-01 -2.224723994731903076e-01 -4.396254941821098328e-02 5.668229982256889343e-02 1.708829551935195923e-01 1.693242490291595459e-01 3.182607237249612808e-03 2.627955675125122070e-01 -1.165504306554794312e-01 1.481357067823410034e-01 -1.089252084493637085e-01 -3.076041489839553833e-02 1.668679416179656982e-01 -8.708484470844268799e-02 2.108987718820571899e-01 -2.329534888267517090e-01 -5.333171412348747253e-02 -1.218265965580940247e-01 -8.966614305973052979e-02 -1.149790436029434204e-01 -1.376038640737533569e-01 1.245462298393249512e-01 1.098078787326812744e-01 2.869152724742889404e-01 -4.062519073486328125e-01 -9.574890881776809692e-02 -2.059298008680343628e-01 6.655113247688859701e-05 -3.407372832298278809e-01 -1.115945130586624146e-01
3.680491447448730469e-02 1.408989261835813522e-02 3.241948187351226807e-01 -1.259469538927078247e-01 -1.474235951900482178e-01 5.865003913640975952e-02 -3.597395867109298706e-02 1.770039051771163940e-01 -7.177305966615676880e-02 3.285279572010040283e-01 -1.345813572406768799e-01 7.734201848506927490e-02 -1.408422458916902542e-02 6.422048807144165039e-02 -1.356632709503173828e-01 5.483644083142280579e-03 3.039706349372863770e-01 -1.989023238420486450e-01 1.369471400976181030e-01 3.108668513596057892e-02 -5.623050034046173096e-02 -1.864349693059921265e-01 -1.095789596438407898e-01 1.822535842657089233e-01 1.333409547805786133e-01 -1.183064188808202744e-02 7.624834775924682617e-02 -1.512859910726547241e-01 -5.632286667823791504e-01 1.905638352036476135e-02 -2.463663816452026367e-01 -4.324757494032382965e-03
[truncated: 3,280,791 more chars]
