# Supplementary material for: The Language of Innovation
Source: PLoS One. 2020 Apr 30;15(4):e0230107. doi: 10.1371/journal.pone.0230107 (PMC7194493; doi:10.1371/journal.pone.0230107)
Supplement: S14 File — (GZ) [file pone.0230107.s014.tar.gz › 1992-1996/V2Run_16_VS_4500_embeddings1992-1996ED32.txt]

-1.134071499109268188e-02 2.890419960021972656e-01 3.605229035019874573e-02 -3.222510218620300293e-01 -2.798954546451568604e-01 -3.259750828146934509e-02 -9.169677505269646645e-04 1.081598922610282898e-01 1.115550324320793152e-01 -1.149369850754737854e-01 7.370451837778091431e-02 7.282096892595291138e-02 1.181753873825073242e-01 2.668531239032745361e-01 1.242395564913749695e-01 3.000096678733825684e-01 -1.262277215719223022e-01 9.870178252458572388e-02 3.275266587734222412e-01 -6.312454491853713989e-02 2.492697834968566895e-01 -9.069444239139556885e-02 2.413616031408309937e-01 -1.441836953163146973e-01 1.382014621049165726e-02 1.857085824012756348e-01 1.858486086130142212e-01 1.527904272079467773e-01 -3.075793087482452393e-01 4.788771271705627441e-02 -9.849860519170761108e-02 -8.698882907629013062e-02
-1.092009544372558594e-01 -7.752995938062667847e-02 1.123857796192169189e-01 -3.189217150211334229e-01 -1.117333993315696716e-01 -3.058255314826965332e-01 4.778090864419937134e-02 3.694985508918762207e-01 3.525223135948181152e-01 -2.652716040611267090e-01 -1.234736219048500061e-01 8.291672915220260620e-02 -1.644867360591888428e-01 3.752573952078819275e-02 -4.885296896100044250e-02 3.985437378287315369e-02 -1.964350938796997070e-01 -2.719528675079345703e-01 7.477635145187377930e-02 4.404710605740547180e-02 -7.716545462608337402e-02 -1.766448765993118286e-01 2.283071577548980713e-01 -9.555415064096450806e-02 -2.809210866689682007e-02 1.327210962772369385e-01 5.540474131703376770e-02 1.406828612089157104e-01 -1.232216879725456238e-01 2.555352635681629181e-02 3.122936487197875977e-01 2.402197942137718201e-02
-5.360749363899230957e-02 5.078274011611938477e-02 1.487008929252624512e-01 -1.013598963618278503e-01 -6.517501920461654663e-02 -1.174900829792022705e-01 -9.524388611316680908e-02 2.764314711093902588e-01 1.554078757762908936e-01 -2.576530277729034424e-01 -1.779219359159469604e-01 6.352534890174865723e-02 -4.697367921471595764e-02 3.026939630508422852e-01 -9.790520370006561279e-02 2.064619362354278564e-01 3.625604789704084396e-03 1.192305237054824829e-01 2.769196629524230957e-01 -1.729243993759155273e-01 -1.598630398511886597e-01 2.672792412340641022e-02 3.409992754459381104e-01 -2.377098798751831055e-01 -5.993488430976867676e-02 -2.005956619977951050e-01 -1.922929286956787109e-02 3.369940519332885742e-01 2.949409782886505127e-01 -6.385628879070281982e-02 1.277240961790084839e-01 -3.651382774114608765e-02
2.359920926392078400e-02 1.315348893404006958e-01 1.099493280053138733e-01 -2.132459878921508789e-01 -1.982211023569107056e-01 9.740119427442550659e-02 5.912514030933380127e-02 3.876379132270812988e-01 2.614217996597290039e-01 -3.042629659175872803e-01 5.782352760434150696e-02 -2.992459945380687714e-02 2.147427760064601898e-02 3.606951236724853516e-01 1.133915781974792480e-01 2.156825661659240723e-01 6.559392064809799194e-02 -6.684550642967224121e-02 1.261382251977920532e-01 -2.294439822435379028e-01 -9.137602522969245911e-03 -3.356024026870727539e-01 -3.003195673227310181e-02 -1.073890924453735352e-01 -8.018992096185684204e-02 1.290560513734817505e-01 2.317918390035629272e-01 2.304507493972778320e-01 1.074362397193908691e-01 -3.528382256627082825e-02 7.962125539779663086e-02 -1.241982802748680115e-01
-2.397749871015548706e-01 7.451336085796356201e-02 3.364160060882568359e-01 7.787287235260009766e-02 -1.196684092283248901e-01 8.479603379964828491e-02 -8.744617551565170288e-02 1.815176755189895630e-01 1.780643314123153687e-01 -3.438772857189178467e-01 5.447392165660858154e-02 -5.584062309935688972e-04 1.979190856218338013e-02 2.751050591468811035e-01 7.043443620204925537e-02 1.414371877908706665e-01 -1.755898892879486084e-01 -2.183732241392135620e-01 1.205994337797164917e-01 -1.803337782621383667e-01 -7.886458188295364380e-02 -2.420850656926631927e-02 1.656219176948070526e-02 -2.424912601709365845e-01 -1.568250209093093872e-01 1.502839028835296631e-01 6.001290678977966309e-02 -1.043880432844161987e-01 2.775934338569641113e-01 -4.735983908176422119e-02 3.257195651531219482e-01 -2.512093484401702881e-01
-2.565068900585174561e-01 1.149474382400512695e-01 -9.952856600284576416e-02 -1.552482098340988159e-01 -5.467322096228599548e-02 -4.575834423303604126e-02 4.469965025782585144e-02 6.443247199058532715e-02 6.404843181371688843e-02 -1.080549806356430054e-01 1.584864109754562378e-01 -4.836247488856315613e-02 -1.630756258964538574e-01 2.770248949527740479e-01 -2.348055839538574219e-01 2.192550599575042725e-01 -1.808691918849945068e-01 1.297414749860763550e-01 4.249002784490585327e-02 -2.827584445476531982e-01 2.827670872211456299e-01 -5.360187590122222900e-02 2.282215058803558350e-01 1.484665423631668091e-01 -2.462138086557388306e-01 -1.026589572429656982e-01 1.858124583959579468e-01 -7.265942636877298355e-03 -3.732911869883537292e-02 1.976898908615112305e-01 4.201367199420928955e-01 1.224018558859825134e-01
-2.029686123132705688e-01 5.020876973867416382e-02 3.821598738431930542e-02 1.946192085742950439e-01 -1.213467195630073547e-01 -1.713590025901794434e-01 1.236233413219451904e-01 1.582196950912475586e-01 2.427867501974105835e-01 2.720495872199535370e-02 1.828754991292953491e-01 4.374779462814331055e-01 -2.027428448200225830e-01 3.345044255256652832e-01 -1.400293707847595215e-01 3.796381130814552307e-02 -1.417965739965438843e-01 6.073604337871074677e-03 1.026269122958183289e-01 -3.541146405041217804e-03 1.440239548683166504e-01 -1.604974269866943359e-01 7.929164916276931763e-02 -2.544677257537841797e-01 -2.403433322906494141e-01 8.685443550348281860e-02 1.255838423967361450e-01 2.915318012237548828e-01 -1.352779418230056763e-01 -1.342443078756332397e-01 1.518264859914779663e-01 1.738665997982025146e-02
-5.352404341101646423e-02 9.177664667367935181e-02 2.229808270931243896e-01 -7.147015631198883057e-02 -1.486727595329284668e-02 -9.223527461290359497e-02 6.789121031761169434e-02 2.109832465648651123e-01 2.570244371891021729e-01 -4.776934981346130371e-01 3.134868741035461426e-01 -6.382691860198974609e-02 4.541432950645685196e-03 1.213398501276969910e-01 -3.448892012238502502e-02 9.475690871477127075e-02 -1.294751837849617004e-02 6.264390796422958374e-02 5.978877097368240356e-02 3.687994927167892456e-02 -1.347580458968877792e-02 -2.464835196733474731e-01 1.899779886007308960e-01 -2.386946231126785278e-01 1.473561078310012817e-01 -1.289021819829940796e-01 1.599749475717544556e-01 2.502076327800750732e-01 2.848940193653106689e-01 4.493837803602218628e-02 1.600347310304641724e-01 -2.370013445615768433e-01
-6.303217727690935135e-03 3.213717639446258545e-01 1.891039460897445679e-01 8.480379730463027954e-02 -1.008005738258361816e-01 -1.693294942378997803e-01 -1.060633137822151184e-01 4.759837985038757324e-01 1.747276484966278076e-01 -3.071518987417221069e-02 1.345840841531753540e-01 1.087667569518089294e-01 -1.068940684199333191e-01 9.260898083448410034e-02 -9.544049203395843506e-02 1.543958634138107300e-01 -2.284940630197525024e-01 9.201616048812866211e-02 -2.634150348603725433e-02 1.225412636995315552e-01 9.758444875478744507e-02 -2.567009627819061279e-01 3.515380024909973145e-01 -1.668073087930679321e-01 8.816476166248321533e-02 -6.308832019567489624e-02 -1.027041673660278320e-01 1.644991636276245117e-01 -1.935033053159713745e-01 -1.219218969345092773e-01 2.213794142007827759e-01 -9.398037940263748169e-02
5.068506114184856415e-03 1.235251501202583313e-01 2.832092940807342529e-01 -2.975075542926788330e-01 -1.834175437688827515e-01 -1.984964162111282349e-01 -1.375588476657867432e-01 3.137633949518203735e-02 3.952995836734771729e-01 -3.188117146492004395e-01 -6.435883045196533203e-02 3.725315630435943604e-01 -2.401815541088581085e-02 1.299724429845809937e-01 1.130096763372421265e-01 1.699614226818084717e-01 -1.808860152959823608e-01 -1.822127103805541992e-01 -1.734228618443012238e-02 8.909516781568527222e-02 2.084415405988693237e-02 -2.443278133869171143e-01 1.347026824951171875e-01 -4.956520348787307739e-02 2.382261604070663452e-01 -4.040423780679702759e-02 1.004958152770996094e-01 -4.425973072648048401e-02 3.184888511896133423e-02 -1.679842472076416016e-01 5.348320305347442627e-02 -7.528351247310638428e-02
-1.477174311876296997e-01 8.666604012250900269e-02 1.160330474376678467e-01 -8.694486692547798157e-03 -1.649999022483825684e-01 -2.131860256195068359e-01 -8.272746950387954712e-02 7.334147393703460693e-02 3.455879390239715576e-01 -3.332831859588623047e-01 -1.556327491998672485e-01 3.433222770690917969e-01 -1.059508025646209717e-01 1.727821081876754761e-01 3.340298309922218323e-02 -7.462756335735321045e-02 -3.026010990142822266e-01 8.826486766338348389e-02 1.067648008465766907e-01 -6.383565813302993774e-02 -1.156498268246650696e-01 -1.604268103837966919e-01 3.083152174949645996e-01 -2.521021068096160889e-01 -6.321762502193450928e-02 1.711571589112281799e-02 3.285657986998558044e-02 -1.021958887577056885e-01 -1.228541806340217590e-01 -3.259682059288024902e-01 -7.730850949883460999e-03 4.571938142180442810e-02
-2.419860102236270905e-03 8.418715745210647583e-02 3.331711515784263611e-02 3.693736344575881958e-02 9.903565049171447754e-02 -1.773669272661209106e-01 3.862156718969345093e-02 1.843003183603286743e-01 3.342400491237640381e-02 -3.114223778247833252e-01 1.606595814228057861e-01 -5.640120059251785278e-02 -7.711795717477798462e-02 4.323812127113342285e-01 -3.002552390098571777e-01 -5.576184485107660294e-04 -1.171394065022468567e-01 1.657112687826156616e-01 8.233680576086044312e-02 1.114919930696487427e-01 1.291366219520568848e-01 -2.051576226949691772e-01 1.246305927634239197e-01 -2.715977430343627930e-01 1.518713235855102539e-01 2.529872059822082520e-01 2.725568115711212158e-01 2.054767161607742310e-01 7.106381654739379883e-02 -1.452334076166152954e-01 2.434910684823989868e-01 -7.808571308851242065e-02
3.354980945587158203e-01 2.528569698333740234e-01 1.177475601434707642e-01 -7.216277718544006348e-02 -1.483583152294158936e-01 -1.560541335493326187e-02 -2.297237217426300049e-01 1.891112178564071655e-01 -4.595268890261650085e-02 -2.436058968305587769e-01 2.237356007099151611e-01 5.448937416076660156e-02 1.272905468940734863e-01 3.101629614830017090e-01 -2.189296931028366089e-01 1.481462717056274414e-01 1.885719411075115204e-02 1.046839132905006409e-01 1.186177060008049011e-01 -9.441377222537994385e-02 5.742365494370460510e-02 -2.074725925922393799e-01 3.103372454643249512e-01 -2.434846609830856323e-01 -5.328519269824028015e-03 -1.138800829648971558e-01 5.938601098023355007e-04 3.013258278369903564e-01 9.296734631061553955e-02 -2.086068838834762573e-01 3.349884226918220520e-02 -5.973024666309356689e-02
1.961463391780853271e-01 4.054358005523681641e-01 4.028337821364402771e-02 -3.413716331124305725e-02 -1.772705018520355225e-01 -1.354639977216720581e-01 -2.323573976755142212e-01 2.305934429168701172e-01 4.324628412723541260e-01 -1.544455289840698242e-01 -6.293339282274246216e-02 6.560185551643371582e-02 -1.549344658851623535e-01 1.972154527902603149e-01 -3.508758544921875000e-02 1.204691976308822632e-01 -1.865159571170806885e-01 1.477077901363372803e-01 -2.132503390312194824e-01 6.358484923839569092e-02 1.337911933660507202e-01 -3.522521257400512695e-02 2.812992334365844727e-01 -8.628937602043151855e-02 9.085370600223541260e-02 -4.943965747952461243e-02 9.159782528877258301e-02 1.936684399843215942e-01 6.184373795986175537e-02 -4.342608526349067688e-02 2.215572446584701538e-01 1.280719339847564697e-01
-3.984800353646278381e-02 8.613611757755279541e-02 6.678519770503044128e-03 -7.589211314916610718e-02 -3.474508523941040039e-01 -3.103902563452720642e-02 -8.055004477500915527e-02 2.039564400911331177e-01 2.614285238087177277e-02 -2.178385257720947266e-01 9.737680852413177490e-02 8.808325231075286865e-02 4.984407871961593628e-02 4.284827709197998047e-01 1.150078997015953064e-01 -7.341410219669342041e-02 -4.041672646999359131e-01 8.484619855880737305e-02 1.973175555467605591e-01 -1.057510748505592346e-01 -1.239101961255073547e-01 -3.989222645759582520e-01 -6.335093080997467041e-02 -1.044827550649642944e-01 2.820347901433706284e-03 -1.102031096816062927e-01 1.679382622241973877e-01 8.613769710063934326e-02 2.500683069229125977e-01 -5.653273314237594604e-02 1.451980918645858765e-01 -2.572190202772617340e-02
5.783458799123764038e-02 -3.487870842218399048e-02 6.720891594886779785e-02 2.620955742895603180e-02 -1.500263661146163940e-01 1.248121559619903564e-01 -2.692710161209106445e-01 1.164839416742324829e-01 8.046242408454418182e-03 -2.198689281940460205e-01 1.861697435379028320e-02 -6.765005737543106079e-02 -1.655118316411972046e-01 2.277938574552536011e-01 6.838516891002655029e-02 2.876297235488891602e-01 -7.810115069150924683e-02 -1.099302782677114010e-03 3.518174290657043457e-01 -2.708401381969451904e-01 -2.192360348999500275e-02 -2.866727299988269806e-02 4.156432747840881348e-01 6.727094762027263641e-03 1.026030331850051880e-01 2.931140959262847900e-01 2.632961869239807129e-01 3.063121996819972992e-02 -1.838080435991287231e-01 1.092153489589691162e-01 2.371738106012344360e-01 -6.509850732982158661e-03
-1.556499153375625610e-01 2.690721452236175537e-01 2.292767763137817383e-01 -1.813302934169769287e-01 -1.878033578395843506e-02 -1.965557485818862915e-01 -7.654689252376556396e-02 2.623582184314727783e-01 2.140849530696868896e-01 -3.611730635166168213e-01 1.102104932069778442e-01 -8.662226051092147827e-02 1.190064623951911926e-01 2.877598106861114502e-01 -3.121843338012695312e-01 -7.455628365278244019e-02 -7.189935445785522461e-02 2.453261762857437134e-01 -8.936146274209022522e-03 -1.172487735748291016e-01 8.330333232879638672e-02 -1.462114453315734863e-01 1.288486719131469727e-01 -2.119728028774261475e-01 -6.493516266345977783e-04 7.844261080026626587e-02 2.214360684156417847e-01 2.313970923423767090e-01 9.924796223640441895e-02 -6.494946032762527466e-02 -1.055318862199783325e-02 -1.280124485492706299e-01
-1.322356984019279480e-03 -1.332981288433074951e-01 1.702819466590881348e-01 -2.564640641212463379e-01 -1.488707363605499268e-01 -1.261103898286819458e-01 -1.325639784336090088e-01 2.540316246449947357e-02 9.925332851707935333e-03 2.647825144231319427e-02 8.610261231660842896e-02 1.817819178104400635e-01 1.686116605997085571e-01 1.843398213386535645e-01 3.074401617050170898e-01 2.304743081331253052e-01 -3.789924085140228271e-01 1.231426522135734558e-01 1.195799782872200012e-01 1.720867156982421875e-01 3.142300844192504883e-01 -1.612708419561386108e-01 2.443523108959197998e-01 -2.726216614246368408e-01 -1.914395391941070557e-01 6.205910816788673401e-02 1.000012829899787903e-01 6.720338016748428345e-03 2.895977906882762909e-02 -1.559775471687316895e-01 2.040480375289916992e-01 3.205342590808868408e-02
6.609531491994857788e-02 1.791849434375762939e-01 -8.472343534231185913e-02 9.882102161645889282e-02 -1.324557214975357056e-01 -1.685468554496765137e-01 -1.023885831236839294e-01 4.032305628061294556e-02 1.281304061412811279e-01 -2.090039849281311035e-01 2.660734653472900391e-01 -2.893580123782157898e-02 2.215654402971267700e-01 3.345689773559570312e-01 -1.143516525626182556e-01 1.625306606292724609e-01 -1.459740996360778809e-01 5.587526410818099976e-02 3.858698606491088867e-01 -2.547825686633586884e-02 7.962375879287719727e-02 -1.409394294023513794e-01 2.341363579034805298e-01 -2.041121721267700195e-01 2.319258749485015869e-01 1.275265663862228394e-01 6.398696452379226685e-02 2.714682817459106445e-01 1.232822984457015991e-01 -8.209094405174255371e-02 1.304289996623992920e-01 -2.698410153388977051e-01
1.264632865786552429e-02 4.737541452050209045e-02 1.918909549713134766e-01 -1.307283937931060791e-01 -2.361999005079269409e-01 -1.743314862251281738e-01 -1.950794458389282227e-01 7.125709205865859985e-02 1.161902025341987610e-01 -2.425917536020278931e-01 -1.606827825307846069e-01 5.204308778047561646e-02 -1.525236666202545166e-01 2.838774323463439941e-01 -1.138249039649963379e-01 -2.968190796673297882e-02 -3.891665041446685791e-01 1.491201948374509811e-02 1.066501885652542114e-01 9.973564743995666504e-02 1.805478036403656006e-01 -2.870321571826934814e-01 2.551749944686889648e-01 -4.170258045196533203e-01 1.326048225164413452e-01 -9.742652624845504761e-02 -6.946294754743576050e-02 1.353564411401748657e-01 -6.735008209943771362e-03 -4.205245897173881531e-02 -9.768659621477127075e-02 -8.496978133916854858e-02
1.541615873575210571e-01 2.080654948949813843e-01 2.614257931709289551e-01 -2.408382296562194824e-01 1.228428632020950317e-01 -2.163190394639968872e-01 1.020493954420089722e-01 2.205023914575576782e-01 1.301070153713226318e-01 -2.044770270586013794e-01 1.929023712873458862e-01 9.699247777462005615e-02 -6.449256837368011475e-02 2.612042427062988281e-01 -2.559739947319030762e-01 3.976375237107276917e-02 7.340736687183380127e-02 3.424455821514129639e-01 2.689714431762695312e-01 -2.714989185333251953e-01 1.194363608956336975e-01 -1.092506721615791321e-01 7.896798849105834961e-02 -2.389386594295501709e-01 -6.343126296997070312e-02 9.252221789211034775e-04 1.054933890700340271e-01 7.398326881229877472e-03 5.931532382965087891e-02 8.580104447901248932e-03 1.122092083096504211e-01 -2.262612730264663696e-01
8.960419893264770508e-02 2.293816059827804565e-01 1.030292585492134094e-01 -1.908548921346664429e-01 -2.287682443857192993e-01 2.454490773379802704e-02 -2.495593428611755371e-01 5.630142986774444580e-02 -1.406281292438507080e-01 -1.761701405048370361e-01 1.015572771430015564e-01 1.598836295306682587e-02 9.339340031147003174e-02 1.024239882826805115e-01 -1.318171173334121704e-01 2.221995443105697632e-01 4.034138098359107971e-02 -4.840993136167526245e-02 8.170978724956512451e-02 -3.279153704643249512e-01 2.362714409828186035e-01 -1.775636374950408936e-01 4.422047138214111328e-01 7.794279605150222778e-03 -1.574153304100036621e-01 -3.752887994050979614e-02 2.154276818037033081e-01 3.474683687090873718e-02 -2.592727541923522949e-01 -8.443933911621570587e-03 2.743794918060302734e-01 9.522302448749542236e-02
-1.265445202589035034e-01 1.116018444299697876e-01 -2.517908252775669098e-02 -2.395941466093063354e-01 -3.792268335819244385e-01 -7.367689907550811768e-02 -2.883979976177215576e-01 -8.343333750963211060e-02 -1.540461778640747070e-01 8.173380978405475616e-03 -1.041284799575805664e-01 1.397145241498947144e-01 -1.179454177618026733e-01 1.872918754816055298e-02 -1.791678220033645630e-01 5.559101328253746033e-02 -2.456492632627487183e-01 1.816832423210144043e-01 -1.556467115879058838e-01 -2.189999222755432129e-01 -2.647650241851806641e-01 -1.781070418655872345e-02 2.036739438772201538e-01 -2.886787652969360352e-01 -1.492217481136322021e-01 2.633723914623260498e-01 1.108916848897933960e-01 -1.859612949192523956e-02 1.401598751544952393e-01 -1.372413486242294312e-01 2.587469220161437988e-01 4.782864358276128769e-03
-1.364780217409133911e-01 9.063979238271713257e-02 7.677424699068069458e-02 -4.383272305130958557e-02 9.662033617496490479e-02 -2.360265403985977173e-01 1.441077589988708496e-01 1.792272031307220459e-01 -2.007474899291992188e-01 -1.016315296292304993e-01 -1.008838713169097900e-01 5.142761021852493286e-02 7.665506750345230103e-02 1.920963674783706665e-01 1.403596252202987671e-02 2.949837446212768555e-01 -1.471747308969497681e-01 2.817272581160068512e-02 -6.832168251276016235e-02 -1.293650865554809570e-01 6.406466662883758545e-02 -3.020613491535186768e-01 5.265844464302062988e-01 3.885483741760253906e-02 -1.681636124849319458e-01 7.277814298868179321e-02 1.297322660684585571e-01 -3.228801488876342773e-02 -6.294263526797294617e-03 1.281211525201797485e-01 3.710582852363586426e-01 -1.742923259735107422e-01
-1.983599960803985596e-01 2.491654306650161743e-01 1.785980314016342163e-01 3.854371979832649231e-02 -1.914367824792861938e-01 -5.665680021047592163e-02 -3.245595097541809082e-02 3.078472018241882324e-01 1.758294254541397095e-01 -1.260326802730560303e-01 6.960282474756240845e-02 -1.615383625030517578e-01 3.425329178571701050e-02 2.593983113765716553e-01 -9.111038595438003540e-02 1.625798493623733521e-01 -3.289777636528015137e-01 -2.516348361968994141e-01 1.218236386775970459e-01 -2.306156456470489502e-01 2.217681258916854858e-01 -2.833966016769409180e-01 -1.715415418148040771e-01 -2.735940217971801758e-01 -4.801839590072631836e-02 1.086056530475616455e-01 8.861145377159118652e-02 5.641896277666091919e-03 1.684676706790924072e-01 -1.076206639409065247e-01 6.851028650999069214e-02 -9.265163540840148926e-02
2.102327793836593628e-01 -3.381213173270225525e-02 1.106140539050102234e-01 -3.193165734410285950e-02 -1.497070342302322388e-01 -4.489739835262298584e-01 7.164575904607772827e-02 1.628429591655731201e-01 -2.638039365410804749e-02 6.267952173948287964e-02 -1.468427628278732300e-01 9.257164597511291504e-02 4.576427489519119263e-02 2.270682156085968018e-02 -2.146525532007217407e-01 4.917761385440826416e-01 -3.153386116027832031e-01 1.305198073387145996e-01 -1.000538617372512817e-01 9.934907406568527222e-02 2.802876532077789307e-01 4.856915399432182312e-02 1.295744627714157104e-01 -2.582724690437316895e-01 2.226964943110942841e-02 -1.320866518653929234e-03 1.188609842211008072e-02 -1.646120250225067139e-01 -7.983664423227310181e-02 -7.055909186601638794e-02 1.353453397750854492e-01 -4.796431958675384521e-02
-3.000630736351013184e-01 6.359601020812988281e-02 7.384171336889266968e-02 -1.213671192526817322e-01 -6.240929290652275085e-02 -1.511045545339584351e-01 -1.230624392628669739e-01 2.319914549589157104e-01 2.797025628387928009e-02 -1.360706835985183716e-01 1.255073845386505127e-01 2.389115840196609497e-01 7.980727590620517731e-03 2.822792530059814453e-01 1.302476823329925537e-01 1.154087632894515991e-01 -4.878630638122558594e-01 -7.828094810247421265e-02 2.498100325465202332e-02 -1.555917114019393921e-01 4.336106777191162109e-01 -1.091963425278663635e-01 2.465930432081222534e-01 -3.190539777278900146e-02 -1.635821312665939331e-01 -2.121260948479175568e-02 -8.145967870950698853e-02 -5.363109707832336426e-02 -7.858815044164657593e-02 1.129413619637489319e-01 -1.703007705509662628e-02 -3.469719737768173218e-02
-1.886583715677261353e-01 1.762833818793296814e-02 1.339396685361862183e-01 3.872917965054512024e-02 -3.039358258247375488e-01 -1.149542443454265594e-02 1.579287946224212646e-01 7.393836975097656250e-02 2.003784328699111938e-01 2.207550220191478729e-02 9.204029291868209839e-02 2.986449003219604492e-01 2.258357964456081390e-02 3.643886744976043701e-01 4.641699418425559998e-02 -4.534628987312316895e-02 -2.241622060537338257e-01 -9.111800231039524078e-03 -5.148422345519065857e-02 -9.520024061203002930e-02 -1.469428390264511108e-01 -1.325914561748504639e-01 4.863016009330749512e-01 -2.024005651473999023e-01 1.281901895999908447e-01 1.286887824535369873e-01 8.587227761745452881e-02 1.183331534266471863e-01 2.149163782596588135e-01 -1.198073998093605042e-01 2.164732366800308228e-01 7.412134855985641479e-02
-2.838997840881347656e-01 2.020934820175170898e-01 2.029098868370056152e-01 -2.860007584095001221e-01 -1.711456030607223511e-01 -6.936292350292205811e-02 -1.166515126824378967e-01 1.394251734018325806e-01 -1.623453497886657715e-01 2.837429288774728775e-03 5.434890091419219971e-02 -1.211345121264457703e-01 -7.758123427629470825e-02 2.184940427541732788e-01 -2.197961807250976562e-01 2.016741633415222168e-01 -3.050458803772926331e-02 8.418276906013488770e-02 1.377922296524047852e-01 -1.456805765628814697e-01 2.212943583726882935e-01 -1.173542737960815430e-01 3.517620563507080078e-01 9.371800348162651062e-03 3.426184132695198059e-02 8.978687971830368042e-02 2.992962300777435303e-01 5.547866597771644592e-02 -6.359628587961196899e-02 1.822292208671569824e-01 2.569834589958190918e-01 2.484552115201950073e-01
2.084441715851426125e-03 2.909859716892242432e-01 4.920038208365440369e-02 -2.352397739887237549e-01 -2.391324043273925781e-01 8.971533924341201782e-02 -7.618685811758041382e-02 -1.430735141038894653e-01 -1.801459193229675293e-01 -9.073556214570999146e-02 2.077246904373168945e-01 -1.428803354501724243e-01 -2.572385594248771667e-02 2.956276535987854004e-01 -1.522131562232971191e-01 1.927368640899658203e-01 -1.249875351786613464e-01 5.389408394694328308e-02 2.292695790529251099e-01 -2.216827124357223511e-01 1.426110863685607910e-01 -1.511781811714172363e-01 3.999284505844116211e-01 3.977692127227783203e-02 3.595495223999023438e-02 -1.708744908683001995e-03 8.279787376523017883e-03 5.320931226015090942e-02 -1.101158708333969116e-01 8.411702513694763184e-02 3.927914202213287354e-01 1.039205938577651978e-01
-2.479093819856643677e-01 -8.065371960401535034e-02 -7.321352604776620865e-03 -1.955410540103912354e-01 -1.686866134405136108e-01 -3.854492679238319397e-02 -1.490935832262039185e-01 1.296310722827911377e-01 1.378843486309051514e-01 -3.043041229248046875e-01 2.240410596132278442e-01 -1.177689898759126663e-02 -6.755962967872619629e-02 3.406114578247070312e-01 2.905877074226737022e-03 8.975635468959808350e-02 -2.594249695539474487e-02 -1.352953165769577026e-01 -7.531348615884780884e-02 -1.116243898868560791e-01 1.946276053786277771e-03 -1.602370738983154297e-01 2.434148490428924561e-01 -3.574946820735931396e-01 -2.927748672664165497e-02 1.947991251945495605e-01 -1.952188014984130859e-01 2.282041609287261963e-01 -1.138319745659828186e-01 -1.571775376796722412e-01 -2.065426260232925415e-01 2.739050686359405518e-01
5.618276447057723999e-02 2.082102745771408081e-02 1.671366542577743530e-01 6.984534859657287598e-02 -2.740751802921295166e-01 -2.953243255615234375e-02 -8.407925069332122803e-02 2.906876206398010254e-01 2.650806009769439697e-01 -3.338044285774230957e-01 2.944127470254898071e-02 3.850683569908142090e-01 -1.888176947832107544e-01 -1.663756929337978363e-02 -1.368337571620941162e-01 -1.148830875754356384e-01 -2.594729661941528320e-01 -1.340793725103139877e-02 1.731220036745071411e-01 -2.291340678930282593e-01 1.138311550021171570e-01 4.724741727113723755e-02 2.219789773225784302e-01 -2.143259346485137939e-01 1.531343813985586166e-02 8.737997710704803467e-02 -9.899117052555084229e-02 2.759082615375518799e-01 1.689815223217010498e-01 1.060162931680679321e-01 2.112861722707748413e-02 5.418541282415390015e-02
3.065441362559795380e-02 2.018834203481674194e-01 -9.731072932481765747e-02 2.795149944722652435e-02 1.394263654947280884e-01 -2.234441339969635010e-01 -8.620829880237579346e-02 2.524290680885314941e-01 3.445343673229217529e-01 -4.581685364246368408e-01 7.346398383378982544e-02 -3.303252905607223511e-02 9.319240599870681763e-02 2.811667323112487793e-01 -2.385886162519454956e-01 1.170826256275177002e-01 -3.842392191290855408e-02 1.265911310911178589e-01 -3.592229913920164108e-03 -7.809666544198989868e-02 4.316629376262426376e-03 -2.547544538974761963e-01 1.927483677864074707e-01 -2.467741668224334717e-01 -4.360090941190719604e-02 4.780065640807151794e-02 2.130873650312423706e-01 -1.575980335474014282e-02 -2.064845897257328033e-02 -1.044172421097755432e-01 2.094312310218811035e-01 -1.497921198606491089e-01
1.089619845151901245e-01 2.970503568649291992e-01 1.865852177143096924e-01 -1.533080935478210449e-01 -4.428993165493011475e-02 -3.403479754924774170e-01 -2.828167080879211426e-01 1.366076916456222534e-01 4.433377087116241455e-01 -1.753983497619628906e-01 4.676116257905960083e-02 -6.174823641777038574e-02 -2.041634768247604370e-01 1.354471296072006226e-01 -9.963033348321914673e-02 -9.335381910204887390e-03 -1.836232393980026245e-01 1.243701577186584473e-01 3.098747730255126953e-01 -3.505911678075790405e-02 -5.707820411771535873e-03 1.075991988182067871e-01 2.656675875186920166e-01 -1.456181257963180542e-01 1.628941595554351807e-01 8.016648143529891968e-02 -8.353812992572784424e-02 -4.798517748713493347e-02 1.121033951640129089e-01 -6.379545480012893677e-02 4.469877853989601135e-02 -1.051797419786453247e-01
1.081399768590927124e-01 2.114349305629730225e-01 -4.172687977552413940e-02 -1.447002291679382324e-01 -3.385552167892456055e-01 5.931833013892173767e-02 -2.734567224979400635e-02 2.097130417823791504e-01 -1.072039976716041565e-01 -1.558158695697784424e-01 2.064671814441680908e-01 -1.003124052658677101e-03 -4.330160468816757202e-02 2.190249562263488770e-01 1.919911354780197144e-01 -8.190508186817169189e-02 -3.247580677270889282e-02 6.241170689463615417e-03 3.711498975753784180e-01 -3.359384834766387939e-02 7.772886753082275391e-02 -5.418518558144569397e-02 3.077837526798248291e-01 -1.744668334722518921e-01 1.689380109310150146e-01 3.744337260723114014e-01 1.544698700308799744e-02 2.288470715284347534e-01 4.100775695405900478e-04 -8.403618820011615753e-03 2.585789859294891357e-01 1.543801128864288330e-01
-2.238866500556468964e-02 3.029924035072326660e-01 1.315837800502777100e-01 -1.071010679006576538e-01 1.708110421895980835e-01 -2.570706009864807129e-01 6.225814670324325562e-02 1.292070299386978149e-01 1.945532411336898804e-01 -2.667470574378967285e-01 2.859373390674591064e-01 1.208384111523628235e-01 1.763201802968978882e-01 1.499740779399871826e-01 -9.895145893096923828e-02 4.681431129574775696e-02 -2.685881918296217918e-03 3.023770749568939209e-01 2.575220167636871338e-02 -1.260856837034225464e-01 -1.079808622598648071e-01 -1.643625050783157349e-01 1.462644487619400024e-01 -2.841590046882629395e-01 3.993248566985130310e-02 2.523457109928131104e-01 2.360592782497406006e-01 2.243994623422622681e-01 -4.695030301809310913e-02 -1.528294384479522705e-01 1.201442778110504150e-01 -1.788405776023864746e-01
1.202959269285202026e-01 6.476452574133872986e-03 -5.960040166974067688e-02 -1.969299167394638062e-01 -1.022714078426361084e-01 -2.715944945812225342e-01 -9.655570238828659058e-02 3.074897527694702148e-01 1.617348641157150269e-01 -3.363334238529205322e-01 1.237942725419998169e-01 -3.565045818686485291e-02 -4.946130141615867615e-02 1.362785398960113525e-01 -1.575942486524581909e-01 -7.273817062377929688e-02 1.176865026354789734e-01 1.377560943365097046e-01 1.146427914500236511e-01 -1.490000784397125244e-01 2.462325394153594971e-01 -1.577477306127548218e-01 3.863098025321960449e-01 -2.709989249706268311e-01 -2.619183659553527832e-01 -2.200169265270233154e-01 1.208398193120956421e-01 -1.848720200359821320e-02 6.208625063300132751e-02 -1.204408630728721619e-01 -1.092114895582199097e-01 9.713999181985855103e-02
-1.250282078981399536e-01 2.233485728502273560e-01 1.512657850980758667e-01 -2.998072803020477295e-01 1.138828620314598083e-01 -1.113714352250099182e-01 -2.132366150617599487e-01 2.724287211894989014e-01 1.500273793935775757e-01 -2.628256380558013916e-01 1.222966313362121582e-01 4.956322908401489258e-02 9.451241046190261841e-02 2.124940305948257446e-01 -2.106093466281890869e-01 2.632929757237434387e-02 -1.163770854473114014e-01 1.210593059659004211e-02 4.889664053916931152e-02 -4.432209953665733337e-02 -1.921747922897338867e-01 -2.261248230934143066e-01 2.646824419498443604e-01 -3.021228611469268799e-01 -8.705996721982955933e-02 1.525181997567415237e-02 1.554901003837585449e-01 1.643406152725219727e-01 8.163630962371826172e-02 -1.047730147838592529e-01 1.912011355161666870e-01 -2.964495122432708740e-01
-8.706275373697280884e-02 5.469189211726188660e-02 2.381507009267807007e-01 -1.479500532150268555e-01 1.024993881583213806e-02 -1.055589690804481506e-01 -5.262823775410652161e-03 7.045617327094078064e-03 2.547512352466583252e-01 -3.374097347259521484e-01 2.512135915458202362e-02 6.599611788988113403e-02 -7.981368154287338257e-02 2.594235837459564209e-01 1.950831338763237000e-02 1.235004812479019165e-01 -4.369552731513977051e-01 1.222628280520439148e-01 5.916655808687210083e-02 2.482048720121383667e-01 -2.535958588123321533e-02 1.593116521835327148e-01 2.062235325574874878e-01 -1.999502032995223999e-01 -2.919284254312515259e-02 2.027453631162643433e-01 5.537292454391717911e-03 -6.494010984897613525e-02 3.507530689239501953e-01 1.161455661058425903e-01 -1.567904092371463776e-02 2.529421746730804443e-01
-7.252147793769836426e-02 1.315901130437850952e-01 -2.358013242483139038e-01 -1.169673576951026917e-01 -1.410516351461410522e-01 -2.485749125480651855e-01 -2.150194793939590454e-01 3.479809314012527466e-02 1.028795167803764343e-01 -1.705205142498016357e-01 4.090045392513275146e-02 -1.167233288288116455e-01 -3.425141274929046631e-01 -1.330816745758056641e-01 1.771674603223800659e-01 2.816714346408843994e-01 -3.522455692291259766e-01 1.285999417304992676e-01 2.367508597671985626e-03 -2.438185662031173706e-01 2.121247202157974243e-01 1.392493862658739090e-02 1.429648846387863159e-01 -2.144466191530227661e-01 1.553424596786499023e-01 2.460080087184906006e-01 7.967915385961532593e-02 -2.221942096948623657e-01 -5.789679475128650665e-03 6.965306401252746582e-02 1.191577017307281494e-01 -8.461941778659820557e-02
4.958465695381164551e-02 2.436560839414596558e-01 -8.564665913581848145e-02 7.314793765544891357e-02 -1.589345484972000122e-01 -9.628859907388687134e-02 -6.283894926309585571e-02 1.715963929891586304e-01 1.936900764703750610e-01 -2.335586696863174438e-01 -1.147622428834438324e-02 1.865794658660888672e-01 9.006119519472122192e-02 3.027905821800231934e-01 -9.507738798856735229e-02 1.683002263307571411e-01 -1.053185202181339264e-02 -1.179367005825042725e-01 3.735624551773071289e-01 4.105105251073837280e-02 2.278950512409210205e-01 1.177674159407615662e-01 1.282227933406829834e-01 -2.448087483644485474e-01 2.624220550060272217e-01 9.496939927339553833e-02 2.262891381978988647e-01 1.402267962694168091e-01 7.315835915505886078e-03 -5.444549396634101868e-02 3.358329534530639648e-01 1.772180795669555664e-01
-1.737242192029953003e-01 1.079195514321327209e-01 -2.169040143489837646e-01 -1.059110313653945923e-01 -2.512283921241760254e-01 -1.721853949129581451e-02 2.588039338588714600e-01 -2.863736450672149658e-01 -5.299221724271774292e-02 6.986946798861026764e-03 8.548663929104804993e-03 -6.480006035417318344e-03 4.669588059186935425e-02 2.838311195373535156e-01 -1.509922444820404053e-01 3.360055088996887207e-01 -1.355134882032871246e-02 1.369425058364868164e-01 1.633912324905395508e-01 -1.674365401268005371e-01 4.016526043415069580e-02 -1.306360065937042236e-01 4.178717434406280518e-01 -1.781927235424518585e-02 -1.927870064973831177e-01 2.701774835586547852e-01 1.843063980340957642e-01 -5.265475809574127197e-02 -6.504137068986892700e-02 -1.569184660911560059e-01 1.298742741346359253e-01 -7.867217808961868286e-02
-5.685986205935478210e-02 -1.889571696519851685e-01 1.125219836831092834e-01 -2.322997599840164185e-01 -8.756121248006820679e-02 -8.455612510442733765e-02 -4.913572594523429871e-02 3.283976316452026367e-01 1.790871918201446533e-01 -1.864404827356338501e-01 2.378544956445693970e-01 1.170374155044555664e-01 1.349911689758300781e-01 3.033397197723388672e-01 7.531885057687759399e-02 2.819833345711231232e-03 -2.577726542949676514e-01 2.383716404438018799e-02 1.001804992556571960e-01 -7.282797992229461670e-02 -1.310749650001525879e-01 -2.129272967576980591e-01 1.605992019176483154e-01 -2.236601561307907104e-01 -1.174221783876419067e-01 4.682313278317451477e-02 -7.142746448516845703e-02 3.846783936023712158e-01 -9.039802104234695435e-02 2.620527893304824829e-02 -4.200226161628961563e-03 3.430931568145751953e-01
-2.111674100160598755e-01 5.457206815481185913e-02 1.004908829927444458e-01 2.584907412528991699e-02 -3.489951044321060181e-02 1.906626075506210327e-01 1.990515924990177155e-02 1.896685105748474598e-03 -8.235994726419448853e-02 -3.156806109473109245e-03 1.992587298154830933e-01 -2.661880850791931152e-02 -2.001759596168994904e-02 2.370552420616149902e-01 -5.415650457143783569e-02 4.751147329807281494e-01 -1.080501675605773926e-01 6.358587741851806641e-02 -4.710685834288597107e-02 -2.590784244239330292e-02 1.152658015489578247e-01 3.949831053614616394e-02 5.352907180786132812e-01 -5.037390813231468201e-02 -1.556156277656555176e-01 2.068108022212982178e-01 1.993699222803115845e-01 4.621817544102668762e-02 1.313467975705862045e-02 2.310216128826141357e-01 2.929028868675231934e-01 2.212657779455184937e-02
2.289350926876068115e-01 2.765281870961189270e-02 1.875576227903366089e-01 -2.696293294429779053e-01 3.954746574163436890e-02 -2.873458266258239746e-01 -9.630461037158966064e-02 1.647158116102218628e-01 7.586218416690826416e-02 -3.155055344104766846e-01 3.296312093734741211e-01 1.104194372892379761e-01 -5.463324114680290222e-02 2.965435981750488281e-01 1.282941643148660660e-02 6.685956567525863647e-02 -2.033173665404319763e-02 1.670450270175933838e-01 1.928339004516601562e-01 -1.645803898572921753e-01 1.710762679576873779e-01 -6.678105145692825317e-02 1.921326816082000732e-01 7.848236709833145142e-03 -2.600920200347900391e-01 -8.720182627439498901e-02 2.735663056373596191e-01 1.254949867725372314e-01 1.762608289718627930e-01 -1.597726345062255859e-01 -1.044681593775749207e-01 7.894333451986312866e-03
-3.292236328125000000e-01 8.147234469652175903e-02 1.743109226226806641e-01 -2.660152316093444824e-01 -1.120744571089744568e-01 -2.527674138545989990e-01 -1.814555674791336060e-01 1.538655012845993042e-01 1.517806500196456909e-01 -1.200817376375198364e-01 -1.218929514288902283e-01 8.993306010961532593e-02 4.764635488390922546e-02 3.301457762718200684e-01 3.226269735023379326e-03 3.103903494775295258e-02 -3.547982275485992432e-01 3.882227465510368347e-02 2.074964717030525208e-02 -6.877942942082881927e-03 3.164706230163574219e-01 -6.144273653626441956e-02 1.995475739240646362e-01 -2.134410589933395386e-01 -6.798361986875534058e-02 2.277114689350128174e-01 -1.995127648115158081e-02 -4.539687931537628174e-02 6.063910201191902161e-02 3.047864139080047607e-01 -1.577035151422023773e-02 -7.213857769966125488e-02
9.439242631196975708e-02 1.235870197415351868e-01 6.227474287152290344e-02 -8.771503716707229614e-02 -1.233534514904022217e-01 -8.850552141666412354e-02 -8.313192427158355713e-02 4.703918099403381348e-02 -1.817856431007385254e-01 4.664866626262664795e-02 9.919843822717666626e-02 -3.946276009082794189e-02 -1.149107292294502258e-01 1.360859125852584839e-01 -3.373509049415588379e-01 2.572553455829620361e-01 -1.544260233640670776e-01 1.642135381698608398e-01 -4.758272320032119751e-02 -4.046249687671661377e-01 2.073927223682403564e-01 -1.192591264843940735e-01 4.261501133441925049e-01 -1.623871177434921265e-01 1.641422323882579803e-02 3.899157047271728516e-02 2.657901495695114136e-02 1.253481805324554443e-01 -2.649312913417816162e-01 -7.742477953433990479e-02 3.038712143898010254e-01 7.075060904026031494e-02
-3.337252885103225708e-02 2.321162633597850800e-02 -9.516821801662445068e-02 -3.459458947181701660e-01 7.154849171638488770e-02 -1.764466613531112671e-02 -1.574890129268169403e-02 2.926960289478302002e-01 1.114197298884391785e-01 -2.425034195184707642e-01 1.510342657566070557e-01 -4.046644549816846848e-03 2.939171157777309418e-02 3.883787393569946289e-01 9.689640253782272339e-02 2.093019783496856689e-01 9.176454693078994751e-02 3.999915122985839844e-01 1.121392920613288879e-01 -1.184863224625587463e-01 -7.633612304925918579e-02 3.893604129552841187e-02 1.742049306631088257e-01 -3.593069016933441162e-01 1.453717239201068878e-02 1.011317223310470581e-01 -3.702586889266967773e-02 1.675948053598403931e-01 -1.174081563949584961e-01 -1.958751976490020752e-01 1.040905863046646118e-01 -1.208698824048042297e-01
-2.477509155869483948e-02 1.119875013828277588e-01 2.630513310432434082e-01 -1.110790893435478210e-01 5.519311875104904175e-02 -1.171084865927696228e-01 3.393726050853729248e-02 -8.161326497793197632e-02 2.246732264757156372e-01 -4.040587246417999268e-01 -9.986960794776678085e-04 6.538185477256774902e-02 3.150149807333946228e-02 1.106207072734832764e-01 -7.105993479490280151e-02 2.666565179824829102e-01 -4.705131053924560547e-01 -1.389490514993667603e-01 1.133738551288843155e-02 -1.776074431836605072e-02 3.685902059078216553e-01 -1.091161370277404785e-01 9.268236160278320312e-02 -2.040941119194030762e-01 -1.416336745023727417e-01 2.398424595594406128e-01 -1.294065713882446289e-01 8.127158135175704956e-02 6.516108661890029907e-02 -6.495516747236251831e-02 8.513071388006210327e-02 1.324566304683685303e-01
4.190977662801742554e-02 2.541550397872924805e-01 2.019917219877243042e-01 -2.070361822843551636e-01 1.591575890779495239e-01 -1.251675784587860107e-01 -1.388361304998397827e-02 8.738598227500915527e-02 2.318416386842727661e-01 -4.033382236957550049e-01 1.845413148403167725e-01 -1.155990436673164368e-01 6.279282271862030029e-02 3.493379652500152588e-01 -1.127287968993186951e-01 -1.233991533517837524e-01 -3.604306653141975403e-02 1.570883989334106445e-01 1.216472461819648743e-01 8.388227224349975586e-02 5.799639597535133362e-02 -6.036432832479476929e-02 2.337453216314315796e-01 -1.554956883192062378e-01 -1.289684921503067017e-01 9.881176054477691650e-02 1.747271865606307983e-01 1.973560005426406860e-01 -1.149289309978485107e-01 4.707972705364227295e-02 2.812331318855285645e-01 -2.436492145061492920e-01
-3.752482682466506958e-02 2.218341976404190063e-01 1.137517690658569336e-01 -2.928547561168670654e-01 -7.047916948795318604e-02 -2.848879396915435791e-01 -3.118879534304141998e-02 2.131356447935104370e-01 3.113555610179901123e-01 -5.851841717958450317e-02 2.495792694389820099e-02 -1.507812440395355225e-01 1.153350807726383209e-02 1.540246307849884033e-01 -1.802235245704650879e-01 -1.355215609073638916e-01 -1.188636049628257751e-01 3.360961973667144775e-01 2.132924497127532959e-01 1.400110218673944473e-02 -3.647623583674430847e-02 -2.710007131099700928e-01 1.823251098394393921e-01 -3.793096244335174561e-01 -1.447021216154098511e-01 -1.486175060272216797e-01 2.554246410727500916e-02 9.843347221612930298e-02 -3.454707562923431396e-02 -1.141281947493553162e-01 6.150934472680091858e-02 -1.538949757814407349e-01
-1.008295640349388123e-01 -7.271313667297363281e-02 1.002626791596412659e-01 -4.154532551765441895e-01 -4.616462811827659607e-02 -2.027561664581298828e-01 -2.288413979113101959e-02 -2.817036397755146027e-02 2.338565886020660400e-01 -1.151963099837303162e-01 -1.340903574600815773e-03 2.414754927158355713e-01 -1.218465249985456467e-02 2.396520376205444336e-01 1.456220895051956177e-01 4.952339082956314087e-02 -4.064114987850189209e-01 6.195976212620735168e-02 2.016933858394622803e-01 -7.593231648206710815e-02 3.888493478298187256e-01 -3.609117493033409119e-02 2.480268329381942749e-01 -1.499613523483276367e-01 -1.654390245676040649e-01 1.669643521308898926e-01 -8.569289743900299072e-02 9.169468283653259277e-02 -4.454081878066062927e-02 1.505677849054336548e-01 -1.915551349520683289e-02 -4.284135624766349792e-02
-3.292888775467872620e-02 1.405355185270309448e-01 7.140865176916122437e-02 1.137221697717905045e-02 -1.149439215660095215e-01 4.812158644199371338e-02 -1.201003119349479675e-01 2.103507369756698608e-01 3.490340709686279297e-01 -3.004564642906188965e-01 1.825255304574966431e-01 8.332847058773040771e-02 1.144916713237762451e-01 1.288203746080398560e-01 -1.497762799263000488e-01 1.433510780334472656e-01 5.399587098509073257e-03 2.424232512712478638e-01 8.309246599674224854e-02 -1.402168869972229004e-01 8.528662472963333130e-02 4.183221608400344849e-03 -5.944520235061645508e-04 -3.439818322658538818e-01 -3.511695191264152527e-02 4.911221936345100403e-02 2.704406976699829102e-01 3.403154313564300537e-01 1.188010722398757935e-01 -2.249808907508850098e-01 2.518856227397918701e-01 -2.072224467992782593e-01
-1.271205246448516846e-01 1.059334650635719299e-01 2.094728946685791016e-01 -2.439349889755249023e-02 -1.589223891496658325e-01 -4.729949831962585449e-01 -1.854795962572097778e-01 -1.133466809988021851e-01 2.442961744964122772e-02 -2.354013919830322266e-01 -1.485347747802734375e-01 -1.677643358707427979e-01 -1.341009587049484253e-01 3.224932551383972168e-01 1.630264371633529663e-01 1.093883961439132690e-01 -1.805144697427749634e-01 2.779251337051391602e-01 -5.959305167198181152e-02 2.021917514503002167e-02 1.769086867570877075e-01 -5.403890740126371384e-03 2.405260801315307617e-01 -3.430919349193572998e-02 1.146935522556304932e-01 1.853673458099365234e-01 2.248887158930301666e-02 2.936480753123760223e-02 -2.585341632366180420e-01 1.156654059886932373e-01 1.773389428853988647e-01 2.173533849418163300e-02
6.330620497465133667e-02 9.577649831771850586e-02 -7.599417120218276978e-03 1.752200536429882050e-02 -2.024473845958709717e-01 -8.549293875694274902e-02 -1.718791127204895020e-01 2.281777709722518921e-01 2.985250353813171387e-01 -7.100853323936462402e-02 1.388471722602844238e-01 4.457446336746215820e-01 -1.470047831535339355e-01 2.494663149118423462e-01 9.218950569629669189e-02 3.077439367771148682e-01 -7.372441887855529785e-02 -4.084477573633193970e-02 1.868282258510589600e-01 -4.906637221574783325e-02 1.568099409341812134e-01 -1.129468679428100586e-01 5.618879199028015137e-02 -3.499032855033874512e-01 3.308121860027313232e-02 4.981759935617446899e-02 -4.511865973472595215e-02 2.830500006675720215e-01 1.384570449590682983e-01 1.287656724452972412e-01 1.688662767410278320e-01 -5.476078949868679047e-03
1.122738942503929138e-01 1.800888925790786743e-01 2.477290481328964233e-01 -2.219158113002777100e-01 -2.419058084487915039e-01 -2.822059765458106995e-02 -6.969393044710159302e-02 1.637351959943771362e-01 1.243419796228408813e-01 -4.356181919574737549e-01 9.610977023839950562e-03 3.734235092997550964e-02 -3.804058209061622620e-02 1.148322597146034241e-01 2.634427323937416077e-02 -4.117230698466300964e-02 1.199054270982742310e-01 -6.375587731599807739e-02 2.107197791337966919e-01 1.747243702411651611e-01 2.838173210620880127e-01 -2.647458761930465698e-02 3.509705662727355957e-01 -3.084886968135833740e-01 -4.934691265225410461e-02 -1.803545206785202026e-01 2.493090368807315826e-02 -1.735723763704299927e-01 -8.554270863533020020e-02 4.744400456547737122e-02 -3.178596030920743942e-03 -2.477269023656845093e-01
-1.846419647336006165e-02 1.037683114409446716e-01 1.010626927018165588e-01 -8.917928487062454224e-02 -7.468921691179275513e-02 -2.207458317279815674e-01 -4.766810685396194458e-02 2.067536711692810059e-01 1.591120213270187378e-01 -1.040907129645347595e-01 1.550090163946151733e-01 -1.611497849225997925e-01 -1.657394468784332275e-01 2.129076719284057617e-01 -2.943205237388610840e-01 1.539596766233444214e-01 -2.185241878032684326e-01 2.056792527437210083e-01 2.794561088085174561e-01 -9.504748135805130005e-02 1.891549676656723022e-01 -3.713688626885414124e-02 1.418507695198059082e-01 -2.750808596611022949e-01 -1.262202858924865723e-01 -9.752883762121200562e-02 -1.141677144914865494e-02 5.030041560530662537e-02 2.689376175403594971e-01 4.870260879397392273e-02 -2.860911488533020020e-01 -3.276192545890808105e-01
-7.399968057870864868e-02 -4.136998206377029419e-02 2.186538428068161011e-01 -6.915654987096786499e-02 -4.966779798269271851e-02 -2.224395573139190674e-01 3.065565414726734161e-02 2.684706151485443115e-01 7.416912913322448730e-02 -3.495116233825683594e-01 2.744015455245971680e-01 -1.048333570361137390e-01 -5.466781556606292725e-03 1.526616066694259644e-01 -2.880880832672119141e-01 6.121479347348213196e-02 -1.151825934648513794e-01 5.969285964965820312e-02 2.130866646766662598e-01 -3.441231846809387207e-01 8.826284110546112061e-02 -1.054027825593948364e-01 1.251596808433532715e-01 -1.456996351480484009e-01 -3.402421176433563232e-01 8.093322068452835083e-02 7.398431748151779175e-02 1.485521346330642700e-01 -1.227662991732358932e-02 -6.694748997688293457e-02 -1.409991383552551270e-01 -2.835748493671417236e-01
1.004632785916328430e-01 1.477953344583511353e-01 2.026611268520355225e-01 -1.992787793278694153e-02 -8.712235093116760254e-02 -1.220885887742042542e-01 2.236173313576728106e-04 2.167534977197647095e-01 3.381996229290962219e-02 -3.263396024703979492e-01 3.220846354961395264e-01 2.591638267040252686e-02 -1.732650399208068848e-02 2.545272111892700195e-01 -3.029423654079437256e-01 5.396452546119689941e-02 4.723034426569938660e-02 2.508536875247955322e-01 2.412223964929580688e-01 -8.670197427272796631e-02 3.535218164324760437e-02 -1.707373932003974915e-02 1.563740968704223633e-01 -1.419974118471145630e-01 -3.783465921878814697e-01 5.615368857979774475e-02 1.827378273010253906e-01 3.599616885185241699e-02 2.780154049396514893e-01 -9.005957841873168945e-02 8.815771341323852539e-02 -1.846902221441268921e-01
-2.335544824600219727e-01 -3.324395045638084412e-02 2.942241430282592773e-01 -1.172549724578857422e-01 -1.270526945590972900e-01 -9.275897592306137085e-02 -2.799018323421478271e-01 1.133605763316154480e-01 -8.007106184959411621e-02 2.206062152981758118e-02 -1.317661721259355545e-02 2.969499528408050537e-01 3.640729188919067383e-02 4.652293026447296143e-01 2.423459142446517944e-01 2.596519887447357178e-01 -5.433797836303710938e-02 1.548931747674942017e-01 6.207281351089477539e-02 4.895650222897529602e-02 -1.236559823155403137e-02 -1.181605011224746704e-01 2.473313808441162109e-01 -3.138526976108551025e-01 1.767440512776374817e-02 1.323793381452560425e-01 1.389298290014266968e-01 -2.353286184370517731e-02 -1.610271781682968140e-01 1.350146234035491943e-01 7.871193811297416687e-03 -4.965364467352628708e-03
8.982641249895095825e-02 2.059316784143447876e-01 2.323453873395919800e-01 -1.668990999460220337e-01 1.324039101600646973e-01 -2.192783057689666748e-01 -8.753560483455657959e-02 1.144874393939971924e-01 9.295624494552612305e-02 -3.877142667770385742e-01 1.909782588481903076e-01 5.096758529543876648e-02 -8.685265481472015381e-02 2.339535504579544067e-01 -3.651307821273803711e-01 2.108947746455669403e-02 -2.652498483657836914e-01 -1.015958264470100403e-01 1.387240290641784668e-01 -1.394644081592559814e-01 -6.279355287551879883e-02 -5.631563812494277954e-02 -5.790064111351966858e-02 -2.080349773168563843e-01 3.170841932296752930e-01 -3.755578771233558655e-02 1.743270605802536011e-01 1.853350996971130371e-01 -6.456264108419418335e-02 -3.282650560140609741e-02 1.514299362897872925e-01 1.386915743350982666e-01
-1.723520606756210327e-01 1.274541467428207397e-01 -3.341784700751304626e-02 -1.455403566360473633e-01 -5.851287860423326492e-03 7.535542547702789307e-02 9.249772876501083374e-02 4.414958506822586060e-02 2.279906347393989563e-02 -2.470288053154945374e-02 7.031784951686859131e-02 -8.412182331085205078e-02 -7.516507804393768311e-02 2.998403608798980713e-01 -1.755973398685455322e-01 3.175383508205413818e-01 -1.481792330741882324e-01 1.669506877660751343e-01 1.019206643104553223e-02 -3.201372325420379639e-01 1.799064874649047852e-01 -1.303972750902175903e-01 3.155170977115631104e-01 -1.191263794898986816e-01 -9.393519908189773560e-02 -3.827374428510665894e-02 4.149765670299530029e-01 8.306004106998443604e-02 -1.323410719633102417e-01 1.553863286972045898e-01 3.237255215644836426e-01 1.542072743177413940e-01
1.601547002792358398e-01 2.234345972537994385e-01 1.041159331798553467e-01 -1.930566579103469849e-01 1.806573420763015747e-01 -9.914282709360122681e-02 -8.555997908115386963e-02 -2.713430672883987427e-02 2.131099849939346313e-01 -2.602574229240417480e-01 1.555643081665039062e-01 2.382383868098258972e-02 9.343092888593673706e-02 1.419739425182342529e-01 -2.129882723093032837e-01 2.085578590631484985e-01 -1.036440357565879822e-01 3.298386931419372559e-01 3.191958069801330566e-01 6.582546234130859375e-02 -1.106746941804885864e-01 -1.220395192503929138e-01 1.746950745582580566e-01 -3.786576911807060242e-02 7.594637572765350342e-02 -1.015323563478887081e-03 4.071278572082519531e-01 6.396191567182540894e-02 1.833505779504776001e-01 -1.449620127677917480e-01 2.052116543054580688e-01 1.136820763349533081e-01
-8.605562895536422729e-02 2.020566910505294800e-01 -4.489208757877349854e-02 -1.982652842998504639e-01 -1.667000353336334229e-01 -4.509883001446723938e-02 -2.570625543594360352e-01 -1.266780197620391846e-01 -1.043200027197599411e-02 -1.494070142507553101e-01 1.254841033369302750e-02 3.126201331615447998e-01 2.019832134246826172e-01 2.534190118312835693e-01 -1.073254719376564026e-01 1.164454873651266098e-02 -3.941404223442077637e-01 1.135094985365867615e-01 1.467690318822860718e-01 6.791492551565170288e-02 2.630099356174468994e-01 -4.013118520379066467e-02 2.009550034999847412e-01 -2.631487548351287842e-01 -2.793778777122497559e-01 1.982043236494064331e-01 -1.291367560625076294e-01 -3.950101137161254883e-02 1.027014106512069702e-01 1.818017214536666870e-01 1.077667530626058578e-02 -8.608332276344299316e-02
-4.865754768252372742e-02 -1.275846213102340698e-01 1.446671783924102783e-01 -5.851524323225021362e-02 -3.110880851745605469e-01 -1.024175360798835754e-01 -8.497393131256103516e-02 5.594575032591819763e-02 2.082189321517944336e-01 -4.413717240095138550e-02 1.540309339761734009e-01 9.042410552501678467e-02 -3.011260330677032471e-01 2.202647179365158081e-01 2.298723161220550537e-01 1.122732460498809814e-01 -3.598851263523101807e-01 3.264832496643066406e-01 6.300667673349380493e-02 2.580920457839965820e-01 -5.780291184782981873e-02 8.469048887491226196e-02 2.958602905273437500e-01 -1.390438526868820190e-01 4.520672559738159180e-02 5.739257857203483582e-02 -3.320892900228500366e-02 2.071649879217147827e-01 -9.346953779458999634e-02 9.253636002540588379e-02 2.492007315158843994e-01 6.864957511425018311e-02
-1.740982942283153534e-02 2.958843857049942017e-02 1.057780385017395020e-01 -3.610686063766479492e-01 -2.913399040699005127e-01 8.945186436176300049e-02 -9.451284259557723999e-02 4.225618764758110046e-02 2.054508961737155914e-02 7.099366281181573868e-03 3.138343691825866699e-01 -1.114183105528354645e-02 -1.696563810110092163e-01 5.238662660121917725e-02 -1.550318151712417603e-01 2.781835794448852539e-01 -2.709415555000305176e-01 1.338090449571609497e-01 1.886138170957565308e-01 1.834818422794342041e-01 1.401942688971757889e-02 -2.530472576618194580e-01 2.499221712350845337e-01 -2.091281861066818237e-01 -1.042276713997125626e-02 3.589774295687675476e-02 -2.347695529460906982e-01 -1.588513106107711792e-01 2.059891670942306519e-01 -2.526633143424987793e-01 3.839082643389701843e-02 3.396853432059288025e-02
-2.066711634397506714e-01 2.194211035966873169e-01 -2.754156887531280518e-01 -6.435669213533401489e-02 5.267429724335670471e-02 -2.713412344455718994e-01 -5.651639029383659363e-02 -5.265426635742187500e-02 1.862528771162033081e-01 -8.451818674802780151e-02 1.843799352645874023e-01 1.567497998476028442e-01 -1.891126930713653564e-01 6.075805798172950745e-02 8.355029858648777008e-03 5.940056964755058289e-02 -3.991123139858245850e-01 2.574592530727386475e-01 1.933371834456920624e-02 -3.764525949954986572e-01 2.641976065933704376e-02 -8.544556796550750732e-02 2.684061229228973389e-01 -1.381841152906417847e-01 -4.368171468377113342e-02 -6.239135563373565674e-02 2.028697580099105835e-01 -1.201143022626638412e-02 1.104253306984901428e-01 1.433885395526885986e-01 1.171863675117492676e-01 2.072083503007888794e-01
8.791311644017696381e-03 1.520086675882339478e-01 1.046899333596229553e-01 -5.872090533375740051e-02 -2.703129053115844727e-01 7.958280853927135468e-03 -2.479358911514282227e-01 2.608622610569000244e-01 6.454399973154067993e-02 -2.727788984775543213e-01 1.209929808974266052e-01 -9.379376471042633057e-02 -1.341347396373748779e-01 -9.785884618759155273e-02 -2.549087703227996826e-01 1.217808648943901062e-01 -1.809035055339336395e-02 -1.789572387933731079e-01 8.014592528343200684e-02 1.564768254756927490e-01 1.827356219291687012e-01 -1.059767454862594604e-01 3.421428501605987549e-01 -1.006871555000543594e-02 -4.024777561426162720e-02 1.335924416780471802e-01 3.127370774745941162e-01 3.066386282444000244e-01 2.847417891025543213e-01 7.000024616718292236e-02 1.043881177902221680e-01 -1.309373378753662109e-01
-1.571757346391677856e-01 -5.352944880723953247e-02 -7.473038136959075928e-02 -3.250681608915328979e-02 -2.508480250835418701e-01 2.163458168506622314e-01 6.805453449487686157e-02 2.082186378538608551e-02 2.236355096101760864e-01 -6.993769854307174683e-02 1.744756251573562622e-01 4.797095805406570435e-02 -6.548802554607391357e-02 2.847357988357543945e-01 1.030648201704025269e-01 1.617518663406372070e-01 -1.676167994737625122e-01 5.538652837276458740e-02 2.030039876699447632e-01 -7.402253895998001099e-02 4.699604213237762451e-02 -3.421246409416198730e-01 2.357598096132278442e-01 -5.090284943580627441e-01 5.903758481144905090e-02 3.597954288125038147e-02 -1.942306198179721832e-02 4.363634437322616577e-02 4.795656725764274597e-02 3.156174123287200928e-01 9.210844337940216064e-02 -1.092448830604553223e-01
-1.231257990002632141e-01 1.551736742258071899e-01 1.865981668233871460e-01 -2.569453716278076172e-01 6.945404224097728729e-03 -1.664352789521217346e-02 4.354767128825187683e-02 9.903699904680252075e-02 1.324623376131057739e-01 -1.531773507595062256e-01 3.104375302791595459e-01 8.253561705350875854e-02 -1.934367045760154724e-02 1.835936754941940308e-01 -3.426317870616912842e-01 3.295015990734100342e-01 -9.925889223814010620e-02 -4.272083193063735962e-02 2.722274363040924072e-01 8.984608948230743408e-02 -8.883232250809669495e-03 2.689678221940994263e-02 -3.152532130479812622e-02 -1.977277994155883789e-01 2.898850440979003906e-01 3.324125707149505615e-01 -1.839328184723854065e-02 -1.652263700962066650e-01 -1.050818189978599548e-01 -1.464521437883377075e-01 2.278638929128646851e-01 -4.814154654741287231e-02
-5.305136740207672119e-02 1.211040243506431580e-01 3.497710824012756348e-02 -4.324024021625518799e-01 -2.640440464019775391e-01 -2.402901053428649902e-01 -2.371112704277038574e-01 1.689782142639160156e-01 1.793172806501388550e-01 -5.149919912219047546e-02 1.970624625682830811e-01 -1.024554297327995300e-01 -1.227311864495277405e-01 2.122802138328552246e-01 3.098060609772801399e-03 1.159386243671178818e-02 -1.649201214313507080e-01 -1.600180119276046753e-01 3.816424682736396790e-02 1.522853970527648926e-01 6.722200661897659302e-02 1.474537141621112823e-02 1.817984730005264282e-01 -5.988996848464012146e-02 -3.777555823326110840e-01 1.685002818703651428e-02 5.548096075654029846e-02 9.175293147563934326e-02 -2.675327956676483154e-01 1.768464148044586182e-01 -7.083503901958465576e-02 -2.377207428216934204e-01
7.464852929115295410e-02 1.761099547147750854e-01 1.809805631637573242e-01 -2.587062716484069824e-01 -2.847967855632305145e-02 -9.008961170911788940e-02 -6.826324015855789185e-02 7.608319073915481567e-02 -1.163586303591728210e-01 -1.220486941747367382e-03 1.570231914520263672e-01 -8.141900599002838135e-02 3.871006425470113754e-03 4.580646753311157227e-02 -1.199623644351959229e-01 3.437889814376831055e-01 -1.542178541421890259e-01 3.862875699996948242e-02 9.535159915685653687e-02 -4.245523512363433838e-01 3.185879066586494446e-02 -1.165235117077827454e-01 4.409318864345550537e-01 -2.565837651491165161e-02 -1.978612542152404785e-01 1.973877847194671631e-01 -3.891675546765327454e-02 3.312996774911880493e-02 -2.890399098396301270e-01 -4.586643725633621216e-02 2.469276785850524902e-01 1.149123832583427429e-01
-9.054577909409999847e-03 -1.109315678477287292e-01 1.672619581222534180e-01 -1.171122714877128601e-01 -3.531655967235565186e-01 1.745606306940317154e-03 -1.582557857036590576e-01 -1.440520882606506348e-01 1.061264649033546448e-01 -2.432633042335510254e-01 3.047285042703151703e-02 -1.813528686761856079e-01 -3.111174106597900391e-01 4.233098924160003662e-01 -1.206354871392250061e-01 2.721672654151916504e-01 -8.180105686187744141e-02 9.484926611185073853e-02 -1.778865419328212738e-02 -5.244429409503936768e-02 -5.617049988359212875e-03 2.484372109174728394e-01 9.703314304351806641e-02 -3.861003816127777100e-01 3.654926270246505737e-02 -6.411865353584289551e-02 8.794747292995452881e-02 6.806657463312149048e-02 -2.132664322853088379e-01 2.772422321140766144e-02 1.917900703847408295e-02 5.563307553529739380e-02
1.100053861737251282e-01 8.658187091350555420e-02 -2.580004744231700897e-02 -9.467935562133789062e-02 -6.545795500278472900e-02 -3.321880847215652466e-02 -2.707904279232025146e-01 7.378352433443069458e-02 1.804108619689941406e-01 -2.043650597333908081e-01 4.053193926811218262e-01 -1.783880591392517090e-01 1.321641057729721069e-01 7.211588323116302490e-02 -4.615007713437080383e-02 3.727287799119949341e-02 -4.031210765242576599e-02 -3.192304819822311401e-02 -4.798526316881179810e-02 -1.621377170085906982e-01 4.195233434438705444e-02 2.592251598834991455e-01 3.606086373329162598e-01 -4.342924654483795166e-01 5.871560424566268921e-02 -1.334453932940959930e-02 2.399951666593551636e-01 -2.424309551715850830e-01 -7.108359038829803467e-02 2.054330520331859589e-02 1.997069716453552246e-01 -7.623157650232315063e-02
8.537711948156356812e-02 1.150754988193511963e-01 1.622479557991027832e-01 -1.546684503555297852e-01 -1.330063939094543457e-01 -4.840233922004699707e-02 -2.189654298126697540e-02 1.112315133213996887e-01 2.779085040092468262e-01 -3.370331823825836182e-01 2.883359491825103760e-01 2.815007418394088745e-02 -3.114997446537017822e-01 3.254781365394592285e-01 -3.919791579246520996e-01 3.909944742918014526e-02 -5.244229733943939209e-02 1.157703995704650879e-01 6.602899637073278427e-03 -2.173119932413101196e-01 3.733506053686141968e-02 -1.429049372673034668e-01 1.592023521661758423e-01 -1.684619928710162640e-03 -1.693090945482254028e-01 4.857630701735615730e-04 1.161913573741912842e-01 1.450789868831634521e-01 1.691238582134246826e-01 4.901843518018722534e-02 -6.723211705684661865e-02 -2.326200455427169800e-01
-1.001768186688423157e-01 2.754559218883514404e-01 4.235934093594551086e-02 -8.899255841970443726e-02 -2.069632709026336670e-01 -5.589902028441429138e-02 7.772104442119598389e-02 2.175244987010955811e-01 2.266465276479721069e-01 -2.674529254436492920e-01 -1.403532456606626511e-02 2.267371863126754761e-02 2.677815854549407959e-01 2.709587514400482178e-01 5.791049078106880188e-02 1.070049628615379333e-01 -1.451317071914672852e-01 2.312229573726654053e-01 2.415626496076583862e-01 -2.987063676118850708e-02 -6.124972552061080933e-02 -2.642371058464050293e-01 -1.675829589366912842e-01 -2.529801130294799805e-01 -1.206606999039649963e-01 1.346082389354705811e-01 1.559456139802932739e-01 3.416151553392410278e-02 1.684654131531715393e-02 2.383398823440074921e-02 1.849278658628463745e-01 -3.589933514595031738e-01
-1.687107980251312256e-01 9.720175713300704956e-02 -3.946967050433158875e-02 -1.472085565328598022e-01 -2.473494559526443481e-01 1.011931430548429489e-02 -6.320386379957199097e-02 2.586391270160675049e-01 6.456112861633300781e-02 -2.618372142314910889e-01 5.626076459884643555e-02 4.181596636772155762e-02 -9.664028137922286987e-02 3.193432688713073730e-01 -5.254578217864036560e-02 4.223228245973587036e-02 1.531853377819061279e-01 2.030701190233230591e-02 1.340403109788894653e-01 -2.199688851833343506e-01 2.252814173698425293e-01 -9.286126494407653809e-02 2.132361978292465210e-01 -3.449100852012634277e-01 -2.347294427454471588e-02 -2.387631088495254517e-01 -3.798512625508010387e-04 3.942667841911315918e-01 9.013660252094268799e-02 -5.063947290182113647e-02 2.725239396095275879e-01 -3.435098379850387573e-02
3.160530701279640198e-02 1.093425825238227844e-01 -3.885691985487937927e-02 -5.438510701060295105e-02 -1.173499226570129395e-01 -2.661290466785430908e-01 -1.990050822496414185e-01 3.305743634700775146e-01 2.845745682716369629e-01 5.048131570219993591e-02 1.554287672042846680e-01 -4.402447491884231567e-02 -3.014315366744995117e-01 1.665420979261398315e-01 -8.819279819726943970e-02 1.527218222618103027e-01 1.131149381399154663e-02 1.308614481240510941e-02 9.152837842702865601e-02 -9.006321430206298828e-02 1.521690934896469116e-01 -1.478593796491622925e-01 5.883377045392990112e-02 -5.010907053947448730e-01 -1.086165546439588070e-03 -1.191745549440383911e-01 1.153089851140975952e-01 1.604475826025009155e-01 1.697660237550735474e-01 -1.290834881365299225e-02 2.801225483417510986e-01 -1.127601787447929382e-01
2.429917827248573303e-02 1.290322542190551758e-01 -1.744938492774963379e-01 -2.641565203666687012e-01 -2.074181288480758667e-01 -2.903628535568714142e-02 -3.543933033943176270e-01 5.325451493263244629e-02 4.189219698309898376e-02 1.685938797891139984e-02 3.046325780451297760e-02 -1.628621071577072144e-01 -1.442794501781463623e-01 1.193790137767791748e-01 -1.464514583349227905e-01 2.756548821926116943e-01 -1.765630543231964111e-01 -1.125147715210914612e-01 2.875823676586151123e-01 -2.545554041862487793e-01 1.635894626379013062e-01 7.019519805908203125e-02 3.953377604484558105e-01 -1.185906976461410522e-01 -3.470457345247268677e-02 9.858119487762451172e-02 1.226892396807670593e-01 8.218763768672943115e-02 -5.826916173100471497e-02 -3.626885823905467987e-03 2.917060256004333496e-01 1.833930164575576782e-01
1.419636905193328857e-01 2.300834357738494873e-01 -8.617764711380004883e-02 -1.337777823209762573e-01 -2.178954929113388062e-01 2.733681499958038330e-01 8.071956038475036621e-02 7.561410218477249146e-02 -1.511426866054534912e-01 -1.511692404747009277e-01 -7.059961557388305664e-03 -2.718512900173664093e-02 5.585530772805213928e-03 7.361815869808197021e-02 -1.566500663757324219e-01 1.916503608226776123e-01 -3.099304139614105225e-01 1.666180342435836792e-01 2.446688711643218994e-01 3.244975507259368896e-01 1.085685268044471741e-01 1.191331520676612854e-01 3.699131608009338379e-01 -6.405050307512283325e-02 -1.485194414854049683e-01 -6.561043858528137207e-02 9.966521710157394409e-02 2.927192449569702148e-01 -1.193686574697494507e-01 2.174144089221954346e-01 9.376299381256103516e-02 -7.582988590002059937e-02
-3.357420861721038818e-02 1.891757547855377197e-01 7.172657642513513565e-03 -4.471007362008094788e-02 -8.611603826284408569e-02 -7.734955288469791412e-03 -5.915175005793571472e-02 1.269024908542633057e-01 -6.051195319741964340e-03 -1.876957863569259644e-01 2.267646491527557373e-01 1.160399541258811951e-01 9.907749295234680176e-02 2.462237477302551270e-01 -9.398061037063598633e-02 1.300496906042098999e-01 1.148069202899932861e-01 1.677502319216728210e-02 4.402537941932678223e-01 -6.240141019225120544e-02 -2.557344362139701843e-02 -1.041557267308235168e-02 3.657283782958984375e-01 -2.669626474380493164e-01 2.525005340576171875e-01 1.019171401858329773e-01 2.246510386466979980e-01 1.677899360656738281e-01 1.044442504644393921e-01 -2.573111653327941895e-01 2.341206073760986328e-01 -1.896072030067443848e-01
1.034570634365081787e-01 2.374220490455627441e-01 1.639641672372817993e-01 -1.547213196754455566e-01 -2.632336504757404327e-02 -2.627496719360351562e-01 2.379551529884338379e-02 1.760313808917999268e-01 1.549604535102844238e-01 -3.551725745201110840e-01 2.238174825906753540e-01 -3.362235054373741150e-02 1.501308381557464600e-01 3.501441180706024170e-01 -2.207316905260086060e-01 4.966532438993453979e-02 -7.933887094259262085e-02 2.753201425075531006e-01 1.992694288492202759e-01 -1.750449836254119873e-01 -7.300928235054016113e-02 -1.523022204637527466e-01 1.715613007545471191e-01 -3.944773599505424500e-02 -2.007089853286743164e-01 -1.364390552043914795e-01 8.999998867511749268e-02 8.816605806350708008e-02 2.350062504410743713e-02 -5.093888938426971436e-02 -2.686753869056701660e-02 -3.041448593139648438e-01
-2.396137863397598267e-01 8.104666322469711304e-02 1.874483078718185425e-01 -1.941480636596679688e-01 -1.217543855309486389e-01 -1.168035864830017090e-01 -6.117115542292594910e-02 5.543759465217590332e-02 -2.469877526164054871e-02 -2.399153448641300201e-02 2.277700230479240417e-02 2.277811467647552490e-01 4.748214408755302429e-02 2.822727859020233154e-01 1.691281422972679138e-02 1.019129902124404907e-01 -4.157090783119201660e-01 1.350458115339279175e-01 1.125041246414184570e-01 -5.962299555540084839e-02 4.010828733444213867e-01 -2.097930163145065308e-01 2.959752082824707031e-01 -1.636472195386886597e-01 -2.000144720077514648e-01 1.496328115463256836e-01 -1.139977872371673584e-01 -2.702434547245502472e-02 -1.166597679257392883e-01 1.908416152000427246e-01 4.058790951967239380e-02 -1.654862612485885620e-01
4.816788434982299805e-02 -3.847895190119743347e-02 1.844002455472946167e-01 1.029920205473899841e-02 -6.244159862399101257e-02 -3.357138037681579590e-01 -2.002908140420913696e-01 3.849711120128631592e-01 -7.732575386762619019e-02 -2.507046423852443695e-02 1.780534982681274414e-01 1.076341047883033752e-01 2.376224696636199951e-01 1.502626836299896240e-01 -1.963132917881011963e-01 1.282935738563537598e-01 -1.162413507699966431e-01 1.133318915963172913e-01 2.752013504505157471e-01 -1.037063598632812500e-01 -8.035514503717422485e-03 3.147289156913757324e-02 1.742542386054992676e-01 -3.152737021446228027e-01 5.564047023653984070e-03 1.033054292201995850e-01 3.727024495601654053e-01 2.498746365308761597e-01 6.944059580564498901e-02 8.729758113622665405e-02 -5.908733233809471130e-02 3.980890661478042603e-02
8.802801370620727539e-02 1.627453416585922241e-01 2.428851090371608734e-02 2.173301950097084045e-02 -3.320320546627044678e-01 -1.350580155849456787e-01 -2.786683440208435059e-01 1.793546080589294434e-01 1.247324794530868530e-01 -7.164942473173141479e-02 1.276067942380905151e-01 -1.232125163078308105e-01 -7.228451967239379883e-02 1.192907914519309998e-01 1.513638645410537720e-01 -5.651627853512763977e-02 -2.041217535734176636e-01 5.075241997838020325e-02 2.697810530662536621e-01 -1.586463116109371185e-02 2.595342397689819336e-01 -2.260185964405536652e-02 2.232456803321838379e-01 -1.189874559640884399e-01 4.424682259559631348e-02 4.110357463359832764e-01 2.622423768043518066e-01 -1.453022193163633347e-02 -2.969901561737060547e-01 -4.508823156356811523e-02 1.920616179704666138e-01 1.118974536657333374e-01
-1.321524083614349365e-01 2.333882451057434082e-01 -1.806131191551685333e-02 -2.545982003211975098e-01 -6.185889989137649536e-02 2.052495479583740234e-01 -7.927852123975753784e-02 6.808196753263473511e-02 -8.190243691205978394e-02 -3.983182832598686218e-02 -7.036176323890686035e-02 4.268084093928337097e-02 5.544099025428295135e-03 2.503042519092559814e-01 -1.692572534084320068e-01 2.234361916780471802e-01 -1.603760570287704468e-01 1.728261262178421021e-01 2.381117828190326691e-02 -4.522381350398063660e-02 2.639898359775543213e-01 -2.404262125492095947e-01 3.786430954933166504e-01 -6.627933681011199951e-02 -1.046227738261222839e-01 1.472840011119842529e-01 2.440005689859390259e-01 6.127186119556427002e-03 -4.656212404370307922e-02 2.625376284122467041e-01 3.820811212062835693e-01 -8.349057286977767944e-02
4.877271130681037903e-02 2.063976377248764038e-01 3.574767112731933594e-01 -8.613218367099761963e-02 1.250979453325271606e-01 4.785525053739547729e-02 1.632498800754547119e-01 6.949684023857116699e-02 1.943756267428398132e-02 -2.632909715175628662e-01 1.983936689794063568e-02 8.527705818414688110e-02 -1.144780404865741730e-02 2.141017615795135498e-01 1.245075687766075134e-01 2.162377089262008667e-01 -4.160342812538146973e-01 1.210030466318130493e-01 1.621529012918472290e-01 1.925069987773895264e-01 2.667114436626434326e-01 6.084908172488212585e-02 1.826079338788986206e-01 -3.771554827690124512e-01 -2.004637196660041809e-02 1.633610874414443970e-01 -5.020144209265708923e-02 3.977949544787406921e-02 -6.337323784828186035e-02 -5.657996237277984619e-02 -6.177095696330070496e-02 2.026396840810775757e-01
1.604101508855819702e-01 1.427266001701354980e-01 -2.206330150365829468e-01 1.682865321636199951e-01 -1.807262152433395386e-01 6.796436756849288940e-02 -2.459271810948848724e-02 2.916501462459564209e-01 3.037002086639404297e-01 -1.374641060829162598e-01 1.624552309513092041e-01 2.645545005798339844e-01 -4.932016506791114807e-02 2.561854720115661621e-01 -1.319754123687744141e-01 2.347503453493118286e-01 -6.749760359525680542e-02 -7.030147314071655273e-02 2.248616516590118408e-02 5.897990427911281586e-03 1.699467301368713379e-01 -6.215551868081092834e-02 1.311001032590866089e-01 -4.105751812458038330e-01 -1.247782781720161438e-01 -6.022454425692558289e-02 2.811167761683464050e-02 2.482178956270217896e-01 1.324286907911300659e-01 2.263929881155490875e-02 2.695525288581848145e-01 7.072731107473373413e-02
-2.124718576669692993e-02 3.531105220317840576e-01 2.977913245558738708e-02 -3.165589570999145508e-01 -1.783209592103958130e-01 7.355139404535293579e-02 -2.059923708438873291e-01 -5.078076198697090149e-02 -8.253622800111770630e-02 -1.445783581584692001e-02 1.719776690006256104e-01 -2.445548400282859802e-02 -5.072313547134399414e-02 1.917569339275360107e-01 -3.021391630172729492e-01 2.669394910335540771e-01 -3.727060509845614433e-03 3.728979080915451050e-02 2.372333258390426636e-01 -2.674887180328369141e-01 1.992576420307159424e-01 4.960671439766883850e-02 3.185805082321166992e-01 -3.612330555915832520e-02 7.790133357048034668e-03 1.102467402815818787e-01 1.635127961635589600e-01 -1.968168281018733978e-02 -2.063635140657424927e-01 1.397273093461990356e-01 2.422674298286437988e-01 1.346196681261062622e-01
-7.053473591804504395e-02 3.238730430603027344e-01 -8.230976015329360962e-02 1.012000814080238342e-01 -2.281712144613265991e-01 9.809713810682296753e-02 9.907030314207077026e-02 2.659944295883178711e-01 2.800391316413879395e-01 -3.031425774097442627e-01 -4.602859728038311005e-03 3.097757697105407715e-01 1.533897221088409424e-01 2.342898100614547729e-01 8.021777868270874023e-02 3.310885131359100342e-01 9.920749813318252563e-03 -8.010940998792648315e-02 1.384503394365310669e-01 -9.062916971743106842e-03 1.627911031246185303e-01 1.410378813743591309e-01 1.148943901062011719e-01 -2.535392940044403076e-01 -1.000972837209701538e-01 -6.932350248098373413e-02 -3.674229979515075684e-02 2.335484027862548828e-01 -5.292778462171554565e-02 -1.212124451994895935e-01 1.735246330499649048e-01 4.605026170611381531e-02
-1.459863036870956421e-01 1.109846606850624084e-01 -1.346899271011352539e-01 -2.829306386411190033e-02 -2.497280687093734741e-01 -1.354452222585678101e-01 4.260032996535301208e-02 -4.557015001773834229e-02 -1.652784347534179688e-01 -7.405036594718694687e-03 -6.114356964826583862e-02 2.417932003736495972e-01 2.804130315780639648e-02 3.589268028736114502e-01 1.343982815742492676e-01 2.278164327144622803e-01 -3.122403621673583984e-01 1.058875641319900751e-04 -1.083032190799713135e-01 -6.486721336841583252e-02 2.196443825960159302e-01 -8.335183560848236084e-02 4.020145535469055176e-01 -3.835448026657104492e-01 -7.234579324722290039e-02 1.133646816015243530e-01 -1.514637172222137451e-01 6.339722126722335815e-02 -2.709314413368701935e-02 1.676460802555084229e-01 1.123454272747039795e-01 9.911423176527023315e-02
1.430630385875701904e-01 3.004760742187500000e-01 -3.787363320589065552e-02 -4.354985058307647705e-01 -7.748719304800033569e-02 -4.532753676176071167e-02 -1.773646324872970581e-01 9.382173418998718262e-02 -4.792637377977371216e-02 -4.186148941516876221e-02 7.675248384475708008e-02 -3.008416295051574707e-02 -8.214697986841201782e-02 1.581149101257324219e-01 -1.934701949357986450e-01 2.425820231437683105e-01 -1.121901497244834900e-01 8.382178843021392822e-02 -9.055497124791145325e-03 -4.250132143497467041e-01 9.087189286947250366e-02 -1.724519431591033936e-01 3.987906873226165771e-01 6.735764443874359131e-02 4.462636541575193405e-03 6.995540112257003784e-02 3.274733573198318481e-02 3.280404582619667053e-02 -8.885879069566726685e-02 4.949525743722915649e-02 3.011408746242523193e-01 3.115550987422466278e-02
1.600118540227413177e-02 4.496780410408973694e-02 2.531002461910247803e-01 -4.733247309923171997e-02 2.021000236272811890e-01 -1.654915139079093933e-02 2.286591082811355591e-01 -6.575301289558410645e-02 2.781543433666229248e-01 -3.840222656726837158e-01 -4.122517630457878113e-02 2.013220340013504028e-01 -9.795308858156204224e-02 1.864153891801834106e-01 2.453144341707229614e-01 3.183181881904602051e-01 -4.593137204647064209e-01 9.341796487569808960e-02 1.245676204562187195e-01 -1.022342778742313385e-02 -6.217736285179853439e-03 3.513801097869873047e-02 2.499838471412658691e-01 -1.246583908796310425e-01 -7.044618576765060425e-02 1.181930527091026306e-01 -3.190112113952636719e-02 4.502087086439132690e-02 6.024525314569473267e-02 1.105321645736694336e-01 6.108966097235679626e-02 6.776819378137588501e-02
-1.129816323518753052e-01 8.407367765903472900e-02 1.046167761087417603e-01 -1.688665896654129028e-01 -1.208108738064765930e-01 -4.112825989723205566e-01 1.965266168117523193e-01 2.710497379302978516e-01 2.466783672571182251e-01 -2.382236421108245850e-01 5.221616476774215698e-02 9.637106955051422119e-02 -1.898159682750701904e-01 2.350722998380661011e-01 -6.438203901052474976e-02 6.613507866859436035e-02 -7.817371934652328491e-02 -1.179908029735088348e-02 9.666647762060165405e-02 3.031125366687774658e-01 1.496657263487577438e-02 -9.773571044206619263e-02 -7.964600226841866970e-04 -3.960801661014556885e-01 -8.160933852195739746e-02 -1.578635871410369873e-01 6.351465731859207153e-02 -2.502960562705993652e-01 3.355341777205467224e-02 -2.825846709311008453e-02 5.815995112061500549e-02 -1.942830085754394531e-01
-1.698033958673477173e-01 2.785547375679016113e-01 -1.576146334409713745e-01 -2.784881293773651123e-01 3.807147499173879623e-03 -9.855636954307556152e-02 5.239265412092208862e-02 1.140481978654861450e-01 -2.340247482061386108e-02 7.153750956058502197e-02 -3.265297785401344299e-02 -5.676734261214733124e-03 6.780643761157989502e-02 1.947396844625473022e-01 -1.185019239783287048e-01 4.057885706424713135e-01 -1.663713753223419189e-01 -1.642847061157226562e-01 -1.948400437831878662e-01 -1.253696233034133911e-01 1.348913460969924927e-01 -1.264764964580535889e-01 4.947561025619506836e-01 -8.839730173349380493e-02 -1.925200521945953369e-01 3.198003023862838745e-02 2.472740598022937775e-02 -8.931046724319458008e-02 1.743710637092590332e-01 1.026218906044960022e-01 2.140119224786758423e-01 -9.567251056432723999e-02
-8.568945527076721191e-02 1.793237589299678802e-02 9.363926202058792114e-02 -1.185394152998924255e-01 -3.050386905670166016e-01 -2.128770351409912109e-01 -2.117823064327239990e-01 6.101104617118835449e-02 2.533475756645202637e-01 -1.264008581638336182e-01 5.124890804290771484e-02 2.293545305728912354e-01 -3.177070915699005127e-01 2.044758349657058716e-01 6.637767702341079712e-02 2.160341143608093262e-01 -3.159419596195220947e-01 3.253262937068939209e-01 -3.152957186102867126e-02 1.167671531438827515e-01 -8.291395753622055054e-02 -1.424232497811317444e-02 2.068654745817184448e-01 2.127843908965587616e-02 2.370252832770347595e-02 8.071326464414596558e-02 -3.415751457214355469e-02 3.130703046917915344e-02 -1.275933980941772461e-01 -7.164553739130496979e-03 3.779446184635162354e-01 1.198079809546470642e-01
-9.211498498916625977e-02 3.058823049068450928e-01 8.846848458051681519e-02 -1.749171167612075806e-01 -1.678199470043182373e-01 -3.404822349548339844e-01 -1.006209030747413635e-01 1.856467574834823608e-01 2.518038153648376465e-01 -2.344899922609329224e-01 2.345048487186431885e-01 8.049033582210540771e-03 -2.934094071388244629e-01 -9.779436886310577393e-02 1.854813396930694580e-01 7.374230027198791504e-02 -2.569436430931091309e-01 1.346647739410400391e-01 1.364760249853134155e-01 -1.004765704274177551e-01 1.023202985525131226e-01 -2.368910610675811768e-02 -6.532559543848037720e-02 -1.138374581933021545e-01 -1.198438182473182678e-01 -2.698510587215423584e-01 1.670169532299041748e-01 1.218650117516517639e-01 -9.169816225767135620e-02 -2.562887072563171387e-01 5.567280203104019165e-02 -1.168429628014564514e-01
-5.490159988403320312e-02 1.805571019649505615e-01 9.051438421010971069e-02 -5.671986192464828491e-02 1.006750762462615967e-01 -1.343297306448221207e-02 -2.265593707561492920e-01 3.001078367233276367e-01 1.854104399681091309e-01 -3.404747545719146729e-01 2.685916423797607422e-01 -1.490638107061386108e-01 1.306681185960769653e-01 4.897157847881317139e-02 -2.648577392101287842e-01 1.731323897838592529e-01 -2.650302946567535400e-01 2.709496021270751953e-01 2.978616952896118164e-01 -9.094517678022384644e-03 -7.319268584251403809e-02 -1.975867003202438354e-01 1.409354209899902344e-01 -4.676819965243339539e-02 -5.879614502191543579e-03 8.037047088146209717e-02 2.475875169038772583e-01 1.309120059013366699e-01 -2.170238271355628967e-02 -4.592281952500343323e-02 2.136370986700057983e-01 7.034038752317428589e-02
-1.084186583757400513e-01 2.967683970928192139e-01 -1.442791968584060669e-01 -3.389795869588851929e-02 -9.340908378362655640e-02 -2.399042993783950806e-01 8.039901405572891235e-02 -1.492977589368820190e-01 5.985614284873008728e-02 -2.392112649977207184e-02 2.580449879169464111e-01 1.705758869647979736e-01 -2.887445688247680664e-01 -3.624245524406433105e-02 3.658697381615638733e-02 2.130123972892761230e-02 -2.286599874496459961e-01 1.690403074026107788e-01 -1.331072393804788589e-02 -1.943758726119995117e-01 -4.098801314830780029e-02 -1.356615126132965088e-01 3.068666160106658936e-01 -3.122642636299133301e-01 -2.316475212574005127e-01 -1.197472140192985535e-01 3.846359997987747192e-02 -8.951822668313980103e-02 -2.755176126956939697e-01 1.996120065450668335e-01 2.413401156663894653e-01 -1.215949580073356628e-01
8.861272037029266357e-02 2.505577504634857178e-01 4.579354077577590942e-02 -2.279363572597503662e-01 -1.623807996511459351e-01 3.302238415926694870e-03 -2.205294929444789886e-02 5.785971134901046753e-02 3.569206222891807556e-02 8.485534042119979858e-02 1.592445187270641327e-02 -2.162483036518096924e-01 -1.295041590929031372e-01 3.033170402050018311e-01 -5.875249579548835754e-02 3.391659557819366455e-01 -7.223065942525863647e-02 1.103032752871513367e-01 -2.724639140069484711e-02 -3.407924175262451172e-01 3.039430677890777588e-01 -2.257226556539535522e-01 2.331744432449340820e-01 -4.779614508152008057e-02 -9.664674103260040283e-02 8.253563195466995239e-02 2.831085026264190674e-01 7.760753482580184937e-02 -1.159869879484176636e-01 2.179677039384841919e-01 2.531421780586242676e-01 -2.705452777445316315e-02
-3.949182108044624329e-02 -1.191923692822456360e-01 1.338838636875152588e-01 -1.689924895763397217e-01 -8.808801323175430298e-02 -3.363560736179351807e-01 1.155596598982810974e-01 -1.487880498170852661e-01 2.250990830361843109e-02 -8.340712636709213257e-02 1.050397846847772598e-02 2.171498239040374756e-01 7.332576066255569458e-02 7.360433787107467651e-02 8.840265125036239624e-02 3.195549249649047852e-01 -3.128241300582885742e-01 -3.380780667066574097e-02 -2.203069254755973816e-02 1.165679246187210083e-01 4.564290940761566162e-01 -7.570443302392959595e-02 3.243259340524673462e-02 -3.705025911331176758e-01 -6.879462301731109619e-02 1.481119096279144287e-01 3.002642393112182617e-01 1.218189150094985962e-01 7.673048228025436401e-02 4.285183176398277283e-02 6.947136484086513519e-03 3.181758895516395569e-02
6.622889637947082520e-02 1.749645024538040161e-01 -4.440044576767832041e-04 4.925411660224199295e-03 -3.849552571773529053e-02 -6.321179866790771484e-02 6.272365152835845947e-02 2.461498677730560303e-01 2.345583960413932800e-02 -1.376009732484817505e-01 2.269910126924514771e-01 -4.162284359335899353e-02 2.652599811553955078e-01 1.964849680662155151e-01 -8.290637284517288208e-02 7.939317077398300171e-02 -2.636897861957550049e-01 9.580893069505691528e-02 2.200114428997039795e-01 7.436048984527587891e-02 7.004486769437789917e-02 -2.031094580888748169e-01 2.122102379798889160e-01 -2.668141126632690430e-01 1.904937252402305603e-02 -1.357307098805904388e-02 3.394218087196350098e-01 3.547260165214538574e-01 6.735642999410629272e-02 -7.080826908349990845e-02 3.089565336704254150e-01 -2.418034076690673828e-01
-1.952424645423889160e-01 -1.677843332290649414e-01 -2.151386626064777374e-02 -3.191667199134826660e-01 -2.082172930240631104e-01 -1.160534918308258057e-01 5.367260053753852844e-02 -7.058196514844894409e-02 2.226006425917148590e-02 -5.578333511948585510e-02 2.421678304672241211e-01 3.482322674244642258e-03 2.727307751774787903e-02 1.038911044597625732e-01 -1.270595639944076538e-01 4.616055190563201904e-01 -3.118361234664916992e-01 -6.752287596464157104e-02 8.219379186630249023e-02 2.644737660884857178e-01 1.572509296238422394e-02 -2.533035576343536377e-01 1.831417232751846313e-01 -1.718871891498565674e-01 -2.700952291488647461e-01 2.238224595785140991e-01 8.224491775035858154e-02 3.231338784098625183e-02 3.339830040931701660e-02 -1.370717734098434448e-01 6.991587579250335693e-02 -4.516346380114555359e-02
-9.052336215972900391e-02 1.530405879020690918e-01 -3.224645555019378662e-02 -2.860125601291656494e-01 -2.583041489124298096e-01 -2.285621501505374908e-02 -3.589931875467300415e-02 5.379625782370567322e-02 2.563826739788055420e-01 -1.664421409368515015e-01 2.077423334121704102e-01 8.836673200130462646e-02 1.183308362960815430e-01 8.979657292366027832e-02 1.210274919867515564e-01 2.083489149808883667e-01 4.527720063924789429e-02 -1.490866541862487793e-01 3.455844223499298096e-01 4.453535377979278564e-02 -3.952782601118087769e-03 -1.846022321842610836e-03 2.407482862472534180e-01 -1.774142533540725708e-01 -2.793995738029479980e-01 -3.559201061725616455e-01 9.218929335474967957e-03 1.818213760852813721e-01 2.036545723676681519e-01 -1.612802147865295410e-01 2.125784307718276978e-01 6.233062967658042908e-02
-1.879820227622985840e-01 1.180112734436988831e-01 -8.629223331809043884e-03 -2.222033143043518066e-01 -1.759073436260223389e-01 -6.148235127329826355e-02 -2.115556001663208008e-01 -4.995376989245414734e-02 2.503558434545993805e-02 -1.673267483711242676e-01 1.843273937702178955e-01 5.192615985870361328e-01 -9.366223961114883423e-02 1.971321552991867065e-01 4.013188555836677551e-02 6.648448854684829712e-02 -1.044111475348472595e-01 -1.490340977907180786e-01 2.315247990190982819e-02 -3.766070306301116943e-02 8.444838970899581909e-02 -2.043247371912002563e-01 2.962014079093933105e-01 -1.471851766109466553e-01 -4.400391597300767899e-03 2.002039104700088501e-01 9.699324518442153931e-02 -3.355538100004196167e-02 1.378051191568374634e-01 3.352304697036743164e-01 1.730656325817108154e-01 1.676656454801559448e-01
1.857208460569381714e-01 1.983315795660018921e-01 -3.253194689750671387e-02 1.553883254528045654e-01 -7.034268975257873535e-02 -2.510890364646911621e-01 -1.898737438023090363e-02 4.057319760322570801e-01 2.201295793056488037e-01 -1.044272035360336304e-01 -1.460681855678558350e-01 1.007344201207160950e-01 -1.877743899822235107e-01 3.029581904411315918e-01 9.907646477222442627e-02 2.394432127475738525e-01 -2.886175215244293213e-01 2.310885190963745117e-01 2.175638526678085327e-01 4.090555012226104736e-02 1.425765752792358398e-01 -4.168386384844779968e-02 -2.040074579417705536e-02 -1.681245267391204834e-01 -4.392242431640625000e-02 7.215727120637893677e-02 -6.423750519752502441e-02 1.446809172630310059e-01 -2.326888293027877808e-01 -1.655213534832000732e-02 2.189040631055831909e-01 -1.094046533107757568e-01
-1.016998887062072754e-01 1.020829305052757263e-01 -1.070410013198852539e-02 -2.447008043527603149e-01 4.069926589727401733e-02 3.982966765761375427e-03 -1.151129230856895447e-01 2.177567481994628906e-01 1.298361718654632568e-01 -4.451340436935424805e-01 2.390483766794204712e-01 -4.560238867998123169e-02 1.003691777586936951e-01 1.074957773089408875e-01 -2.011129260063171387e-02 2.859079539775848389e-01 5.606088042259216309e-02 2.942373752593994141e-01 1.316037923097610474e-01 -1.913936808705329895e-02 -4.952582344412803650e-02 -1.861933059990406036e-02 2.297116369009017944e-01 -2.972472906112670898e-01 -1.254810392856597900e-01 1.170635968446731567e-02 -1.327817738056182861e-01 3.971751928329467773e-01 9.386468678712844849e-02 -9.680555760860443115e-02 1.337083727121353149e-01 -1.583148352801799774e-02
1.104414388537406921e-01 1.213501691818237305e-01 1.743572503328323364e-01 -8.654200285673141479e-02 7.047283579595386982e-04 -3.546074032783508301e-02 -6.041232869029045105e-02 3.847209215164184570e-01 7.254207134246826172e-02 -2.467907816171646118e-01 1.051161438226699829e-01 6.971812248229980469e-02 -5.842880532145500183e-02 2.823672294616699219e-01 -2.370264977216720581e-01 1.163891777396202087e-01 -1.536338590085506439e-02 2.446501404047012329e-01 2.053573280572891235e-01 -3.129051253199577332e-02 2.065289765596389771e-01 -1.313356757164001465e-01 3.072409629821777344e-01 -1.563551872968673706e-01 -2.817486822605133057e-01 -2.350394874811172485e-01 3.002660274505615234e-01 -1.479356735944747925e-02 -4.323554411530494690e-02 -2.663925988599658012e-03 -9.264652431011199951e-02 -1.728178113698959351e-01
4.568065702915191650e-02 6.386454403400421143e-02 3.524455241858959198e-03 -3.395351395010948181e-02 -2.343383133411407471e-01 -2.108038812875747681e-01 -4.992627725005149841e-02 2.637712359428405762e-01 3.257901668548583984e-01 5.081611126661300659e-02 9.353243559598922729e-02 1.336164772510528564e-01 -2.821141481399536133e-01 2.684398293495178223e-01 -3.614611551165580750e-02 1.374814957380294800e-01 2.945737168192863464e-02 7.718163728713989258e-02 2.074917554855346680e-01 6.589835882186889648e-02 1.992756575345993042e-01 -1.537913382053375244e-01 5.541228875517845154e-02 -4.415307044982910156e-01 -9.784527868032455444e-02 -1.280282884836196899e-01 1.669054478406906128e-01 1.775693893432617188e-01 1.728224456310272217e-01 2.981761284172534943e-02 2.650997042655944824e-01 -1.099058687686920166e-01
-5.294760316610336304e-02 -1.330145448446273804e-02 2.578441798686981201e-01 -2.271566092967987061e-01 -4.543208703398704529e-02 -1.063429340720176697e-01 1.425530463457107544e-01 -2.798759937286376953e-02 1.844484806060791016e-01 -2.406709492206573486e-01 2.586518824100494385e-01 1.705593317747116089e-01 6.503631174564361572e-02 1.186542063951492310e-01 1.399320513010025024e-01 1.892600208520889282e-01 -2.816069424152374268e-01 5.855654599145054817e-04 5.015947390347719193e-03 9.358979016542434692e-02 2.761305272579193115e-01 4.208621010184288025e-02 1.642973273992538452e-01 -1.293916106224060059e-01 -1.776160150766372681e-01 4.879268109798431396e-01 -9.839192777872085571e-02 9.975793212652206421e-02 1.029599159955978394e-01 1.901165246963500977e-01 1.832081973552703857e-01 -5.839048326015472412e-02
5.374969542026519775e-02 1.105051487684249878e-01 1.675372421741485596e-01 -3.604809194803237915e-02 1.919158101081848145e-01 -8.150845021009445190e-02 -1.205165684223175049e-01 1.753067821264266968e-01 2.157511264085769653e-01 -1.945874691009521484e-01 3.640009835362434387e-02 -3.851553425192832947e-02 -2.808318734169006348e-01 3.234710693359375000e-01 1.071957424283027649e-01 7.999561727046966553e-02 -1.607318967580795288e-01 2.484270334243774414e-01 -6.192408874630928040e-02 -1.146521717309951782e-01 6.300434470176696777e-02 -1.546878814697265625e-01 3.665291070938110352e-01 -2.705304026603698730e-01 6.187558174133300781e-02 1.403389275074005127e-01 2.046845257282257080e-01 2.331110388040542603e-01 -1.541560143232345581e-01 -2.091785371303558350e-01 1.613596975803375244e-01 -1.578371971845626831e-01
-2.818250954151153564e-01 1.762238331139087677e-02 -9.435361623764038086e-02 -3.307329118251800537e-01 4.933043941855430603e-02 -5.885889381170272827e-02 -1.359340697526931763e-01 1.756801903247833252e-01 2.913103997707366943e-01 -2.866205275058746338e-01 2.716223299503326416e-01 -8.995678275823593140e-02 -3.969481587409973145e-02 3.437756299972534180e-01 -2.452067099511623383e-03 1.421017497777938843e-01 -1.544309854507446289e-01 8.310496062040328979e-02 1.079454347491264343e-01 1.717979647219181061e-02 -6.778012216091156006e-02 1.381951123476028442e-01 7.582730799913406372e-02 -4.636089503765106201e-01 2.807354182004928589e-02 -7.689210027456283569e-02 1.184787787497043610e-02 1.947374790906906128e-01 1.573010385036468506e-01 -9.313658811151981354e-03 -3.224482014775276184e-02 1.363843958824872971e-02
-1.582432985305786133e-01 -6.677368283271789551e-02 7.221756875514984131e-02 1.305240951478481293e-02 1.426138579845428467e-01 -3.477616906166076660e-01 -1.332933306694030762e-01 -5.276514589786529541e-02 1.473934203386306763e-02 -1.123923156410455704e-02 2.049847692251205444e-01 1.968678832054138184e-01 2.580956928431987762e-02 3.681793510913848877e-01 -1.489223837852478027e-01 2.917711734771728516e-01 -4.024851918220520020e-01 -1.054377332329750061e-01 1.683236099779605865e-02 -6.203291937708854675e-02 1.714105308055877686e-01 -1.195578128099441528e-01 2.509455978870391846e-01 -2.015442252159118652e-01 -5.363591760396957397e-02 7.706989347934722900e-02 -3.091971389949321747e-02 -4.832197353243827820e-02 -1.586764934472739697e-03 1.749456673860549927e-01 1.243452355265617371e-01 3.097522854804992676e-01
1.919862627983093262e-01 1.106951385736465454e-01 -3.621903061866760254e-02 -2.247961312532424927e-01 -1.267538815736770630e-01 -3.496534526348114014e-01 -2.368293702602386475e-02 5.077748298645019531e-01 1.760416030883789062e-01 -2.342766374349594116e-01 1.160588264465332031e-01 3.349580466747283936e-01 -1.195020005106925964e-01 2.169224619865417480e-01 5.365011468529701233e-02 3.361081704497337341e-03 1.064424663782119751e-01 1.671678572893142700e-01 1.214337572455406189e-01 -1.215906962752342224e-01 -5.907322838902473450e-02 -7.707256823778152466e-02 1.470497995615005493e-01 -1.197514608502388000e-01 -1.111344993114471436e-01 1.159390062093734741e-01 8.705263584852218628e-02 2.037474215030670166e-01 5.544617027044296265e-02 1.846677362918853760e-01 -1.709604077041149139e-02 -1.357676694169640541e-03
-1.177257373929023743e-01 -7.838805764913558960e-02 1.478418558835983276e-01 -3.512015342712402344e-01 -7.825537025928497314e-02 -7.342174649238586426e-02 -2.407972216606140137e-01 1.019975263625383377e-02 2.196187525987625122e-01 -2.689101994037628174e-01 1.921443939208984375e-01 1.106495410203933716e-02 6.805942207574844360e-02 2.133790999650955200e-01 1.586134135723114014e-01 1.564486622810363770e-01 5.115762725472450256e-02 9.995497018098831177e-02 1.279979199171066284e-01 2.762369513511657715e-01 6.841509044170379639e-02 -4.083734154701232910e-01 2.157021909952163696e-01 -1.418828517198562622e-01 -1.486061792820692062e-02 -3.279756382107734680e-02 1.873914450407028198e-01 -9.136776439845561981e-03 3.111762702465057373e-01 1.277398765087127686e-01 1.181354373693466187e-01 2.836354821920394897e-02
-1.081399992108345032e-01 2.070480287075042725e-01 7.778363674879074097e-02 -2.132565230131149292e-01 -2.855810821056365967e-01 1.174716874957084656e-01 -1.787479668855667114e-01 8.003591746091842651e-02 -1.581612676382064819e-01 1.015106774866580963e-02 1.494622528553009033e-01 -1.285156756639480591e-01 -6.799944210797548294e-03 1.425171345472335815e-01 -3.303812742233276367e-01 1.547504216432571411e-01 -1.399753242731094360e-01 -4.697708413004875183e-03 1.858260035514831543e-01 -3.373809158802032471e-01 1.289278119802474976e-01 -7.576286047697067261e-02 3.574311137199401855e-01 -6.606341898441314697e-02 -9.743243455886840820e-02 1.172200813889503479e-01 2.033370584249496460e-01 6.228108331561088562e-02 1.031546890735626221e-01 1.475307196378707886e-01 3.456076979637145996e-01 7.511764124501496553e-05
-1.327743530273437500e-01 3.796990588307380676e-02 1.252415869385004044e-02 -2.162939310073852539e-01 -1.304583400487899780e-01 3.832440450787544250e-02 4.238042235374450684e-02 -1.256177425384521484e-01 2.886280119419097900e-01 7.159354537725448608e-02 3.301572501659393311e-01 1.652303189039230347e-01 6.703407317399978638e-02 3.441676497459411621e-01 -3.031183034181594849e-02 1.874162256717681885e-01 -2.747963741421699524e-02 -7.628806680440902710e-02 -1.130059733986854553e-01 -1.746370457112789154e-02 -3.468129411339759827e-02 -2.760565578937530518e-01 9.669625014066696167e-02 -3.035470843315124512e-01 -2.166630178689956665e-01 1.987138986587524414e-01 1.627461053431034088e-02 2.985069155693054199e-01 2.317978814244270325e-02 1.587241142988204956e-01 3.347454667091369629e-01 4.541075602173805237e-02
1.007728353142738342e-01 9.490645676851272583e-02 6.689045578241348267e-02 -3.110943138599395752e-01 -2.681017220020294189e-01 4.755790904164314270e-02 -1.713966429233551025e-01 1.520100682973861694e-01 -5.231973156332969666e-02 -6.806048005819320679e-02 1.223566606640815735e-01 -2.241749316453933716e-01 3.348832204937934875e-02 3.265541046857833862e-03 -1.722256839275360107e-01 1.888255625963211060e-01 -7.535232603549957275e-02 9.877432137727737427e-02 2.090899348258972168e-01 -1.339555680751800537e-01 2.174717485904693604e-01 -1.356013417243957520e-01 5.740152001380920410e-01 -3.173574572429060936e-03 -4.126003477722406387e-03 1.289400830864906311e-02 1.483908295631408691e-02 -1.607108302414417267e-02 -1.687406450510025024e-01 2.458416819572448730e-01 2.027713358402252197e-01 1.046123281121253967e-01
-7.375817745923995972e-02 7.642397284507751465e-02 1.710686534643173218e-01 -1.511674523353576660e-01 1.300813704729080200e-01 -4.173701629042625427e-02 -1.519705653190612793e-01 1.446972489356994629e-01 2.595033943653106689e-01 -1.721499264240264893e-01 1.196083500981330872e-01 4.961768910288810730e-02 8.321998640894889832e-03 2.713035941123962402e-01 -1.095774304121732712e-02 2.146344333887100220e-01 -5.995302274823188782e-02 2.017164826393127441e-01 3.277769684791564941e-01 1.815151870250701904e-01 1.480346471071243286e-01 -4.349761009216308594e-01 2.216929942369461060e-01 -3.340325355529785156e-01 3.365374729037284851e-02 -3.841841593384742737e-02 1.620517224073410034e-01 1.082288324832916260e-01 -1.454805880784988403e-01 5.371656268835067749e-02 -5.023288726806640625e-02 1.289548873901367188e-01
-1.572427153587341309e-01 -1.410531103610992432e-01 1.136487945914268494e-01 -2.254345417022705078e-01 -2.306378781795501709e-01 -2.328874170780181885e-01 5.283355712890625000e-02 -8.763457834720611572e-02 1.584203243255615234e-01 -5.686701089143753052e-02 1.338284313678741455e-01 2.527463734149932861e-01 -1.604350283741950989e-02 3.059986233711242676e-01 1.336265504360198975e-01 1.458210349082946777e-01 -3.527751564979553223e-01 -1.015881076455116272e-02 2.049620263278484344e-02 1.618521660566329956e-01 3.009150922298431396e-01 -5.711810663342475891e-02 8.689063042402267456e-02 -4.669057428836822510e-01 -1.913828402757644653e-02 4.935383424162864685e-02 1.059984862804412842e-01 -5.867883935570716858e-02 -1.386614441871643066e-01 -8.650116622447967529e-02 -6.061163917183876038e-02 1.104963868856430054e-01
6.090328842401504517e-02 9.372282773256301880e-03 9.503477066755294800e-02 -1.643539965152740479e-01 -4.150082170963287354e-02 -3.340869247913360596e-01 -2.154271900653839111e-01 3.272221982479095459e-02 1.228767409920692444e-01 -3.297057151794433594e-01 7.000210136175155640e-02 1.011663302779197693e-01 2.591042220592498779e-01 -6.538801640272140503e-02 1.533496528863906860e-01 3.449243903160095215e-01 8.662806451320648193e-02 -2.406852990388870239e-01 1.594527959823608398e-01 4.052448272705078125e-02 1.575214564800262451e-01 5.171553418040275574e-02 9.193173795938491821e-02 -2.262216061353683472e-01 -1.670174747705459595e-01 7.658993452787399292e-02 3.017164766788482666e-01 2.759450078010559082e-01 -1.470369249582290649e-01 1.784188300371170044e-01 -7.444459944963455200e-02 8.338686078786849976e-02
-6.968483328819274902e-03 2.250429540872573853e-01 9.460637718439102173e-02 -2.266955524682998657e-01 -2.437247186899185181e-01 -2.350350171327590942e-01 -4.392828047275543213e-01 -1.928252130746841431e-01 2.807984352111816406e-01 -3.427125141024589539e-02 1.100806891918182373e-01 1.082665324211120605e-01 -7.797338813543319702e-02 9.805319458246231079e-02 -1.807134598493576050e-01 6.272903084754943848e-02 -1.086686477065086365e-01 8.852159976959228516e-02 -1.229180246591567993e-01 1.138080433011054993e-01 1.542480289936065674e-01 5.067858844995498657e-02 1.422112733125686646e-01 -2.026705741882324219e-01 -3.143449127674102783e-01 7.914614677429199219e-02 7.119954377412796021e-02 4.678795859217643738e-02 -3.151348233222961426e-01 1.453932970762252808e-01 2.805341035127639771e-02 1.381512880325317383e-01
2.679977752268314362e-02 2.786808311939239502e-01 -1.044089943170547485e-01 -2.084578871726989746e-01 -8.388086408376693726e-02 5.426442623138427734e-02 2.297931723296642303e-02 1.452548801898956299e-01 -3.259424120187759399e-02 -5.280762165784835815e-02 1.351912766695022583e-01 -9.720626473426818848e-02 -1.410617232322692871e-01 2.759331762790679932e-01 -8.229558169841766357e-02 2.737716734409332275e-01 -7.481353729963302612e-02 1.032136380672454834e-01 9.141329675912857056e-02 -3.563675880432128906e-01 2.278680205345153809e-01 -2.317705005407333374e-01 2.910498976707458496e-01 4.858777974732220173e-04 -8.480275422334671021e-02 2.194524556398391724e-02 3.659921884536743164e-01 1.314053088426589966e-01 -5.011749640107154846e-02 2.317391633987426758e-01 2.616084814071655273e-01 2.857994288206100464e-02
5.560064688324928284e-03 -1.506560742855072021e-01 2.207573801279067993e-01 -1.649782657623291016e-01 -2.488514408469200134e-02 8.160924166440963745e-02 2.283171564340591431e-01 4.135179892182350159e-02 2.906285822391510010e-01 -2.514866888523101807e-01 9.984563291072845459e-02 1.071674376726150513e-01 -1.333524137735366821e-01 1.021787747740745544e-01 5.541802570223808289e-02 1.873631924390792847e-01 -3.771784603595733643e-01 -3.364087268710136414e-02 1.340401023626327515e-01 1.964639723300933838e-01 2.652282416820526123e-01 2.006148099899291992e-01 2.010830789804458618e-01 -3.493578732013702393e-01 -8.982694894075393677e-02 2.588652372360229492e-01 4.145084694027900696e-02 -4.872966557741165161e-02 1.073110252618789673e-01 -5.708196386694908142e-02 1.786829233169555664e-01 -7.567044347524642944e-02
1.205166354775428772e-01 5.392358824610710144e-02 1.660541296005249023e-01 -2.605355903506278992e-02 -4.219667613506317139e-01 -2.432996332645416260e-01 -3.850872814655303955e-02 2.199311256408691406e-01 1.133854985237121582e-01 -1.185306161642074585e-01 4.066045880317687988e-01 -1.492317318916320801e-01 -1.684226095676422119e-01 1.090326085686683655e-01 -1.764921098947525024e-01 1.679196804761886597e-01 -1.469427496194839478e-01 -1.541999131441116333e-01 -2.530455291271209717e-01 -1.258346736431121826e-01 -6.775334477424621582e-02 1.203738078474998474e-01 -1.545630581676959991e-02 -9.774487465620040894e-02 -1.008194759488105774e-01 4.452536255121231079e-02 2.356272339820861816e-01 -2.047036141157150269e-01 2.183776795864105225e-01 1.605939716100692749e-01 1.262205839157104492e-01 4.090480040758848190e-03
-7.989598810672760010e-02 -1.133701652288436890e-01 1.650700867176055908e-01 -9.395901858806610107e-02 -3.417846858501434326e-01 -6.256647408008575439e-02 -1.218144446611404419e-01 -4.451408609747886658e-02 -5.803501978516578674e-02 -1.507262587547302246e-01 7.610315084457397461e-02 2.903099060058593750e-01 2.297064661979675293e-02 4.717805087566375732e-01 1.123591586947441101e-01 2.557292878627777100e-01 -3.268457651138305664e-01 2.853454463183879852e-02 -1.239653378725051880e-01 7.859875261783599854e-02 1.261765360832214355e-01 -1.518459767103195190e-01 -3.487170673906803131e-03 -2.788319587707519531e-01 1.422771662473678589e-01 1.308044940233230591e-01 1.451778858900070190e-01 2.301162295043468475e-02 -1.929019577801227570e-02 4.642971232533454895e-02 2.291233092546463013e-01 1.730387508869171143e-01
-1.675655394792556763e-01 2.821762859821319580e-01 2.945747971534729004e-01 -1.038774847984313965e-01 -2.048981338739395142e-01 -2.264265716075897217e-02 -1.635671220719814301e-02 -2.751285210251808167e-02 5.115720629692077637e-02 -1.600340753793716431e-01 -8.647461421787738800e-03 2.015665173530578613e-02 5.109084397554397583e-02 -2.292921692132949829e-01 2.720552384853363037e-01 1.794791221618652344e-01 -2.262513488531112671e-01 3.631989955902099609e-01 -4.340802505612373352e-02 -3.168523609638214111e-01 1.027109548449516296e-01 -2.950241614598780870e-04 2.823243141174316406e-01 -1.220139935612678528e-01 6.450450420379638672e-02 3.293866813182830811e-01 5.491263791918754578e-02 1.961233653128147125e-02 -1.473120748996734619e-01 -1.245462074875831604e-01 7.244833558797836304e-02 -1.097606047987937927e-01
-1.697349399328231812e-01 1.240621656179428101e-01 -1.336357742547988892e-01 -3.063896596431732178e-01 2.889856137335300446e-02 7.096947729587554932e-02 1.731650903820991516e-02 9.757070243358612061e-02 7.319057360291481018e-03 -1.206901893019676208e-01 8.414825797080993652e-02 -7.737488299608230591e-02 -8.512316644191741943e-02 3.299634754657745361e-01 -4.540163651108741760e-02 2.493164688348770142e-01 -8.357046544551849365e-02 1.465131789445877075e-01 4.526265338063240051e-02 -2.685314118862152100e-01 1.566142588853836060e-01 -2.089766263961791992e-01 3.465555310249328613e-01 2.687273919582366943e-02 -9.522987157106399536e-02 -7.268625497817993164e-02 4.462326169013977051e-01 4.270684719085693359e-02 -1.156565994024276733e-01 1.442555189132690430e-01 2.628209590911865234e-01 1.007660925388336182e-01
-9.189951419830322266e-02 2.204620540142059326e-01 -2.255503386259078979e-01 -2.909246832132339478e-02 -9.443674236536026001e-02 -3.215006291866302490e-01 1.378161162137985229e-01 -3.663893043994903564e-02 1.099780276417732239e-01 -1.668952852487564087e-01 1.732803583145141602e-01 1.949202418327331543e-01 2.843265831470489502e-01 2.779530286788940430e-01 1.275009363889694214e-01 1.472671031951904297e-01 -2.570414543151855469e-01 9.995997697114944458e-02 1.436381414532661438e-02 -1.546126976609230042e-02 7.245410978794097900e-02 1.935854554176330566e-01 8.012041449546813965e-02 -4.135991334915161133e-01 -4.857730586081743240e-03 -8.336116373538970947e-02 -6.063567847013473511e-02 -1.861073374748229980e-01 1.303321421146392822e-01 -2.559410333633422852e-01 -1.021405681967735291e-01 1.402712017297744751e-01
-1.247531641274690628e-02 -2.130831591784954071e-02 5.216418951749801636e-02 -7.734735310077667236e-02 -2.853847444057464600e-01 -3.914374113082885742e-01 2.129443585872650146e-01 1.931638419628143311e-01 -4.227709025144577026e-02 -6.718987226486206055e-02 -5.985593423247337341e-02 -6.839819252490997314e-02 5.920806527137756348e-02 -3.681518509984016418e-02 -4.566143453121185303e-02 2.493125498294830322e-01 -1.618501842021942139e-01 4.285382032394409180e-01 8.297258615493774414e-02 -6.824056804180145264e-02 2.458889782428741455e-01 -5.940965563058853149e-02 2.309606969356536865e-01 -3.975458443164825439e-01 1.260619312524795532e-01 9.022197127342224121e-02 -8.532702177762985229e-02 -1.540184468030929565e-01 1.233704388141632080e-01 -3.268014639616012573e-03 5.203430727124214172e-02 1.412971913814544678e-01
-5.114668235182762146e-02 -2.209897488355636597e-01 4.758371412754058838e-02 -2.059674561023712158e-01 -2.876848280429840088e-01 -1.175437644124031067e-01 -9.221313148736953735e-02 9.175720810890197754e-02 1.909838169813156128e-01 -2.931268699467182159e-02 5.632135644555091858e-02 2.152780741453170776e-01 -2.826590836048126221e-02 1.209922283887863159e-01 8.125406503677368164e-02 2.554407119750976562e-01 -3.907575011253356934e-01 5.749404057860374451e-02 1.497380435466766357e-01 1.183596476912498474e-01 4.161255061626434326e-01 -2.051274627447128296e-01 1.415936499834060669e-01 -3.703884482383728027e-01 -8.603000640869140625e-02 1.509678661823272705e-01 4.603231325745582581e-02 1.909013465046882629e-02 9.547254443168640137e-02 -4.443766921758651733e-02 5.202221870422363281e-02 6.960270553827285767e-02
1.238950714468955994e-02 1.265028864145278931e-01 4.891690984368324280e-02 8.923648297786712646e-02 -1.872100085020065308e-01 9.675765037536621094e-02 6.423442065715789795e-02 5.346460342407226562e-01 3.014650642871856689e-01 -3.498668968677520752e-01 7.401554286479949951e-02 3.352444171905517578e-01 -2.787949740886688232e-01 1.728825718164443970e-01 -9.378961287438869476e-03 4.980212077498435974e-02 -2.476881071925163269e-02 1.111357137560844421e-01 4.625519365072250366e-02 -2.074836194515228271e-02 5.024853721261024475e-02 -6.946094334125518799e-02 3.259322345256805420e-01 -5.369792133569717407e-02 -2.270290441811084747e-02 -2.322203479707241058e-03 5.144855007529258728e-02 1.868439465761184692e-02 -1.118654236197471619e-01 7.418236881494522095e-02 2.030693143606185913e-01 -5.474095419049263000e-02
-1.582545191049575806e-01 1.938324719667434692e-01 3.084237501025199890e-02 -2.960980832576751709e-01 -4.455105215311050415e-02 5.528080835938453674e-02 7.074072211980819702e-02 3.875942155718803406e-02 6.429301947355270386e-02 -6.544449180364608765e-02 1.924123764038085938e-01 -1.242091059684753418e-01 -1.738245338201522827e-01 1.921329498291015625e-01 -5.352418124675750732e-02 2.532382309436798096e-01 -8.401188999414443970e-02 1.079708803445100784e-02 2.072431705892086029e-02 -2.718591690063476562e-01 1.877138167619705200e-01 -1.952959895133972168e-01 2.552211880683898926e-01 6.021452695131301880e-02 -4.158720001578330994e-02 3.692392027005553246e-03 4.897788763046264648e-01 4.728130996227264404e-02 -6.038476526737213135e-02 2.748332023620605469e-01 3.080226480960845947e-01 -2.547448128461837769e-02
-1.754661351442337036e-01 2.294685542583465576e-01 2.156846076250076294e-01 -1.664016097784042358e-01 -2.205466479063034058e-01 -1.663980633020401001e-01 1.176683306694030762e-01 2.077521570026874542e-02 4.924489930272102356e-02 1.919890493154525757e-01 -2.672726511955261230e-01 1.427674144506454468e-01 -9.724242985248565674e-02 9.905060380697250366e-02 -2.021438628435134888e-01 3.606332838535308838e-01 -3.618708550930023193e-01 -1.412550508975982666e-01 4.483801126480102539e-02 -2.643899619579315186e-01 -8.239141665399074554e-03 -7.884890586137771606e-02 3.848108053207397461e-01 -5.898392293602228165e-03 -2.558713592588901520e-02 2.102762088179588318e-02 -8.064962923526763916e-03 -2.168448455631732941e-02 6.497348099946975708e-02 -2.589547820389270782e-02 2.155663967132568359e-01 1.562667824327945709e-02
2.359954863786697388e-01 1.215485185384750366e-01 3.621984720230102539e-01 -1.218948364257812500e-01 -1.337985992431640625e-01 -4.296495020389556885e-01 -1.815897822380065918e-01 1.312387138605117798e-01 2.047054916620254517e-01 -3.554411530494689941e-01 1.585015654563903809e-01 -1.286871638149023056e-02 2.564440965652465820e-01 1.035560518503189087e-01 2.201366797089576721e-02 -5.821054428815841675e-02 -7.392199337482452393e-02 -7.714444771409034729e-03 8.081289380788803101e-02 9.828915446996688843e-02 6.389480084180831909e-02 1.075280234217643738e-01 1.556539088487625122e-01 -3.048463165760040283e-01 -2.506575286388397217e-01 -6.004435196518898010e-02 1.149176061153411865e-01 -3.037389926612377167e-02 9.260138124227523804e-02 3.587888926267623901e-02 -2.497813897207379341e-03 -1.092887967824935913e-01
-9.203291684389114380e-02 1.699727326631546021e-01 8.514140546321868896e-02 -2.980016171932220459e-01 5.388520285487174988e-02 -5.437307059764862061e-02 9.042886644601821899e-02 4.645208120346069336e-01 8.591023087501525879e-02 -4.874743521213531494e-02 3.360915482044219971e-01 -5.091140046715736389e-02 6.256849318742752075e-02 2.921916842460632324e-01 -1.383962482213973999e-01 1.622201651334762573e-01 2.084068208932876587e-02 5.458160862326622009e-02 2.105236947536468506e-01 -1.793962866067886353e-01 8.020732551813125610e-03 1.112772971391677856e-01 2.787289321422576904e-01 -5.929084122180938721e-02 -1.033166795969009399e-01 -2.640959620475769043e-02 7.346494495868682861e-02 2.052679955959320068e-01 1.773736625909805298e-01 -1.445831209421157837e-01 2.147707343101501465e-01 -2.138625383377075195e-01
1.917909979820251465e-01 9.216738492250442505e-02 -1.399952620267868042e-01 -2.147062420845031738e-01 -3.681146502494812012e-01 -1.649118959903717041e-02 -2.907831072807312012e-01 -3.666083794087171555e-03 1.267056167125701904e-01 -2.027204632759094238e-01 5.978337302803993225e-02 -9.364758431911468506e-02 -8.289194852113723755e-02 1.137177273631095886e-01 -9.968170523643493652e-02 7.591337710618972778e-02 -2.042569518089294434e-01 1.278591435402631760e-02 5.843625962734222412e-02 1.960616186261177063e-02 1.070299651473760605e-02 2.090024761855602264e-02 3.204401135444641113e-01 -4.511559754610061646e-02 5.725113674998283386e-02 4.855466783046722412e-01 1.190900802612304688e-01 7.879681885242462158e-02 5.044978484511375427e-02 -9.169715642929077148e-02 3.766234517097473145e-01 2.244409359991550446e-02
2.025937885046005249e-01 3.284150362014770508e-01 1.448775827884674072e-01 -2.489137649536132812e-02 -1.270129978656768799e-01 -2.516010999679565430e-01 1.864633113145828247e-01 3.401040732860565186e-01 -4.365146905183792114e-02 -3.316010236740112305e-01 2.072215527296066284e-01 -1.680762618780136108e-01 -9.739914536476135254e-02 3.332242369651794434e-01 -1.310410350561141968e-01 1.697469800710678101e-01 1.988912820816040039e-01 2.069571614265441895e-01 6.220521032810211182e-02 -7.945246994495391846e-03 1.069953572005033493e-02 -5.808339640498161316e-02 -3.563783317804336548e-02 -2.820669114589691162e-01 -1.525256186723709106e-01 -2.818394685164093971e-03 1.476252377033233643e-01 1.297447830438613892e-01 -8.570545911788940430e-02 -3.717812895774841309e-02 7.690884172916412354e-02 -5.353947356343269348e-02
1.334308832883834839e-01 3.117097318172454834e-01 -1.323809027671813965e-01 5.129699036478996277e-02 7.354273460805416107e-03 -1.064048632979393005e-01 -2.972354888916015625e-01 1.086509376764297485e-01 1.604922264814376831e-01 -1.910392493009567261e-01 3.329994380474090576e-01 -1.849302798509597778e-01 1.166323721408843994e-01 2.359757572412490845e-01 -1.505285799503326416e-01 4.419478774070739746e-02 -2.742874026298522949e-01 9.686469100415706635e-03 1.437055692076683044e-02 -5.751045793294906616e-02 -8.263485878705978394e-02 1.091537699103355408e-01 2.547590136528015137e-01 -4.004530310630798340e-01 -8.137489110231399536e-02 9.585533291101455688e-02 2.084994614124298096e-01 -1.437496244907379150e-01 -1.985752880573272705e-01 4.247739911079406738e-02 3.112257085740566254e-02 8.429338783025741577e-02
6.983562558889389038e-02 1.376772522926330566e-01 2.015841007232666016e-02 -2.639709711074829102e-01 -1.478824466466903687e-01 1.395625025033950806e-01 -1.589339822530746460e-01 7.092893868684768677e-02 -1.486716717481613159e-01 -1.561335623264312744e-01 1.626577973365783691e-01 -1.726555228233337402e-01 -2.713156305253505707e-02 3.246160745620727539e-01 -1.898232102394104004e-01 1.507387310266494751e-01 -1.371378302574157715e-01 -6.396200507879257202e-02 8.069516718387603760e-02 -3.671649396419525146e-01 2.489004731178283691e-01 1.213452126830816269e-02 3.767820000648498535e-01 -9.515348821878433228e-02 -3.092387691140174866e-02 1.258091479539871216e-01 1.974267959594726562e-01 8.446116745471954346e-02 -7.710184901952743530e-02 1.448102146387100220e-01 2.239447683095932007e-01 2.225520014762878418e-01
-7.240536808967590332e-02 4.563153982162475586e-01 2.869108319282531738e-01 -1.412306539714336395e-02 3.535943850874900818e-02 -2.050889134407043457e-01 9.233237802982330322e-02 3.926928043365478516e-01 2.415767163038253784e-01 -2.005021870136260986e-01 -4.076721146702766418e-03 -6.600883603096008301e-02 -2.173344790935516357e-01 8.217503875494003296e-02 1.551556140184402466e-01 5.547046288847923279e-02 -1.820714585483074188e-02 2.412446290254592896e-01 8.924784511327743530e-02 -4.341280087828636169e-02 8.189710974693298340e-02 4.156674258410930634e-03 2.186559885740280151e-01 -2.905629575252532959e-01 -8.810112625360488892e-02 4.549577832221984863e-02 1.161716952919960022e-01 1.837789267301559448e-01 4.673584923148155212e-02 -1.868204176425933838e-01 4.955703765153884888e-02 9.956917166709899902e-02
-2.315301820635795593e-02 3.664486110210418701e-01 2.165620028972625732e-01 -2.866565808653831482e-02 6.580978631973266602e-02 -2.575342059135437012e-01 -1.528726071119308472e-01 3.284913897514343262e-01 1.585896164178848267e-01 -1.145613417029380798e-01 2.285366803407669067e-01 1.763942092657089233e-01 -8.330179750919342041e-02 5.523329135030508041e-03 -5.370566248893737793e-02 1.258532106876373291e-01 -1.253554970026016235e-01 1.050549447536468506e-01 6.931760907173156738e-02 9.719188511371612549e-02 6.084392964839935303e-02 3.297145664691925049e-02 9.291126579046249390e-02 -1.651370078325271606e-01 -4.253121316432952881e-01 -1.302150785923004150e-01 2.041783034801483154e-01 -7.066062092781066895e-02 -3.646061718463897705e-01 -7.015081495046615601e-02 1.596713252365589142e-02 -6.228725984692573547e-02
-1.960499435663223267e-01 9.864844381809234619e-02 2.182911336421966553e-01 -4.717624559998512268e-02 -3.283121883869171143e-01 -2.249748632311820984e-02 -1.013231202960014343e-01 -2.546462118625640869e-01 9.841410070657730103e-02 -2.678304612636566162e-01 1.401326656341552734e-01 6.175529211759567261e-02 -8.143289946019649506e-03 1.755191385746002197e-01 -5.838439613580703735e-02 3.527084887027740479e-01 -1.006144881248474121e-01 -4.442010074853897095e-02 -1.953070908784866333e-01 -1.210127845406532288e-01 -7.992175221443176270e-02 1.576823741197586060e-01 5.191823467612266541e-02 -2.337946593761444092e-01 2.225125730037689209e-01 -2.190606743097305298e-01 1.310427933931350708e-01 4.576372355222702026e-02 -2.092135995626449585e-01 -1.700865179300308228e-01 3.270642459392547607e-01 -7.118204236030578613e-02
-1.024610996246337891e-01 7.864453643560409546e-02 2.166090011596679688e-01 -1.839240938425064087e-01 1.094342619180679321e-01 -1.640713810920715332e-01 -2.104501798748970032e-02 8.697964996099472046e-02 3.778041107580065727e-03 -9.626092761754989624e-02 1.596620529890060425e-01 3.556011915206909180e-01 -2.167997956275939941e-01 3.923978209495544434e-01 -2.162006497383117676e-02 9.463516063988208771e-03 -2.942004501819610596e-01 -1.728567667305469513e-02 -1.171886324882507324e-01 -3.599539399147033691e-02 3.720260262489318848e-01 -2.114817500114440918e-01 1.729815155267715454e-01 -2.945201396942138672e-01 1.124890670180320740e-01 1.187660964205861092e-03 2.457502484321594238e-02 -1.609754562377929688e-01 1.139425486326217651e-02 1.554277092218399048e-01 1.490477472543716431e-01 -7.454212754964828491e-02
-3.112820684909820557e-01 -1.467320602387189865e-02 3.392937779426574707e-01 -2.129784375429153442e-01 1.455782214179635048e-03 -9.348947554826736450e-02 -8.708528429269790649e-02 4.269378259778022766e-03 5.142790079116821289e-02 3.983366861939430237e-02 6.312286108732223511e-02 2.426755279302597046e-01 5.009618401527404785e-02 4.230686128139495850e-01 1.574979908764362335e-02 1.321963369846343994e-01 -3.916270136833190918e-01 1.103141531348228455e-01 1.133192330598831177e-01 -4.490049555897712708e-02 2.299738526344299316e-01 8.932306431233882904e-03 1.878685951232910156e-01 -2.062279880046844482e-01 -1.848341524600982666e-01 2.332519739866256714e-01 -2.395754307508468628e-02 9.238386154174804688e-02 9.565110504627227783e-02 7.581435143947601318e-02 4.724098742008209229e-02 -1.836771517992019653e-01
2.745282649993896484e-01 1.588085740804672241e-01 -1.289998739957809448e-01 -2.947861254215240479e-01 -1.887270510196685791e-01 -3.161697983741760254e-01 1.347700655460357666e-01 -7.947308011353015900e-03 -1.388495564460754395e-01 -2.724589407444000244e-01 8.898892998695373535e-02 5.940747633576393127e-02 -1.869436353445053101e-01 6.921191513538360596e-02 2.176436483860015869e-01 2.815914452075958252e-01 1.158935651183128357e-01 1.698660999536514282e-01 -1.416609715670347214e-02 9.365182369947433472e-02 1.557266414165496826e-01 4.581460356712341309e-02 -1.828727871179580688e-02 -4.012125134468078613e-01 -2.233320102095603943e-02 -3.782558022066950798e-03 1.086388677358627319e-01 -1.882922798395156860e-01 6.127370521426200867e-02 -7.448183745145797729e-02 2.731306850910186768e-01 1.096522528678178787e-02
3.311363235116004944e-02 -1.214099898934364319e-01 1.324025541543960571e-01 -1.551226526498794556e-01 -2.435448169708251953e-01 -2.504730224609375000e-01 3.744526803493499756e-01 1.026892736554145813e-01 -4.668352752923965454e-02 -2.541670203208923340e-01 8.833534270524978638e-02 1.156004220247268677e-01 1.465043574571609497e-01 -1.197819113731384277e-01 -2.234022021293640137e-01 1.952948868274688721e-01 -1.450161039829254150e-01 3.215922713279724121e-01 1.831813603639602661e-01 -8.557545021176338196e-03 1.904912739992141724e-01 -1.236939709633588791e-02 1.774921081960201263e-02 -2.254389971494674683e-01 2.361967563629150391e-01 9.739689528942108154e-02 2.502590119838714600e-01 2.044447958469390869e-01 -1.196248680353164673e-01 -5.939653515815734863e-02 1.204145252704620361e-01 1.012648120522499084e-01
-2.287248075008392334e-01 1.714810580015182495e-01 -1.501067429780960083e-01 -8.265845477581024170e-03 -2.298158109188079834e-01 -1.567288488149642944e-01 -3.120602071285247803e-01 1.895745843648910522e-01 1.533508896827697754e-01 -3.741742074489593506e-01 9.311589598655700684e-02 2.939961850643157959e-02 -8.448989689350128174e-02 2.892865054309368134e-02 4.583753645420074463e-02 2.376346588134765625e-01 -3.078698515892028809e-01 1.771577075123786926e-02 6.907688081264495850e-02 4.042491316795349121e-02 -6.903259456157684326e-02 1.271754386834800243e-03 1.026604399085044861e-01 -4.336110875010490417e-02 1.397138386964797974e-01 -8.399829268455505371e-03 -1.168418750166893005e-01 1.071972101926803589e-01 -1.186267472803592682e-02 -1.874821782112121582e-01 4.809145927429199219e-01 1.240254789590835571e-01
3.764720633625984192e-02 -4.595333710312843323e-02 4.072595536708831787e-01 -3.378192484378814697e-01 -3.159066736698150635e-01 -1.745190173387527466e-01 1.043203696608543396e-01 2.260871827602386475e-01 2.629155516624450684e-01 -1.577382385730743408e-01 -1.257882453501224518e-02 1.342005133628845215e-01 -3.971523791551589966e-02 1.740442514419555664e-01 -1.570138782262802124e-01 -2.758442983031272888e-02 -2.888886630535125732e-02 6.073734536767005920e-02 3.480373919010162354e-01 -2.935663051903247833e-02 -2.885108627378940582e-02 -9.985133260488510132e-02 2.657202072441577911e-02 -1.154726296663284302e-01 2.418789267539978027e-01 2.634329497814178467e-01 9.322274476289749146e-02 -6.853776425123214722e-02 -1.879503130912780762e-01 -1.318769752979278564e-01 9.382364898920059204e-02 -2.473439648747444153e-02
3.689966723322868347e-02 1.959678679704666138e-01 -3.059742227196693420e-02 2.937370538711547852e-02 1.425047516822814941e-01 -1.178255900740623474e-01 -1.212873235344886780e-01 -1.838750578463077545e-02 9.800601750612258911e-02 -2.090558409690856934e-01 8.967321366071701050e-02 8.926662802696228027e-02 -1.142686009407043457e-01 -1.614230568520724773e-03 2.359764724969863892e-01 3.178234994411468506e-01 -2.833897769451141357e-01 7.417774945497512817e-02 6.365050375461578369e-02 -5.922508612275123596e-02 -1.880060285329818726e-01 1.644821614027023315e-01 2.130523175001144409e-01 -5.201838612556457520e-01 1.001839339733123779e-01 1.576982140541076660e-01 1.781368851661682129e-01 -1.309827268123626709e-01 -1.910594850778579712e-01 6.486359983682632446e-02 1.575334370136260986e-01 -2.214588522911071777e-01
-5.719098821282386780e-02 1.180546581745147705e-01 2.122837603092193604e-01 -1.247162595391273499e-01 -2.886453270912170410e-01 -1.404383778572082520e-01 -7.420971523970365524e-03 8.398915082216262817e-02 1.035890579223632812e-01 -4.290952682495117188e-01 6.569248437881469727e-02 2.129505574703216553e-01 -1.969155520200729370e-01 1.488746143877506256e-02 -8.280044794082641602e-02 -1.607266366481781006e-01 -1.676502227783203125e-01 1.680959910154342651e-01 1.501607596874237061e-01 2.592865824699401855e-01 2.228270322084426880e-01 1.189716607332229614e-01 2.686393558979034424e-01 -2.389043122529983521e-01 -9.635571390390396118e-03 -1.455986797809600830e-01 1.680648028850555420e-01 -1.866981387138366699e-01 1.092147752642631531e-01 4.348330572247505188e-02 -1.257427781820297241e-02 -2.413763701915740967e-01
-4.570043832063674927e-02 4.101723060011863708e-02 2.372445166110992432e-02 2.712345421314239502e-01 -3.599948287010192871e-01 2.510514855384826660e-02 1.190271154046058655e-01 3.388636410236358643e-01 3.407606184482574463e-01 -2.975144386291503906e-01 3.099142313003540039e-01 1.825803369283676147e-01 4.355601966381072998e-02 3.019307553768157959e-01 3.413202613592147827e-02 9.487922489643096924e-02 -9.932407736778259277e-02 2.269920706748962402e-02 1.959378123283386230e-01 -1.210046783089637756e-01 1.404459327459335327e-01 -3.093805722892284393e-02 6.528177112340927124e-02 -2.748050391674041748e-01 -2.371943555772304535e-02 -7.591729611158370972e-02 -4.461356624960899353e-02 1.749139577150344849e-01 -1.008887961506843567e-01 1.088091135025024414e-01 2.794349007308483124e-02 -6.913454271852970123e-03
2.781264856457710266e-02 -1.779661327600479126e-01 2.090792506933212280e-01 -9.306745231151580811e-02 -2.642893493175506592e-01 -2.042836099863052368e-01 -9.214136004447937012e-02 -2.104481309652328491e-02 4.263593629002571106e-02 -1.563879996538162231e-01 -2.291121333837509155e-01 3.335652053356170654e-01 1.741724461317062378e-01 1.447353363037109375e-01 -1.687138341367244720e-02 2.928760945796966553e-01 -5.373064056038856506e-02 3.899856209754943848e-01 2.379231154918670654e-02 -4.798445478081703186e-02 1.745268106460571289e-01 -1.235665753483772278e-02 1.254213303327560425e-01 -3.624961376190185547e-01 3.460053727030754089e-02 2.739702165126800537e-01 3.068604134023189545e-02 -5.196646973490715027e-02 -1.236623525619506836e-02 -2.278066612780094147e-02 1.863305270671844482e-01 1.280869990587234497e-01
-9.788207709789276123e-02 2.678455114364624023e-01 9.121824055910110474e-02 2.523091807961463928e-02 -3.715816140174865723e-01 -1.851655244827270508e-01 1.529019922018051147e-01 3.926756791770458221e-03 -2.315628826618194580e-01 -1.497772037982940674e-01 2.002905309200286865e-01 -1.955757141113281250e-01 -2.304526716470718384e-01 3.220205903053283691e-01 2.288092374801635742e-01 1.855920106172561646e-01 -1.934136301279067993e-01 -3.262768685817718506e-02 9.577813744544982910e-02 2.898798286914825439e-01 2.613267600536346436e-01 -5.493874475359916687e-02 -4.511211067438125610e-03 -1.716994792222976685e-01 2.462423779070377350e-02 1.777371764183044434e-01 2.108100987970829010e-02 -4.728480707854032516e-04 -4.223344102501869202e-02 -6.784020364284515381e-02 8.488080650568008423e-02 -1.929304301738739014e-01
-2.132504284381866455e-01 4.035570323467254639e-01 3.344433382153511047e-02 -1.774955987930297852e-01 -1.593345962464809418e-02 -2.983919717371463776e-02 2.409875951707363129e-02 4.387775808572769165e-02 5.179586261510848999e-02 -1.667755097150802612e-02 -1.265391856431961060e-01 2.783629111945629120e-02 1.248446404933929443e-01 9.461767971515655518e-02 4.257941991090774536e-02 4.139686226844787598e-01 -2.025232464075088501e-01 -1.129140891134738922e-02 -1.006748676300048828e-01 -2.353492677211761475e-01 1.237740814685821533e-01 -2.595777809619903564e-01 3.862820267677307129e-01 -8.937464654445648193e-02 -1.219593062996864319e-01 -1.367245912551879883e-01 -2.785416506230831146e-02 -1.340183019638061523e-01 9.273181855678558350e-02 1.866597086191177368e-01 3.090069591999053955e-01 -1.103929243981838226e-02
-1.441549211740493774e-01 1.323081701993942261e-01 -4.278206452727317810e-02 -3.425355851650238037e-01 -2.881857752799987793e-02 1.163251921534538269e-01 -3.615106269717216492e-02 -4.325515031814575195e-02 -2.585456669330596924e-01 -1.349835544824600220e-01 -6.166177988052368164e-02 -4.677063599228858948e-02 -6.663503497838973999e-02 1.417862325906753540e-01 -2.103642374277114868e-01 2.130428403615951538e-01 -7.355601340532302856e-02 2.012466341257095337e-01 9.851498156785964966e-02 -1.463669836521148682e-01 1.984049975872039795e-01 7.808585464954376221e-02 4.345354437828063965e-01 -1.016963943839073181e-01 -2.155842185020446777e-01 1.059386506676673889e-01 1.681523919105529785e-01 1.415267735719680786e-01 -1.590558588504791260e-01 9.154111146926879883e-02 3.954730629920959473e-01 4.501697421073913574e-02
-1.694584339857101440e-01 4.748105704784393311e-01 1.137596666812896729e-01 -4.801037162542343140e-02 -2.301016151905059814e-01 3.562823683023452759e-02 8.694955706596374512e-02 2.208083570003509521e-01 1.403563022613525391e-01 -3.421118482947349548e-02 2.846554219722747803e-01 2.746640741825103760e-01 9.883513301610946655e-02 2.432563006877899170e-01 1.140560284256935120e-01 1.037564873695373535e-01 -3.127299621701240540e-02 -6.967402249574661255e-02 2.858627438545227051e-01 -6.931345164775848389e-02 -4.633484408259391785e-03 -2.103707194328308105e-01 2.213970199227333069e-02 -2.810876071453094482e-01 -6.317397207021713257e-02 -1.661318703554570675e-03 -4.267618432641029358e-02 9.667907655239105225e-02 1.080212816596031189e-01 -1.219296306371688843e-01 2.941947877407073975e-01 7.499490678310394287e-02
-1.549608409404754639e-01 9.886078536510467529e-02 1.925674676895141602e-01 -4.873994588851928711e-01 -5.222896486520767212e-02 -1.231818944215774536e-01 -1.464247703552246094e-01 1.398390978574752808e-01 5.769082903861999512e-02 -2.179957032203674316e-01 1.796630769968032837e-01 -5.114662274718284607e-02 2.385525591671466827e-02 3.539243638515472412e-01 -1.140779331326484680e-01 1.826040446758270264e-01 9.134047478437423706e-02 3.667997196316719055e-02 1.362708806991577148e-01 6.779246777296066284e-02 -5.483516491949558258e-03 1.559455245733261108e-01 -8.220784366130828857e-02 -3.898435235023498535e-01 -2.818018011748790741e-02 -8.518349379301071167e-02 -4.348978027701377869e-02 1.994505971670150757e-01 1.630248427391052246e-01 -1.679059863090515137e-01 2.109854519367218018e-01 9.897398203611373901e-02
-8.914486318826675415e-02 -6.931936740875244141e-02 -1.666678339242935181e-01 -2.248989492654800415e-01 -1.577975004911422729e-01 -3.145541846752166748e-01 8.124165236949920654e-02 1.139025762677192688e-01 -1.490173190832138062e-01 4.154968634247779846e-02 1.915946751832962036e-01 -2.408241853117942810e-02 -2.088321186602115631e-02 2.958064079284667969e-01 6.151133775711059570e-02 4.140515327453613281e-01 -1.976634860038757324e-01 1.094013080000877380e-01 7.778788357973098755e-02 -3.867332935333251953e-01 2.235872857272624969e-02 -2.026510685682296753e-01 4.990724846720695496e-02 6.870244164019823074e-03 -5.078263580799102783e-02 -4.404740780591964722e-02 1.418033838272094727e-01 1.155380234122276306e-01 -1.504383087158203125e-01 2.540062963962554932e-01 3.963664174079895020e-02 2.522590756416320801e-01
-1.827934570610523224e-02 -2.032423205673694611e-02 5.942069692537188530e-04 -2.983568795025348663e-02 -6.306947208940982819e-03 -4.553550779819488525e-01 -1.259067207574844360e-01 2.040025442838668823e-01 -2.442951314151287079e-02 -2.878726422786712646e-01 2.998763322830200195e-01 1.461192667484283447e-01 1.987263411283493042e-01 4.805454239249229431e-02 -1.349515318870544434e-01 1.677821725606918335e-01 4.660564661026000977e-02 -5.529378354549407959e-02 -8.874948322772979736e-02 -6.948402523994445801e-02 1.657805591821670532e-01 1.334880664944648743e-02 2.432701140642166138e-01 -1.906550079584121704e-01 -1.770382747054100037e-02 -6.796544790267944336e-02 4.123243391513824463e-01 2.962131202220916748e-01 1.520643979310989380e-01 4.174168407917022705e-02 8.350335061550140381e-02 -1.222544759511947632e-01
-1.580151468515396118e-01 2.601737082004547119e-01 8.523444831371307373e-02 -1.919761598110198975e-01 -4.816064611077308655e-03 -1.812657564878463745e-01 7.633831351995468140e-02 2.020531743764877319e-01 6.733115762472152710e-02 2.670758068561553955e-01 2.573524415493011475e-01 1.574145853519439697e-01 -3.202556967735290527e-01 1.703707277774810791e-01 9.927830845117568970e-02 1.707497090101242065e-01 -1.513858288526535034e-01 1.922262459993362427e-01 -8.590504527091979980e-02 -2.371005713939666748e-01 2.233714461326599121e-01 -1.249641254544258118e-01 3.732994198799133301e-01 -1.553606688976287842e-01 -5.890154279768466949e-04 7.906675338745117188e-03 7.867106795310974121e-02 -7.034397870302200317e-02 -2.305800467729568481e-02 2.584431171417236328e-01 -8.089245529845356941e-04 1.233805939555168152e-01
-9.493374079465866089e-02 3.824362903833389282e-02 5.862749181687831879e-03 -2.836252003908157349e-02 -9.084679186344146729e-02 4.555881768465042114e-02 1.209335699677467346e-01 3.222975730895996094e-01 8.275217562913894653e-02 -3.034619987010955811e-01 6.057861074805259705e-02 -6.807528436183929443e-02 1.347986012697219849e-01 3.753999471664428711e-01 -2.397392243146896362e-01 1.916389912366867065e-01 2.430040913168340921e-04 2.809277549386024475e-02 1.488970667123794556e-01 -2.397617995738983154e-01 2.690258920192718506e-01 -4.207871481776237488e-02 2.965633571147918701e-01 -1.819282919168472290e-01 7.165639847517013550e-02 3.410333767533302307e-02 8.551406860351562500e-02 3.083654046058654785e-01 1.146675348281860352e-01 -1.641790270805358887e-01 1.544554531574249268e-01 -2.258794307708740234e-01
-3.966871649026870728e-02 3.264764249324798584e-01 -1.531607192009687424e-02 -2.277017980813980103e-01 4.453196004033088684e-02 -1.980327218770980835e-01 -1.307579576969146729e-01 9.295279532670974731e-02 2.372453957796096802e-01 -2.645099759101867676e-01 2.638294100761413574e-01 4.941061884164810181e-02 1.235557273030281067e-01 1.740650832653045654e-01 -2.617818713188171387e-01 1.353486329317092896e-01 -1.269283890724182129e-01 2.340946644544601440e-01 3.204673230648040771e-01 4.577440768480300903e-02 -1.068854182958602905e-01 -3.002890050411224365e-01 3.701396286487579346e-02 -3.124906308948993683e-02 2.948114648461341858e-03 5.122731626033782959e-02 3.508491218090057373e-01 1.422614455223083496e-01 7.594256848096847534e-02 -1.129104010760784149e-02 8.936847001314163208e-02 -5.107901617884635925e-02
5.777916312217712402e-02 1.340720057487487793e-01 1.467092335224151611e-01 -1.136814616620540619e-02 -1.883751302957534790e-01 -3.560583591461181641e-01 -1.535504907369613647e-01 -7.676932215690612793e-02 -7.866942882537841797e-02 -1.675145328044891357e-01 -6.638664752244949341e-02 1.236729472875595093e-01 1.301564574241638184e-01 -1.753497868776321411e-02 -3.678028937429189682e-03 3.388102352619171143e-01 -1.308271139860153198e-01 2.372105121612548828e-01 -5.940358713269233704e-02 -7.188230007886886597e-02 5.603100731968879700e-02 -1.050330474972724915e-01 4.977730214595794678e-01 -2.307521551847457886e-01 2.909907996654510498e-01 2.587174773216247559e-01 -1.421952396631240845e-01 -1.436928939074277878e-02 -2.351025305688381195e-02 6.881631910800933838e-02 -6.847765296697616577e-02 -1.649285200983285904e-03
1.304270625114440918e-01 1.424857228994369507e-01 -5.218770354986190796e-02 1.146670058369636536e-01 -2.662671506404876709e-01 -8.088945597410202026e-02 1.083954274654388428e-01 2.898802459239959717e-01 1.678850501775741577e-01 -3.037235736846923828e-01 1.695710569620132446e-01 2.320082038640975952e-01 -4.081616103649139404e-01 1.758976131677627563e-01 -6.602127104997634888e-02 3.686721622943878174e-02 -1.870055645704269409e-01 3.071765415370464325e-03 1.474177539348602295e-01 -1.245538890361785889e-01 1.548726409673690796e-01 -1.082877814769744873e-01 1.458242684602737427e-01 -1.548193246126174927e-01 1.960294097661972046e-01 -8.823581039905548096e-02 -3.186214715242385864e-02 3.343181312084197998e-01 -9.587661363184452057e-03 2.031570374965667725e-01 1.026502326130867004e-01 5.703777074813842773e-02
-5.884610116481781006e-02 -7.980463653802871704e-02 -3.899279609322547913e-02 -1.474522650241851807e-01 -1.412957906723022461e-01 7.588426768779754639e-02 -1.881648898124694824e-01 2.284206915646791458e-03 6.070422753691673279e-02 -3.423297107219696045e-01 -4.227958619594573975e-02 4.580096527934074402e-02 -1.358817517757415771e-01 7.049082964658737183e-02 -2.865662276744842529e-01 3.461395800113677979e-01 -3.294833898544311523e-01 -2.547821961343288422e-02 1.728878617286682129e-01 1.287286132574081421e-01 1.553660184144973755e-01 5.368204787373542786e-02 2.150445878505706787e-01 9.896325320005416870e-02 -1.837227642536163330e-01 -7.905561476945877075e-02 1.365022659301757812e-01 2.009181976318359375e-01 2.672333084046840668e-02 3.402739465236663818e-01 1.968400925397872925e-01 2.503335773944854736e-01
-6.807252764701843262e-02 2.518430054187774658e-01 -1.316561643034219742e-02 -2.617866694927215576e-01 -3.199132159352302551e-02 2.272590622305870056e-02 1.612301468849182129e-01 8.767193555831909180e-02 -9.626285731792449951e-02 -8.660507947206497192e-02 1.660930812358856201e-01 -8.121739327907562256e-02 -1.590827852487564087e-01 2.384511977434158325e-01 -1.810526251792907715e-01 2.486541122198104858e-01 4.074601083993911743e-02 4.307716339826583862e-02 1.810609013773500919e-03 -3.311533033847808838e-01 1.750420778989791870e-01 -1.338714361190795898e-01 2.944442629814147949e-01 -7.360360771417617798e-02 -8.299726992845535278e-02 3.254781663417816162e-02 2.531237304210662842e-01 1.434268802404403687e-01 -1.280994415283203125e-01 2.461730986833572388e-01 4.119246900081634521e-01 8.454406261444091797e-02
1.547782868146896362e-01 1.379987001419067383e-01 2.973121404647827148e-01 1.145901679992675781e-01 2.707044966518878937e-02 -2.540673911571502686e-01 3.253943324089050293e-01 -3.498168662190437317e-02 1.199843827635049820e-02 -1.933047026395797729e-01 -1.376329455524682999e-02 2.906097471714019775e-01 -6.923610344529151917e-03 1.559770107269287109e-01 3.172217682003974915e-02 3.846688270568847656e-01 -1.168437004089355469e-01 2.310487926006317139e-01 1.332361698150634766e-01 2.075834013521671295e-02 1.568518131971359253e-01 -1.692679524421691895e-01 8.210470527410507202e-02 -2.059781253337860107e-01 -1.004575341939926147e-01 -7.977564632892608643e-02 -3.398090600967407227e-02 -1.939269751310348511e-01 2.000958323478698730e-01 1.059027090668678284e-01 3.026009798049926758e-01 4.357355833053588867e-02
-1.982264965772628784e-02 5.102931708097457886e-02 -1.849210262298583984e-01 9.326216578483581543e-02 -7.773146033287048340e-02 -3.133395910263061523e-01 -5.108679458498954773e-02 3.896226286888122559e-01 -1.678379476070404053e-01 -2.638876140117645264e-01 6.760793179273605347e-02 2.047146111726760864e-01 8.507897146046161652e-03 5.572078377008438110e-02 1.166037842631340027e-01 1.799170076847076416e-01 -2.061845660209655762e-01 3.895390033721923828e-02 4.218862354755401611e-01 -1.153953969478607178e-01 -1.501383539289236069e-02 -2.615683712065219879e-03 3.384750783443450928e-01 -5.546557530760765076e-02 -3.522512316703796387e-02 -7.752665132284164429e-02 3.143077790737152100e-01 9.277607500553131104e-02 -6.108827143907546997e-02 -1.550781279802322388e-01 -7.635334134101867676e-02 2.396827004849910736e-02
1.414846926927566528e-01 1.823005974292755127e-01 2.072521448135375977e-01 -2.226951420307159424e-01 -2.304413020610809326e-01 -1.975694745779037476e-01 3.670093417167663574e-02 9.407611191272735596e-02 4.557862505316734314e-02 -3.454940021038055420e-01 -7.240017503499984741e-02 3.898686543107032776e-02 -2.138746902346611023e-02 1.195620447397232056e-01 -1.494463533163070679e-01 2.562312595546245575e-02 5.181304365396499634e-02 2.319252938032150269e-01 4.788342118263244629e-02 2.597458958625793457e-01 3.267192244529724121e-01 1.462608575820922852e-01 7.718583941459655762e-02 -3.694635331630706787e-01 7.600189000368118286e-02 2.427335530519485474e-01 9.672877192497253418e-02 -1.701469421386718750e-01 5.593515932559967041e-02 8.981938660144805908e-02 -8.314232528209686279e-02 -2.607195973396301270e-01
1.604341566562652588e-01 3.938055038452148438e-01 -4.171366617083549500e-02 -9.436935186386108398e-02 -2.615982890129089355e-01 -3.121175467967987061e-01 -2.525767683982849121e-01 4.007569327950477600e-02 5.918461084365844727e-02 -1.395950317382812500e-01 3.429978489875793457e-01 -1.839247494935989380e-01 2.163717001676559448e-01 3.393920511007308960e-02 -3.758713603019714355e-02 1.903603523969650269e-01 -1.857471615076065063e-01 1.233725771307945251e-01 -8.028956502676010132e-02 5.737167224287986755e-02 -2.044685631990432739e-01 5.503654852509498596e-02 1.646603941917419434e-01 -2.043620795011520386e-01 8.141651749610900879e-02 -2.013401687145233154e-01 -2.849217876791954041e-02 1.370301470160484314e-02 1.927079558372497559e-01 1.870183795690536499e-01 1.465759873390197754e-01 4.753755033016204834e-02
-1.987663209438323975e-01 3.674612641334533691e-01 1.241505742073059082e-01 1.938019543886184692e-01 -3.349938988685607910e-01 -1.238947659730911255e-01 -1.613269560039043427e-02 3.218275606632232666e-01 2.793411314487457275e-01 -7.703052461147308350e-02 -6.946709752082824707e-02 2.962061166763305664e-01 -1.571555882692337036e-01 1.484416127204895020e-01 -1.502155959606170654e-01 2.257486805319786072e-02 -8.958572149276733398e-02 2.717001736164093018e-01 2.129681706428527832e-01 5.090963095426559448e-02 8.597735315561294556e-02 -7.670667767524719238e-02 2.222924865782260895e-02 -2.564099431037902832e-01 -2.862014248967170715e-02 7.109764963388442993e-02 1.223563775420188904e-02 1.533264815807342529e-01 -1.315571069717407227e-01 1.535538733005523682e-01 1.135441511869430542e-01 -4.615722969174385071e-02
-1.638371963053941727e-03 1.300839930772781372e-01 -6.698528677225112915e-02 -3.062539994716644287e-01 -1.017848998308181763e-01 -3.118368685245513916e-01 1.182788610458374023e-01 3.469885289669036865e-01 1.756690740585327148e-01 -2.602594196796417236e-01 2.295543402433395386e-01 2.721580862998962402e-02 -8.222322911024093628e-02 2.360497862100601196e-01 -2.908581495285034180e-01 4.234369471669197083e-02 5.631672963500022888e-02 2.921221852302551270e-01 9.971129707992076874e-03 -2.336113005876541138e-01 2.350682765245437622e-01 -1.687484383583068848e-01 1.458345055580139160e-01 1.785880886018276215e-02 -9.427604824304580688e-02 -1.009796708822250366e-01 3.467451408505439758e-02 1.405971050262451172e-01 8.767503499984741211e-02 3.933316096663475037e-02 -3.727468894794583321e-03 -2.099963575601577759e-01
-2.167104482650756836e-01 -8.094114251434803009e-03 4.192596673965454102e-02 -3.397709429264068604e-01 -8.245774358510971069e-02 -1.278044432401657104e-01 -6.196803599596023560e-02 1.320344805717468262e-01 1.946432441473007202e-01 -3.973492681980133057e-01 -9.252583840861916542e-04 -2.539312466979026794e-03 2.168638817965984344e-02 1.442125588655471802e-01 3.472391515970230103e-02 3.245272338390350342e-01 -8.115386590361595154e-03 2.260441482067108154e-01 2.212943285703659058e-01 2.207698374986648560e-01 -2.130429297685623169e-01 -6.927194539457559586e-03 3.480013087391853333e-02 -3.727911710739135742e-01 -2.575546205043792725e-01 -1.174443662166595459e-01 -1.027342006564140320e-01 1.842607855796813965e-01 -3.413910418748855591e-02 -4.911882430315017700e-02 5.815567448735237122e-02 -4.129983857274055481e-02
4.958586767315864563e-02 2.786377668380737305e-01 -1.643347144126892090e-01 -3.074268810451030731e-02 6.457395106554031372e-02 -2.372736111283302307e-02 -8.219406753778457642e-02 2.423629462718963623e-01 2.272407859563827515e-01 -2.862749099731445312e-01 1.494986861944198608e-01 1.900211535394191742e-02 1.660543978214263916e-01 1.686751395463943481e-01 -8.579440414905548096e-02 4.364924877882003784e-02 -1.067176312208175659e-01 9.387895464897155762e-02 4.776073694229125977e-01 -6.982462108135223389e-02 1.495900005102157593e-01 -1.670631170272827148e-01 2.486852407455444336e-01 -3.303195536136627197e-01 5.390358343720436096e-02 9.324119985103607178e-02 1.699831634759902954e-01 1.436478495597839355e-01 1.496860384941101074e-01 5.526281520724296570e-02 1.923478245735168457e-01 -4.597628116607666016e-02
-1.109611522406339645e-02 -3.624436445534229279e-03 6.031512841582298279e-02 4.798234626650810242e-02 -1.925886422395706177e-01 6.398138403892517090e-02 2.176441848278045654e-01 9.753869473934173584e-02 1.486825346946716309e-01 -2.402399182319641113e-01 1.164515689015388489e-01 3.489559888839721680e-01 -5.477642267942428589e-02 1.379908323287963867e-01 7.605718076229095459e-02 6.416544783860445023e-03 -3.059244453907012939e-01 4.215764999389648438e-02 2.244239747524261475e-01 2.317496538162231445e-01 6.042752042412757874e-02 -1.022147946059703827e-02 2.718944661319255829e-02 -2.217855304479598999e-01 1.426057964563369751e-01 -1.717612892389297485e-01 3.246729969978332520e-01 2.476811259984970093e-01 -2.986745238304138184e-01 5.731003358960151672e-02 2.991503775119781494e-01 3.364966437220573425e-02
-1.147209405899047852e-01 7.015524059534072876e-02 1.518802493810653687e-01 1.869572326540946960e-02 6.531075388193130493e-02 -9.354955703020095825e-02 -3.468382656574249268e-01 2.181759029626846313e-01 -1.218210086226463318e-01 -3.746481537818908691e-01 1.897100806236267090e-01 -6.427305750548839569e-03 -3.252548575401306152e-01 2.188425660133361816e-01 1.504633575677871704e-01 9.401988983154296875e-02 -1.022720485925674438e-01 1.057230979204177856e-01 1.651939153671264648e-01 6.528425961732864380e-02 1.266320347785949707e-01 1.671686619520187378e-01 2.327797114849090576e-01 1.439580507576465607e-02 1.022726818919181824e-01 8.545096963644027710e-02 2.465302348136901855e-01 2.252368330955505371e-01 5.502789467573165894e-02 1.156740337610244751e-01 2.624704837799072266e-01 1.872400045394897461e-01
-1.175566092133522034e-01 5.291073024272918701e-02 -3.034884296357631683e-02 -2.336469292640686035e-01 -3.460341095924377441e-01 -3.922715783119201660e-02 -4.494170099496841431e-02 -9.177785366773605347e-02 -2.529687583446502686e-01 -2.559751272201538086e-01 1.087355539202690125e-01 1.502280235290527344e-01 -3.831981495022773743e-02 -1.728169023990631104e-01 -3.396923094987869263e-02 -1.334872841835021973e-02 -2.303859740495681763e-01 1.254511624574661255e-01 1.099998056888580322e-01 -5.053786039352416992e-01 8.674520254135131836e-02 6.204209849238395691e-02 1.981390267610549927e-01 -1.985841989517211914e-01 -1.342293173074722290e-01 2.946807444095611572e-01 8.731416612863540649e-02 -1.705938577651977539e-01 3.735189884901046753e-02 3.613229095935821533e-02 1.364952176809310913e-01 1.013381257653236389e-01
-4.612458348274230957e-01 2.552798092365264893e-01 -1.558705046772956848e-02 5.387606471776962280e-02 -4.805200919508934021e-02 -2.130235582590103149e-01 5.991189554333686829e-02 -2.815871499478816986e-02 -7.988598197698593140e-02 -1.887689679861068726e-01 -9.019052237272262573e-02 2.523308396339416504e-01 -1.172230392694473267e-02 3.010124862194061279e-01 -2.157136611640453339e-02 2.453435659408569336e-01 -1.808523088693618774e-01 -1.551639288663864136e-01 -8.480882644653320312e-02 4.104286059737205505e-02 3.323196470737457275e-01 -1.007524803280830383e-01 2.498974204063415527e-01 -1.706400364637374878e-01 1.079315043170936406e-04 8.449655026197433472e-02 3.861774131655693054e-02 4.356594383716583252e-02 1.266639381647109985e-01 2.628520727157592773e-01 1.676695793867111206e-01 7.177099119871854782e-03
7.182065397500991821e-02 1.235630586743354797e-01 1.763455718755722046e-01 -3.438434600830078125e-01 -5.506269633769989014e-02 -2.632175087928771973e-01 -1.050375550985336304e-01 -2.886174432933330536e-02 2.917984127998352051e-01 -2.232094109058380127e-02 6.286791712045669556e-02 4.494943842291831970e-02 -6.242297589778900146e-02 2.431516200304031372e-01 -3.609945625066757202e-02 2.061979770660400391e-01 -1.216544657945632935e-01 4.258003830909729004e-02 2.527589201927185059e-01 1.880029886960983276e-01 5.699897930026054382e-02 6.865821778774261475e-02 2.359104752540588379e-01 -1.927092820405960083e-01 -3.920816183090209961e-01 -1.864165626466274261e-02 2.745121018961071968e-04 -4.019931703805923462e-02 -3.083006441593170166e-01 -2.878049574792385101e-02 -2.314655929803848267e-01 -1.608268916606903076e-01
-3.735664784908294678e-01 -1.005846913903951645e-02 7.726510614156723022e-02 -3.212235569953918457e-01 -9.505244344472885132e-02 -5.282523110508918762e-02 -2.381058037281036377e-02 3.551295399665832520e-01 1.333702057600021362e-01 -2.545252442359924316e-01 2.478537410497665405e-01 2.958251163363456726e-02 4.538616910576820374e-02 3.481124043464660645e-01 -6.593026220798492432e-02 5.995216220617294312e-02 9.696172922849655151e-02 1.565560549497604370e-01 -6.228396203368902206e-03 1.288264840841293335e-01 -1.572507768869400024e-01 2.333558499813079834e-01 1.602414697408676147e-01 -2.788966000080108643e-01 6.089811027050018311e-02 6.638161838054656982e-02 -1.914870925247669220e-02 1.649145781993865967e-01 -2.223475649952888489e-02 1.589038968086242676e-01 2.048659324645996094e-01 -6.260316353291273117e-03
-8.233055472373962402e-02 5.759618878364562988e-01 1.204390451312065125e-01 -1.882226914167404175e-01 -2.706817723810672760e-02 -1.065720692276954651e-01 -1.340556442737579346e-01 2.150089591741561890e-01 2.591633796691894531e-01 -2.084187418222427368e-01 1.790590435266494751e-01 3.441175818443298340e-02 -2.986714541912078857e-01 1.815570145845413208e-01 2.759417593479156494e-01 6.217222288250923157e-02 1.227977871894836426e-02 8.493755757808685303e-02 5.682720988988876343e-02 -7.570875436067581177e-02 2.889509871602058411e-02 -1.295693814754486084e-01 1.331727951765060425e-01 -1.670934110879898071e-01 -8.964031934738159180e-02 -1.977670043706893921e-01 1.003618687391281128e-01 2.160236798226833344e-02 -1.226787790656089783e-01 -1.674776673316955566e-01 7.698902487754821777e-02 -5.405462905764579773e-02
-2.472759932279586792e-01 -1.273519266396760941e-02 6.996045261621475220e-02 -1.931132078170776367e-01 -3.080668449401855469e-01 -5.024258419871330261e-02 -1.419394910335540771e-01 2.616697363555431366e-02 7.042354345321655273e-02 3.418963775038719177e-02 1.363803744316101074e-01 2.137483954429626465e-01 6.116999313235282898e-03 2.762001454830169678e-01 1.640662401914596558e-01 2.429363876581192017e-01 -3.447679877281188965e-01 -9.785109013319015503e-02 9.723039716482162476e-02 1.467307358980178833e-01 2.963513731956481934e-01 -2.000790536403656006e-01 1.857861876487731934e-01 -2.651231884956359863e-01 -1.200883090496063232e-01 2.163793742656707764e-01 1.178951561450958252e-02 1.269998550415039062e-01 -5.074545741081237793e-02 1.365010738372802734e-01 9.833685308694839478e-02 2.123561948537826538e-01
-1.655506044626235962e-01 7.886496931314468384e-02 3.592646121978759766e-01 -1.531846225261688232e-01 -2.440239787101745605e-01 3.780845180153846741e-02 6.312820315361022949e-02 2.683186531066894531e-01 -3.478054702281951904e-02 -3.268995881080627441e-01 -1.333068124949932098e-02 2.135335281491279602e-02 7.973685115575790405e-02 1.639771461486816406e-01 2.206923067569732666e-01 8.858086913824081421e-02 -3.076799809932708740e-01 1.631496846675872803e-01 1.077765896916389465e-01 -1.006583347916603088e-01 -1.174232885241508484e-01 2.709524333477020264e-01 3.369404003024101257e-02 -3.319577872753143311e-01 2.206364087760448456e-02 -2.679294645786285400e-01 1.766594052314758301e-01 9.929770231246948242e-02 4.361371695995330811e-02 2.953756414353847504e-02 -1.034685596823692322e-01 -9.992610663175582886e-02
9.501569718122482300e-02 1.831368505954742432e-01 2.448819130659103394e-01 -1.668362915515899658e-01 -2.977914735674858093e-02 -7.780028134584426880e-02 -2.469625696539878845e-02 3.517110347747802734e-01 3.357557356357574463e-01 -3.288144171237945557e-01 1.526021957397460938e-01 7.387960702180862427e-02 8.969637565314769745e-03 3.232481479644775391e-01 -2.511392235755920410e-01 1.716061532497406006e-01 4.803712293505668640e-02 1.831482946872711182e-01 2.613846957683563232e-02 -1.983210742473602295e-01 2.046855837106704712e-01 -1.914397813379764557e-02 1.075032129883766174e-01 7.054706662893295288e-02 -1.922137737274169922e-01 6.963425129652023315e-02 3.838431090116500854e-02 1.895672827959060669e-01 -1.764047518372535706e-02 2.163944989442825317e-01 -4.232279211282730103e-02 -1.700006127357482910e-01
-1.045534834265708923e-01 1.327130794525146484e-01 1.753568947315216064e-01 1.237549632787704468e-01 -2.101675570011138916e-01 -1.754528433084487915e-01 1.042087911628186703e-03 3.600724339485168457e-01 2.134315669536590576e-01 -2.659551799297332764e-01 4.107478559017181396e-01 -4.861002415418624878e-02 7.763148844242095947e-02 9.578522294759750366e-02 1.383394151926040649e-01 -1.706074923276901245e-02 -1.557090729475021362e-01 -3.917058929800987244e-02 1.006791666150093079e-01 -5.081743001937866211e-02 2.246073272544890642e-04 2.553410530090332031e-01 4.041480123996734619e-01 -1.434929817914962769e-01 5.299964547157287598e-02 1.177785098552703857e-01 1.229326054453849792e-01 2.461729794740676880e-01 1.477166358381509781e-02 -1.156809553503990173e-01 1.373643428087234497e-02 7.060046494007110596e-02
-1.718973740935325623e-02 -5.611510574817657471e-02 2.030841261148452759e-01 -1.193070039153099060e-02 -4.415209889411926270e-01 -1.309353560209274292e-01 -2.725370787084102631e-02 1.357951667159795761e-02 3.783881068229675293e-01 -2.094585150480270386e-01 7.860768586397171021e-02 2.621695771813392639e-02 -2.652620077133178711e-01 2.049399763345718384e-01 -2.432760968804359436e-02 1.156576648354530334e-01 5.021226406097412109e-02 -3.368030488491058350e-02 8.031430095434188843e-02 -2.469059824943542480e-01 1.234477236866950989e-01 -1.060083061456680298e-01 1.760709136724472046e-01 -1.635424047708511353e-01 -1.085434630513191223e-01 -6.312721967697143555e-02 -2.684129178524017334e-01 -2.644099853932857513e-02 -4.354562610387802124e-02 -1.822055578231811523e-01 3.671299815177917480e-01 9.068951010704040527e-02
-3.434634804725646973e-01 2.594487965106964111e-01 3.618700802326202393e-02 7.083878386765718460e-03 -1.110525578260421753e-01 3.248332068324089050e-02 2.222418785095214844e-01 6.150247901678085327e-02 2.108139395713806152e-01 -3.235632479190826416e-01 2.624541223049163818e-01 -1.241340190172195435e-01 1.275724768638610840e-01 3.227050304412841797e-01 -3.015426360070705414e-02 9.826225042343139648e-02 -1.891756951808929443e-01 -4.839838296175003052e-02 2.672209143638610840e-01 -1.002600267529487610e-01 5.139478296041488647e-02 -1.444176733493804932e-01 2.108605764806270599e-02 -3.144010305404663086e-01 -1.244848314672708511e-02 1.149440109729766846e-01 -5.131948366761207581e-02 -2.050555795431137085e-01 6.501281261444091797e-02 -6.497516483068466187e-02 1.984787434339523315e-01 1.847225725650787354e-01
-8.056792616844177246e-02 1.678413450717926025e-01 1.132234111428260803e-01 -2.500201463699340820e-01 1.572434306144714355e-01 -3.260993361473083496e-01 1.389647135511040688e-03 3.472925126552581787e-01 2.012539654970169067e-01 -3.687045872211456299e-01 9.259304404258728027e-02 1.063423231244087219e-01 -2.710218541324138641e-02 4.207783341407775879e-01 -1.106857210397720337e-01 1.426426172256469727e-01 8.711830526590347290e-02 9.110480546951293945e-02 -4.437639564275741577e-02 -2.156836986541748047e-01 1.366069018840789795e-01 -7.851898670196533203e-02 2.914439737796783447e-01 2.648330852389335632e-02 -1.088604703545570374e-01 -1.124053746461868286e-01 -2.485827915370464325e-02 8.658336102962493896e-02 1.086394339799880981e-01 -5.569516122341156006e-02 1.510270964354276657e-02 -9.504634886980056763e-02
-1.389825493097305298e-01 9.119445085525512695e-02 -3.039747476577758789e-03 -7.651566527783870697e-03 -2.610212564468383789e-01 -6.192357279360294342e-03 -2.202726006507873535e-01 4.113379493355751038e-02 4.184109345078468323e-02 -1.738552600145339966e-01 2.161428481340408325e-01 2.224433422088623047e-01 -3.716458380222320557e-01 -4.244427545927464962e-04 1.704574376344680786e-01 1.009161025285720825e-01 -3.024393618106842041e-01 9.566904604434967041e-02 3.593951091170310974e-02 -1.279028803110122681e-01 -9.845599532127380371e-02 -1.226823851466178894e-01 3.530621230602264404e-01 -1.396041810512542725e-01 -4.902021959424018860e-03 3.152760267257690430e-01 -4.883437976241111755e-02 -9.999514371156692505e-02 -2.441359013319015503e-01 4.183040186762809753e-02 2.876942455768585205e-01 7.276559621095657349e-02
-9.200268238782882690e-02 4.441696032881736755e-02 9.769935160875320435e-02 5.592815950512886047e-02 -3.146458268165588379e-01 -1.456926316022872925e-01 -1.470965892076492310e-01 2.522411346435546875e-01 1.138093620538711548e-01 -2.228653728961944580e-01 4.954242706298828125e-02 1.327401548624038696e-01 -2.875107824802398682e-01 1.452181935310363770e-01 -5.887494236230850220e-02 -9.658610820770263672e-02 -2.485877424478530884e-01 4.057573974132537842e-01 -2.209145128726959229e-01 1.663997210562229156e-02 -1.046011373400688171e-01 6.063167005777359009e-02 2.636136114597320557e-01 -1.306376904249191284e-01 4.155123606324195862e-02 5.437437444925308228e-02 -8.329281955957412720e-02 1.427692472934722900e-01 -5.886302515864372253e-02 2.236225754022598267e-01 3.085265159606933594e-01 1.216589286923408508e-01
-1.240896880626678467e-01 -4.078368097543716431e-02 1.027301475405693054e-01 -1.260929647833108902e-02 -4.073725640773773193e-01 4.437285289168357849e-02 6.604155153036117554e-02 -2.033656388521194458e-01 1.019772961735725403e-01 -2.378922849893569946e-01 2.368154823780059814e-01 -2.570753730833530426e-02 -1.378561705350875854e-01 2.480558156967163086e-01 1.361779421567916870e-01 1.345827281475067139e-01 -7.071426510810852051e-02 1.974545866250991821e-01 -1.370978634804487228e-02 -1.445154845714569092e-01 2.334131449460983276e-01 2.183191627264022827e-01 1.165352314710617065e-01 -1.926293820142745972e-01 -1.092036738991737366e-01 -2.018547058105468750e-01 1.199012473225593567e-01 8.456414937973022461e-02 -4.180141389369964600e-01 -1.894956231117248535e-01 1.115003079175949097e-01 -4.990284144878387451e-02
3.137940168380737305e-01 2.705465555191040039e-01 -7.902467250823974609e-02 -2.015544623136520386e-01 -1.356567293405532837e-01 6.128834933042526245e-02 -1.437143534421920776e-01 8.089962601661682129e-02 1.256691217422485352e-01 -9.041923284530639648e-02 2.858283221721649170e-01 -1.945316195487976074e-01 8.349709212779998779e-02 2.631832361221313477e-01 -3.669134154915809631e-02 2.320406734943389893e-01 -4.682164490222930908e-01 4.036134481430053711e-02 -2.615716122090816498e-02 -1.010897979140281677e-01 -7.127264142036437988e-02 -9.025371074676513672e-02 1.033969968557357788e-02 -3.643786311149597168e-01 8.043756335973739624e-02 -1.461229771375656128e-01 9.958021342754364014e-02 -3.459383919835090637e-02 -9.457439929246902466e-02 6.369413435459136963e-02 7.977059110999107361e-03 -1.652669459581375122e-01
-3.224101662635803223e-01 7.509569078683853149e-02 -1.224738359451293945e-01 -1.845146864652633667e-01 -7.926400005817413330e-02 7.410816103219985962e-02 1.120063289999961853e-01 1.906408816576004028e-01 -2.096087485551834106e-01 -7.051419466733932495e-02 1.233279705047607422e-01 -3.195589780807495117e-02 -6.018180772662162781e-02 1.171093806624412537e-02 -1.845018863677978516e-01 2.989951670169830322e-01 -1.050349920988082886e-01 1.384609341621398926e-01 -8.274246752262115479e-02 -1.515811979770660400e-01 2.053366005420684814e-01 -4.767011478543281555e-02 5.212210416793823242e-01 -6.550053507089614868e-02 -1.483415812253952026e-01 -1.137106791138648987e-01 1.385506987571716309e-01 -1.133340671658515930e-01 -1.288906782865524292e-01 1.344798412173986435e-02 3.516721725463867188e-01 2.231554687023162842e-02
-5.391583591699600220e-02 2.265497744083404541e-01 -6.096804887056350708e-02 -9.133973717689514160e-02 -1.158206462860107422e-01 -1.818010210990905762e-01 -7.036100327968597412e-02 -9.779372811317443848e-02 2.555201202630996704e-02 4.599168524146080017e-02 2.927588820457458496e-01 2.091369479894638062e-01 -2.632260322570800781e-01 2.542695999145507812e-01 3.918030299246311188e-03 -7.074195891618728638e-03 -1.859049052000045776e-01 2.236110717058181763e-01 -1.040644571185112000e-01 -3.678416311740875244e-01 -6.873668730258941650e-02 -1.468549668788909912e-01 3.997353017330169678e-01 -1.685822904109954834e-01 -1.858548074960708618e-01 -9.966239333152770996e-02 1.096125096082687378e-01 3.535914793610572815e-02 -1.361168455332517624e-02 2.678236067295074463e-01 1.775972396135330200e-01 -1.063727401196956635e-02
-1.251408308744430542e-01 9.255374222993850708e-02 -2.012988924980163574e-01 -2.248901873826980591e-01 -2.027893513441085815e-01 -3.033888041973114014e-01 1.197925359010696411e-01 2.883045561611652374e-02 1.786985900253057480e-03 -1.245876252651214600e-01 3.219646587967872620e-02 -1.246009301394224167e-02 -2.267958521842956543e-01 -5.678700655698776245e-02 -6.375361979007720947e-02 2.212541401386260986e-01 -2.270561009645462036e-01 1.140129193663597107e-01 1.408580690622329712e-01 7.309835404157638550e-02 -3.946631774306297302e-02 1.250513792037963867e-01 -2.120171338319778442e-01 -4.671552777290344238e-01 -1.543177068233489990e-01 -4.613532684743404388e-03 2.151169329881668091e-01 -8.291201293468475342e-02 5.421625077724456787e-02 -5.831243097782135010e-02 3.962253630161285400e-01 3.864039480686187744e-02
-1.112674400210380554e-01 2.005498483777046204e-02 4.774856567382812500e-02 4.109349474310874939e-02 -4.052489995956420898e-01 -5.039601325988769531e-01 -4.131908342242240906e-02 -3.099981136620044708e-02 1.101356968283653259e-01 -4.354719072580337524e-02 -4.536919668316841125e-02 1.231690421700477600e-01 -8.096877485513687134e-02 2.915654480457305908e-01 1.049699261784553528e-01 2.159255445003509521e-01 -3.096507489681243896e-01 1.357973814010620117e-01 -5.705009773373603821e-02 1.014586463570594788e-01 1.457641273736953735e-01 -1.244493052363395691e-01 2.039561867713928223e-01 -1.958171874284744263e-01 1.777726560831069946e-01 2.397608757019042969e-01 -6.064807064831256866e-03 1.796373724937438965e-02 -2.034325152635574341e-01 6.008604913949966431e-02 4.196581244468688965e-02 3.404946625232696533e-02
6.738851964473724365e-02 -1.496334224939346313e-01 2.507323026657104492e-01 -3.562578856945037842e-01 -5.154192447662353516e-02 -1.769912056624889374e-02 -1.601560390554368496e-03 6.426882743835449219e-02 2.209262698888778687e-01 -3.522073030471801758e-01 3.902146825566887856e-03 1.657439023256301880e-01 1.360778044909238815e-02 1.300691962242126465e-01 1.822497993707656860e-01 2.217123359441757202e-01 -3.511514365673065186e-01 6.605797260999679565e-02 1.049017682671546936e-01 4.370738170109689236e-04 3.903365433216094971e-01 -7.174787670373916626e-02 8.549162745475769043e-02 -2.532783448696136475e-01 -2.982957102358341217e-02 2.457828670740127563e-01 7.798285037279129028e-02 6.333012133836746216e-02 8.849614858627319336e-02 3.883297741413116455e-02 -5.311834160238504410e-03 1.672025173902511597e-01
-1.482064127922058105e-01 2.772625684738159180e-01 -6.048586219549179077e-03 -2.166915088891983032e-01 -2.277964502573013306e-01 -6.097822263836860657e-02 -3.039992153644561768e-01 -1.224331930279731750e-01 5.671305209398269653e-02 7.230912894010543823e-02 1.887079030275344849e-01 4.062967598438262939e-01 -5.401494726538658142e-02 1.358790695667266846e-01 2.278975248336791992e-01 1.396974083036184311e-02 -2.324887961149215698e-01 1.734106391668319702e-01 1.944780051708221436e-01 -2.225501239299774170e-01 6.763082742691040039e-02 4.710721224546432495e-02 2.880673706531524658e-01 -5.342541262507438660e-02 -1.334410905838012695e-01 -9.683027863502502441e-03 1.595565080642700195e-01 -2.204076945781707764e-02 2.746351361274719238e-01 8.828797191381454468e-02 -4.658720456063747406e-03 1.316047012805938721e-01
1.251718308776617050e-02 4.176318943500518799e-01 7.876761257648468018e-02 -2.103433459997177124e-01 -3.163221478462219238e-01 -6.066489964723587036e-03 2.300061732530593872e-01 1.974525153636932373e-01 -2.419161200523376465e-01 8.651256561279296875e-02 6.244809832423925400e-03 1.551409512758255005e-01 -1.421758681535720825e-01 1.691148579120635986e-01 6.318137049674987793e-02 1.155142188072204590e-01 -3.929560184478759766e-01 -7.620812859386205673e-03 1.187781430780887604e-02 9.740963578224182129e-02 -3.398221731185913086e-02 2.988057024776935577e-02 1.376170665025711060e-01 -1.728278249502182007e-01 1.545721739530563354e-01 2.447010129690170288e-01 -3.795222193002700806e-02 1.196958031505346298e-02 -1.750997826457023621e-02 -5.898695066571235657e-02 3.224526345729827881e-01 1.365736573934555054e-01
7.028662413358688354e-02 9.373430907726287842e-02 3.268537297844886780e-02 -6.585010141134262085e-02 -1.352526843547821045e-01 -1.065905913710594177e-01 -1.148895621299743652e-01 -9.348198771476745605e-02 -1.189724653959274292e-01 1.866585575044155121e-03 -6.879960000514984131e-02 1.086650565266609192e-01 -2.653203010559082031e-01 -2.446026355028152466e-02 4.998228698968887329e-02 1.804076135158538818e-01 -2.845573425292968750e-01 2.025377899408340454e-01 2.103292346000671387e-01 -9.000801295042037964e-02 1.339842230081558228e-01 -9.761939942836761475e-02 3.287027478218078613e-01 -2.113381773233413696e-01 -1.787382066249847412e-01 3.748166561126708984e-01 1.390159726142883301e-01 -2.443040348589420319e-02 -2.614794075489044189e-01 3.322045803070068359e-01 2.482125163078308105e-01 -7.290494441986083984e-02
-1.465605944395065308e-01 5.655187368392944336e-02 -2.451748959720134735e-02 -8.627173304557800293e-02 -4.211419522762298584e-01 2.454808913171291351e-02 -5.716894939541816711e-02 4.693920537829399109e-02 1.322146356105804443e-01 -3.985069096088409424e-01 2.074016034603118896e-01 -3.809937462210655212e-02 8.286891132593154907e-02 2.458583116531372070e-01 1.434389799833297729e-01 -6.334325764328241348e-03 -3.254585862159729004e-01 1.634166687726974487e-01 -1.275966018438339233e-01 -2.108656913042068481e-01 -1.567698270082473755e-02 1.938254237174987793e-01 7.638734579086303711e-02 -2.673236131668090820e-01 -1.353617757558822632e-01 -1.222522407770156860e-01 -2.650042474269866943e-01 7.702946662902832031e-02 -2.936542592942714691e-02 1.186993345618247986e-01 -2.808377705514431000e-02 2.037282735109329224e-01
-4.728679060935974121e-01 1.444715708494186401e-01 1.508190631866455078e-01 -2.035674452781677246e-02 -2.691887319087982178e-01 -1.195618733763694763e-01 -2.133835554122924805e-01 -9.074026346206665039e-02 -6.323244422674179077e-02 -1.584170609712600708e-01 2.762781083583831787e-01 1.075989827513694763e-01 -1.924202591180801392e-01 2.346200942993164062e-01 -4.066270962357521057e-02 2.099496573209762573e-01 -1.371555924415588379e-01 6.490507163107395172e-03 -2.149740755558013916e-01 1.530509144067764282e-01 7.736313343048095703e-02 6.184543669223785400e-02 1.467790752649307251e-01 -3.515343070030212402e-01 7.190114818513393402e-03 -7.169430702924728394e-02 2.631922066211700439e-02 2.648366093635559082e-01 -5.009116232395172119e-02 -3.489192575216293335e-02 -1.172301396727561951e-01 1.087291166186332703e-02
-2.210171818733215332e-01 3.932890892028808594e-01 -9.553588926792144775e-03 -1.856765747070312500e-01 -9.363649785518646240e-02 1.459860652685165405e-01 2.035895884037017822e-01 2.872086465358734131e-01 2.196217179298400879e-01 -2.346249818801879883e-01 2.339364737272262573e-01 6.071421504020690918e-02 2.591924369335174561e-01 1.944103240966796875e-01 -1.135196164250373840e-02 1.082316488027572632e-01 -3.099218904972076416e-01 -1.031443327665328979e-01 2.715527415275573730e-01 -2.147629670798778534e-02 -9.999909438192844391e-03 -1.387021690607070923e-01 9.201912581920623779e-02 -1.560133248567581177e-01 -2.415176294744014740e-02 -7.414395804516971111e-04 6.500896811485290527e-02 -2.478415220975875854e-01 4.460344091057777405e-02 -8.630926162004470825e-02 1.109973713755607605e-01 9.134382009506225586e-02
-3.330029845237731934e-01 3.237510025501251221e-01 6.959706544876098633e-02 2.749576792120933533e-02 -1.429730653762817383e-01 1.555235683917999268e-01 1.798596233129501343e-01 7.816237211227416992e-02 6.941213458776473999e-02 -2.123442441225051880e-01 9.920313209295272827e-02 -2.729759924113750458e-02 9.434086829423904419e-02 2.493528425693511963e-01 -5.159391462802886963e-02 1.695090383291244507e-01 -2.156582325696945190e-01 -3.716780245304107666e-02 3.740840256214141846e-01 -1.482983231544494629e-01 -3.977590426802635193e-02 -1.715256571769714355e-01 -1.005324125289916992e-01 -3.467927575111389160e-01 -4.613411799073219299e-02 1.274691820144653320e-01 3.021276593208312988e-01 5.250997375696897507e-03 1.400046944618225098e-01 1.498908102512359619e-01 4.276893287897109985e-02 -8.865957707166671753e-02
6.084996461868286133e-02 -7.751868106424808502e-03 2.142326533794403076e-01 -1.051673665642738342e-01 -3.608041107654571533e-01 -2.970647998154163361e-02 -1.386697683483362198e-02 3.148065507411956787e-01 -1.167477760463953018e-02 -1.174666211009025574e-01 2.235612459480762482e-02 3.622728884220123291e-01 -1.214651018381118774e-01 9.423022717237472534e-02 2.254145145416259766e-01 2.574866712093353271e-01 1.264867186546325684e-02 1.562361270189285278e-01 2.637152373790740967e-01 -5.560705438256263733e-02 2.392819523811340332e-02 2.723044455051422119e-01 1.595165282487869263e-01 -2.391795963048934937e-01 -2.212585508823394775e-01 4.204398486763238907e-03 6.445177644491195679e-02 3.421083837747573853e-02 9.933461993932723999e-02 -3.020519204437732697e-02 5.198036506772041321e-02 -3.164523839950561523e-01
-2.219987362623214722e-01 9.996663779020309448e-02 -1.690280809998512268e-02 -2.512102425098419189e-01 -4.017139971256256104e-02 1.322024464607238770e-01 1.519865840673446655e-01 3.840119391679763794e-02 4.980782046914100647e-02 -1.349369138479232788e-01 1.333183795213699341e-01 -1.119830384850502014e-01 -1.526155322790145874e-01 2.871253490447998047e-01 -1.397957056760787964e-01 3.002645969390869141e-01 -9.941922873258590698e-02 8.850590884685516357e-02 -6.836566329002380371e-02 -3.463301956653594971e-01 1.542069017887115479e-01 -1.373303979635238647e-01 3.518475592136383057e-01 4.337550327181816101e-02 -7.162065804004669189e-02 2.933787554502487183e-02 3.667761981487274170e-01 6.611616909503936768e-02 -1.442385464906692505e-01 1.758882999420166016e-01 2.433179765939712524e-01 -2.726077288389205933e-02
3.006002865731716156e-02 3.705663979053497314e-01 -5.750266090035438538e-02 -1.289929747581481934e-01 1.446307748556137085e-01 -2.941543459892272949e-01 -5.624439101666212082e-03 2.722926437854766846e-01 1.992784440517425537e-01 -1.985274255275726318e-01 -1.509863045066595078e-02 1.654755622148513794e-01 -1.819071620702743530e-01 2.139611393213272095e-01 -5.721647175960242748e-04 -1.836962811648845673e-02 -2.734929621219635010e-01 1.559143811464309692e-01 -1.357869803905487061e-01 -2.061003819108009338e-03 9.806743822991847992e-03 -3.442458808422088623e-02 3.243403434753417969e-01 -9.518387913703918457e-02 -5.263404548168182373e-02 -1.291123032569885254e-02 1.905487924814224243e-01 1.651764363050460815e-01 1.795407570898532867e-02 -2.927573323249816895e-01 1.143374890089035034e-01 -2.748628258705139160e-01
1.024919897317886353e-01 7.570600509643554688e-02 3.143938183784484863e-01 -2.312099039554595947e-01 -8.037520200014114380e-02 -1.773717254400253296e-01 1.210488900542259216e-01 -1.266074925661087036e-01 1.013225838541984558e-01 -2.823881506919860840e-01 -1.134669780731201172e-01 1.527700126171112061e-01 -1.546168979257345200e-02 2.211210727691650391e-01 1.113456487655639648e-01 2.971888184547424316e-01 -4.422701299190521240e-01 7.762609422206878662e-02 6.673846393823623657e-02 6.304734200239181519e-02 3.694674670696258545e-01 1.584091633558273315e-01 8.198319375514984131e-02 -1.878325641155242920e-01 -1.123225316405296326e-02 1.558648347854614258e-01 -5.823757126927375793e-02 1.256051659584045410e-01 1.354381442070007324e-01 6.724803894758224487e-02 -1.139354798942804337e-02 8.087324351072311401e-02
1.052908450365066528e-01 -6.942398101091384888e-02 3.127754330635070801e-01 -1.962756365537643433e-01 -1.283155679702758789e-01 -4.372434020042419434e-01 8.738899976015090942e-02 4.071008861064910889e-01 -1.107271686196327209e-01 -1.187788918614387512e-01 -5.441952031105756760e-03 1.615510582923889160e-01 -6.997970491647720337e-02 1.526769399642944336e-01 -6.357279419898986816e-02 1.465793102979660034e-01 -1.982701420783996582e-01 -9.383895993232727051e-02 2.115613967180252075e-01 2.387033589184284210e-02 1.650790423154830933e-01 -9.019111841917037964e-02 1.611523628234863281e-01 -1.626126915216445923e-01 -1.323016136884689331e-01 -1.231759861111640930e-01 2.912029623985290527e-01 6.998765468597412109e-02 -3.575933352112770081e-02 -7.814958691596984863e-02 -2.043379247188568115e-01 8.796747773885726929e-02
-1.794396713376045227e-02 2.170687317848205566e-01 6.195619329810142517e-02 -1.715678721666336060e-02 -1.386983990669250488e-01 6.212826073169708252e-02 6.825090944766998291e-02 2.748191654682159424e-01 2.047553211450576782e-01 -2.066422104835510254e-01 1.787137538194656372e-01 -1.371608525514602661e-01 1.474855840206146240e-01 1.738934069871902466e-01 -3.112749569118022919e-02 4.208139702677726746e-02 -3.083725571632385254e-01 1.063931286334991455e-01 8.258362859487533569e-02 -1.407198235392570496e-02 -3.328265994787216187e-02 -3.024523258209228516e-01 4.880563914775848389e-02 -4.229876399040222168e-01 -1.009748950600624084e-01 6.421757489442825317e-02 3.152562379837036133e-01 2.382780611515045166e-01 2.153363227844238281e-01 -5.091236438602209091e-03 1.618404239416122437e-01 -1.570013761520385742e-01
1.542231142520904541e-01 2.475811243057250977e-01 2.663848102092742920e-01 -8.374780416488647461e-02 2.294524200260639191e-02 -1.572159379720687866e-01 7.661117613315582275e-02 5.867716670036315918e-02 9.916082024574279785e-02 -2.679177522659301758e-01 4.288070485927164555e-04 -9.029626101255416870e-02 5.356168746948242188e-02 1.376111805438995361e-01 -6.889218837022781372e-02 4.231120944023132324e-01 2.438068091869354248e-01 5.519390478730201721e-02 7.826847583055496216e-02 -3.804522007703781128e-02 -3.631346672773361206e-02 -5.792999267578125000e-02 2.790441513061523438e-01 -3.785915076732635498e-01 -2.779152393341064453e-01 1.752558797597885132e-01 -3.351975756231695414e-04 -1.491384357213973999e-01 1.226395294070243835e-01 1.792214512825012207e-01 1.583424061536788940e-01 9.320082515478134155e-02
-8.636591583490371704e-02 -4.356088116765022278e-03 2.802700698375701904e-01 -1.459839493036270142e-01 -2.848685383796691895e-01 8.584703505039215088e-02 7.509038597345352173e-02 7.202899456024169922e-02 -3.136473894119262695e-02 -6.925088167190551758e-02 2.107724249362945557e-01 1.996526271104812622e-01 -2.531756879761815071e-03 2.782040536403656006e-01 1.904260367155075073e-01 2.743628323078155518e-01 -2.234844565391540527e-01 6.123864650726318359e-02 1.716949604451656342e-02 1.214999631047248840e-01 9.828171133995056152e-02 -2.174496501684188843e-01 1.208908408880233765e-01 -2.132892757654190063e-01 2.552776038646697998e-01 1.319575905799865723e-01 -4.870200529694557190e-02 -1.360872536897659302e-01 -1.534907072782516479e-01 2.725909352302551270e-01 3.051159679889678955e-01 1.845837086439132690e-01
-4.547862708568572998e-02 -9.645997779443860054e-04 1.748173832893371582e-01 -2.830407917499542236e-01 -2.926740422844886780e-02 1.263246834278106689e-01 -2.051699906587600708e-01 -1.039840281009674072e-01 -3.480488434433937073e-02 -1.132096797227859497e-01 -3.189210593700408936e-02 2.109377235174179077e-01 -5.294276028871536255e-02 -1.201689317822456360e-01 -1.691561006009578705e-02 3.309687077999114990e-01 -2.680520117282867432e-01 -4.476433247327804565e-02 2.403907477855682373e-01 9.967605769634246826e-02 3.641764521598815918e-01 -1.086693853139877319e-01 2.231284528970718384e-01 -1.511353552341461182e-01 -2.113894373178482056e-01 -1.043308600783348083e-01 2.638624906539916992e-01 4.189323261380195618e-02 1.255319863557815552e-01 1.443181186914443970e-01 3.228316903114318848e-01 6.730768084526062012e-02
-2.001374401152133942e-02 4.661289975047111511e-02 6.335116177797317505e-02 7.017429172992706299e-02 -1.965236812829971313e-01 -2.676236033439636230e-01 -1.970846205949783325e-03 1.582358181476593018e-01 1.928574144840240479e-01 -1.889371275901794434e-01 3.541331887245178223e-01 -3.000939451158046722e-02 1.767672896385192871e-01 2.542919516563415527e-01 -1.401565875858068466e-02 1.955055743455886841e-01 -2.833943068981170654e-01 -7.254408299922943115e-02 2.751721143722534180e-01 1.224862039089202881e-01 1.720414496958255768e-02 2.566401660442352295e-01 1.553483158349990845e-01 -8.508373051881790161e-02 3.144328892230987549e-01 1.347225457429885864e-01 1.614246815443038940e-01 2.352317720651626587e-01 -1.933638006448745728e-03 -7.157474756240844727e-02 2.018710821866989136e-01 3.939310461282730103e-02
-2.354047000408172607e-01 2.122877389192581177e-01 -7.828296720981597900e-02 -2.005759179592132568e-01 -1.501395851373672485e-01 8.532164245843887329e-02 1.879163086414337158e-02 1.051288917660713196e-01 6.163258105516433716e-02 -5.900956690311431885e-02 2.823901595547795296e-04 -1.506953537464141846e-01 -1.069838106632232666e-01 3.191334009170532227e-01 -1.405436098575592041e-01 1.907219737768173218e-01 -8.793082088232040405e-02 1.729519665241241455e-01 -6.019648537039756775e-02 -3.653103113174438477e-01 9.586997330188751221e-02 -1.855310797691345215e-01 3.714806437492370605e-01 -9.616281092166900635e-02 -1.939705610275268555e-01 -5.464413762092590332e-02 3.445962369441986084e-01 4.987759515643119812e-02 -2.545209601521492004e-02 9.471341967582702637e-02 2.740785181522369385e-01 1.908163353800773621e-02
-5.789918452501296997e-02 1.447996646165847778e-01 3.722130786627531052e-03 1.756298691034317017e-01 -2.072464674711227417e-01 -3.590188920497894287e-02 5.629051849246025085e-02 2.292406708002090454e-01 4.481604322791099548e-02 -2.812853455543518066e-01 1.845984011888504028e-01 -6.435102224349975586e-02 1.918499171733856201e-01 2.989987134933471680e-01 -1.014427393674850464e-01 1.445160508155822754e-01 -5.890243127942085266e-02 -1.632823608815670013e-02 2.071900665760040283e-01 -1.027233973145484924e-01 2.198332548141479492e-01 -2.358283102512359619e-01 3.026776611804962158e-01 -1.921450644731521606e-01 1.235437095165252686e-01 2.927962318062782288e-02 1.383119821548461914e-01 2.710676491260528564e-01 1.380898654460906982e-01 -1.384672075510025024e-01 2.828509807586669922e-01 -2.268600612878799438e-01
-2.464902997016906738e-01 7.876873761415481567e-02 2.874438762664794922e-01 -1.794646531343460083e-01 -4.853982478380203247e-03 -1.350608170032501221e-01 -2.063121646642684937e-01 5.209174752235412598e-02 4.752583056688308716e-02 -1.788335889577865601e-01 -1.338306069374084473e-01 3.444488942623138428e-01 -1.973400115966796875e-01 4.056707024574279785e-01 -1.403727829456329346e-01 9.587469696998596191e-02 -2.513391077518463135e-01 -7.359290868043899536e-02 1.165202260017395020e-01 -7.896732538938522339e-02 3.171262741088867188e-01 2.507162652909755707e-02 1.871615797281265259e-01 -1.923621296882629395e-01 -2.199735492467880249e-03 -6.171263381838798523e-02 3.662656620144844055e-02 -2.009281963109970093e-01 -1.824212074279785156e-02 1.879099011421203613e-01 8.011537045240402222e-02 4.733456298708915710e-02
7.125160656869411469e-03 -7.275433093309402466e-02 1.154968664050102234e-01 -1.330278366804122925e-01 -1.794523149728775024e-01 9.514970332384109497e-02 -7.630941271781921387e-02 7.981266826391220093e-02 6.058928743004798889e-02 -3.761145472526550293e-02 6.836345046758651733e-02 2.007214277982711792e-01 7.188676297664642334e-02 9.331109374761581421e-02 -1.008561998605728149e-01 1.375003904104232788e-01 -2.835114300251007080e-01 -1.064350679516792297e-01 -6.608656048774719238e-02 1.342492848634719849e-01 3.886997103691101074e-01 -2.803172469139099121e-01 4.593109488487243652e-01 -4.033195376396179199e-01 3.857640922069549561e-02 -5.934453010559082031e-02 5.155111849308013916e-02 -1.463869959115982056e-01 1.848968416452407837e-01 -9.013472497463226318e-02 1.654848456382751465e-01 3.130896016955375671e-02
-2.724418044090270996e-01 -1.264431513845920563e-02 -9.470014274120330811e-02 -2.417477965354919434e-01 -2.460774779319763184e-01 6.758017092943191528e-02 -6.401957571506500244e-02 1.894891411066055298e-01 1.157765835523605347e-01 2.917578443884849548e-02 1.367659270763397217e-01 -3.867851570248603821e-02 6.747786421328783035e-03 2.089341431856155396e-01 -1.769389584660530090e-02 1.149253398180007935e-01 -3.312837183475494385e-01 -6.090109050273895264e-02 -6.841307133436203003e-02 -2.773173153400421143e-01 7.752356678247451782e-02 -9.507010877132415771e-02 2.105648517608642578e-01 -9.024010598659515381e-02 -1.434096395969390869e-01 -1.832624822854995728e-01 4.006788730621337891e-01 1.534341424703598022e-01 -2.734190821647644043e-01 1.542187184095382690e-01 2.444552034139633179e-01 4.789813235402107239e-02
1.177461743354797363e-01 1.438565552234649658e-01 2.436215132474899292e-01 -2.615248262882232666e-01 -1.206392981112003326e-02 -2.120946496725082397e-01 3.579341620206832886e-02 4.962475299835205078e-01 7.593957334756851196e-02 -1.691595017910003662e-01 2.618909776210784912e-01 -2.055296115577220917e-02 -2.663997747004032135e-02 3.048258423805236816e-01 -3.034067153930664062e-01 6.647877395153045654e-02 5.533736571669578552e-02 2.877869606018066406e-01 3.297708928585052490e-03 -1.074938401579856873e-01 4.864397644996643066e-02 -3.401703387498855591e-02 2.920999825000762939e-01 -2.528142184019088745e-03 -1.526385396718978882e-01 -2.294792421162128448e-02 -3.788684727624058723e-03 3.766511380672454834e-02 1.230483725666999817e-01 -7.780470699071884155e-02 1.083422079682350159e-01 -8.387608081102371216e-02
-7.475551217794418335e-02 5.524897947907447815e-02 9.362295269966125488e-02 5.866245925426483154e-02 -1.677808612585067749e-01 -2.497049421072006226e-01 -4.709251224994659424e-02 2.375764697790145874e-01 1.995179951190948486e-01 -2.484833449125289917e-01 2.539502382278442383e-01 -1.752403229475021362e-01 -6.580674648284912109e-02 1.703973710536956787e-01 8.393088728189468384e-02 1.628730893135070801e-01 -1.475146114826202393e-01 -9.816906601190567017e-02 1.195885762572288513e-01 2.039795368909835815e-01 1.184394285082817078e-01 2.777940034866333008e-01 2.653729319572448730e-01 -1.213538870215415955e-01 3.514418900012969971e-01 1.332326978445053101e-02 2.994600534439086914e-01 9.862508624792098999e-02 1.318073123693466187e-01 7.239142805337905884e-02 2.308447808027267456e-01 6.042607128620147705e-02
-1.472684890031814575e-01 1.980370134115219116e-01 3.936086893081665039e-01 -2.382875829935073853e-01 -2.934791743755340576e-01 -1.869066804647445679e-01 -6.127745285630226135e-02 1.702177077531814575e-01 -2.037661848589777946e-03 -2.432308346033096313e-01 2.338496893644332886e-01 3.787674009799957275e-02 -3.732823729515075684e-01 1.395471394062042236e-01 5.972293764352798462e-02 -5.900618806481361389e-02 -8.968074619770050049e-02 -1.966202072799205780e-02 -7.815721631050109863e-02 -7.496758364140987396e-03 2.498053014278411865e-01 -1.126972287893295288e-01 1.525990068912506104e-01 -3.290126621723175049e-01 4.618921875953674316e-02 -1.572641357779502869e-02 3.104932978749275208e-02 -9.319620206952095032e-03 -9.134466946125030518e-02 -1.429898142814636230e-01 -1.754569113254547119e-01 9.057740867137908936e-02
-1.179219186305999756e-01 -1.409106254577636719e-01 1.568202525377273560e-01 -3.782309293746948242e-01 -3.580919504165649414e-01 8.663411438465118408e-02 2.434197068214416504e-01 8.168587833642959595e-02 2.115888595581054688e-01 7.352604996412992477e-03 2.014331519603729248e-01 1.867984682321548462e-01 3.651499003171920776e-02 -3.120822831988334656e-02 -1.136924326419830322e-01 2.542171776294708252e-01 -2.900898456573486328e-01 1.449560225009918213e-01 7.926458120346069336e-02 7.751664519309997559e-02 3.002789057791233063e-02 -2.517239451408386230e-01 1.126428693532943726e-01 -9.874241799116134644e-02 -2.898835539817810059e-01 4.973955824971199036e-02 1.702844649553298950e-01 3.122991509735584259e-02 9.583406895399093628e-02 -2.277515083551406860e-01 8.039204031229019165e-02 -9.282416850328445435e-02
-6.647320836782455444e-02 1.904561929404735565e-02 -4.087878391146659851e-02 -1.625525653362274170e-01 1.162927970290184021e-01 -2.387867867946624756e-01 -1.641762703657150269e-01 -1.556200087070465088e-01 -5.354756489396095276e-02 -2.215158045291900635e-01 4.217162355780601501e-02 1.565933227539062500e-01 -5.674857273697853088e-02 2.450828850269317627e-01 1.768369078636169434e-01 2.571085989475250244e-01 -4.953818023204803467e-01 4.108615592122077942e-02 -5.031605064868927002e-02 -8.912000805139541626e-02 3.612378835678100586e-01 -1.803097575902938843e-01 2.767241597175598145e-01 -2.832698263227939606e-02 -2.135396897792816162e-01 1.714653670787811279e-01 7.059432566165924072e-02 -3.767485544085502625e-02 1.435885429382324219e-01 4.372134804725646973e-02 1.074904948472976685e-02 6.719759851694107056e-02
7.162651419639587402e-02 -1.617214679718017578e-01 2.563923895359039307e-01 1.333503169007599354e-03 -1.014777570962905884e-01 -2.941637337207794189e-01 3.923946619033813477e-02 -2.567061409354209900e-02 -1.364696538075804710e-03 -2.018703371286392212e-01 -4.160628467798233032e-02 2.004231065511703491e-01 1.259011924266815186e-01 -4.462828859686851501e-02 -7.995000481605529785e-02 2.442093640565872192e-01 -3.083883225917816162e-01 3.281111419200897217e-01 -1.360659115016460419e-02 -4.321597889065742493e-02 2.861500084400177002e-01 -1.538334786891937256e-01 1.284809112548828125e-01 -4.810964763164520264e-01 4.268150031566619873e-02 1.448813378810882568e-01 3.395467251539230347e-02 -5.194790195673704147e-03 -9.323015809059143066e-02 -1.243100762367248535e-01 1.681548058986663818e-01 5.183933675289154053e-02
-3.068246543407440186e-01 2.688864767551422119e-01 -1.141236200928688049e-01 -4.457508400082588196e-02 -2.222603373229503632e-02 5.731902271509170532e-02 1.598831713199615479e-01 9.589252620935440063e-02 -1.530955433845520020e-01 -1.115069091320037842e-01 9.123046882450580597e-03 -7.562843710184097290e-02 -9.282410144805908203e-02 1.691955924034118652e-01 -2.948069572448730469e-02 3.270979523658752441e-01 -1.658259183168411255e-01 -2.345450222492218018e-02 -3.729406744241714478e-02 -2.421885877847671509e-01 2.995665669441223145e-01 -8.571030199527740479e-02 3.956310451030731201e-01 -4.052880778908729553e-02 6.563857197761535645e-03 -4.097406193614006042e-02 2.594809532165527344e-01 2.678720513358712196e-03 -1.401198096573352814e-02 1.412967443466186523e-01 4.006592631340026855e-01 1.156773231923580170e-02
-2.630150914192199707e-01 1.902488619089126587e-02 1.222301274538040161e-01 -1.658921539783477783e-01 -1.774559617042541504e-01 -8.303365111351013184e-02 -1.528646200895309448e-01 1.575971841812133789e-01 5.044079199433326721e-02 -1.226325854659080505e-01 -2.930366992950439453e-02 3.659572303295135498e-01 9.926196932792663574e-02 2.683217227458953857e-01 -5.001959204673767090e-02 1.996479481458663940e-01 -1.907608658075332642e-01 -2.240080945193767548e-02 6.959856301546096802e-02 -5.840197950601577759e-02 3.328270614147186279e-01 -4.459007456898689270e-02 3.561624884605407715e-01 -1.286352127790451050e-01 -5.231107771396636963e-02 2.613067924976348877e-01 -2.195208705961704254e-02 -7.551768422126770020e-02 1.212158277630805969e-01 3.494499027729034424e-01 3.056318499147891998e-02 -9.263757616281509399e-02
-3.127435147762298584e-01 1.100239157676696777e-01 1.195007264614105225e-01 -2.058817148208618164e-01 -6.433598697185516357e-02 -6.159207597374916077e-02 -2.023624926805496216e-01 -5.223872885107994080e-02 3.377534449100494385e-02 -1.846977621316909790e-01 7.261674851179122925e-02 2.299848496913909912e-01 3.534510359168052673e-02 2.061728984117507935e-01 2.947637252509593964e-02 1.446779072284698486e-01 -3.718689680099487305e-01 -9.566801786422729492e-02 -4.015087336301803589e-02 -1.874456554651260376e-01 3.630843758583068848e-01 -7.959198951721191406e-02 3.501626551151275635e-01 -8.648242801427841187e-02 -1.048943400382995605e-01 2.457422763109207153e-01 -7.740422338247299194e-02 -7.483471930027008057e-02 3.557591931894421577e-03 2.563110291957855225e-01 1.465132534503936768e-01 1.503537688404321671e-02
1.004956811666488647e-01 -1.254833042621612549e-01 1.151751261204481125e-02 3.269042354077100754e-03 -1.065553650259971619e-01 -2.091804295778274536e-01 2.439430356025695801e-01 -1.863252930343151093e-02 6.721939146518707275e-02 -5.200117826461791992e-01 1.841491162776947021e-01 2.865535914897918701e-01 -1.540004312992095947e-01 1.696063578128814697e-02 1.666952855885028839e-02 1.127122417092323303e-01 -2.174137532711029053e-01 1.539860758930444717e-02 1.407991647720336914e-01 1.034960523247718811e-02 -6.139037758111953735e-02 9.875722974538803101e-02 1.254880428314208984e-01 -2.687078118324279785e-01 1.529569029808044434e-01 -1.188628748059272766e-01 2.293151915073394775e-01 1.039868444204330444e-01 -3.577256798744201660e-01 -1.347864717245101929e-01 1.115551739931106567e-01 -5.188765749335289001e-02
-9.660163521766662598e-02 1.175287961959838867e-01 2.287175357341766357e-01 -1.330799758434295654e-01 -1.438169032335281372e-01 -2.656507790088653564e-01 1.355060487985610962e-01 5.840868130326271057e-02 1.182026346214115620e-03 -9.772184491157531738e-02 3.010649383068084717e-01 1.345035880804061890e-01 -1.224885657429695129e-01 3.469485044479370117e-02 -2.911732494831085205e-01 3.090453445911407471e-01 -6.404832750558853149e-02 3.230949044227600098e-01 3.974635004997253418e-01 1.381513327360153198e-01 -2.483168989419937134e-01 -4.749275743961334229e-02 -3.753671422600746155e-02 -8.291194587945938110e-02 2.132417261600494385e-01 6.757356226444244385e-02 5.494809150695800781e-02 3.569326549768447876e-02 1.783670783042907715e-01 1.986490003764629364e-02 1.454705446958541870e-01 1.164781525731086731e-01
-2.414886355400085449e-01 -1.858627945184707642e-01 -6.038034334778785706e-02 -2.665457129478454590e-01 -5.870610475540161133e-02 2.860182709991931915e-02 -1.569768935441970825e-01 2.699585855007171631e-01 2.112805396318435669e-01 -4.135425090789794922e-01 2.922905981540679932e-01 7.816194742918014526e-02 -1.035681739449501038e-01 2.859574556350708008e-01 -6.718744337558746338e-02 1.161583662033081055e-01 -8.805225789546966553e-02 1.334894746541976929e-01 6.412051618099212646e-02 -6.503787357360124588e-03 -7.714767009019851685e-02 -3.972633555531501770e-02 2.101243883371353149e-01 -2.976620793342590332e-01 4.770041629672050476e-02 1.637677475810050964e-02 -1.180476546287536621e-01 2.724205851554870605e-01 -1.054862514138221741e-02 1.850343346595764160e-01 1.160354092717170715e-01 6.663986295461654663e-02
-1.423366367816925049e-01 1.879102140665054321e-01 2.061117291450500488e-01 -1.403056234121322632e-01 -2.458401471376419067e-01 -2.452901899814605713e-01 7.548078894615173340e-02 2.566298842430114746e-01 2.212463170289993286e-01 -2.461208850145339966e-01 -1.426642062142491341e-03 -2.617480792105197906e-02 -2.148972265422344208e-02 2.022357583045959473e-01 -1.864312291145324707e-01 5.990524590015411377e-02 -4.425132274627685547e-02 7.922468334436416626e-02 1.623440831899642944e-01 2.565333545207977295e-01 1.569165289402008057e-01 -1.127075031399726868e-01 8.167806267738342285e-02 -4.125151634216308594e-01 -3.010202050209045410e-01 -8.507046103477478027e-02 3.120996430516242981e-02 -1.154363229870796204e-01 1.022073403000831604e-01 -2.038816511631011963e-01 -1.458299458026885986e-01 -1.366431359201669693e-02
-1.840728074312210083e-01 1.690912842750549316e-01 -1.550273746252059937e-01 -2.808083891868591309e-01 -7.587327063083648682e-02 3.554372861981391907e-02 1.209873855113983154e-01 8.524376153945922852e-02 -6.264738738536834717e-02 -1.441711485385894775e-01 9.921094030141830444e-02 -1.239088326692581177e-01 -1.456891596317291260e-01 2.916837930679321289e-01 -1.441404968500137329e-01 3.323863446712493896e-01 -6.204681470990180969e-02 1.057004332542419434e-01 2.309049665927886963e-02 -2.589434385299682617e-01 9.923721849918365479e-02 -1.957872658967971802e-01 3.429575562477111816e-01 1.989300735294818878e-02 -1.114993318915367126e-01 6.169393286108970642e-02 3.289488554000854492e-01 6.719381362199783325e-02 -9.829004853963851929e-02 2.410855293273925781e-01 2.635559439659118652e-01 5.689219757914543152e-02
-1.568201184272766113e-01 2.142527401447296143e-01 3.190698102116584778e-02 -3.283719718456268311e-01 -7.703581452369689941e-02 -1.552550047636032104e-01 6.814855150878429413e-03 -3.021053597331047058e-02 -1.134998947381973267e-01 -6.122061982750892639e-02 -2.266044020652770996e-01 1.837360560894012451e-01 -1.970594078302383423e-01 1.728452146053314209e-01 -7.127090543508529663e-02 3.545586168766021729e-01 -2.787092626094818115e-01 -8.554907143115997314e-02 -1.409478336572647095e-01 -3.016427755355834961e-01 -8.781206607818603516e-02 -1.374000161886215210e-01 3.356640040874481201e-01 -5.048022046685218811e-02 1.037936881184577942e-01 -1.571345627307891846e-01 1.055835280567407608e-02 1.183931902050971985e-01 1.992835104465484619e-01 -1.150103099644184113e-02 2.396070361137390137e-01 -6.253243237733840942e-02
-2.805458605289459229e-01 -2.320718765258789062e-02 2.367893308401107788e-01 -2.030365467071533203e-01 -1.796047836542129517e-01 -1.084262803196907043e-01 -2.102146893739700317e-01 1.268356144428253174e-01 -2.715832926332950592e-02 -4.040268659591674805e-01 4.252217710018157959e-01 1.501955091953277588e-01 -3.158933818340301514e-01 1.370653659105300903e-01 1.652925312519073486e-01 1.872811019420623779e-01 -7.455532997846603394e-02 -4.420473426580429077e-02 -9.922709316015243530e-03 2.613231539726257324e-01 -1.458729989826679230e-02 5.604773387312889099e-02 1.993827819824218750e-01 -9.342195838689804077e-02 1.385845690965652466e-01 -7.324831932783126831e-02 2.156641706824302673e-02 4.917054623365402222e-02 -1.115397438406944275e-01 4.761460050940513611e-02 3.035114146769046783e-03 3.073354251682758331e-02
1.641247868537902832e-01 6.126539036631584167e-02 6.319327745586633682e-03 2.632448077201843262e-02 -2.393678426742553711e-01 -2.350925803184509277e-01 1.438447237014770508e-01 1.645013988018035889e-01 4.023857042193412781e-02 -3.417004942893981934e-01 -1.584296859800815582e-02 -6.422665715217590332e-02 7.688955962657928467e-02 4.070905745029449463e-01 2.690163254737854004e-02 1.469727605581283569e-01 -4.902968406677246094e-01 -2.768745459616184235e-02 -1.695382744073867798e-01 2.880956232547760010e-02 -7.578318472951650620e-03 1.496917903423309326e-01 -5.525281280279159546e-02 -1.917651295661926270e-01 -2.210450768470764160e-01 6.880940403789281845e-03 -1.328910887241363525e-01 -3.755911439657211304e-02 4.173218458890914917e-02 2.124073952436447144e-01 1.681687533855438232e-01 -1.241147965192794800e-01
-4.602800682187080383e-02 4.414472877979278564e-01 1.068262755870819092e-01 -6.793171167373657227e-02 -6.428706645965576172e-02 -2.252693772315979004e-01 -8.455126732587814331e-02 2.615783810615539551e-01 2.895287275314331055e-01 -2.951715588569641113e-01 1.826226562261581421e-01 -1.324575394392013550e-01 -3.226719498634338379e-01 1.470340043306350708e-01 1.919456571340560913e-01 -1.970000751316547394e-02 -7.735989987850189209e-02 1.386543214321136475e-01 -1.170048937201499939e-01 -9.297109395265579224e-02 1.836970597505569458e-01 3.207675367593765259e-02 4.226515069603919983e-02 -2.161448448896408081e-01 -1.851893514394760132e-01 -1.313226819038391113e-01 5.046570301055908203e-02 -1.163376867771148682e-02 -1.871869526803493500e-02 -1.596561372280120850e-01 1.867378503084182739e-01 -1.611050069332122803e-01
-1.208871603012084961e-01 1.172699630260467529e-01 1.148688942193984985e-01 -1.160198077559471130e-01 8.230734616518020630e-02 -1.432513892650604248e-01 -2.174627035856246948e-01 1.860634982585906982e-01 1.753093898296356201e-01 -3.029926717281341553e-01 2.435025423765182495e-01 1.982460543513298035e-02 6.752659380435943604e-02 2.769543528556823730e-01 -5.885609611868858337e-02 1.391795873641967773e-01 -9.721615165472030640e-02 1.998316198587417603e-01 3.269363641738891602e-01 3.240934908390045166e-01 -9.569197893142700195e-02 -3.060188293457031250e-01 1.892912089824676514e-01 -2.787149250507354736e-01 -8.844090998172760010e-02 -3.648190945386886597e-02 2.231292724609375000e-01 3.770598443225026131e-03 8.002214133739471436e-03 6.167219206690788269e-02 -9.040256589651107788e-02 2.883948944509029388e-02
8.709189295768737793e-02 4.888804256916046143e-02 -5.969701800495386124e-03 -2.876887656748294830e-02 -4.598332643508911133e-01 9.679457545280456543e-02 -8.980433642864227295e-02 2.423870563507080078e-01 -2.713910304009914398e-03 -2.947638332843780518e-01 2.508033625781536102e-02 4.604647681117057800e-02 -7.202923297882080078e-02 1.841508895158767700e-01 -1.886391490697860718e-01 3.089868724346160889e-01 -1.530966758728027344e-01 -1.197074912488460541e-02 8.778245747089385986e-02 4.384681209921836853e-02 1.935270577669143677e-01 1.351949870586395264e-01 1.921769976615905762e-01 1.343783587217330933e-01 -2.355395108461380005e-01 -3.813744336366653442e-02 3.302562981843948364e-02 3.460924625396728516e-01 2.801952064037322998e-01 -1.543306112289428711e-01 1.064655631780624390e-01 -7.958367466926574707e-02
-4.655501618981361389e-02 -9.490540623664855957e-02 9.723198413848876953e-02 4.654474928975105286e-02 -3.484402596950531006e-01 -2.663191854953765869e-01 -5.853557586669921875e-02 1.391551271080970764e-02 2.844937741756439209e-01 -1.985442787408828735e-01 3.217309117317199707e-01 1.183575540781021118e-01 -1.647327989339828491e-01 2.083776742219924927e-01 7.485566288232803345e-02 3.125129938125610352e-01 4.103360325098037720e-02 1.213221773505210876e-01 -9.174542501568794250e-03 -1.185814142227172852e-01 1.562090776860713959e-02 -1.952692717313766479e-01 1.937989443540573120e-01 -1.202000528573989868e-01 -3.932987153530120850e-02 -2.488442808389663696e-01 -2.355473041534423828e-01 3.177443519234657288e-02 -1.130036916583776474e-02 -1.824353337287902832e-01 2.373173981904983521e-01 -1.972966194152832031e-01
-8.567416667938232422e-02 1.714992225170135498e-01 1.143891960382461548e-01 -1.780941709876060486e-02 -2.611425817012786865e-01 -1.270343959331512451e-01 9.473485499620437622e-02 3.088631331920623779e-01 -2.834386378526687622e-02 -2.623232305049896240e-01 6.310722976922988892e-02 2.324625700712203979e-01 -4.585054144263267517e-02 -1.694172769784927368e-01 -1.175842285156250000e-01 9.453134238719940186e-02 -7.679007202386856079e-02 1.012492999434471130e-01 -2.451735138893127441e-01 5.756282806396484375e-02 1.924353390932083130e-01 4.983351752161979675e-02 6.306118518114089966e-02 -2.036578655242919922e-01 -1.271924674510955811e-01 3.956840634346008301e-01 2.184736877679824829e-01 -2.357124537229537964e-01 2.599744796752929688e-01 3.485815599560737610e-02 2.655618190765380859e-01 -6.098221521824598312e-03
-1.251052133738994598e-03 7.478345930576324463e-02 5.221048742532730103e-02 -3.273320496082305908e-01 -2.556483149528503418e-01 -9.500340372323989868e-02 5.994408205151557922e-02 5.337155610322952271e-02 2.126087993383407593e-02 -3.780710101127624512e-01 -1.125833019614219666e-01 8.912324160337448120e-02 1.232400070875883102e-02 6.762456893920898438e-02 2.905182540416717529e-01 4.676916450262069702e-02 -1.562193781137466431e-01 1.463060081005096436e-01 7.719255983829498291e-03 -2.750538289546966553e-01 -1.109457165002822876e-01 2.169028669595718384e-01 -6.165073439478874207e-02 -3.850007951259613037e-01 1.083808317780494690e-01 1.004256233572959900e-01 3.067699670791625977e-01 -6.182773411273956299e-02 1.616066247224807739e-01 2.569029331207275391e-01 5.768178775906562805e-02 1.666637882590293884e-02
3.876072540879249573e-02 1.588636264204978943e-02 2.701019942760467529e-01 -2.861292958259582520e-01 -1.218539252877235413e-01 -1.791774630546569824e-01 3.497104719281196594e-02 -6.485694646835327148e-02 -2.215428799390792847e-01 2.719157747924327850e-02 9.326646476984024048e-02 3.942347317934036255e-02 -8.575123501941561699e-06 1.951012909412384033e-01 5.278491973876953125e-02 1.608699187636375427e-02 -3.637745976448059082e-01 -1.449207067489624023e-01 2.039272040128707886e-01 -1.787993162870407104e-01 2.705977559089660645e-01 -7.646065205335617065e-02 3.328109383583068848e-01 -2.370382994413375854e-01 -1.672917008399963379e-01 8.453828841447830200e-02 -3.075051680207252502e-02 2.620775401592254639e-01 3.622762486338615417e-02 2.160748094320297241e-01 -1.720339758321642876e-03 -2.533350586891174316e-01
-2.015600800514221191e-01 9.281709790229797363e-02 1.879851371049880981e-01 -8.420334011316299438e-02 -2.853943407535552979e-01 -1.228520274162292480e-01 -1.936315149068832397e-01 -1.305394619703292847e-01 2.452646344900131226e-01 -5.407991409301757812e-01 1.139926090836524963e-01 3.458314538002014160e-01 -8.899773657321929932e-02 -7.190620154142379761e-02 -8.674044907093048096e-02 -5.834953859448432922e-02 -6.550545990467071533e-02 7.646542787551879883e-02 9.414363652467727661e-02 1.543955802917480469e-01 1.550865024328231812e-01 -2.961265668272972107e-02 1.191477924585342407e-01 -1.216897740960121155e-01 1.261826902627944946e-01 5.932418629527091980e-02 6.808506324887275696e-03 1.691170483827590942e-01 -1.807577908039093018e-02 2.846385240554809570e-01 1.476710587739944458e-01 2.915091114118695259e-03
6.784346699714660645e-02 1.608303189277648926e-01 2.330370061099529266e-02 -3.498989939689636230e-01 2.713537961244583130e-02 -2.212049067020416260e-01 1.367836594581604004e-01 3.908030986785888672e-01 1.210560440085828304e-03 -3.118427097797393799e-01 2.132871448993682861e-01 5.272629857063293457e-02 -3.246615827083587646e-02 1.844698935747146606e-01 1.288374885916709900e-02 8.359197527170181274e-02 1.234685853123664856e-01 2.450456172227859497e-01 1.313522160053253174e-01 -1.054387167096138000e-01 1.446460783481597900e-01 -1.282032579183578491e-01 4.529429972171783447e-01 7.395269721746444702e-02 -1.131653338670730591e-01 -2.209335267543792725e-01 4.659313708543777466e-02 3.833914920687675476e-02 5.711709707975387573e-02 -8.946803957223892212e-02 -1.675129123032093048e-02 -9.614706039428710938e-02
-3.190366029739379883e-01 -1.690979003906250000e-01 2.815667912364006042e-02 -3.506032526493072510e-01 -1.726308465003967285e-01 -1.006052625598385930e-04 1.239563897252082825e-01 6.112337112426757812e-02 1.890392750501632690e-01 -4.336237013339996338e-01 9.187108278274536133e-02 -1.309086102992296219e-03 7.749707251787185669e-02 2.579108774662017822e-01 6.658764928579330444e-02 2.112767249345779419e-01 1.547444052994251251e-02 1.844790875911712646e-01 1.486899107694625854e-01 1.388971954584121704e-01 -1.691155731678009033e-01 -1.695844829082489014e-01 2.108973115682601929e-01 -2.429986298084259033e-01 -1.457398980855941772e-01 4.231917858123779297e-02 -9.515894949436187744e-02 2.550293803215026855e-01 8.036840707063674927e-02 -1.593641564249992371e-02 -2.812773548066616058e-02 4.485622048377990723e-02
2.067130245268344879e-02 3.333790972828865051e-02 1.619056798517704010e-02 3.935393318533897400e-02 -2.293417751789093018e-01 -3.313377127051353455e-02 1.882577836513519287e-01 -4.879835993051528931e-02 -2.701298594474792480e-01 -2.085904926061630249e-01 8.380168676376342773e-02 -6.809329986572265625e-02 -7.159383594989776611e-02 1.182153299450874329e-01 9.163392335176467896e-02 7.127556204795837402e-02 -3.151771426200866699e-01 1.129898056387901306e-01 -1.560886949300765991e-01 -2.438443154096603394e-01 -4.836343228816986084e-02 1.656312942504882812e-01 8.116222172975540161e-02 -3.629217147827148438e-01 -2.537786364555358887e-01 3.810251057147979736e-01 3.057091832160949707e-01 7.498671114444732666e-02 3.997576981782913208e-02 7.419189065694808960e-02 2.340351641178131104e-01 9.938149154186248779e-02
-2.005497813224792480e-01 1.768118590116500854e-01 9.090667217969894409e-02 -1.979680210351943970e-01 1.140994727611541748e-01 -1.067485809326171875e-01 -2.033581435680389404e-01 2.084780633449554443e-01 2.563197612762451172e-01 -1.329575181007385254e-01 2.013152390718460083e-01 1.426540501415729523e-02 1.608931422233581543e-01 2.335715293884277344e-01 -9.267472475767135620e-02 3.753100633621215820e-01 1.028773188591003418e-01 1.524289250373840332e-01 2.247782051563262939e-01 5.272945389151573181e-02 -1.808433979749679565e-01 -2.422937601804733276e-01 1.857432276010513306e-01 -1.325029134750366211e-01 -1.360123604536056519e-01 2.120402157306671143e-01 3.004285991191864014e-01 -5.656885728240013123e-02 8.658983558416366577e-02 -5.154718086123466492e-02 -5.898829922080039978e-02 1.291837394237518311e-01
2.781768329441547394e-03 2.409096211194992065e-01 2.382956296205520630e-01 5.224950239062309265e-02 6.157492846250534058e-02 -2.730914950370788574e-01 1.264230459928512573e-01 1.072210446000099182e-01 2.614192664623260498e-02 -2.619369924068450928e-01 1.811033347621560097e-03 1.058068722486495972e-01 6.891829520463943481e-02 1.037950787576846778e-04 -1.896141767501831055e-01 7.338813692331314087e-02 -1.858339756727218628e-01 2.821725793182849884e-02 1.847128719091415405e-01 4.746259748935699463e-02 1.732899546623229980e-01 1.700852066278457642e-01 9.361094981431961060e-02 -4.149529635906219482e-01 -3.656169474124908447e-01 9.171395748853683472e-02 8.595305681228637695e-02 3.548781201243400574e-02 4.467622190713882446e-02 3.323210775852203369e-01 3.183449059724807739e-02 2.724300622940063477e-01
2.857329249382019043e-01 5.431469902396202087e-02 -7.082434743642807007e-02 -2.293809354305267334e-01 -1.349294930696487427e-01 -1.153584644198417664e-01 -7.153940945863723755e-02 1.130842268466949463e-01 2.027701735496520996e-01 -3.517538309097290039e-02 2.535884678363800049e-01 -8.990265429019927979e-02 2.316285157576203346e-03 1.708967536687850952e-01 3.864074870944023132e-02 6.883179396390914917e-02 -4.147362411022186279e-01 1.016320586204528809e-01 8.760437369346618652e-02 -1.817453205585479736e-01 -1.778376996517181396e-01 6.624770164489746094e-02 1.519223004579544067e-01 -3.545869290828704834e-01 -5.341534689068794250e-02 2.025492042303085327e-01 1.056042462587356567e-01 -2.149612456560134888e-02 -3.413446247577667236e-01 2.424374371767044067e-01 -3.805124387145042419e-02 -1.344198733568191528e-01
-1.173251271247863770e-01 3.569688647985458374e-02 1.231508105993270874e-01 -2.230860739946365356e-01 -4.471113085746765137e-01 1.173037886619567871e-01 1.496316194534301758e-01 2.399659454822540283e-01 -1.064935699105262756e-01 -9.263924509286880493e-02 1.994684785604476929e-01 -1.686536222696304321e-01 1.210950091481208801e-01 6.954287737607955933e-02 1.973784156143665314e-02 1.905209422111511230e-01 -3.991036713123321533e-01 1.169829629361629486e-02 1.662143915891647339e-01 1.607611775398254395e-01 6.012961640954017639e-02 -3.188263177871704102e-01 1.870881617069244385e-01 1.062361449003219604e-01 -1.433857530355453491e-01 1.549044903367757797e-02 1.729141026735305786e-01 -2.240805923938751221e-01 8.684718608856201172e-02 -2.218551380792632699e-04 8.322354406118392944e-02 4.708597436547279358e-02
1.406493484973907471e-01 8.021524176001548767e-03 9.778331220149993896e-02 -1.029312908649444580e-01 -7.082881033420562744e-02 -9.684496372938156128e-02 3.059129416942596436e-02 -1.568138301372528076e-01 1.960047483444213867e-01 -2.561462521553039551e-01 -1.950200796127319336e-01 1.969611048698425293e-01 1.590832024812698364e-01 2.551489770412445068e-01 1.143716499209403992e-01 3.284724950790405273e-01 -2.610537596046924591e-02 1.196446120738983154e-01 2.246866822242736816e-01 6.339946389198303223e-02 2.581038475036621094e-01 2.122426182031631470e-01 7.238709926605224609e-02 -3.984807133674621582e-01 -2.606664896011352539e-01 1.648062467575073242e-01 1.835631728172302246e-01 1.782830990850925446e-02 7.967225462198257446e-02 2.166065126657485962e-01 -4.631693009287118912e-03 -1.536504551768302917e-02
-3.296677470207214355e-01 3.665913641452789307e-01 8.402645587921142578e-02 -2.516721189022064209e-01 -2.262576520442962646e-01 1.592176109552383423e-01 1.145918816328048706e-01 1.839079260826110840e-01 3.063101172447204590e-01 -2.035523504018783569e-01 2.228729575872421265e-01 -5.981718748807907104e-02 1.358165144920349121e-01 1.689248830080032349e-01 -1.187180876731872559e-01 -4.508387763053178787e-03 -3.467300906777381897e-02 2.968936599791049957e-02 2.655870318412780762e-01 -1.603093184530735016e-02 1.926979124546051025e-01 -5.683338269591331482e-02 9.118773043155670166e-02 -1.153208017349243164e-01 6.074967980384826660e-02 1.961983889341354370e-01 1.199408322572708130e-01 -2.113958001136779785e-01 2.034661322832107544e-01 1.425087153911590576e-01 1.066033542156219482e-01 6.515292823314666748e-02
-5.232018977403640747e-02 1.403127163648605347e-01 7.081072032451629639e-02 -7.930871099233627319e-02 1.184314265847206116e-01 -2.368089258670806885e-01 5.112952366471290588e-02 3.829525709152221680e-01 6.660653650760650635e-02 -3.039435744285583496e-01 1.122138369828462601e-02 1.273840386420488358e-02 -3.200259804725646973e-01 8.560514450073242188e-02 6.318678706884384155e-02 7.397367805242538452e-02 -1.040541380643844604e-01 3.085176050662994385e-01 1.367031335830688477e-01 5.967244878411293030e-02 1.839444935321807861e-01 1.382987108081579208e-02 3.865990042686462402e-01 -1.660310626029968262e-01 -6.856065988540649414e-02 -2.557392418384552002e-01 2.483613416552543640e-02 1.057561486959457397e-01 8.187232911586761475e-02 -2.122349739074707031e-01 2.254254072904586792e-01 8.249353617429733276e-02
-1.212450042366981506e-01 1.294286698102951050e-01 2.669814229011535645e-01 -9.953626245260238647e-02 7.976957410573959351e-02 -1.617166101932525635e-01 2.020625025033950806e-01 -7.154836505651473999e-02 4.959190264344215393e-03 -1.941366344690322876e-01 1.621236801147460938e-01 -1.263168603181838989e-01 1.083266064524650574e-01 -1.314999312162399292e-01 -3.864394873380661011e-02 3.876855969429016113e-01 -4.781156405806541443e-02 -2.662220969796180725e-02 1.768549829721450806e-01 7.355783879756927490e-02 1.530748456716537476e-01 3.133698999881744385e-01 2.747024297714233398e-01 -3.997970819473266602e-01 -2.330860942602157593e-01 -1.105460375547409058e-01 1.525667458772659302e-01 1.159471645951271057e-01 -7.365158200263977051e-02 -7.909148931503295898e-02 3.235309943556785583e-02 1.884458661079406738e-01
-1.431150138378143311e-01 2.666571438312530518e-01 3.662792593240737915e-02 -2.388582825660705566e-01 -1.734488010406494141e-01 8.154277503490447998e-02 -2.450133413076400757e-01 2.899241819977760315e-02 -4.211148619651794434e-02 -8.416759222745895386e-02 2.060959339141845703e-01 3.686706125736236572e-01 -8.824590593576431274e-02 1.483806073665618896e-01 4.487166181206703186e-02 1.046127900481224060e-01 -2.354439944028854370e-01 -1.285062283277511597e-01 7.677228003740310669e-02 -1.605900973081588745e-01 2.042431831359863281e-01 -1.895707249641418457e-01 3.220189213752746582e-01 -1.978013962507247925e-01 -7.132286578416824341e-02 1.652581989765167236e-01 5.377910658717155457e-02 -4.663867410272359848e-03 1.347574740648269653e-01 3.708952069282531738e-01 7.791129872202873230e-03 8.484913408756256104e-02
1.108067259192466736e-01 2.355305552482604980e-01 3.274082392454147339e-02 -6.039093807339668274e-02 -5.803931131958961487e-02 -3.598321080207824707e-01 -8.706767112016677856e-02 2.163022011518478394e-01 -1.242542862892150879e-01 -2.196013182401657104e-01 1.744038611650466919e-01 4.876536875963211060e-02 1.214467510581016541e-01 2.255624979734420776e-01 1.757481396198272705e-01 1.441050469875335693e-01 -2.587316185235977173e-02 1.214576978236436844e-02 3.152068555355072021e-01 -1.066669225692749023e-01 1.722279787063598633e-01 -3.594520688056945801e-02 3.685564100742340088e-01 -5.603021755814552307e-02 1.411468237638473511e-01 -5.484756082296371460e-02 3.229908645153045654e-01 1.502520591020584106e-01 1.524931937456130981e-01 1.037808358669281006e-01 -2.361880838871002197e-01 7.386708259582519531e-02
-7.021313160657882690e-02 5.186373740434646606e-02 2.740863263607025146e-01 -1.267201155424118042e-01 -8.225646801292896271e-03 -1.692521125078201294e-01 1.440095752477645874e-01 -1.336753666400909424e-01 3.063241839408874512e-01 -2.592959403991699219e-01 2.309891395270824432e-02 1.410789489746093750e-01 9.202008694410324097e-02 1.887034773826599121e-01 8.528868108987808228e-02 2.404933720827102661e-01 -4.437309503555297852e-01 8.183806389570236206e-02 3.123554401099681854e-02 8.706592023372650146e-02 3.085010349750518799e-01 8.406160026788711548e-02 1.698103994131088257e-01 -2.213005572557449341e-01 -1.061514988541603088e-01 2.351153343915939331e-01 2.660776302218437195e-02 1.551906615495681763e-01 1.151271760463714600e-01 6.074903160333633423e-02 1.265275329351425171e-01 1.633729189634323120e-01
-1.209184452891349792e-01 2.926849946379661560e-02 1.328127980232238770e-01 -6.348402798175811768e-02 -3.962020576000213623e-01 2.299554646015167236e-01 -8.999846875667572021e-02 1.688399761915206909e-01 -7.554345577955245972e-02 -8.831487596035003662e-02 -8.056711405515670776e-02 1.227740570902824402e-01 -4.817110486328601837e-03 2.069483511149883270e-02 -2.566594183444976807e-01 3.098646402359008789e-01 -2.429432719945907593e-01 1.550024002790451050e-01 3.007881045341491699e-01 1.223545521497726440e-01 1.717430502176284790e-01 5.117428302764892578e-02 2.704049348831176758e-01 2.631273865699768066e-02 -8.067818731069564819e-02 1.066780686378479004e-01 2.228901088237762451e-01 3.471277952194213867e-01 1.529389619827270508e-01 -1.647772826254367828e-02 9.607122838497161865e-02 6.002083048224449158e-02
-5.195493251085281372e-02 1.505969017744064331e-01 -4.147803410887718201e-02 -1.081349402666091919e-01 5.879808589816093445e-02 -1.929313540458679199e-01 4.630672931671142578e-02 -5.504801124334335327e-02 2.890393733978271484e-01 -2.990909218788146973e-01 3.288387656211853027e-01 1.624749451875686646e-01 1.251152455806732178e-01 1.556493043899536133e-01 -4.075850248336791992e-01 1.135929226875305176e-01 -1.019481495022773743e-01 1.777421683073043823e-01 2.969201207160949707e-01 9.555204957723617554e-02 -4.159224033355712891e-02 -2.080471217632293701e-01 -5.248861387372016907e-03 -8.108433336019515991e-02 8.186053484678268433e-02 5.787783884443342686e-04 3.447319269180297852e-01 5.616059899330139160e-02 -9.965804219245910645e-02 -4.767265543341636658e-02 1.281769573688507080e-01 2.017161101102828979e-01
-6.755677610635757446e-02 9.670407325029373169e-02 9.088099747896194458e-02 -1.696581095457077026e-01 -9.536517411470413208e-02 -1.857599616050720215e-02 -2.049549221992492676e-01 3.118626773357391357e-01 2.204659134149551392e-01 -2.103269249200820923e-01 2.470902800559997559e-01 1.000595912337303162e-01 7.152439095079898834e-03 2.641627490520477295e-01 -6.877881288528442383e-02 7.006936520338058472e-02 4.464578256011009216e-02 7.678908109664916992e-02 4.282780885696411133e-01 2.120189368724822998e-01 -9.576369822025299072e-02 -2.192508280277252197e-01 2.611672878265380859e-01 -2.063380181789398193e-01 2.662912011146545410e-02 -4.748975485563278198e-02 3.115099072456359863e-01 5.406557396054267883e-02 1.744451373815536499e-01 8.854424953460693359e-02 -1.152336690574884415e-02 1.064713224768638611e-01
-3.150754868984222412e-01 1.050645336508750916e-01 1.312374621629714966e-01 -2.060362100601196289e-01 5.356474220752716064e-02 1.986575685441493988e-02 -1.169270500540733337e-01 -1.635387539863586426e-01 2.698274143040180206e-02 3.564237058162689209e-02 2.554956376552581787e-01 3.083452582359313965e-01 -1.413552463054656982e-01 3.592413365840911865e-01 -1.427097339183092117e-02 1.987521797418594360e-01 -3.205377161502838135e-01 -1.071214377880096436e-01 1.124643981456756592e-01 -7.151237130165100098e-02 3.077302575111389160e-01 -1.404873430728912354e-01 2.106647789478302002e-01 -1.568262428045272827e-01 2.635659649968147278e-02 2.017060816287994385e-01 1.177109181880950928e-01 2.106115967035293579e-01 -6.524181365966796875e-02 8.892194181680679321e-02 3.088669478893280029e-02 -8.448673784732818604e-02
2.035725489258766174e-02 -1.146879568696022034e-01 2.619176208972930908e-01 -2.664968669414520264e-01 -3.235190808773040771e-01 1.720760315656661987e-01 8.364649862051010132e-02 9.601519256830215454e-02 8.694754540920257568e-02 -1.277657747268676758e-01 8.128879219293594360e-02 6.872068345546722412e-02 5.634525418281555176e-02 8.408062905073165894e-02 -3.282373771071434021e-02 4.655054509639739990e-01 -2.542427182197570801e-01 5.864821746945381165e-02 1.741914749145507812e-01 1.047810688614845276e-01 -1.024187132716178894e-01 -2.068756520748138428e-01 2.224174588918685913e-01 -1.763708442449569702e-01 -2.372520565986633301e-01 1.627986133098602295e-01 1.977726966142654419e-01 -1.264412850141525269e-01 4.946033470332622528e-03 -2.228845804929733276e-01 -2.531513571739196777e-02 3.986029326915740967e-02
2.195584923028945923e-01 3.501588106155395508e-01 1.703720390796661377e-01 -4.155372083187103271e-02 -2.503587901592254639e-01 -2.904426753520965576e-01 5.196099355816841125e-02 2.049188911914825439e-01 1.478054672479629517e-01 -1.447426378726959229e-01 1.836977303028106689e-01 6.590491533279418945e-02 1.828263700008392334e-01 1.767881400883197784e-02 -1.775035709142684937e-01 1.910621821880340576e-01 -1.372349634766578674e-02 5.646380782127380371e-02 -1.234577000141143799e-01 -1.100469976663589478e-01 1.964722126722335815e-01 2.417725026607513428e-01 -7.138492912054061890e-02 -1.772378087043762207e-01 1.007035002112388611e-01 1.272139549255371094e-01 2.677205204963684082e-01 2.866116166114807129e-02 3.146924078464508057e-03 3.931763172149658203e-01 -9.875417686998844147e-03 7.910470664501190186e-02
9.413158893585205078e-02 1.235235407948493958e-01 3.482240736484527588e-01 -2.418340295553207397e-01 -2.685067951679229736e-01 -1.094417124986648560e-01 7.494597136974334717e-02 1.064694449305534363e-01 1.650038659572601318e-01 -4.336239397525787354e-01 -3.808170184493064880e-02 2.198435366153717041e-01 -3.263396397233009338e-02 1.407469660043716431e-01 5.567548051476478577e-02 -9.577165544033050537e-02 -2.403567880392074585e-01 8.408302813768386841e-02 2.354982793331146240e-01 2.146102637052536011e-01 5.259836092591285706e-03 6.796686351299285889e-02 1.813250035047531128e-01 -1.551851630210876465e-01 1.997378766536712646e-01 -1.410416886210441589e-02 3.172593191266059875e-02 -3.584438189864158630e-02 -1.728852838277816772e-01 1.260356456041336060e-01 5.342275369912385941e-03 -2.842045724391937256e-01
-9.111137129366397858e-03 -1.551496237516403198e-01 2.585279345512390137e-01 -5.240048095583915710e-02 -1.059165000915527344e-01 -3.980353772640228271e-01 7.621210813522338867e-02 2.460864484310150146e-01 -9.425394237041473389e-02 -2.085962295532226562e-01 5.065999925136566162e-02 1.103124916553497314e-01 1.176179870963096619e-01 -1.140237823128700256e-01 -1.131882220506668091e-01 1.928160488605499268e-01 4.245054908096790314e-03 3.890706896781921387e-01 1.974490471184253693e-02 -1.745819896459579468e-01 8.038645237684249878e-02 -1.015954688191413879e-01 -2.600539661943912506e-02 -3.364076316356658936e-01 -6.099953874945640564e-02 1.302785277366638184e-01 2.780374586582183838e-01 -2.427197247743606567e-02 1.365807652473449707e-01 -2.931177429854869843e-02 2.825998365879058838e-01 1.242294982075691223e-01
7.588759809732437134e-02 7.359386235475540161e-02 -2.587354481220245361e-01 4.426582716405391693e-03 1.695947162806987762e-02 -1.248016282916069031e-01 -6.534612923860549927e-02 1.249244660139083862e-01 -1.615476757287979126e-01 -4.482164084911346436e-01 6.228820979595184326e-02 1.121219545602798462e-01 -7.602262496948242188e-02 2.693885937333106995e-02 2.624781057238578796e-02 2.336481511592864990e-01 -3.404664099216461182e-01 4.463700950145721436e-02 2.882484197616577148e-01 -1.148597300052642822e-01 1.427105367183685303e-01 9.685669839382171631e-02 1.514846086502075195e-02 -4.763947725296020508e-01 4.323890805244445801e-02 7.911872118711471558e-02 -5.136888101696968079e-02 1.167846284806728363e-02 1.267278045415878296e-01 -1.424634307622909546e-01 -2.106429785490036011e-01 1.346858888864517212e-01
-1.787801273167133331e-03 5.810699239373207092e-02 5.676427111029624939e-02 -6.974596530199050903e-02 -1.624638736248016357e-01 -5.600478127598762512e-02 -6.687165051698684692e-02 2.248739600181579590e-01 2.527016997337341309e-01 -1.328282654285430908e-01 9.811645746231079102e-02 2.575438618659973145e-01 1.209246143698692322e-01 2.735229730606079102e-01 6.704163551330566406e-02 1.559572480618953705e-02 -4.101344048976898193e-01 -1.644746214151382446e-02 1.100934222340583801e-01 -4.825009498745203018e-03 2.693666028790175915e-04 -2.103902399539947510e-01 2.139225155115127563e-01 -1.381595134735107422e-01 2.004621475934982300e-01 7.200793176889419556e-02 4.327560216188430786e-02 1.163998097181320190e-01 1.136438697576522827e-01 -2.806870639324188232e-01 4.505428075790405273e-01 -8.431822806596755981e-02
-2.444824278354644775e-01 -1.037028804421424866e-02 4.843070358037948608e-02 -1.462506800889968872e-01 -3.226727545261383057e-01 -2.001123130321502686e-01 -7.535093277692794800e-02 1.010371022857725620e-03 -4.022395014762878418e-01 9.754930436611175537e-02 1.765666902065277100e-01 -3.298463299870491028e-02 4.912127926945686340e-02 2.198200076818466187e-01 1.334463655948638916e-01 4.206954836845397949e-01 -4.047942161560058594e-01 1.317422688007354736e-01 3.615170344710350037e-02 -1.472730338573455811e-01 4.100523144006729126e-02 -1.204129979014396667e-01 2.277514189481735229e-01 2.656975947320461273e-02 -7.033739238977432251e-02 -1.391619723290205002e-02 -3.395741805434226990e-02 4.161665588617324829e-02 9.731980040669441223e-03 1.220764219760894775e-01 1.178481355309486389e-01 -8.696196228265762329e-02
1.623375415802001953e-01 2.332462668418884277e-01 9.808212518692016602e-02 -1.991978287696838379e-01 -2.138697952032089233e-01 -8.039156347513198853e-02 2.731241099536418915e-02 -1.442480832338333130e-01 -1.552450358867645264e-01 -8.732822537422180176e-02 7.973533868789672852e-02 -1.213989257812500000e-01 -2.059095203876495361e-01 -1.319624185562133789e-01 1.862332075834274292e-01 1.009883433580398560e-01 -3.041890263557434082e-01 7.285182923078536987e-02 1.197820454835891724e-01 -1.759842187166213989e-01 7.883726060390472412e-02 1.212273687124252319e-01 1.049639135599136353e-01 -5.258929133415222168e-01 1.316365301609039307e-01 2.013710588216781616e-01 8.271025866270065308e-02 -2.172314934432506561e-02 1.385171264410018921e-01 -1.185668408870697021e-01 2.727043330669403076e-01 -1.192331165075302124e-01
-7.499097287654876709e-02 -3.309843316674232483e-02 1.920588314533233643e-01 -7.083848863840103149e-02 -1.634089499711990356e-01 -3.925918042659759521e-01 -7.437570020556449890e-03 3.563885018229484558e-02 5.276200547814369202e-02 -5.001833438873291016e-01 -5.911365523934364319e-02 5.482582747936248779e-02 -2.693158984184265137e-01 2.365100681781768799e-01 1.308795623481273651e-02 1.068595796823501587e-01 -6.752782315015792847e-02 2.606586813926696777e-01 1.879592686891555786e-01 1.543749570846557617e-01 2.554508745670318604e-01 -1.940971314907073975e-01 7.748188916593790054e-03 -2.957979440689086914e-01 1.844227081164717674e-03 -6.053856387734413147e-02 3.142804279923439026e-02 1.219679042696952820e-01 5.702961236238479614e-02 -8.437266200780868530e-02 -1.302508115768432617e-01 -2.601945213973522186e-02
-2.708934545516967773e-01 1.459300667047500610e-01 2.649939954280853271e-01 -1.519354879856109619e-01 -1.345930397510528564e-01 -1.220108047127723694e-01 3.590283542871475220e-02 3.882421255111694336e-01 7.823543250560760498e-02 -2.773686945438385010e-01 1.783603578805923462e-01 -5.151567608118057251e-02 2.649873495101928711e-02 1.079333573579788208e-01 1.136569529771804810e-01 1.575808674097061157e-01 -2.723190188407897949e-01 -2.227034606039524078e-02 1.370573788881301880e-02 -1.965648382902145386e-01 -1.070151329040527344e-01 2.732280194759368896e-01 7.691176980733871460e-02 -3.054506480693817139e-01 3.463554754853248596e-02 -3.174107372760772705e-01 4.747092723846435547e-02 -3.561875596642494202e-02 1.580090075731277466e-01 1.597584187984466553e-01 -3.941123560070991516e-02 -5.527798458933830261e-02
5.558445584028959274e-03 2.806414365768432617e-01 8.830539882183074951e-02 -1.790678799152374268e-01 -1.356481015682220459e-01 -1.469960659742355347e-01 -2.835085988044738770e-02 5.298533663153648376e-02 -7.298184931278228760e-02 -2.838369905948638916e-01 2.064324319362640381e-01 -5.542811006307601929e-02 4.505980014801025391e-01 -5.231453850865364075e-02 5.919798836112022400e-02 1.467144787311553955e-01 -2.632710337638854980e-01 1.294947117567062378e-01 7.949709892272949219e-02 -6.530173122882843018e-02 -1.287677437067031860e-01 2.550941407680511475e-01 1.652983874082565308e-01 -1.632387191057205200e-01 -2.357417345046997070e-01 -2.944626510143280029e-01 -1.127431984059512615e-03 -5.571262538433074951e-02 -1.316520422697067261e-01 1.382057070732116699e-01 2.474191337823867798e-01 4.397625569254159927e-03
-1.324950158596038818e-01 1.909528672695159912e-02 1.679224967956542969e-01 -2.582409381866455078e-01 -8.192089200019836426e-02 1.554720997810363770e-01 5.524577107280492783e-03 -1.356040239334106445e-01 2.117408812046051025e-01 -2.584270536899566650e-01 1.211055815219879150e-01 1.934037059545516968e-01 7.839852571487426758e-02 2.362990677356719971e-01 1.264167875051498413e-01 -4.502256959676742554e-02 -3.531929254531860352e-01 1.303003728389739990e-01 6.130147352814674377e-02 -7.940091937780380249e-02 4.197060465812683105e-01 5.237438250333070755e-03 1.876266002655029297e-01 -2.636321485042572021e-01 -2.051132917404174805e-01 2.323966324329376221e-01 -2.300004962307866663e-05 1.968349665403366089e-01 1.039610132575035095e-01 -5.005489289760589600e-02 4.146130010485649109e-02 1.080841869115829468e-01
2.058959305286407471e-01 3.369387090206146240e-01 -1.095270086079835892e-02 1.338128745555877686e-01 -2.838585376739501953e-01 -1.976937204599380493e-01 -9.678657352924346924e-02 1.789788603782653809e-01 7.141729444265365601e-02 -1.593935340642929077e-01 -3.139460459351539612e-02 1.117838993668556213e-01 -1.626118570566177368e-01 2.993870377540588379e-01 1.939375549554824829e-01 1.735575795173645020e-01 5.183953046798706055e-02 -1.199714690446853638e-01 2.180505245923995972e-01 -4.543942585587501526e-02 3.133872896432876587e-02 -8.561877161264419556e-02 1.969592124223709106e-01 -3.338491618633270264e-01 -8.019785583019256592e-02 1.800717711448669434e-01 1.529157459735870361e-01 2.999486029148101807e-01 -1.645429059863090515e-02 -1.188557446002960205e-01 1.899399310350418091e-01 9.622879326343536377e-02
-1.900101900100708008e-01 5.218978226184844971e-02 1.702124029397964478e-01 -2.446482516825199127e-02 -4.526224136352539062e-01 -2.234082818031311035e-01 7.940762490034103394e-02 -2.751720547676086426e-01 -4.109698161482810974e-02 -2.580547630786895752e-01 2.438674271106719971e-01 -1.899131806567311287e-03 8.564409613609313965e-02 1.200215667486190796e-01 4.319051653146743774e-02 9.127564844675362110e-04 -2.174774706363677979e-01 -9.684862941503524780e-02 -1.303681582212448120e-01 4.216274619102478027e-02 -2.086476534605026245e-01 2.718098089098930359e-02 2.184759229421615601e-01 -1.512711495161056519e-01 1.067430377006530762e-01 4.623103514313697815e-02 3.696978092193603516e-01 3.095048964023590088e-01 -2.527875266969203949e-02 -5.407694727182388306e-02 5.933975055813789368e-02 -3.613076871261000633e-03
-8.820172399282455444e-02 1.852795034646987915e-01 6.293171644210815430e-02 -2.339800894260406494e-01 -7.014282047748565674e-02 -3.526657521724700928e-01 -3.462007641792297363e-02 1.698731444776058197e-02 9.458617866039276123e-02 -1.478348821401596069e-01 7.229077070951461792e-02 -1.126665771007537842e-01 -1.968310624361038208e-01 -7.931028492748737335e-03 1.029379516839981079e-01 2.618844211101531982e-01 -1.275631487369537354e-01 -1.742386817932128906e-01 2.646159827709197998e-01 1.222068965435028076e-01 1.006459165364503860e-02 2.130917161703109741e-01 -6.240312755107879639e-02 -4.047268629074096680e-01 -1.786533743143081665e-01 5.028724297881126404e-02 3.407063782215118408e-01 -2.597500383853912354e-01 7.131293416023254395e-02 1.192858666181564331e-01 4.308537766337394714e-02 1.331747174263000488e-01
8.718923479318618774e-02 1.847941577434539795e-01 -7.306748628616333008e-02 -1.701490581035614014e-02 -3.665348291397094727e-01 2.838432788848876953e-02 -4.124604538083076477e-02 1.902861744165420532e-01 1.758073866367340088e-01 -6.466252356767654419e-02 1.585989147424697876e-01 1.306044161319732666e-01 2.360289245843887329e-01 1.622308045625686646e-01 7.339687645435333252e-02 4.692397117614746094e-01 -5.658016726374626160e-02 -1.940337568521499634e-01 2.445133626461029053e-01 -1.410322338342666626e-01 1.226911135017871857e-02 -6.630035489797592163e-02 2.793990075588226318e-01 -2.099734991788864136e-01 -2.953467331826686859e-02 -2.185401916503906250e-01 -3.124081715941429138e-02 2.154123783111572266e-01 -1.158150285482406616e-01 -1.740927994251251221e-01 6.342528760433197021e-02 6.061591207981109619e-02
6.892872601747512817e-02 1.169920191168785095e-01 2.642857432365417480e-01 -1.219047531485557556e-01 -1.680865287780761719e-01 -1.736273765563964844e-01 6.080932915210723877e-02 -1.719292998313903809e-02 -1.007911786437034607e-01 -2.066062092781066895e-01 1.395767182111740112e-01 1.861865222454071045e-01 2.197094261646270752e-01 6.452623754739761353e-03 -1.497857719659805298e-01 1.541692763566970825e-01 -1.986431628465652466e-01 -8.043334633111953735e-02 1.775927394628524780e-01 1.383906006813049316e-01 1.183679997920989990e-01 1.634227633476257324e-01 3.887909650802612305e-02 -3.433611392974853516e-01 -4.197341799736022949e-01 -4.569318518042564392e-02 1.400999724864959717e-01 -2.745451405644416809e-02 -2.028606832027435303e-01 2.468165457248687744e-01 -3.669085726141929626e-02 2.722890377044677734e-01
4.860875662416219711e-03 3.930343687534332275e-02 2.719385027885437012e-01 -2.501926124095916748e-01 -2.754289209842681885e-01 -3.506680130958557129e-01 -6.138156354427337646e-02 -2.696818709373474121e-01 -1.534395385533571243e-02 4.053974524140357971e-02 -7.321759313344955444e-02 6.854867935180664062e-02 2.086172066628932953e-02 1.459276825189590454e-01 -1.186374127864837646e-01 2.817872166633605957e-01 -3.279825150966644287e-01 -1.615843176841735840e-01 1.194003298878669739e-01 -2.221354991197586060e-01 2.488139867782592773e-01 -5.629378184676170349e-02 1.355291157960891724e-01 -1.582942754030227661e-01 1.809962210245430470e-03 -1.204347386956214905e-01 5.942128971219062805e-02 6.311576068401336670e-02 1.263849288225173950e-01 2.841231822967529297e-01 1.624421775341033936e-01 -9.229230135679244995e-02
7.233896106481552124e-02 2.638072967529296875e-01 -6.211444362998008728e-02 -1.163997203111648560e-01 -6.610951572656631470e-02 -2.803054079413414001e-02 -2.650609910488128662e-01 1.342076063156127930e-01 -4.625915363430976868e-02 6.039053667336702347e-03 2.481154203414916992e-01 -2.414571493864059448e-02 -4.831772670149803162e-02 1.028946712613105774e-01 -7.286028563976287842e-02 3.000540137290954590e-01 -1.555838584899902344e-01 1.582883447408676147e-01 1.720706671476364136e-01 -3.492420613765716553e-01 1.886717528104782104e-01 -1.989067792892456055e-01 4.066638648509979248e-01 -1.022548135370016098e-02 1.735130138695240021e-02 8.255434036254882812e-02 1.869356483221054077e-01 1.371907889842987061e-01 -1.604637056589126587e-01 7.422056049108505249e-02 2.544075250625610352e-01 2.083575874567031860e-01
-5.259312316775321960e-02 1.335109323263168335e-01 2.435068637132644653e-01 -2.222173213958740234e-01 -2.963864803314208984e-01 -4.471167325973510742e-01 -1.779754757881164551e-01 7.582142949104309082e-03 -8.575508743524551392e-02 -2.300953567028045654e-01 3.678593086078763008e-03 1.647742092609405518e-01 -1.908024400472640991e-01 2.588287293910980225e-01 1.401958521455526352e-02 -1.398231983184814453e-01 -2.907817065715789795e-01 7.436414062976837158e-02 -9.928808361291885376e-02 1.746791601181030273e-01 -1.983553403988480568e-03 -2.255195975303649902e-01 2.323660105466842651e-01 -1.864443123340606689e-01 -1.320326048880815506e-02 -6.357157975435256958e-02 1.912985742092132568e-02 2.253431081771850586e-01 9.145963191986083984e-02 -5.233595892786979675e-02 2.273313514888286591e-02 5.983015149831771851e-02
5.441104620695114136e-02 1.034341603517532349e-01 2.577528823167085648e-03 -3.559511005878448486e-01 -2.327213138341903687e-01 -3.040893077850341797e-01 -4.938836768269538879e-02 2.288190871477127075e-01 -7.961606606841087341e-03 -2.962849438190460205e-01 8.325638622045516968e-02 -1.397931575775146484e-01 -2.132704555988311768e-01 -1.484284251928329468e-01 1.518273949623107910e-01 -1.850225403904914856e-02 1.114452257752418518e-02 7.869432866573333740e-02 1.577230840921401978e-01 -3.644613921642303467e-02 -7.111924141645431519e-02 -3.722448647022247314e-02 -6.214120890945196152e-03 -2.563317716121673584e-01 -1.446901708841323853e-01 4.006518796086311340e-02 3.667405545711517334e-01 -4.619164019823074341e-02 6.697483360767364502e-02 -1.337872743606567383e-01 3.269332945346832275e-01 2.445854097604751587e-01
-3.862353414297103882e-02 2.534014880657196045e-01 2.442689985036849976e-02 1.190210208296775818e-01 -4.369869828224182129e-02 -2.682131156325340271e-02 9.059256315231323242e-02 3.357727527618408203e-01 9.362029843032360077e-03 -2.162596285343170166e-01 1.863247901201248169e-01 -1.447669696062803268e-02 1.133629083633422852e-01 2.554247081279754639e-01 -1.001845449209213257e-01 2.808860540390014648e-01 -1.127153038978576660e-01 8.561599999666213989e-02 1.503456383943557739e-01 -1.207467392086982727e-01 1.105019152164459229e-01 -2.011487036943435669e-01 1.429302096366882324e-01 -3.052285313606262207e-01 1.244649440050125122e-01 3.118168096989393234e-03 1.464372575283050537e-01 3.524759709835052490e-01 1.138879954814910889e-01 -1.639751940965652466e-01 2.859490215778350830e-01 -2.021181136369705200e-01
-1.552443504333496094e-01 5.326930806040763855e-02 2.350805252790451050e-01 -6.066747382283210754e-02 -3.761079311370849609e-01 -2.686970233917236328e-01 -1.808089464902877808e-01 4.777213186025619507e-02 1.192921623587608337e-01 -2.923631370067596436e-01 3.887549042701721191e-02 5.080554261803627014e-02 -2.267529964447021484e-01 2.383620142936706543e-01 6.282794289290904999e-03 -6.507334113121032715e-02 -2.570713460445404053e-01 -2.186798863112926483e-02 -8.975662291049957275e-02 -1.302172690629959106e-01 2.209292203187942505e-01 -1.689457744359970093e-01 2.704425454139709473e-01 -1.336448192596435547e-01 2.229622378945350647e-02 1.147236153483390808e-01 -1.733232140541076660e-01 3.830041736364364624e-02 2.366309165954589844e-01 1.847022175788879395e-01 -2.027267962694168091e-01 -1.134856566786766052e-01
-8.888056874275207520e-02 1.189834848046302795e-01 -4.379179701209068298e-02 -1.064423173666000366e-01 -1.450465172529220581e-01 -3.457458019256591797e-01 -1.185236722230911255e-01 2.502816617488861084e-01 6.299536675214767456e-02 -1.917531490325927734e-01 1.748725175857543945e-01 -1.744565665721893311e-01 1.465260684490203857e-01 2.481546550989151001e-01 7.190011441707611084e-02 1.252572685480117798e-01 -1.325940638780593872e-01 1.464512199163436890e-01 4.378081858158111572e-02 1.546933799982070923e-01 -1.620925515890121460e-01 3.754771053791046143e-01 2.840458154678344727e-01 -1.589540094137191772e-01 4.726152867078781128e-02 4.549711570143699646e-02 2.802489995956420898e-01 -1.152402460575103760e-01 1.913764774799346924e-01 2.519564628601074219e-01 -7.243594527244567871e-02 4.697313532233238220e-02
1.418613363057374954e-02 3.786468803882598877e-01 9.290315955877304077e-02 -6.029858812689781189e-02 -1.617200523614883423e-01 -3.430217504501342773e-01 -6.774567812681198120e-02 3.089277744293212891e-01 -1.257650256156921387e-01 -9.999075531959533691e-02 2.331714034080505371e-01 2.574343085289001465e-01 3.420690596103668213e-01 1.156939566135406494e-01 -2.970196306705474854e-01 2.123795822262763977e-02 4.236594587564468384e-02 -2.951091341674327850e-02 3.060287833213806152e-01 -6.210006028413772583e-02 5.071459710597991943e-02 1.239058002829551697e-01 1.254954487085342407e-01 -1.377550959587097168e-01 1.557625923305749893e-02 3.186793765053153038e-05 2.041762620210647583e-01 5.008041113615036011e-02 -1.474880725145339966e-01 -2.625628933310508728e-02 1.158270537853240967e-01 4.084449261426925659e-02
3.366772457957267761e-02 -3.611551970243453979e-02 1.146470755338668823e-02 -9.731206297874450684e-02 1.310238689184188843e-01 -1.708564311265945435e-01 -2.509061396121978760e-01 3.060414791107177734e-01 2.034538425505161285e-02 -2.211576998233795166e-01 3.413620293140411377e-01 2.228320986032485962e-01 1.900674849748611450e-01 5.779446288943290710e-02 -8.060396462678909302e-02 2.084957957267761230e-01 -4.627248272299766541e-04 2.048879265785217285e-01 9.765908122062683105e-02 1.224335432052612305e-01 2.270079702138900757e-01 2.353515103459358215e-02 1.751906722784042358e-01 -2.507913410663604736e-01 -2.824095077812671661e-02 1.254175417125225067e-02 3.908869922161102295e-01 1.455093473196029663e-01 1.723337471485137939e-01 5.598408635705709457e-03 2.164024263620376587e-01 -1.280021220445632935e-01
3.772048279643058777e-02 -6.595867872238159180e-02 2.362018525600433350e-01 -1.123851910233497620e-01 3.328239254187792540e-04 5.404702201485633850e-02 -6.308699399232864380e-02 -6.087924912571907043e-02 -7.937341928482055664e-02 -1.246159616857767105e-02 -6.545593030750751495e-03 -1.083113253116607666e-02 -2.627850696444511414e-02 5.077365413308143616e-02 -2.395584732294082642e-01 2.872090935707092285e-01 -3.709057271480560303e-01 2.459074705839157104e-01 2.003152854740619659e-02 1.339378803968429565e-01 3.433580398559570312e-01 9.227353334426879883e-02 3.357957601547241211e-01 -1.482388079166412354e-01 -3.511692211031913757e-02 -1.503848098218441010e-02 3.453426659107208252e-01 1.891220211982727051e-01 2.930256426334381104e-01 -1.182371005415916443e-02 2.092857956886291504e-01 -4.023524746298789978e-02
4.254662990570068359e-02 -7.445850968360900879e-02 -7.263895124197006226e-02 -2.829174101352691650e-01 6.019361317157745361e-02 -1.006108969449996948e-01 -7.919722795486450195e-02 3.128050565719604492e-01 -8.467555046081542969e-02 -4.306313991546630859e-01 1.465525031089782715e-01 -1.185461357235908508e-01 -1.042175069451332092e-01 1.794146150350570679e-01 -1.678119301795959473e-01 3.319027721881866455e-01 7.731300592422485352e-02 7.135398685932159424e-02 1.052432209253311157e-01 8.893116028048098087e-04 -2.865771576762199402e-02 -3.475457802414894104e-02 1.708204448223114014e-01 -3.901454508304595947e-01 -8.119858056306838989e-02 -5.627084150910377502e-02 7.673816382884979248e-02 3.253433108329772949e-01 1.124288216233253479e-01 -3.140631364658474922e-03 3.140991926193237305e-02 -1.981047391891479492e-01
1.827214509248733521e-01 2.694772779941558838e-01 -5.298835039138793945e-02 -2.323267757892608643e-01 4.676521196961402893e-02 -1.828184127807617188e-01 -5.235022306442260742e-02 3.403208553791046143e-01 -2.679389156401157379e-02 -5.132501125335693359e-01 8.596522361040115356e-02 8.906665444374084473e-02 -2.255970388650894165e-01 2.990972697734832764e-01 -1.828154176473617554e-01 5.971543956547975540e-03 -2.776316367089748383e-02 1.540314704179763794e-01 1.223423108458518982e-01 -6.643302738666534424e-02 2.171071171760559082e-01 1.324953734874725342e-01 1.294342875480651855e-01 -1.632221341133117676e-01 -1.907090544700622559e-01 6.755816191434860229e-02 1.740962732583284378e-03 6.412727385759353638e-02 1.306106895208358765e-01 -7.432132959365844727e-02 4.612560197710990906e-02 -8.968790620565414429e-02
-2.566525526344776154e-02 2.190142273902893066e-01 -1.652512848377227783e-01 -2.245623245835304260e-02 -3.332979679107666016e-01 9.727158397436141968e-02 -1.353085488080978394e-01 1.609419882297515869e-01 1.208672299981117249e-01 -2.791244089603424072e-01 8.526684343814849854e-02 4.111294150352478027e-01 -3.156216442584991455e-02 8.302650600671768188e-02 -3.080029487609863281e-01 3.405723869800567627e-01 8.462724834680557251e-02 -9.379675239324569702e-02 2.077998965978622437e-01 -2.378854155540466309e-02 -6.993809342384338379e-02 -6.541546899825334549e-03 2.852491140365600586e-01 -4.198547080159187317e-02 -9.853434562683105469e-02 -3.890854492783546448e-02 3.643476217985153198e-02 3.035320937633514404e-01 1.120075657963752747e-01 -5.962062627077102661e-02 -2.420653030276298523e-02 -4.583573713898658752e-02
-5.137527734041213989e-02 -1.489081680774688721e-01 3.025230467319488525e-01 -3.948422074317932129e-01 -2.442401349544525146e-01 -1.177340629510581493e-03 7.367546856403350830e-02 -1.181005965918302536e-02 5.760962516069412231e-02 -7.068291306495666504e-02 1.318605542182922363e-01 2.639768421649932861e-01 1.090621389448642731e-02 1.752866953611373901e-01 -5.172024294734001160e-02 2.614038884639739990e-01 -4.654828310012817383e-01 1.221499145030975342e-01 1.096698120236396790e-01 8.953491598367691040e-02 -7.688963413238525391e-02 -2.119290381669998169e-01 1.079549193382263184e-01 -5.391913279891014099e-02 -2.572432160377502441e-01 1.697450876235961914e-01 1.376913636922836304e-01 -1.920071057975292206e-02 7.962426543235778809e-02 -8.176032453775405884e-03 -1.210723817348480225e-01 -1.135787069797515869e-01
-2.063610106706619263e-01 1.811839044094085693e-01 7.355612516403198242e-02 -4.963222146034240723e-02 -2.050446271896362305e-01 -1.097069010138511658e-01 -8.548218011856079102e-02 -2.879494242370128632e-02 5.416392534971237183e-02 -1.503507494926452637e-01 1.873067319393157959e-01 3.236137032508850098e-01 1.692851036787033081e-01 3.762599527835845947e-01 2.176028117537498474e-02 -1.687289914116263390e-03 -3.353474140167236328e-01 5.659836158156394958e-02 -4.079126194119453430e-02 3.545062616467475891e-02 3.997724652290344238e-01 -4.652201314456760883e-04 1.765302121639251709e-01 -1.862196326255798340e-01 -2.481525838375091553e-01 1.502155810594558716e-01 -7.886745035648345947e-02 -1.020482257008552551e-01 -8.846871554851531982e-03 2.609653472900390625e-01 3.501379489898681641e-02 -6.338804960250854492e-02
-3.313007950782775879e-02 1.459512859582901001e-01 -7.656229287385940552e-02 -1.271251887083053589e-01 -2.935467101633548737e-02 -3.322710096836090088e-01 8.346154540777206421e-02 1.490417718887329102e-01 -1.588692665100097656e-01 -2.832453250885009766e-01 1.553465276956558228e-01 9.783345460891723633e-02 -1.795955151319503784e-01 -1.444335877895355225e-01 1.283128708600997925e-01 1.483063399791717529e-01 -1.702471077442169189e-01 2.621132135391235352e-01 1.264075785875320435e-01 1.506705433130264282e-01 -6.491575390100479126e-02 -7.124958932399749756e-02 -8.211934566497802734e-02 -3.966739475727081299e-01 1.435296386480331421e-01 7.087601721286773682e-02 8.757404237985610962e-02 -7.525954395532608032e-02 6.162610650062561035e-02 -9.735169261693954468e-02 4.715006947517395020e-01 9.462674148380756378e-03
-1.387248188257217407e-01 -3.569058328866958618e-02 2.874217033386230469e-01 -2.447912283241748810e-02 -2.174426615238189697e-01 -3.468707799911499023e-01 -1.149025335907936096e-01 8.080363273620605469e-02 -5.234554037451744080e-02 -4.884389042854309082e-02 4.203080758452415466e-02 1.470996588468551636e-01 2.197045832872390747e-01 2.467858605086803436e-02 -1.169776767492294312e-01 1.860228031873703003e-01 -2.745911478996276855e-01 1.609181463718414307e-01 5.814695730805397034e-03 -1.484730988740921021e-01 3.337988257408142090e-01 -7.680145651102066040e-02 -7.743440568447113037e-02 -4.063998758792877197e-01 9.525544941425323486e-03 8.273671567440032959e-02 7.915955968201160431e-03 -1.683517843484878540e-01 1.309471726417541504e-01 -2.925223112106323242e-01 1.825163662433624268e-01 4.562712274491786957e-03
-1.733617484569549561e-01 2.465824931859970093e-01 1.400658041238784790e-01 -1.490973532199859619e-01 1.964197754859924316e-01 -1.414848268032073975e-01 1.385958865284919739e-02 9.983263164758682251e-02 2.441085129976272583e-01 -2.699629962444305420e-01 1.461228579282760620e-01 -8.799456059932708740e-02 1.350625306367874146e-01 3.249880969524383545e-01 -2.124350517988204956e-01 7.557159662246704102e-02 1.119861006736755371e-01 1.057300195097923279e-01 6.964249163866043091e-02 7.988849282264709473e-02 -3.792170062661170959e-02 -2.573068141937255859e-01 3.816023170948028564e-01 -2.873498499393463135e-01 -1.412692070007324219e-01 1.014878228306770325e-01 2.446704357862472534e-01 1.147178709506988525e-01 8.403207361698150635e-02 5.493722856044769287e-02 1.108474582433700562e-01 -7.641844451427459717e-02
-1.888189315795898438e-01 8.269364386796951294e-02 -1.889839395880699158e-02 -2.517766952514648438e-01 2.155500231310725212e-03 -3.202379122376441956e-02 -2.774770557880401611e-01 1.161437761038541794e-02 -5.320495367050170898e-02 -1.032060235738754272e-01 1.473561674356460571e-01 -1.418257504701614380e-01 -7.798666507005691528e-02 6.617831438779830933e-02 -3.119994699954986572e-01 1.412852406501770020e-01 -1.554263532161712646e-01 -1.802321076393127441e-01 1.574402600526809692e-01 -2.807033658027648926e-01 5.896615236997604370e-02 -1.518912911415100098e-01 4.295226037502288818e-01 -1.177871078252792358e-01 8.351121097803115845e-02 8.596139401197433472e-02 2.006236910820007324e-01 2.637964906170964241e-03 -1.215035989880561829e-01 1.979041844606399536e-01 3.698080182075500488e-01 4.563867300748825073e-02
-2.466852515935897827e-01 2.399183809757232666e-02 2.326547726988792419e-02 -2.454228550195693970e-01 -1.638691425323486328e-01 4.375012591481208801e-03 1.492857635021209717e-01 2.838853001594543457e-01 1.060511171817779541e-02 1.347474008798599243e-01 1.113011911511421204e-01 7.209068536758422852e-02 -1.642350554466247559e-01 3.076478242874145508e-01 2.471068874001502991e-02 1.413937956094741821e-01 -1.768558323383331299e-01 7.919248938560485840e-02 3.421296924352645874e-02 -3.754061162471771240e-01 1.430957764387130737e-01 -6.468911655247211456e-03 2.111805677413940430e-01 -7.342000305652618408e-02 -5.048241466283798218e-02 -9.312950074672698975e-02 3.488037884235382080e-01 1.904741078615188599e-01 -1.505832970142364502e-01 1.631284207105636597e-01 3.182566761970520020e-01 8.667306974530220032e-03
-9.418759495019912720e-03 1.669362932443618774e-01 1.766321957111358643e-01 4.066894575953483582e-02 -3.004882857203483582e-02 -2.383189797401428223e-01 7.874511927366256714e-02 2.100265771150588989e-01 1.168685853481292725e-01 -6.655941903591156006e-02 9.361362457275390625e-02 4.014629125595092773e-01 1.196293719112873077e-02 -3.265701606869697571e-02 1.187853068113327026e-01 2.289605289697647095e-01 1.697345674037933350e-01 1.533108111470937729e-02 2.009807527065277100e-01 6.523903459310531616e-02 -2.786356722936034203e-03 2.854535579681396484e-01 2.746807634830474854e-01 -4.221478104591369629e-01 -1.762684285640716553e-01 -9.796340949833393097e-03 3.070293366909027100e-01 7.366994768381118774e-02 9.477878920733928680e-03 1.352456063032150269e-01 2.397338114678859711e-02 -1.294299066066741943e-01
3.530738502740859985e-02 1.227778717875480652e-01 1.927442401647567749e-01 -9.098339080810546875e-02 -1.685888767242431641e-01 -1.912337541580200195e-01 -2.383214049041271210e-02 -1.028444990515708923e-01 -2.981024049222469330e-02 3.894621506333351135e-02 -7.104530185461044312e-02 2.611252069473266602e-01 6.214820221066474915e-02 1.606171131134033203e-01 -1.278275251388549805e-01 3.892502784729003906e-01 -3.324586749076843262e-01 -2.591608464717864990e-01 3.063560090959072113e-02 -2.227281630039215088e-01 3.827881515026092529e-01 -2.068579792976379395e-01 1.371257007122039795e-01 -2.520706355571746826e-01 -3.132602944970130920e-02 -6.427092105150222778e-02 8.669691532850265503e-02 1.825561821460723877e-01 8.877859264612197876e-02 1.069426909089088440e-01 1.023641452193260193e-01 -1.153537705540657043e-01
9.561336040496826172e-02 9.577595442533493042e-02 1.585401445627212524e-01 -5.407525226473808289e-02 -1.663649678230285645e-01 -9.927833080291748047e-02 1.591342240571975708e-01 -2.277854830026626587e-02 7.483766227960586548e-02 -3.133171796798706055e-01 2.573695220053195953e-02 7.805118709802627563e-02 1.607955098152160645e-01 1.600848287343978882e-01 -2.833229303359985352e-01 9.047372639179229736e-02 -3.271384239196777344e-01 3.445069119334220886e-02 4.512788653373718262e-01 1.482341066002845764e-02 -1.190291047096252441e-01 1.220144852995872498e-01 2.033497691154479980e-01 -2.620136737823486328e-01 2.204568982124328613e-01 1.037620007991790771e-02 -1.005512103438377380e-02 -2.544166743755340576e-01 -2.906450815498828888e-02 8.142107725143432617e-02 2.098280787467956543e-01 1.536589562892913818e-01
4.517106339335441589e-02 8.335167169570922852e-02 4.878421500325202942e-02 -2.745824158191680908e-01 -2.150035947561264038e-01 -2.950960993766784668e-01 1.932100951671600342e-02 8.445359021425247192e-02 2.037976533174514771e-01 -3.265207409858703613e-01 -9.881210280582308769e-04 1.143347322940826416e-01 -1.257646232843399048e-01 5.588065460324287415e-02 4.199504479765892029e-02 -4.921353608369827271e-02 -8.679950982332229614e-02 9.490381181240081787e-02 3.731182515621185303e-01 1.915241628885269165e-01 1.495805084705352783e-01 -1.621664613485336304e-01 2.786905467510223389e-01 -3.264473378658294678e-01 9.681101143360137939e-02 -1.068658232688903809e-01 1.218572333455085754e-01 -4.417812824249267578e-02 -1.469318270683288574e-01 7.521775364875793457e-02 -1.703070402145385742e-01 -2.624545693397521973e-01
1.244494915008544922e-01 1.865649223327636719e-01 5.741600319743156433e-02 4.184356331825256348e-02 -8.568121492862701416e-02 1.698321700096130371e-01 -1.663985550403594971e-01 6.405661255121231079e-02 -1.598072797060012817e-02 -9.033489972352981567e-02 8.277749642729759216e-03 6.718885898590087891e-02 -2.295258045196533203e-01 3.923823684453964233e-02 -2.026698440313339233e-01 2.135928720235824585e-01 -4.946775734424591064e-01 -3.189170034602284431e-03 4.680859390646219254e-03 -2.275089547038078308e-02 1.868465542793273926e-01 9.150952100753784180e-02 1.836636662483215332e-01 5.032205209136009216e-02 -3.479411303997039795e-01 1.648627221584320068e-01 3.826734125614166260e-01 1.405781805515289307e-01 1.231429427862167358e-01 1.857909373939037323e-02 2.503454387187957764e-01 -7.302903383970260620e-02
7.654366642236709595e-02 7.786744087934494019e-02 1.401120275259017944e-01 -1.864491105079650879e-01 -1.458090245723724365e-01 -2.202729135751724243e-01 -2.290378361940383911e-01 2.335615456104278564e-02 2.623199543450027704e-04 -4.804907739162445068e-01 1.791756749153137207e-01 2.362170666456222534e-01 2.111304178833961487e-02 2.610746026039123535e-01 1.379487365484237671e-01 -1.949271708726882935e-01 2.609204500913619995e-02 9.692261368036270142e-02 -7.458504405803978443e-04 3.855927661061286926e-02 3.727324903011322021e-01 -4.181313887238502502e-02 1.425255239009857178e-01 -3.548646271228790283e-01 8.190684020519256592e-04 7.831411808729171753e-02 -1.060937717556953430e-01 -2.104882523417472839e-02 -3.496323525905609131e-02 1.797066330909729004e-01 7.278206758201122284e-03 -1.288712918758392334e-01
-1.935778558254241943e-01 5.643252370646223426e-05 -1.241743788123130798e-01 -3.306814730167388916e-01 -2.608669996261596680e-01 -1.448503881692886353e-01 3.994428087025880814e-03 -8.151838183403015137e-02 -6.359948962926864624e-02 4.587963223457336426e-02 1.727415919303894043e-01 -8.972562849521636963e-03 -3.247977793216705322e-01 1.958994716405868530e-01 -1.528503745794296265e-01 4.616556465625762939e-01 -8.807268738746643066e-02 1.227953284978866577e-02 6.211435422301292419e-02 -3.973993659019470215e-02 1.132740601897239685e-01 -3.262792825698852539e-01 1.326082497835159302e-01 -1.243685483932495117e-01 -1.228202506899833679e-01 2.966775298118591309e-01 7.551383227109909058e-02 -9.763199090957641602e-02 -9.414181113243103027e-02 -1.120568960905075073e-01 1.394598186016082764e-01 -2.724778838455677032e-02
2.086336314678192139e-01 -1.257019490003585815e-01 1.286880820989608765e-01 -5.703499168157577515e-02 -2.177925109863281250e-01 -5.025606751441955566e-01 -8.898171596229076385e-03 3.548964560031890869e-01 -5.544818192720413208e-02 -2.793678045272827148e-01 -1.154657229781150818e-01 2.049697041511535645e-01 4.377003014087677002e-02 -2.435957454144954681e-02 3.101338399574160576e-03 2.434084415435791016e-01 -6.147845089435577393e-02 4.796585068106651306e-02 -1.732587516307830811e-01 -1.833589673042297363e-01 1.031652763485908508e-01 -7.006944715976715088e-02 6.828130036592483521e-02 -2.747126817703247070e-01 -4.992706328630447388e-02 -7.177728228271007538e-03 -3.796769306063652039e-02 -3.864380344748497009e-02 5.836219340562820435e-02 -4.498136043548583984e-02 3.121553361415863037e-01 1.511370092630386353e-01
-2.024366706609725952e-01 -6.898915767669677734e-02 1.460333317518234253e-01 -3.111190199851989746e-01 -3.864478692412376404e-02 3.115413896739482880e-02 2.576354332268238068e-02 3.203927874565124512e-01 5.299949645996093750e-02 -3.334582149982452393e-01 1.281280964612960815e-01 -5.877808108925819397e-02 1.874593794345855713e-01 2.482407838106155396e-01 -1.049078162759542465e-02 2.629493474960327148e-01 1.009860914200544357e-02 1.431883722543716431e-01 1.019933298230171204e-01 9.794458746910095215e-02 -2.404444813728332520e-01 6.144956126809120178e-02 2.423679381608963013e-01 -4.805456101894378662e-01 7.147339731454849243e-02 4.907069727778434753e-02 -1.230947207659482956e-02 1.565806195139884949e-02 -2.174170501530170441e-02 -1.098312288522720337e-01 1.087544187903404236e-01 7.959372550249099731e-02
-2.759674489498138428e-01 2.683760412037372589e-02 1.758487671613693237e-01 -2.411769628524780273e-01 -1.344944834709167480e-01 -1.659332960844039917e-01 -1.302052140235900879e-01 5.640380457043647766e-02 7.013991475105285645e-02 -1.375087201595306396e-01 9.169119596481323242e-02 3.693231046199798584e-01 2.177355438470840454e-01 2.772765457630157471e-01 -1.096102893352508545e-01 -3.438857942819595337e-02 -3.896263241767883301e-01 1.386393047869205475e-02 1.269823610782623291e-01 4.286053590476512909e-03 1.753385365009307861e-01 -2.038136497139930725e-02 2.237323671579360962e-01 1.281976792961359024e-02 -3.077333569526672363e-01 9.482289850711822510e-02 -2.323135733604431152e-02 -9.123064577579498291e-02 2.118730098009109497e-01 1.914712935686111450e-01 1.207487210631370544e-01 -6.279636174440383911e-02
-1.860254108905792236e-01 2.261666953563690186e-02 1.747070997953414917e-01 -3.695540130138397217e-01 -5.639461055397987366e-02 -7.393258064985275269e-02 -2.430099546909332275e-01 3.041550144553184509e-02 2.128955535590648651e-02 -1.717357933521270752e-01 8.111748099327087402e-02 3.030910193920135498e-01 2.834847867488861084e-01 3.500245809555053711e-01 7.044481486082077026e-02 5.135143175721168518e-02 -2.107440233230590820e-01 -9.617852419614791870e-02 1.004540175199508667e-01 4.337384831160306931e-03 1.729865968227386475e-01 5.654924083501100540e-03 3.410046100616455078e-01 -1.393282786011695862e-02 -1.254609525203704834e-01 1.732272505760192871e-01 7.593068480491638184e-02 -1.752606630325317383e-01 9.127049893140792847e-02 1.944368332624435425e-01 1.265452206134796143e-01 -1.889616996049880981e-01
-7.665200531482696533e-02 1.213989853858947754e-01 1.776351481676101685e-01 -1.515601724386215210e-01 -9.172735363245010376e-02 -1.253251638263463974e-02 1.162619665265083313e-01 2.151934951543807983e-01 -2.500219084322452545e-02 -4.454486072063446045e-01 1.754952222108840942e-01 1.897780001163482666e-01 1.279337108135223389e-01 2.457204312086105347e-01 -3.195900619029998779e-01 3.323760628700256348e-02 -1.304437965154647827e-01 1.418447345495223999e-01 6.744295358657836914e-02 4.425672814249992371e-02 -2.637818157672882080e-01 1.101388484239578247e-01 1.041430756449699402e-01 -1.313719898462295532e-01 3.430043756961822510e-01 2.423276752233505249e-02 2.372357845306396484e-01 1.407183408737182617e-01 -1.134604662656784058e-01 -6.540121883153915405e-02 1.435161679983139038e-01 1.583868116140365601e-01
-4.077796265482902527e-02 -1.824993640184402466e-01 7.635989040136337280e-02 -3.067532479763031006e-01 -3.034144937992095947e-01 -1.176445409655570984e-01 -2.182964049279689789e-02 2.592792809009552002e-01 -1.171606630086898804e-01 -1.522786617279052734e-01 2.608579993247985840e-01 2.739589214324951172e-01 3.208649531006813049e-02 -1.400315761566162109e-01 -2.477373182773590088e-01 1.425484716892242432e-01 -1.612860411405563354e-01 2.193174362182617188e-01 2.171837091445922852e-01 -1.002609580755233765e-01 2.716219723224639893e-01 -1.584545671939849854e-01 -6.397759914398193359e-02 -1.442991346120834351e-01 -3.753614844754338264e-03 1.373110860586166382e-01 -1.309371441602706909e-01 -1.334308981895446777e-01 -9.632478654384613037e-02 2.648300826549530029e-01 1.440904885530471802e-01 4.855421371757984161e-03
1.467275172472000122e-01 3.030089735984802246e-01 5.996133759617805481e-02 -3.150934278964996338e-01 9.102410078048706055e-02 -1.970186382532119751e-01 9.566522389650344849e-02 4.127895236015319824e-01 4.344795644283294678e-02 -3.133313655853271484e-01 1.610794216394424438e-01 -3.846774622797966003e-02 -2.027616798877716064e-01 2.823680639266967773e-01 -1.738394349813461304e-01 -4.417197778820991516e-02 -5.941798910498619080e-03 2.619890570640563965e-01 2.496633864939212799e-02 -1.049794256687164307e-01 1.024632677435874939e-01 -7.356917858123779297e-02 3.126865327358245850e-01 -1.054650917649269104e-01 -1.154711768031120300e-01 1.387987402267754078e-03 -7.594318687915802002e-02 2.143628150224685669e-01 4.514720663428306580e-02 1.107004377990961075e-02 6.523182988166809082e-02 -5.280524957925081253e-03
1.479613967239856720e-02 4.234618842601776123e-01 3.139416277408599854e-01 -1.242224425077438354e-01 -1.163493990898132324e-01 -3.545914888381958008e-01 -4.647094011306762695e-02 1.980506777763366699e-01 1.990751028060913086e-01 -2.575185000896453857e-01 1.276516765356063843e-01 -1.563385426998138428e-01 -1.544817537069320679e-01 1.096198186278343201e-01 7.489300519227981567e-02 -1.277706474065780640e-01 -1.201972067356109619e-01 7.914324291050434113e-03 1.897584199905395508e-01 -1.524546295404434204e-01 2.541027963161468506e-01 4.054744541645050049e-02 2.249423600733280182e-02 -1.835942119359970093e-01 -2.588732540607452393e-01 -7.228510081768035889e-02 1.186093091964721680e-01 9.794028103351593018e-02 -1.760604977607727051e-01 -5.924290418624877930e-02 1.285851299762725830e-01 -1.370898727327585220e-02
2.364280819892883301e-01 1.428947001695632935e-01 8.797413110733032227e-02 -9.409033507108688354e-02 -4.679267704486846924e-01 -3.280801177024841309e-01 6.555540114641189575e-02 9.348150342702865601e-02 6.159942224621772766e-02 -1.166319102048873901e-01 -5.295645818114280701e-02 1.404561251401901245e-01 2.433000653982162476e-01 -2.524035871028900146e-01 -9.662020951509475708e-02 1.332734823226928711e-01 -2.560164928436279297e-01 3.284202814102172852e-01 -6.969422847032546997e-02 -4.463091120123863220e-02 2.227193862199783325e-01 -1.948365867137908936e-01 1.493468731641769409e-01 -9.339331090450286865e-02 4.121342301368713379e-02 7.353088259696960449e-02 1.866320669651031494e-01 -7.105164974927902222e-02 1.331098228693008423e-01 1.081364229321479797e-01 1.871595042757689953e-03 4.781810939311981201e-02
-1.594073474407196045e-01 6.768406182527542114e-02 1.541939824819564819e-01 -1.467345207929611206e-01 -2.747986018657684326e-01 -1.090780720114707947e-01 -1.886954307556152344e-01 2.545546889305114746e-01 -1.386926025152206421e-01 -3.792080283164978027e-01 -1.197580993175506592e-01 4.436416085809469223e-03 -2.514114677906036377e-01 1.121447086334228516e-01 -1.847625076770782471e-01 1.059494167566299438e-01 -5.245009064674377441e-02 1.019860655069351196e-01 -1.575294435024261475e-01 -8.457759022712707520e-02 1.529475022107362747e-02 -3.488757088780403137e-02 -8.638720214366912842e-02 -3.280815184116363525e-01 -1.827459335327148438e-01 2.163852900266647339e-01 4.128481745719909668e-01 -1.281647682189941406e-01 -7.545322924852371216e-02 -3.955468907952308655e-02 -1.998851262032985687e-02 -4.386517405509948730e-02
1.022794768214225769e-01 2.300246804952621460e-01 9.971801191568374634e-02 -1.345549225807189941e-01 -1.546272169798612595e-02 -1.626252830028533936e-01 -5.055913701653480530e-02 1.479084193706512451e-01 2.859352827072143555e-01 -3.207524716854095459e-01 3.513402938842773438e-01 1.640106141567230225e-01 1.717808246612548828e-01 -1.696209609508514404e-01 -2.483462691307067871e-01 3.564790785312652588e-01 2.327120862901210785e-03 2.725645005702972412e-01 1.155547946691513062e-01 3.230431303381919861e-02 -1.944934204220771790e-02 3.191553652286529541e-01 1.134560480713844299e-01 -9.854260087013244629e-02 -2.230761945247650146e-02 7.657606899738311768e-02 6.124357227236032486e-03 -8.328728377819061279e-02 -2.160114422440528870e-02 1.165431439876556396e-01 1.345176249742507935e-01 1.282636672258377075e-01
-4.109121486544609070e-02 -2.075503468513488770e-01 2.485462874174118042e-01 -2.384405732154846191e-01 -9.104183316230773926e-02 -1.672949492931365967e-01 3.341091051697731018e-02 -1.633139550685882568e-01 -9.686679393053054810e-02 -1.261294633150100708e-01 6.730908993631601334e-03 1.410330645740032196e-03 -1.772048696875572205e-02 -6.764753162860870361e-02 -2.173245698213577271e-02 2.255976200103759766e-01 -3.836058080196380615e-01 -7.698751986026763916e-02 6.077947467565536499e-02 -3.319406509399414062e-02 3.554790318012237549e-01 -5.483384802937507629e-02 2.451644092798233032e-01 -4.094607830047607422e-01 4.871584102511405945e-02 2.854261733591556549e-02 1.093625351786613464e-01 3.128803968429565430e-01 8.723262697458267212e-02 1.750285923480987549e-01 1.539498567581176758e-01 -3.076103143393993378e-02
2.725736238062381744e-02 1.136684119701385498e-01 2.543448209762573242e-01 -5.323245003819465637e-02 1.068160030990839005e-02 1.726387813687324524e-02 -1.799843013286590576e-01 9.210652858018875122e-02 3.759585320949554443e-01 -1.418354809284210205e-01 -7.482116669416427612e-02 -1.231066361069679260e-01 -1.125455275177955627e-01 1.773142367601394653e-01 -1.002694070339202881e-01 -3.284686803817749023e-02 -1.807866990566253662e-01 2.522758841514587402e-01 -9.852365404367446899e-02 -3.845120221376419067e-02 2.096069045364856720e-02 -7.176045328378677368e-02 4.549053013324737549e-01 -3.615463972091674805e-01 -1.170146614313125610e-01 3.690898045897483826e-02 2.113243490457534790e-01 8.125340193510055542e-02 -6.896284222602844238e-02 -2.771690189838409424e-01 1.869265139102935791e-01 -8.047204464673995972e-02
-2.781795263290405273e-01 1.068687140941619873e-01 6.351924035698175430e-03 -2.084416300058364868e-01 -1.270633339881896973e-01 -8.890302479267120361e-02 5.031688511371612549e-02 2.062411606311798096e-01 6.540583819150924683e-02 1.816864460706710815e-01 2.030393928289413452e-01 9.107792377471923828e-02 -1.641035228967666626e-01 2.914695441722869873e-01 -8.907292783260345459e-02 2.504726350307464600e-01 -2.239343523979187012e-01 6.373547762632369995e-02 6.389456242322921753e-02 -2.461469173431396484e-01 3.723028674721717834e-02 -9.132365882396697998e-02 2.644939124584197998e-01 -8.072423189878463745e-02 -1.004127087071537971e-03 -2.010773271322250366e-01 2.998201549053192139e-01 1.929032802581787109e-01 -1.525842249393463135e-01 3.064754307270050049e-01 1.976724117994308472e-01 1.811660453677177429e-02
-1.903489232063293457e-01 7.067130506038665771e-02 2.218261919915676117e-02 -1.055213809013366699e-01 -3.847280442714691162e-01 -3.114072047173976898e-02 1.058678608387708664e-02 -9.981042891740798950e-02 1.475408077239990234e-01 -3.147858679294586182e-01 -5.108682066202163696e-02 1.516843400895595551e-02 -1.469935327768325806e-01 2.409193813800811768e-01 -7.319633662700653076e-02 3.059998154640197754e-01 -2.563092112541198730e-01 -9.821218438446521759e-03 -5.475189536809921265e-02 -7.920517027378082275e-02 -2.090597897768020630e-01 1.172822788357734680e-01 3.477032855153083801e-02 -2.761919200420379639e-01 7.078842818737030029e-02 -1.651792041957378387e-02 1.179273948073387146e-01 1.919350922107696533e-01 -3.486332595348358154e-01 -2.529498040676116943e-01 9.512409567832946777e-02 -1.585051417350769043e-01
-5.403151735663414001e-02 -1.630923897027969360e-01 -6.072845309972763062e-02 -2.749615013599395752e-01 -3.259929120540618896e-01 7.274663448333740234e-02 9.889245033264160156e-02 9.025959298014640808e-03 7.511040568351745605e-02 -2.110699266195297241e-01 1.623686105012893677e-01 2.858798485249280930e-03 -2.486541867256164551e-02 7.973523437976837158e-02 -7.832112163305282593e-02 4.415028393268585205e-01 -4.043679535388946533e-01 -5.275889858603477478e-02 1.001780331134796143e-01 1.441002190113067627e-01 6.105868890881538391e-02 -2.960012257099151611e-01 2.559789121150970459e-01 -3.276122733950614929e-02 -1.956903487443923950e-01 1.233038753271102905e-01 3.758767619729042053e-02 -9.506241977214813232e-02 1.272841244935989380e-01 -1.917570233345031738e-01 4.892106633633375168e-03 -1.148091927170753479e-01
-1.854884438216686249e-02 3.560444340109825134e-02 3.646867871284484863e-01 -1.731652915477752686e-01 -1.564341336488723755e-01 -7.530341297388076782e-02 1.429834514856338501e-01 2.736440598964691162e-01 -1.368525922298431396e-01 -1.236962452530860901e-01 -7.984293252229690552e-02 1.574196368455886841e-01 -2.405380010604858398e-01 -1.107250526547431946e-01 -1.262078285217285156e-01 2.241391539573669434e-01 -1.274314969778060913e-01 -1.307879667729139328e-02 -3.021104037761688232e-01 -1.460963636636734009e-01 2.845640182495117188e-01 7.642637193202972412e-02 4.587668180465698242e-02 -2.605335414409637451e-01 -3.358568251132965088e-01 4.597152024507522583e-02 1.428653448820114136e-01 -1.023810133337974548e-01 1.198797971010208130e-01 -7.493277639150619507e-02 1.647126823663711548e-01 1.723971664905548096e-01
-1.639661490917205811e-01 2.674566805362701416e-01 -1.173826158046722412e-01 -1.390090137720108032e-01 -2.227524966001510620e-01 -1.145220827311277390e-02 -2.765868231654167175e-02 -6.303652375936508179e-02 -1.186172217130661011e-01 6.635461747646331787e-02 -4.227707162499427795e-02 7.631640136241912842e-02 -6.146449130028486252e-03 4.623555243015289307e-01 5.521123483777046204e-02 1.810659095644950867e-02 -1.930577903985977173e-01 2.072230279445648193e-01 4.733188450336456299e-02 -2.087904959917068481e-01 1.277278661727905273e-01 8.606835268437862396e-03 4.128238856792449951e-01 -1.261515468358993530e-01 -1.615511626005172729e-01 2.905093505978584290e-02 1.603613048791885376e-01 1.809636801481246948e-01 -1.149457395076751709e-01 3.319442570209503174e-01 1.507391035556793213e-01 1.020760387182235718e-01
1.749534010887145996e-01 2.107085883617401123e-01 -7.594187557697296143e-02 1.052790582180023193e-01 -2.579343020915985107e-01 -2.166419774293899536e-01 -1.921534389257431030e-01 2.060997784137725830e-01 1.137065514922142029e-01 -3.363095223903656006e-01 1.560205966234207153e-01 -1.396204680204391479e-01 -5.581052973866462708e-02 -1.403941363096237183e-01 2.463423013687133789e-01 1.474513262510299683e-01 -2.512921988964080811e-01 -7.306019775569438934e-03 -1.396292820572853088e-03 -1.289784610271453857e-01 -5.710705881938338280e-04 -7.912937551736831665e-02 3.798774778842926025e-01 -1.610504649579524994e-02 -4.343439266085624695e-02 1.103466376662254333e-01 3.389588594436645508e-01 -1.129873171448707581e-01 1.417616158723831177e-01 -1.754116714000701904e-01 1.055798828601837158e-01 7.586674392223358154e-02
-9.317481517791748047e-02 -1.774714700877666473e-02 2.498538643121719360e-01 -2.874640524387359619e-01 -1.478218436241149902e-01 1.069165989756584167e-01 -7.183889299631118774e-02 -1.125688254833221436e-01 2.791022956371307373e-01 1.689699827693402767e-03 2.091918140649795532e-01 8.340890705585479736e-02 6.245661154389381409e-02 2.529899775981903076e-01 1.151925176382064819e-01 6.721171736717224121e-02 -3.382879197597503662e-01 3.685449063777923584e-02 4.227952659130096436e-02 1.024538949131965637e-01 3.175410330295562744e-01 6.490319967269897461e-02 3.145319819450378418e-01 -2.323806583881378174e-01 -1.595608443021774292e-01 2.766206860542297363e-01 1.077037118375301361e-02 2.044438868761062622e-01 1.452286392450332642e-01 7.211986184120178223e-02 8.895724266767501831e-02 -1.279066503047943115e-01
-1.407059431076049805e-01 1.885796785354614258e-01 -1.210856810212135315e-01 -1.624873131513595581e-01 -2.219928652048110962e-01 -2.084510624408721924e-01 -1.208312585949897766e-01 2.280130833387374878e-01 -8.066469430923461914e-02 1.313109546899795532e-01 2.442394848912954330e-03 1.439399421215057373e-01 -1.402777731418609619e-01 3.381543159484863281e-01 5.916547030210494995e-02 -2.817568182945251465e-02 -1.657101213932037354e-01 5.012388899922370911e-02 -1.515716910362243652e-01 -1.269896030426025391e-01 2.229207903146743774e-01 9.285119362175464630e-03 3.907520473003387451e-01 -2.260033488273620605e-01 -6.019058078527450562e-02 -2.359263971447944641e-02 9.714571386575698853e-02 1.133886352181434631e-02 -1.110713183879852295e-01 3.596837818622589111e-01 2.586757242679595947e-01 1.283478736877441406e-01
-1.625538021326065063e-01 1.910841614007949829e-01 -1.951902732253074646e-02 -8.280399441719055176e-02 1.958738826215267181e-02 -1.251738965511322021e-01 -2.142261341214179993e-02 -1.201479732990264893e-01 1.570128202438354492e-01 -3.372822701930999756e-02 2.926514744758605957e-01 1.992217600345611572e-01 -2.944109439849853516e-01 -1.654731109738349915e-02 5.579291656613349915e-02 1.065937876701354980e-01 -2.605266273021697998e-01 3.133234679698944092e-01 -1.843708567321300507e-02 -3.081278800964355469e-01 -4.284939914941787720e-02 -1.826800405979156494e-01 3.912798762321472168e-01 -3.071235716342926025e-01 -8.034197986125946045e-02 -4.643253609538078308e-02 1.243700236082077026e-01 6.203639507293701172e-02 -1.115067601203918457e-01 1.906809508800506592e-01 1.595897376537322998e-01 1.330058462917804718e-02
-1.135242655873298645e-01 2.239380776882171631e-01 -1.997574977576732635e-02 -1.369378715753555298e-01 -3.040322065353393555e-01 1.218996420502662659e-01 -5.817566439509391785e-02 1.937095522880554199e-01 -2.999933660030364990e-01 2.522382140159606934e-02 -4.977226257324218750e-02 1.780844628810882568e-01 -1.909650564193725586e-01 3.253512457013130188e-02 5.716889351606369019e-02 5.244691371917724609e-01 -3.003575801849365234e-01 -3.671508282423019409e-02 2.054579108953475952e-01 6.397500634193420410e-02 1.099240258336067200e-01 -7.902165502309799194e-02 1.416981369256973267e-01 -3.360836533829569817e-03 -2.133626192808151245e-01 1.530970335006713867e-01 2.871912531554698944e-02 5.547940731048583984e-02 -2.160947769880294800e-02 -5.492573603987693787e-02 2.716394662857055664e-01 -5.001398921012878418e-02
-5.577395856380462646e-02 6.023434549570083618e-02 -2.633681893348693848e-01 -4.034736454486846924e-01 -3.063914366066455841e-02 -2.027637660503387451e-01 9.175433963537216187e-02 1.258400976657867432e-01 -1.841703988611698151e-02 -3.461164534091949463e-01 2.257886230945587158e-01 7.574586570262908936e-02 -1.828667670488357544e-01 1.299957633018493652e-01 -1.032252982258796692e-01 1.026184260845184326e-01 5.620910227298736572e-02 -1.000281497836112976e-01 -5.977671593427658081e-02 4.011536389589309692e-02 -8.669508248567581177e-02 -8.517820388078689575e-02 1.208126246929168701e-01 -3.453592360019683838e-01 -8.225497603416442871e-02 4.438863322138786316e-02 1.679828166961669922e-01 2.984364032745361328e-01 3.214785456657409668e-01 -1.543615828268229961e-03 4.688152298331260681e-02 -2.187848538160324097e-01
4.844297841191291809e-02 -1.937255263328552246e-01 1.103585679084062576e-02 -7.448602467775344849e-02 -1.070467755198478699e-01 -1.698020547628402710e-01 9.132984280586242676e-02 -1.619741767644882202e-01 1.157055348157882690e-01 -1.246358454227447510e-01 1.664677858352661133e-01 1.810097843408584595e-01 -2.852860279381275177e-02 5.796382203698158264e-02 1.994718164205551147e-01 4.183368980884552002e-01 -3.006038963794708252e-01 1.715159863233566284e-01 1.994348615407943726e-01 9.760563075542449951e-02 3.610231578350067139e-01 3.734642174094915390e-03 1.192426458001136780e-01 -4.282505214214324951e-01 4.501744359731674194e-02 1.550203114748001099e-01 1.925223618745803833e-01 -6.033463403582572937e-02 -1.889809407293796539e-02 -3.431230410933494568e-02 -4.263323917984962463e-02 6.366679072380065918e-02
-9.863461554050445557e-02 -3.059233352541923523e-02 1.475411467254161835e-02 4.206005856394767761e-02 -3.181932568550109863e-01 -1.154512241482734680e-01 -1.076423972845077515e-01 5.267146602272987366e-02 1.360036879777908325e-01 -1.342278569936752319e-01 6.667236238718032837e-02 4.291484057903289795e-01 -1.872140020132064819e-01 3.537166714668273926e-01 1.080144420266151428e-01 2.371845245361328125e-01 -1.532863378524780273e-01 -6.208029016852378845e-02 6.685902923345565796e-02 -3.438673540949821472e-02 1.534319519996643066e-01 -1.307645142078399658e-01 2.745826840400695801e-01 -9.789876639842987061e-02 -2.007146924734115601e-01 4.515501111745834351e-02 2.605854161083698273e-02 2.952749133110046387e-01 1.120173782110214233e-01 1.238416284322738647e-01 1.619516760110855103e-01 2.495339512825012207e-01
5.216150358319282532e-02 1.336046010255813599e-01 -3.126698732376098633e-01 8.620459586381912231e-02 -2.602969110012054443e-01 -1.871107667684555054e-01 -1.226457729935646057e-01 8.203034847974777222e-02 -1.029597297310829163e-01 -3.834650814533233643e-01 2.986958064138889313e-02 -8.840596419759094715e-04 -5.142320878803730011e-03 3.010440766811370850e-01 -1.270911693572998047e-01 9.072539210319519043e-02 -3.602738678455352783e-01 -1.944440454244613647e-01 3.502808213233947754e-01 1.797404512763023376e-02 4.796348512172698975e-02 1.245457828044891357e-01 2.628794610500335693e-01 3.977683186531066895e-02 -2.153412252664566040e-02 1.149526312947273254e-01 2.238278985023498535e-01 1.667624861001968384e-01 -3.853197395801544189e-02 -3.309163078665733337e-02 -5.318897962570190430e-02 1.488952198997139931e-03
9.832955896854400635e-02 -1.157630980014801025e-01 -1.057529356330633163e-03 -1.763437390327453613e-01 -2.294646352529525757e-01 7.797378301620483398e-02 -2.109324783086776733e-01 4.225362092256546021e-02 3.493396937847137451e-01 -1.792132705450057983e-01 -2.323618344962596893e-02 1.417403966188430786e-01 1.589522361755371094e-01 6.251520663499832153e-02 -5.310541018843650818e-02 2.286283671855926514e-01 -1.858363300561904907e-01 1.759566515684127808e-01 2.254308611154556274e-01 2.275081127882003784e-01 4.412659257650375366e-02 -3.346064388751983643e-01 2.122160196304321289e-01 -3.856215775012969971e-01 -1.139671579003334045e-01 -6.622921209782361984e-03 1.782479584217071533e-01 -1.545614562928676605e-02 2.012103646993637085e-01 1.148079633712768555e-01 8.490177989006042480e-02 -1.129096280783414841e-02
-1.395652890205383301e-01 3.398497402667999268e-01 4.029863979667425156e-03 -9.668800048530101776e-03 -2.327409982681274414e-01 -2.455062419176101685e-01 -9.449031949043273926e-02 4.586681723594665527e-02 -7.954556494951248169e-02 -3.661323785781860352e-01 2.264797091484069824e-01 -2.473848499357700348e-02 -1.058658510446548462e-01 3.744994401931762695e-01 1.394661813974380493e-01 8.015215396881103516e-02 -1.698487251996994019e-02 3.189676254987716675e-02 -8.572566509246826172e-02 1.151121184229850769e-01 7.435969263315200806e-02 -1.232537031173706055e-01 -1.328861266374588013e-01 -1.211494803428649902e-01 -7.642398029565811157e-02 3.390585780143737793e-01 2.596045732498168945e-01 -1.684506833553314209e-01 6.749527156352996826e-02 -2.116131484508514404e-01 1.249138042330741882e-01 -1.155375838279724121e-01
5.550492554903030396e-03 -3.303335979580879211e-02 1.518558710813522339e-02 1.428307592868804932e-02 -1.745508462190628052e-01 -2.736659049987792969e-01 -3.908089175820350647e-02 -1.019748970866203308e-01 -7.429878693073987961e-03 -1.104571297764778137e-02 1.752785593271255493e-01 1.872861981391906738e-01 -3.010923266410827637e-01 -1.383355259895324707e-01 5.636962130665779114e-02 1.092942133545875549e-01 -3.980095088481903076e-01 2.657946944236755371e-01 7.691682130098342896e-02 -1.554393917322158813e-01 3.545201569795608521e-02 3.144498448818922043e-03 2.703956067562103271e-01 -3.670440018177032471e-01 -1.150005124509334564e-02 -3.623912483453750610e-02 7.622688263654708862e-02 -2.118869125843048096e-01 -2.287975996732711792e-01 2.024344503879547119e-01 2.493050694465637207e-01 -1.199713721871376038e-01
1.794589916244149208e-03 1.307541131973266602e-01 2.746780216693878174e-01 -1.517871767282485962e-02 -2.007463425397872925e-01 -9.610745310783386230e-02 2.263456284999847412e-01 -5.847964435815811157e-02 -2.114212214946746826e-01 -1.471209377050399780e-01 1.972347050905227661e-01 -1.280493885278701782e-01 -3.123592436313629150e-01 3.388092517852783203e-01 1.664476543664932251e-01 1.401886940002441406e-01 -2.327816039323806763e-01 1.326462477445602417e-01 8.170621842145919800e-02 7.409378141164779663e-02 1.055259630084037781e-01 -1.875145733356475830e-01 5.508159473538398743e-02 -1.526104360818862915e-01 6.179320439696311951e-02 1.816996186971664429e-01 1.048676297068595886e-01 7.523607462644577026e-02 -2.965132892131805420e-01 -2.530283629894256592e-01 5.405826494097709656e-02 -2.382184863090515137e-01
2.485414594411849976e-02 4.029762744903564453e-02 -2.505866577848792076e-03 -2.259802632033824921e-02 -2.124907821416854858e-01 3.127905428409576416e-01 -1.192299127578735352e-01 1.977189332246780396e-01 6.643469631671905518e-02 -4.530923366546630859e-01 9.636282920837402344e-02 -2.485577249899506569e-03 -7.622475177049636841e-02 -5.023963749408721924e-02 -1.199701279401779175e-01 1.712556332349777222e-01 -3.079121112823486328e-01 1.780276894569396973e-01 1.424755752086639404e-01 4.933999478816986084e-02 3.757861554622650146e-01 2.696495736017823219e-03 2.956973910331726074e-01 1.589767485857009888e-01 -1.992524713277816772e-01 -2.763369865715503693e-02 7.721450179815292358e-02 1.823007166385650635e-01 3.506565466523170471e-03 2.146569043397903442e-01 -8.948644623160362244e-03 2.979447320103645325e-02
-8.101012557744979858e-02 3.624919056892395020e-02 2.228319942951202393e-01 -1.626919358968734741e-01 -3.453893214464187622e-02 -2.259691245853900909e-02 1.142700985074043274e-01 6.574914604425430298e-02 1.848441213369369507e-01 -2.816315293312072754e-01 1.691044867038726807e-01 1.562981754541397095e-01 -4.539011418819427490e-02 -4.811277147382497787e-03 1.208948642015457153e-01 1.206001043319702148e-01 -6.887798309326171875e-01 -1.354692429304122925e-01 1.077947244048118591e-01 -7.356011774390935898e-03 2.151008546352386475e-01 1.517434697598218918e-02 1.391347199678421021e-01 -7.213588804006576538e-02 5.916248541325330734e-03 1.020724475383758545e-01 -1.110832300037145615e-02 1.333449482917785645e-01 1.013074517250061035e-01 2.176475152373313904e-02 1.965908408164978027e-01 2.142825424671173096e-01
1.601554006338119507e-01 2.314065955579280853e-02 2.064180374145507812e-01 -3.554117977619171143e-01 -6.403589248657226562e-02 2.994603710249066353e-03 9.747227281332015991e-02 -3.933492675423622131e-02 2.893866002559661865e-01 -2.423952221870422363e-01 -4.473055154085159302e-02 -1.981866173446178436e-02 1.727156899869441986e-02 1.720187216997146606e-01 -2.973663248121738434e-02 2.207827419042587280e-01 -4.519971907138824463e-01 -1.199110001325607300e-01 1.394578665494918823e-01 -3.473313897848129272e-02 1.027513965964317322e-01 -3.815588355064392090e-02 2.381656020879745483e-01 -6.569603830575942993e-02 -2.196372747421264648e-01 2.927199006080627441e-01 9.296989440917968750e-02 -5.652965977787971497e-02 1.788121908903121948e-01 1.168513968586921692e-01 -2.241126149892807007e-01 1.063627824187278748e-01
-3.671332821249961853e-02 1.560463607311248779e-01 1.652946472167968750e-01 -1.169217154383659363e-01 -9.796594828367233276e-02 -2.667243480682373047e-01 -3.484044596552848816e-02 4.190405085682868958e-02 2.148477137088775635e-01 -2.491324841976165771e-01 -2.518462203443050385e-02 1.935241073369979858e-01 3.303058445453643799e-01 2.416327744722366333e-01 -1.370621621608734131e-01 4.174245297908782959e-01 -1.216322034597396851e-01 -7.085805386304855347e-02 -1.597683578729629517e-01 -2.232510969042778015e-02 -4.920763894915580750e-02 1.805775910615921021e-01 2.726240828633308411e-02 -1.264192909002304077e-01 -2.125176787376403809e-01 -1.849512010812759399e-01 1.209039166569709778e-01 -1.964803338050842285e-01 2.210083454847335815e-01 -9.573169052600860596e-02 3.721513971686363220e-02 2.306254357099533081e-01
-1.400981396436691284e-01 8.849284797906875610e-02 1.169591248035430908e-01 -3.402011003345251083e-03 -2.692457735538482666e-01 -1.306608617305755615e-01 5.976281687617301941e-02 1.557893306016921997e-01 -1.819700188934803009e-02 -1.628605127334594727e-01 2.400446869432926178e-02 1.364770531654357910e-01 -7.765670865774154663e-02 -2.404552251100540161e-01 -1.191239282488822937e-01 2.487325668334960938e-01 -2.608007490634918213e-01 9.075684100389480591e-02 -4.898151755332946777e-02 -5.497081279754638672e-01 5.116789042949676514e-02 6.293044984340667725e-02 1.221164241433143616e-01 -1.651175171136856079e-01 -9.846379607915878296e-02 3.699825108051300049e-01 1.928253844380378723e-02 7.952991873025894165e-02 -1.885329186916351318e-01 -8.144509047269821167e-02 1.403588354587554932e-01 -1.036068350076675415e-01
6.735887378454208374e-02 -6.483405362814664841e-03 -3.023369982838630676e-02 -4.111612439155578613e-01 -3.037213981151580811e-01 -3.633596003055572510e-02 -9.480064362287521362e-02 2.765771746635437012e-02 3.449197709560394287e-01 -2.349279820919036865e-01 -1.914700418710708618e-01 -1.278915554285049438e-01 1.584380269050598145e-01 1.686669737100601196e-01 3.196192681789398193e-01 1.849247515201568604e-01 -1.242174506187438965e-01 1.148608475923538208e-01 -1.455080807209014893e-01 -2.767181694507598877e-01 -9.986581280827522278e-04 1.423739194869995117e-01 6.864647567272186279e-02 -1.322731077671051025e-01 -9.691880643367767334e-02 -2.516404539346694946e-02 2.863947153091430664e-01 -2.795017696917057037e-02 -5.168250203132629395e-02 -6.427868455648422241e-02 1.825504601001739502e-01 5.697403848171234131e-02
-1.336315572261810303e-01 2.475116550922393799e-01 5.878350138664245605e-02 2.649442479014396667e-02 -2.305222749710083008e-01 -2.162716686725616455e-01 -2.183998227119445801e-01 -1.101829335093498230e-01 2.945506870746612549e-01 -1.504224631935358047e-02 1.304510049521923065e-02 3.069450706243515015e-02 -3.156970441341400146e-01 -2.683142200112342834e-02 1.814038679003715515e-02 3.393792808055877686e-01 -3.931230306625366211e-01 1.149230822920799255e-01 8.216923475265502930e-02 -1.096122432500123978e-02 1.104429140686988831e-01 -5.764341354370117188e-02 2.369327843189239502e-01 -8.995295315980911255e-02 -2.098714560270309448e-01 9.535190463066101074e-02 -1.823946684598922729e-01 5.329070985317230225e-02 -2.776176035404205322e-01 9.378906339406967163e-02 9.850502014160156250e-02 -1.174260899424552917e-01
-1.966261565685272217e-01 1.445404589176177979e-01 1.631232351064682007e-01 -6.999406963586807251e-02 -3.116032183170318604e-01 -2.371997833251953125e-01 -1.348020732402801514e-01 -1.583240479230880737e-01 2.883670926094055176e-01 -1.450177282094955444e-01 1.251444667577743530e-01 2.172309607267379761e-01 -1.711483448743820190e-01 2.287506312131881714e-01 2.365130372345447540e-02 -6.702019274234771729e-02 -9.550866484642028809e-02 3.724537044763565063e-02 -3.919251263141632080e-02 1.065554097294807434e-01 3.224235773086547852e-01 -2.048499435186386108e-01 3.869233727455139160e-01 -2.112181782722473145e-01 -1.434293538331985474e-01 -1.115415319800376892e-01 -1.319621652364730835e-01 -1.010070517659187317e-01 -1.360356658697128296e-01 7.903963327407836914e-02 6.557030230760574341e-02 -7.286084443330764771e-02
-3.573183417320251465e-01 8.212042599916458130e-02 1.589765399694442749e-01 -1.826759129762649536e-01 -8.183155208826065063e-02 -2.075451612472534180e-01 -1.302798092365264893e-01 -5.439566448330879211e-03 7.149774581193923950e-02 -2.195639610290527344e-01 -3.333635255694389343e-02 1.611987799406051636e-01 5.282933264970779419e-02 3.495695590972900391e-01 5.325592681765556335e-02 1.586071550846099854e-01 -3.847239315509796143e-01 -8.183954656124114990e-02 1.331955492496490479e-01 -1.274884212762117386e-02 3.700067698955535889e-01 -8.196452632546424866e-03 2.722308933734893799e-01 -1.422445923089981079e-01 -1.133148372173309326e-01 1.024302989244461060e-01 -1.217207461595535278e-01 6.379965692758560181e-02 6.060362979769706726e-02 1.608896702527999878e-01 -3.439811989665031433e-02 -1.728408336639404297e-01
1.328344345092773438e-01 3.310198187828063965e-01 7.282595336437225342e-02 -1.006868332624435425e-01 3.060967288911342621e-02 -3.537754416465759277e-01 -3.512475639581680298e-02 2.684033215045928955e-01 -1.018963679671287537e-01 -1.044685244560241699e-01 2.832763493061065674e-01 -1.170158460736274719e-01 2.511027455329895020e-01 1.559127569198608398e-01 5.604631453752517700e-02 1.102810576558113098e-01 -1.783463060855865479e-01 -6.872818619012832642e-02 -1.462704986333847046e-01 1.334300637245178223e-01 1.327137276530265808e-02 8.552035689353942871e-02 2.137955874204635620e-01 -3.120291829109191895e-01 -1.413143333047628403e-02 -8.121667802333831787e-02 1.414106339216232300e-01 9.661495685577392578e-02 1.328106522560119629e-01 1.626363247632980347e-01 3.176848292350769043e-01 1.806703954935073853e-01
-4.553956165909767151e-02 1.060007214546203613e-01 -2.210901817306876183e-03 -3.546242117881774902e-01 -2.767220437526702881e-01 1.615068688988685608e-02 -2.204647511243820190e-01 -9.649761766195297241e-02 7.580118626356124878e-02 -1.278550475835800171e-01 2.457509338855743408e-01 1.571867913007736206e-01 -1.380419284105300903e-01 5.811244249343872070e-02 2.112399637699127197e-01 3.021915256977081299e-02 -4.227153956890106201e-01 1.774085909128189087e-01 8.482135832309722900e-02 -1.451635509729385376e-01 -5.365737900137901306e-02 -1.089346706867218018e-01 4.321668744087219238e-01 -3.721320629119873047e-02 -9.233143925666809082e-02 1.194819528609514236e-02 -4.108975827693939209e-02 2.217790111899375916e-03 1.343476176261901855e-01 2.113971263170242310e-01 -1.289534568786621094e-01 1.412655562162399292e-01
-2.319741994142532349e-01 2.618090808391571045e-01 1.108346730470657349e-01 -5.687583610415458679e-02 -3.748998641967773438e-01 2.767152190208435059e-01 -4.171934351325035095e-02 1.234210431575775146e-01 2.079754471778869629e-01 -3.699860274791717529e-01 2.002859674394130707e-02 -5.996786430478096008e-02 2.238110154867172241e-01 1.746806502342224121e-01 -1.004852131009101868e-01 4.382610693573951721e-02 -1.949965208768844604e-01 1.277849674224853516e-01 1.711242794990539551e-01 -9.384682774543762207e-02 -9.978791698813438416e-03 -2.288378924131393433e-01 -8.801526576280593872e-02 -2.593257725238800049e-01 -1.387782953679561615e-02 -5.969702731817960739e-03 2.383794635534286499e-01 -5.785768106579780579e-02 6.624952703714370728e-02 2.179328119382262230e-03 2.502919435501098633e-01 6.261310726404190063e-02
1.222377717494964600e-01 3.957266211509704590e-01 2.629019916057586670e-01 -4.854206740856170654e-02 -2.210080176591873169e-01 -1.155598163604736328e-01 1.311510149389505386e-02 1.033183783292770386e-01 -2.362803928554058075e-02 -3.671626374125480652e-02 2.512183971703052521e-02 1.275850534439086914e-01 -2.577388584613800049e-01 2.740599215030670166e-01 3.339969813823699951e-01 6.769214756786823273e-03 -1.346408575773239136e-02 1.574592441320419312e-01 1.876673102378845215e-01 -1.151916533708572388e-01 9.634868055582046509e-02 -1.456086523830890656e-02 1.660992354154586792e-01 -2.418117076158523560e-01 -2.607724666595458984e-01 -2.460550963878631592e-01 8.970031887292861938e-02 1.428282111883163452e-01 9.178069978952407837e-02 -1.508127748966217041e-01 1.918700635433197021e-01 -1.341349780559539795e-01
1.763140261173248291e-01 1.738502830266952515e-01 -6.145956367254257202e-02 -3.905536606907844543e-02 -6.808530539274215698e-02 -2.254178971052169800e-01 -2.344176620244979858e-01 3.414001762866973877e-01 6.162614002823829651e-02 -1.805694550275802612e-01 3.922365009784698486e-01 -9.183504432439804077e-02 2.138379067182540894e-01 6.016214564442634583e-02 1.183783486485481262e-01 3.296830952167510986e-01 -7.044606655836105347e-02 5.742122605443000793e-02 1.125038601458072662e-02 -5.693530663847923279e-02 -9.894534945487976074e-02 1.310138553380966187e-01 1.573876142501831055e-01 -2.886570692062377930e-01 -5.363492667675018311e-02 -1.004205793142318726e-01 2.241033762693405151e-01 -1.016505584120750427e-01 -2.426840364933013916e-01 1.349473744630813599e-01 1.718349158763885498e-01 9.417634457349777222e-02
-2.267329841852188110e-01 3.438267111778259277e-02 2.703413739800453186e-02 -2.650103271007537842e-01 -1.470343619585037231e-01 -1.270095705986022949e-01 5.579517036676406860e-02 9.723058342933654785e-02 -2.284109890460968018e-01 -2.565817534923553467e-01 3.492864668369293213e-01 -3.142640367150306702e-02 -1.814246326684951782e-01 5.529541894793510437e-02 3.755671158432960510e-02 2.044396847486495972e-01 -1.397039890289306641e-01 -2.801523916423320770e-02 -9.254696965217590332e-02 1.340212672948837280e-01 5.844535306096076965e-02 -1.405340880155563354e-01 2.455953657627105713e-01 -1.183908954262733459e-01 -2.199857681989669800e-01 6.809967756271362305e-02 8.538562059402465820e-02 -1.537066251039505005e-01 -2.438145875930786133e-01 -4.326090812683105469e-01 -3.871232271194458008e-02 -1.720108687877655029e-01
5.050248652696609497e-02 -1.269644498825073242e-01 -1.503384672105312347e-02 -1.573625057935714722e-01 -2.763273566961288452e-02 1.314130984246730804e-02 1.172461137175559998e-01 3.604821860790252686e-02 -1.359637528657913208e-01 -3.704945147037506104e-01 3.855951875448226929e-02 3.408007323741912842e-02 -8.083806931972503662e-02 -6.070392206311225891e-02 6.094040349125862122e-02 9.821408987045288086e-02 -4.233183264732360840e-01 4.584163427352905273e-02 -1.744162589311599731e-01 -2.896095514297485352e-01 1.225407328456640244e-02 6.205528229475021362e-02 1.528258770704269409e-01 -3.656584024429321289e-01 -4.328341782093048096e-02 3.215937018394470215e-01 2.747517228126525879e-01 2.107422500848770142e-01 -2.323425374925136566e-02 -3.122485429048538208e-02 2.333564162254333496e-01 1.433663219213485718e-01
-1.468537002801895142e-01 1.647380180656909943e-02 3.317163139581680298e-02 1.652778983116149902e-01 -2.348804622888565063e-01 7.394595444202423096e-02 -1.334897875785827637e-01 1.207845211029052734e-01 1.997375637292861938e-01 -1.220968291163444519e-01 7.575860619544982910e-02 1.214185431599617004e-01 1.264754682779312134e-01 3.540767431259155273e-01 1.517779380083084106e-01 1.522681266069412231e-01 -2.067660838365554810e-01 -4.107098281383514404e-02 1.152181476354598999e-01 -8.520113676786422729e-02 1.702334433794021606e-01 -4.102692306041717529e-01 3.494901359081268311e-01 -2.541400492191314697e-01 1.917902939021587372e-02 -2.344463206827640533e-02 1.398790031671524048e-01 -9.369530528783798218e-02 -2.082610428333282471e-01 1.892433315515518188e-01 2.707021869719028473e-02 -1.887904256582260132e-01
-1.209809854626655579e-01 3.130343556404113770e-01 5.225435644388198853e-02 -1.250287741422653198e-01 -6.419442594051361084e-02 1.373095512390136719e-01 -1.138404980301856995e-01 -4.563766345381736755e-02 -5.796764045953750610e-02 -2.027548998594284058e-01 1.082270741462707520e-01 1.409331858158111572e-01 -2.045622020959854126e-01 4.990466237068176270e-01 -5.304004624485969543e-02 3.099652826786041260e-01 -3.338363766670227051e-01 1.732397228479385376e-01 -1.051331609487533569e-01 -1.641574054956436157e-01 -6.812021136283874512e-02 -1.639920473098754883e-02 -3.788304328918457031e-02 -2.436383813619613647e-01 -3.303274884819984436e-02 -8.821842074394226074e-02 -9.575445950031280518e-02 2.000830173492431641e-01 -7.798171788454055786e-02 2.334567010402679443e-01 -3.351863846182823181e-02 1.473716646432876587e-02
2.700888738036155701e-02 -4.725728929042816162e-02 1.430374830961227417e-01 -1.309053301811218262e-01 -2.571671083569526672e-02 -1.810628324747085571e-01 1.228010058403015137e-01 -2.167885750532150269e-02 7.069794088602066040e-02 -3.327529430389404297e-01 1.326233893632888794e-01 5.917301028966903687e-02 1.711228936910629272e-01 1.943774670362472534e-01 -2.973113656044006348e-01 4.736668244004249573e-02 -1.368667632341384888e-01 2.415379136800765991e-02 3.993840813636779785e-01 2.021692097187042236e-01 -1.432884782552719116e-01 6.387494504451751709e-02 1.510088294744491577e-01 -3.577314615249633789e-01 2.308087497949600220e-01 4.247985780239105225e-02 7.944516092538833618e-02 -1.708305925130844116e-01 -7.658492773771286011e-02 1.450015455484390259e-01 2.776407301425933838e-01 1.621719300746917725e-01
2.599127963185310364e-02 -1.035876497626304626e-01 1.930658966302871704e-01 -5.922413989901542664e-02 -1.913250237703323364e-02 -5.516539514064788818e-02 -2.751129567623138428e-01 -1.825722283683717251e-03 -1.008952409029006958e-01 -1.507998108863830566e-01 1.555790603160858154e-01 2.377182692289352417e-01 4.956175759434700012e-02 6.146846413612365723e-01 9.309652447700500488e-02 3.568885028362274170e-01 -1.867491453886032104e-01 1.214783564209938049e-01 -6.141925603151321411e-02 -1.036063879728317261e-01 1.568277776241302490e-01 -1.684285998344421387e-01 2.453056573867797852e-01 -1.277208477258682251e-01 6.744333542883396149e-03 -6.074381247162818909e-02 -3.497215732932090759e-02 -5.835683271288871765e-02 -7.421842962503433228e-02 4.884122684597969055e-02 8.935223519802093506e-02 1.446240842342376709e-01
-1.473828405141830444e-01 2.588874399662017822e-01 2.093632966279983521e-01 -2.300114035606384277e-01 -9.619937092065811157e-02 -1.057718619704246521e-01 -1.593622416257858276e-01 2.004586756229400635e-01 -1.050895638763904572e-02 -5.219863653182983398e-01 -7.796866446733474731e-02 -9.325988590717315674e-03 -1.428419351577758789e-01 -2.468680292367935181e-01 6.137578561902046204e-02 2.913935780525207520e-01 -1.192428078502416611e-02 2.994245477020740509e-02 -3.814155608415603638e-02 -2.733770012855529785e-01 -9.764632582664489746e-02 -1.484327763319015503e-01 1.617168784141540527e-01 -2.402678318321704865e-02 6.409075111150741577e-02 5.520150437951087952e-02 1.237314268946647644e-01 -9.778357297182083130e-02 -3.109333813190460205e-01 3.736580535769462585e-02 3.232113271951675415e-02 -1.142482683062553406e-01
4.446326568722724915e-02 1.711483299732208252e-01 2.339585870504379272e-01 -2.055334597826004028e-01 -9.193142503499984741e-02 -2.050227671861648560e-01 -2.448968030512332916e-02 -9.879702329635620117e-02 -1.029042601585388184e-01 1.044116243720054626e-01 -1.669357419013977051e-01 1.591619998216629028e-01 1.206340938806533813e-01 1.241281554102897644e-01 -2.291846275329589844e-02 3.397198319435119629e-01 -4.213614761829376221e-01 -1.680101156234741211e-01 1.784780248999595642e-02 -1.902996748685836792e-01 1.943865865468978882e-01 -1.612667292356491089e-01 1.600015908479690552e-01 -2.253246009349822998e-01 5.442394316196441650e-02 -3.677783161401748657e-02 1.554545015096664429e-01 1.363650262355804443e-01 -3.291036700829863548e-04 2.935749292373657227e-01 2.242067158222198486e-01 -1.559378355741500854e-01
1.135319098830223083e-01 1.913660913705825806e-01 -1.294119954109191895e-01 8.158739656209945679e-02 -1.464515924453735352e-01 -2.537222504615783691e-01 6.374301761388778687e-02 2.688452601432800293e-01 -1.885787546634674072e-01 -1.314154118299484253e-01 2.844038903713226318e-01 -9.711489081382751465e-02 3.557251989841461182e-01 1.414502114057540894e-01 1.323359608650207520e-01 1.154533252120018005e-01 -2.003943920135498047e-02 1.045184880495071411e-01 3.135791420936584473e-01 -6.192746013402938843e-02 3.604724630713462830e-02 1.526200175285339355e-01 2.215934246778488159e-01 -3.024689257144927979e-01 -9.613073617219924927e-02 -2.082557603716850281e-02 2.665501236915588379e-01 2.278062105178833008e-01 -8.778074383735656738e-02 6.013271212577819824e-02 1.391322314739227295e-01 4.906301572918891907e-02
-1.684275418519973755e-01 -2.608788311481475830e-01 -4.742352664470672607e-02 -3.953832387924194336e-01 -2.135426998138427734e-01 -2.731686644256114960e-02 -3.620725870132446289e-02 -1.507826596498489380e-01 1.569867581129074097e-01 -7.268475741147994995e-02 1.743227243423461914e-01 1.618733704090118408e-01 -3.482428193092346191e-02 1.721727848052978516e-01 -1.574738621711730957e-01 3.642045259475708008e-01 -3.062136769294738770e-01 9.722874313592910767e-02 1.160190701484680176e-01 8.290740847587585449e-02 2.660500705242156982e-01 -2.058671116828918457e-01 1.625305414199829102e-01 -1.087957024574279785e-01 -1.505015492439270020e-01 1.903078109025955200e-01 -2.499205432832241058e-02 -8.393384516239166260e-02 1.324229091405868530e-01 -1.165803447365760803e-01 1.340088993310928345e-01 -9.587839245796203613e-02
-3.023104965686798096e-01 9.825493395328521729e-02 2.604833245277404785e-01 -1.304908394813537598e-01 1.467639207839965820e-01 -8.626925945281982422e-02 -2.308050356805324554e-02 6.530056148767471313e-02 -6.790037453174591064e-02 -2.269555479288101196e-01 -6.593897938728332520e-02 5.441032350063323975e-02 -1.439575105905532837e-02 1.617114990949630737e-02 5.167061462998390198e-04 4.886449575424194336e-01 -2.789375185966491699e-02 1.680464595556259155e-01 7.897798717021942139e-02 2.092207036912441254e-02 1.821639388799667358e-01 3.026686310768127441e-01 1.362188607454299927e-01 -3.584870398044586182e-01 -2.275743186473846436e-01 1.095577701926231384e-01 2.079111188650131226e-01 5.777112022042274475e-02 9.647461026906967163e-02 -1.491594761610031128e-01 -3.631685301661491394e-02 1.638276129961013794e-01
-3.472912013530731201e-01 3.213534355163574219e-01 5.081185698509216309e-02 6.349101662635803223e-02 -3.488507270812988281e-01 2.834642119705677032e-02 1.266446411609649658e-01 1.047124117612838745e-01 3.581167161464691162e-01 -1.053317114710807800e-01 1.277416497468948364e-01 1.550735235214233398e-01 2.160903997719287872e-02 4.213241934776306152e-01 2.166806608438491821e-01 -2.500209584832191467e-02 -2.431224435567855835e-01 7.079637050628662109e-02 1.752750761806964874e-02 -1.919282227754592896e-01 7.424442470073699951e-02 -1.235255077481269836e-01 1.459680646657943726e-01 9.301020205020904541e-02 -1.565179377794265747e-01 1.186254024505615234e-01 -2.307892590761184692e-02 3.675612434744834900e-02 -1.531262509524822235e-02 6.595081090927124023e-02 1.317252814769744873e-01 -1.891081407666206360e-02
-2.573814690113067627e-01 2.592243850231170654e-01 6.002601236104965210e-02 -1.836144328117370605e-01 -4.550397396087646484e-02 -2.098141908645629883e-01 -8.266605436801910400e-02 8.097687363624572754e-02 -1.425592135637998581e-02 -6.408929824829101562e-02 -3.180988878011703491e-02 2.650403976440429688e-01 1.310900412499904633e-02 4.565607011318206787e-01 -5.713000148534774780e-02 6.596637517213821411e-02 -4.049780964851379395e-01 -1.846909821033477783e-01 1.464971713721752167e-02 1.444030366837978363e-02 2.706822752952575684e-01 -7.239753007888793945e-02 2.867575585842132568e-01 -3.866604343056678772e-02 -1.682901829481124878e-01 1.304717510938644409e-01 -4.321516607888042927e-04 -1.169694140553474426e-01 -5.521502811461687088e-03 1.813539415597915649e-01 9.529164060950279236e-03 -1.585535109043121338e-01
-2.010680884122848511e-01 1.634244620800018311e-01 -1.791041493415832520e-01 -1.722159534692764282e-01 1.208694428205490112e-01 -1.419049948453903198e-01 4.988167062401771545e-02 -1.637349650263786316e-02 1.167603135108947754e-01 6.500398367643356323e-02 1.956933438777923584e-01 3.101415336132049561e-01 -7.313298527151346207e-03 2.063957452774047852e-01 -1.625311672687530518e-01 9.365022927522659302e-02 -2.927435636520385742e-01 1.994873136281967163e-01 4.256743704900145531e-05 -3.524341285228729248e-01 -5.944307148456573486e-02 9.648482315242290497e-03 4.717811048030853271e-01 -2.300337404012680054e-01 -2.969118766486644745e-02 8.566606789827346802e-02 6.284822523593902588e-02 1.004445776343345642e-01 -1.303273290395736694e-01 1.644199192523956299e-01 7.390236854553222656e-02 5.366574227809906006e-02
1.324568986892700195e-01 -1.542705204337835312e-02 1.227346062660217285e-01 -9.719615429639816284e-02 -2.809850275516510010e-01 -2.951516807079315186e-01 6.967721134424209595e-02 1.778693795204162598e-01 4.433262348175048828e-02 -1.362062543630599976e-01 -2.269700542092323303e-02 -2.014784663915634155e-01 -7.896838337182998657e-02 2.004095762968063354e-01 -3.792392462491989136e-02 2.026705592870712280e-01 2.171797305345535278e-01 -5.012740567326545715e-02 3.687248826026916504e-01 7.712920010089874268e-02 5.135836824774742126e-02 -1.184740215539932251e-01 2.950532436370849609e-01 -3.827476203441619873e-01 -5.632159858942031860e-02 5.560438334941864014e-02 2.892216742038726807e-01 1.888025552034378052e-01 9.635714441537857056e-02 3.749341471120715141e-03 -3.612827882170677185e-02 1.631892919540405273e-01
4.969962686300277710e-02 4.406461417675018311e-01 1.783985495567321777e-01 -8.873412013053894043e-02 8.045832812786102295e-02 -1.812922656536102295e-01 -2.058009803295135498e-01 1.919554620981216431e-01 1.000952720642089844e-01 -4.143397212028503418e-01 1.869566738605499268e-01 2.599714882671833038e-02 -2.495851665735244751e-01 -3.169792145490646362e-02 1.306405514478683472e-01 -1.076201498508453369e-01 -1.193942204117774963e-01 1.030227467417716980e-01 1.634805500507354736e-01 -2.344728410243988037e-01 1.290981471538543701e-01 -1.769173890352249146e-01 1.265878323465585709e-02 -1.293402165174484253e-01 -2.017108798027038574e-01 -1.154877990484237671e-01 2.351082116365432739e-01 -3.369390964508056641e-02 -1.161637082695960999e-01 -5.035318434238433838e-02 1.918667703866958618e-01 -3.380320966243743896e-02
1.762166470289230347e-01 2.651130557060241699e-01 1.428242325782775879e-01 2.647774480283260345e-02 -5.929677281528711319e-03 -3.195611536502838135e-01 8.690788596868515015e-02 1.663916409015655518e-01 2.279571816325187683e-02 -3.618507087230682373e-01 1.500822752714157104e-01 -1.062561869621276855e-01 6.063435226678848267e-02 2.054189145565032959e-01 -2.231380790472030640e-01 -7.262247800827026367e-02 -2.216036319732666016e-01 1.356929689645767212e-01 1.283919662237167358e-01 -6.711982935667037964e-02 -2.111736983060836792e-01 3.531491756439208984e-02 -2.307600574567914009e-03 -2.688534557819366455e-01 -1.339388824999332428e-02 7.731743156909942627e-02 3.703447282314300537e-01 1.630599647760391235e-01 -9.373997151851654053e-02 -1.616591811180114746e-01 2.491230219602584839e-01 -2.090512774884700775e-02
-1.514773815870285034e-01 3.098174035549163818e-01 3.004832565784454346e-02 -5.677968263626098633e-02 -1.264150887727737427e-01 2.233796566724777222e-01 2.252015918493270874e-01 2.197627574205398560e-01 1.343755275011062622e-01 -2.600502669811248779e-01 2.763623595237731934e-01 -1.347452700138092041e-01 3.533736243844032288e-02 3.237735331058502197e-01 -1.281539350748062134e-01 2.858756780624389648e-01 -1.036891341209411621e-01 6.630150228738784790e-02 2.078695744276046753e-01 -2.152464538812637329e-02 6.478548794984817505e-02 -6.848937273025512695e-02 3.251691535115242004e-02 -2.463966310024261475e-01 1.506519876420497894e-02 1.916252076625823975e-01 1.147939413785934448e-01 -2.046716660261154175e-01 2.273950874805450439e-01 -6.518229097127914429e-02 1.290685832500457764e-01 1.830314546823501587e-01
-3.173877596855163574e-01 6.433105561882257462e-03 2.779982686042785645e-01 -1.892685592174530029e-01 -2.974439412355422974e-02 -1.799092143774032593e-01 -8.479667454957962036e-02 -1.235927790403366089e-01 -7.980570080690085888e-04 -1.578962802886962891e-01 1.740204542875289917e-01 6.812501698732376099e-02 1.020980924367904663e-01 2.887563407421112061e-01 -8.619231171905994415e-03 -1.095309387892484665e-02 -3.348183035850524902e-01 -1.291530672460794449e-02 1.913873851299285889e-01 2.214170061051845551e-02 3.216144740581512451e-01 -8.750469237565994263e-02 3.649156391620635986e-01 -1.749237775802612305e-01 -1.706723868846893311e-01 7.302723079919815063e-02 -9.351634234189987183e-02 -6.531377881765365601e-02 7.345873117446899414e-02 2.419430166482925415e-01 5.710703879594802856e-02 -1.939963698387145996e-01
-3.050997853279113770e-01 2.949315607547760010e-01 -4.719979688525199890e-02 -7.169339805841445923e-02 9.988320618867874146e-02 -5.283796787261962891e-02 1.284993439912796021e-01 6.399856507778167725e-02 1.405485123395919800e-01 -2.753641307353973389e-01 1.643013395369052887e-02 -8.980040252208709717e-02 1.163987144827842712e-01 1.086174696683883667e-01 -2.507024705410003662e-01 2.361682206392288208e-01 -1.350942403078079224e-01 1.917854137718677521e-02 2.700244784355163574e-01 7.793436944484710693e-02 -1.849232614040374756e-01 -1.403414309024810791e-01 2.467468380928039551e-01 -1.340948790311813354e-01 -7.268299907445907593e-02 3.069906830787658691e-01 3.442312180995941162e-01 -4.650102555751800537e-02 2.669361829757690430e-01 6.212332099676132202e-02 5.615376308560371399e-02 -4.984268546104431152e-02
1.422257255762815475e-02 1.892178356647491455e-01 2.701867818832397461e-01 -2.228477448225021362e-01 5.966708809137344360e-02 -2.355636209249496460e-01 -1.643247753381729126e-01 1.302642077207565308e-01 2.742060720920562744e-01 -1.456328928470611572e-01 1.112206205725669861e-01 -3.269370645284652710e-03 -3.062595846131443977e-03 3.652131855487823486e-01 -9.669680893421173096e-02 -1.589204557240009308e-02 -1.294379681348800659e-01 7.990990579128265381e-02 -2.388402819633483887e-01 1.011806577444076538e-01 -9.672868251800537109e-02 1.280221715569496155e-02 2.875392735004425049e-01 -2.309230417013168335e-01 -1.133133694529533386e-01 1.935378909111022949e-01 1.658471375703811646e-01 1.831268370151519775e-01 5.740318913012742996e-03 -2.613947391510009766e-01 2.366428077220916748e-01 -1.220459267497062683e-01
9.700506925582885742e-02 5.119635462760925293e-01 3.068713843822479248e-01 -1.754700243473052979e-01 -1.419758349657058716e-01 -2.642995417118072510e-01 2.662816941738128662e-01 1.378566920757293701e-01 6.744454801082611084e-02 -1.437658220529556274e-01 1.217490434646606445e-01 6.517063826322555542e-02 -4.554770886898040771e-02 4.413141310214996338e-02 -7.970297336578369141e-02 -7.862421125173568726e-02 -8.512519299983978271e-02 7.267092913389205933e-02 -4.888491705060005188e-02 1.111242696642875671e-01 8.117351680994033813e-02 -3.786890581250190735e-02 9.921184927225112915e-02 -4.222227931022644043e-01 -1.840038746595382690e-01 -3.166818246245384216e-02 1.870491802692413330e-01 1.719713956117630005e-01 6.888931989669799805e-02 -6.027736142277717590e-02 -1.143639236688613892e-01 -1.359176486730575562e-01
3.529356718063354492e-01 1.773142069578170776e-01 5.387579090893268585e-03 -4.586283117532730103e-02 -2.726264894008636475e-01 -9.299036860466003418e-02 3.118887543678283691e-03 1.705239564180374146e-01 -6.663648039102554321e-02 -3.730548024177551270e-01 6.140965595841407776e-02 1.553974151611328125e-01 2.236395329236984253e-02 2.293841391801834106e-01 -1.216487064957618713e-01 2.393733859062194824e-01 -3.168547451496124268e-01 -1.161459237337112427e-01 -1.785001307725906372e-01 3.471824573352932930e-03 2.038875073194503784e-01 2.497639954090118408e-01 -3.853133181110024452e-03 -1.403209269046783447e-01 -4.297143965959548950e-02 1.776894927024841309e-01 4.596501961350440979e-02 -1.792660802602767944e-01 1.535358130931854248e-01 -2.023211717605590820e-01 1.773117780685424805e-01 -4.926752764731645584e-03
-3.429080545902252197e-01 4.824945330619812012e-02 3.836275935173034668e-01 -6.448225677013397217e-02 -1.178674027323722839e-01 -9.821762144565582275e-02 5.051143467426300049e-02 1.913665831089019775e-01 -1.620906032621860504e-02 -2.540230453014373779e-01 1.607679128646850586e-01 1.647542864084243774e-01 1.322059705853462219e-02 5.415887758135795593e-02 2.999221980571746826e-01 1.531231105327606201e-01 -2.025828361511230469e-01 1.059811562299728394e-01 -1.103785112500190735e-01 -2.956804633140563965e-01 -1.257058978080749512e-01 1.883694231510162354e-01 1.718292832374572754e-01 -2.821509540081024170e-01 8.017099648714065552e-02 -1.986060142517089844e-01 1.504863500595092773e-01 -4.654885828495025635e-02 8.538383245468139648e-02 -1.558082997798919678e-01 -8.185938000679016113e-02 1.024859398603439331e-01
-1.670373976230621338e-01 7.700525689870119095e-03 2.958815693855285645e-01 -1.537728905677795410e-01 -2.345294803380966187e-01 -1.891895681619644165e-01 -1.025297194719314575e-01 -1.804290264844894409e-01 2.763124108314514160e-01 -2.644044756889343262e-01 1.854629516601562500e-01 3.662919625639915466e-02 -1.921239495277404785e-01 1.461244672536849976e-01 -1.262928545475006104e-01 2.812430262565612793e-01 -3.311952650547027588e-01 1.674646139144897461e-01 -3.166728317737579346e-01 1.524749100208282471e-01 -7.793968170881271362e-02 1.125827431678771973e-01 1.110556200146675110e-01 -1.659958213567733765e-01 1.526962500065565109e-02 1.043122410774230957e-01 -1.602311246097087860e-02 2.061108052730560303e-01 -9.008967876434326172e-02 8.851979672908782959e-02 3.580503165721893311e-02 2.620337530970573425e-02
-4.920411482453346252e-02 4.084380343556404114e-03 6.728376448154449463e-02 -8.032230287790298462e-02 -1.403241157531738281e-01 -9.099934250116348267e-03 -8.009256422519683838e-02 1.064843088388442993e-01 6.670300662517547607e-02 -6.237627938389778137e-03 2.609340250492095947e-01 5.244114398956298828e-01 -1.225533932447433472e-01 2.436583042144775391e-01 -9.092673659324645996e-02 2.253427207469940186e-01 -2.111400216817855835e-01 -1.302796453237533569e-01 -4.925603419542312622e-02 -1.821654736995697021e-01 1.589926630258560181e-01 -1.583161354064941406e-01 3.801209926605224609e-01 -6.456231325864791870e-02 3.065068274736404419e-03 1.294249743223190308e-01 9.445942193269729614e-02 1.671102247200906277e-03 8.190290629863739014e-02 3.170387148857116699e-01 1.640300899744033813e-01 1.098137274384498596e-01
-1.761882938444614410e-02 3.904276341199874878e-02 1.694610267877578735e-01 -8.153873682022094727e-02 -8.462163805961608887e-02 -1.301430165767669678e-01 -1.131205409765243530e-01 1.353573948144912720e-01 1.565921492874622345e-02 -6.248940527439117432e-02 6.994052976369857788e-02 4.758098125457763672e-01 -9.120990335941314697e-02 4.804636240005493164e-01 3.736791387200355530e-02 2.088010162115097046e-01 -2.092300951480865479e-01 -1.480215638875961304e-01 1.098104268312454224e-01 -5.881725624203681946e-02 8.825005590915679932e-02 -1.710832417011260986e-01 3.967127799987792969e-01 -1.134032383561134338e-01 6.885437667369842529e-02 1.294388175010681152e-01 4.729389026761054993e-02 -6.880035251379013062e-02 1.172719299793243408e-01 1.973549425601959229e-01 4.735490307211875916e-02 1.267839521169662476e-01
-5.941071733832359314e-02 7.563824951648712158e-02 -4.588787257671356201e-02 -4.641419276595115662e-03 -5.104935541749000549e-02 -3.804497048258781433e-02 -1.150670833885669708e-02 2.333716452121734619e-01 -2.116252183914184570e-01 -4.341786801815032959e-01 3.533037006855010986e-02 1.631638705730438232e-01 -1.816987246274948120e-01 1.270143538713455200e-01 -2.210212498903274536e-01 3.031097650527954102e-01 -1.488608717918395996e-01 -7.812986522912979126e-02 1.208955124020576477e-01 8.385153114795684814e-02 2.162934988737106323e-01 3.678497392684221268e-03 1.262227296829223633e-01 -4.047327935695648193e-01 -2.012718915939331055e-01 -3.720096871256828308e-02 -5.637099500745534897e-03 1.940079927444458008e-01 6.141747906804084778e-02 -2.621697485446929932e-01 -2.089249491691589355e-01 -8.225497603416442871e-02
-4.232180118560791016e-02 2.098823338747024536e-02 2.610450983047485352e-01 -1.510068476200103760e-01 6.394226849079132080e-02 -2.747287154197692871e-01 1.142968013882637024e-01 6.545322388410568237e-02 1.142450571060180664e-01 -2.660867869853973389e-01 1.253017634153366089e-01 5.047132819890975952e-02 -1.003247871994972229e-01 1.865132153034210205e-01 2.136141657829284668e-01 3.482630550861358643e-01 -3.501950800418853760e-01 4.017853736877441406e-02 4.140939936041831970e-02 5.583201721310615540e-02 3.659009337425231934e-01 1.422863006591796875e-01 2.241191715002059937e-01 -1.741217263042926788e-02 -1.208514422178268433e-01 1.760581880807876587e-01 -8.508398383855819702e-02 4.505907371640205383e-02 1.228993535041809082e-01 5.719085782766342163e-02 -1.782009936869144440e-02 2.978722453117370605e-01
7.235874235630035400e-02 2.665880322456359863e-01 1.272488385438919067e-01 -6.322646141052246094e-02 2.392155677080154419e-02 -3.378262519836425781e-01 -1.018975302577018738e-01 2.385935187339782715e-01 2.818054556846618652e-01 -2.494841068983078003e-01 3.141690194606781006e-01 -5.246825143694877625e-02 -2.642672359943389893e-01 1.309935152530670166e-01 1.185022071003913879e-01 -8.727491647005081177e-02 -1.693225353956222534e-01 9.439513832330703735e-02 1.749768853187561035e-01 4.742056597024202347e-03 1.586091369390487671e-01 1.885673403739929199e-01 3.261611461639404297e-01 -9.814051538705825806e-02 -1.545842736959457397e-01 9.179765731096267700e-02 6.848655641078948975e-02 2.976325899362564087e-02 -2.873664721846580505e-02 -2.403441518545150757e-01 1.564324796199798584e-01 -6.180644780397415161e-02
7.965267449617385864e-02 4.465938210487365723e-01 2.399445772171020508e-01 -9.750874340534210205e-02 -4.512559995055198669e-02 -3.763193488121032715e-01 1.153978034853935242e-01 1.484628617763519287e-01 1.887896507978439331e-01 -3.257589340209960938e-01 1.324550807476043701e-01 -6.691215932369232178e-02 -1.760114580392837524e-01 1.047682166099548340e-01 1.642376184463500977e-01 -1.313532143831253052e-01 -1.425679177045822144e-01 1.243838071823120117e-01 2.149064987897872925e-01 -2.948883920907974243e-02 8.506523072719573975e-02 6.674751639366149902e-02 1.173306256532669067e-01 -1.024336442351341248e-01 -2.698159813880920410e-01 1.222915425896644592e-01 1.668204963207244873e-01 4.616476222872734070e-02 -1.606355756521224976e-01 -9.654765576124191284e-02 2.978069707751274109e-02 -1.600672155618667603e-01
-3.612110614776611328e-01 1.765558421611785889e-01 1.979522556066513062e-01 -3.400076925754547119e-01 -6.057642400264739990e-02 -2.816376686096191406e-01 -5.578552186489105225e-02 1.519922614097595215e-01 8.315717428922653198e-02 -1.208789199590682983e-01 -1.264367103576660156e-01 -2.854844927787780762e-01 8.967290818691253662e-02 1.421917695552110672e-02 -1.182713732123374939e-01 2.835428118705749512e-01 -1.086446642875671387e-01 1.037211972288787365e-03 2.559522092342376709e-01 6.204182282090187073e-02 7.361431419849395752e-02 -2.199807912111282349e-01 1.104463189840316772e-01 -2.510527670383453369e-01 1.728850603103637695e-01 4.006020724773406982e-02 1.893402338027954102e-01 9.474992007017135620e-02 2.245033979415893555e-01 -9.402719885110855103e-02 -8.295997232198715210e-02 -8.395890705287456512e-03
-2.472757101058959961e-01 1.964732557535171509e-01 -1.402589678764343262e-01 -2.311019152402877808e-01 9.301100671291351318e-02 -2.381291687488555908e-01 -7.918425649404525757e-02 2.536191046237945557e-01 2.831957638263702393e-01 -3.360114097595214844e-01 2.547616362571716309e-01 1.140726432204246521e-01 -2.092681676149368286e-01 2.662348449230194092e-01 -1.905404962599277496e-02 1.230719462037086487e-01 1.718652062118053436e-02 1.624390631914138794e-01 2.121923491358757019e-02 -7.052045315504074097e-02 1.338352710008621216e-01 -8.731544762849807739e-02 2.722094058990478516e-01 6.187988445162773132e-02 -1.398844569921493530e-01 -1.591984778642654419e-01 8.419887721538543701e-02 2.175220698118209839e-01 1.525031123310327530e-02 -2.320571839809417725e-01 3.153114020824432373e-02 -7.538508158177137375e-03
-1.947780251502990723e-01 2.031379938125610352e-01 -5.029127374291419983e-02 -5.521015077829360962e-02 -3.787404596805572510e-01 -7.743208110332489014e-02 3.842695429921150208e-02 7.867132127285003662e-02 2.681885361671447754e-01 -1.568851470947265625e-01 4.802026972174644470e-02 8.601105958223342896e-02 -2.457557618618011475e-01 4.605209082365036011e-02 1.632631272077560425e-01 8.794609457254409790e-02 -3.537701368331909180e-01 4.013669490814208984e-02 3.055416047573089600e-02 1.999642848968505859e-01 -5.373931676149368286e-02 1.137809306383132935e-01 4.252216219902038574e-01 -7.482250779867172241e-02 6.868960708379745483e-02 1.623691245913505554e-02 5.491108819842338562e-02 1.666345894336700439e-01 -6.409829854965209961e-02 -3.734417259693145752e-02 3.368918299674987793e-01 1.739902943372726440e-01
-2.368438690900802612e-01 4.543053917586803436e-03 -1.248689275234937668e-02 -1.383678466081619263e-01 -2.130451649427413940e-01 -1.571884751319885254e-01 2.343861460685729980e-01 -1.004342548549175262e-02 6.145511567592620850e-02 1.328509300947189331e-02 2.698437571525573730e-01 7.760909199714660645e-02 -2.933961339294910431e-02 2.063718587160110474e-01 2.862342894077301025e-01 1.011854931712150574e-01 -4.401774331927299500e-02 -1.526949554681777954e-01 1.651909202337265015e-01 -2.223227322101593018e-01 -4.650619626045227051e-02 -1.887740641832351685e-01 2.381510734558105469e-01 -1.949154287576675415e-01 -4.215549230575561523e-01 1.128242239356040955e-01 -9.604643099009990692e-03 2.092480212450027466e-01 4.050455242395401001e-02 -1.205606162548065186e-01 3.069094121456146240e-01 -4.334589838981628418e-02
-5.506127327680587769e-02 -4.151456058025360107e-03 -1.436822563409805298e-01 -1.355424523353576660e-01 -7.560390979051589966e-02 -5.844343081116676331e-02 1.947038248181343079e-02 8.741892129182815552e-02 3.155103623867034912e-01 8.055197447538375854e-02 3.326024115085601807e-02 2.318224012851715088e-01 -2.892092168331146240e-01 3.564617335796356201e-01 2.802379429340362549e-02 1.176293268799781799e-01 -1.497908383607864380e-01 -2.020549401640892029e-02 5.676472932100296021e-02 -4.353860318660736084e-01 2.913943827152252197e-01 -7.976226508617401123e-02 1.345916837453842163e-01 -3.049123287200927734e-01 -4.320704564452171326e-02 -5.202112719416618347e-02 1.298065334558486938e-01 2.359975874423980713e-01 2.792522311210632324e-03 2.436740696430206299e-01 8.820024318993091583e-03 -1.185360946692526340e-03
-2.558254301548004150e-01 2.872346341609954834e-01 7.569818198680877686e-02 -1.284041255712509155e-01 -3.158102631568908691e-01 -1.400822866708040237e-02 5.776794627308845520e-03 3.767578303813934326e-02 2.376372069120407104e-01 -8.490507304668426514e-02 1.549037098884582520e-01 2.850877866148948669e-02 1.785025186836719513e-02 3.781764507293701172e-01 2.433105856180191040e-01 1.126242205500602722e-01 -1.561032086610794067e-01 1.291580647230148315e-01 -4.639077559113502502e-02 -3.407953381538391113e-01 1.516175866127014160e-01 -2.906320095062255859e-01 1.708228886127471924e-01 1.906973868608474731e-02 -2.380454353988170624e-02 2.524388432502746582e-01 -1.516545265913009644e-01 -1.648921333253383636e-02 5.726284906268119812e-02 -7.234457880258560181e-02 -4.735244810581207275e-02 -1.734289228916168213e-01
-1.814402081072330475e-02 2.813498377799987793e-01 2.886646091938018799e-01 -6.455649435520172119e-02 1.204499229788780212e-01 -1.219611167907714844e-01 -1.560462862253189087e-01 2.075104117393493652e-01 3.262573182582855225e-01 -6.868764758110046387e-02 -6.129147019237279892e-03 -1.059093251824378967e-01 -1.230858191847801208e-01 3.200775980949401855e-01 -2.840927429497241974e-02 9.167669713497161865e-02 -1.850648373365402222e-01 2.429264783859252930e-01 -4.835927486419677734e-02 2.653692848980426788e-02 -1.712903976440429688e-01 -5.596987158060073853e-02 4.265392720699310303e-01 -2.003288567066192627e-01 -1.119094565510749817e-01 1.848744601011276245e-01 1.730664074420928955e-01 1.463894993066787720e-01 3.237639367580413818e-02 3.285090671852231026e-03 1.702187210321426392e-01 -8.963213860988616943e-02
7.801108807325363159e-02 -8.627297729253768921e-02 5.892233550548553467e-02 -6.976686418056488037e-02 -1.615378558635711670e-01 -2.590447664260864258e-01 1.621609479188919067e-01 -1.013345122337341309e-01 7.108660042285919189e-02 -3.041063547134399414e-01 -1.120147411711513996e-03 1.598299890756607056e-01 -2.388877868652343750e-01 1.557526588439941406e-01 2.099523320794105530e-02 6.450346857309341431e-02 -3.228986263275146484e-01 -1.602722257375717163e-01 7.588405162096023560e-02 1.060699746012687683e-01 -1.250059306621551514e-01 -1.835465580224990845e-01 2.720297873020172119e-01 -3.987511694431304932e-01 1.929324120283126831e-01 -5.141907557845115662e-02 2.119804173707962036e-01 -1.423868089914321899e-01 -2.464502900838851929e-01 -6.985165178775787354e-02 1.930289119482040405e-01 -4.612824320793151855e-02
5.584246292710304260e-02 2.668648771941661835e-02 1.606925204396247864e-02 -2.006310522556304932e-01 -2.901630699634552002e-01 3.480303287506103516e-02 2.418941259384155273e-02 2.430854588747024536e-01 3.792084753513336182e-01 -2.460891380906105042e-02 3.202109634876251221e-01 2.332666814327239990e-01 -5.516402050852775574e-02 1.499814242124557495e-01 5.048248916864395142e-02 2.489041835069656372e-01 7.884470373392105103e-02 2.243422530591487885e-02 1.458857506513595581e-01 -1.844490021467208862e-01 2.643958032131195068e-01 -3.268963098526000977e-02 -7.504549622535705566e-02 -3.403536379337310791e-01 -1.014657765626907349e-01 -5.607642978429794312e-02 -2.429088205099105835e-02 1.834468096494674683e-01 2.612915933132171631e-01 -1.275380551815032959e-01 1.593894958496093750e-01 8.418716490268707275e-02
2.022906839847564697e-01 -6.502325087785720825e-02 3.077409267425537109e-01 -6.605982035398483276e-02 -1.932893544435501099e-01 -4.268723130226135254e-01 1.595951914787292480e-01 2.156070321798324585e-01 1.092517971992492676e-01 -1.586407423019409180e-01 1.263887733221054077e-01 6.127111241221427917e-02 -3.780639544129371643e-02 -4.208154976367950439e-03 1.157014742493629456e-01 1.830234527587890625e-01 6.230567768216133118e-02 1.952102631330490112e-01 1.782872229814529419e-01 -1.536375433206558228e-01 1.544190645217895508e-01 -1.004915684461593628e-01 -3.501057997345924377e-02 -3.191331326961517334e-01 -1.705507189035415649e-01 -1.564770750701427460e-02 -6.346047739498317242e-04 1.256138533353805542e-01 1.047035157680511475e-01 1.934170126914978027e-01 2.651064395904541016e-01 2.468203157186508179e-01
-1.016670614480972290e-01 1.136146113276481628e-01 1.202496141195297241e-01 -2.533369362354278564e-01 -2.694195210933685303e-01 -1.796115785837173462e-01 2.300766296684741974e-02 -1.954828202724456787e-01 3.667493760585784912e-01 -2.186425924301147461e-01 5.063534528017044067e-02 -1.757121980190277100e-01 -2.056625485420227051e-01 1.256611347198486328e-01 -4.531254246830940247e-02 1.710590571165084839e-01 -2.305176407098770142e-01 1.471720039844512939e-01 -3.076696097850799561e-01 1.212022826075553894e-01 -7.074212282896041870e-02 -1.325618755072355270e-02 3.098088204860687256e-01 -2.148718237876892090e-01 -2.941324561834335327e-02 -1.108553484082221985e-01 7.955162227153778076e-02 1.141021922230720520e-01 -1.801225543022155762e-01 2.220191359519958496e-01 -3.584361076354980469e-02 4.870283603668212891e-02
-4.331975802779197693e-02 1.334811896085739136e-01 1.140963956713676453e-01 -1.751515828073024750e-02 -8.053144812583923340e-02 1.478149592876434326e-01 -1.655022352933883667e-01 2.405903935432434082e-01 -8.699874579906463623e-02 -2.622481584548950195e-01 1.202734261751174927e-01 5.116993561387062073e-02 3.016944043338298798e-03 4.386520385742187500e-02 -1.698688119649887085e-01 2.167870402336120605e-01 -1.640895009040832520e-01 1.478573027998209000e-02 3.750569820404052734e-01 3.436941653490066528e-02 2.399141341447830200e-01 -6.859993189573287964e-02 9.555804729461669922e-02 -1.136872544884681702e-01 -1.354201287031173706e-01 6.115250289440155029e-03 1.312728598713874817e-02 4.125086963176727295e-01 -3.354290872812271118e-02 -1.842644512653350830e-01 4.416370391845703125e-01 -1.000622063875198364e-01
2.141385227441787720e-01 1.361681520938873291e-01 -4.888333752751350403e-02 2.821951406076550484e-03 -3.287825034931302071e-03 -1.628216728568077087e-02 1.541436463594436646e-02 1.697099059820175171e-01 5.211018770933151245e-02 -1.597577482461929321e-01 2.182849943637847900e-01 -1.049894765019416809e-01 2.354493830353021622e-03 8.463851362466812134e-02 8.860795199871063232e-02 2.631438970565795898e-01 -3.400675952434539795e-01 8.715336211025714874e-03 -9.907276928424835205e-02 -1.754180788993835449e-01 -7.577615976333618164e-02 -8.628281205892562866e-02 1.884980946779251099e-01 -4.146335422992706299e-01 9.050643444061279297e-02 2.182627767324447632e-01 3.355453908443450928e-01 -3.414678573608398438e-01 -1.513391137123107910e-01 1.687967926263809204e-01 6.528735905885696411e-02 -1.228358596563339233e-01
-1.355462893843650818e-02 9.169777482748031616e-02 1.803081035614013672e-01 -2.044069170951843262e-01 2.583604864776134491e-02 -2.145631760358810425e-01 -1.570946723222732544e-02 1.162729337811470032e-01 1.796847730875015259e-01 -1.669962108135223389e-01 3.267155587673187256e-01 -7.916485518217086792e-02 1.383882015943527222e-01 1.193645298480987549e-01 -2.540979981422424316e-01 3.052103817462921143e-01 -1.108625084161758423e-01 1.967701464891433716e-01 3.281524777412414551e-01 2.294296631589531898e-03 -1.677331477403640747e-01 -3.208955526351928711e-01 1.499537527561187744e-01 -9.454095363616943359e-02 -7.489780336618423462e-02 -4.919282626360654831e-03 3.152549862861633301e-01 2.369723320007324219e-01 9.224213659763336182e-02 -2.809440344572067261e-02 1.091649406589567661e-03 -2.520895563066005707e-02
1.835486665368080139e-02 1.120438426733016968e-01 2.317091524600982666e-01 -2.327945232391357422e-01 -2.540859021246433258e-02 -2.139722406864166260e-01 3.133610785007476807e-01 -1.511960476636886597e-01 1.467460393905639648e-01 -4.397553503513336182e-01 1.258984804153442383e-01 -2.136076986789703369e-02 3.563011437654495239e-02 7.479112595319747925e-02 1.614107191562652588e-01 2.169429659843444824e-01 -4.101404249668121338e-01 -6.325727794319391251e-03 1.016598939895629883e-01 -4.379621893167495728e-02 -2.670298516750335693e-01 -6.898628175258636475e-02 3.133753687143325806e-02 -1.862872950732707977e-02 3.422327339649200439e-02 1.252667140215635300e-02 9.799919277429580688e-02 2.263891547918319702e-01 -1.666179448366165161e-01 1.997402459383010864e-01 -6.103210151195526123e-02 9.522104263305664062e-02
-4.323570132255554199e-01 8.825791627168655396e-02 -1.031897068023681641e-01 -8.726412802934646606e-02 -8.226828277111053467e-02 -8.306751400232315063e-02 -1.379179507493972778e-01 -3.536122292280197144e-02 8.964635431766510010e-02 -2.530188560485839844e-01 5.153866950422525406e-03 2.537827789783477783e-01 2.259781211614608765e-01 1.355562210083007812e-01 -3.999597579240798950e-02 5.031905695796012878e-02 -4.665448665618896484e-01 -5.625161528587341309e-02 6.080210953950881958e-02 -1.873059384524822235e-02 3.419670760631561279e-01 2.400575391948223114e-02 1.772133260965347290e-01 -2.221236974000930786e-01 -1.199902966618537903e-01 -1.204859363497234881e-04 5.101640522480010986e-02 -1.392736583948135376e-01 5.855547636747360229e-02 2.426134496927261353e-01 6.279198825359344482e-02 -1.313264966011047363e-01
-2.372999442741274834e-03 7.859676331281661987e-02 2.055434882640838623e-01 -1.631348580121994019e-01 -2.101839482784271240e-01 -3.547168076038360596e-01 2.004790455102920532e-01 2.887993752956390381e-01 -6.408406049013137817e-02 -2.609471976757049561e-01 -6.546773761510848999e-02 4.036236554384231567e-02 -3.553398251533508301e-01 2.424189448356628418e-01 8.193280547857284546e-02 7.775019109249114990e-02 -4.863717406988143921e-02 1.049254760146141052e-01 1.030370742082595825e-01 -1.061918865889310837e-02 2.372097522020339966e-01 -3.444148972630500793e-02 3.955526351928710938e-01 4.796834662556648254e-02 1.071861311793327332e-01 -2.451769411563873291e-01 1.154102608561515808e-01 8.222921937704086304e-02 -4.054516926407814026e-02 -7.533132284879684448e-02 -9.563384950160980225e-02 -8.356194943189620972e-02
-6.942880805581808090e-03 7.047706842422485352e-02 1.479590386152267456e-01 -2.341836541891098022e-01 9.939072281122207642e-02 -3.519960865378379822e-02 1.438539177179336548e-01 1.566999778151512146e-02 3.680413588881492615e-02 -2.984456419944763184e-01 1.674663722515106201e-01 1.940867751836776733e-01 6.949255615472793579e-02 1.718274205923080444e-01 -7.007030653767287731e-04 2.210740298032760620e-01 -6.167687177658081055e-01 -3.929971903562545776e-02 7.925332337617874146e-02 1.634920537471771240e-01 9.287762641906738281e-02 -1.015852913260459900e-01 2.665058337152004242e-02 -1.663945466279983521e-01 -2.275438308715820312e-01 2.703413367271423340e-01 1.121928989887237549e-01 1.343201547861099243e-01 -2.145479433238506317e-03 -8.040913939476013184e-02 -1.498176157474517822e-01 -1.092140004038810730e-02
-1.637070626020431519e-01 3.610133826732635498e-01 -1.606699824333190918e-02 -7.821103930473327637e-02 1.546008586883544922e-01 -1.994245350360870361e-01 2.636119350790977478e-02 2.771919071674346924e-01 2.674422264099121094e-01 -3.674973845481872559e-01 1.195374354720115662e-01 -5.631329491734504700e-03 -1.836171299219131470e-01 2.182901501655578613e-01 2.605211688205599785e-03 8.878228813409805298e-02 8.408685214817523956e-03 1.819400787353515625e-01 -1.175960619002580643e-02 -6.506989151239395142e-02 1.514555513858795166e-01 6.917491555213928223e-02 4.264159798622131348e-01 -6.010393798351287842e-02 -1.374414265155792236e-01 -2.744249254465103149e-02 1.031278911978006363e-02 1.694729924201965332e-01 -4.340854473412036896e-03 -2.464356422424316406e-01 8.610382676124572754e-02 -1.333820074796676636e-01
-1.649347990751266479e-01 7.346023619174957275e-02 6.306910514831542969e-02 -2.811790108680725098e-01 -1.483621150255203247e-01 -1.428085118532180786e-01 -9.335906803607940674e-02 7.353074848651885986e-03 -2.517177760601043701e-01 1.098595410585403442e-01 -1.352319270372390747e-01 8.869210630655288696e-02 -1.531691253185272217e-01 -1.077846512198448181e-01 2.581506371498107910e-01 4.047690927982330322e-01 -1.909372210502624512e-01 2.012962102890014648e-01 2.738792896270751953e-01 -2.369941398501396179e-02 6.053796038031578064e-02 -1.111393719911575317e-01 1.802424490451812744e-01 -2.479626238346099854e-01 -1.002396419644355774e-01 1.819581836462020874e-01 1.032449752092361450e-01 -1.017778068780899048e-01 3.434480354189872742e-02 1.263717748224735260e-02 3.259548246860504150e-01 -1.781654804944992065e-01
-8.898630738258361816e-02 2.546418309211730957e-01 7.766851782798767090e-02 -2.253438085317611694e-01 -6.878322362899780273e-02 4.497283324599266052e-02 4.492156207561492920e-02 -8.356656134128570557e-02 -4.937803745269775391e-02 1.974599435925483704e-03 1.459903270006179810e-01 -1.482430547475814819e-01 -1.478274613618850708e-01 2.264125794172286987e-01 -2.491997182369232178e-01 2.540127336978912354e-01 -1.591019630432128906e-01 -1.409004628658294678e-02 7.322848588228225708e-02 -2.769615352153778076e-01 1.653468012809753418e-01 -1.946947276592254639e-01 3.227812051773071289e-01 -1.217075064778327942e-02 -9.485762566328048706e-02 -6.596499681472778320e-02 4.435700178146362305e-01 1.087570264935493469e-01 -1.444362998008728027e-01 1.888854950666427612e-01 2.285344004631042480e-01 3.659158945083618164e-02
-8.896283060312271118e-02 1.450231075286865234e-01 -8.164862543344497681e-02 7.851230353116989136e-02 -1.775052100419998169e-01 -2.185376137495040894e-01 -2.789275534451007843e-02 3.578728437423706055e-01 3.003427982330322266e-01 -3.155573010444641113e-01 2.520241439342498779e-01 -1.421962678432464600e-01 1.151155233383178711e-01 3.382044658064842224e-02 2.432382851839065552e-01 1.319436728954315186e-01 3.048269078135490417e-02 -1.294927950948476791e-02 8.709857612848281860e-02 -1.191662400960922241e-01 1.966282427310943604e-01 3.280316591262817383e-01 3.044530749320983887e-01 -2.117595076560974121e-01 2.228191122412681580e-02 -4.441214352846145630e-02 2.405317574739456177e-01 8.562012761831283569e-02 9.138064086437225342e-02 -2.076643146574497223e-02 3.202606365084648132e-02 3.834729641675949097e-02
-1.472980082035064697e-01 1.689055711030960083e-01 9.185995906591415405e-02 2.369671761989593506e-01 -3.703690469264984131e-01 -2.217774391174316406e-01 -6.217460706830024719e-02 3.603893518447875977e-01 1.008671969175338745e-01 -2.948290705680847168e-01 4.778512567281723022e-02 7.217242568731307983e-02 3.511438518762588501e-02 3.160098195075988770e-01 6.562911719083786011e-02 2.065449804067611694e-01 -2.737590372562408447e-01 9.204577654600143433e-03 -8.843284100294113159e-02 1.740259230136871338e-01 -2.748263478279113770e-01 -5.304675176739692688e-02 2.465338855981826782e-01 -4.837170615792274475e-02 7.023660093545913696e-02 -2.473997510969638824e-02 7.244554162025451660e-02 1.125852018594741821e-01 -7.320754230022430420e-02 3.771679103374481201e-02 -1.338931471109390259e-01 -9.823008626699447632e-02
-2.824290394783020020e-01 1.635787189006805420e-01 -1.061012744903564453e-01 -1.453956514596939087e-01 -3.506189584732055664e-02 -9.780997037887573242e-02 1.107056066393852234e-01 1.221208553761243820e-02 -5.395014584064483643e-02 -5.872063338756561279e-02 -2.102770507335662842e-01 -5.922274664044380188e-02 2.228883095085620880e-02 3.479677438735961914e-01 2.055215276777744293e-02 3.187311291694641113e-01 -1.089749708771705627e-01 4.938095808029174805e-02 -1.345367878675460815e-01 -2.036637663841247559e-01 1.447244882583618164e-01 -1.294622421264648438e-01 4.378338456153869629e-01 -2.364683449268341064e-01 -1.156647801399230957e-01 2.467971667647361755e-02 -7.659880816936492920e-02 -9.752304852008819580e-02 1.166064441204071045e-01 1.481380164623260498e-01 3.589319586753845215e-01 -8.515045791864395142e-02
-2.394974082708358765e-01 1.901297271251678467e-02 -1.097072437405586243e-01 -1.351673454046249390e-01 -2.645834982395172119e-01 -6.025997549295425415e-02 -1.765400767326354980e-01 1.985233426094055176e-01 1.165768727660179138e-01 -1.703015863895416260e-01 2.131127119064331055e-01 1.653094403445720673e-02 -2.925581037998199463e-01 -1.571996137499809265e-02 -5.264660576358437538e-04 5.137318372726440430e-02 -5.196223855018615723e-01 1.555111706256866455e-01 1.407298296689987183e-01 6.917361170053482056e-02 -4.780567064881324768e-02 -2.365056425333023071e-03 2.426945716142654419e-01 -3.490430861711502075e-02 1.730891913175582886e-01 -3.208910673856735229e-02 -9.859994053840637207e-02 1.445477902889251709e-01 -2.480029463768005371e-01 -1.585717797279357910e-01 2.478335350751876831e-01 -1.147081330418586731e-02
-7.221958041191101074e-02 -2.794529777020215988e-03 2.519689500331878662e-01 -1.182805225253105164e-01 -2.412361949682235718e-01 -3.137809410691261292e-02 -1.816835105419158936e-01 7.688754051923751831e-02 8.307937532663345337e-02 5.911722034215927124e-02 2.018885016441345215e-01 4.582495689392089844e-01 -5.713223293423652649e-02 1.527067124843597412e-01 -1.690911799669265747e-01 2.426685839891433716e-01 -1.378724128007888794e-01 -1.403393894433975220e-01 -9.939160943031311035e-02 -8.584838360548019409e-02 5.834814906120300293e-02 -1.766415238380432129e-01 4.325635433197021484e-01 -4.630423337221145630e-02 -5.763984844088554382e-02 1.359596848487854004e-01 7.812497764825820923e-02 3.851282969117164612e-02 1.389872729778289795e-01 3.059003353118896484e-01 1.346449851989746094e-01 6.128229573369026184e-02
1.064361706376075745e-01 2.703489065170288086e-01 4.632807150483131409e-02 -3.753300011157989502e-02 -3.784542679786682129e-01 -1.613802760839462280e-01 -7.681245356798171997e-02 6.216333061456680298e-02 -1.884095519781112671e-01 -4.497470557689666748e-01 6.583074480295181274e-02 -2.716107666492462158e-01 -1.955994963645935059e-01 1.280692219734191895e-01 5.552214570343494415e-03 1.958007663488388062e-01 1.039718836545944214e-01 -5.985569208860397339e-02 -1.694749742746353149e-01 -1.588554829359054565e-01 -2.028563916683197021e-01 -2.738069184124469757e-02 1.838413625955581665e-01 -2.137518823146820068e-01 -8.541882038116455078e-02 -2.468681707978248596e-02 2.950122356414794922e-01 -2.348556183278560638e-02 1.482455804944038391e-02 -5.685659125447273254e-02 4.328258335590362549e-02 -1.831195801496505737e-01
3.159913420677185059e-01 1.434315741062164307e-02 1.070416718721389771e-01 -2.027381509542465210e-01 -1.579767167568206787e-01 -1.667738705873489380e-01 3.397492319345474243e-02 3.782820701599121094e-02 3.212735652923583984e-01 -4.185961931943893433e-02 1.057311445474624634e-01 -1.661069989204406738e-01 1.236086413264274597e-01 3.338609337806701660e-01 1.009611263871192932e-01 2.184855043888092041e-01 -1.910514682531356812e-01 1.464249640703201294e-01 -1.382481753826141357e-01 -1.596455723047256470e-01 -1.847407668828964233e-01 1.292961537837982178e-01 1.697397977113723755e-01 -3.867389857769012451e-01 1.954186260700225830e-01 -1.584679633378982544e-02 6.764288246631622314e-02 -5.649285018444061279e-02 -1.515931785106658936e-01 1.828272640705108643e-01 1.709596216678619385e-01 -3.353326115757226944e-03
1.868452727794647217e-01 -5.392783507704734802e-02 2.319326102733612061e-01 -2.644791305065155029e-01 -2.804634869098663330e-01 -1.650390475988388062e-01 1.101330816745758057e-01 2.449557930231094360e-01 1.097249537706375122e-01 -4.083549380302429199e-01 1.932458430528640747e-01 2.211544066667556763e-01 -1.409052126109600067e-02 -1.180338673293590546e-02 -2.413704544305801392e-01 -1.283881813287734985e-01 -1.071254387497901917e-01 1.348762027919292450e-02 1.213336735963821411e-01 1.279093623161315918e-01 3.253466188907623291e-01 1.717528253793716431e-01 4.351064190268516541e-02 -6.023724377155303955e-02 7.398293912410736084e-02 1.380021125078201294e-01 8.123613148927688599e-02 1.168493926525115967e-01 -9.256089478731155396e-02 6.718108803033828735e-02 1.333273798227310181e-01 -2.470650225877761841e-01
1.171477735042572021e-01 2.112132012844085693e-01 3.568289875984191895e-01 -4.352281615138053894e-02 -2.612696960568428040e-02 -4.433155655860900879e-01 2.940037846565246582e-01 2.763389945030212402e-01 6.562419235706329346e-02 -2.117014974355697632e-01 -3.217204660177230835e-02 -1.162043362855911255e-01 6.958191841840744019e-02 1.456267535686492920e-01 1.042962521314620972e-01 1.789094060659408569e-01 3.175532072782516479e-02 5.721798166632652283e-02 1.763356328010559082e-01 -2.454764395952224731e-02 7.483819127082824707e-02 -2.725509740412235260e-02 -4.899573698639869690e-02 -1.317407190799713135e-01 -1.529259681701660156e-01 -1.001687273383140564e-01 1.375641524791717529e-01 6.617768108844757080e-02 3.751768963411450386e-03 2.518265843391418457e-01 2.892915606498718262e-01 2.321873158216476440e-01
-9.195027500391006470e-02 2.443880885839462280e-01 2.369633316993713379e-01 -2.817441225051879883e-01 4.113110899925231934e-02 -7.411283254623413086e-02 -1.088053546845912933e-02 2.747620642185211182e-01 3.165870010852813721e-01 -5.598597228527069092e-02 1.465417295694351196e-01 3.604886680841445923e-02 -1.145623028278350830e-01 2.313363701105117798e-01 -1.167910471558570862e-01 6.005112454295158386e-02 -1.195039078593254089e-01 1.064902693033218384e-01 -1.719407588243484497e-01 9.098764508962631226e-02 -2.512053819373250008e-03 -1.496841311454772949e-01 3.545364737510681152e-01 -1.980213224887847900e-01 -2.562300674617290497e-02 9.318812191486358643e-02 1.482481956481933594e-01 3.362611830234527588e-01 7.850224524736404419e-02 -1.751874238252639771e-01 1.169401407241821289e-01 -2.403463125228881836e-01
-1.395685970783233643e-01 3.946807086467742920e-01 -4.187178239226341248e-02 -1.510604172945022583e-01 -1.052387505769729614e-01 -2.626689374446868896e-01 -7.262532413005828857e-02 4.562339559197425842e-02 -2.448493149131536484e-03 -2.839782647788524628e-02 -5.886664241552352905e-02 -1.503872275352478027e-01 -2.027601599693298340e-01 2.261273711919784546e-01 2.520917654037475586e-01 3.419838249683380127e-01 -2.990031838417053223e-01 4.829448089003562927e-02 7.034023851156234741e-02 -1.341115087270736694e-01 2.559187449514865875e-02 -3.172907233238220215e-02 -8.379337936639785767e-02 -1.265511065721511841e-01 -1.412886679172515869e-01 -8.656471967697143555e-02 3.118867278099060059e-01 -1.751691699028015137e-01 8.935386687517166138e-02 -1.678088158369064331e-01 1.520863324403762817e-01 2.430057972669601440e-01
-1.577300429344177246e-01 1.937729269266128540e-01 5.523064360022544861e-02 -1.985768824815750122e-01 -9.271556884050369263e-02 1.659200936555862427e-01 6.155658885836601257e-02 7.159082591533660889e-02 -7.248654961585998535e-02 -5.951112508773803711e-02 8.135579526424407959e-02 -4.729045182466506958e-02 5.236696824431419373e-02 3.302291631698608398e-01 -9.592939168214797974e-02 1.931414306163787842e-01 -1.298944056034088135e-01 1.913477778434753418e-01 -1.065482106059789658e-02 -2.230403721332550049e-01 3.038312792778015137e-01 -4.058142751455307007e-02 3.649642467498779297e-01 9.307360649108886719e-02 -5.837035551667213440e-02 1.272571533918380737e-01 2.879930436611175537e-01 1.235069856047630310e-01 1.481825485825538635e-02 2.332005351781845093e-01 3.972685039043426514e-01 -6.863394379615783691e-02
-1.524576395750045776e-01 4.014002904295921326e-02 6.233144551515579224e-02 -1.865937709808349609e-01 -1.586134880781173706e-01 -1.099954545497894287e-01 1.285675168037414551e-01 -2.466874010860919952e-02 8.278901129961013794e-02 1.876008808612823486e-01 3.520689904689788818e-01 8.897344768047332764e-02 1.437834203243255615e-01 4.141920208930969238e-01 1.577863693237304688e-01 -3.895420953631401062e-02 -5.046213418245315552e-02 -1.748934090137481689e-01 1.772023439407348633e-01 -1.479169130325317383e-01 1.904108002781867981e-02 -7.966897636651992798e-02 2.727443873882293701e-01 -2.668031454086303711e-01 -3.745834529399871826e-01 8.290007710456848145e-02 1.131181269884109497e-01 8.242706209421157837e-02 -7.319577783346176147e-02 -3.292104601860046387e-02 2.701228559017181396e-01 6.788096576929092407e-02
3.943592309951782227e-02 1.397064775228500366e-01 8.779331296682357788e-02 -9.093647450208663940e-02 -2.675219178199768066e-01 -2.391873002052307129e-01 6.323716789484024048e-02 -9.029567241668701172e-02 -6.801757961511611938e-02 -3.571040332317352295e-01 1.920201331377029419e-01 1.620512306690216064e-01 1.653015315532684326e-01 -1.348141580820083618e-01 -1.623808741569519043e-01 4.500730931758880615e-01 1.041457056999206543e-01 9.919385612010955811e-02 2.264640778303146362e-01 3.688437864184379578e-02 8.922160416841506958e-02 1.153539419174194336e-01 -5.832487717270851135e-02 -1.224380508065223694e-01 -2.633645236492156982e-01 2.244198620319366455e-01 2.496707439422607422e-01 -1.039388850331306458e-01 -1.115001663565635681e-01 1.156801283359527588e-01 1.190935820341110229e-01 8.031715452671051025e-02
-8.000447601079940796e-02 8.937415480613708496e-02 1.937244087457656860e-01 -8.579904586076736450e-02 -3.766928911209106445e-01 -4.510609060525894165e-02 1.302567273378372192e-01 -3.534426391124725342e-01 2.609760165214538574e-01 -1.295420676469802856e-01 1.814649403095245361e-01 5.903351306915283203e-02 -6.462376564741134644e-02 1.999022364616394043e-01 -2.615696489810943604e-01 8.295457065105438232e-02 1.858446374535560608e-02 -1.523113548755645752e-01 -6.233469024300575256e-02 -8.018520474433898926e-02 1.739753335714340210e-01 1.271551996469497681e-01 9.879953414201736450e-02 -2.999796271324157715e-01 -1.063888221979141235e-01 -2.147100865840911865e-02 1.769874542951583862e-01 1.039542779326438904e-01 -3.172056972980499268e-01 -1.111531034111976624e-01 2.556723654270172119e-01 4.314145445823669434e-02
-7.231356203556060791e-02 1.881498843431472778e-01 2.315117418766021729e-01 4.214712232351303101e-02 -2.201000303030014038e-01 1.021059826016426086e-01 7.654757797718048096e-02 2.392187565565109253e-01 9.486416727304458618e-02 -3.425960242748260498e-01 4.789071083068847656e-01 -1.570156365633010864e-01 -1.407829076051712036e-01 1.455271393060684204e-01 2.315504997968673706e-01 2.750637233257293701e-01 -2.626016736030578613e-03 1.591209173202514648e-01 -2.768274843692779541e-01 2.454481571912765503e-01 1.380843371152877808e-01 1.277552917599678040e-02 1.810454279184341431e-01 -4.763912037014961243e-02 -1.764709688723087311e-02 -4.831705242395401001e-02 4.914352297782897949e-02 -5.584477633237838745e-02 2.433702349662780762e-02 3.302363213151693344e-03 -3.291908279061317444e-02 7.100828737020492554e-02
-1.980600953102111816e-01 3.692851662635803223e-01 7.158578187227249146e-02 -7.380114495754241943e-02 -2.003050595521926880e-01 1.525973379611968994e-01 1.589996069669723511e-01 1.124694123864173889e-01 1.262935549020767212e-01 -3.461931049823760986e-01 2.313461303710937500e-01 -1.993695348501205444e-01 1.081732288002967834e-01 2.569534778594970703e-01 4.551336169242858887e-02 1.888026297092437744e-01 -1.021988540887832642e-01 -1.208225712180137634e-01 3.772743344306945801e-01 -2.806206792593002319e-02 -6.275588274002075195e-02 -8.261926472187042236e-02 1.797848045825958252e-01 -1.215252354741096497e-01 1.044731214642524719e-01 3.596074134111404419e-02 1.641447544097900391e-01 -9.101704508066177368e-02 2.639107108116149902e-01 -1.508680731058120728e-02 1.485631018877029419e-01 5.073180049657821655e-02
-1.392564028501510620e-01 1.747309565544128418e-01 1.437514871358871460e-01 -1.570782214403152466e-01 -1.259237620979547501e-02 -1.440882831811904907e-01 -1.351473927497863770e-01 -1.361213922500610352e-01 2.237607091665267944e-01 -7.895451970398426056e-03 1.819828301668167114e-01 1.654960960149765015e-01 -2.822383940219879150e-01 3.497232794761657715e-01 4.540625959634780884e-02 4.358534887433052063e-02 -2.100759893655776978e-01 -2.304370552301406860e-01 -1.981886103749275208e-02 -9.767050296068191528e-02 4.113587737083435059e-01 -2.200702428817749023e-01 2.929380536079406738e-01 -1.743177175521850586e-01 6.679717451333999634e-02 -2.862061001360416412e-02 3.852460160851478577e-02 1.103217005729675293e-01 4.209721460938453674e-02 1.534234881401062012e-01 2.078902721405029297e-01 -4.453796893358230591e-02
-6.183861196041107178e-02 1.675596386194229126e-01 1.000363826751708984e-01 -1.794981583952903748e-02 -1.497670859098434448e-01 9.201751649379730225e-02 -1.623787879943847656e-01 8.220490068197250366e-02 -8.980273455381393433e-02 -1.385764628648757935e-01 1.479104310274124146e-01 -5.679173395037651062e-03 -1.691475212574005127e-01 8.580447733402252197e-02 -1.612652391195297241e-01 2.940236330032348633e-01 -4.052754938602447510e-01 1.796804368495941162e-01 1.936095654964447021e-01 1.538554877042770386e-01 9.677529335021972656e-03 1.510111391544342041e-01 2.480550408363342285e-01 1.657043993473052979e-01 -2.570120096206665039e-01 2.769520282745361328e-01 3.322604894638061523e-01 1.265335977077484131e-01 1.681659072637557983e-01 9.964732080698013306e-02 1.044838726520538330e-01 -9.095392376184463501e-02
-1.570349633693695068e-01 -5.898526310920715332e-02 1.864503175020217896e-01 -1.695106774568557739e-01 -3.839404284954071045e-01 2.414594031870365143e-02 -8.084487169981002808e-02 -1.803467166610062122e-03 6.654564756900072098e-03 -9.279219061136245728e-02 1.101512908935546875e-01 2.680356800556182861e-01 1.309745460748672485e-01 3.234760165214538574e-01 1.804034560918807983e-01 3.081753551959991455e-01 -1.996245533227920532e-01 1.248770430684089661e-01 -4.319870471954345703e-02 1.166262105107307434e-01 2.229909896850585938e-01 -2.653524875640869141e-01 2.607279643416404724e-02 -2.697968780994415283e-01 -2.296226471662521362e-02 6.512023508548736572e-02 1.043603867292404175e-01 3.218350932002067566e-02 -2.056671082973480225e-01 9.834258258342742920e-02 1.370433270931243896e-01 2.447980940341949463e-01
-3.929514884948730469e-01 2.761199604719877243e-03 5.719966068863868713e-02 -1.449791043996810913e-01 -1.149811670184135437e-01 -1.095862239599227905e-01 -2.678982615470886230e-01 -5.164363980293273926e-02 5.028301849961280823e-02 -8.468446135520935059e-02 4.527870565652847290e-02 2.367940396070480347e-01 4.325587674975395203e-02 4.441423118114471436e-01 5.883204191923141479e-02 3.524177968502044678e-01 4.488379135727882385e-02 2.384867370128631592e-01 -2.498381584882736206e-02 -3.154572844505310059e-02 4.587475955486297607e-02 -1.896279007196426392e-01 2.379873842000961304e-01 -3.262570500373840332e-01 -3.200263530015945435e-02 7.665590941905975342e-02 -8.747684210538864136e-02 6.324161309748888016e-03 -1.589063704013824463e-01 9.881501644849777222e-02 1.233934685587882996e-01 2.283237688243389130e-02
1.284004300832748413e-01 -1.179566234350204468e-01 2.650788240134716034e-02 -2.274746447801589966e-01 -1.531000584363937378e-01 -2.091471105813980103e-01 -4.970964789390563965e-02 -2.305372357368469238e-01 -1.528165489435195923e-01 -2.220675200223922729e-01 1.052109524607658386e-01 -1.131518259644508362e-01 -1.873146891593933105e-01 -6.141614541411399841e-02 7.125158607959747314e-02 1.525065600872039795e-01 -3.245258033275604248e-01 -3.021444380283355713e-02 -8.834678679704666138e-02 -1.859797537326812744e-01 1.959156543016433716e-01 2.221855148673057556e-02 1.255965232849121094e-01 -4.282156527042388916e-01 -1.389326006174087524e-01 2.556370794773101807e-01 1.344959139823913574e-01 1.875872313976287842e-01 -5.133768171072006226e-02 1.948752105236053467e-01 2.555253803730010986e-01 1.178700663149356842e-02
-3.310845792293548584e-02 7.429148256778717041e-02 -3.747507184743881226e-02 -1.262168437242507935e-01 -2.224350273609161377e-01 -7.342510670423507690e-02 9.852191805839538574e-02 -2.248967736959457397e-01 1.334493756294250488e-01 -3.697674274444580078e-01 5.123585835099220276e-02 1.250085681676864624e-01 -2.823943793773651123e-01 1.668962091207504272e-01 -1.044562831521034241e-01 2.048841491341590881e-02 -9.992361813783645630e-02 6.226565316319465637e-02 -1.898085922002792358e-01 5.019894242286682129e-02 2.170071899890899658e-01 -4.925201460719108582e-02 2.774023115634918213e-01 -4.433813989162445068e-01 2.742383182048797607e-01 -1.438333392143249512e-01 1.068320497870445251e-01 -3.957566991448402405e-02 -2.317033261060714722e-01 5.076181888580322266e-02 4.063873365521430969e-02 1.640741676092147827e-01
3.781433403491973877e-02 3.893984854221343994e-02 3.319725394248962402e-01 7.127898931503295898e-02 -9.548781812191009521e-02 -2.992704212665557861e-01 1.247442141175270081e-01 -3.386933356523513794e-02 1.114044263958930969e-01 -4.327348470687866211e-01 -1.942373998463153839e-02 2.594304084777832031e-01 -3.670496121048927307e-02 7.017944008111953735e-02 2.215728759765625000e-01 1.684483885765075684e-01 -1.576952077448368073e-02 -3.901776671409606934e-02 1.704331040382385254e-01 -3.884094208478927612e-02 6.202662736177444458e-02 8.352385461330413818e-02 1.262283176183700562e-01 -2.242083847522735596e-01 -2.682742476463317871e-01 -5.805701389908790588e-02 8.120361715555191040e-02 9.298714250326156616e-02 9.040088206529617310e-02 3.231573998928070068e-01 2.170504331588745117e-01 2.358703613281250000e-01
3.475458323955535889e-01 1.315133422613143921e-01 1.015599519014358521e-01 -1.094224080443382263e-01 -2.602498829364776611e-01 -2.319100499153137207e-01 5.259997770190238953e-02 1.585571169853210449e-01 1.506809145212173462e-02 -1.321501135826110840e-01 1.491144895553588867e-01 -2.194323837757110596e-01 -1.353427022695541382e-01 2.492822557687759399e-01 -1.579138785600662231e-01 1.262361258268356323e-01 1.332398653030395508e-01 2.149412930011749268e-01 3.690768182277679443e-01 -1.448000967502593994e-01 2.032640017569065094e-02 -5.268337205052375793e-03 1.217265874147415161e-01 -3.198607265949249268e-01 -5.921162664890289307e-02 1.059143170714378357e-01 3.327015042304992676e-01 1.123147234320640564e-01 5.049715191125869751e-02 3.564403206110000610e-02 -1.315147895365953445e-02 -8.505191653966903687e-03
-6.377407163381576538e-02 1.455428004264831543e-01 -8.069761842489242554e-02 -3.307432532310485840e-01 -2.733403742313385010e-01 -5.975652486085891724e-02 -2.474757283926010132e-01 1.095213089138269424e-02 1.208326295018196106e-01 -2.809524238109588623e-01 -6.248673051595687866e-02 -6.389620900154113770e-02 1.136192828416824341e-01 3.077863752841949463e-01 2.091490328311920166e-01 3.217132985591888428e-01 -1.885882616043090820e-01 1.596484333276748657e-01 -9.135727584362030029e-02 -3.324418067932128906e-01 -1.259018033742904663e-01 1.510512232780456543e-01 -3.130676224827766418e-02 -2.594513259828090668e-02 4.951444268226623535e-02 2.593841403722763062e-03 8.307876437902450562e-02 -1.908460706472396851e-01 1.787358671426773071e-01 -9.856460243463516235e-02 2.232124507427215576e-01 7.269420474767684937e-02
-1.688238531351089478e-01 1.752753406763076782e-01 3.553654067218303680e-03 -2.721967101097106934e-01 1.202560495585203171e-03 -2.108077704906463623e-01 -4.799011163413524628e-03 2.755447626113891602e-01 -1.110337749123573303e-01 -2.070964127779006958e-01 2.121228128671646118e-01 -2.128552049398422241e-01 2.159039974212646484e-01 3.533870726823806763e-02 8.937562257051467896e-02 4.352451562881469727e-01 -8.075366914272308350e-02 1.172841042280197144e-01 -5.674061179161071777e-02 1.979261785745620728e-01 6.384592503309249878e-02 -3.470606207847595215e-01 2.376648038625717163e-01 -6.041252985596656799e-02 5.858622118830680847e-02 1.863804645836353302e-02 1.654029339551925659e-01 2.073132395744323730e-01 1.567503362894058228e-01 5.226415116339921951e-03 -3.367304429411888123e-02 -9.106224030256271362e-02
1.365765035152435303e-01 4.541454613208770752e-01 1.949755698442459106e-01 -2.085234671831130981e-01 -1.833439320325851440e-01 -3.147074580192565918e-01 1.388794481754302979e-01 -6.462834775447845459e-02 3.114355728030204773e-02 -2.467378228902816772e-01 -4.773445054888725281e-02 2.286855131387710571e-02 -1.175330877304077148e-01 5.778962746262550354e-02 -1.770952939987182617e-01 -2.640211395919322968e-02 -7.273460924625396729e-02 2.672704160213470459e-01 1.776376962661743164e-01 1.185551881790161133e-01 2.115311920642852783e-01 -9.209284931421279907e-02 1.530219987034797668e-02 -3.642005324363708496e-01 -1.978497803211212158e-01 -1.302548497915267944e-01 -1.174644008278846741e-01 -8.473473787307739258e-02 -1.866842433810234070e-02 -8.361314237117767334e-02 1.490378100425004959e-02 -1.747258007526397705e-01
-1.066342666745185852e-01 -5.312086548656225204e-03 6.193925812840461731e-02 -3.012068271636962891e-01 -2.157533019781112671e-01 -6.708105653524398804e-02 4.848242923617362976e-02 2.329964041709899902e-01 -3.937061701435595751e-04 1.048045977950096130e-01 3.017341159284114838e-02 -1.301868259906768799e-01 -7.614986598491668701e-02 3.136163949966430664e-01 8.744949102401733398e-02 4.594703391194343567e-02 -1.950653344392776489e-01 1.246931552886962891e-01 4.106503352522850037e-02 -1.954625248908996582e-01 4.676933586597442627e-02 -1.533355098217725754e-02 2.137252837419509888e-01 -1.181459128856658936e-01 -1.651439219713211060e-01 -1.497088670730590820e-01 3.891337215900421143e-01 1.103307083249092102e-01 -2.411912232637405396e-01 3.170008957386016846e-01 3.299949467182159424e-01 8.487123996019363403e-02
6.448637694120407104e-02 1.821141541004180908e-01 1.800585091114044189e-01 3.486680611968040466e-02 -1.383151113986968994e-01 -2.606594562530517578e-01 -1.223710328340530396e-01 2.000375390052795410e-01 2.712738513946533203e-01 -3.208503723144531250e-01 1.180701181292533875e-01 1.390961706638336182e-01 -1.553750336170196533e-01 2.184777706861495972e-01 -9.868101030588150024e-02 2.789247222244739532e-02 -1.575885564088821411e-01 5.279181990772485733e-03 2.393082529306411743e-01 2.856914401054382324e-01 1.059527248144149780e-01 1.533485054969787598e-01 3.198873996734619141e-01 -5.990729108452796936e-02 -6.388114392757415771e-02 -3.939811140298843384e-02 8.796177804470062256e-02 -1.688640117645263672e-01 -6.179546564817428589e-02 -2.127175927162170410e-01 2.717915177345275879e-01 -1.597826480865478516e-01
2.048775106668472290e-01 6.638365238904953003e-02 -3.745315130800008774e-03 -2.666964828968048096e-01 -1.157136633992195129e-01 -8.151661604642868042e-02 -3.365701138973236084e-01 1.480474174022674561e-01 7.163181900978088379e-03 -2.053716480731964111e-01 1.210738494992256165e-01 7.698818296194076538e-02 -2.600922882556915283e-01 -4.285541549324989319e-02 -7.236325740814208984e-02 2.202134132385253906e-01 -1.291116327047348022e-01 1.161250993609428406e-01 9.861003607511520386e-02 -2.677849233150482178e-01 1.643156558275222778e-01 -6.643022596836090088e-02 2.432869076728820801e-01 5.451491847634315491e-02 -1.711626723408699036e-02 3.905119001865386963e-01 -4.589844902511686087e-04 -5.988987162709236145e-03 -1.746750175952911377e-01 -1.155345663428306580e-01 3.713160753250122070e-01 -3.861379250884056091e-02
-1.538306176662445068e-01 2.907156348228454590e-01 -5.992437154054641724e-02 1.315417792648077011e-02 1.640933454036712646e-01 -3.605974912643432617e-01 -1.346869468688964844e-01 2.230211533606052399e-02 -4.207794740796089172e-02 -4.370711445808410645e-01 3.096854686737060547e-01 4.991681873798370361e-02 1.150075048208236694e-01 2.292386889457702637e-01 -7.290907949209213257e-02 4.537559300661087036e-02 -1.129826456308364868e-01 5.249090120196342468e-02 1.568747013807296753e-01 -1.822076588869094849e-01 -1.044299155473709106e-01 2.753129042685031891e-02 -4.506117105484008789e-02 -1.838489472866058350e-01 1.777839064598083496e-01 5.882985144853591919e-02 2.922848165035247803e-01 -1.169964112341403961e-02 -1.866048872470855713e-01 -1.584932506084442139e-01 2.028634101152420044e-01 -7.454323023557662964e-02
1.425013393163681030e-01 -3.469101712107658386e-02 2.518684566020965576e-01 -2.255625128746032715e-01 -2.401633709669113159e-01 1.683191359043121338e-01 1.667727679014205933e-01 2.857856154441833496e-01 -5.477396398782730103e-02 -1.122554540634155273e-01 1.615991592407226562e-01 -5.263814236968755722e-03 -4.129720106720924377e-02 2.780956961214542389e-02 1.896217614412307739e-01 3.906129300594329834e-01 -3.334609866142272949e-01 6.276696920394897461e-02 7.467064261436462402e-02 1.625082194805145264e-01 -1.534289866685867310e-01 -2.557137608528137207e-01 3.375768363475799561e-01 -1.986089348793029785e-02 -1.667097508907318115e-01 8.306883275508880615e-02 1.171581372618675232e-01 -1.715039014816284180e-01 -2.770873159170150757e-02 6.549398601055145264e-02 -5.125892534852027893e-02 -4.346999339759349823e-04
-1.221820265054702759e-01 -7.932990044355392456e-02 2.674646973609924316e-01 -1.337315142154693604e-01 -3.580268621444702148e-01 1.045676879584789276e-02 -4.195876047015190125e-02 7.782952487468719482e-02 8.987318724393844604e-02 -1.298798620700836182e-01 3.736719116568565369e-02 2.530536949634552002e-01 -9.303158731199800968e-04 2.762198448181152344e-01 1.320188790559768677e-01 3.906069695949554443e-01 -2.697859704494476318e-01 -1.005769520998001099e-01 2.802670188248157501e-02 1.063880175352096558e-01 1.026932969689369202e-01 -1.553756743669509888e-01 4.971518740057945251e-02 -1.847593337297439575e-01 8.875911682844161987e-02 1.898751109838485718e-01 6.018448248505592346e-02 -6.986635178327560425e-02 -2.505686581134796143e-01 1.272131502628326416e-01 2.685427963733673096e-01 2.162184864282608032e-01
2.728403173387050629e-02 2.276513539254665375e-02 -1.323129832744598389e-01 -2.284494638442993164e-01 -1.935769319534301758e-01 -4.368424043059349060e-02 -4.831719398498535156e-02 -5.038446187973022461e-02 -3.637801855802536011e-02 -1.998473405838012695e-01 -1.046895831823348999e-01 1.014888733625411987e-01 -3.834279477596282959e-01 1.120977178215980530e-01 4.542237147688865662e-02 9.658399969339370728e-02 -3.509418070316314697e-01 -1.260895282030105591e-03 1.061770543456077576e-01 -3.688172698020935059e-01 6.795029342174530029e-02 1.582198143005371094e-01 2.527746260166168213e-01 -8.408510684967041016e-02 -3.604216277599334717e-01 2.441012412309646606e-01 1.363362371921539307e-01 1.718850992619991302e-02 -4.957545176148414612e-02 -3.118321858346462250e-02 2.492663115262985229e-01 -7.923199236392974854e-02
-7.262267172336578369e-02 4.078690707683563232e-01 1.359631568193435669e-01 -6.092783063650131226e-02 -1.548243165016174316e-01 -2.131111472845077515e-01 2.878174558281898499e-02 2.695499658584594727e-01 1.113914474844932556e-01 -2.356329560279846191e-01 1.506768316030502319e-01 -3.591349720954895020e-02 -2.748986482620239258e-01 1.350429356098175049e-01 2.940598428249359131e-01 -7.627426832914352417e-02 -1.978253573179244995e-01 1.554024070501327515e-01 1.228301301598548889e-01 -1.595358401536941528e-01 7.182388752698898315e-02 1.382521702907979488e-03 1.898970454931259155e-01 -8.188390731811523438e-02 -1.598412990570068359e-01 -2.427141815423965454e-01 1.896584928035736084e-01 7.453931868076324463e-02 -1.730440407991409302e-01 -1.579491645097732544e-01 7.890870422124862671e-02 -2.154627889394760132e-01
1.869957596063613892e-01 2.248379439115524292e-01 9.399559348821640015e-02 -9.233982115983963013e-02 -1.989616826176643372e-02 -2.846938967704772949e-01 -3.433345258235931396e-01 2.933246493339538574e-01 -3.119793720543384552e-02 -1.956969797611236572e-01 3.480805754661560059e-01 -7.791081070899963379e-02 2.839887738227844238e-01 7.316303998231887817e-02 1.392987370491027832e-01 2.061822265386581421e-01 -1.489502936601638794e-01 1.544966399669647217e-01 -6.352787371724843979e-03 -5.193745717406272888e-02 -1.418137252330780029e-01 1.202185526490211487e-01 2.544088363647460938e-01 -1.612124890089035034e-01 -1.485496461391448975e-01 -1.478833556175231934e-01 7.525188475847244263e-02 -1.168918982148170471e-02 -1.002255901694297791e-01 1.510062962770462036e-01 1.413361579179763794e-01 1.438948363065719604e-01
6.519023329019546509e-03 2.506980597972869873e-01 2.831564657390117645e-02 -1.303722560405731201e-01 -6.387460976839065552e-02 -3.959662020206451416e-01 2.518780063837766647e-03 -1.269773691892623901e-01 -9.813061356544494629e-02 -1.299776136875152588e-01 1.559468917548656464e-02 2.352684587240219116e-01 -1.663530915975570679e-01 1.283288002014160156e-01 2.436348423361778259e-02 3.907999992370605469e-01 -8.379204571247100830e-02 1.472056359052658081e-01 1.338752955198287964e-01 1.586827822029590607e-02 1.049118563532829285e-01 -2.453470528125762939e-01 -2.057066932320594788e-02 -1.683689057826995850e-01 -4.140996336936950684e-01 2.340258359909057617e-01 1.036727707833051682e-02 -1.685299575328826904e-01 7.549817115068435669e-02 -1.929261535406112671e-01 3.346231207251548767e-02 1.307577639818191528e-01
-1.727391965687274933e-02 3.752253949642181396e-01 1.316223591566085815e-01 -8.763705193996429443e-02 -2.824238687753677368e-02 -1.069262921810150146e-01 1.535940319299697876e-01 2.511818148195743561e-02 1.412276625633239746e-01 -2.516662180423736572e-01 -3.614934533834457397e-02 1.393100321292877197e-01 1.385220736265182495e-01 1.726522892713546753e-01 -3.178005665540695190e-02 -8.182962238788604736e-02 -1.083605587482452393e-01 4.541872069239616394e-02 -3.818642115220427513e-03 1.907041519880294800e-01 1.910809725522994995e-01 -4.205845296382904053e-02 -7.257360994117334485e-05 -5.199505686759948730e-01 -2.733922004699707031e-01 -5.172931775450706482e-02 2.790771424770355225e-01 3.252049684524536133e-01 7.804395258426666260e-02 -5.009705945849418640e-02 -4.879117012023925781e-02 -7.675785571336746216e-02
3.432405740022659302e-02 2.629594318568706512e-02 -1.082749105989933014e-02 -3.065041005611419678e-01 -1.951000839471817017e-01 -9.243742376565933228e-02 2.895649075508117676e-01 1.230763196945190430e-01 3.581489324569702148e-01 -2.108227461576461792e-01 1.602334529161453247e-01 1.372420340776443481e-01 -8.973793685436248779e-02 2.480830401182174683e-01 -2.064949274063110352e-01 -4.250412061810493469e-02 -3.663209378719329834e-01 4.669445380568504333e-02 7.357989251613616943e-02 -1.942490600049495697e-02 -3.052128292620182037e-02 2.174112051725387573e-01 2.714877426624298096e-01 -1.179848536849021912e-01 1.877788305282592773e-01 -9.022185951471328735e-02 -1.345090288668870926e-02 -3.482319042086601257e-02 7.784801721572875977e-02 -2.026933580636978149e-01 1.556668877601623535e-01 1.817490160465240479e-01
-1.125716194510459900e-01 -1.684988965280354023e-03 3.870009183883666992e-01 -2.350777387619018555e-01 2.113372460007667542e-02 -3.876618668437004089e-02 5.050957202911376953e-02 -1.458869408816099167e-02 4.037745594978332520e-01 -3.064217865467071533e-01 1.204336062073707581e-01 8.153706043958663940e-02 1.024750173091888428e-01 9.895444661378860474e-02 -2.970735728740692139e-01 6.354083865880966187e-02 -3.640552759170532227e-01 2.472692728042602539e-01 -1.965013891458511353e-01 -1.957494765520095825e-02 -5.338788032531738281e-02 5.073187872767448425e-02 -1.252703219652175903e-01 -8.735355734825134277e-02 9.738431125879287720e-02 5.353218689560890198e-02 9.177350252866744995e-02 5.394390225410461426e-02 -7.117263972759246826e-02 1.134366467595100403e-01 2.800653278827667236e-01 7.377509772777557373e-02
-8.726181089878082275e-02 1.423215121030807495e-01 1.626618653535842896e-01 1.952911466360092163e-01 -1.276097744703292847e-01 -2.108467519283294678e-01 1.688925176858901978e-02 2.801372706890106201e-01 1.946470886468887329e-01 -3.335045650601387024e-03 -4.811150208115577698e-02 -2.994707226753234863e-02 1.153843700885772705e-01 1.502818614244461060e-01 -1.120145693421363831e-01 8.572049438953399658e-02 -1.281292289495468140e-01 3.995511680841445923e-02 3.023985028266906738e-02 1.068402677774429321e-01 -4.690278694033622742e-02 2.774578630924224854e-01 5.089719891548156738e-01 -2.687851786613464355e-01 -1.062891855835914612e-01 1.245243921875953674e-01 2.747410535812377930e-01 2.096093893051147461e-01 -1.456649452447891235e-01 6.821590662002563477e-02 -9.544210135936737061e-02 2.215838283300399780e-01
-1.469443291425704956e-01 4.611994624137878418e-01 3.707004711031913757e-02 -2.667617797851562500e-01 -3.325643390417098999e-02 -2.640247941017150879e-01 1.113802567124366760e-01 -4.325984418392181396e-02 -9.402972459793090820e-02 7.924325764179229736e-02 -1.766773313283920288e-01 1.083813160657882690e-01 -2.953986113425344229e-04 1.233804970979690552e-01 -1.699029095470905304e-02 4.009352028369903564e-01 -3.516816794872283936e-01 -1.410870403051376343e-01 -9.446982294321060181e-02 -1.198111474514007568e-02 7.411517202854156494e-02 -1.103582978248596191e-01 3.302071094512939453e-01 2.144287573173642159e-03 -2.968484349548816681e-02 9.897166863083839417e-03 -2.464217692613601685e-02 4.987655952572822571e-02 -1.244960236363112926e-03 -1.294684559106826782e-01 2.675109803676605225e-01 -4.432402923703193665e-02
-9.224104881286621094e-02 3.981156647205352783e-01 9.110528975725173950e-02 -1.256359815597534180e-01 -9.211550932377576828e-04 -6.337526720017194748e-03 -5.845924466848373413e-02 7.615278661251068115e-02 2.057744413614273071e-01 -2.851649522781372070e-01 6.098075211048126221e-02 -1.927982419729232788e-01 1.237227097153663635e-01 1.538757383823394775e-01 -2.321438491344451904e-01 2.662443816661834717e-01 -3.656260669231414795e-02 2.263854146003723145e-01 3.376638889312744141e-01 -1.482226653024554253e-03 -4.133403301239013672e-02 -3.261026144027709961e-01 1.685066521167755127e-01 -8.597925305366516113e-02 1.475717034190893173e-02 9.355458617210388184e-02 3.327091336250305176e-01 -1.487300824373960495e-02 1.200313717126846313e-01 -1.543233636766672134e-02 1.525086313486099243e-01 -5.570723116397857666e-02
-2.725793719291687012e-01 3.281328678131103516e-01 2.834280431270599365e-01 9.081705659627914429e-02 -4.067910313606262207e-01 -2.953398823738098145e-01 -2.040209323167800903e-01 7.044671475887298584e-02 1.239863317459821701e-02 -2.216821312904357910e-01 4.676041752099990845e-02 -6.531135737895965576e-02 -4.026111960411071777e-02 9.944435209035873413e-02 -1.503955107182264328e-02 -8.523852378129959106e-02 -2.783615291118621826e-01 -1.016528233885765076e-01 4.166808724403381348e-02 1.793324500322341919e-01 1.751591414213180542e-01 -1.934572607278823853e-01 1.964280605316162109e-01 -1.417834311723709106e-01 -6.715511903166770935e-03 -5.356484651565551758e-02 2.929798886179924011e-02 7.353851199150085449e-02 -3.206549212336540222e-02 -1.452571526169776917e-02 1.023537144064903259e-01 -2.932638823986053467e-01
-3.730865940451622009e-02 -5.142149981111288071e-03 1.884578466415405273e-01 5.509880837053060532e-03 -3.514662384986877441e-01 -4.231745600700378418e-01 7.631839811801910400e-02 -1.396504193544387817e-01 1.894769072532653809e-01 -1.515446752309799194e-01 1.592720597982406616e-01 9.275244176387786865e-02 1.394669860601425171e-01 2.081205323338508606e-02 -4.276150837540626526e-02 1.491087526082992554e-01 -2.597139775753021240e-01 3.230657577514648438e-01 -1.173993200063705444e-01 8.568696677684783936e-02 7.445551455020904541e-02 -1.785351485013961792e-01 3.047429025173187256e-01 -2.129222154617309570e-01 5.247874930500984192e-02 3.082835674285888672e-01 1.903189462609589100e-03 1.966227777302265167e-02 -1.042127087712287903e-01 3.964077681303024292e-02 -5.179923027753829956e-02 1.282599121332168579e-01
-6.744351238012313843e-02 1.912147104740142822e-01 -3.861155733466148376e-02 1.848994493484497070e-01 -8.713172376155853271e-02 9.008519351482391357e-02 -1.035722089000046253e-03 2.169698625802993774e-01 -2.348140031099319458e-01 -4.130810499191284180e-01 -5.103944242000579834e-02 1.221587657928466797e-01 -9.297261387109756470e-02 6.689347326755523682e-02 -2.626326493918895721e-02 3.440152406692504883e-01 -1.518924832344055176e-01 -1.304583847522735596e-01 2.218080013990402222e-01 -7.378456741571426392e-02 3.864264488220214844e-02 -9.992920607328414917e-02 3.960851132869720459e-01 4.864963516592979431e-02 -8.086621761322021484e-02 9.981330484151840210e-02 2.951718270778656006e-01 3.157734274864196777e-01 6.980174779891967773e-02 -5.665647238492965698e-02 -6.971745938062667847e-02 -5.676349997520446777e-02
-1.373212784528732300e-02 -6.604906916618347168e-02 6.801237165927886963e-02 8.940493315458297729e-02 -4.520584642887115479e-01 -1.747410297393798828e-01 -6.428939849138259888e-02 -7.081010192632675171e-02 1.902546882629394531e-01 -2.739761471748352051e-01 2.476986646652221680e-01 2.968442812561988831e-02 -2.353970259428024292e-01 1.872233003377914429e-01 2.683940157294273376e-02 1.730361729860305786e-01 -1.728204824030399323e-02 1.959585100412368774e-01 1.873006522655487061e-01 -9.129545092582702637e-02 7.311289012432098389e-02 -1.826413422822952271e-01 7.171180844306945801e-02 -7.528880238533020020e-02 -1.288949847221374512e-01 -3.142081201076507568e-01 -2.118015661835670471e-02 1.835489124059677124e-01 1.101079061627388000e-01 -1.164599582552909851e-01 3.682094514369964600e-01 4.238313436508178711e-02
5.581657215952873230e-02 1.082885414361953735e-01 -1.631676405668258667e-01 -2.033315598964691162e-01 -2.760593295097351074e-01 -2.731799781322479248e-01 1.082545965909957886e-01 -2.916680835187435150e-02 7.832763344049453735e-02 -2.049683928489685059e-01 8.574691414833068848e-02 -1.541836261749267578e-01 3.269735351204872131e-02 2.282240837812423706e-01 6.225936114788055420e-02 2.955871522426605225e-01 -1.554839015007019043e-01 2.803644835948944092e-01 -9.007083624601364136e-02 4.366763308644294739e-02 -2.324247919023036957e-02 1.696280092000961304e-01 7.885380834341049194e-02 -1.049225777387619019e-01 -5.386161431670188904e-02 -3.760836720466613770e-01 2.338784281164407730e-03 1.499776095151901245e-01 1.819643676280975342e-01 3.614959418773651123e-01 6.878338754177093506e-02 1.881733089685440063e-01
-2.649203240871429443e-01 7.171098887920379639e-02 1.712665855884552002e-01 -2.776496112346649170e-01 -1.189662292599678040e-01 2.097015529870986938e-01 2.155678868293762207e-01 -1.060388833284378052e-01 2.099368125200271606e-01 -3.073773384094238281e-01 -1.008925065398216248e-01 2.523775398731231689e-01 7.520530372858047485e-02 1.139830201864242554e-01 -1.032537370920181274e-01 -3.092832863330841064e-02 -1.438961625099182129e-01 1.425946354866027832e-01 2.019041329622268677e-01 -3.412598744034767151e-02 1.303176581859588623e-01 6.346921622753143311e-02 2.015770375728607178e-01 -1.348883956670761108e-01 1.291668415069580078e-01 1.261089593172073364e-01 3.403696119785308838e-01 -1.463286206126213074e-02 1.141904741525650024e-01 -2.550194561481475830e-01 2.442849427461624146e-01 -1.025033742189407349e-01
-2.624249085783958435e-02 1.888467520475387573e-01 2.582442760467529297e-01 -2.303003706037998199e-02 -2.597808539867401123e-01 1.165545824915170670e-02 3.791283443570137024e-02 -8.341818302869796753e-02 2.851229161024093628e-02 -2.148631066083908081e-01 -2.072155475616455078e-02 -1.401415169239044189e-01 7.524542510509490967e-02 -9.919600188732147217e-02 -2.892659008502960205e-01 4.299528300762176514e-01 -2.999791800975799561e-01 2.992238104343414307e-01 2.042333185672760010e-01 -1.847441345453262329e-01 4.024654626846313477e-02 -1.414922922849655151e-01 -9.169449657201766968e-02 -8.361563831567764282e-02 -1.944992989301681519e-01 2.939795553684234619e-01 -1.559257507324218750e-02 -2.941068820655345917e-02 1.510969549417495728e-01 -9.929377585649490356e-02 1.134908944368362427e-01 -7.739920169115066528e-02
1.493958681821823120e-01 1.547739375382661819e-02 -2.543486282229423523e-02 -8.751585148274898529e-03 -3.053906559944152832e-01 -2.476544678211212158e-01 -2.715021930634975433e-02 2.288124114274978638e-01 2.694316208362579346e-01 1.334598287940025330e-02 1.331458240747451782e-01 2.142188102006912231e-01 -7.417307049036026001e-02 1.047143116593360901e-01 6.935820728540420532e-02 1.954527795314788818e-01 -4.148912802338600159e-02 2.865697741508483887e-01 3.069897927343845367e-02 1.322177797555923462e-01 2.228988856077194214e-01 4.495874047279357910e-03 2.457826770842075348e-02 -3.063763082027435303e-01 -2.994216978549957275e-01 -1.155708357691764832e-01 1.819013506174087524e-01 1.202682629227638245e-01 3.079507648944854736e-01 6.585563719272613525e-02 1.476826965808868408e-01 -2.348951846361160278e-01
-1.070720702409744263e-01 2.519006840884685516e-02 1.073205396533012390e-01 -9.415762126445770264e-02 -2.210655212402343750e-01 -3.139002993702888489e-02 -2.456196546554565430e-01 2.949009463191032410e-02 -1.298011653125286102e-02 1.640091650187969208e-03 1.002664417028427124e-01 4.612820446491241455e-01 1.507366746664047241e-01 4.896225929260253906e-01 -5.996276065707206726e-02 2.074197977781295776e-01 -4.313363134860992432e-02 8.730235695838928223e-02 -3.505375236272811890e-03 -9.982310980558395386e-02 2.137782275676727295e-01 -1.640490442514419556e-01 1.719936281442642212e-01 -2.732552886009216309e-01 -1.176162883639335632e-01 1.034865304827690125e-01 7.669290900230407715e-02 -2.156381607055664062e-01 -1.599096804857254028e-01 9.054678678512573242e-02 2.191737480461597443e-02 1.299619078636169434e-01
-2.625230252742767334e-01 1.217305287718772888e-01 -1.113457530736923218e-01 -3.603448271751403809e-01 -1.877830326557159424e-01 -4.097916930913925171e-02 -1.986750215291976929e-02 5.441413074731826782e-02 4.581129178404808044e-02 1.063625663518905640e-01 1.968876570463180542e-01 -2.319675311446189880e-02 -1.991932222153991461e-04 3.719845712184906006e-01 2.488471008837223053e-02 2.391487658023834229e-01 -1.904919445514678955e-01 8.454682305455207825e-03 2.343193814158439636e-02 -1.196815744042396545e-01 9.705973416566848755e-02 -9.000658988952636719e-02 1.778313070535659790e-01 -8.075860887765884399e-02 -1.332936882972717285e-01 -2.110224962234497070e-01 3.207984864711761475e-01 2.027415782213211060e-01 -2.715908288955688477e-01 1.613707989454269409e-01 2.635215520858764648e-01 4.860800132155418396e-02
-1.901815086603164673e-01 1.110209971666336060e-01 -4.249997064471244812e-02 -1.998645514249801636e-01 -4.105790331959724426e-02 -4.921541363000869751e-02 1.361527591943740845e-01 9.996413439512252808e-02 -1.959884539246559143e-02 1.459703594446182251e-01 8.941827714443206787e-02 9.059765189886093140e-02 -2.466850578784942627e-01 2.442262023687362671e-01 5.349183082580566406e-02 2.011903375387191772e-01 -2.789415419101715088e-01 2.131906300783157349e-01 8.509245514869689941e-02 -3.766196370124816895e-01 6.122905015945434570e-02 2.687793970108032227e-02 3.930707871913909912e-01 -1.244817078113555908e-01 -4.810843989253044128e-02 -1.114062294363975525e-01 2.691112756729125977e-01 -1.235444936901330948e-02 -2.126766741275787354e-01 2.350363135337829590e-01 2.011588215827941895e-01 1.816960424184799194e-02
-9.182345122098922729e-02 3.202865719795227051e-01 -6.972537189722061157e-02 -3.305973112583160400e-01 1.202471777796745300e-01 -4.421043768525123596e-02 1.210420764982700348e-02 1.498791873455047607e-01 1.435280293226242065e-01 -1.719765365123748779e-02 1.608911454677581787e-01 3.296514153480529785e-01 -1.492307037115097046e-01 -4.810935631394386292e-02 3.960643336176872253e-02 3.555680066347122192e-02 -1.981167197227478027e-01 2.536771893501281738e-01 -1.491951048374176025e-01 -3.117576539516448975e-01 7.342326454818248749e-03 -6.352296471595764160e-02 4.740543365478515625e-01 -1.481356322765350342e-01 -7.187016308307647705e-02 1.512769050896167755e-02 1.327050030231475830e-01 -2.129781432449817657e-02 -1.496960967779159546e-01 7.795587927103042603e-02 1.166475489735603333e-01 1.164856106042861938e-01
-9.896767884492874146e-02 3.007372617721557617e-01 6.637363135814666748e-02 -1.120569556951522827e-02 -9.490671008825302124e-02 -2.464354932308197021e-01 2.327607199549674988e-02 2.734879255294799805e-01 1.790097504854202271e-01 -3.553257584571838379e-01 2.023075968027114868e-01 2.577134668827056885e-01 9.047003835439682007e-02 2.995204627513885498e-01 -4.746461659669876099e-02 1.117028519511222839e-01 3.528217226266860962e-02 5.555035173892974854e-02 5.525597557425498962e-02 -4.203157126903533936e-02 -2.159178555011749268e-01 9.837756305932998657e-02 1.632058992981910706e-02 -1.515852659940719604e-01 3.328908383846282959e-01 -1.227486655116081238e-01 2.625631690025329590e-01 7.999429851770401001e-02 -2.678461000323295593e-02 -2.647906914353370667e-02 2.118504494428634644e-01 1.888599395751953125e-01
1.608487516641616821e-01 4.117051362991333008e-01 1.259557008743286133e-01 -1.667038649320602417e-01 -3.655889928340911865e-01 5.218932405114173889e-02 5.906278640031814575e-02 1.787167638540267944e-01 -1.439550220966339111e-01 -1.217741072177886963e-01 1.846049539744853973e-02 2.222622036933898926e-01 2.400237172842025757e-01 2.289653196930885315e-02 -1.861588507890701294e-01 6.966030597686767578e-02 -4.160738363862037659e-02 3.943775892257690430e-01 -1.228655129671096802e-01 -5.394280329346656799e-02 -1.950526423752307892e-02 1.887769848108291626e-01 1.624321043491363525e-01 -1.068929508328437805e-01 1.378663480281829834e-01 1.849118322134017944e-01 2.253760546445846558e-01 -1.616717688739299774e-02 -9.962752461433410645e-02 1.470451802015304565e-01 -5.428665503859519958e-02 1.355706155300140381e-01
1.075659841299057007e-01 1.115261316299438477e-01 -9.280795603990554810e-02 1.601617224514484406e-02 5.713805556297302246e-02 -2.679038941860198975e-01 9.115530550479888916e-02 -5.632570385932922363e-02 -9.398327767848968506e-02 -2.658004164695739746e-01 2.793067693710327148e-01 9.441101551055908203e-02 -2.738020382821559906e-02 9.935877472162246704e-02 6.586904078722000122e-02 1.282582134008407593e-01 -3.296742141246795654e-01 -2.727325819432735443e-02 3.061896748840808868e-02 -1.720024645328521729e-01 3.118026815354824066e-02 2.335580438375473022e-01 1.759746968746185303e-01 -4.712715148925781250e-01 4.076378419995307922e-02 8.819743245840072632e-02 -7.784991711378097534e-02 -3.646283447742462158e-01 -1.414115577936172485e-01 -5.646356567740440369e-02 2.061003595590591431e-01 -1.418760716915130615e-01
-2.999385893344879150e-01 -7.120150327682495117e-02 4.416723251342773438e-01 -2.092915475368499756e-01 -1.001685708761215210e-01 1.217171549797058105e-02 1.531147491186857224e-02 2.852518260478973389e-01 2.216005623340606689e-01 -2.500507831573486328e-01 2.220913171768188477e-01 1.784626394510269165e-01 -7.656809687614440918e-02 2.807999029755592346e-03 1.144697815179824829e-01 4.832542687654495239e-02 -2.164368629455566406e-01 -5.833435058593750000e-02 -2.929855138063430786e-02 -1.082125753164291382e-01 -4.575248435139656067e-02 2.474224716424942017e-01 1.316938698291778564e-01 -3.028713166713714600e-01 1.161035597324371338e-01 -9.770481288433074951e-02 2.077721059322357178e-01 -8.385568112134933472e-02 -1.631916016340255737e-01 -5.718219093978404999e-03 -7.305298745632171631e-02 1.405704170465469360e-01
-9.909065812826156616e-02 7.321006059646606445e-02 -2.611715346574783325e-02 -1.520420908927917480e-01 -1.489761173725128174e-01 -2.958594262599945068e-01 -5.453876033425331116e-02 2.945536077022552490e-01 3.300794586539268494e-02 -2.415639311075210571e-01 -1.743658035993576050e-01 2.911678552627563477e-01 3.334835469722747803e-01 -1.636988222599029541e-01 -7.422988116741180420e-02 2.662624418735504150e-01 -2.124228030443191528e-01 2.184873074293136597e-01 -6.521922349929809570e-02 -1.895354688167572021e-02 1.619331091642379761e-01 -7.097093854099512100e-03 -1.248689740896224976e-01 -4.023687541484832764e-01 6.468926370143890381e-02 -4.924844950437545776e-02 1.645406037569046021e-01 -1.004844903945922852e-02 -1.496059447526931763e-01 -2.725136093795299530e-02 5.246831849217414856e-02 1.077946946024894714e-01
3.131160438060760498e-01 2.004022747278213501e-01 -8.986634761095046997e-02 -2.953290045261383057e-01 -4.745650663971900940e-02 -7.966938614845275879e-02 8.284360170364379883e-02 -2.160852998495101929e-01 1.387822926044464111e-01 -8.388672024011611938e-02 3.137263059616088867e-01 -5.499035120010375977e-02 -2.129423059523105621e-02 4.085147976875305176e-01 3.137343376874923706e-02 2.381850928068161011e-01 -3.235393464565277100e-01 -4.446150735020637512e-03 -2.058820612728595734e-02 3.856527432799339294e-02 -1.401777863502502441e-01 3.136926144361495972e-02 5.709842592477798462e-02 -3.467566668987274170e-01 1.644077450037002563e-01 -5.179176479578018188e-02 1.047269627451896667e-01 -4.428620263934135437e-02 -1.503656208515167236e-01 1.313386410474777222e-01 1.030507981777191162e-01 -8.765558153390884399e-02
7.272791862487792969e-02 5.820824950933456421e-02 -1.650802344083786011e-01 -6.864012684673070908e-03 -2.729862034320831299e-01 1.328185349702835083e-01 7.757245004177093506e-02 1.483566164970397949e-01 -1.257600337266921997e-01 -3.869794607162475586e-01 1.400272548198699951e-01 2.691222131252288818e-01 -2.955112457275390625e-01 1.985221914947032928e-02 -2.326143831014633179e-01 6.261770427227020264e-02 -2.260999530553817749e-01 -2.555510029196739197e-02 1.164847314357757568e-01 2.017823904752731323e-01 2.035318911075592041e-01 -5.516464635729789734e-02 2.688081562519073486e-01 3.908546641469001770e-02 -1.759317219257354736e-01 -1.401663869619369507e-01 1.789347529411315918e-01 2.653861045837402344e-01 1.108364984393119812e-01 3.213480114936828613e-02 2.230120003223419189e-01 -8.319545537233352661e-03
-7.541144732385873795e-03 2.916721999645233154e-01 -1.078226864337921143e-01 -1.022534519433975220e-01 1.673849299550056458e-02 -1.151723116636276245e-01 4.504916816949844360e-02 3.614764213562011719e-01 2.127320766448974609e-01 -2.425217628479003906e-01 1.733037978410720825e-01 -1.254049837589263916e-01 -1.721925735473632812e-01 3.012332320213317871e-01 -4.552809149026870728e-02 -4.916092008352279663e-02 4.148757550865411758e-03 1.442284137010574341e-01 1.693758880719542503e-03 -1.593623310327529907e-02 1.136406213045120239e-01 2.678734660148620605e-01 2.905013561248779297e-01 -2.469614148139953613e-01 -6.935506314039230347e-02 4.284567013382911682e-02 1.883725821971893311e-01 1.880004554986953735e-01 1.678826361894607544e-01 -2.473117560148239136e-01 2.315856665372848511e-01 -1.595637015998363495e-02
1.537670344114303589e-01 2.622775137424468994e-01 1.821854412555694580e-01 -1.159011796116828918e-01 -1.710376292467117310e-01 -4.167595505714416504e-02 -3.799302969127893448e-03 2.588793039321899414e-01 3.111773543059825897e-02 -1.620576828718185425e-01 2.595521807670593262e-01 1.559068858623504639e-01 8.278435468673706055e-02 1.657089591026306152e-01 -1.892936080694198608e-01 1.219162344932556152e-01 -2.376583069562911987e-01 3.466063439846038818e-01 -9.265121817588806152e-02 3.836428001523017883e-02 -1.295137405395507812e-01 3.864649534225463867e-01 -2.967670932412147522e-02 -9.003911912441253662e-02 1.368439942598342896e-01 7.915510237216949463e-02 2.806961536407470703e-01 -1.668883115053176880e-02 -4.177284426987171173e-03 2.660573124885559082e-01 1.387202888727188110e-01 5.573468655347824097e-02
-1.807823330163955688e-01 3.295803666114807129e-01 2.296514213085174561e-01 -2.011498361825942993e-01 4.681600257754325867e-02 5.780966207385063171e-02 1.132054161280393600e-02 4.039774090051651001e-02 5.782955884933471680e-02 -2.882531583309173584e-01 6.946414709091186523e-02 2.440055459737777710e-01 1.283814758062362671e-01 -6.965640932321548462e-02 1.258339881896972656e-01 8.473637700080871582e-02 -3.049650490283966064e-01 1.391415297985076904e-01 -1.359320133924484253e-01 -1.651368290185928345e-01 3.837051987648010254e-01 -2.814397402107715607e-02 4.975546523928642273e-02 -1.884995400905609131e-01 4.946901649236679077e-02 3.826676905155181885e-01 7.504851557314395905e-03 1.398522257804870605e-01 -1.824409961700439453e-01 -7.831119932234287262e-03 6.673315167427062988e-02 1.123205348849296570e-01
-1.375535596162080765e-02 2.608247399330139160e-01 8.210673183202743530e-02 4.027801007032394409e-02 -1.355145722627639771e-01 1.446212977170944214e-01 -5.773662403225898743e-02 3.784307092428207397e-02 -6.186032667756080627e-02 -2.699063718318939209e-01 7.994331419467926025e-02 5.664553120732307434e-02 -1.679829359054565430e-01 4.485053420066833496e-01 2.840391173958778381e-02 1.800325214862823486e-01 -3.959503173828125000e-01 7.517891377210617065e-02 -1.899530366063117981e-02 -2.380696386098861694e-01 -9.959652274847030640e-02 -1.387174576520919800e-01 1.461742520332336426e-01 -2.249842286109924316e-01 -2.208067774772644043e-01 -8.840535581111907959e-02 -1.403641402721405029e-01 4.096413776278495789e-02 -1.982106417417526245e-01 2.418408095836639404e-01 -9.141179919242858887e-02 1.606466770172119141e-01
-3.868539258837699890e-02 3.475619852542877197e-01 -1.567810215055942535e-02 -2.311458587646484375e-01 1.187700685113668442e-02 -2.301655709743499756e-01 -8.073796331882476807e-02 -5.647754296660423279e-02 -2.473946101963520050e-02 -1.818383783102035522e-01 1.421736031770706177e-01 -1.285855919122695923e-01 7.726213335990905762e-02 1.314857155084609985e-01 -1.553355157375335693e-01 3.949444890022277832e-01 -1.236049756407737732e-01 4.521689563989639282e-02 2.682393193244934082e-01 1.297466903924942017e-01 -1.722136139869689941e-01 -3.519943952560424805e-01 7.318624109029769897e-02 -1.913715749979019165e-01 -1.269068568944931030e-01 6.834120489656925201e-03 1.504663974046707153e-01 -2.045668959617614746e-01 2.302512675523757935e-01 -1.852287054061889648e-01 1.314922124147415161e-01 2.257619239389896393e-02
-6.330934911966323853e-02 1.148640066385269165e-01 1.929790675640106201e-01 -1.706027239561080933e-01 -2.890936434268951416e-01 -2.145268768072128296e-01 9.368535876274108887e-02 -1.654110699892044067e-01 3.348033428192138672e-01 -1.944719851016998291e-01 3.387765586376190186e-02 3.974181786179542542e-02 -1.214261651039123535e-01 3.512000143527984619e-01 2.106707543134689331e-02 -5.920295789837837219e-02 -5.419804528355598450e-02 1.506842821836471558e-01 -3.586433231830596924e-01 8.796978741884231567e-02 -7.963029667735099792e-03 1.161196380853652954e-01 1.752823442220687866e-01 -2.968752682209014893e-01 -5.664384365081787109e-02 -9.856915101408958435e-03 1.929270476102828979e-01 1.475758105516433716e-01 -2.516074478626251221e-01 1.352714002132415771e-01 1.304785311222076416e-01 -2.637650258839130402e-02
-1.970942020416259766e-01 1.578699797391891479e-01 -1.134331244975328445e-02 6.574440747499465942e-02 -1.733439713716506958e-01 -2.861671745777130127e-01 -1.704322546720504761e-01 6.026852875947952271e-02 2.981544472277164459e-02 3.447658941149711609e-02 -3.823196142911911011e-02 1.448109447956085205e-01 -1.171706989407539368e-01 3.647643625736236572e-01 1.632302999496459961e-01 9.716121852397918701e-02 -3.083983957767486572e-01 -6.864303722977638245e-03 -2.345657907426357269e-02 -9.711921215057373047e-02 2.590983510017395020e-01 -1.121578812599182129e-01 4.097087979316711426e-01 -1.887425184249877930e-01 -2.969230525195598602e-03 5.232184752821922302e-02 1.973676867783069611e-02 3.829105943441390991e-02 1.372253149747848511e-01 2.697827517986297607e-01 2.845792174339294434e-01 1.193661317229270935e-01
-9.070336073637008667e-02 1.039604693651199341e-01 3.607451915740966797e-02 -3.051038682460784912e-01 -2.181365638971328735e-01 -1.402775794267654419e-01 3.185295760631561279e-01 8.640982955694198608e-02 9.217131882905960083e-02 -2.875339984893798828e-01 -1.380923837423324585e-01 -3.121742745861411095e-03 -1.052464321255683899e-01 1.787430644035339355e-01 -2.510444223880767822e-01 -1.780704408884048462e-02 -4.688943028450012207e-01 -8.033425547182559967e-03 -2.541002444922924042e-02 -2.880576252937316895e-01 -3.504224121570587158e-02 2.782021462917327881e-01 4.561395570635795593e-02 -1.143850833177566528e-01 6.305561214685440063e-02 7.292552036233246326e-04 -1.057194266468286514e-02 9.421014785766601562e-02 2.816127054393291473e-02 -1.319096237421035767e-01 2.451051473617553711e-01 7.209399342536926270e-02
6.445142626762390137e-02 -2.637018915265798569e-03 -2.140808477997779846e-02 -1.519936174154281616e-01 4.135226085782051086e-02 -1.865630596876144409e-01 -1.302392594516277313e-02 1.837856620550155640e-01 -7.828286848962306976e-03 -3.296271860599517822e-01 1.730299144983291626e-01 1.233961805701255798e-01 -4.929564148187637329e-02 1.993758678436279297e-01 -2.371310293674468994e-01 2.321350723505020142e-01 2.160251699388027191e-02 5.180415697395801544e-03 2.304987609386444092e-01 4.253775626420974731e-02 1.473622918128967285e-01 1.784276813268661499e-01 8.654315769672393799e-02 -5.304672718048095703e-01 -3.606695830821990967e-01 -1.300668418407440186e-01 4.998313263058662415e-02 5.642587319016456604e-02 5.441393703222274780e-02 -1.582479178905487061e-01 -1.058714687824249268e-01 7.662896066904067993e-02
1.339734345674514771e-01 -6.774068623781204224e-02 9.709728183224797249e-04 -2.219452410936355591e-01 -1.103950440883636475e-01 -3.189023584127426147e-02 1.806294023990631104e-01 -1.483059525489807129e-01 2.936960384249687195e-02 -5.556082129478454590e-01 2.250831872224807739e-01 2.156047523021697998e-01 -1.311269998550415039e-01 1.803747713565826416e-01 -2.770535647869110107e-01 1.189563423395156860e-01 -4.250368103384971619e-02 7.300292607396841049e-03 9.679178148508071899e-02 -1.480028219521045685e-02 1.087085679173469543e-01 1.140094324946403503e-01 7.781566679477691650e-02 -1.730678379535675049e-01 2.828636169433593750e-01 -1.362470537424087524e-01 6.525176763534545898e-02 -4.447417706251144409e-02 -1.468040049076080322e-01 -1.368601024150848389e-01 2.219022959470748901e-01 2.154574841260910034e-01
-2.419568151235580444e-01 1.479126513004302979e-01 1.798353791236877441e-01 -1.638043373823165894e-01 -1.991762369871139526e-01 1.615919768810272217e-01 2.953554391860961914e-01 -2.307335734367370605e-01 8.151593059301376343e-02 -3.183572292327880859e-01 7.430581748485565186e-02 2.174316793680191040e-01 1.623460054397583008e-01 1.687345355749130249e-01 4.309024289250373840e-02 -8.597578853368759155e-02 -1.093679964542388916e-01 2.933678030967712402e-01 2.321676313877105713e-01 4.543758556246757507e-02 2.142492532730102539e-01 4.659166187047958374e-02 2.157185077667236328e-01 -2.345984801650047302e-02 -8.727176114916801453e-03 1.058185994625091553e-01 1.850319206714630127e-01 4.507410526275634766e-02 8.499737083911895752e-02 -2.120967656373977661e-01 2.497738748788833618e-01 -1.341286599636077881e-01
-6.417530030012130737e-02 1.512880474328994751e-01 1.231599375605583191e-01 1.497943140566349030e-02 -1.910775452852249146e-01 5.066646635532379150e-02 8.168178051710128784e-02 1.696857064962387085e-01 -2.320790588855743408e-01 -1.011748760938644409e-01 -1.092449203133583069e-02 1.051287055015563965e-01 -3.090495765209197998e-01 7.277983427047729492e-02 5.561808124184608459e-02 2.110809087753295898e-01 -1.536246538162231445e-01 9.106834977865219116e-02 9.527188539505004883e-02 1.175749450922012329e-01 2.083865553140640259e-01 6.629659980535507202e-02 3.439438939094543457e-01 -4.115005955100059509e-03 -2.514231503009796143e-01 -8.910956978797912598e-02 1.607799679040908813e-01 3.794822394847869873e-01 1.478368192911148071e-01 -3.421593084931373596e-02 3.925687968730926514e-01 -1.423214524984359741e-01
3.182593034580349922e-03 1.675911433994770050e-02 4.178698360919952393e-02 -2.131368219852447510e-01 2.865828201174736023e-02 -1.220760717988014221e-01 8.289483189582824707e-02 4.827575087547302246e-01 1.018884852528572083e-01 -2.074673324823379517e-01 2.902521565556526184e-02 -5.885052680969238281e-02 -3.764739930629730225e-01 2.581778764724731445e-01 4.028020426630973816e-02 5.286392569541931152e-02 -1.011150777339935303e-01 2.612120211124420166e-01 1.438976079225540161e-01 -4.836100339889526367e-02 2.188787460327148438e-01 1.712172329425811768e-01 1.988661289215087891e-01 -2.721706926822662354e-01 -3.057782351970672607e-02 -6.788423657417297363e-02 1.656279116868972778e-01 2.837968431413173676e-02 -7.284605503082275391e-02 -2.909303009510040283e-01 1.011990904808044434e-01 5.581882782280445099e-03
-9.928077459335327148e-02 9.675107151269912720e-02 -1.929366029798984528e-02 -1.161073744297027588e-01 -3.353976011276245117e-01 1.003639996051788330e-01 1.002870649099349976e-01 1.952648311853408813e-01 2.130617797374725342e-01 -2.727186381816864014e-01 1.716163754463195801e-01 -9.099418669939041138e-02 2.941799163818359375e-01 2.197462618350982666e-01 -3.271743282675743103e-02 4.961997270584106445e-02 -2.740446031093597412e-01 2.031707167625427246e-01 2.610044181346893311e-01 5.050116404891014099e-02 -4.984344169497489929e-02 -2.920575141906738281e-01 4.855640977621078491e-02 -2.756364941596984863e-01 2.076390571892261505e-02 -3.265359252691268921e-02 2.505854964256286621e-01 1.179399937391281128e-01 5.571574345231056213e-02 9.008891880512237549e-02 9.015601128339767456e-02 -2.227038145065307617e-01
-1.048981845378875732e-01 -2.683430612087249756e-01 6.921885907649993896e-02 8.603129535913467407e-03 -3.123726844787597656e-01 9.304734878242015839e-03 -1.365715116262435913e-01 -1.768992990255355835e-01 1.387556642293930054e-01 -1.076480895280838013e-01 1.358933746814727783e-01 1.415033489465713501e-01 2.180087417364120483e-01 1.241350099444389343e-01 9.797511994838714600e-02 2.965459525585174561e-01 -1.838171631097793579e-01 -7.340479642152786255e-02 -1.363684143871068954e-02 -1.899073272943496704e-01 1.268732994794845581e-01 -3.673077821731567383e-01 2.852894961833953857e-01 -3.043835759162902832e-01 -1.809662431478500366e-01 1.115089505910873413e-01 1.472039520740509033e-01 -3.128614276647567749e-02 5.719104036688804626e-02 2.258984595537185669e-01 9.491978585720062256e-02 5.555658787488937378e-02
-1.498177200555801392e-01 -7.222559768706560135e-03 -1.814513653516769409e-01 -3.129206895828247070e-01 -2.566882781684398651e-02 -1.889087446033954620e-02 6.387759745121002197e-02 -4.196297749876976013e-02 -1.230431944131851196e-01 -1.804692000150680542e-01 2.237853854894638062e-01 1.327043622732162476e-01 -2.196968197822570801e-01 -9.290271438658237457e-03 -8.215899020433425903e-02 3.971186578273773193e-01 8.307670056819915771e-02 -4.849680140614509583e-02 -9.875071048736572266e-02 -1.418213844299316406e-01 6.652299314737319946e-02 -9.820418059825897217e-02 4.435105919837951660e-01 -2.746311575174331665e-02 -1.622159630060195923e-01 1.906562745571136475e-01 2.428911030292510986e-01 -9.416471421718597412e-02 -4.098242521286010742e-02 -1.152871176600456238e-01 3.397852778434753418e-01 7.985155098140239716e-04
-5.333318561315536499e-02 2.970397174358367920e-01 -5.421929433941841125e-02 1.125616654753684998e-01 -8.719491772353649139e-03 -1.410094499588012695e-01 -1.222432628273963928e-01 -8.128013461828231812e-02 -4.865375813096761703e-03 1.086978241801261902e-02 4.014011919498443604e-01 1.907652616500854492e-01 -2.507698833942413330e-01 -1.390404552221298218e-01 -8.347710222005844116e-02 1.822982579469680786e-01 -3.474126756191253662e-01 2.494533807039260864e-01 6.086825579404830933e-02 -1.660785377025604248e-01 1.601629145443439484e-02 -1.890645325183868408e-01 1.787029206752777100e-01 -2.894422411918640137e-01 -1.338910907506942749e-01 -1.212297603487968445e-01 1.790975034236907959e-02 1.279535423964262009e-02 -1.370551735162734985e-01 2.065319567918777466e-01 1.700299680233001709e-01 -2.057861536741256714e-01
-1.925219595432281494e-02 5.308659002184867859e-02 8.546410501003265381e-02 1.519154161214828491e-01 -4.056064486503601074e-01 -2.942010164260864258e-01 -1.196511834859848022e-02 -6.681680213660001755e-03 7.061585783958435059e-02 -9.456090629100799561e-02 5.188106372952461243e-02 2.569335401058197021e-01 -2.007420212030410767e-01 2.475319355726242065e-01 2.736469507217407227e-01 3.574979901313781738e-01 -1.171508207917213440e-01 4.546303674578666687e-02 9.864862263202667236e-02 8.931505680084228516e-02 1.862767338752746582e-01 -1.928048282861709595e-01 1.667715162038803101e-01 -2.176627367734909058e-01 -1.198223903775215149e-01 -1.700381934642791748e-02 -7.267337292432785034e-02 8.365591615438461304e-02 -4.212003573775291443e-02 1.753082424402236938e-01 2.555382549762725830e-01 1.516008079051971436e-01
1.077457815408706665e-01 2.505700588226318359e-01 1.591666936874389648e-01 -1.844350844621658325e-01 -2.441141009330749512e-01 8.449658751487731934e-02 -1.971595734357833862e-01 3.508128225803375244e-02 -1.344077438116073608e-01 1.643591932952404022e-02 8.780702948570251465e-02 -1.355646550655364990e-01 -1.633483320474624634e-01 1.722763031721115112e-01 -8.944266289472579956e-02 3.056207895278930664e-01 -1.128768771886825562e-01 1.233884021639823914e-01 1.553823053836822510e-01 -2.352091073989868164e-01 1.444310843944549561e-01 -1.049485430121421814e-01 4.099779427051544189e-01 -2.851726952940225601e-03 -8.894281834363937378e-02 3.313392400741577148e-02 2.786100804805755615e-01 -8.814308047294616699e-02 -4.974349960684776306e-02 2.355676591396331787e-01 2.802568376064300537e-01 1.375598758459091187e-01
7.933440059423446655e-02 1.214503794908523560e-01 9.012642502784729004e-02 -1.110841706395149231e-01 -3.481994569301605225e-02 -4.073349833488464355e-01 -1.117283478379249573e-01 2.579729259014129639e-01 -5.783953517675399780e-02 -8.123660832643508911e-02 3.696074783802032471e-01 1.878633499145507812e-01 1.425765901803970337e-01 1.116105765104293823e-01 -2.757453918457031250e-01 6.091069802641868591e-02 -1.020565256476402283e-02 4.309147596359252930e-02 1.157972216606140137e-01 -7.244806620292365551e-04 2.664688825607299805e-01 8.748628944158554077e-02 2.894502282142639160e-01 -8.891923725605010986e-02 -3.811353072524070740e-02 1.657580770552158356e-02 3.976967632770538330e-01 1.540962606668472290e-01 1.701439470052719116e-01 -1.014394089579582214e-01 -6.002685800194740295e-02 -7.584343105554580688e-02
1.840286701917648315e-01 1.791902780532836914e-01 -1.226623877882957458e-01 -1.410559564828872681e-01 2.407580018043518066e-01 -1.810813546180725098e-01 -1.170466654002666473e-02 2.890830636024475098e-01 -3.876712545752525330e-02 -3.339179456233978271e-01 1.770093291997909546e-01 4.505787417292594910e-02 -1.054937671869993210e-02 2.547869086265563965e-01 -9.822333604097366333e-02 1.848215609788894653e-01 -2.147995233535766602e-01 8.954377472400665283e-02 2.066678404808044434e-01 -1.760646104812622070e-01 6.969133764505386353e-02 1.769045889377593994e-01 2.927251458168029785e-01 -2.444714307785034180e-01 -1.435318738222122192e-01 -9.552957490086555481e-03 -1.217474136501550674e-02 2.334528863430023193e-01 5.360307916998863220e-02 -2.680525183677673340e-01 8.148603886365890503e-02 -5.691399425268173218e-02
-6.222463771700859070e-02 1.854787021875381470e-01 1.400643885135650635e-01 -9.582232683897018433e-02 9.789046645164489746e-02 -2.565489709377288818e-01 1.068625599145889282e-01 1.410292536020278931e-01 2.279691025614738464e-02 -2.146296054124832153e-01 2.010414004325866699e-01 -8.332352340221405029e-02 2.154284417629241943e-01 3.347842693328857422e-01 -2.309837788343429565e-01 1.036387383937835693e-01 1.672803796827793121e-02 9.995874762535095215e-02 1.938630938529968262e-01 -7.782348990440368652e-02 7.427465915679931641e-02 -3.525997996330261230e-01 3.994410336017608643e-01 -1.745628416538238525e-01 -2.849515378475189209e-01 9.523696452379226685e-02 7.868382334709167480e-02 1.130245551466941833e-01 7.271652668714523315e-02 -9.426844120025634766e-02 -9.061732888221740723e-02 -6.548295915126800537e-02
-1.846518516540527344e-01 -4.734132811427116394e-02 -5.602113157510757446e-02 -1.322440654039382935e-01 -2.000021338462829590e-01 6.968010962009429932e-02 -1.201674249023199081e-02 9.058365970849990845e-02 -1.953726075589656830e-02 -2.911147773265838623e-01 -1.947841024957597256e-03 5.295358598232269287e-02 -5.086725577712059021e-02 3.365708142518997192e-02 3.940569981932640076e-02 3.558558523654937744e-01 -3.353824615478515625e-01 2.657132782042026520e-02 -1.181797012686729431e-01 -1.575216799974441528e-01 -1.720677018165588379e-01 1.101703643798828125e-01 3.865565359592437744e-01 -1.416912395507097244e-02 -1.303372532129287720e-01 3.561334013938903809e-01 -8.805247396230697632e-02 -2.460649311542510986e-01 -8.419366925954818726e-02 1.377760469913482666e-01 2.780632376670837402e-01 -1.055335849523544312e-01
[truncated: 3,268,670 more chars]
