# Supplementary material for: The Language of Innovation
Source: PLoS One. 2020 Apr 30;15(4):e0230107. doi: 10.1371/journal.pone.0230107 (PMC7194493; doi:10.1371/journal.pone.0230107)
Supplement: S14 File — (GZ) [file pone.0230107.s014.tar.gz › 1992-1996/V2Run_17_VS_4500_embeddings1992-1996ED32.txt]

1.870412975549697876e-01 -3.924837708473205566e-02 -1.285980804823338985e-03 3.687341511249542236e-01 6.774124223738908768e-03 -8.927647024393081665e-02 -2.726199626922607422e-01 1.184285506606101990e-01 -1.764985918998718262e-01 -2.032666802406311035e-01 4.133760929107666016e-01 2.125825285911560059e-01 -9.973327629268169403e-03 -1.851858347654342651e-01 9.087203070521354675e-03 3.618618100881576538e-02 2.662577331066131592e-01 6.472338736057281494e-02 6.824792921543121338e-02 1.905755698680877686e-01 2.131460458040237427e-01 -1.037922799587249756e-01 -7.586284726858139038e-02 1.009623929858207703e-01 4.502406716346740723e-02 7.525479048490524292e-02 -2.777586281299591064e-01 1.136956289410591125e-01 3.425678014755249023e-01 -5.743420496582984924e-02 -1.366094127297401428e-02 1.828771200962364674e-03
1.731795370578765869e-01 -3.726349771022796631e-02 -1.840748488903045654e-01 5.471943318843841553e-02 7.303813844919204712e-02 -1.613347977399826050e-01 -1.671134680509567261e-01 8.475178480148315430e-02 -2.825942039489746094e-01 -3.089112043380737305e-01 4.549126625061035156e-01 -6.132667139172554016e-02 3.034352958202362061e-01 -1.677037924528121948e-01 -5.907175317406654358e-02 -6.604722142219543457e-02 6.829044222831726074e-02 -2.724104747176170349e-02 2.194053865969181061e-02 1.605655848979949951e-01 3.473936617374420166e-01 1.079031266272068024e-02 8.203954249620437622e-02 -1.219326723366975784e-02 1.503220200538635254e-01 1.365246772766113281e-01 -1.240127682685852051e-01 2.051042467355728149e-01 -1.243225187063217163e-01 2.398789823055267334e-01 7.192408293485641479e-02 1.225884631276130676e-01
-2.201938480138778687e-01 -1.981057822704315186e-01 8.092331141233444214e-02 2.760470844805240631e-02 2.537187933921813965e-01 1.818656921386718750e-01 -4.246832802891731262e-02 4.764339327812194824e-02 -1.930471509695053101e-01 -2.895918786525726318e-01 4.896874129772186279e-01 1.814874634146690369e-02 -2.004944384098052979e-01 -1.076701879501342773e-01 -2.368299663066864014e-01 4.193769022822380066e-02 2.912746928632259369e-02 -2.817106992006301880e-02 3.189356029033660889e-01 -1.645281910896301270e-01 1.118265315890312195e-01 -2.690539136528968811e-02 -4.188986867666244507e-02 3.551755100488662720e-02 -7.472795993089675903e-02 1.130469217896461487e-01 -3.704783320426940918e-01 1.351639926433563232e-01 -4.473098367452621460e-02 -3.660933673381805420e-02 8.298003673553466797e-02 4.187472909688949585e-02
-1.097292974591255188e-01 -3.849077597260475159e-02 -2.384611666202545166e-01 2.472275868058204651e-02 2.695554867386817932e-02 2.360667437314987183e-01 1.250577718019485474e-01 7.603657245635986328e-02 -2.453337190672755241e-03 -2.967292629182338715e-02 4.659936428070068359e-01 -2.579091489315032959e-02 -6.994188576936721802e-02 -2.441257089376449585e-01 -1.264222059398889542e-02 -1.489926427602767944e-01 -5.178976431488990784e-02 1.492330804467201233e-02 3.332730531692504883e-01 1.261545270681381226e-01 4.389238655567169189e-01 -1.826005578041076660e-01 7.614809274673461914e-02 3.813679888844490051e-02 -3.268651291728019714e-02 5.335563048720359802e-02 -2.964162230491638184e-01 1.167125776410102844e-01 -1.377523690462112427e-01 1.531588286161422729e-01 -1.794799566268920898e-01 4.890088364481925964e-02
2.733948081731796265e-02 7.525783777236938477e-02 -2.255562543869018555e-01 -1.463565230369567871e-02 -9.797697514295578003e-02 1.476645283401012421e-02 5.071143805980682373e-02 6.444793939590454102e-02 7.872808724641799927e-02 -2.178622968494892120e-02 3.804372251033782959e-01 -2.008481919765472412e-01 -1.584038436412811279e-01 -2.397298365831375122e-01 -5.731985345482826233e-02 3.588798642158508301e-02 4.081229865550994873e-01 1.647938787937164307e-01 -5.594633892178535461e-02 3.304063901305198669e-02 4.382767975330352783e-01 -7.280326634645462036e-02 -1.710980832576751709e-01 -1.056618019938468933e-01 -1.713486760854721069e-01 1.904115825891494751e-01 -1.431300938129425049e-01 5.998237431049346924e-02 9.574564546346664429e-02 -5.482630222104489803e-04 -2.633061707019805908e-01 2.076238989830017090e-01
3.299762308597564697e-01 -1.070044096559286118e-02 -2.915610671043395996e-01 4.106721654534339905e-02 -1.611421704292297363e-01 -3.673473000526428223e-02 -1.124711558222770691e-01 1.136995404958724976e-01 1.940245032310485840e-01 1.250115409493446350e-02 2.884295582771301270e-01 8.369600027799606323e-02 -2.143647223711013794e-01 -1.628734022378921509e-01 -2.925791442394256592e-01 3.024898171424865723e-01 5.691413767635822296e-03 -1.572178006172180176e-01 2.450276464223861694e-01 -1.595814675092697144e-01 1.954443454742431641e-01 -7.632375508546829224e-02 -1.731793731451034546e-01 9.739312529563903809e-02 5.634459853172302246e-02 1.108689457178115845e-01 -1.975469887256622314e-01 1.840319186449050903e-01 -6.199189648032188416e-02 -2.227058708667755127e-01 1.478604078292846680e-01 -1.281187683343887329e-01
1.638782396912574768e-02 3.738397732377052307e-02 3.600078076124191284e-02 -3.602189570665359497e-02 2.453119605779647827e-01 -1.032684892416000366e-01 -5.920775979757308960e-02 1.094965934753417969e-01 2.628298848867416382e-02 -1.137991994619369507e-01 4.274252653121948242e-01 1.006136834621429443e-01 -5.781975574791431427e-03 -1.550572514533996582e-01 -1.143713444471359253e-01 -1.273217946290969849e-01 -4.467179998755455017e-02 8.967091143131256104e-02 4.110547602176666260e-01 1.209039613604545593e-01 1.792429983615875244e-01 1.025063917040824890e-01 4.323612153530120850e-01 -1.091816183179616928e-02 2.416819892823696136e-02 2.630285453051328659e-03 -8.660084754228591919e-02 3.410149812698364258e-01 -7.914464175701141357e-02 -2.657474577426910400e-01 -6.777367740869522095e-02 1.428510099649429321e-01
5.911605805158615112e-02 -3.470725193619728088e-02 1.303530782461166382e-01 -7.502351421862840652e-03 1.062522456049919128e-01 1.253957897424697876e-01 4.380722343921661377e-02 9.094296395778656006e-02 -1.428057998418807983e-01 -8.262991160154342651e-02 6.120769977569580078e-01 -2.100985497236251831e-01 -1.902566999197006226e-01 -8.635642379522323608e-02 -5.647956579923629761e-02 -2.283474504947662354e-01 2.337613999843597412e-01 -2.168663591146469116e-01 2.507272064685821533e-01 7.781106978654861450e-02 1.811510920524597168e-01 -1.696524769067764282e-01 4.159986227750778198e-02 3.038654029369354248e-01 -1.052480638027191162e-01 -2.668311260640621185e-02 -1.196695715188980103e-01 1.756745576858520508e-01 1.835617423057556152e-02 8.420474827289581299e-02 -6.221660599112510681e-02 -3.917169943451881409e-02
1.219465062022209167e-01 -5.295760557055473328e-02 -6.380273960530757904e-03 6.241216510534286499e-02 2.024793177843093872e-01 -3.119901120662689209e-01 -1.326750814914703369e-01 1.275417208671569824e-01 -6.493875384330749512e-02 -1.256302148103713989e-01 4.151323735713958740e-01 -3.945813328027725220e-02 1.400987952947616577e-01 4.356365650892257690e-02 -2.650930583477020264e-01 1.014844626188278198e-01 5.064180493354797363e-02 -1.816051304340362549e-01 3.626081943511962891e-01 1.958135701715946198e-02 2.048309743404388428e-01 -1.308559924364089966e-01 1.417508274316787720e-01 8.524751663208007812e-02 -2.498932741582393646e-02 9.731110185384750366e-02 5.680614337325096130e-02 2.297933697700500488e-01 1.289502978324890137e-01 -2.634822158142924309e-03 -1.143941357731819153e-01 4.006157219409942627e-01
2.057757675647735596e-01 1.154939383268356323e-01 7.106351107358932495e-02 -8.248251862823963165e-03 1.528401225805282593e-01 -1.018420383334159851e-01 -1.158572509884834290e-01 3.683802485466003418e-01 -2.207525819540023804e-01 -2.368091940879821777e-01 3.662072420120239258e-01 -2.750737592577934265e-02 -1.070375926792621613e-02 -2.322400808334350586e-01 4.625236243009567261e-02 -2.255432866513729095e-02 1.551824212074279785e-01 -1.367474794387817383e-01 1.434756368398666382e-01 1.794734410941600800e-02 1.694799810647964478e-01 8.938358724117279053e-02 -1.375684887170791626e-01 1.698487401008605957e-01 3.978766202926635742e-01 2.033650875091552734e-01 9.046157449483871460e-02 8.874136209487915039e-02 -2.425139248371124268e-01 -5.169648677110671997e-02 -7.283317297697067261e-02 1.711168736219406128e-01
-3.522357717156410217e-02 3.195027112960815430e-01 4.425594210624694824e-02 1.666039526462554932e-01 1.940105557441711426e-01 2.275411225855350494e-02 -2.557929158210754395e-01 3.123504519462585449e-01 -4.210197925567626953e-02 -2.366885989904403687e-01 5.516229271888732910e-01 7.636433094739913940e-02 7.422789186239242554e-02 -3.948762640357017517e-02 1.202504560351371765e-01 1.421424932777881622e-02 -7.855719327926635742e-02 1.596305370330810547e-01 1.766526997089385986e-01 6.509682536125183105e-02 1.080292016267776489e-01 8.076574653387069702e-02 3.165334090590476990e-02 -3.356825560331344604e-02 9.884653240442276001e-02 1.670867204666137695e-01 7.024145871400833130e-02 1.936460137367248535e-01 -7.579588145017623901e-02 -8.277326077222824097e-02 -4.791617020964622498e-02 3.061600029468536377e-01
2.320547699928283691e-01 7.116050273180007935e-02 5.219893902540206909e-02 4.029288515448570251e-02 2.831579186022281647e-02 1.716833189129829407e-02 -1.145714595913887024e-01 -3.953793644905090332e-02 -1.604104042053222656e-01 6.212653592228889465e-03 4.264475107192993164e-01 -5.277578532695770264e-02 2.586037479341030121e-02 8.192855864763259888e-02 -7.094301283359527588e-02 -2.294758856296539307e-01 3.760411217808723450e-02 -1.341305226087570190e-01 4.391009509563446045e-01 -3.874163329601287842e-02 1.759791374206542969e-01 -9.420821815729141235e-02 -8.408125489950180054e-02 7.998168468475341797e-02 -1.723145693540573120e-01 -2.688503079116344452e-02 -4.661346077919006348e-01 2.078011333942413330e-01 1.839908212423324585e-02 -2.106894701719284058e-01 -1.532674729824066162e-01 1.390775293111801147e-01
-1.171983107924461365e-01 -2.048631310462951660e-01 -7.180648297071456909e-02 -2.157314419746398926e-01 3.047224134206771851e-02 -1.315649747848510742e-01 -1.896615475416183472e-01 1.929535567760467529e-01 -5.834342539310455322e-02 -9.426289051771163940e-02 3.638421893119812012e-01 -1.123027876019477844e-01 -2.090533524751663208e-01 -9.061849117279052734e-02 -2.834237515926361084e-01 -1.563463509082794189e-01 7.978860288858413696e-02 -1.336918473243713379e-01 3.182254135608673096e-01 -2.473035305738449097e-01 3.910581171512603760e-01 -7.752277702093124390e-02 1.415182948112487793e-01 4.896997660398483276e-02 -9.368756413459777832e-02 8.643864095211029053e-02 -1.873426735401153564e-01 1.687980890274047852e-01 4.848983511328697205e-02 -5.136165767908096313e-03 -1.790767908096313477e-01 -6.982208043336868286e-02
3.303952813148498535e-01 2.601715922355651855e-02 6.641075760126113892e-02 -5.570838693529367447e-03 2.366703450679779053e-01 -1.180702671408653259e-01 -1.813729256391525269e-01 1.240147277712821960e-01 3.697858378291130066e-02 -1.576319336891174316e-01 5.796940922737121582e-01 -8.147004246711730957e-02 4.454159364104270935e-02 1.428316626697778702e-02 -9.771819412708282471e-02 2.865612506866455078e-01 8.910866081714630127e-02 -1.027780771255493164e-01 3.912818431854248047e-01 5.327330157160758972e-02 2.376979775726795197e-02 1.133627891540527344e-01 -3.952441271394491196e-03 2.023935131728649139e-02 8.514471352100372314e-02 2.544482983648777008e-02 -1.579705327749252319e-01 -7.387403398752212524e-02 7.180901616811752319e-02 5.215078219771385193e-02 -1.675645262002944946e-01 2.054060995578765869e-01
1.956889480352401733e-01 -9.355606883764266968e-02 9.394308924674987793e-02 5.119528993964195251e-02 5.096991360187530518e-02 1.485265344381332397e-01 1.036597192287445068e-01 2.696413546800613403e-02 5.630319193005561829e-02 -1.905329972505569458e-01 3.090308904647827148e-01 -7.902964018285274506e-03 1.146709844470024109e-01 -3.278564512729644775e-01 6.291332840919494629e-02 -6.819035857915878296e-02 1.276552826166152954e-01 2.892178948968648911e-03 2.406013458967208862e-01 -2.875280100852251053e-03 4.065270721912384033e-01 -2.301858365535736084e-01 7.275620102882385254e-02 9.949626773595809937e-02 5.600826442241668701e-02 2.923371791839599609e-01 -2.181109189987182617e-01 -4.094853624701499939e-02 1.964239329099655151e-01 -2.409860938787460327e-01 -2.554448843002319336e-01 1.835583448410034180e-01
1.657319515943527222e-01 -7.614423055201768875e-03 -1.308508068323135376e-01 2.805094793438911438e-02 -2.760696709156036377e-01 -2.211118675768375397e-02 1.064412370324134827e-01 3.019624948501586914e-01 -3.751136362552642822e-01 -2.773797810077667236e-01 3.204607069492340088e-01 -1.433021575212478638e-02 -1.899806112051010132e-01 -1.004505623131990433e-02 -1.689668744802474976e-01 2.493910044431686401e-01 -9.057664126157760620e-02 -1.383649557828903198e-01 1.302236318588256836e-01 2.066960036754608154e-01 1.841623634099960327e-01 1.117542013525962830e-01 -1.256209164857864380e-01 1.537780165672302246e-01 4.040729999542236328e-02 -1.632208526134490967e-01 -6.051141023635864258e-02 1.875904798507690430e-01 -6.792954355478286743e-02 -2.776113450527191162e-01 -7.312679290771484375e-02 -2.903615124523639679e-02
1.231331750750541687e-01 -3.803364560008049011e-02 -7.429718971252441406e-02 -1.049964651465415955e-01 1.975446343421936035e-01 -1.635566800832748413e-01 -1.473870873451232910e-01 1.041755005717277527e-01 -3.156071901321411133e-02 -1.173684298992156982e-01 5.263446569442749023e-01 5.436514317989349365e-02 -2.258365601301193237e-02 -5.947888642549514771e-02 2.438571490347385406e-02 -3.073697388172149658e-01 -5.701561644673347473e-02 -7.521906495094299316e-02 1.820375919342041016e-01 -1.326384581625461578e-02 3.051688671112060547e-01 -3.040011525154113770e-01 -7.853739708662033081e-02 2.593147754669189453e-01 2.000273205339908600e-03 1.027031391859054565e-01 -2.585191726684570312e-01 2.274168431758880615e-01 2.081711888313293457e-01 -3.013630211353302002e-02 9.346773847937583923e-03 -7.291167858056724072e-04
1.776779294013977051e-01 1.002546176314353943e-01 1.313356906175613403e-01 2.818585634231567383e-01 -8.286621421575546265e-02 -1.622903905808925629e-02 -3.210543468594551086e-02 2.827908694744110107e-01 1.079841330647468567e-01 -1.165587082505226135e-01 2.177818715572357178e-01 9.975259006023406982e-02 -2.433701157569885254e-01 -2.725264728069305420e-01 -4.261412024497985840e-01 -1.060502417385578156e-02 1.256809681653976440e-01 -6.507967412471771240e-02 1.333474069833755493e-01 2.117527872323989868e-01 1.008571907877922058e-01 -2.915681898593902588e-02 -1.780047565698623657e-01 -2.293646186590194702e-01 2.364912182092666626e-01 -1.757302321493625641e-02 2.235997654497623444e-02 1.813787668943405151e-01 -6.479819864034652710e-02 6.802485138177871704e-02 -3.122328035533428192e-02 3.135539591312408447e-01
4.382406920194625854e-02 1.659074798226356506e-02 2.657154202461242676e-02 -1.774749755859375000e-01 -8.834318816661834717e-02 3.430353850126266479e-02 -2.158387154340744019e-01 4.082784056663513184e-02 -3.387371003627777100e-01 -6.788008660078048706e-02 3.480707406997680664e-01 -5.076192319393157959e-02 -3.166166543960571289e-01 -1.440712660551071167e-01 -1.884239315986633301e-01 -1.286725103855133057e-01 1.593694537878036499e-01 -1.354482024908065796e-01 2.159515321254730225e-01 6.502962857484817505e-02 3.733364343643188477e-01 3.084844909608364105e-02 1.009077858179807663e-02 1.681845635175704956e-02 -8.365396410226821899e-02 -7.199208438396453857e-02 -2.167575806379318237e-01 2.625057697296142578e-01 5.121093243360519409e-02 -2.205133289098739624e-01 -2.670218646526336670e-01 7.921168953180313110e-02
8.098090440034866333e-02 1.646093726158142090e-01 -1.208110898733139038e-01 1.089025065302848816e-01 1.668157428503036499e-01 -1.699330843985080719e-02 6.113813724368810654e-03 1.474108546972274780e-01 1.190475225448608398e-01 -2.745952010154724121e-01 5.504081845283508301e-01 8.269053697586059570e-02 1.048088446259498596e-01 -1.426813155412673950e-01 1.348999445326626301e-03 -2.393208891153335571e-01 3.843033611774444580e-01 -1.757404394447803497e-02 2.311618179082870483e-01 -8.830396831035614014e-02 3.455733135342597961e-02 1.133619397878646851e-01 -2.318631671369075775e-02 -6.050695851445198059e-02 1.808318793773651123e-01 -1.027418859302997589e-02 8.891174942255020142e-02 1.149525344371795654e-01 -1.945753954350948334e-02 3.131347522139549255e-02 -2.092962712049484253e-01 2.747034728527069092e-01
-1.164544560015201569e-02 -3.404114544391632080e-01 -1.830241382122039795e-01 -3.374447301030158997e-02 2.393194288015365601e-01 -1.216142177581787109e-01 -2.360794246196746826e-01 2.851121127605438232e-01 7.855411618947982788e-03 5.353057011961936951e-02 4.173215329647064209e-01 -4.579693824052810669e-02 -2.268331348896026611e-01 -9.030973166227340698e-02 2.866035141050815582e-02 -2.005869299173355103e-01 1.951116882264614105e-02 -1.038774326443672180e-01 1.468894928693771362e-01 5.616481974720954895e-02 1.406514346599578857e-01 -1.100832298398017883e-01 -2.107618749141693115e-01 2.584035098552703857e-01 -2.358565106987953186e-02 -1.483952254056930542e-01 -1.469000875949859619e-01 3.201629221439361572e-01 5.527688935399055481e-02 -4.013777151703834534e-02 -1.733782142400741577e-01 -5.453887395560741425e-03
6.712957471609115601e-02 1.019600108265876770e-01 -4.170047119259834290e-02 -1.513097733259201050e-01 -3.930054903030395508e-01 1.575253456830978394e-01 -4.480711370706558228e-02 2.608733177185058594e-01 -8.133921772241592407e-02 -8.213327080011367798e-02 6.129646897315979004e-01 6.550739705562591553e-02 -4.041642695665359497e-02 -7.972960919141769409e-02 -5.717075243592262268e-02 2.163222134113311768e-01 -1.089793294668197632e-01 -5.968367680907249451e-03 5.430012568831443787e-02 7.898206822574138641e-03 1.796080917119979858e-01 7.254453748464584351e-02 -5.614212900400161743e-02 1.634742915630340576e-01 9.566365182399749756e-02 7.815742492675781250e-02 -1.612357497215270996e-01 2.208665162324905396e-01 1.746702939271926880e-02 -1.751332134008407593e-01 3.882757574319839478e-02 -2.342159897089004517e-01
-7.482764124870300293e-02 -1.008976548910140991e-01 -4.717840254306793213e-02 1.987431347370147705e-01 -2.323280870914459229e-01 5.026150494813919067e-02 5.853254348039627075e-02 8.274017833173274994e-03 5.074928700923919678e-02 -2.045093774795532227e-01 1.923024207353591919e-01 5.901910737156867981e-02 1.786008477210998535e-01 -1.460316926240921021e-01 -1.563085913658142090e-01 6.661601364612579346e-02 2.250777781009674072e-01 -3.393241465091705322e-01 2.000539302825927734e-01 3.105561733245849609e-01 -1.625241488218307495e-01 1.812232136726379395e-01 -2.016861885786056519e-01 3.099185824394226074e-01 -5.226537957787513733e-02 -5.272728204727172852e-02 9.192339144647121429e-03 3.668278753757476807e-01 -4.078458994626998901e-02 -2.447661310434341431e-01 -9.142281860113143921e-02 8.485519886016845703e-02
1.430093795061111450e-01 -1.184122785925865173e-01 9.540984779596328735e-02 3.563815951347351074e-01 -1.850359141826629639e-01 1.736909300088882446e-01 4.980648308992385864e-02 6.628485023975372314e-02 6.993367522954940796e-02 -1.505438983440399170e-01 3.606763184070587158e-01 2.127848565578460693e-02 2.864229865372180939e-02 -2.031268924474716187e-01 -2.102014720439910889e-01 3.683833032846450806e-02 -2.672433108091354370e-02 8.529280871152877808e-02 2.827130556106567383e-01 -2.005026340484619141e-01 -5.674740299582481384e-02 2.108270674943923950e-02 -1.695989519357681274e-01 3.495186939835548401e-02 1.282132267951965332e-01 -6.326447427272796631e-02 -1.868573129177093506e-01 1.968572437763214111e-01 2.513309717178344727e-01 -3.745011985301971436e-01 2.210901975631713867e-01 -6.513012945652008057e-02
-1.273574382066726685e-01 -1.476629544049501419e-02 -1.912233233451843262e-01 3.905027359724044800e-02 2.949376031756401062e-02 -3.954876959323883057e-02 3.377261385321617126e-02 1.618156135082244873e-01 -9.894619882106781006e-02 -8.586190640926361084e-02 2.258807569742202759e-01 -2.769444882869720459e-02 -2.115679383277893066e-01 -3.131978809833526611e-01 8.970063179731369019e-02 -9.959125518798828125e-02 2.263518571853637695e-01 1.089413538575172424e-01 2.222161740064620972e-01 1.196125596761703491e-01 5.314056873321533203e-01 -2.693112194538116455e-01 -2.035422474145889282e-01 8.398471772670745850e-02 1.391050964593887329e-01 1.676067262887954712e-01 2.151027508080005646e-02 2.641975879669189453e-01 5.473560467362403870e-02 -1.177796423435211182e-01 -1.263253092765808105e-01 7.222385704517364502e-02
-1.714969612658023834e-02 -1.117745637893676758e-01 -1.938586384057998657e-01 5.798240751028060913e-02 5.889416486024856567e-02 -1.022861897945404053e-01 -5.723070725798606873e-02 4.577516019344329834e-01 -6.818851083517074585e-02 1.257240325212478638e-01 2.125466167926788330e-01 -8.824824541807174683e-02 1.448296159505844116e-01 -4.523642361164093018e-01 -3.646904528141021729e-01 9.706310927867889404e-02 2.025405503809452057e-02 -1.078920140862464905e-01 1.301168948411941528e-01 7.759997993707656860e-02 -5.041328445076942444e-02 5.174472928047180176e-02 -1.239414140582084656e-01 -2.567884922027587891e-01 1.033698022365570068e-01 -1.268670521676540375e-02 -1.326500624418258667e-01 1.290470212697982788e-01 -8.190468698740005493e-02 3.015025258064270020e-01 -6.832722574472427368e-02 -9.579581022262573242e-02
2.337937802076339722e-01 1.640070043504238129e-02 -6.731725484132766724e-02 3.073583841323852539e-01 -1.805670410394668579e-01 -2.832876443862915039e-01 -6.910479813814163208e-02 1.575239151716232300e-01 3.083560168743133545e-01 -1.572124063968658447e-01 3.371545374393463135e-01 4.320614412426948547e-02 -1.209096461534500122e-01 -2.164205759763717651e-01 -3.817483484745025635e-01 -1.217357739806175232e-01 1.011090874671936035e-01 1.764014512300491333e-01 1.746927946805953979e-02 -1.592154381796717644e-03 1.734845191240310669e-01 3.676773235201835632e-02 1.966763436794281006e-01 -6.295865029096603394e-02 2.615546248853206635e-02 4.345625638961791992e-02 -1.392746418714523315e-01 2.724681496620178223e-01 -5.719249695539474487e-02 -1.001527383923530579e-01 -7.448821514844894409e-02 1.244033575057983398e-01
1.595067977905273438e-01 1.348665654659271240e-01 2.168795280158519745e-02 2.513636834919452667e-02 -1.090749353170394897e-02 1.068464815616607666e-01 -1.652255803346633911e-01 2.445152401924133301e-02 -7.560440897941589355e-02 -1.794852465391159058e-01 3.115820586681365967e-01 2.179705947637557983e-01 2.666959539055824280e-02 -1.299108266830444336e-01 -2.893842756748199463e-01 6.565067917108535767e-02 1.849274337291717529e-01 1.737790554761886597e-01 2.537935376167297363e-01 1.300577074289321899e-02 1.862629204988479614e-01 2.857609093189239502e-01 5.583439767360687256e-02 6.160949170589447021e-02 1.578203737735748291e-01 2.325970381498336792e-01 -2.607729136943817139e-01 1.606155782938003540e-01 -1.906640641391277313e-02 -2.549579441547393799e-01 -2.344965934753417969e-01 2.868079543113708496e-01
8.642114698886871338e-02 -2.682732418179512024e-02 -2.516579031944274902e-01 5.019827559590339661e-02 -3.885369002819061279e-01 -4.694684594869613647e-02 -6.116353347897529602e-02 1.345775574445724487e-01 -5.426670983433723450e-02 -1.475492566823959351e-01 3.609597086906433105e-01 1.728009730577468872e-01 8.118975162506103516e-02 -1.961189210414886475e-01 -2.091015726327896118e-01 2.810588479042053223e-01 -3.230515867471694946e-02 -7.803594321012496948e-02 3.379264175891876221e-01 -8.304487913846969604e-02 2.427174448966979980e-01 -9.427250921726226807e-02 -1.336638908833265305e-02 -1.114705950021743774e-01 1.751056909561157227e-01 2.213838696479797363e-02 -1.507987231016159058e-01 6.725794076919555664e-02 -5.938791483640670776e-02 -2.797770202159881592e-01 -4.438548535108566284e-02 -2.179170995950698853e-01
1.153712645173072815e-01 -7.439497858285903931e-02 -7.424345239996910095e-03 9.672877192497253418e-02 -2.489819824695587158e-01 -1.163434088230133057e-01 -8.167666196823120117e-02 2.371590286493301392e-01 -1.205587908625602722e-01 -1.335118431597948074e-03 5.088078379631042480e-01 1.615000069141387939e-01 3.590351715683937073e-02 -1.920946985483169556e-01 -1.804615706205368042e-01 3.207798600196838379e-01 -8.510698564350605011e-03 -9.255564212799072266e-02 1.046342477202415466e-01 -1.311079859733581543e-01 2.312408834695816040e-01 -5.318907648324966431e-02 -2.014163732528686523e-01 3.066357970237731934e-01 7.330725342035293579e-02 7.272491604089736938e-02 -1.996333003044128418e-01 -9.975618682801723480e-03 -1.275838613510131836e-01 -1.475208997726440430e-01 -1.235983669757843018e-01 -1.689269393682479858e-01
3.594325855374336243e-02 4.160070419311523438e-02 -1.543088704347610474e-01 -1.639782190322875977e-01 1.922535002231597900e-01 8.802577108144760132e-02 5.677351728081703186e-03 -3.228510543704032898e-02 2.460418045520782471e-01 -2.163874208927154541e-01 3.945205509662628174e-01 -1.716255396604537964e-01 3.666592389345169067e-02 -3.492947295308113098e-02 -1.910101622343063354e-01 -2.026765346527099609e-01 2.193684577941894531e-01 -1.328990459442138672e-01 -5.524124577641487122e-02 2.389274090528488159e-01 1.000793054699897766e-01 -6.739236414432525635e-02 2.694844901561737061e-01 -1.296827476471662521e-02 3.196898400783538818e-01 1.793140769004821777e-01 -8.356697112321853638e-02 2.985844910144805908e-01 1.323824822902679443e-01 -1.822422444820404053e-01 9.066553413867950439e-02 1.586974114179611206e-01
7.881558686494827271e-02 -1.567478291690349579e-02 2.303317934274673462e-01 1.294077932834625244e-01 1.742361932992935181e-01 8.951628208160400391e-02 -7.920549064874649048e-02 3.157230615615844727e-01 4.532352089881896973e-02 -8.133812993764877319e-02 3.850714862346649170e-01 2.936611324548721313e-02 -4.150085523724555969e-02 -2.180840224027633667e-01 -3.183674067258834839e-02 8.554925024509429932e-02 9.875386953353881836e-02 -2.594383060932159424e-01 4.276192933320999146e-02 -2.022572457790374756e-01 2.119040191173553467e-01 2.209880053997039795e-01 3.370581567287445068e-01 7.311727851629257202e-02 7.686927169561386108e-02 3.180687874555587769e-02 -1.018542721867561340e-01 2.315133810043334961e-01 5.667826533317565918e-02 2.170034795999526978e-01 -1.185892671346664429e-01 3.102246820926666260e-01
3.716417029500007629e-02 -1.408963184803724289e-02 8.580531924962997437e-02 1.829930231906473637e-03 -9.927055984735488892e-02 -5.174699705094099045e-03 -2.496775090694427490e-01 3.578933328390121460e-02 1.251574791967868805e-02 6.489453464746475220e-02 5.991125702857971191e-01 -6.404103338718414307e-02 -6.355422735214233398e-02 -2.269023656845092773e-02 -4.783915355801582336e-02 -1.671940684318542480e-01 -7.937545329332351685e-02 -1.920201778411865234e-01 3.332807421684265137e-01 2.657277137041091919e-02 2.843046486377716064e-01 -4.956496879458427429e-02 -1.672576516866683960e-01 2.383451461791992188e-01 -1.862423419952392578e-01 -1.423428952693939209e-01 -2.179710716009140015e-01 1.491080969572067261e-01 5.517385434359312057e-03 1.410876959562301636e-01 3.431409597396850586e-02 2.156900763511657715e-01
1.416701823472976685e-03 8.603159338235855103e-03 4.320835694670677185e-03 1.378768682479858398e-01 -7.671831548213958740e-02 -2.227461785078048706e-01 -6.209074705839157104e-02 2.282068282365798950e-01 -1.482380777597427368e-01 -2.417439818382263184e-01 4.967097342014312744e-01 -1.997980773448944092e-01 -3.059098720550537109e-01 2.170579582452774048e-01 1.281642317771911621e-01 -5.438158288598060608e-03 -1.928825303912162781e-02 -1.597163826227188110e-01 3.461372554302215576e-01 5.313142761588096619e-02 2.650444507598876953e-01 1.870471537113189697e-01 -7.304890453815460205e-02 -4.363491758704185486e-02 -6.398262828588485718e-02 5.992519482970237732e-02 -1.321740448474884033e-02 1.900813281536102295e-01 -6.893518567085266113e-02 1.686428785324096680e-01 6.540184840559959412e-03 8.389649540185928345e-02
2.107290178537368774e-02 5.718875676393508911e-02 3.583683669567108154e-01 -8.422479033470153809e-03 -2.101108133792877197e-01 1.605540513992309570e-01 3.752164542675018311e-02 1.095158681273460388e-01 -1.825494617223739624e-01 -3.691658675670623779e-01 1.807031333446502686e-01 6.374558061361312866e-02 -6.112211942672729492e-02 -6.190901994705200195e-02 -6.335154920816421509e-02 8.204456418752670288e-02 1.895774900913238525e-01 -1.050181463360786438e-01 3.294583559036254883e-01 1.310197263956069946e-02 2.835223972797393799e-01 2.065554559230804443e-01 -4.273508861660957336e-02 2.122276872396469116e-01 -6.830938626080751419e-03 -1.207185313105583191e-01 -3.465703725814819336e-01 2.597664594650268555e-01 -1.382168233394622803e-01 -1.946597918868064880e-02 -9.264541417360305786e-02 6.282970309257507324e-02
1.681453138589859009e-01 -2.064777016639709473e-01 -9.086011350154876709e-02 2.591136097908020020e-02 2.768580801784992218e-03 -8.813107758760452271e-02 -2.458506971597671509e-01 -6.697815656661987305e-02 -6.284055858850479126e-02 6.133251637220382690e-02 6.282890439033508301e-01 -1.785333901643753052e-01 5.829400848597288132e-03 7.314868271350860596e-02 -5.971490219235420227e-02 -1.691757887601852417e-01 4.862039163708686829e-02 -5.231026932597160339e-02 1.196436658501625061e-01 2.652682662010192871e-01 3.192417025566101074e-01 -1.815830916166305542e-01 -1.317224502563476562e-01 1.777204871177673340e-01 -4.894756525754928589e-02 -1.287067532539367676e-01 -1.913577020168304443e-01 1.458211243152618408e-01 8.750688284635543823e-02 -1.041027754545211792e-01 -8.132415264844894409e-02 2.119541633874177933e-03
-1.340639442205429077e-01 -3.735417500138282776e-02 -2.557870447635650635e-01 7.977750897407531738e-02 5.770912393927574158e-02 2.094772644340991974e-02 -1.189007237553596497e-01 2.142909020185470581e-01 1.507836878299713135e-01 -2.278207391500473022e-01 4.517008066177368164e-01 5.549013242125511169e-02 -3.482038080692291260e-01 -3.818358108401298523e-02 -1.094555780291557312e-01 -2.412704229354858398e-01 -7.249242812395095825e-02 -2.445984184741973877e-01 3.270712792873382568e-01 1.214936003088951111e-02 -2.848518453538417816e-02 -1.821664422750473022e-01 -2.910502953454852104e-03 -3.387966379523277283e-02 -2.045126259326934814e-02 -6.628460437059402466e-02 -2.722337245941162109e-01 -2.729410119354724884e-02 1.118191778659820557e-01 1.625595092773437500e-01 -1.351542621850967407e-01 1.616885811090469360e-01
5.828144773840904236e-02 -1.272814571857452393e-01 1.340077370405197144e-01 2.335174530744552612e-01 1.276723295450210571e-01 -1.280451565980911255e-01 -1.097134947776794434e-01 -6.257569789886474609e-02 -4.929526895284652710e-02 4.929216578602790833e-02 5.248993635177612305e-01 -1.700542718172073364e-01 -9.024247527122497559e-02 -5.932714790105819702e-02 -2.007023990154266357e-01 -6.935522705316543579e-02 -7.236590981483459473e-02 -7.392261177301406860e-02 2.756741642951965332e-01 4.012473858892917633e-03 3.298842608928680420e-01 -2.262758463621139526e-01 -4.746127501130104065e-02 2.267631739377975464e-01 1.007902845740318298e-01 7.187562528997659683e-03 -1.830172836780548096e-01 2.642861008644104004e-01 1.963838189840316772e-01 1.983251869678497314e-01 -3.445795178413391113e-02 -1.269581448286771774e-02
1.088008061051368713e-01 -6.306941807270050049e-02 1.864422708749771118e-01 3.527250513434410095e-02 2.624036669731140137e-01 -6.814262270927429199e-02 -1.714188903570175171e-01 4.561462998390197754e-01 1.394748985767364502e-01 -1.958971768617630005e-01 3.404497206211090088e-01 1.270934939384460449e-02 7.356915622949600220e-03 1.082957535982131958e-01 -4.368509352207183838e-01 -7.444553077220916748e-02 1.972346901893615723e-01 1.572670340538024902e-01 5.509936809539794922e-02 4.402588587254285812e-03 9.792976826429367065e-02 -1.626398414373397827e-01 -4.545488953590393066e-02 -1.328175365924835205e-01 -8.196253329515457153e-02 1.467378288507461548e-01 1.077723428606987000e-01 -8.840568363666534424e-03 -5.839574337005615234e-02 -2.806472480297088623e-01 -3.406053408980369568e-02 9.722624719142913818e-02
-9.597668796777725220e-02 1.342205107212066650e-01 3.209131956100463867e-02 2.295686602592468262e-01 -1.219622492790222168e-01 1.214926838874816895e-01 -2.533546835184097290e-02 1.759347021579742432e-01 2.172637432813644409e-01 -1.333330571651458740e-01 4.365740418434143066e-01 -5.702761933207511902e-03 1.732130050659179688e-01 -1.270962804555892944e-01 7.293338328599929810e-02 1.809689849615097046e-01 -1.614971458911895752e-02 -1.827096939086914062e-01 1.415759176015853882e-01 4.376819729804992676e-01 1.588363759219646454e-02 1.507709324359893799e-01 2.061506547033786774e-02 9.037831425666809082e-02 8.757581235840916634e-04 -4.822998866438865662e-02 3.234895467758178711e-01 2.838551700115203857e-01 4.341989383101463318e-02 -1.175942867994308472e-01 -1.612961143255233765e-01 -1.089448258280754089e-01
1.153939887881278992e-01 -1.695735752582550049e-02 1.030407659709453583e-02 -2.952261082828044891e-02 -6.233425810933113098e-02 -7.199316471815109253e-02 2.041604220867156982e-01 3.193407952785491943e-01 -2.621850669384002686e-01 -2.065098434686660767e-01 1.286226511001586914e-01 2.011468075215816498e-02 -2.299171835184097290e-01 1.595016419887542725e-01 -1.861012130975723267e-01 -1.173268258571624756e-01 1.449973881244659424e-01 -2.224194258451461792e-01 3.360716402530670166e-01 1.198106855154037476e-01 4.537914693355560303e-01 1.632242947816848755e-01 3.099911846220493317e-02 -3.396195918321609497e-02 -2.798881195485591888e-02 1.066601648926734924e-02 -2.365874350070953369e-01 1.358129382133483887e-01 1.543882489204406738e-01 8.225035667419433594e-02 -1.268903613090515137e-01 1.521782279014587402e-01
2.441633641719818115e-01 7.219366729259490967e-02 7.095591723918914795e-02 2.443310469388961792e-01 -4.471885561943054199e-01 2.100335247814655304e-02 -6.703962385654449463e-02 1.113100498914718628e-01 -1.359008848667144775e-01 -2.355066500604152679e-02 2.201066762208938599e-01 -1.840753555297851562e-01 1.077044904232025146e-01 -9.337368607521057129e-02 -4.438529014587402344e-01 -9.971089661121368408e-03 5.405789241194725037e-02 -2.770432829856872559e-01 2.107724845409393311e-01 -3.503930568695068359e-02 9.026797860860824585e-02 -1.094612777233123779e-01 -1.640983074903488159e-01 2.360451966524124146e-01 1.148581281304359436e-01 1.939543634653091431e-01 -3.953548148274421692e-02 1.864905655384063721e-01 1.192741766571998596e-01 3.108266927301883698e-02 5.398692563176155090e-02 -3.155475482344627380e-02
4.071700572967529297e-02 -3.421600162982940674e-02 1.706416159868240356e-01 -2.785557210445404053e-01 1.702469289302825928e-01 7.135026901960372925e-02 -1.359599530696868896e-01 4.784255102276802063e-02 9.148474037647247314e-02 -7.158008962869644165e-02 3.772986233234405518e-01 2.577652782201766968e-02 3.399666398763656616e-02 -2.561069428920745850e-01 -2.399852126836776733e-01 6.864623725414276123e-02 1.284427791833877563e-01 -2.212654426693916321e-02 2.102105915546417236e-01 -2.978019416332244873e-03 2.131768763065338135e-01 -2.039966732263565063e-01 2.109236270189285278e-01 -2.556856535375118256e-02 4.812225699424743652e-01 1.563988775014877319e-01 -2.022627741098403931e-01 1.711683273315429688e-01 -4.643835499882698059e-02 3.142419084906578064e-02 7.413269579410552979e-02 1.475700139999389648e-01
2.866228520870208740e-01 -2.157602906227111816e-01 -1.600216031074523926e-01 2.365497797727584839e-01 -3.320607841014862061e-01 1.099992990493774414e-01 -1.691832542419433594e-01 -9.316240437328815460e-03 -1.056992858648300171e-01 4.385560378432273865e-02 3.783040046691894531e-01 -3.589517995715141296e-02 1.267322748899459839e-01 -2.157026976346969604e-01 -2.106627970933914185e-01 1.624848395586013794e-01 8.262195438146591187e-02 -4.116658493876457214e-02 5.422525573521852493e-03 1.657988689839839935e-02 2.211845219135284424e-01 -2.302355766296386719e-01 -5.559022724628448486e-02 -8.338524959981441498e-03 -2.498535066843032837e-02 -4.594019800424575806e-02 -1.641510426998138428e-01 3.699341416358947754e-01 -4.307308793067932129e-02 -1.931968778371810913e-01 1.663687974214553833e-01 -2.201478555798530579e-02
2.362377569079399109e-02 -1.058596372604370117e-01 -1.299852728843688965e-01 -1.975970342755317688e-02 1.747272722423076630e-02 -1.183713600039482117e-01 -3.178795874118804932e-01 1.946425586938858032e-01 6.972129642963409424e-02 -9.693678468465805054e-02 4.031265377998352051e-01 2.228756248950958252e-02 -2.591445446014404297e-01 -6.109867990016937256e-02 -2.120969258248806000e-02 -2.499447762966156006e-01 1.208485886454582214e-01 -8.140534907579421997e-02 2.520733475685119629e-01 -2.011267840862274170e-01 -2.188288979232311249e-02 5.002649500966072083e-02 -2.090534418821334839e-01 -6.369795650243759155e-02 9.454015642404556274e-02 3.445057198405265808e-02 -4.123042225837707520e-01 6.763795763254165649e-02 1.215248033404350281e-01 1.294024586677551270e-01 -3.370121717453002930e-01 -2.951257675886154175e-02
2.282777242362499237e-02 -6.543632596731185913e-02 -6.816886365413665771e-02 3.678236603736877441e-01 -1.169171854853630066e-01 -4.214885458350181580e-02 4.222398623824119568e-02 3.708802759647369385e-01 2.826101183891296387e-01 -3.398137390613555908e-01 2.749285995960235596e-01 -1.235740035772323608e-01 3.966691344976425171e-02 -2.812232375144958496e-01 -1.907091885805130005e-01 -5.916079878807067871e-02 1.984432041645050049e-01 2.713440060615539551e-01 1.961367428302764893e-01 -9.445264190435409546e-02 1.163867488503456116e-01 9.808069095015525818e-03 8.509439229965209961e-02 -9.321322292089462280e-02 1.695536226034164429e-01 -8.165069855749607086e-03 -1.539982110261917114e-01 1.576523035764694214e-01 -8.277388662099838257e-02 4.722884669899940491e-02 -1.248251348733901978e-01 -4.157084226608276367e-02
-2.610355615615844727e-02 -1.835280805826187134e-01 -2.079365998506546021e-01 -9.067065268754959106e-02 -3.072006404399871826e-01 7.579049468040466309e-02 -7.467354834079742432e-02 2.471520006656646729e-01 -4.079982638359069824e-03 -3.429921343922615051e-02 3.842002153396606445e-01 -9.605651348829269409e-02 3.983338177204132080e-02 -2.725093066692352295e-01 -2.626677751541137695e-01 2.469334304332733154e-01 -6.814741995185613632e-03 -7.051130384206771851e-02 1.321422159671783447e-01 -1.729864627122879028e-02 1.933384686708450317e-01 8.514416962862014771e-02 -4.848500341176986694e-02 2.964374125003814697e-01 2.839136421680450439e-01 1.011482328176498413e-01 -1.322862952947616577e-01 1.967411674559116364e-02 1.545070856809616089e-01 -1.649061143398284912e-01 -9.997226297855377197e-02 -2.369229048490524292e-01
-5.995649471879005432e-02 -1.225512847304344177e-01 -4.457657411694526672e-02 -5.779061093926429749e-02 6.866198778152465820e-02 -6.125855818390846252e-02 -6.012451276183128357e-02 -9.279821068048477173e-02 2.394482940435409546e-01 1.839855127036571503e-02 4.704218506813049316e-01 9.410832822322845459e-02 -2.417718470096588135e-01 1.069785058498382568e-01 -2.817033231258392334e-01 -1.363277733325958252e-01 -5.471612140536308289e-02 -2.942741215229034424e-01 1.987429708242416382e-01 2.386913262307643890e-02 2.088194042444229126e-01 -4.779552295804023743e-02 -7.434178888797760010e-02 -6.867938488721847534e-02 5.293278023600578308e-02 3.061363399028778076e-01 -2.525177001953125000e-01 3.608910441398620605e-01 -1.857119798660278320e-02 2.194816619157791138e-02 -1.370234321802854538e-02 1.495413929224014282e-01
-1.129343286156654358e-01 -9.816642105579376221e-02 2.541346708312630653e-03 1.646849662065505981e-01 -1.220593228936195374e-01 1.444955021142959595e-01 -7.998453080654144287e-02 5.121679902076721191e-01 5.063861608505249023e-02 -9.007554501295089722e-02 3.700886964797973633e-01 4.671199619770050049e-02 3.805230662692338228e-04 -1.137461140751838684e-01 -3.182613551616668701e-01 -1.414526551961898804e-01 2.984713912010192871e-01 9.981929510831832886e-02 -1.981349661946296692e-02 4.921592399477958679e-02 3.601184785366058350e-01 -3.995636105537414551e-02 6.953474134206771851e-02 -1.992331147193908691e-01 -1.083448082208633423e-01 -6.500281393527984619e-02 1.741916537284851074e-01 1.073864400386810303e-01 -1.011430472135543823e-01 2.640940807759761810e-02 1.188495233654975891e-01 3.690159693360328674e-02
8.046595007181167603e-02 -8.136549592018127441e-02 1.310502290725708008e-01 -1.486334018409252167e-02 1.204110682010650635e-01 -5.551433563232421875e-02 -4.363668262958526611e-01 1.297845393419265747e-01 -2.976798824965953827e-02 -1.611804775893688202e-02 5.168353915214538574e-01 -2.522916793823242188e-01 -3.055386245250701904e-02 -3.996213153004646301e-02 6.312753260135650635e-02 2.197732962667942047e-02 1.732439920306205750e-02 -9.845618903636932373e-02 1.785325407981872559e-01 -6.731702387332916260e-02 2.396951317787170410e-01 -2.842238545417785645e-01 -9.438773989677429199e-02 1.675098389387130737e-01 1.054999977350234985e-01 3.073653765022754669e-02 -2.569339275360107422e-01 2.175495177507400513e-01 -1.356141567230224609e-01 -1.918911933898925781e-01 -4.320807382464408875e-02 4.064081981778144836e-02
8.278512209653854370e-02 2.724175900220870972e-02 -3.625654801726341248e-02 1.430822759866714478e-01 1.993848234415054321e-01 -2.256508320569992065e-01 -2.733696997165679932e-02 6.447319686412811279e-02 -1.605440974235534668e-01 -4.128635302186012268e-02 5.231282711029052734e-01 -3.571068868041038513e-02 -2.559035122394561768e-01 -1.194063574075698853e-01 -7.516156882047653198e-02 -8.825981616973876953e-02 4.155871644616127014e-02 -1.995547115802764893e-01 3.990672826766967773e-01 -3.295259177684783936e-02 8.905932307243347168e-02 -2.991091310977935791e-01 -3.185844421386718750e-01 -6.824682001024484634e-03 -1.737442426383495331e-02 8.873794972896575928e-02 -2.042309790849685669e-01 -9.349659085273742676e-02 6.561724841594696045e-02 7.295874506235122681e-02 -7.073158025741577148e-02 7.314253598451614380e-02
1.575036495923995972e-01 4.270359501242637634e-02 -2.713524177670478821e-02 3.242775797843933105e-01 -1.000769957900047302e-01 3.020318225026130676e-02 2.732778713107109070e-02 3.374291062355041504e-01 1.288214772939682007e-01 -3.441669642925262451e-01 3.056834340095520020e-01 2.417793571949005127e-01 -2.275130301713943481e-01 -2.280162274837493896e-01 -3.272715806961059570e-01 -2.925100736320018768e-02 2.558545172214508057e-01 1.210193056613206863e-02 -5.209463834762573242e-02 -1.670695282518863678e-02 1.039796769618988037e-01 1.890995725989341736e-02 9.785871952772140503e-02 -4.007260128855705261e-02 2.523621320724487305e-01 7.837814837694168091e-02 -4.730254877358675003e-03 2.265194803476333618e-01 -1.434297859668731689e-01 -3.834923729300498962e-02 2.705708518624305725e-02 9.160843491554260254e-02
1.309132669121026993e-02 -2.191247791051864624e-01 -1.875277422368526459e-02 -8.751278370618820190e-02 1.070481091737747192e-01 -1.235017478466033936e-01 9.739320725202560425e-02 7.231955230236053467e-02 -1.184906214475631714e-01 5.769495293498039246e-02 5.207311511039733887e-01 -1.688234508037567139e-01 -1.306896507740020752e-01 -2.881176769733428955e-01 -2.337967157363891602e-01 -1.085857674479484558e-01 1.915504224598407745e-02 -1.518960893154144287e-01 1.284543424844741821e-01 1.073743179440498352e-01 2.624266445636749268e-01 -6.579656898975372314e-02 -2.771368809044361115e-02 1.103713586926460266e-01 -2.887297272682189941e-01 -6.573478132486343384e-02 -3.461465239524841309e-01 1.686353236436843872e-01 -2.549825422465801239e-02 -1.613180339336395264e-01 -5.687936767935752869e-02 1.238340362906455994e-01
4.976937174797058105e-02 7.966653257608413696e-02 -1.864089816808700562e-01 4.442849755287170410e-01 6.678530573844909668e-02 -1.206558570265769958e-01 1.387477219104766846e-01 4.135208427906036377e-01 2.868593037128448486e-01 -2.994288802146911621e-01 2.062178216874599457e-02 -7.023637183010578156e-03 1.989823430776596069e-01 4.505001008510589600e-02 -3.274081349372863770e-01 1.596248336136341095e-02 -2.170303091406822205e-02 -1.900414377450942993e-01 2.224418073892593384e-01 2.986750379204750061e-02 2.734660506248474121e-01 1.497273743152618408e-01 5.484071373939514160e-02 4.657680913805961609e-02 1.196977123618125916e-02 1.999816112220287323e-02 -1.304080039262771606e-01 -7.711684703826904297e-02 -5.480940639972686768e-02 -4.375008121132850647e-02 -1.026970520615577698e-02 1.020652428269386292e-01
1.590839028358459473e-01 -3.124985694885253906e-01 9.507449716329574585e-02 3.943299874663352966e-02 1.468439996242523193e-01 6.865610927343368530e-02 -2.436210215091705322e-02 8.965089172124862671e-02 -9.433950483798980713e-02 -8.795507997274398804e-02 3.560467958450317383e-01 -1.979766786098480225e-02 -1.443990170955657959e-01 -2.912424504756927490e-01 -1.607376337051391602e-01 -3.803008049726486206e-02 2.786099910736083984e-01 -1.366258505731821060e-02 2.000378966331481934e-01 2.118888050317764282e-01 2.147067338228225708e-01 1.978470385074615479e-01 3.082661330699920654e-01 -1.032245680689811707e-01 6.379063427448272705e-02 1.123389005661010742e-01 -1.375218331813812256e-01 3.184891641139984131e-01 8.555485308170318604e-02 1.768858171999454498e-02 -1.087914332747459412e-01 2.112559378147125244e-01
-8.404525369405746460e-02 -1.923074573278427124e-01 -1.985338144004344940e-02 3.001998662948608398e-01 1.252299845218658447e-01 -1.537802815437316895e-01 -4.660139232873916626e-02 3.372176885604858398e-01 -1.139238998293876648e-01 -3.262954652309417725e-01 3.822309672832489014e-01 -4.832350462675094604e-02 2.935410663485527039e-02 -7.571224123239517212e-02 1.403972357511520386e-01 -2.805654108524322510e-01 1.815017759799957275e-01 -1.525823920965194702e-01 3.417299687862396240e-01 -1.291144937276840210e-01 9.679384529590606689e-02 -1.136607900261878967e-01 -4.853516444563865662e-02 -1.106744408607482910e-01 1.503963619470596313e-01 -1.081483811140060425e-01 9.147007763385772705e-02 8.208355307579040527e-02 7.041793316602706909e-02 -1.634289473295211792e-01 -1.643424779176712036e-01 -5.151887983083724976e-02
-5.048164725303649902e-02 -2.458456344902515411e-02 -4.579780995845794678e-02 -6.307962536811828613e-02 2.935249507427215576e-01 3.579713404178619385e-03 -2.434293180704116821e-02 3.056342601776123047e-01 1.855977028608322144e-01 -1.578634679317474365e-01 5.110954642295837402e-01 9.191590547561645508e-02 -1.977422684431076050e-01 -1.544018685817718506e-01 8.089213632047176361e-03 -8.014791458845138550e-02 4.850311577320098877e-02 3.236348181962966919e-02 1.984497159719467163e-01 -3.446172475814819336e-01 8.516811579465866089e-02 -2.223381847143173218e-01 -2.880665063858032227e-01 9.226387739181518555e-02 -1.022964119911193848e-01 -9.075212478637695312e-02 -1.651463508605957031e-01 3.058527223765850067e-02 8.754160255193710327e-02 -3.897723928093910217e-02 -1.417416781187057495e-01 1.619311720132827759e-01
2.260140627622604370e-01 -9.065251052379608154e-02 -5.730856209993362427e-02 1.190356444567441940e-02 3.046261966228485107e-01 1.449127029627561569e-02 -2.021816670894622803e-01 1.543898731470108032e-01 2.192562520503997803e-01 -6.062251329421997070e-02 4.474052190780639648e-01 6.261794269084930420e-02 -1.877087950706481934e-01 -1.598206162452697754e-01 8.969990909099578857e-02 -2.320765405893325806e-01 8.738418668508529663e-02 -5.477046221494674683e-02 6.111101433634757996e-02 -6.697017699480056763e-02 2.653645873069763184e-01 -4.060721490532159805e-03 -2.058056741952896118e-01 1.491242796182632446e-01 -1.423519998788833618e-01 -3.781839460134506226e-02 -3.266916275024414062e-01 2.759879827499389648e-01 -6.709150969982147217e-02 -4.273448511958122253e-02 -1.501503288745880127e-01 -1.169674322009086609e-01
-6.378227472305297852e-02 -2.275058925151824951e-01 -1.005033031105995178e-02 1.217948272824287415e-01 1.142494902014732361e-01 2.386214770376682281e-02 -2.208027988672256470e-01 1.047921702265739441e-01 1.207280158996582031e-01 -1.245875954627990723e-01 3.060536980628967285e-01 7.552565634250640869e-02 -1.193803772330284119e-01 -2.387396618723869324e-02 -7.552339881658554077e-02 -2.893767654895782471e-01 8.247686922550201416e-02 -1.314781904220581055e-01 1.546717286109924316e-01 -4.533376544713973999e-02 2.146881818771362305e-01 -1.231412440538406372e-01 -1.554894894361495972e-01 3.068642020225524902e-01 -2.553796470165252686e-01 -1.023134589195251465e-01 -3.507187664508819580e-01 1.918160468339920044e-01 1.377055048942565918e-01 -2.829853259027004242e-02 -3.667852282524108887e-01 -5.197985470294952393e-02
1.208379566669464111e-01 -1.442216932773590088e-01 8.859978057444095612e-03 5.354101583361625671e-02 -1.774174869060516357e-01 8.581019006669521332e-03 6.070019211620092392e-03 3.316356539726257324e-01 4.058173298835754395e-01 -1.171960458159446716e-01 2.740431725978851318e-01 -1.211938038468360901e-01 5.657443311065435410e-03 -1.942545324563980103e-01 -1.697821915149688721e-01 -2.306415736675262451e-01 7.157926261425018311e-02 -4.850036278367042542e-02 1.292659938335418701e-01 1.356523782014846802e-01 4.823219496756792068e-03 1.865932792425155640e-01 -1.356139481067657471e-01 1.490857452154159546e-01 1.536199450492858887e-01 -5.815341323614120483e-02 -1.858802288770675659e-01 3.157515227794647217e-01 -1.485937684774398804e-01 -2.401750721037387848e-02 1.100290566682815552e-01 3.435768187046051025e-01
1.559986150823533535e-03 -1.861125417053699493e-02 2.782112546265125275e-02 -1.881727725267410278e-01 1.607739627361297607e-01 1.600075699388980865e-02 -3.096335232257843018e-01 2.419863194227218628e-01 -2.595817446708679199e-01 5.338903144001960754e-02 2.805713713169097900e-01 -6.699266284704208374e-02 6.708572059869766235e-02 -6.582302041351795197e-03 2.922434546053409576e-02 -1.631895601749420166e-01 -6.081860885024070740e-02 -2.545623779296875000e-01 4.479599595069885254e-01 2.047521770000457764e-01 3.917815685272216797e-01 -1.248572170734405518e-01 -1.326986253261566162e-01 3.305263072252273560e-02 1.718743331730365753e-02 -1.604089513421058655e-02 -1.216805726289749146e-01 1.630032211542129517e-01 2.288910187780857086e-02 -9.833974391222000122e-02 2.138079702854156494e-01 -2.738599106669425964e-02
3.381393551826477051e-01 -1.172087863087654114e-01 -2.771817743778228760e-01 1.241031959652900696e-01 -2.946176826953887939e-01 3.529386594891548157e-02 8.185323327779769897e-03 1.246542930603027344e-01 9.149709343910217285e-02 -1.281773895025253296e-01 3.707719743251800537e-01 7.253637164831161499e-02 2.829475142061710358e-02 -1.725091487169265747e-01 -2.587845623493194580e-01 1.962417364120483398e-01 -1.295353770256042480e-01 -7.700231671333312988e-02 2.092368453741073608e-01 -3.273318707942962646e-02 1.903862208127975464e-01 -1.909501999616622925e-01 1.301251072436571121e-02 9.219045937061309814e-02 8.635157719254493713e-03 1.166941002011299133e-01 -3.195288479328155518e-01 9.191244840621948242e-02 1.055245473980903625e-01 -1.038499996066093445e-01 1.501964330673217773e-01 -2.341183722019195557e-01
2.478996217250823975e-01 -7.467920333147048950e-02 2.787363827228546143e-01 -4.455265402793884277e-02 1.398098617792129517e-01 2.415978722274303436e-02 -8.817602694034576416e-02 1.239441931247711182e-01 -7.508670445531606674e-03 1.005356945097446442e-02 4.097413718700408936e-01 -1.725722700357437134e-01 -8.436616510152816772e-02 1.589873991906642914e-02 -1.606081873178482056e-01 -1.530295014381408691e-01 1.015564277768135071e-01 -2.044123262166976929e-01 1.913245767354965210e-01 -4.307226836681365967e-02 3.554156422615051270e-01 1.281669922173023224e-02 -4.244079589843750000e-01 8.866274356842041016e-02 6.330304592847824097e-02 -1.248423904180526733e-01 -2.313070744276046753e-01 8.517409116029739380e-02 3.887337818741798401e-02 -3.207585588097572327e-02 -1.639174520969390869e-01 -2.020559757947921753e-01
1.408387422561645508e-01 1.227578427642583847e-02 -3.295699879527091980e-02 3.851690590381622314e-01 9.428825974464416504e-02 3.276843577623367310e-03 -2.393670678138732910e-01 4.148938059806823730e-01 9.770484268665313721e-02 -1.032869815826416016e-01 1.585390567779541016e-01 -1.197358816862106323e-01 -5.385862663388252258e-02 -3.408496379852294922e-01 -2.743717730045318604e-01 -3.401686996221542358e-02 9.013703465461730957e-02 1.441618651151657104e-01 5.317009240388870239e-02 7.082585245370864868e-02 3.813420236110687256e-02 -1.850772202014923096e-01 1.308954227715730667e-02 2.922276966273784637e-03 1.369569003582000732e-01 -1.486394405364990234e-01 -3.987456113100051880e-02 4.478558003902435303e-01 -1.325729340314865112e-01 -5.136273056268692017e-02 -3.348646312952041626e-02 -6.834973581135272980e-03
2.838859260082244873e-01 5.720768496394157410e-02 3.986164554953575134e-02 3.319745063781738281e-01 2.672006785869598389e-01 2.320638857781887054e-02 1.861595176160335541e-02 1.523908078670501709e-01 7.674070447683334351e-02 -2.555392980575561523e-01 2.251941412687301636e-01 7.049825042486190796e-02 1.584845632314682007e-01 4.819511249661445618e-02 -2.539969086647033691e-01 2.034965157508850098e-01 3.626641631126403809e-02 -1.081863418221473694e-01 1.467817723751068115e-01 1.658304333686828613e-01 1.071868985891342163e-01 -9.281489998102188110e-03 -7.592557370662689209e-02 -5.679787322878837585e-02 3.369916975498199463e-02 1.413199901580810547e-01 -2.368650734424591064e-01 2.361032515764236450e-01 -5.767748877406120300e-02 -1.361912637948989868e-01 2.317882329225540161e-01 3.967506587505340576e-01
1.552307009696960449e-01 2.909165024757385254e-01 1.812067776918411255e-01 7.407952100038528442e-03 -3.553272411227226257e-02 -7.232150528579950333e-03 -3.410840779542922974e-02 -5.084577575325965881e-02 6.270784884691238403e-02 -3.219806849956512451e-01 3.353278934955596924e-01 -1.212011054158210754e-01 -1.496236678212881088e-02 -1.496825069189071655e-01 -4.980123937129974365e-01 -5.914214625954627991e-02 7.115813344717025757e-02 -9.193155169486999512e-02 3.252738416194915771e-01 2.980758063495159149e-02 -3.315009549260139465e-02 5.354091525077819824e-03 -4.638685286045074463e-02 -2.714697718620300293e-01 -1.384501159191131592e-01 1.585729122161865234e-01 2.088057994842529297e-02 2.294418662786483765e-01 3.531798720359802246e-02 -2.078064531087875366e-01 -7.346417009830474854e-02 5.710529163479804993e-03
2.762280106544494629e-01 5.873200669884681702e-02 -2.677298784255981445e-01 4.625675454735755920e-02 6.354850251227617264e-03 9.917564690113067627e-02 1.218809038400650024e-01 1.188277751207351685e-01 3.122767806053161621e-01 -1.046703606843948364e-01 4.400378167629241943e-01 1.433263868093490601e-01 5.780402198433876038e-02 -3.337508440017700195e-02 -2.498846799135208130e-01 1.212374195456504822e-01 -1.157222315669059753e-01 -1.225095391273498535e-01 1.752309352159500122e-01 -1.152549777179956436e-02 1.129779368638992310e-01 2.585620619356632233e-02 2.123031467199325562e-01 4.245145022869110107e-01 6.726789474487304688e-02 -1.005194112658500671e-01 -4.420259594917297363e-02 1.875146180391311646e-01 2.289011925458908081e-01 -2.094274945557117462e-02 -1.541885267943143845e-02 -2.367229200899600983e-02
-1.510239690542221069e-01 -2.580257952213287354e-01 -4.581320658326148987e-02 1.759292790666222572e-04 -8.860289305448532104e-02 1.277394592761993408e-01 -6.273753941059112549e-02 1.474502533674240112e-01 -8.956244587898254395e-02 -1.790207177400588989e-01 2.968970835208892822e-01 -4.155768081545829773e-02 1.096868366003036499e-01 2.362559549510478973e-02 -3.618381917476654053e-02 7.614850252866744995e-02 -3.126788437366485596e-01 -2.258374989032745361e-01 7.748498022556304932e-02 -2.166173458099365234e-01 4.116805493831634521e-01 1.372265978716313839e-03 -8.304240554571151733e-02 -7.791823893785476685e-02 1.185401454567909241e-01 -9.383434057235717773e-02 -1.998568624258041382e-01 3.404711484909057617e-01 4.219198971986770630e-02 -2.519125044345855713e-01 -2.246459573507308960e-01 1.745121479034423828e-01
2.365151941776275635e-01 -1.404743492603302002e-01 1.605615019798278809e-02 2.569878399372100830e-01 7.009606063365936279e-02 1.925027072429656982e-01 1.562289148569107056e-01 1.701713353395462036e-01 1.230448856949806213e-02 1.031913906335830688e-01 2.523604929447174072e-01 -4.393398016691207886e-02 -1.554737091064453125e-01 -1.825716644525527954e-01 -2.449017316102981567e-01 -1.799034327268600464e-01 5.134801939129829407e-02 3.869174420833587646e-02 2.671231925487518311e-01 3.064014315605163574e-01 8.305016160011291504e-02 -7.190618664026260376e-02 3.598411753773689270e-02 2.036086320877075195e-01 6.385057419538497925e-02 3.650144934654235840e-01 -7.744319736957550049e-02 2.869614660739898682e-01 -1.047062426805496216e-01 -1.340898126363754272e-01 -1.985597461462020874e-01 1.349535286426544189e-01
-4.595549032092094421e-02 2.473452240228652954e-01 -1.600739359855651855e-02 1.647030711174011230e-01 1.077743023633956909e-01 -7.399877160787582397e-02 -7.010857760906219482e-02 2.218883335590362549e-01 -1.502477228641510010e-01 -4.027765989303588867e-02 8.777158707380294800e-02 -1.966183781623840332e-01 1.572584658861160278e-01 1.149912923574447632e-01 -4.187770485877990723e-01 -2.160968780517578125e-01 1.343521289527416229e-02 -5.755129083991050720e-02 1.803201586008071899e-01 -8.357601240277290344e-03 3.487966358661651611e-01 1.011757999658584595e-01 -1.390068084001541138e-01 -3.879121690988540649e-02 -2.207795977592468262e-01 1.204428598284721375e-01 -3.171288073062896729e-01 2.881613671779632568e-01 -5.811071023344993591e-02 -1.830019801855087280e-01 -1.750509068369865417e-02 -1.861929297447204590e-01
1.986610516905784607e-02 1.279147416353225708e-01 3.747994080185890198e-02 2.993794977664947510e-01 1.392121016979217529e-01 -3.781865909695625305e-02 1.412598341703414917e-01 3.419520705938339233e-02 1.252879947423934937e-01 -3.356140553951263428e-01 5.312661528587341309e-01 -1.612002700567245483e-01 8.239231072366237640e-03 -5.787735804915428162e-02 2.420525103807449341e-01 1.185126230120658875e-01 1.703111827373504639e-01 9.943581372499465942e-02 5.761075019836425781e-02 -7.154016196727752686e-02 1.322785764932632446e-01 -1.035152226686477661e-01 -2.268910259008407593e-01 8.305665105581283569e-02 1.255309879779815674e-01 -1.229110136628150940e-01 -1.377818584442138672e-01 3.398763239383697510e-01 3.547915071249008179e-02 9.592463821172714233e-02 4.928226396441459656e-02 -1.596422642469406128e-01
7.410323619842529297e-02 -5.594682320952415466e-02 -3.711091727018356323e-02 5.092949047684669495e-02 -4.138869941234588623e-01 1.385939270257949829e-01 -8.071944862604141235e-02 2.691065669059753418e-01 -1.154792159795761108e-01 -2.173360586166381836e-01 4.531015157699584961e-01 -5.784846469759941101e-02 -8.418609946966171265e-02 -2.431349456310272217e-01 -1.266218572854995728e-01 1.468149721622467041e-01 1.492027491331100464e-01 -7.400408387184143066e-02 8.214745670557022095e-02 -3.863605111837387085e-02 9.096928406506776810e-04 1.805132478475570679e-01 -1.492381244897842407e-01 2.496558576822280884e-01 9.392663836479187012e-02 -2.931410633027553558e-02 -1.348263323307037354e-01 -3.192222118377685547e-02 1.942885518074035645e-01 -2.471970617771148682e-01 1.048675086349248886e-02 -2.528780400753021240e-01
2.738410234451293945e-01 -3.341593220829963684e-02 -2.026366293430328369e-01 4.566702991724014282e-03 1.067815348505973816e-01 1.846351772546768188e-01 2.690004706382751465e-01 5.228699445724487305e-01 2.618015408515930176e-01 -1.778390407562255859e-01 1.878404766321182251e-01 -2.532225847244262695e-01 2.633270807564258575e-02 2.557528577744960785e-02 1.040505617856979370e-01 3.449060022830963135e-02 2.238259911537170410e-01 -1.832405179738998413e-01 1.722753345966339111e-01 4.881680943071842194e-03 1.257316619157791138e-01 1.193309426307678223e-01 -9.786719828844070435e-02 8.480896241962909698e-03 -4.260186478495597839e-02 1.727050542831420898e-01 -1.846425831317901611e-01 1.732098460197448730e-01 2.725413814187049866e-02 7.347159087657928467e-02 1.355418562889099121e-01 -7.283080369234085083e-02
-9.402035921812057495e-02 -4.399393219500780106e-03 -5.954072996973991394e-02 1.032165810465812683e-01 4.101182334125041962e-03 5.260261241346597672e-03 -2.520422637462615967e-01 3.230201303958892822e-01 -1.131166219711303711e-01 -1.276044398546218872e-01 1.485329866409301758e-01 -1.905554234981536865e-01 -5.359555408358573914e-02 6.921353936195373535e-02 1.591487079858779907e-01 2.594870626926422119e-01 1.735974401235580444e-01 -5.125573277473449707e-02 2.795537412166595459e-01 5.707422643899917603e-02 6.301167607307434082e-02 -1.300763338804244995e-01 2.816041372716426849e-02 6.527928262948989868e-02 -1.462387591600418091e-01 -1.085100024938583374e-01 -2.323667258024215698e-01 2.472822815179824829e-01 3.591250181198120117e-01 -4.021258056163787842e-01 -9.525059163570404053e-02 -1.818971335887908936e-01
9.837612509727478027e-02 -9.853319264948368073e-03 -1.633309125900268555e-01 6.872862577438354492e-02 1.264864951372146606e-01 -1.176479756832122803e-01 -2.246542125940322876e-01 3.207138478755950928e-01 1.829547286033630371e-01 -9.279257804155349731e-02 3.781640231609344482e-01 2.179294377565383911e-01 -8.118151873350143433e-02 -6.049527972936630249e-02 6.688732653856277466e-03 -1.767408102750778198e-01 -6.785909831523895264e-02 -9.879635274410247803e-02 2.567930817604064941e-01 -1.998168677091598511e-01 2.843550443649291992e-01 -1.576118618249893188e-01 -5.735138431191444397e-03 3.306360542774200439e-01 -8.283372968435287476e-02 -4.752086102962493896e-02 -2.708101570606231689e-01 9.058095514774322510e-02 -4.891828075051307678e-02 1.525273025035858154e-01 -2.212979942560195923e-01 3.100133500993251801e-02
-1.842554211616516113e-01 1.459001749753952026e-02 5.874527618288993835e-03 2.661422491073608398e-01 -4.365176334977149963e-02 4.657728224992752075e-02 -6.929282564669847488e-03 2.310294657945632935e-02 2.218405902385711670e-02 1.253781318664550781e-01 4.792522490024566650e-01 2.530412375926971436e-02 -8.490499109029769897e-02 -2.524636387825012207e-01 4.233235120773315430e-02 -1.624702662229537964e-01 5.191724747419357300e-02 -1.499816328287124634e-01 1.264298707246780396e-01 1.412973403930664062e-01 4.405099153518676758e-01 -1.989091038703918457e-01 -1.077543944120407104e-01 1.524255871772766113e-01 -1.547016501426696777e-01 1.942470371723175049e-01 -2.463335394859313965e-01 3.762703388929367065e-02 2.737785875797271729e-02 -4.244992882013320923e-02 -1.441553533077239990e-01 2.606788575649261475e-01
-6.746898591518402100e-02 -1.814266741275787354e-01 -5.607375875115394592e-02 -2.200901806354522705e-01 9.022191166877746582e-02 1.903719902038574219e-01 5.108259990811347961e-02 8.788111805915832520e-02 9.998618625104427338e-03 -1.356364041566848755e-01 4.649118781089782715e-01 5.842415243387222290e-02 3.070920892059803009e-02 -1.651882380247116089e-01 -2.755512595176696777e-01 -5.673163384199142456e-02 1.105331182479858398e-01 -3.150712549686431885e-01 4.105758070945739746e-01 -4.494310542941093445e-02 -1.222522556781768799e-02 -5.859754164703190327e-04 6.708553433418273926e-02 1.447155624628067017e-01 -1.343684792518615723e-01 4.548072069883346558e-02 -3.406024277210235596e-01 4.999950155615806580e-02 -1.083480864763259888e-01 -5.681669339537620544e-02 -3.426901251077651978e-02 2.198994159698486328e-01
1.193264722824096680e-01 -2.673264443874359131e-01 -8.049814403057098389e-02 8.150598406791687012e-02 6.934138946235179901e-03 -4.882742837071418762e-02 -3.475558012723922729e-02 -1.286137849092483521e-01 -8.837100863456726074e-02 -1.261618733406066895e-01 6.518722176551818848e-01 -3.410333592910319567e-04 -1.087176799774169922e-01 -1.841921955347061157e-01 2.716162055730819702e-02 -4.327557981014251709e-03 1.569862663745880127e-01 -2.330161929130554199e-01 3.340505659580230713e-01 1.196148991584777832e-01 1.705932319164276123e-01 3.524866327643394470e-02 1.278138458728790283e-01 -1.441948711872100830e-01 -1.280454695224761963e-01 -1.982476096600294113e-03 -1.032607480883598328e-01 -5.238010361790657043e-02 1.883180290460586548e-01 -1.382325291633605957e-01 -5.532920733094215393e-02 1.614782065153121948e-01
8.728832751512527466e-02 -1.060770377516746521e-01 -8.112146705389022827e-02 -8.029688149690628052e-02 -4.711554944515228271e-01 -2.205094881355762482e-02 1.176770180463790894e-01 1.881576627492904663e-01 -1.328298747539520264e-01 -2.088701128959655762e-01 3.774637579917907715e-01 6.320653110742568970e-02 -5.135665461421012878e-02 -1.043925061821937561e-01 -1.794461756944656372e-01 2.910126149654388428e-01 1.955929994583129883e-01 -1.625141799449920654e-01 -5.672238022089004517e-02 9.158192574977874756e-02 3.210335373878479004e-01 -2.551224827766418457e-02 -9.860102087259292603e-03 1.981100887060165405e-01 8.291694521903991699e-02 -1.255999505519866943e-01 -2.629559934139251709e-01 1.314909607172012329e-01 4.475346300750970840e-03 -1.517763733863830566e-01 3.187634050846099854e-02 -7.561285793781280518e-02
1.261770576238632202e-01 -2.036186158657073975e-01 -6.084601581096649170e-02 2.757122926414012909e-02 9.392368793487548828e-02 3.271610736846923828e-01 2.194757200777530670e-02 2.713412344455718994e-01 -2.307410240173339844e-01 -5.469651520252227783e-02 3.090705275535583496e-01 7.688929885625839233e-02 1.882029622793197632e-01 1.997339166700839996e-02 -1.591155529022216797e-01 2.553159296512603760e-01 -3.478150069713592529e-02 3.546679019927978516e-02 2.995998561382293701e-01 -1.339439153671264648e-01 1.034936532378196716e-01 -2.417085021734237671e-01 -2.527347505092620850e-01 -2.179022282361984253e-01 3.497195243835449219e-02 -1.671141237020492554e-01 -1.192586123943328857e-01 2.638368606567382812e-01 4.043164104223251343e-02 -2.376696020364761353e-01 -4.809464886784553528e-02 1.111159659922122955e-02
5.654607340693473816e-02 1.868166774511337280e-01 2.943175472319126129e-02 -1.840098500251770020e-01 6.195758655667304993e-02 1.684973132796585560e-03 -6.106895580887794495e-02 8.314132690429687500e-02 -8.864486217498779297e-02 -1.726821810007095337e-01 3.028298914432525635e-01 -4.376635327935218811e-02 -2.375349253416061401e-01 -5.957683175802230835e-02 -2.208689898252487183e-01 -1.310696899890899658e-01 8.613106608390808105e-02 -6.159107387065887451e-02 2.242428511381149292e-01 2.028836496174335480e-02 5.320409536361694336e-01 1.477616429328918457e-01 1.040394455194473267e-01 1.656706631183624268e-01 -4.983079060912132263e-02 -2.274401038885116577e-01 -3.086157143115997314e-01 1.867431104183197021e-01 4.926382377743721008e-02 -2.081387341022491455e-01 -1.397881358861923218e-01 -2.758716978132724762e-02
4.494096711277961731e-02 -9.405289590358734131e-02 -5.518490076065063477e-02 6.215969473123550415e-02 2.505932450294494629e-01 8.106068521738052368e-02 -4.405803084373474121e-01 1.393622606992721558e-01 -1.657210872508585453e-03 -8.078517019748687744e-02 4.868265092372894287e-01 7.462787628173828125e-02 -3.081000447273254395e-01 -1.098393201828002930e-01 7.447348535060882568e-02 -1.033982634544372559e-01 7.513543218374252319e-02 -8.874495327472686768e-02 2.051485031843185425e-01 -1.148844659328460693e-01 2.752687633037567139e-01 -1.411309242248535156e-01 -1.491853594779968262e-01 2.677301764488220215e-01 -2.104550227522850037e-02 -2.943875826895236969e-02 -1.319704502820968628e-01 1.505794674158096313e-01 8.438936620950698853e-02 9.239522740244865417e-03 -7.160621136426925659e-02 -1.217868328094482422e-01
1.642940938472747803e-01 1.627543382346630096e-02 1.070699468255043030e-02 2.577463090419769287e-01 -1.671745479106903076e-01 -7.273457199335098267e-02 -2.024236880242824554e-02 2.950458228588104248e-01 1.445488929748535156e-01 -1.317807137966156006e-01 4.312473535537719727e-01 -8.430211991071701050e-02 -2.111538350582122803e-01 -2.987469136714935303e-01 -3.054305315017700195e-01 2.767202630639076233e-02 2.803927958011627197e-01 2.068870067596435547e-01 5.246782302856445312e-02 6.322292983531951904e-02 8.532738685607910156e-02 1.023394465446472168e-01 7.070152461528778076e-02 -5.293473228812217712e-02 2.375372797250747681e-01 -3.655783087015151978e-02 -5.438674986362457275e-02 2.482499182224273682e-01 -1.803803890943527222e-01 -1.252574622631072998e-01 2.059486322104930878e-02 3.924510627985000610e-02
5.985391885042190552e-02 -1.199061870574951172e-01 -1.821727678179740906e-02 -1.613756716251373291e-01 8.297248929738998413e-02 4.977392032742500305e-02 -1.168478876352310181e-01 2.264123260974884033e-01 -3.188911452889442444e-02 -1.139040291309356689e-01 3.240325748920440674e-01 -2.514329850673675537e-01 -3.034484982490539551e-01 -2.094155997037887573e-01 -2.964727208018302917e-02 -1.425774246454238892e-01 3.783731535077095032e-02 3.942737355828285217e-02 1.965699642896652222e-01 1.761133074760437012e-01 2.073051184415817261e-01 8.410445298068225384e-04 -1.774385105818510056e-03 -8.917171508073806763e-02 8.664789050817489624e-02 -3.166154026985168457e-01 -3.349061310291290283e-01 7.683631032705307007e-02 4.007426202297210693e-01 -1.057213991880416870e-01 7.285700738430023193e-02 -1.247659102082252502e-01
-1.756658428348600864e-03 1.315645277500152588e-01 7.597581297159194946e-02 8.271538466215133667e-02 -1.023565158247947693e-01 -8.489879965782165527e-02 -9.461419284343719482e-02 1.727782338857650757e-01 -2.345505543053150177e-02 -2.482734173536300659e-01 2.347956895828247070e-01 -1.484333276748657227e-01 5.137952789664268494e-02 -1.031473726034164429e-01 1.057425290346145630e-01 3.279082179069519043e-01 1.222952082753181458e-02 -2.678242027759552002e-01 1.414025276899337769e-01 1.437477320432662964e-01 2.969714701175689697e-01 1.075471937656402588e-01 -1.218369677662849426e-01 1.457689851522445679e-01 2.760309576988220215e-01 -1.195337772369384766e-01 -1.860479116439819336e-01 2.406819015741348267e-01 -2.042796611785888672e-01 -1.988858431577682495e-01 -3.404575884342193604e-01 1.167911812663078308e-01
3.132963776588439941e-01 -2.848941087722778320e-01 -3.421105071902275085e-02 1.593251973390579224e-01 -3.915210068225860596e-01 -3.698274493217468262e-02 -6.767464429140090942e-02 2.321393042802810669e-01 1.122398152947425842e-01 -9.598650783300399780e-02 3.774149715900421143e-01 -5.981381610035896301e-02 2.077853307127952576e-02 -9.693414904177188873e-03 -3.412693738937377930e-01 1.907191723585128784e-01 -6.749276816844940186e-02 1.267178654670715332e-01 2.409292310476303101e-01 6.649521738290786743e-02 1.372633278369903564e-01 -1.241345852613449097e-01 -1.859787702560424805e-01 -7.317025214433670044e-02 1.192167028784751892e-01 -1.686244904994964600e-01 -1.199171468615531921e-01 6.236030533909797668e-02 -3.923492506146430969e-02 -1.250146329402923584e-01 -5.109093710780143738e-02 -1.477755159139633179e-01
3.403750061988830566e-02 -4.893054254353046417e-03 2.615942955017089844e-01 2.501147985458374023e-01 3.082214295864105225e-02 7.574530784040689468e-03 -1.844772547483444214e-01 3.270685374736785889e-01 6.703995168209075928e-02 -1.526642739772796631e-01 3.594320714473724365e-01 1.812570244073867798e-01 -1.690699756145477295e-01 2.322500199079513550e-02 -3.011274337768554688e-01 -2.430642582476139069e-02 2.584302723407745361e-01 1.226466000080108643e-01 2.127684205770492554e-01 5.500219017267227173e-02 2.080408036708831787e-01 -1.445519179105758667e-01 -1.849694997072219849e-01 -3.706960082054138184e-01 9.035808593034744263e-02 4.173201974481344223e-03 1.219178810715675354e-01 -6.573846191167831421e-02 1.958340406417846680e-02 -2.229354903101921082e-02 6.004156544804573059e-02 1.333941966295242310e-01
1.387696713209152222e-01 -2.163459062576293945e-01 -1.658139936625957489e-02 -6.207871437072753906e-02 2.423974126577377319e-01 1.027316823601722717e-01 -1.577039957046508789e-01 2.962241470813751221e-01 -7.763545960187911987e-02 4.335152916610240936e-03 2.487562447786331177e-01 -5.348310992121696472e-02 -1.815683543682098389e-01 -2.213548272848129272e-01 -1.699147969484329224e-01 -2.722607180476188660e-02 1.229545399546623230e-01 -1.838929802179336548e-01 4.020429849624633789e-01 1.252136081457138062e-01 2.391569614410400391e-01 1.481466740369796753e-01 3.211472332477569580e-01 -3.910260647535324097e-02 -1.013921275734901428e-01 7.537229359149932861e-02 -2.130874842405319214e-01 7.431282103061676025e-02 2.822800353169441223e-02 -1.652981191873550415e-01 -1.756496280431747437e-01 1.720259785652160645e-01
1.432803124189376831e-01 -2.926450595259666443e-02 -9.326841682195663452e-02 -2.080623619258403778e-02 -4.076828658580780029e-01 -9.591427445411682129e-02 3.991673886775970459e-02 3.619057536125183105e-01 -8.654190599918365479e-02 -6.658999621868133545e-02 4.606938660144805908e-01 1.205957159399986267e-01 7.562774419784545898e-02 -2.142580151557922363e-01 -1.057708039879798889e-01 3.769302070140838623e-01 5.846746265888214111e-03 -3.801018744707107544e-02 1.373829841613769531e-01 -6.354864686727523804e-02 2.691084444522857666e-01 6.873336434364318848e-02 -1.335810273885726929e-01 8.117255568504333496e-02 2.467492036521434784e-02 1.033449769020080566e-01 -1.744084209203720093e-01 -4.478477407246828079e-03 1.163743436336517334e-01 -1.210602968931198120e-01 -3.053039684891700745e-02 -1.452121287584304810e-01
-2.392168156802654266e-02 -2.336315512657165527e-01 1.253930758684873581e-02 -2.265349728986620903e-03 1.650785058736801147e-01 -1.749697141349315643e-02 -3.387255594134330750e-02 3.263283073902130127e-01 -2.233325839042663574e-01 -9.279613941907882690e-02 1.240108534693717957e-01 1.141215413808822632e-01 -8.850353211164474487e-02 -8.320792764425277710e-02 -2.871651947498321533e-01 -9.686493128538131714e-02 1.367550790309906006e-01 -3.015740215778350830e-01 4.049321115016937256e-01 2.036751359701156616e-01 2.361453324556350708e-01 -7.257069647312164307e-02 2.973339259624481201e-01 2.832178957760334015e-02 -5.340817850083112717e-03 2.095865458250045776e-01 -1.985110491514205933e-01 2.043602615594863892e-02 -8.527105674147605896e-03 -4.061428084969520569e-02 -2.543359100818634033e-01 2.148465998470783234e-02
3.082275390625000000e-01 -2.247803062200546265e-01 -1.600772887468338013e-01 3.921422660350799561e-01 -1.413439214229583740e-01 -1.912894397974014282e-01 -9.681039303541183472e-02 1.026946604251861572e-01 1.814266890287399292e-01 -1.717404127120971680e-01 2.514892816543579102e-01 1.470008492469787598e-01 1.352275535464286804e-02 -1.443087905645370483e-01 -3.178367614746093750e-01 6.051402539014816284e-02 1.859672665596008301e-01 1.796040534973144531e-01 1.269894838333129883e-01 2.086582630872726440e-01 5.951992422342300415e-02 2.675934135913848877e-01 5.233246833086013794e-03 -1.410856992006301880e-01 1.474545747041702271e-01 1.534417122602462769e-01 -1.166497245430946350e-01 1.558521389961242676e-01 1.041925549507141113e-01 -6.152313202619552612e-02 6.947213318198919296e-03 7.850698381662368774e-02
1.079158037900924683e-01 6.915885955095291138e-02 -1.741347908973693848e-01 3.488217294216156006e-02 -3.084926307201385498e-01 5.735946819186210632e-02 4.039897769689559937e-02 2.205864936113357544e-01 -1.234808787703514099e-01 -1.578019559383392334e-02 3.954196274280548096e-01 5.948650091886520386e-02 2.746219933032989502e-02 -3.465334475040435791e-01 -1.334598064422607422e-01 3.272564113140106201e-01 -3.637570515275001526e-02 7.060777861624956131e-03 5.679958686232566833e-02 -2.192957885563373566e-02 1.308510452508926392e-01 7.455468922853469849e-02 -2.162640094757080078e-01 2.710279822349548340e-01 2.495161741971969604e-01 8.056381717324256897e-03 -2.116834223270416260e-01 9.955895133316516876e-03 2.636241316795349121e-01 -2.204991132020950317e-01 -4.874392598867416382e-02 -8.019323647022247314e-02
1.762018948793411255e-01 -1.170018166303634644e-01 1.975739151239395142e-01 5.863985046744346619e-02 -1.342044124612584710e-04 2.232087552547454834e-01 -1.722851842641830444e-01 3.661253154277801514e-01 -1.035943776369094849e-01 -2.718479335308074951e-01 4.673761129379272461e-01 3.098311275243759155e-02 -5.232266709208488464e-02 6.993539631366729736e-02 -2.820272445678710938e-01 -5.745646730065345764e-02 1.833498626947402954e-01 2.475973069667816162e-01 1.142972782254219055e-01 3.837896510958671570e-02 2.083395570516586304e-01 -4.212038591504096985e-02 -1.887572370469570160e-02 -1.523520052433013916e-01 1.129104346036911011e-01 1.549258977174758911e-01 -3.492968156933784485e-02 -1.820512115955352783e-01 -1.172752771526575089e-02 -7.169134914875030518e-02 1.848120242357254028e-01 -1.264243870973587036e-01
-1.675072014331817627e-01 -7.143605500459671021e-02 9.599365293979644775e-02 1.844876259565353394e-01 2.072035148739814758e-02 -2.107411772012710571e-01 7.080764975398778915e-03 4.418793618679046631e-01 -1.023049466311931610e-02 -1.846876591444015503e-01 4.754578769207000732e-01 -1.894214302301406860e-01 7.660684734582901001e-02 -1.378047280013561249e-03 -9.172255173325538635e-03 -3.134189546108245850e-01 1.386919319629669189e-01 -1.457096189260482788e-01 2.724234759807586670e-01 -6.037853285670280457e-02 1.106062009930610657e-01 -1.152898594737052917e-01 3.317876951768994331e-03 -1.245516017079353333e-01 -1.815607696771621704e-01 2.065438628196716309e-01 5.142098758369684219e-03 -4.348353296518325806e-02 2.266885247081518173e-03 6.641192734241485596e-02 -1.589231491088867188e-01 1.284818053245544434e-01
9.663376212120056152e-02 -1.922960281372070312e-01 4.976633563637733459e-02 2.743604779243469238e-01 -2.651153206825256348e-01 2.404727041721343994e-02 -1.674500554800033569e-01 1.506089121103286743e-01 1.084095761179924011e-01 -1.476915646344423294e-02 2.682644724845886230e-01 -1.152292639017105103e-01 7.457491755485534668e-02 -1.096234992146492004e-01 -2.473282516002655029e-01 1.358987092971801758e-01 -9.165346622467041016e-02 1.047624647617340088e-01 2.528426349163055420e-01 -2.223541289567947388e-01 1.561776697635650635e-01 -3.489541588351130486e-03 -9.816566109657287598e-02 6.310351938009262085e-02 2.614290118217468262e-01 9.371993690729141235e-02 -1.775434613227844238e-01 3.665255010128021240e-01 2.984134554862976074e-01 -2.096412777900695801e-01 6.115775182843208313e-02 -9.702645987272262573e-02
2.362424433231353760e-01 1.258800923824310303e-01 8.189690299332141876e-03 2.594255805015563965e-01 1.034754887223243713e-01 -6.638310104608535767e-02 -4.611209966242313385e-03 1.827693581581115723e-01 7.529281824827194214e-02 -2.499371916055679321e-01 2.693174183368682861e-01 8.414268493652343750e-02 1.877636611461639404e-01 8.752535283565521240e-02 -3.193421065807342529e-01 2.800588309764862061e-01 3.822189196944236755e-02 7.509994506835937500e-02 2.546798884868621826e-01 3.612436652183532715e-01 1.593755483627319336e-01 1.664728224277496338e-01 -9.407217055559158325e-02 1.440858840942382812e-02 8.485770970582962036e-02 -3.024099953472614288e-02 -1.656281799077987671e-01 7.152872532606124878e-02 8.095234632492065430e-02 1.226645335555076599e-01 1.422178745269775391e-01 3.069796562194824219e-01
-2.990386784076690674e-01 -1.381372660398483276e-01 -2.903129756450653076e-01 1.247045025229454041e-01 -8.454483002424240112e-02 -2.341350615024566650e-01 -3.357333689928054810e-02 2.440516799688339233e-01 -5.611888319253921509e-02 -1.202090159058570862e-01 4.460969865322113037e-01 -1.988040506839752197e-01 1.361559480428695679e-01 -1.908038407564163208e-01 1.350774616003036499e-01 1.330775171518325806e-01 2.314290851354598999e-01 2.816125191748142242e-02 2.559111714363098145e-01 -1.159579586237668991e-02 8.373863995075225830e-02 -1.821091175079345703e-01 -4.191303998231887817e-02 -1.748380018398165703e-03 -1.006103381514549255e-01 -5.684223771095275879e-02 -1.900971233844757080e-01 1.540726721286773682e-01 1.067073717713356018e-01 1.510929167270660400e-01 1.216302216053009033e-01 1.944974660873413086e-01
1.252765208482742310e-01 -1.079603582620620728e-01 1.293999403715133667e-01 3.381314873695373535e-02 1.807592362165451050e-01 6.726375967264175415e-02 -2.111355215311050415e-01 1.433735638856887817e-01 -8.758492022752761841e-02 4.265970736742019653e-02 2.559376060962677002e-01 -2.991189360618591309e-01 -5.695805698633193970e-02 -3.956047445535659790e-02 -2.280416339635848999e-01 -1.033962517976760864e-01 -1.846911907196044922e-01 -2.406388223171234131e-01 1.492569893598556519e-01 2.532969973981380463e-02 4.634355604648590088e-01 -9.611861407756805420e-02 -1.882681250572204590e-01 2.494636178016662598e-01 -1.264327317476272583e-01 -1.396426409482955933e-01 -2.073515951633453369e-01 2.762959897518157959e-01 1.053316220641136169e-01 -1.073890998959541321e-01 -7.894350588321685791e-02 1.248202566057443619e-02
1.172800287604331970e-01 2.562123537063598633e-02 -2.852358520030975342e-01 2.907898426055908203e-01 2.762976335361599922e-03 -2.215239405632019043e-02 -2.519944310188293457e-02 1.527828425168991089e-01 2.741404473781585693e-01 -1.460929960012435913e-01 1.645015776157379150e-01 1.087619289755821228e-01 2.479743212461471558e-02 5.619050934910774231e-04 -1.816832125186920166e-01 1.796646416187286377e-01 1.027115136384963989e-01 -5.992596969008445740e-02 2.995892465114593506e-01 -1.455567032098770142e-01 1.864329278469085693e-01 1.256211400032043457e-01 1.136766076087951660e-01 2.279819846153259277e-01 -6.355667859315872192e-02 9.225728362798690796e-02 2.012261599302291870e-01 3.703426718711853027e-01 3.594430387020111084e-01 -7.622720301151275635e-02 1.335793286561965942e-01 -1.016757339239120483e-01
2.378508746623992920e-01 -7.553175836801528931e-02 -3.191738128662109375e-01 4.984825849533081055e-02 -2.994630038738250732e-01 -3.853552788496017456e-02 5.465317890048027039e-02 4.122977852821350098e-01 -1.482224315404891968e-01 -3.523331508040428162e-02 1.753761172294616699e-01 -9.272047318518161774e-03 -4.587963595986366272e-02 -2.344680130481719971e-01 -2.749002277851104736e-01 1.442253589630126953e-01 -1.223050132393836975e-01 2.175559289753437042e-02 2.808309793472290039e-01 2.381145209074020386e-02 5.788387730717658997e-02 -8.264037221670150757e-02 -8.375311642885208130e-02 1.915021985769271851e-01 8.471257239580154419e-02 -4.573468118906021118e-03 -2.886303663253784180e-01 1.814094334840774536e-01 -9.923919569700956345e-04 -7.688268274068832397e-02 7.300758734345436096e-04 -2.892428636550903320e-01
1.169755160808563232e-01 -6.208461150527000427e-02 1.330486591905355453e-02 4.217003881931304932e-01 -1.371950469911098480e-02 1.081174090504646301e-01 6.349675357341766357e-02 4.773793518543243408e-01 3.207676857709884644e-02 -1.863075792789459229e-02 2.633168697357177734e-01 2.303206026554107666e-01 1.699164696037769318e-02 -3.074129223823547363e-01 -2.809480130672454834e-01 -1.463810503482818604e-01 1.423941403627395630e-01 -1.372259110212326050e-01 -3.197657316923141479e-02 1.409824937582015991e-01 1.165422126650810242e-01 -6.442425400018692017e-02 -1.164316311478614807e-01 -2.482736855745315552e-01 -3.878525644540786743e-02 5.613712221384048462e-02 1.402240842580795288e-01 1.750813126564025879e-01 7.563668489456176758e-02 4.792531207203865051e-02 -1.069360822439193726e-01 1.199341863393783569e-01
-1.941179484128952026e-02 -1.117408424615859985e-01 1.186482831835746765e-01 -1.349256932735443115e-01 -1.000979319214820862e-01 1.211726143956184387e-01 7.859312742948532104e-02 5.563243478536605835e-02 -1.532766968011856079e-01 8.811100572347640991e-02 5.787266492843627930e-01 -6.020868197083473206e-02 -1.905769407749176025e-01 -5.938521772623062134e-02 -2.108344286680221558e-01 -1.093256007879972458e-02 -3.068061918020248413e-02 -7.844933122396469116e-02 2.179714143276214600e-01 4.421694576740264893e-02 4.242217838764190674e-01 -1.152014657855033875e-01 3.252368792891502380e-02 1.416624635457992554e-01 -1.067354008555412292e-01 -4.086179286241531372e-02 -1.845180243253707886e-01 1.610554307699203491e-01 2.603450417518615723e-01 -2.064558267593383789e-01 -2.620957233011722565e-02 1.076785624027252197e-01
-2.140057040378451347e-03 1.314250081777572632e-01 -5.730506498366594315e-03 6.536088138818740845e-02 -1.532599329948425293e-01 1.277279555797576904e-01 7.529731094837188721e-02 1.849605590105056763e-01 2.609657123684883118e-02 -1.888783127069473267e-01 4.049769639968872070e-01 -2.374669462442398071e-01 1.270886510610580444e-01 -2.930412292480468750e-01 -4.385510087013244629e-01 6.503646820783615112e-02 -1.173311844468116760e-02 3.451920300722122192e-02 1.404738277196884155e-01 2.822441458702087402e-01 -5.288778990507125854e-02 -2.226254642009735107e-01 -1.024065688252449036e-01 -1.819126456975936890e-01 3.729463741183280945e-02 8.188346400856971741e-03 1.755447685718536377e-01 3.219641447067260742e-01 1.269827596843242645e-02 -7.749795913696289062e-02 8.797415532171726227e-03 6.751914322376251221e-02
-2.204515039920806885e-01 -8.441162109375000000e-02 6.386695802211761475e-02 -2.804261259734630585e-02 1.052379459142684937e-01 1.325049251317977905e-01 2.666704356670379639e-01 1.521648019552230835e-01 6.121572852134704590e-02 -3.328121900558471680e-01 2.201603949069976807e-01 7.924301922321319580e-02 -2.257672995328903198e-01 -9.827382117509841919e-02 -3.980638384819030762e-01 1.469268184155225754e-02 2.960674762725830078e-01 -1.238832548260688782e-01 4.673463106155395508e-01 -5.371723696589469910e-02 1.650666147470474243e-01 -1.673568389378488064e-03 4.133767262101173401e-02 -4.685205407440662384e-03 3.121595829725265503e-02 7.042798399925231934e-02 -9.412469714879989624e-02 4.990891739726066589e-02 6.016816571354866028e-02 1.133889853954315186e-01 -1.877782791852951050e-01 -7.513669878244400024e-02
3.024687767028808594e-01 -1.871957927942276001e-01 -1.191125437617301941e-01 2.949095666408538818e-01 -1.323991734534502029e-02 4.397720471024513245e-02 -1.235221996903419495e-01 2.214063853025436401e-01 1.318641006946563721e-01 -3.143789470195770264e-01 2.032823562622070312e-01 1.834141165018081665e-01 8.709023706614971161e-03 -9.715729206800460815e-02 -2.234986126422882080e-01 -8.886596560478210449e-02 -6.568861007690429688e-02 1.469768434762954712e-01 4.699154570698738098e-02 2.568326890468597412e-01 2.881591618061065674e-01 5.543775111436843872e-02 -3.717184439301490784e-02 1.989259719848632812e-01 1.909290999174118042e-01 -1.168533936142921448e-01 -8.947385102510452271e-02 2.011993229389190674e-01 -1.026926115155220032e-01 -2.235400676727294922e-01 -1.807285696268081665e-01 1.856003403663635254e-01
-1.128729656338691711e-01 -9.285593032836914062e-02 1.179606691002845764e-01 2.666758894920349121e-01 1.741915494203567505e-01 -3.039810955524444580e-01 -1.030800640583038330e-01 3.700953722000122070e-02 6.535842269659042358e-02 -1.201175749301910400e-01 3.172025978565216064e-01 2.591078635305166245e-03 5.735019221901893616e-02 -6.900466978549957275e-02 -1.105152145028114319e-01 6.246950477361679077e-02 2.148360908031463623e-01 1.200652867555618286e-01 3.541345298290252686e-01 1.079399362206459045e-01 3.145490884780883789e-01 2.417818009853363037e-01 9.345868229866027832e-02 -9.277068078517913818e-02 6.636130809783935547e-02 3.118520975112915039e-02 -2.966199815273284912e-01 8.957230299711227417e-02 1.226957961916923523e-01 2.043194025754928589e-01 -2.376571595668792725e-01 1.683326363563537598e-01
2.483357675373554230e-02 -2.870905101299285889e-01 1.100676208734512329e-01 -8.767929673194885254e-02 2.542173564434051514e-01 2.918558008968830109e-02 1.848581712692975998e-03 -1.301422994583845139e-02 2.034814953804016113e-01 -1.581380367279052734e-01 4.824336469173431396e-01 -8.753001689910888672e-02 -9.193080663681030273e-02 6.340979598462581635e-03 -3.841168284416198730e-01 -5.076142027974128723e-02 -3.866183757781982422e-02 -2.683094739913940430e-01 2.075898926705121994e-03 1.382474973797798157e-02 3.006842434406280518e-01 -1.641675531864166260e-01 -6.421282142400741577e-02 1.641043648123741150e-02 -3.988347947597503662e-02 2.662596404552459717e-01 -2.703673243522644043e-01 1.559164822101593018e-01 1.050688675604760647e-03 2.465583011507987976e-02 -6.291231140494346619e-03 -1.011001318693161011e-02
-1.748019009828567505e-01 1.085697324015200138e-03 -1.896660178899765015e-01 1.059719473123550415e-01 3.797740861773490906e-02 4.105874802917242050e-03 -2.048992067575454712e-01 2.397131472826004028e-01 9.964341670274734497e-02 -1.284455060958862305e-01 6.004260182380676270e-01 5.298563465476036072e-02 -3.164789676666259766e-01 -6.602112203836441040e-02 6.692309677600860596e-02 -2.112069875001907349e-01 -1.266667544841766357e-01 7.171228528022766113e-02 1.711524128913879395e-01 -1.244808211922645569e-01 1.614348292350769043e-01 -5.964161455631256104e-02 -2.076390944421291351e-02 -1.117921248078346252e-02 -1.098772138357162476e-01 -1.292513310909271240e-02 -1.400820463895797729e-01 1.089042946696281433e-01 1.450685113668441772e-01 -4.718654602766036987e-02 -3.362586498260498047e-01 4.206092655658721924e-02
2.863246574997901917e-02 -2.759607434272766113e-01 8.536677062511444092e-02 6.496617943048477173e-02 -5.377775058150291443e-02 -1.090163886547088623e-01 -7.954743504524230957e-02 8.413264900445938110e-02 -1.280987858772277832e-01 -1.419824063777923584e-01 6.202262043952941895e-01 -4.362612217664718628e-02 -8.224648982286453247e-02 -2.394523918628692627e-01 -4.028344899415969849e-02 -1.329529732465744019e-01 4.598493501543998718e-02 -6.511459499597549438e-02 3.279923200607299805e-01 8.857428282499313354e-02 1.392463296651840210e-01 1.092883422970771790e-01 1.983546018600463867e-01 -1.153558865189552307e-01 -1.309652775526046753e-01 7.845634594559669495e-03 -4.565640166401863098e-02 -4.733286052942276001e-02 7.730602473020553589e-02 -2.306209653615951538e-01 -1.365111768245697021e-01 2.677346765995025635e-01
6.819789111614227295e-02 -7.685140520334243774e-02 2.163848280906677246e-01 2.968319058418273926e-01 3.248108550906181335e-02 6.171106174588203430e-02 -1.298743784427642822e-01 2.672349810600280762e-01 -8.467321842908859253e-02 -2.163789123296737671e-01 3.584618568420410156e-01 -7.225351780652999878e-02 2.604257501661777496e-02 -1.815924495458602905e-01 -3.551180958747863770e-01 -7.828470319509506226e-03 4.112765192985534668e-01 -1.755116134881973267e-02 -1.273009926080703735e-01 9.205738455057144165e-02 2.093054503202438354e-01 -8.097092062234878540e-02 6.958490610122680664e-02 -1.913979351520538330e-01 9.102263301610946655e-02 5.264431610703468323e-02 2.616440411657094955e-03 2.373775839805603027e-01 -1.439418196678161621e-01 -1.865537762641906738e-01 4.955281317234039307e-02 -4.972021654248237610e-02
6.190579012036323547e-02 -4.459107760339975357e-03 -9.015615284442901611e-02 1.216180324554443359e-01 7.778798788785934448e-02 -2.575621604919433594e-01 -2.187277823686599731e-01 -1.132816541939973831e-02 -1.040202565491199493e-02 -1.775628626346588135e-01 5.855168104171752930e-01 -2.610713839530944824e-01 -2.429561875760555267e-02 5.917162075638771057e-02 -1.146211102604866028e-01 1.325438022613525391e-01 -5.017291754484176636e-02 6.263247691094875336e-03 2.948410511016845703e-01 -6.291875243186950684e-02 5.578459799289703369e-02 3.917972370982170105e-02 -6.732898950576782227e-02 1.837692558765411377e-01 -5.584552139043807983e-02 3.286809027194976807e-01 -2.050200700759887695e-01 2.008886784315109253e-01 8.300454169511795044e-02 -1.494315546005964279e-02 -1.738113313913345337e-01 9.047703444957733154e-02
-1.343650221824645996e-01 -2.503385841846466064e-01 -3.496769070625305176e-02 -5.704709142446517944e-02 1.108286082744598389e-01 1.964282430708408356e-02 6.375239789485931396e-02 6.259270757436752319e-02 1.274587661027908325e-01 -2.527156472206115723e-02 5.163127779960632324e-01 -5.291416123509407043e-02 -1.378042846918106079e-01 8.987207710742950439e-02 -3.084141016006469727e-01 -6.011145561933517456e-02 3.997598215937614441e-02 -1.984515637159347534e-01 1.454270631074905396e-01 2.503924071788787842e-01 8.613000810146331787e-02 -3.049848377704620361e-01 -1.477835029363632202e-01 1.382363028824329376e-02 2.331914007663726807e-01 2.336010336875915527e-01 -2.882613241672515869e-01 -6.008031219244003296e-02 4.899157211184501648e-02 -1.640127003192901611e-01 4.461472108960151672e-02 8.860635012388229370e-02
1.754195243120193481e-01 -3.461589515209197998e-01 -1.020416617393493652e-01 3.632231652736663818e-01 -2.706698775291442871e-01 1.637500151991844177e-02 6.097175553441047668e-02 3.813792169094085693e-01 2.344691008329391479e-01 6.927397102117538452e-02 4.143808782100677490e-01 -9.045304730534553528e-03 -2.146521583199501038e-02 2.916608192026615143e-02 -1.240346208214759827e-01 -1.314279735088348389e-01 8.567960932850837708e-03 1.345381140708923340e-01 6.939627230167388916e-02 1.313090026378631592e-01 1.933770328760147095e-01 -1.561904102563858032e-01 9.278117865324020386e-02 2.722227014601230621e-02 1.224542558193206787e-01 1.327067427337169647e-02 2.477524988353252411e-02 2.094677537679672241e-01 -3.762049973011016846e-02 3.619037568569183350e-02 7.990488409996032715e-02 1.966732293367385864e-01
-1.393459737300872803e-01 -3.625866770744323730e-01 -2.216215990483760834e-02 3.597740828990936279e-02 7.383621484041213989e-02 3.985203057527542114e-02 -2.794461846351623535e-01 2.259891927242279053e-01 -8.485172688961029053e-02 -2.785558253526687622e-02 4.215728938579559326e-01 2.718279361724853516e-01 8.033278584480285645e-02 -1.262699216604232788e-01 1.359825283288955688e-01 -8.286808431148529053e-02 -3.610012680292129517e-02 -7.353082299232482910e-02 2.355646342039108276e-01 -2.329417318105697632e-02 5.389411374926567078e-02 -9.494003653526306152e-02 1.920177638530731201e-01 1.070358883589506149e-02 -6.090923026204109192e-02 -3.301417455077171326e-02 -3.745796680450439453e-01 1.978010237216949463e-01 9.535850584506988525e-02 4.923078417778015137e-02 -8.867524564266204834e-02 2.975212037563323975e-01
2.293511480093002319e-01 5.260416120290756226e-02 2.121555209159851074e-01 1.501282751560211182e-01 5.189144983887672424e-02 1.676592081785202026e-01 6.765746977180242538e-03 -6.008397042751312256e-02 1.850502789020538330e-01 -3.020628727972507477e-02 3.223201930522918701e-01 -3.080659545958042145e-02 -1.469750851392745972e-01 -2.414570152759552002e-01 -2.508510351181030273e-01 -3.765269219875335693e-01 5.251960083842277527e-02 -1.699010729789733887e-01 3.146913349628448486e-01 5.077386647462844849e-02 9.107853472232818604e-02 7.167747244238853455e-03 -2.350715100765228271e-01 2.817849628627300262e-02 2.146209031343460083e-01 8.864927291870117188e-02 -1.024463623762130737e-01 1.825185120105743408e-01 1.237804070115089417e-01 6.652150303125381470e-02 -2.306496202945709229e-01 2.229786068201065063e-01
8.373804390430450439e-02 -2.876057103276252747e-02 -1.002345234155654907e-01 7.012414187192916870e-02 -4.065715670585632324e-01 2.610005438327789307e-02 -4.892791435122489929e-02 2.272161096334457397e-01 -5.245535448193550110e-02 7.574239373207092285e-02 5.193975567817687988e-01 3.917822614312171936e-02 4.242262989282608032e-02 -1.167685985565185547e-01 -2.462238371372222900e-01 3.008847832679748535e-01 5.809620488435029984e-03 -6.455145776271820068e-02 2.095144391059875488e-01 -2.304843364981934428e-04 2.181688100099563599e-01 1.644287705421447754e-01 -9.774548560380935669e-02 3.496610093861818314e-03 -1.148418895900249481e-02 -8.182056993246078491e-02 -2.823871076107025146e-01 -4.867077805101871490e-03 -1.538274884223937988e-01 -1.912232935428619385e-01 -7.971607148647308350e-02 -1.591533273458480835e-01
2.066352218389511108e-01 -2.742016687989234924e-02 -3.488061204552650452e-02 -1.531308080302551389e-04 7.568258047103881836e-02 5.568271875381469727e-02 3.483178839087486267e-02 6.667713820934295654e-02 1.628037095069885254e-01 -2.247868925333023071e-01 1.622449755668640137e-01 1.032768115401268005e-01 -1.072465106844902039e-01 -3.201018571853637695e-01 -5.561914443969726562e-01 1.346889734268188477e-01 2.549056708812713623e-01 -9.845943003892898560e-02 -1.614638045430183411e-02 1.795462369918823242e-01 1.530182063579559326e-01 -2.152992971241474152e-02 1.412095278501510620e-01 2.182242870330810547e-01 7.333123590797185898e-03 2.344417572021484375e-01 -1.152923628687858582e-01 1.385395824909210205e-01 -9.064006805419921875e-02 -1.991741061210632324e-01 -1.280653756111860275e-02 2.262835502624511719e-01
1.016299128532409668e-01 -3.931457549333572388e-02 -1.869204342365264893e-01 -1.249533444643020630e-01 -2.806784510612487793e-01 1.210547909140586853e-01 -1.903375424444675446e-02 2.015338987112045288e-01 -8.422601222991943359e-02 -8.433840423822402954e-02 5.017004013061523438e-01 3.140847012400627136e-02 1.228905543684959412e-01 -3.450190126895904541e-01 -1.000952124595642090e-01 1.674770116806030273e-01 8.382442593574523926e-02 -9.532701224088668823e-02 5.291114374995231628e-02 -8.950192481279373169e-02 1.600768268108367920e-01 2.032249607145786285e-02 -2.156205177307128906e-01 9.900923073291778564e-02 1.679526865482330322e-01 -1.799958944320678711e-01 -3.025961816310882568e-01 4.782936722040176392e-02 -1.491153687238693237e-01 -3.746847063302993774e-02 3.967156261205673218e-02 -2.740935683250427246e-01
1.468380987644195557e-01 -8.978282101452350616e-03 1.383071243762969971e-01 -4.868894070386886597e-02 8.586470782756805420e-02 -1.098661031574010849e-02 -7.328227162361145020e-02 2.730670571327209473e-01 2.034736275672912598e-01 -1.911666840314865112e-01 4.549126029014587402e-01 -2.692588567733764648e-01 -1.607877314090728760e-01 -1.313955932855606079e-01 -2.260988354682922363e-01 -3.378857672214508057e-01 -1.757083274424076080e-02 -9.616890549659729004e-02 2.029071897268295288e-01 -6.669967621564865112e-02 2.175718396902084351e-01 -1.200624853372573853e-01 -1.467795968055725098e-01 7.982338219881057739e-02 1.633896529674530029e-01 8.732795715332031250e-02 -1.298056840896606445e-01 -9.487383067607879639e-02 7.956606894731521606e-02 -3.068315796554088593e-02 -6.632918864488601685e-02 2.948586046695709229e-01
-7.772088050842285156e-03 1.545471251010894775e-01 -4.594320058822631836e-02 2.371818721294403076e-01 -1.389722824096679688e-01 9.956723451614379883e-02 1.345264017581939697e-01 5.094028115272521973e-01 1.350490599870681763e-01 -2.107822000980377197e-01 1.944828778505325317e-01 1.270631551742553711e-01 9.900289028882980347e-02 -1.819022148847579956e-01 -1.580296605825424194e-01 -1.059505194425582886e-01 1.727360486984252930e-01 -1.467320974916219711e-02 1.993967443704605103e-01 1.916759759187698364e-01 4.363075271248817444e-02 -8.527066558599472046e-03 2.009624056518077850e-02 -2.678050696849822998e-01 1.651089191436767578e-01 2.582696676254272461e-01 8.505120873451232910e-02 1.972874999046325684e-01 4.231994226574897766e-02 8.448739349842071533e-02 3.585814312100410461e-02 2.901060879230499268e-01
1.538593918085098267e-01 6.057552620768547058e-02 1.971755474805831909e-01 -1.046788468956947327e-01 9.828803129494190216e-03 -5.857035890221595764e-02 -5.704889073967933655e-02 3.736433386802673340e-01 -1.555119156837463379e-01 -1.296723335981369019e-01 3.867270350456237793e-01 2.617711126804351807e-01 -1.682935208082199097e-01 -1.419196873903274536e-01 5.209926888346672058e-02 -1.286301645450294018e-03 -1.149739022366702557e-03 1.313119083642959595e-01 -1.548840105533599854e-01 3.034133911132812500e-01 1.781674772500991821e-01 -1.768676340579986572e-01 -6.493850052356719971e-02 -1.375348418951034546e-01 -9.601347148418426514e-02 -3.298751711845397949e-01 -1.919243335723876953e-01 1.375487148761749268e-01 1.425765305757522583e-01 5.306221917271614075e-02 -1.238745972514152527e-01 1.855785846710205078e-01
-5.628002062439918518e-02 2.332909107208251953e-01 -6.077004969120025635e-02 3.142606616020202637e-01 -1.066691130399703979e-01 9.250858798623085022e-03 2.450448870658874512e-01 1.091568470001220703e-01 3.694440126419067383e-01 -3.626483082771301270e-01 4.937839806079864502e-01 -2.650149352848529816e-02 -1.378473937511444092e-01 -6.220798194408416748e-02 4.142461717128753662e-02 1.555003672838211060e-01 1.118362843990325928e-01 -1.222043633460998535e-01 4.734108224511146545e-03 1.180090829730033875e-01 1.892475485801696777e-01 3.097158856689929962e-02 7.290858775377273560e-03 1.866186212282627821e-04 1.339516192674636841e-01 2.740333974361419678e-02 -6.990860402584075928e-02 -3.332835435867309570e-02 1.875927448272705078e-01 -1.115450412034988403e-01 1.591049581766128540e-01 1.392002254724502563e-01
2.791429162025451660e-01 -2.411082759499549866e-02 -2.028478533029556274e-01 1.215082556009292603e-01 -2.233772277832031250e-01 1.080180779099464417e-01 -2.165471948683261871e-02 2.416313886642456055e-01 -8.996396511793136597e-02 -1.848077960312366486e-02 3.088577389717102051e-01 9.505938738584518433e-02 -1.315185576677322388e-01 -1.145815998315811157e-01 -3.154052793979644775e-01 3.694513142108917236e-01 -6.655406206846237183e-02 -4.459096863865852356e-02 3.532088994979858398e-01 -1.165883149951696396e-02 1.234720274806022644e-01 -3.042645193636417389e-02 3.913923725485801697e-02 1.468562781810760498e-01 7.934901118278503418e-02 -7.608240097761154175e-02 -2.527988851070404053e-01 1.792955994606018066e-01 9.428358078002929688e-02 -3.865630179643630981e-02 5.699639674276113510e-03 -2.770671844482421875e-01
1.078652814030647278e-01 -1.490409136749804020e-03 4.555561393499374390e-02 8.992048352956771851e-02 -1.742901839315891266e-02 1.222752034664154053e-01 -1.862112283706665039e-01 3.347937166690826416e-01 -1.988812536001205444e-01 -1.872470825910568237e-01 3.076337575912475586e-01 1.580339968204498291e-01 -5.129861831665039062e-02 -1.824223697185516357e-01 -4.106490015983581543e-01 -1.045572161674499512e-01 3.369603455066680908e-01 1.720215193927288055e-02 7.837247103452682495e-02 7.649195613339543343e-04 1.814530193805694580e-01 -1.661213636398315430e-01 -9.067879617214202881e-02 -2.919859886169433594e-01 -1.429137885570526123e-01 1.752117425203323364e-01 5.791107565164566040e-02 1.404673755168914795e-01 -2.016057819128036499e-01 -7.286614179611206055e-02 -6.737933307886123657e-02 8.831191807985305786e-02
-1.995869725942611694e-01 4.539866000413894653e-02 2.957707643508911133e-02 -1.573760658502578735e-01 -9.752685576677322388e-02 -4.517715051770210266e-02 -3.746445178985595703e-01 2.682278752326965332e-01 2.797481119632720947e-01 -2.279092967510223389e-01 1.715722121298313141e-02 2.456015720963478088e-02 9.213446825742721558e-02 9.030178934335708618e-02 -4.348896443843841553e-02 1.158324331045150757e-01 2.699379920959472656e-01 -1.529569029808044434e-01 2.320443391799926758e-01 2.071650475263595581e-01 2.540588378906250000e-01 -1.251405328512191772e-01 -2.133690118789672852e-01 -1.099051609635353088e-01 2.477749884128570557e-01 -1.285124421119689941e-01 -1.910814791917800903e-01 1.145554557442665100e-01 1.360856145620346069e-01 -1.783307492733001709e-01 -7.839578390121459961e-02 -1.752379983663558960e-01
2.803955078125000000e-01 -4.800206795334815979e-02 1.380811482667922974e-01 4.242639988660812378e-02 -1.104523316025733948e-01 2.275279462337493896e-01 -1.109634488821029663e-01 2.961275279521942139e-01 2.127744108438491821e-01 -1.376297026872634888e-01 3.234996497631072998e-01 -6.169422343373298645e-02 1.839849948883056641e-01 -2.697992622852325439e-01 -7.146513462066650391e-02 -4.849995300173759460e-02 3.107444941997528076e-01 -7.943096756935119629e-02 7.330418098717927933e-03 1.779716163873672485e-01 8.731288462877273560e-02 1.555524766445159912e-01 -1.716537028551101685e-01 -1.053061634302139282e-01 2.412463873624801636e-01 2.194863408803939819e-01 -7.681410759687423706e-02 1.910423189401626587e-01 -2.924442663788795471e-02 -5.930302292108535767e-02 1.009713765233755112e-02 2.953654527664184570e-01
-5.911841616034507751e-02 -1.296340078115463257e-01 -1.389852017164230347e-01 3.204685747623443604e-01 -1.451743394136428833e-01 -1.862442307174205780e-02 -1.482975333929061890e-01 4.206414520740509033e-01 4.257119446992874146e-02 -1.699886173009872437e-01 2.573567628860473633e-01 -1.738498955965042114e-01 -8.694163709878921509e-02 -1.149001643061637878e-01 -1.362015902996063232e-01 -1.337409913539886475e-01 1.550810039043426514e-01 -1.969615519046783447e-01 -1.540089398622512817e-01 1.770341396331787109e-01 2.358702272176742554e-01 3.077279627323150635e-01 -2.489320337772369385e-01 2.638835310935974121e-01 -7.658563554286956787e-02 -8.426665514707565308e-02 1.683284044265747070e-01 4.578663781285285950e-02 2.022046223282814026e-02 -6.338866055011749268e-02 2.961910562589764595e-03 -7.277692109346389771e-02
2.463336586952209473e-01 -2.654371038079261780e-02 -2.859381735324859619e-01 1.642196998000144958e-02 -3.179560601711273193e-01 2.699451055377721786e-03 -6.774286180734634399e-02 7.533027976751327515e-02 -3.007187880575656891e-02 -3.904274851083755493e-02 3.396815657615661621e-01 1.270947158336639404e-01 -7.225234061479568481e-02 -1.619262248277664185e-01 -4.622089266777038574e-01 2.447303235530853271e-01 -5.525972321629524231e-02 -4.200540482997894287e-02 2.448911368846893311e-01 -9.907143563032150269e-02 2.031910270452499390e-01 -2.097028344869613647e-01 1.108726137317717075e-03 8.876117318868637085e-02 4.594550281763076782e-02 9.376480430364608765e-02 -2.327725589275360107e-01 1.505337357521057129e-01 1.765348613262176514e-01 -2.009894140064716339e-02 -1.199963502585887909e-02 -1.381182223558425903e-01
7.430728524923324585e-03 -4.530154913663864136e-02 3.623645007610321045e-02 1.493421196937561035e-01 3.601531088352203369e-01 -4.166112467646598816e-02 5.343766137957572937e-02 3.701694309711456299e-01 1.171208694577217102e-01 -4.921088367700576782e-02 1.305602788925170898e-01 1.257805526256561279e-01 4.023347795009613037e-02 -1.300213672220706940e-02 -1.175284385681152344e-01 -5.883898586034774780e-02 2.001374512910842896e-01 1.150183007121086121e-01 1.023025289177894592e-01 1.334622502326965332e-01 -1.637156158685684204e-01 -2.342727631330490112e-01 -4.805750027298927307e-02 -1.676747351884841919e-01 -2.120069228112697601e-02 1.976535171270370483e-01 -3.337051868438720703e-01 3.102629184722900391e-01 2.689696550369262695e-01 1.262967437505722046e-01 -3.178737461566925049e-01 6.877596676349639893e-02
-3.910658508539199829e-02 2.205091342329978943e-02 -9.235800057649612427e-02 1.594224274158477783e-01 -4.599435999989509583e-02 3.905276767909526825e-03 -1.426191776990890503e-01 3.352573513984680176e-01 -6.572543084621429443e-02 2.159724682569503784e-01 2.460995614528656006e-01 5.081923212856054306e-03 2.283175587654113770e-01 -4.443249404430389404e-01 -2.609186768531799316e-01 -1.844649314880371094e-01 2.185571193695068359e-01 -3.379094302654266357e-01 7.820169627666473389e-02 1.103390753269195557e-01 -3.489642962813377380e-02 3.670826181769371033e-02 -2.096901088953018188e-01 1.897253794595599174e-03 -9.276758879423141479e-02 1.609337888658046722e-02 -1.834675073623657227e-01 -2.352678962051868439e-02 2.215018570423126221e-01 2.097921967506408691e-01 2.649154700338840485e-02 4.817508161067962646e-02
1.119891256093978882e-01 -3.262375295162200928e-02 8.393690921366214752e-03 2.476055771112442017e-01 -1.521993894129991531e-03 1.380123496055603027e-01 1.200876832008361816e-01 4.037430286407470703e-01 -5.202769860625267029e-02 -1.323224306106567383e-01 2.880511581897735596e-01 5.988333001732826233e-02 -7.516980916261672974e-02 -4.244945943355560303e-01 -2.678272128105163574e-01 -9.633769094944000244e-02 1.584712713956832886e-01 -7.744137942790985107e-02 1.346227824687957764e-01 5.952847748994827271e-02 7.633046712726354599e-03 -6.429165601730346680e-03 -5.378425493836402893e-02 -2.678368985652923584e-01 1.092747524380683899e-01 3.466961532831192017e-02 4.189124330878257751e-02 2.382489740848541260e-01 6.577460467815399170e-02 -1.602778211236000061e-02 -1.976946182548999786e-02 3.882799744606018066e-01
5.605744943022727966e-02 -5.822069570422172546e-02 -2.799523621797561646e-02 2.062597423791885376e-01 1.898202300071716309e-01 -1.319189965724945068e-01 -3.170081228017807007e-02 3.183558285236358643e-01 -1.491070240736007690e-01 -4.181937500834465027e-02 3.558365404605865479e-01 1.083759889006614685e-01 1.388876698911190033e-03 8.724717795848846436e-02 -1.084254756569862366e-01 -4.118115827441215515e-02 9.963020682334899902e-02 -6.178019568324089050e-02 3.220905959606170654e-01 8.919160813093185425e-02 8.518765866756439209e-02 1.537854522466659546e-01 3.344243764877319336e-01 2.454106658697128296e-01 3.289256989955902100e-02 1.433286815881729126e-01 -3.417003452777862549e-01 5.120330676436424255e-02 1.901746243238449097e-01 5.408382043242454529e-02 -1.505386382341384888e-01 2.824290692806243896e-01
1.777290403842926025e-01 -9.135841391980648041e-03 -3.060336709022521973e-01 1.313582807779312134e-01 -2.447722256183624268e-01 5.433925241231918335e-02 1.815429143607616425e-02 1.800356358289718628e-01 -3.803724423050880432e-02 8.088532835245132446e-03 2.460009753704071045e-01 1.169041395187377930e-01 -1.689018756151199341e-01 -8.194314688444137573e-02 -4.661974608898162842e-01 2.785733938217163086e-01 -1.168560385704040527e-01 3.301564604043960571e-02 3.206747472286224365e-01 -2.137525193393230438e-02 1.451455652713775635e-01 -1.175450384616851807e-01 8.725248277187347412e-03 1.228274554014205933e-01 -7.476358860731124878e-02 -3.533674031496047974e-02 -2.410521507263183594e-01 1.942943781614303589e-01 1.663108021020889282e-01 -1.403558850288391113e-01 -4.434311762452125549e-02 -1.892778128385543823e-01
1.796829551458358765e-01 -1.555996686220169067e-01 2.767954468727111816e-01 1.128400191664695740e-01 -2.920432388782501221e-01 -1.255102008581161499e-01 -8.885317482054233551e-03 3.636217862367630005e-02 9.445482492446899414e-02 -2.054758220911026001e-01 3.074044585227966309e-01 1.726663410663604736e-01 8.471539616584777832e-02 -1.261458247900009155e-01 -1.270764023065567017e-01 -1.219771709293127060e-02 8.253489434719085693e-02 -9.632891416549682617e-02 2.007661759853363037e-01 -1.004661619663238525e-01 1.779749840497970581e-01 1.561341434717178345e-01 -2.182268500328063965e-01 1.539213359355926514e-01 4.226381778717041016e-01 2.569369040429592133e-02 -3.802829980850219727e-02 3.222361803054809570e-01 1.006067618727684021e-01 -6.010709330439567566e-02 1.671369969844818115e-01 -1.295254230499267578e-01
4.486242309212684631e-02 -7.407157868146896362e-02 2.731736898422241211e-01 2.378692626953125000e-01 -4.245915450155735016e-03 -2.444925755262374878e-01 -1.604596972465515137e-01 2.990486025810241699e-01 -2.124266326427459717e-01 -2.461097538471221924e-01 3.678380548954010010e-01 7.545544207096099854e-02 -1.928283423185348511e-01 1.810461468994617462e-02 5.460839718580245972e-02 -1.186057105660438538e-01 1.568934023380279541e-01 -1.079443618655204773e-01 3.039949536323547363e-01 -2.969244960695505142e-03 -1.341369003057479858e-01 -3.351613283157348633e-01 -2.727625891566276550e-02 -7.322088629007339478e-02 -1.957753449678421021e-01 -1.321354955434799194e-01 -2.229697406291961670e-01 8.932103216648101807e-02 7.224617153406143188e-02 5.535670090466737747e-03 -1.665077731013298035e-02 -3.066746145486831665e-02
-6.406496465206146240e-02 -1.106938868761062622e-01 -2.142795771360397339e-01 -2.294250130653381348e-01 1.585163921117782593e-01 1.137179732322692871e-01 -2.656833231449127197e-01 -9.922536462545394897e-02 7.958716899156570435e-02 -3.976420313119888306e-02 4.159429669380187988e-01 1.311405301094055176e-01 -1.211712285876274109e-01 -2.427652850747108459e-02 -3.258143961429595947e-01 -1.525125652551651001e-02 5.137004703283309937e-02 -1.006283536553382874e-01 1.796928793191909790e-01 -4.425874724984169006e-02 3.186616599559783936e-01 7.044923305511474609e-02 -8.475050330162048340e-02 1.830387413501739502e-01 -1.405968517065048218e-01 6.116962991654872894e-03 -3.325780630111694336e-01 1.694798916578292847e-01 2.645548880100250244e-01 1.280287951231002808e-01 -2.767855115234851837e-02 7.954058051109313965e-02
1.410439461469650269e-01 1.478132158517837524e-01 -4.103173036128282547e-03 -1.377359628677368164e-01 -1.320688575506210327e-01 2.820641919970512390e-02 1.965057663619518280e-02 2.493498474359512329e-01 -7.927723973989486694e-02 -2.429681867361068726e-01 2.452095448970794678e-01 -7.612138241529464722e-02 8.365646749734878540e-02 -1.477042492479085922e-02 -2.161539644002914429e-01 4.087359309196472168e-01 1.793227344751358032e-01 -1.411363631486892700e-01 5.749699193984270096e-03 1.611355990171432495e-01 2.647053301334381104e-01 2.420163452625274658e-01 -1.709264963865280151e-01 1.904895454645156860e-01 -1.067984551191329956e-01 -1.680160611867904663e-01 -1.621384024620056152e-01 2.548813223838806152e-01 -7.986409217119216919e-02 -5.914275068789720535e-03 -2.423090636730194092e-01 1.949187219142913818e-01
-2.008373886346817017e-01 -1.825728565454483032e-01 2.106603235006332397e-01 -8.380485326051712036e-02 1.520907282829284668e-01 -3.378164768218994141e-02 -3.183859288692474365e-01 9.268478304147720337e-02 3.204420804977416992e-01 -1.553834788501262665e-02 4.244547188282012939e-01 8.551461994647979736e-02 -5.498692765831947327e-02 -1.643305458128452301e-02 2.267642877995967865e-02 -1.711256057024002075e-01 1.352071315050125122e-01 -3.037624359130859375e-01 2.912395596504211426e-01 7.830656319856643677e-02 3.220623731613159180e-01 -2.157401479780673981e-02 -4.896630719304084778e-02 -3.695296123623847961e-02 -9.344150125980377197e-02 -1.654070466756820679e-01 -1.399812549352645874e-01 9.699865430593490601e-02 1.842758059501647949e-01 5.660326778888702393e-02 -4.889969155192375183e-02 -5.569490790367126465e-02
6.355083733797073364e-02 2.056345716118812561e-02 9.410240501165390015e-02 -3.561579063534736633e-02 1.024088785052299500e-01 -1.465114802122116089e-01 -2.312023937702178955e-01 3.242910206317901611e-01 5.065908282995223999e-02 -2.679137885570526123e-01 1.910509020090103149e-01 -1.936399191617965698e-01 -8.799290657043457031e-02 3.705213591456413269e-02 1.514297872781753540e-01 1.955283433198928833e-01 3.642005473375320435e-02 -1.643721461296081543e-01 2.017956823110580444e-01 7.590591907501220703e-02 1.059864386916160583e-01 -2.364909201860427856e-01 1.254165172576904297e-01 1.895262300968170166e-01 1.105460152029991150e-02 -2.894695661962032318e-02 -1.859223842620849609e-01 4.993757903575897217e-01 2.060212194919586182e-01 -1.064986884593963623e-01 -2.155440859496593475e-02 -2.083991914987564087e-01
1.905301958322525024e-01 -4.439783468842506409e-02 -1.825237125158309937e-01 -8.037964254617691040e-02 -3.965528607368469238e-01 -6.236042082309722900e-02 -1.894911937415599823e-02 3.191650807857513428e-01 -2.015100866556167603e-01 -6.203817948698997498e-02 3.709268569946289062e-01 1.457040607929229736e-01 1.136446148157119751e-01 5.465560592710971832e-03 -2.132397294044494629e-01 2.224408835172653198e-01 3.554048016667366028e-02 -1.589245200157165527e-01 1.061653047800064087e-01 -1.281077414751052856e-01 1.225047856569290161e-01 -2.080895192921161652e-02 -8.838047087192535400e-02 1.981154531240463257e-01 9.155224263668060303e-02 2.824126183986663818e-02 -3.449693024158477783e-01 1.639868766069412231e-01 -8.698952943086624146e-02 -2.225387841463088989e-01 -2.610174380242824554e-02 -1.336571276187896729e-01
-1.543204635381698608e-01 2.885416150093078613e-02 -8.409492671489715576e-03 -7.683024555444717407e-02 1.304298639297485352e-01 -2.528033256530761719e-01 -3.118832111358642578e-01 2.852651476860046387e-01 1.238258481025695801e-01 -2.241666764020919800e-01 3.859956860542297363e-01 -2.465165704488754272e-01 -1.210438385605812073e-01 -5.407672747969627380e-02 -4.817728698253631592e-02 -3.964224364608526230e-03 1.860609278082847595e-02 -1.404385715723037720e-01 3.151923716068267822e-01 1.394678056240081787e-01 1.976260095834732056e-01 2.458027191460132599e-02 9.500458091497421265e-02 1.273303627967834473e-01 -1.517122238874435425e-01 9.611437469720840454e-02 -2.330138087272644043e-01 6.687071919441223145e-02 8.070997148752212524e-02 1.066240742802619934e-01 2.653798647224903107e-02 3.180824518203735352e-01
-1.368120610713958740e-01 4.287414625287055969e-02 -2.824309282004833221e-03 2.057716250419616699e-01 5.793672055006027222e-02 -1.746636778116226196e-01 -3.011005558073520660e-02 1.569208316504955292e-02 2.204905450344085693e-01 -2.985389828681945801e-01 4.725151062011718750e-01 -1.483164429664611816e-01 8.766517043113708496e-02 -1.248977407813072205e-01 3.045817017555236816e-01 -9.266441315412521362e-02 2.838337421417236328e-02 -8.030115813016891479e-02 1.355933099985122681e-01 1.609960645437240601e-01 -5.037987977266311646e-02 -1.056360825896263123e-01 -1.126991882920265198e-01 -9.206943958997726440e-02 -1.344782412052154541e-01 -5.108642578125000000e-02 -3.283081054687500000e-01 1.940106749534606934e-01 3.005653023719787598e-01 -1.625449508428573608e-01 -9.485263377428054810e-02 1.269413083791732788e-01
1.362979412078857422e-01 2.008009701967239380e-01 -2.009741365909576416e-01 -1.379072219133377075e-01 1.633169651031494141e-01 2.357530593872070312e-01 1.187364235520362854e-01 4.586036205291748047e-01 2.319777160882949829e-01 -7.537281513214111328e-02 3.183026313781738281e-01 1.061674356460571289e-01 2.017989605665206909e-01 -6.583871692419052124e-02 7.816051691770553589e-02 1.792519092559814453e-01 4.815946519374847412e-02 -9.079802036285400391e-02 1.001322045922279358e-01 6.926871836185455322e-02 1.042694076895713806e-01 5.801103636622428894e-02 -3.204579949378967285e-01 1.512924730777740479e-01 -1.599802225828170776e-01 1.899231821298599243e-01 -2.082209438085556030e-01 1.417673826217651367e-01 -8.774247020483016968e-02 -5.139769054949283600e-03 4.675501026213169098e-03 1.468703001737594604e-01
4.399889409542083740e-01 -2.418249845504760742e-02 -1.698715984821319580e-01 1.067040935158729553e-01 -8.985435217618942261e-02 -9.771332889795303345e-02 -6.160291656851768494e-02 4.264650940895080566e-01 9.612956643104553223e-02 -1.703168153762817383e-01 4.631585478782653809e-01 -2.244088426232337952e-02 6.264501065015792847e-02 -4.775938764214515686e-02 -2.967353761196136475e-01 -6.430473923683166504e-02 3.907474502921104431e-02 1.174515932798385620e-01 1.037301495671272278e-01 -1.162208765745162964e-01 -6.974507123231887817e-02 7.327191531658172607e-02 1.540787070989608765e-01 9.882857650518417358e-02 1.253456920385360718e-01 1.733514666557312012e-01 -3.481100499629974365e-02 1.384251266717910767e-01 -1.572815477848052979e-01 -5.236270278692245483e-02 -1.339149922132492065e-01 1.255221515893936157e-01
2.615593075752258301e-01 -8.743898570537567139e-02 8.561678230762481689e-02 2.020713239908218384e-01 -6.218582391738891602e-02 7.702160626649856567e-02 1.604246906936168671e-02 2.510582506656646729e-01 2.847104072570800781e-01 -1.494103968143463135e-01 4.156835973262786865e-01 1.072938926517963409e-02 -1.382404118776321411e-01 -1.655778288841247559e-01 -3.154997229576110840e-01 -2.141538448631763458e-02 2.812799513339996338e-01 2.371646910905838013e-01 5.110619217157363892e-02 -4.165807738900184631e-02 6.321866810321807861e-02 -1.937870308756828308e-02 -3.336139395833015442e-02 2.245314791798591614e-02 6.539594382047653198e-02 -2.953569218516349792e-02 -6.311130523681640625e-02 4.202782213687896729e-01 -1.579625159502029419e-01 1.499732583761215210e-01 -2.676310390233993530e-02 1.570306345820426941e-02
-2.114624381065368652e-01 9.284774214029312134e-02 -6.095832586288452148e-02 2.469978481531143188e-02 8.959965407848358154e-02 -1.877064555883407593e-01 -2.898263931274414062e-01 2.981733381748199463e-01 6.496077775955200195e-02 9.442409127950668335e-02 3.636647164821624756e-01 1.955324225127696991e-02 8.284956961870193481e-02 -2.715272605419158936e-01 -2.357527017593383789e-01 2.300218194723129272e-01 1.589018851518630981e-01 -7.492986321449279785e-02 1.624498963356018066e-01 3.167689740657806396e-01 5.852984264492988586e-02 -8.406885713338851929e-02 -7.212043553590774536e-02 -1.550395488739013672e-01 -1.933588236570358276e-01 5.583066027611494064e-03 1.523143351078033447e-01 1.521734446287155151e-01 -1.355491280555725098e-01 1.821021139621734619e-01 -2.249126881361007690e-01 -8.996362239122390747e-02
-2.090596705675125122e-01 -3.171126544475555420e-02 -1.499551236629486084e-01 9.818126261234283447e-02 1.544432993978261948e-02 1.449506133794784546e-01 8.576218783855438232e-02 4.070601165294647217e-01 -2.624503672122955322e-01 9.084911644458770752e-02 3.649330139160156250e-01 1.992501318454742432e-02 2.885225117206573486e-01 -8.812239021062850952e-02 -2.583622634410858154e-01 -2.011567950248718262e-01 1.265951991081237793e-01 -2.450916022062301636e-01 -1.031858548521995544e-01 6.887473911046981812e-02 5.069960653781890869e-02 1.533581614494323730e-01 -2.338077127933502197e-02 -8.226190507411956787e-02 4.354417696595191956e-02 4.610596224665641785e-03 -2.078629285097122192e-01 2.931304834783077240e-02 3.486725687980651855e-01 7.402218133211135864e-02 -1.467179208993911743e-01 2.180555276572704315e-02
2.470886111259460449e-01 -6.772857904434204102e-02 4.452054947614669800e-02 1.622982881963253021e-02 4.134958982467651367e-02 1.848318427801132202e-02 -2.197301574051380157e-02 1.540837287902832031e-01 -3.129368275403976440e-02 -2.364470064640045166e-01 1.377047300338745117e-01 -2.383478134870529175e-01 6.495825201272964478e-02 -3.153564035892486572e-02 -5.787651240825653076e-02 2.378996163606643677e-01 -1.019325777888298035e-01 -2.865639030933380127e-01 3.421114981174468994e-01 4.299429953098297119e-01 4.299577772617340088e-01 1.502588093280792236e-01 -2.222042158246040344e-02 -1.646253466606140137e-01 -1.031741406768560410e-02 1.172661632299423218e-01 -1.123982518911361694e-01 4.331674799323081970e-02 8.940133452415466309e-02 -5.857909843325614929e-02 1.227649003267288208e-01 1.540129184722900391e-01
-3.292214870452880859e-02 1.758482754230499268e-01 1.770567595958709717e-01 1.843468248844146729e-01 1.274787634611129761e-01 -1.559652388095855713e-02 7.119777798652648926e-02 3.620862662792205811e-01 -2.856139838695526123e-01 -2.054192870855331421e-01 2.498444914817810059e-01 -1.652061939239501953e-01 1.952283531427383423e-01 -8.036378026008605957e-02 -5.469663534313440323e-03 -2.035130262374877930e-01 -5.256684869527816772e-02 -1.075129285454750061e-01 1.477458328008651733e-01 2.317984215915203094e-02 4.503384232521057129e-01 6.533316522836685181e-02 -1.900671869516372681e-01 -1.918743997812271118e-01 2.161301858723163605e-02 7.090286910533905029e-02 -1.003483980894088745e-01 3.027132153511047363e-01 -6.246484443545341492e-02 1.935624890029430389e-02 -3.515141829848289490e-02 1.451509296894073486e-01
6.097501143813133240e-02 2.287643849849700928e-01 -2.769224941730499268e-01 1.557382494211196899e-01 2.131329290568828583e-02 -5.767443776130676270e-02 -2.873080782592296600e-02 5.295039415359497070e-01 1.581020206212997437e-01 -1.217203512787818909e-01 1.870422810316085815e-01 -6.431928277015686035e-02 2.391021512448787689e-02 -6.456960737705230713e-02 1.474133729934692383e-01 2.221610397100448608e-01 -7.609827816486358643e-02 -3.907531499862670898e-01 1.312064193189144135e-02 4.649318009614944458e-02 9.050462394952774048e-02 3.231269540265202522e-03 -3.010930493474006653e-02 1.140679419040679932e-01 -9.916998445987701416e-02 6.080245226621627808e-02 1.862229853868484497e-01 1.476802229881286621e-01 2.602877914905548096e-01 -2.644685283303260803e-02 -2.373660504817962646e-01 -1.597584784030914307e-01
-1.243274584412574768e-01 8.928577415645122528e-03 4.648971930146217346e-02 2.231153994798660278e-01 1.003015041351318359e-01 -9.470165520906448364e-02 1.782298833131790161e-02 3.948421776294708252e-01 -3.204004839062690735e-02 -4.383707642555236816e-01 3.257858157157897949e-01 3.865613415837287903e-02 -1.473601460456848145e-01 -5.721162632107734680e-02 3.104434721171855927e-02 -1.349044144153594971e-01 2.856466472148895264e-01 -3.092830181121826172e-01 2.170295268297195435e-01 -2.621745467185974121e-01 4.983726888895034790e-03 1.091008707880973816e-01 -1.807918697595596313e-01 -4.412108659744262695e-02 -7.210134528577327728e-03 5.883624032139778137e-02 5.082719773054122925e-02 1.802814900875091553e-01 8.340588957071304321e-02 -4.605102539062500000e-02 -8.827254921197891235e-02 1.310788393020629883e-01
-3.645032644271850586e-02 -1.900506615638732910e-01 2.030075341463088989e-02 -1.161813512444496155e-01 3.468801379203796387e-01 8.343383669853210449e-02 1.064855158329010010e-01 3.998626470565795898e-01 -7.183536887168884277e-02 3.523999825119972229e-02 2.351160645484924316e-01 8.551002293825149536e-02 -9.363814443349838257e-02 -1.450198888778686523e-01 -9.864354133605957031e-02 3.931632637977600098e-02 3.280419707298278809e-01 -7.217375189065933228e-02 2.527388632297515869e-01 2.364421933889389038e-01 2.148708552122116089e-01 -6.768511980772018433e-02 1.856672018766403198e-01 2.148980498313903809e-01 4.230767861008644104e-02 -5.229609552770853043e-03 -2.001944035291671753e-01 1.060986891388893127e-01 -7.040286436676979065e-03 -7.794630527496337891e-02 -1.653896868228912354e-01 2.990303337574005127e-01
-6.786058843135833740e-02 -6.346897780895233154e-02 -1.563519686460494995e-01 1.577648669481277466e-01 6.747446954250335693e-02 1.538304239511489868e-01 -9.050048887729644775e-03 2.252207100391387939e-01 -3.276025177910923958e-03 1.191746294498443604e-01 4.244883954524993896e-01 7.108702510595321655e-02 1.752598881721496582e-01 -3.506712615489959717e-01 -2.306442856788635254e-01 -1.927179545164108276e-01 3.170350193977355957e-01 4.993256647139787674e-03 1.760370582342147827e-01 5.227437242865562439e-02 -6.404517218470573425e-03 2.428319752216339111e-01 -3.393280804157257080e-01 -1.655108481645584106e-01 1.496495753526687622e-01 1.100541651248931885e-02 -2.532374858856201172e-02 1.380967646837234497e-01 6.548602879047393799e-02 1.816832572221755981e-01 -3.650517389178276062e-02 5.353647097945213318e-02
-1.931872367858886719e-01 -2.939478121697902679e-02 1.664914488792419434e-01 3.475585281848907471e-01 -2.029451876878738403e-01 1.047319993376731873e-01 -1.874565631151199341e-01 1.608165204524993896e-01 1.553836464881896973e-01 -1.182847172021865845e-01 1.523762941360473633e-01 8.373987674713134766e-02 2.118074893951416016e-02 -1.840274482965469360e-01 1.247989237308502197e-01 1.455511301755905151e-01 2.193006426095962524e-01 -2.901628315448760986e-01 2.799218893051147461e-01 5.454432219266891479e-02 3.775634765625000000e-01 -1.601221412420272827e-02 -2.519035935401916504e-01 -1.155614927411079407e-01 5.262409523129463196e-02 -3.041422553360462189e-02 1.089292764663696289e-01 7.530873268842697144e-02 -6.519021093845367432e-02 -1.106513068079948425e-01 1.556801609694957733e-02 2.991552054882049561e-01
1.494015306234359741e-01 -8.986002951860427856e-02 5.421893671154975891e-02 2.432609796524047852e-01 -7.490244507789611816e-02 -2.266821116209030151e-01 -6.488707661628723145e-02 1.350998133420944214e-01 6.672792881727218628e-02 -2.652336470782756805e-02 2.456671744585037231e-01 -6.038067117333412170e-02 7.978286594152450562e-02 -3.596684038639068604e-01 -2.141778320074081421e-01 1.939995139837265015e-01 -1.493740230798721313e-01 1.138105988502502441e-02 2.450821250677108765e-01 -2.484328150749206543e-01 8.036199957132339478e-02 -4.559474065899848938e-02 2.423814125359058380e-02 8.391576260328292847e-02 3.186034262180328369e-01 -1.262054294347763062e-01 -1.869943439960479736e-01 2.864267230033874512e-01 2.797058224678039551e-01 -1.815678477287292480e-01 1.270883977413177490e-01 -1.321098059415817261e-01
2.516424655914306641e-01 -1.575132012367248535e-01 -2.749167680740356445e-01 4.543114826083183289e-02 -3.668694496154785156e-01 1.350118070840835571e-01 -1.570261269807815552e-02 2.118328064680099487e-01 -4.356319084763526917e-02 -1.678461581468582153e-02 3.423062860965728760e-01 -4.248396679759025574e-02 1.272903978824615479e-01 -1.059010550379753113e-01 -6.135568395256996155e-02 2.374560385942459106e-01 -4.761255159974098206e-02 -1.500485539436340332e-01 1.241501793265342712e-01 6.303294003009796143e-02 2.335936129093170166e-01 -1.664003431797027588e-01 -3.551002442836761475e-01 7.464942336082458496e-02 5.179009959101676941e-02 2.943784371018409729e-02 -9.468150138854980469e-02 1.315519958734512329e-01 8.471850305795669556e-02 -2.732261717319488525e-01 -6.433373689651489258e-02 -2.316808551549911499e-01
9.895085543394088745e-02 -1.603313982486724854e-01 3.277766704559326172e-02 5.464278534054756165e-02 1.620702147483825684e-01 1.558999419212341309e-01 4.715989530086517334e-02 2.642077393829822540e-02 -7.469545118510723114e-03 -2.165439873933792114e-01 9.024108201265335083e-02 -2.178700640797615051e-02 -1.381588168442249298e-02 -2.422804534435272217e-01 -2.165949493646621704e-01 -2.835338190197944641e-02 2.781031429767608643e-01 -9.736670553684234619e-02 3.921045362949371338e-01 2.507804930210113525e-01 4.936919212341308594e-01 -6.541556864976882935e-02 2.505942247807979584e-02 1.957928016781806946e-02 -1.806435585021972656e-01 1.850654482841491699e-01 -7.260531187057495117e-02 1.735374033451080322e-01 1.078005954623222351e-01 -3.277407214045524597e-02 -1.843501329421997070e-01 2.081986814737319946e-01
-3.187322318553924561e-01 -8.069922775030136108e-02 -1.576632820069789886e-02 -5.737939476966857910e-02 1.244920417666435242e-01 -1.725825518369674683e-01 5.192626640200614929e-02 -8.487669401802122593e-04 1.800794601440429688e-01 -1.689850538969039917e-01 2.862679958343505859e-01 7.429790683090686798e-03 -8.213797956705093384e-02 3.321815654635429382e-02 -3.822115361690521240e-01 -1.719692051410675049e-01 1.853146404027938843e-01 -1.880201995372772217e-01 2.581471204757690430e-01 2.119564265012741089e-02 3.043808043003082275e-01 -1.937881112098693848e-01 -1.553979218006134033e-01 -1.261815875768661499e-01 1.414551287889480591e-01 1.366866528987884521e-01 -3.454304933547973633e-01 1.457568407058715820e-01 -1.198694333434104919e-01 -2.150258794426918030e-02 7.453761249780654907e-02 -8.471701294183731079e-02
2.731525599956512451e-01 -1.233535930514335632e-01 -9.696018695831298828e-02 8.367825299501419067e-02 -1.420508474111557007e-01 -1.932612806558609009e-01 -1.051658093929290771e-01 2.732865512371063232e-01 5.962150543928146362e-02 -4.881371569354087114e-04 2.758814096450805664e-01 1.720827668905258179e-01 -4.467837139964103699e-02 -3.105863928794860840e-01 -4.038045108318328857e-01 -1.275753788650035858e-02 1.051319092512130737e-01 3.429798781871795654e-02 1.366205662488937378e-01 3.768405690789222717e-02 -1.133102476596832275e-01 2.591136656701564789e-02 1.003307476639747620e-01 2.378667593002319336e-01 -3.658178821206092834e-02 2.979824542999267578e-01 -1.937843412160873413e-01 1.181166917085647583e-01 7.290340028703212738e-03 -5.066162347793579102e-02 2.200301289558410645e-01 -2.727543711662292480e-01
1.664561480283737183e-01 -6.358443945646286011e-02 1.596415787935256958e-01 -2.455785423517227173e-01 -9.950307011604309082e-02 1.632068008184432983e-01 6.424691062420606613e-03 3.042797148227691650e-01 -7.232563942670822144e-02 -1.822200268507003784e-01 5.085821747779846191e-01 -1.844235360622406006e-01 -2.505391538143157959e-01 1.509359665215015411e-02 -1.438989583402872086e-02 -1.890786290168762207e-01 -1.092747449874877930e-01 -7.688596099615097046e-02 8.738196641206741333e-02 -6.242063827812671661e-03 -2.290056087076663971e-02 1.685484871268272400e-02 7.424379885196685791e-02 -4.702087119221687317e-02 -1.975187100470066071e-03 -9.357646107673645020e-02 -3.157506883144378662e-01 3.227622509002685547e-01 2.613869011402130127e-01 2.870132401585578918e-02 -6.393809616565704346e-02 -5.748034641146659851e-02
4.157667160034179688e-01 -2.146411985158920288e-01 -1.183220520615577698e-01 -9.695702232420444489e-03 -1.277963072061538696e-01 6.241244077682495117e-02 7.873030379414558411e-03 1.315501332283020020e-01 1.731008142232894897e-01 -8.752952516078948975e-02 4.215249419212341309e-01 1.812403462827205658e-02 -8.747445046901702881e-02 -2.768738865852355957e-01 -2.005675584077835083e-01 1.125712171196937561e-01 1.763647645711898804e-01 4.262796789407730103e-02 3.742694258689880371e-01 2.070762682706117630e-03 5.843723565340042114e-02 9.471542388200759888e-02 -4.925366956740617752e-03 2.007912546396255493e-01 1.969470679759979248e-01 -1.368360519409179688e-01 1.286034137010574341e-01 9.807682037353515625e-02 2.474734932184219360e-01 3.424986079335212708e-02 -6.660123914480209351e-02 1.667040586471557617e-02
3.235920518636703491e-02 -5.828966945409774780e-02 -2.526199221611022949e-01 -1.865707784891128540e-01 3.257523849606513977e-02 2.902019955217838287e-02 -1.513972692191600800e-02 -7.027704268693923950e-02 -9.856513142585754395e-02 -8.817133307456970215e-02 3.509438335895538330e-01 1.010792329907417297e-01 -1.823912411928176880e-01 -2.759535908699035645e-01 -2.145922482013702393e-01 -1.902647763490676880e-01 1.735229343175888062e-01 -2.872764766216278076e-01 1.413891613483428955e-01 -8.870990574359893799e-02 2.748121917247772217e-01 7.118398696184158325e-02 -6.294761598110198975e-02 2.307350933551788330e-01 7.621191442012786865e-02 6.212618574500083923e-02 -3.648702204227447510e-01 2.721233665943145752e-01 1.350962072610855103e-01 4.351421073079109192e-02 -1.768867373466491699e-01 2.742402069270610809e-02
1.186462864279747009e-01 -1.017217561602592468e-01 9.988321363925933838e-02 5.324354022741317749e-02 -7.560147903859615326e-03 -1.725826039910316467e-02 -2.293890416622161865e-01 6.941879540681838989e-02 -9.156334400177001953e-02 7.477681338787078857e-02 4.416378438472747803e-01 -1.746730506420135498e-01 -1.271553686819970608e-03 -5.438410863280296326e-02 -5.764685571193695068e-02 -2.740220427513122559e-01 -6.244708225131034851e-02 -1.882432699203491211e-01 1.659466922283172607e-01 -9.134826809167861938e-02 4.683100283145904541e-01 -9.071033447980880737e-02 -2.579645216464996338e-01 1.187186464667320251e-01 1.635507643222808838e-01 -1.983126625418663025e-02 -1.872910708189010620e-01 1.720588207244873047e-01 1.857076734304428101e-01 -1.477198600769042969e-01 -1.875576674938201904e-01 -1.317543238401412964e-01
-2.622045949101448059e-02 -1.503205895423889160e-01 -2.604722678661346436e-01 2.585658133029937744e-01 1.952663958072662354e-01 -1.067910529673099518e-02 -8.182103931903839111e-02 2.613110840320587158e-01 2.221859097480773926e-01 1.466406732797622681e-01 2.560717463493347168e-01 -1.922116279602050781e-01 1.375171393156051636e-01 -1.943494230508804321e-01 -2.605989575386047363e-01 -8.266662061214447021e-02 3.655979037284851074e-01 -1.757194548845291138e-01 6.044307723641395569e-02 -4.494478181004524231e-02 3.490155935287475586e-02 1.910747736692428589e-01 -2.320881336927413940e-01 2.084357887506484985e-01 1.147136911749839783e-01 -5.061089247465133667e-02 -2.302141934633255005e-01 3.080166503787040710e-02 -1.765140518546104431e-02 -8.450942486524581909e-02 -1.952876001596450806e-01 -5.888276547193527222e-02
6.280507892370223999e-02 -2.359288334846496582e-01 -3.207397833466529846e-02 2.486866898834705353e-03 2.511610090732574463e-01 1.624815464019775391e-01 -3.514937311410903931e-02 3.448671400547027588e-01 -3.275096043944358826e-02 -1.245021298527717590e-01 3.760825693607330322e-01 8.154243230819702148e-02 1.637710072100162506e-02 1.083349157124757767e-02 1.202813088893890381e-01 9.626630693674087524e-02 1.597820818424224854e-01 -8.239939808845520020e-02 2.699877321720123291e-01 1.175800114870071411e-01 2.598052024841308594e-01 1.709762364625930786e-01 2.203350067138671875e-01 1.415958255529403687e-01 1.040324382483959198e-02 -1.226137951016426086e-01 -6.731002777814865112e-02 2.866975665092468262e-01 1.254599094390869141e-01 1.602666825056076050e-01 -4.786214604973793030e-02 3.331283926963806152e-01
2.156362086534500122e-01 -1.442772895097732544e-01 -8.300127834081649780e-02 4.852672666311264038e-02 -8.285038173198699951e-03 8.628741651773452759e-02 -9.929945319890975952e-02 4.530270695686340332e-01 -6.455005146563053131e-03 6.444568186998367310e-02 1.140244081616401672e-01 1.431838274002075195e-01 2.861007153987884521e-01 -7.356149703264236450e-02 -2.707597613334655762e-01 1.706129610538482666e-01 -2.366919629275798798e-02 -1.936671882867813110e-01 1.144254282116889954e-01 -1.477567553520202637e-01 4.423931837081909180e-01 -1.662066876888275146e-01 -8.873011171817779541e-02 -1.144709885120391846e-01 1.226709187030792236e-01 -2.908249497413635254e-01 -5.538230761885643005e-02 1.173071116209030151e-01 -1.393471211194992065e-01 -1.302010565996170044e-01 -1.894686371088027954e-02 5.440929159522056580e-02
2.614386975765228271e-01 -1.346306800842285156e-01 -3.300568759441375732e-01 5.808052048087120056e-02 -3.174964785575866699e-01 -6.392859388142824173e-03 -1.055521145462989807e-01 1.682079583406448364e-01 -9.404122084379196167e-02 -1.581548452377319336e-01 3.547708392143249512e-01 9.567622095346450806e-02 -1.366204619407653809e-01 -1.739170998334884644e-01 -2.823933660984039307e-01 2.332486212253570557e-01 -2.548368647694587708e-02 -4.695587977766990662e-02 2.105605304241180420e-01 -1.170320138335227966e-01 6.046449765563011169e-02 -1.188922822475433350e-01 -1.504652388393878937e-02 1.660970002412796021e-01 -3.810545662418007851e-03 8.590776473283767700e-02 -2.715924382209777832e-01 1.548230648040771484e-01 9.104563295841217041e-02 -1.166588142514228821e-01 -9.690188616514205933e-02 -2.570778131484985352e-01
-2.112386673688888550e-01 8.112812042236328125e-02 9.107192605733871460e-02 6.509107351303100586e-02 2.246966660022735596e-01 -2.554379403591156006e-02 -5.751561746001243591e-02 2.519264817237854004e-01 -8.403804153203964233e-02 1.511159725487232208e-02 2.645586133003234863e-01 7.196202874183654785e-02 2.721892297267913818e-01 -5.066165328025817871e-01 -3.234235346317291260e-01 2.931881137192249298e-02 1.780321300029754639e-01 -9.776119887828826904e-02 2.088537067174911499e-02 2.489922642707824707e-01 -2.272442728281021118e-02 3.744082525372505188e-02 -8.751343935728073120e-02 -1.023465096950531006e-01 -4.071730654686689377e-03 -1.908837109804153442e-01 -2.353106141090393066e-01 1.534144729375839233e-01 -6.021362170577049255e-02 -9.456044435501098633e-02 2.189551591873168945e-01 -8.532769978046417236e-03
-1.141579076647758484e-01 5.415732413530349731e-02 -1.666072905063629150e-01 -1.085227578878402710e-01 -4.708815366029739380e-02 -9.448309242725372314e-02 -1.433357000350952148e-01 2.252357602119445801e-01 -1.945622712373733521e-01 -8.869959414005279541e-02 3.538323342800140381e-01 -2.272256091237068176e-02 -1.944673061370849609e-01 -2.668714895844459534e-02 -2.526038885116577148e-01 9.226631373167037964e-02 -7.309784740209579468e-02 -3.136275708675384521e-02 1.529617756605148315e-01 -8.685640990734100342e-03 1.948171406984329224e-01 -1.116598621010780334e-01 2.322044372558593750e-01 -1.921034604310989380e-01 2.745805680751800537e-01 -1.241032704710960388e-01 -2.245469838380813599e-01 1.449493169784545898e-01 3.034631311893463135e-01 -1.480525359511375427e-02 -3.428059220314025879e-01 1.915600001811981201e-01
-6.882157176733016968e-02 -6.705830991268157959e-02 1.828070543706417084e-02 1.614830046892166138e-01 -1.655301451683044434e-02 3.805859014391899109e-02 -2.301973700523376465e-01 3.503262102603912354e-01 -8.735634386539459229e-02 -1.716033816337585449e-01 4.391136169433593750e-01 -8.759032189846038818e-02 -1.994228735566139221e-02 -2.559923827648162842e-01 9.471748769283294678e-02 -2.463905215263366699e-01 3.082140684127807617e-01 -2.820177674293518066e-01 1.690873354673385620e-01 -2.185961045324802399e-02 -1.678526252508163452e-01 1.335411518812179565e-01 7.838582620024681091e-03 -2.099369764328002930e-01 -2.020591497421264648e-01 -1.117803081870079041e-01 1.895556971430778503e-02 1.870348006486892700e-01 -1.048133745789527893e-01 5.187585204839706421e-02 -1.471346989274024963e-02 -1.320388615131378174e-01
2.113567739725112915e-01 1.932719647884368896e-01 1.362640224397182465e-02 -4.082565009593963623e-02 2.956156386062502861e-03 -8.484910428524017334e-02 -9.099419414997100830e-02 2.787227928638458252e-01 1.354084759950637817e-01 1.616548150777816772e-01 2.955256998538970947e-01 1.056710258126258850e-01 -2.165465056896209717e-01 -7.152216881513595581e-02 2.347261011600494385e-01 1.881391555070877075e-01 9.955899417400360107e-02 -1.224715262651443481e-01 8.353565633296966553e-02 3.679343760013580322e-01 1.582792401313781738e-01 -1.074076518416404724e-01 -1.043650880455970764e-01 -7.218146324157714844e-02 1.999076306819915771e-01 -5.635205283761024475e-02 -2.986046075820922852e-01 2.306335270404815674e-01 1.392973959445953369e-01 -1.183061748743057251e-01 -1.659127473831176758e-01 -2.666440308094024658e-01
9.095977060496807098e-03 -2.002279460430145264e-02 2.913105189800262451e-01 1.156113371253013611e-01 3.375588655471801758e-01 -2.357585430145263672e-01 1.549153774976730347e-02 2.868412435054779053e-01 -5.954965576529502869e-02 -1.086094155907630920e-01 4.318799078464508057e-01 7.509108632802963257e-02 5.143420398235321045e-02 -1.361328810453414917e-01 1.137222070246934891e-02 9.488828480243682861e-02 2.008731365203857422e-01 1.673126816749572754e-01 2.323070466518402100e-01 2.031607031822204590e-01 2.108683437108993530e-01 3.064065985381603241e-02 2.256085872650146484e-01 2.314940989017486572e-01 -7.286822050809860229e-02 1.526112407445907593e-01 -8.554147928953170776e-02 1.654928922653198242e-01 6.905440986156463623e-02 3.426213935017585754e-02 -6.679790467023849487e-02 1.557039320468902588e-01
-5.710544809699058533e-02 -2.275933921337127686e-01 -3.044353127479553223e-01 4.761717468500137329e-02 2.443871349096298218e-01 -1.530463248491287231e-02 -2.315520495176315308e-01 2.248926758766174316e-01 7.444033026695251465e-02 -8.291509747505187988e-02 4.760294258594512939e-01 1.080263406038284302e-01 -1.403257995843887329e-01 -1.437987089157104492e-01 3.869624063372612000e-02 -1.607241630554199219e-01 -8.111684769392013550e-02 -3.461996838450431824e-02 9.637112915515899658e-02 -1.053412854671478271e-01 2.005688399076461792e-01 -1.094031929969787598e-01 -2.940861880779266357e-02 1.683758795261383057e-01 -4.372534807771444321e-03 3.383434191346168518e-02 -3.403007686138153076e-01 2.585154473781585693e-01 1.832049936056137085e-01 1.805710047483444214e-01 5.088412389159202576e-02 7.292323559522628784e-02
-1.447806805372238159e-01 -1.009664032608270645e-02 1.399618983268737793e-01 -6.070751324295997620e-02 2.015724033117294312e-01 4.865694791078567505e-02 9.310687333345413208e-02 1.298436969518661499e-01 1.642162650823593140e-01 -2.398863285779953003e-01 4.914548099040985107e-01 -1.769871115684509277e-01 -1.685318052768707275e-01 -9.533954411745071411e-02 -2.516379952430725098e-01 -1.627860069274902344e-01 1.242791209369897842e-02 -1.431068629026412964e-01 1.564975678920745850e-01 1.648757904767990112e-01 7.922662049531936646e-02 -2.414436787366867065e-01 -1.537641435861587524e-01 -1.857084780931472778e-01 -1.031369343400001526e-01 2.285034805536270142e-01 -1.770024746656417847e-01 2.456615269184112549e-01 -1.034100428223609924e-01 1.676881313323974609e-01 5.520236864686012268e-02 1.051347926259040833e-01
2.987604215741157532e-02 -3.458345308899879456e-03 8.190891146659851074e-02 1.914839632809162140e-02 -6.530552357435226440e-02 -2.434841543436050415e-02 -2.457075752317905426e-02 8.809810131788253784e-02 -1.483302712440490723e-01 -4.747388511896133423e-02 3.097845911979675293e-01 -3.323286026716232300e-02 -2.713669538497924805e-01 -1.692801117897033691e-01 -3.101640641689300537e-01 -1.406072527170181274e-01 3.522858023643493652e-02 -3.030304908752441406e-01 1.492631733417510986e-01 -1.276876628398895264e-01 4.355961978435516357e-01 -1.443376541137695312e-01 -1.159632429480552673e-01 1.926980316638946533e-01 2.361551299691200256e-02 -1.737980544567108154e-01 -2.625884711742401123e-01 1.352606415748596191e-01 1.541659682989120483e-01 -2.215989492833614349e-02 -1.638854444026947021e-01 2.779654860496520996e-01
1.800853163003921509e-01 2.506896667182445526e-02 1.498553715646266937e-02 -7.374487817287445068e-02 5.513532087206840515e-02 1.652107983827590942e-01 1.437378972768783569e-01 3.902314603328704834e-01 -3.298196196556091309e-01 -1.072885319590568542e-01 3.112207353115081787e-01 8.380436897277832031e-02 2.261707633733749390e-01 -6.325452774763107300e-02 -4.535094276070594788e-02 2.777794608846306801e-03 3.353682756423950195e-01 -4.112191125750541687e-02 3.279160857200622559e-01 4.496233537793159485e-02 3.083996474742889404e-01 2.152231149375438690e-02 1.035785004496574402e-01 -6.453529745340347290e-02 -6.527627818286418915e-03 1.138231307268142700e-01 -7.283522933721542358e-02 4.721895605325698853e-02 1.578719764947891235e-01 -6.168311089277267456e-02 3.977345675230026245e-02 3.026327192783355713e-01
1.310978233814239502e-01 -1.653850078582763672e-01 -1.619553379714488983e-02 -5.369496345520019531e-02 9.775446355342864990e-02 -1.418765485286712646e-01 8.421380817890167236e-02 2.424299716949462891e-01 5.955011397600173950e-02 -3.957927227020263672e-01 1.967628896236419678e-01 -2.356659919023513794e-01 -6.757663190364837646e-02 5.478713288903236389e-02 -2.442915588617324829e-01 2.713885605335235596e-01 -2.857268974184989929e-02 -3.006986081600189209e-01 1.215704306960105896e-01 -2.603687942028045654e-01 1.227153241634368896e-01 -5.108021572232246399e-02 -1.381014436483383179e-01 3.288004919886589050e-02 1.822522133588790894e-01 -9.135537594556808472e-02 -3.107083141803741455e-01 2.292071878910064697e-01 3.111261129379272461e-02 -7.658415287733078003e-02 1.108395159244537354e-01 2.000785917043685913e-01
-2.097844481468200684e-01 1.023051589727401733e-01 -8.749468624591827393e-02 1.240442544221878052e-01 -3.760315477848052979e-01 -1.274969428777694702e-02 -8.631711453199386597e-02 2.089524716138839722e-01 -7.275712490081787109e-02 -1.414530575275421143e-01 1.813621670007705688e-01 7.673460990190505981e-02 1.483182311058044434e-01 -6.213873252272605896e-02 -2.996830642223358154e-01 1.390928775072097778e-01 3.983586430549621582e-01 1.011743489652872086e-02 -8.756188303232192993e-02 1.452119946479797363e-01 -5.143821612000465393e-02 2.157587260007858276e-01 -2.245228439569473267e-01 2.490581721067428589e-01 -7.015410810708999634e-02 1.701802387833595276e-02 -1.100695431232452393e-01 3.723276555538177490e-01 1.268519759178161621e-01 -5.671804770827293396e-02 -2.205538749694824219e-02 -7.599768787622451782e-02
3.501777052879333496e-01 -8.520922809839248657e-02 1.006667688488960266e-01 4.304024875164031982e-01 -1.484688073396682739e-01 -2.597065456211566925e-02 -2.508503794670104980e-01 1.809798628091812134e-01 2.150176912546157837e-01 -4.759822413325309753e-02 2.876997888088226318e-01 -2.598623977974057198e-03 -1.326400320976972580e-02 -2.521683573722839355e-01 1.178341507911682129e-01 -2.524659968912601471e-02 5.283450707793235779e-02 1.897238940000534058e-01 2.152625918388366699e-01 -5.831554159522056580e-02 2.433411031961441040e-01 8.698762208223342896e-02 -4.739690944552421570e-02 -1.038131713867187500e-01 1.295126974582672119e-01 2.144137211143970490e-02 -1.401609629392623901e-01 3.080191314220428467e-01 -7.167157530784606934e-02 -1.924867033958435059e-01 4.614154621958732605e-02 4.871079698204994202e-02
-1.965263634920120239e-01 9.315221756696701050e-02 9.417888522148132324e-02 2.882943749427795410e-01 6.453779339790344238e-02 -8.208911120891571045e-02 8.987655490636825562e-02 4.712569713592529297e-02 1.971426755189895630e-01 -4.828769266605377197e-01 4.021695852279663086e-01 8.010002784430980682e-03 -9.672474116086959839e-02 -5.047787725925445557e-02 1.473803371191024780e-01 -1.941121667623519897e-01 8.931109309196472168e-02 8.672371506690979004e-02 6.302886456251144409e-02 3.007656335830688477e-02 1.567494720220565796e-01 -7.547610253095626831e-02 -2.429259717464447021e-01 -2.528907954692840576e-01 1.795062571763992310e-01 5.544249340891838074e-02 -2.619904465973377228e-02 2.016533464193344116e-01 2.399056702852249146e-01 -8.158455044031143188e-02 -1.148076653480529785e-01 -8.199770003557205200e-02
-1.944345533847808838e-01 -1.907220631837844849e-01 5.858875066041946411e-02 6.548985838890075684e-02 8.963737636804580688e-02 -2.381814084947109222e-02 -3.151821717619895935e-02 1.112461388111114502e-01 1.351718604564666748e-01 -7.509618252515792847e-02 2.973966896533966064e-01 -1.004493460059165955e-01 1.083371601998806000e-02 4.366025701165199280e-02 -2.413563281297683716e-01 -6.379892677068710327e-02 6.369873136281967163e-02 -1.981630176305770874e-01 1.908652186393737793e-01 2.340236157178878784e-01 2.046586871147155762e-01 -1.520755738019943237e-01 3.130808845162391663e-02 -9.261839091777801514e-03 3.127561807632446289e-01 3.439108133316040039e-01 -4.889111220836639404e-01 1.318727582693099976e-01 -1.058974564075469971e-01 7.216546684503555298e-02 1.353311240673065186e-01 -3.849626705050468445e-02
-1.870774626731872559e-01 2.988433465361595154e-02 -1.796332895755767822e-01 -2.395983412861824036e-02 1.825858056545257568e-01 -1.102857962250709534e-01 -1.186882853507995605e-01 1.451640427112579346e-01 2.323551625013351440e-01 -1.851060539484024048e-01 3.713088929653167725e-01 -2.758666872978210449e-01 8.820075541734695435e-03 -1.433254182338714600e-01 9.749340265989303589e-02 1.282803416252136230e-01 9.594176709651947021e-02 -6.231003440916538239e-03 5.227522850036621094e-01 9.411056339740753174e-02 1.671896427869796753e-01 -1.326450258493423462e-01 -2.157626859843730927e-02 -2.099860832095146179e-02 6.892487726872786880e-05 3.392136469483375549e-02 -1.138153597712516785e-01 2.099059969186782837e-01 1.567811667919158936e-01 1.650418639183044434e-01 -6.565947830677032471e-02 2.228916734457015991e-01
1.471750736236572266e-01 -1.538075953722000122e-01 1.328740119934082031e-01 3.038264513015747070e-01 -1.387496590614318848e-01 1.279455125331878662e-01 5.934506654739379883e-02 2.108783125877380371e-01 1.127612367272377014e-01 -2.408448457717895508e-01 2.846969366073608398e-01 6.966020166873931885e-02 5.767403915524482727e-02 -2.520777583122253418e-01 -2.742343842983245850e-01 -8.361815661191940308e-02 1.041607931256294250e-01 3.069645725190639496e-02 1.039748638868331909e-01 2.554454207420349121e-01 2.362286448478698730e-01 4.400770738720893860e-02 9.788105636835098267e-02 -1.721857041120529175e-01 1.966850757598876953e-01 5.253203585743904114e-02 -4.108501225709915161e-02 3.525931239128112793e-01 -9.723876416683197021e-02 -1.266455054283142090e-01 5.548910051584243774e-02 2.730552554130554199e-01
-7.502863556146621704e-02 -2.332490682601928711e-01 2.911875024437904358e-02 -1.332934498786926270e-01 -2.122709900140762329e-02 -2.714293636381626129e-02 -5.075797811150550842e-02 3.650822937488555908e-01 1.396493166685104370e-01 -1.325882673263549805e-01 4.544178247451782227e-01 1.541920602321624756e-01 -1.487795859575271606e-01 -3.229697421193122864e-02 6.229172646999359131e-02 1.779464334249496460e-01 3.473754227161407471e-01 -3.155827522277832031e-01 1.343893706798553467e-01 -1.624627225100994110e-02 4.945574700832366943e-02 -1.835594773292541504e-01 -8.438390493392944336e-02 -1.336726993322372437e-01 8.682966232299804688e-02 3.621208369731903076e-01 2.612641314044594765e-03 -1.083826553076505661e-02 9.239435195922851562e-03 1.259087324142456055e-01 -6.074327230453491211e-02 9.325103834271430969e-03
2.122675031423568726e-01 -2.402467578649520874e-01 -2.179736346006393433e-01 -2.728300541639328003e-02 1.777145266532897949e-01 -1.092900801450014114e-02 -2.191446870565414429e-01 2.966570258140563965e-01 7.302869111299514771e-02 -1.079116612672805786e-01 5.010092854499816895e-01 1.779429167509078979e-01 -1.675640791654586792e-01 1.676277816295623779e-01 3.090447373688220978e-02 -1.752098053693771362e-01 2.537185698747634888e-02 5.582848936319351196e-02 2.177554070949554443e-01 -1.538899838924407959e-01 1.568280756473541260e-01 -1.354827880859375000e-01 9.472062438726425171e-02 1.289148032665252686e-01 -7.326009869575500488e-02 -1.773913390934467316e-02 -2.798068821430206299e-01 2.503828704357147217e-01 -2.104605920612812042e-02 5.797246936708688736e-03 -3.598958253860473633e-02 -4.375278949737548828e-02
-9.470084309577941895e-02 -5.152725055813789368e-02 -3.684810549020767212e-02 -1.257947534322738647e-01 9.230063110589981079e-02 6.768340617418289185e-02 -7.980427145957946777e-02 2.950455844402313232e-01 1.599138788878917694e-02 -2.735337316989898682e-01 2.705358564853668213e-01 -6.221588328480720520e-02 -1.146890968084335327e-01 1.360364854335784912e-01 6.370376050472259521e-02 1.699084416031837463e-02 1.159557700157165527e-01 -4.228021204471588135e-01 -1.695111766457557678e-02 2.696794271469116211e-01 1.591272354125976562e-01 -8.119443804025650024e-02 1.793995350599288940e-01 8.436693251132965088e-02 1.141618005931377411e-02 4.020226374268531799e-02 -4.011017084121704102e-01 2.313925027847290039e-01 7.453417778015136719e-02 -1.507222950458526611e-01 -1.035954281687736511e-01 2.914041876792907715e-01
5.112883448600769043e-02 -1.249551400542259216e-01 -4.430967941880226135e-02 -1.207014545798301697e-01 1.160850226879119873e-01 9.085914492607116699e-02 2.275781035423278809e-01 1.316156238317489624e-01 3.462555259466171265e-02 -2.204093784093856812e-01 5.089797377586364746e-01 -1.457392573356628418e-01 1.415959447622299194e-01 -1.927100867033004761e-01 1.961558312177658081e-02 2.452013082802295685e-02 1.644390970468521118e-01 -4.867673665285110474e-02 1.807886064052581787e-01 2.983908951282501221e-01 2.813079059123992920e-01 2.022696286439895630e-01 6.623629480600357056e-02 -2.203362137079238892e-01 -7.203780114650726318e-02 3.899464756250381470e-02 -1.292512118816375732e-01 1.510754078626632690e-01 -2.506448924541473389e-01 -1.795299053192138672e-01 1.408866047859191895e-01 -2.976524084806442261e-02
-6.584446132183074951e-02 2.485121488571166992e-01 -1.336397230625152588e-01 1.430176049470901489e-01 4.511045292019844055e-02 1.397002339363098145e-01 -2.067575305700302124e-01 1.505279839038848877e-01 -1.096272561699151993e-02 2.141362614929676056e-02 1.284813880920410156e-01 -6.770931929349899292e-02 -7.607676833868026733e-02 4.210547357797622681e-02 -1.970046162605285645e-01 -1.450105160474777222e-01 2.520661950111389160e-01 1.333975046873092651e-02 1.772278994321823120e-01 1.616054922342300415e-01 4.730627238750457764e-01 -2.740694880485534668e-01 -1.081780865788459778e-01 1.484547704458236694e-01 -1.053394824266433716e-01 2.024580240249633789e-01 -1.774702519178390503e-01 2.540780901908874512e-01 -4.407928511500358582e-02 -1.409961134195327759e-01 -2.704106271266937256e-01 1.503233313560485840e-01
-1.004635021090507507e-01 -1.559753119945526123e-01 -2.675509750843048096e-01 -6.758252531290054321e-02 2.084917426109313965e-01 5.708351358771324158e-02 -3.468609154224395752e-01 1.652758866548538208e-01 -6.666467059403657913e-03 -8.777335286140441895e-02 6.069141626358032227e-01 5.287979543209075928e-02 -8.437214791774749756e-02 -3.089014440774917603e-03 7.266145199537277222e-02 -2.287397086620330811e-01 1.340831629931926727e-02 -2.315808534622192383e-01 7.473677396774291992e-02 1.694559678435325623e-02 5.469722300767898560e-02 6.404817104339599609e-02 1.021496430039405823e-01 2.253058701753616333e-01 9.118949621915817261e-02 1.369826197624206543e-01 -2.392734289169311523e-01 1.005526557564735413e-01 1.263001561164855957e-01 -3.588461503386497498e-02 -1.069805920124053955e-01 -1.877144537866115570e-02
4.987131059169769287e-02 -2.603352442383766174e-02 -7.599730044603347778e-02 2.198727875947952271e-01 -1.920407563447952271e-01 2.011189982295036316e-02 -2.499685436487197876e-01 1.039693877100944519e-01 7.593793328851461411e-03 -2.729163765907287598e-01 3.278288245201110840e-01 2.154002711176872253e-02 3.226755261421203613e-01 -9.942155331373214722e-02 -1.905642002820968628e-01 2.786886692047119141e-01 1.858737170696258545e-01 -3.455029800534248352e-02 1.098979786038398743e-01 9.255184978246688843e-02 3.118155002593994141e-01 2.701194584369659424e-01 8.200383186340332031e-02 2.194004356861114502e-01 5.960378423333168030e-02 -9.074915945529937744e-02 1.435236930847167969e-01 1.952904760837554932e-01 1.608794629573822021e-01 -1.717088185250759125e-02 -3.135591745376586914e-02 2.062712013721466064e-01
2.006703764200210571e-01 2.135568857192993164e-02 -9.762150049209594727e-02 3.588627576828002930e-01 2.854185998439788818e-01 -1.461927741765975952e-01 4.409051686525344849e-02 2.413102239370346069e-01 1.250303536653518677e-01 -9.369420260190963745e-02 3.300195932388305664e-01 8.607224375009536743e-02 1.126993596553802490e-01 1.341819614171981812e-01 -1.177096515893936157e-01 2.683151364326477051e-01 -2.195024043321609497e-01 -1.668465882539749146e-01 3.119401335716247559e-01 1.080626025795936584e-01 2.266897410154342651e-01 1.962741166353225708e-01 1.461890637874603271e-01 -4.125610366463661194e-02 2.206824421882629395e-01 1.478589326143264771e-02 -1.038435772061347961e-01 9.578360617160797119e-02 3.592241555452346802e-02 -6.814020685851573944e-03 1.312786042690277100e-01 1.234037205576896667e-01
5.954222753643989563e-03 -5.217006057500839233e-02 -9.378477931022644043e-02 3.150074556469917297e-02 1.658060699701309204e-01 1.416541337966918945e-01 4.075264632701873779e-01 4.823350608348846436e-01 1.468281149864196777e-01 -1.949522830545902252e-02 3.132986426353454590e-01 1.748107373714447021e-02 2.247185111045837402e-01 -2.182390913367271423e-02 -1.900928653776645660e-02 2.356078177690505981e-01 2.329852897673845291e-03 7.425157725811004639e-02 2.633079290390014648e-01 1.071844547986984253e-01 1.726826578378677368e-01 -5.864733457565307617e-02 -2.570410072803497314e-01 -2.302359230816364288e-02 -2.146312408149242401e-02 2.004267424345016479e-01 -1.304201781749725342e-01 1.712641865015029907e-01 9.490557014942169189e-03 6.260313093662261963e-02 1.849501878023147583e-01 -5.039852857589721680e-02
1.547482907772064209e-01 1.917368918657302856e-01 -7.876589894294738770e-02 9.804199635982513428e-02 6.170751154422760010e-02 -4.007743671536445618e-03 -2.935261428356170654e-01 3.196008801460266113e-01 1.641145199537277222e-01 -1.252752691507339478e-01 1.705002635717391968e-01 -7.349734194576740265e-03 -1.762756332755088806e-02 -5.128767341375350952e-02 -7.358544506132602692e-03 5.131262540817260742e-02 1.974251866340637207e-01 -1.309025585651397705e-01 2.462230473756790161e-01 -1.239626482129096985e-01 -9.269709140062332153e-02 -2.905409634113311768e-01 2.585587799549102783e-01 2.147581279277801514e-01 -6.246609613299369812e-02 2.272339612245559692e-01 -2.246659249067306519e-01 2.518751025199890137e-01 1.959514915943145752e-01 -1.922817230224609375e-01 -2.265332937240600586e-01 -1.405077278614044189e-01
2.133461087942123413e-01 -1.858717650175094604e-01 -9.537938982248306274e-02 2.181776016950607300e-01 -4.172908663749694824e-01 5.370302498340606689e-02 -7.245396822690963745e-02 2.282944880425930023e-02 1.715404242277145386e-01 -6.485547125339508057e-02 3.465713262557983398e-01 -1.938718110322952271e-01 -2.705223113298416138e-02 -1.837262511253356934e-01 -7.754167914390563965e-02 1.434998959302902222e-01 -3.988641500473022461e-02 -2.472364157438278198e-01 3.672721982002258301e-01 -1.536623481661081314e-02 1.107981428503990173e-01 -9.304943680763244629e-02 -1.368132531642913818e-01 7.261329889297485352e-02 -4.568665847182273865e-02 7.458268105983734131e-02 -1.260812580585479736e-01 1.700730621814727783e-01 9.084188938140869141e-02 -2.103123366832733154e-01 -2.244363166391849518e-02 -2.824931740760803223e-01
2.701407968997955322e-01 2.218770049512386322e-02 -2.753698229789733887e-01 1.964071393013000488e-01 -6.987449526786804199e-02 3.829799592494964600e-02 -1.526227891445159912e-01 2.207431197166442871e-01 1.928156167268753052e-01 -1.948344707489013672e-01 2.285731285810470581e-01 9.595515578985214233e-02 -1.724508851766586304e-01 -1.414839774370193481e-01 -4.018110930919647217e-01 1.387359946966171265e-01 -1.888017728924751282e-02 -8.385396748781204224e-02 1.874982863664627075e-01 -3.584843501448631287e-02 6.516469269990921021e-02 1.569848954677581787e-01 1.896035373210906982e-01 2.684935629367828369e-01 1.237262338399887085e-01 -7.206875830888748169e-03 1.138900294899940491e-01 2.725044488906860352e-01 2.475722879171371460e-01 -6.231586635112762451e-02 2.007054723799228668e-02 1.333537250757217407e-01
-6.568713486194610596e-02 7.891773432493209839e-02 -6.775660812854766846e-02 1.545666903257369995e-01 -7.068050652742385864e-02 -2.531192898750305176e-01 9.811985492706298828e-02 1.459943205118179321e-01 1.699924655258655548e-02 -5.834472924470901489e-02 2.687444686889648438e-01 1.981425881385803223e-01 1.024232879281044006e-01 -1.097017675638198853e-01 -2.171848714351654053e-01 9.149231016635894775e-02 1.438271850347518921e-01 -3.136450350284576416e-01 3.107449412345886230e-01 1.457374244928359985e-01 2.048691958189010620e-01 -1.282795220613479614e-01 -2.442612349987030029e-01 -1.098437905311584473e-01 3.622403740882873535e-02 2.344016879796981812e-01 2.332988977432250977e-01 3.992049023509025574e-02 1.554475724697113037e-01 2.911354899406433105e-01 -1.879563182592391968e-01 -2.101879715919494629e-01
2.271192967891693115e-01 7.253151852637529373e-03 -1.273680925369262695e-01 4.373186826705932617e-01 1.353986095637083054e-03 -3.198833763599395752e-02 3.280418738722801208e-02 2.970544397830963135e-01 1.524685174226760864e-01 -1.194520443677902222e-01 2.724811136722564697e-01 2.740569598972797394e-02 1.903220564126968384e-01 -5.190126225352287292e-02 -2.024271041154861450e-01 -1.061165407299995422e-01 2.406189292669296265e-01 -2.533114254474639893e-01 1.502450257539749146e-01 2.445640414953231812e-01 9.993603080511093140e-02 2.469831854104995728e-01 2.690203301608562469e-02 -5.673869699239730835e-02 1.834894567728042603e-01 1.653465330600738525e-01 -1.594340801239013672e-01 -1.775053143501281738e-01 -8.707504719495773315e-02 -1.671191751956939697e-01 -2.159306779503822327e-02 1.165876835584640503e-01
3.731498122215270996e-02 -7.253430038690567017e-02 1.596172600984573364e-01 2.340410798788070679e-01 3.806787729263305664e-02 2.525530457496643066e-01 -2.301185727119445801e-01 3.511360585689544678e-01 -4.703862220048904419e-02 -1.770560741424560547e-01 2.995628714561462402e-01 1.312876194715499878e-01 -6.012408062815666199e-02 -2.008612155914306641e-01 -3.704448044300079346e-01 -1.609443277120590210e-01 1.974712461233139038e-01 2.006372809410095215e-02 1.508057396858930588e-02 2.247022697702050209e-03 2.132497727870941162e-01 -1.399132460355758667e-01 -1.216194331645965576e-01 -1.802384257316589355e-01 2.070495188236236572e-01 1.566925086081027985e-02 1.232112050056457520e-01 2.567889690399169922e-01 -5.759584903717041016e-02 1.332653313875198364e-01 8.861626684665679932e-02 1.373212337493896484e-01
2.060137540102005005e-01 1.683440059423446655e-01 -2.758108973503112793e-01 2.757563292980194092e-01 3.748837858438491821e-03 1.653175354003906250e-01 -5.253939703106880188e-02 1.073085814714431763e-01 -3.703042119741439819e-02 -2.146057039499282837e-01 2.983981668949127197e-01 2.066950500011444092e-01 -5.571166798472404480e-02 -5.872729420661926270e-02 -3.317155838012695312e-01 -1.592520028352737427e-01 -5.770898424088954926e-03 2.148631960153579712e-03 8.912110328674316406e-02 1.934565603733062744e-01 7.547871023416519165e-02 4.155815392732620239e-02 1.428150981664657593e-01 1.968501061201095581e-01 2.629877924919128418e-01 -3.366544544696807861e-01 -1.064954400062561035e-01 3.008264601230621338e-01 -3.764897584915161133e-02 -1.029468029737472534e-01 -4.537821561098098755e-02 6.291302293539047241e-02
3.081078268587589264e-02 -1.943694353103637695e-01 1.792560517787933350e-01 -4.386799037456512451e-02 -1.749868839979171753e-01 7.522683590650558472e-03 -4.508138820528984070e-02 1.578918248414993286e-01 -1.295231580734252930e-01 -2.374501377344131470e-01 3.178648352622985840e-01 1.483195871114730835e-01 1.447810530662536621e-01 1.830817759037017822e-01 -1.887163072824478149e-01 4.723370820283889771e-02 4.559494554996490479e-03 1.057461574673652649e-01 2.551308274269104004e-01 1.796946823596954346e-01 2.033248394727706909e-01 3.166622817516326904e-01 -2.213697284460067749e-01 9.243515320122241974e-03 7.630868256092071533e-02 3.705227971076965332e-01 1.148792058229446411e-01 2.515785098075866699e-01 1.838556528091430664e-01 -4.576949402689933777e-02 -1.495549678802490234e-01 6.244454160332679749e-02
1.394620072096586227e-02 -1.249189153313636780e-01 -2.386892437934875488e-01 3.283880949020385742e-01 -1.406102776527404785e-01 -7.874599844217300415e-02 1.665439456701278687e-01 2.190334051847457886e-01 2.712927944958209991e-02 -3.453480601310729980e-01 2.892730534076690674e-01 3.796007111668586731e-02 2.074096053838729858e-01 -2.699273824691772461e-01 -2.513853609561920166e-01 2.312271744012832642e-01 3.165140002965927124e-02 -1.214794963598251343e-01 -1.556141674518585205e-02 -9.269532561302185059e-02 1.617915630340576172e-01 7.065288722515106201e-02 -1.040033763274550438e-03 1.689570248126983643e-01 9.956713020801544189e-02 -9.714570641517639160e-02 1.589580774307250977e-01 3.156991004943847656e-01 -7.637405395507812500e-02 8.698809891939163208e-02 -9.857788681983947754e-02 -1.683214157819747925e-01
9.345728158950805664e-02 -1.052071228623390198e-01 -1.169601231813430786e-01 1.113585308194160461e-01 5.098309833556413651e-03 3.295889198780059814e-01 3.341099992394447327e-02 2.400062978267669678e-01 1.186963692307472229e-01 -1.079204380512237549e-01 3.619852960109710693e-01 6.663014739751815796e-02 -8.207004517316818237e-02 1.701531857252120972e-01 6.726546585559844971e-02 -3.270991146564483643e-02 4.542198181152343750e-01 1.468678116798400879e-01 1.973448991775512695e-01 1.036599501967430115e-01 -4.859571903944015503e-02 -1.727315485477447510e-01 9.091375768184661865e-02 -2.069972753524780273e-01 1.108370423316955566e-01 3.525319397449493408e-01 -1.645248830318450928e-01 1.294089704751968384e-01 1.462548524141311646e-01 -1.390466243028640747e-01 1.571573130786418915e-02 -4.488567262887954712e-02
-3.398853912949562073e-02 4.172119870781898499e-02 -2.780475318431854248e-01 -1.144692599773406982e-01 3.910159692168235779e-02 7.699076086282730103e-02 1.802574694156646729e-01 3.417709171772003174e-01 2.379193603992462158e-01 -1.177753806114196777e-01 3.036327660083770752e-01 -2.388879805803298950e-01 -2.827643044292926788e-02 -1.868926547467708588e-02 -1.508510857820510864e-01 1.993043869733810425e-01 2.498103678226470947e-01 4.761453345417976379e-02 1.001623347401618958e-01 -1.076465565711259842e-02 1.036405283957719803e-02 5.792433768510818481e-02 -1.926960498094558716e-01 2.859695814549922943e-02 3.564040064811706543e-01 -6.327215582132339478e-02 -2.468333840370178223e-01 1.535074114799499512e-01 7.437882944941520691e-03 -1.704388260841369629e-01 2.054615020751953125e-01 2.519905865192413330e-01
-1.214660853147506714e-01 3.002178072929382324e-01 -1.870340555906295776e-01 1.909279674291610718e-01 1.087084785103797913e-01 2.814758718013763428e-01 -1.841244846582412720e-01 3.002050518989562988e-02 -1.834922581911087036e-01 -1.354374438524246216e-01 2.372254133224487305e-01 7.198760751634836197e-03 -1.259660869836807251e-01 -3.630030155181884766e-02 -9.833320975303649902e-02 -7.049164921045303345e-02 2.555690109729766846e-01 7.533998787403106689e-02 1.578305065631866455e-01 1.433624774217605591e-01 3.778632283210754395e-01 -1.744487732648849487e-01 -1.842934042215347290e-01 1.310583055019378662e-01 -4.320788383483886719e-02 8.788253366947174072e-02 -7.037296146154403687e-02 2.426456063985824585e-01 1.221576556563377380e-01 -2.229498326778411865e-01 -2.798665165901184082e-01 2.201161347329616547e-02
-6.577514857053756714e-02 1.063330620527267456e-01 -1.826778501272201538e-01 1.588495373725891113e-01 3.681512176990509033e-02 1.306408345699310303e-01 3.535160049796104431e-02 1.025023385882377625e-01 -1.752798329107463360e-03 1.564842015504837036e-01 2.846627831459045410e-01 -1.361744850873947144e-01 1.095804572105407715e-01 -3.035224080085754395e-01 -1.799990981817245483e-01 -6.999640166759490967e-02 1.562340110540390015e-01 -4.736618325114250183e-02 1.194279715418815613e-01 9.295015782117843628e-02 5.485149025917053223e-01 -3.233973383903503418e-01 3.845078870654106140e-03 7.994521409273147583e-02 -7.298360764980316162e-02 1.965679526329040527e-01 -1.108772382140159607e-01 5.893179029226303101e-02 5.195276439189910889e-02 -2.418983131647109985e-01 -2.154238075017929077e-01 3.625936806201934814e-02
-1.910262554883956909e-01 -2.731415331363677979e-01 2.590661942958831787e-01 -6.347683817148208618e-02 5.216716229915618896e-02 -1.786653995513916016e-01 -8.521124720573425293e-02 4.289193153381347656e-01 3.521165624260902405e-02 -9.709019958972930908e-02 3.383269011974334717e-01 5.994607508182525635e-02 -6.624390184879302979e-02 -2.576264739036560059e-01 -7.862016558647155762e-02 -1.619274169206619263e-02 -5.215780436992645264e-02 -1.476911455392837524e-01 2.779684066772460938e-01 -5.610336083918809891e-03 1.515977084636688232e-01 2.737761139869689941e-01 2.196641266345977783e-01 -7.184012979269027710e-02 -1.110971439629793167e-02 1.159531995654106140e-01 5.720664560794830322e-02 1.770761311054229736e-01 1.993760913610458374e-01 1.007053703069686890e-01 1.841167211532592773e-01 -2.804666198790073395e-02
3.821168243885040283e-01 -2.604452334344387054e-02 -2.140957415103912354e-01 1.488074213266372681e-01 -2.749963700771331787e-01 1.291048340499401093e-02 2.475691959261894226e-03 3.535386547446250916e-02 -4.761176556348800659e-02 -5.271902307868003845e-02 3.507579565048217773e-01 6.165593862533569336e-02 -1.153106540441513062e-01 -1.681579351425170898e-01 -3.076451718807220459e-01 2.543047368526458740e-01 -9.919701516628265381e-02 -1.149632781744003296e-01 2.728703916072845459e-01 5.535903945565223694e-02 1.365454643964767456e-01 -1.325372308492660522e-01 -4.117348790168762207e-02 1.164335757493972778e-01 -4.051002860069274902e-02 8.087129145860671997e-02 -2.108096927404403687e-01 1.592231541872024536e-01 1.630445718765258789e-01 -1.344476342201232910e-01 -9.607625007629394531e-02 -3.026658296585083008e-01
-7.112397998571395874e-02 4.175660014152526855e-02 -1.199505478143692017e-01 2.242069095373153687e-01 2.497409135103225708e-01 -1.850068420171737671e-01 -3.845442831516265869e-01 -3.366604447364807129e-02 -1.758524477481842041e-01 -1.959944069385528564e-01 5.367523431777954102e-01 -1.289455033838748932e-02 -1.295136809349060059e-01 3.413231810554862022e-03 -1.014768257737159729e-01 1.990238577127456665e-01 -5.310428142547607422e-02 -1.104768887162208557e-01 2.993490397930145264e-01 8.248830214142799377e-03 1.151167526841163635e-01 -4.686693847179412842e-02 -1.444813758134841919e-01 1.406751126050949097e-01 5.905108153820037842e-02 3.424537181854248047e-02 -1.479845196008682251e-01 1.204258576035499573e-01 1.098258197307586670e-01 3.823939710855484009e-02 -7.176062464714050293e-02 1.951499134302139282e-01
6.882222741842269897e-02 -8.674407750368118286e-02 3.180214390158653259e-02 3.382473886013031006e-01 7.393515855073928833e-02 1.403518021106719971e-01 -9.421572834253311157e-02 4.985857307910919189e-01 4.105204343795776367e-02 -1.929711252450942993e-01 4.140884578227996826e-01 1.694145500659942627e-01 -1.616997458040714264e-02 5.326349288225173950e-03 -3.629235327243804932e-01 1.749704219400882721e-02 1.791929453611373901e-01 -2.818337827920913696e-02 -8.720518648624420166e-02 -4.544361308217048645e-02 1.775894016027450562e-01 -1.041798517107963562e-01 -1.184443198144435883e-02 -3.006823062896728516e-01 5.898265168070793152e-02 1.369992345571517944e-01 1.222908496856689453e-01 7.703360170125961304e-04 -3.832766413688659668e-02 5.090737342834472656e-02 -3.877736628055572510e-02 -5.445971037261188030e-04
-6.015933677554130554e-02 4.747671261429786682e-02 -1.708432286977767944e-01 1.818440854549407959e-02 7.679932564496994019e-02 6.221008300781250000e-02 -1.457092314958572388e-01 2.973607182502746582e-01 1.304223388433456421e-01 -2.897344231605529785e-01 3.053402900695800781e-01 -1.117364093661308289e-01 -5.779575440101325512e-05 -1.246190220117568970e-01 -3.322898596525192261e-02 -3.699858188629150391e-01 1.058280393481254578e-01 -7.372520864009857178e-02 2.548608183860778809e-01 -1.430754661560058594e-01 -6.087792292237281799e-02 1.382711827754974365e-01 2.022700570523738861e-02 -2.797460854053497314e-01 1.058314833790063858e-02 -4.046778380870819092e-02 -3.314454257488250732e-01 1.180466637015342712e-01 2.654772698879241943e-01 -1.471979022026062012e-01 -2.473562955856323242e-01 5.065508186817169189e-02
1.096698939800262451e-01 7.172365486621856689e-02 -3.579108742997050285e-03 4.155964776873588562e-02 -2.987820096313953400e-02 3.145614173263311386e-03 1.353714019060134888e-01 1.272504925727844238e-01 3.567027673125267029e-02 2.001028358936309814e-01 4.076585769653320312e-01 -1.951877027750015259e-01 -2.353653162717819214e-01 -2.596239745616912842e-01 -2.634885162115097046e-02 -8.859903365373611450e-02 -4.035973921418190002e-03 -2.612827122211456299e-01 3.352111279964447021e-01 5.593655258417129517e-02 4.251019954681396484e-01 -1.539985388517379761e-01 2.025191904976963997e-03 1.133275106549263000e-01 -1.334931105375289917e-01 1.865333169698715210e-01 -1.209676712751388550e-01 1.047141775488853455e-01 1.637552678585052490e-01 -2.108142971992492676e-01 -8.402825146913528442e-02 1.055336147546768188e-01
-1.208791211247444153e-01 9.222213923931121826e-02 1.690031588077545166e-01 2.507870271801948547e-02 1.299082338809967041e-01 3.473883494734764099e-02 -2.648040950298309326e-01 4.136467874050140381e-01 1.401929408311843872e-01 -1.254226565361022949e-01 3.359343111515045166e-01 1.338896751403808594e-01 1.321891397237777710e-01 -3.298572897911071777e-01 -1.777751743793487549e-02 -1.731433868408203125e-01 -2.383325099945068359e-01 -1.198940947651863098e-01 1.390329599380493164e-01 3.441679179668426514e-01 2.587641216814517975e-02 -1.456384807825088501e-01 -6.858779489994049072e-02 4.561546072363853455e-02 2.040564455091953278e-02 -2.424788773059844971e-01 -2.032099366188049316e-01 -1.242626160383224487e-01 1.504862774163484573e-02 -1.678005792200565338e-02 -4.766755551099777222e-02 -9.640987962484359741e-02
5.427960678935050964e-02 -1.146453544497489929e-01 3.089748136699199677e-02 -3.722160309553146362e-02 -1.742537766695022583e-01 6.352578103542327881e-02 -1.281384974718093872e-01 2.636257708072662354e-01 2.140419632196426392e-01 -5.557135865092277527e-02 2.701742947101593018e-01 1.284537315368652344e-01 1.809564977884292603e-01 -3.731681779026985168e-02 -2.306760996580123901e-01 -1.030007153749465942e-01 2.023772746324539185e-01 4.206028580665588379e-02 2.011135369539260864e-01 3.930243849754333496e-01 2.746317386627197266e-01 1.210090145468711853e-01 -1.882589310407638550e-01 -7.885172218084335327e-02 2.520510256290435791e-01 1.659104824066162109e-01 2.212231606245040894e-02 1.924208998680114746e-01 -1.273613572120666504e-01 -1.956367045640945435e-01 2.790294028818607330e-02 2.677453160285949707e-01
3.414382934570312500e-01 5.915839225053787231e-02 -6.404824554920196533e-02 1.022957861423492432e-01 -2.047373056411743164e-01 2.268641591072082520e-01 7.274495810270309448e-02 3.811842501163482666e-01 2.507051080465316772e-02 8.960343152284622192e-02 2.796156704425811768e-01 3.321548923850059509e-02 -1.178207546472549438e-01 -2.011057585477828979e-01 -1.660570651292800903e-01 -3.919100854545831680e-03 -1.123988479375839233e-01 -1.236646845936775208e-01 -5.493764951825141907e-02 4.291391745209693909e-02 3.029077351093292236e-01 -4.255712032318115234e-02 -2.403323352336883545e-01 -2.271960675716400146e-01 9.203568845987319946e-02 -1.296533644199371338e-01 1.395429521799087524e-01 2.632983922958374023e-01 2.203077264130115509e-02 -1.868071705102920532e-01 -2.572911381721496582e-01 1.125242840498685837e-02
2.253312170505523682e-01 1.142813339829444885e-01 5.186832323670387268e-02 -4.265795275568962097e-02 2.107863686978816986e-02 5.090242996811866760e-02 -2.358466573059558868e-02 2.314111143350601196e-01 -8.228391408920288086e-02 -2.640195190906524658e-01 1.404216587543487549e-01 -1.381899695843458176e-02 -2.302785217761993408e-01 1.421364210546016693e-02 -3.159663174301385880e-03 6.223321333527565002e-02 1.524939090013504028e-01 -3.215241432189941406e-01 1.818386465311050415e-02 1.372535526752471924e-01 4.372556507587432861e-01 1.644172072410583496e-01 -6.452561169862747192e-02 -1.420935988426208496e-02 1.013436093926429749e-01 1.450210660696029663e-01 -5.062481164932250977e-01 2.319261282682418823e-01 -1.747891493141651154e-02 8.718147128820419312e-02 -3.804691508412361145e-02 4.346136003732681274e-02
2.356699407100677490e-01 -1.318894475698471069e-01 -1.727001368999481201e-01 1.738808006048202515e-01 -3.153352439403533936e-01 -4.622781416401267052e-04 -9.205473214387893677e-02 1.715645790100097656e-01 7.338137179613113403e-02 -2.335600927472114563e-02 3.338603079319000244e-01 2.204316705465316772e-01 -6.709197163581848145e-02 -1.772703975439071655e-01 -2.845482826232910156e-01 2.436441034078598022e-01 -2.267378121614456177e-01 -1.172894313931465149e-01 3.277976810932159424e-01 -7.872232049703598022e-02 2.538506090641021729e-01 -1.011085584759712219e-01 -6.535156071186065674e-02 1.036225780844688416e-01 1.161029636859893799e-01 2.708769217133522034e-02 -1.862047016620635986e-01 1.419656127691268921e-01 2.753010578453540802e-02 -5.282990261912345886e-02 8.712270110845565796e-02 -1.968612223863601685e-01
-1.135399490594863892e-01 -5.285543575882911682e-02 -1.304188966751098633e-01 -8.383439481258392334e-02 -3.893690928816795349e-02 4.489465430378913879e-02 8.999227732419967651e-02 4.178094491362571716e-02 -2.927647233009338379e-01 -1.287607196718454361e-02 3.214190304279327393e-01 -9.658177196979522705e-02 -1.362652033567428589e-01 -1.233105286955833435e-01 -2.370577156543731689e-01 -4.462627694010734558e-02 2.108752578496932983e-01 -9.041486680507659912e-02 3.525679409503936768e-01 1.640382781624794006e-02 3.318672478199005127e-01 -5.750296171754598618e-03 5.042768642306327820e-02 1.854078471660614014e-01 -3.743135184049606323e-02 -8.551907539367675781e-02 -3.300617337226867676e-01 3.497630059719085693e-01 9.284836053848266602e-02 -1.602516472339630127e-01 -2.133543193340301514e-01 1.109490096569061279e-01
2.738828659057617188e-01 1.669573634862899780e-01 -1.225442513823509216e-01 6.869821250438690186e-02 1.326226629316806793e-03 -2.573140263557434082e-01 -4.150009900331497192e-02 4.026522636413574219e-01 2.922787666320800781e-01 -1.826393008232116699e-01 3.572073876857757568e-01 2.420251443982124329e-02 -3.580413013696670532e-02 -2.621649801731109619e-01 -1.652040183544158936e-01 -1.636595577001571655e-01 1.640194654464721680e-01 1.450023800134658813e-01 8.006747812032699585e-02 -1.454921364784240723e-01 2.407063990831375122e-01 1.383705586194992065e-01 4.565613716840744019e-02 2.352185361087322235e-02 2.141736745834350586e-01 -8.016279339790344238e-02 -3.875691071152687073e-02 1.341923326253890991e-01 -9.176090359687805176e-02 1.064398735761642456e-01 -9.668632596731185913e-02 1.418556123971939087e-01
2.821954488754272461e-01 1.793273538351058960e-02 1.581261982209980488e-03 2.369463592767715454e-01 -1.523970216512680054e-01 7.158048450946807861e-02 7.210082374513149261e-03 3.252999186515808105e-01 -1.461332589387893677e-01 2.882261574268341064e-02 3.247884511947631836e-01 2.986669354140758514e-02 -2.725530788302421570e-02 -1.517574489116668701e-01 -2.195793688297271729e-01 -2.273999452590942383e-01 5.500617623329162598e-02 1.204265654087066650e-01 1.482406407594680786e-01 -9.599883109331130981e-02 1.256048399955034256e-02 1.289436519145965576e-01 -1.866031885147094727e-01 -1.187907755374908447e-01 8.703862875699996948e-02 1.313156634569168091e-01 -4.881091415882110596e-02 3.189670145511627197e-01 1.340894401073455811e-01 -8.273437619209289551e-02 -2.574378550052642822e-01 3.780692517757415771e-01
1.917359381914138794e-01 -3.241858258843421936e-02 -1.264789551496505737e-01 2.016607485711574554e-02 -3.106976151466369629e-01 -7.154137641191482544e-02 -5.916175991296768188e-02 1.408191621303558350e-01 8.022097498178482056e-02 7.371200248599052429e-03 3.481015861034393311e-01 2.699290812015533447e-01 -2.433331161737442017e-01 -2.325906604528427124e-01 -2.266753315925598145e-01 2.691058218479156494e-01 -9.875834919512271881e-03 1.777244806289672852e-01 3.592709302902221680e-01 7.470583170652389526e-02 6.612704601138830185e-03 -1.456365883350372314e-01 -6.147024780511856079e-02 1.005796566605567932e-01 -1.306241601705551147e-01 1.213298961520195007e-01 -2.920377850532531738e-01 1.904849559068679810e-01 7.958187907934188843e-02 7.150638103485107422e-02 7.627974450588226318e-02 1.051585227251052856e-01
-1.191692054271697998e-01 -1.156779304146766663e-01 -3.473264873027801514e-01 -1.962227188050746918e-02 1.941126286983489990e-01 -8.825235068798065186e-02 -3.310472071170806885e-01 1.344466060400009155e-01 1.836827099323272705e-01 -1.591563411056995392e-02 4.222149848937988281e-01 -7.866993546485900879e-02 -2.028814107179641724e-01 6.842523068189620972e-02 -6.946011632680892944e-02 -2.733373343944549561e-01 9.854783862829208374e-02 -1.135866194963455200e-01 1.122446209192276001e-01 -1.314541511237621307e-02 2.822706699371337891e-01 3.102718293666839600e-02 -8.295196294784545898e-02 1.720554828643798828e-01 -5.381473153829574585e-02 3.363462164998054504e-02 -3.264041244983673096e-01 1.935337781906127930e-01 1.584406495094299316e-01 -6.730339676141738892e-02 5.358632281422615051e-02 -3.737409785389900208e-02
1.353813558816909790e-01 5.675239115953445435e-02 -1.422280725091695786e-02 7.459189742803573608e-02 1.950821131467819214e-01 -5.995610356330871582e-02 5.668450612574815750e-03 2.549305260181427002e-01 -4.783723875880241394e-02 -3.192892968654632568e-01 1.259620636701583862e-01 5.344135221093893051e-03 -1.790352463722229004e-01 9.558842331171035767e-02 -2.890153042972087860e-02 8.659064769744873047e-02 1.050351485610008240e-01 -4.426703155040740967e-01 -7.064566761255264282e-02 1.770334094762802124e-01 3.626054227352142334e-01 -7.660688459873199463e-02 -9.948591887950897217e-02 4.431839287281036377e-02 8.333873003721237183e-02 9.829378873109817505e-02 -4.221900105476379395e-01 1.380346417427062988e-01 1.260937005281448364e-01 -1.077206283807754517e-01 -1.038173735141754150e-01 2.272404432296752930e-01
-5.447594448924064636e-02 -1.050695702433586121e-01 -3.915868699550628662e-01 1.975167915225028992e-02 9.042862802743911743e-02 -1.207714900374412537e-01 1.810786426067352295e-01 3.160237967967987061e-01 -6.067224964499473572e-02 -3.984051942825317383e-01 2.441195845603942871e-01 -1.085100546479225159e-01 6.626796722412109375e-02 -3.544717654585838318e-02 -7.103134691715240479e-02 -1.073018908500671387e-01 2.308598905801773071e-01 -1.415489614009857178e-01 3.452895879745483398e-01 3.179452940821647644e-02 -1.300285756587982178e-01 -1.959282010793685913e-01 -1.307827532291412354e-01 -1.146366000175476074e-01 9.209110587835311890e-02 -3.555018454790115356e-02 -5.208257585763931274e-02 3.029575049877166748e-01 -3.003262169659137726e-02 -6.049713864922523499e-02 4.041573777794837952e-02 1.769467145204544067e-01
1.297074407339096069e-01 2.438368052244186401e-01 -5.491307750344276428e-02 -1.427537351846694946e-01 -1.089273691177368164e-01 8.064177632331848145e-02 5.095273256301879883e-02 2.019235789775848389e-01 5.270453542470932007e-02 -1.755713224411010742e-01 3.094366788864135742e-01 -5.474038049578666687e-02 -9.826937457546591759e-04 -3.082987368106842041e-01 -4.305484890937805176e-01 -3.265939950942993164e-01 4.666808992624282837e-02 9.151588380336761475e-02 1.648767292499542236e-01 8.356441557407379150e-02 1.558670494705438614e-02 -1.770796775817871094e-01 -1.026010289788246155e-01 -6.270300131291151047e-03 -8.321403712034225464e-02 1.204990223050117493e-01 1.442593038082122803e-01 3.476948440074920654e-01 2.291662245988845825e-01 1.257184743881225586e-01 4.042212851345539093e-03 -2.792868949472904205e-02
1.408787518739700317e-01 1.454059593379497528e-02 -1.039529070258140564e-01 3.946003615856170654e-01 -1.272938549518585205e-01 7.257946580648422241e-02 1.489676348865032196e-02 2.656407654285430908e-01 8.222343027591705322e-02 -2.090578675270080566e-01 4.735904037952423096e-01 1.960872858762741089e-02 -2.226093038916587830e-02 -2.215896397829055786e-01 -3.644698858261108398e-01 1.100636869668960571e-01 1.682239770889282227e-01 1.624514311552047729e-01 -2.046678215265274048e-01 1.122913584113121033e-01 6.540172547101974487e-02 -1.649859710596501827e-03 -8.385946601629257202e-02 -1.063895672559738159e-01 8.844088762998580933e-02 -2.229823917150497437e-01 4.621800035238265991e-02 2.477115392684936523e-02 9.330844879150390625e-02 -1.107206568121910095e-01 1.027922481298446655e-01 1.668413579463958740e-01
-3.342705965042114258e-02 -2.582842856645584106e-02 -5.626359209418296814e-02 3.500555753707885742e-01 1.961097270250320435e-01 9.481192380189895630e-02 3.390122950077056885e-02 3.444622755050659180e-01 1.070020068436861038e-02 7.686586678028106689e-02 3.488840162754058838e-01 4.197816923260688782e-02 1.768438518047332764e-01 -2.982702851295471191e-01 -4.281029999256134033e-01 -1.300229225307703018e-02 2.099930644035339355e-01 -1.897418051958084106e-01 2.143012583255767822e-01 9.936632215976715088e-02 -1.191164106130599976e-01 1.474444121122360229e-01 -1.795684844255447388e-01 -2.044734209775924683e-01 1.532714907079935074e-02 3.470234200358390808e-02 1.636084727942943573e-02 3.186929225921630859e-02 7.164205610752105713e-02 1.082638278603553772e-01 -1.941047608852386475e-02 -7.899744063615798950e-02
2.591533064842224121e-01 -2.246417254209518433e-01 -2.233433127403259277e-01 2.544617950916290283e-01 -2.434330135583877563e-01 -3.805539011955261230e-02 -4.234813153743743896e-02 1.341902017593383789e-01 1.030180901288986206e-01 2.255556732416152954e-02 3.312393426895141602e-01 1.797804236412048340e-02 2.464292757213115692e-02 -2.809337079524993896e-01 -1.942217350006103516e-01 1.854951083660125732e-01 -1.894309520721435547e-01 -4.928138479590415955e-02 2.645033895969390869e-01 -1.229466795921325684e-01 1.588411480188369751e-01 4.581665247678756714e-02 -1.088970750570297241e-01 -7.527787983417510986e-02 7.460564374923706055e-03 -2.271533198654651642e-02 -2.579767107963562012e-01 1.848773509263992310e-01 2.201238423585891724e-01 -1.537328809499740601e-01 8.374795317649841309e-02 -2.564328610897064209e-01
2.664424180984497070e-01 -1.951113939285278320e-01 -1.102381944656372070e-01 3.219058215618133545e-01 4.062897991389036179e-03 -6.817517429590225220e-02 -8.957964926958084106e-02 2.294634282588958740e-01 1.620867103338241577e-01 -2.420925199985504150e-01 3.785725831985473633e-01 6.920169293880462646e-02 -1.483192294836044312e-02 -2.693988680839538574e-01 -2.586392760276794434e-01 -5.642730742692947388e-02 6.913971900939941406e-02 2.175797224044799805e-01 -4.835862666368484497e-02 4.849731922149658203e-02 5.058387666940689087e-02 7.817629724740982056e-02 -4.392388835549354553e-02 -2.921658195555210114e-02 2.210200428962707520e-01 3.047468839213252068e-03 -2.663483917713165283e-01 2.645463943481445312e-01 -1.560797244310379028e-01 -1.886258572340011597e-01 -1.099624112248420715e-01 6.227673590183258057e-02
1.274395287036895752e-01 -1.107665449380874634e-01 -5.171088874340057373e-02 3.806538283824920654e-01 -2.633902132511138916e-01 5.530092492699623108e-02 -1.491767466068267822e-01 2.354466319084167480e-01 1.848476976156234741e-01 -1.978002190589904785e-01 3.190604150295257568e-01 -9.289038926362991333e-02 8.370068855583667755e-03 -1.993846148252487183e-01 -3.360926806926727295e-01 -2.973841503262519836e-03 1.143817380070686340e-01 2.779104411602020264e-01 -2.301840856671333313e-02 2.307727374136447906e-02 2.637426257133483887e-01 1.037684679031372070e-01 1.670306734740734100e-02 -2.754652872681617737e-02 2.502133548259735107e-01 -1.267750747501850128e-02 -8.821991831064224243e-02 2.658706605434417725e-01 -3.595952317118644714e-02 -1.447788178920745850e-01 -2.747497288510203362e-03 3.224009647965431213e-02
5.078643560409545898e-02 -1.560539472848176956e-02 -5.912843719124794006e-02 -4.174505174160003662e-02 3.127882257103919983e-02 5.941038951277732849e-02 -5.652215331792831421e-02 3.194204568862915039e-01 -2.793512642383575439e-01 -2.857582867145538330e-01 1.787634193897247314e-01 6.291067227721214294e-03 3.228224515914916992e-01 -1.195754110813140869e-01 6.713522970676422119e-02 -1.056786277331411839e-03 3.844921588897705078e-01 -2.115905880928039551e-01 4.758920148015022278e-02 1.342749688774347305e-02 1.363743096590042114e-01 -1.032477826811373234e-03 -5.766860023140907288e-02 1.357822120189666748e-02 -1.132558435201644897e-01 1.386185437440872192e-01 -1.698533594608306885e-01 1.663166433572769165e-01 4.190967381000518799e-01 1.102532222867012024e-01 2.193902134895324707e-01 1.607866585254669189e-01
-1.459098700433969498e-02 1.631117463111877441e-01 1.039504110813140869e-01 1.479690372943878174e-01 1.104190126061439514e-01 6.779981404542922974e-02 -6.891348958015441895e-02 8.462641388177871704e-02 -2.153937816619873047e-01 -1.094119176268577576e-01 3.325341641902923584e-01 -2.542110979557037354e-01 -1.229980587959289551e-02 1.729433536529541016e-01 -2.807265818119049072e-01 -1.237042024731636047e-01 -1.228048205375671387e-01 -2.523783147335052490e-01 2.582229077816009521e-01 1.056841909885406494e-01 1.760670691728591919e-01 1.015550494194030762e-01 -2.485161274671554565e-01 -2.755743265151977539e-01 -1.972873359918594360e-01 1.666480004787445068e-01 -2.108533829450607300e-01 1.295972466468811035e-01 2.195066809654235840e-01 -1.027498915791511536e-01 5.313048139214515686e-02 -1.699768453836441040e-01
-4.405684769153594971e-02 -1.676363199949264526e-01 7.080318778753280640e-02 -1.088199764490127563e-01 1.124059483408927917e-01 8.343517780303955078e-02 -6.452344357967376709e-02 1.149677932262420654e-01 9.516929835081100464e-02 -2.189644128084182739e-01 4.005258679389953613e-01 -1.194571983069181442e-02 -6.399442255496978760e-02 -3.603967279195785522e-02 -2.513154745101928711e-01 -8.448918908834457397e-02 -1.742752827703952789e-02 -1.832998096942901611e-01 1.574636101722717285e-01 3.619749844074249268e-01 1.270709484815597534e-01 -1.144432872533798218e-01 2.287948727607727051e-01 8.458219468593597412e-02 3.772610425949096680e-01 1.680547446012496948e-01 -2.720358967781066895e-01 1.115097030997276306e-01 -4.437192156910896301e-02 3.332775458693504333e-02 2.733258306980133057e-01 9.800464659929275513e-02
-1.822695881128311157e-01 7.414946705102920532e-02 2.052705585956573486e-01 2.182746492326259613e-02 1.239576339721679688e-01 -3.592766448855400085e-02 1.043722685426473618e-02 2.975009679794311523e-01 8.149620890617370605e-02 -3.006074428558349609e-01 5.312081575393676758e-01 -9.023761749267578125e-02 6.127366796135902405e-02 -1.618720293045043945e-01 -6.291988492012023926e-02 -3.033904135227203369e-01 1.922218948602676392e-01 -1.202044486999511719e-01 3.070870041847229004e-01 -2.050181850790977478e-02 -5.431421846151351929e-02 -2.055599391460418701e-01 -7.790423184633255005e-02 -8.283011615276336670e-02 -1.223179921507835388e-01 -8.041533082723617554e-02 -5.183282494544982910e-02 -4.357002303004264832e-02 -1.945093274116516113e-02 -5.779537931084632874e-02 -2.257167994976043701e-01 1.231515854597091675e-01
3.261843323707580566e-01 -4.823194444179534912e-02 -2.589228451251983643e-01 1.319835484027862549e-01 -2.530803680419921875e-01 -3.006745129823684692e-02 -1.198516786098480225e-01 8.948799967765808105e-02 -5.474162101745605469e-02 1.158307772129774094e-02 2.764366865158081055e-01 9.206816554069519043e-02 2.736913226544857025e-02 -1.149324774742126465e-01 -3.900279402732849121e-01 3.371250331401824951e-01 -5.513188987970352173e-02 -6.283644586801528931e-02 2.988403141498565674e-01 -1.139666605740785599e-02 8.272436261177062988e-02 -1.505731195211410522e-01 -8.515562862157821655e-02 1.582032628357410431e-02 -1.070287916809320450e-02 4.000202566385269165e-02 -2.941311299800872803e-01 2.113340944051742554e-01 1.601749658584594727e-01 -1.407046020030975342e-01 6.201818585395812988e-02 -1.900037527084350586e-01
2.535544037818908691e-01 -1.976714283227920532e-01 9.946130216121673584e-02 2.049489505589008331e-02 -6.151763373054563999e-04 3.239591792225837708e-02 7.800471782684326172e-02 1.315888017416000366e-01 1.291624158620834351e-01 -1.552814543247222900e-01 2.625507712364196777e-01 1.521077007055282593e-01 1.204415336251258850e-01 -1.951925456523895264e-01 1.229912741109728813e-03 8.504915982484817505e-02 -9.624320268630981445e-02 -1.091382727026939392e-01 2.644715607166290283e-01 1.131512150168418884e-01 2.581336535513401031e-02 1.655288338661193848e-01 -1.296862512826919556e-01 8.586832880973815918e-02 4.329616427421569824e-01 -1.118012983351945877e-02 -1.171489506959915161e-01 3.891330063343048096e-01 1.594475209712982178e-01 -2.624718546867370605e-01 1.657762974500656128e-01 -1.961149722337722778e-01
-1.207868084311485291e-01 -6.558696180582046509e-02 -1.563249975442886353e-01 -3.312746807932853699e-02 1.806668788194656372e-01 1.556654423475265503e-01 1.211082860827445984e-01 3.772701621055603027e-01 1.366584897041320801e-01 -3.110113441944122314e-01 3.091263473033905029e-01 -3.144711256027221680e-01 2.119468003511428833e-01 1.217077150940895081e-01 -1.382267177104949951e-01 -4.401261731982231140e-02 2.229214161634445190e-01 -1.834361106157302856e-01 5.553067848086357117e-02 -3.712463378906250000e-02 1.784561425447463989e-01 -1.046061888337135315e-02 -7.323020696640014648e-02 -6.754267960786819458e-02 2.253089398145675659e-01 9.405399858951568604e-02 -4.799018055200576782e-02 2.509863078594207764e-01 1.091753989458084106e-01 1.503099966794252396e-02 6.087657064199447632e-02 2.839452624320983887e-01
7.936937361955642700e-02 -9.063928574323654175e-02 4.555266350507736206e-02 2.006699293851852417e-01 -5.068388953804969788e-02 -2.032529935240745544e-02 -2.227447032928466797e-01 4.184081256389617920e-01 -5.879617482423782349e-02 -1.329710334539413452e-01 1.038761213421821594e-01 1.978582143783569336e-01 1.647406220436096191e-01 -1.518188863992691040e-01 8.103538304567337036e-02 -9.455701708793640137e-02 5.191971063613891602e-01 -8.540091663599014282e-02 -9.280018508434295654e-02 1.490431278944015503e-01 -4.483698308467864990e-02 -2.440137565135955811e-01 -1.615960597991943359e-01 -2.944629872217774391e-03 5.643641203641891479e-02 1.251610368490219116e-01 -2.573696374893188477e-01 7.862967997789382935e-02 -3.206931054592132568e-02 -1.977049112319946289e-01 -2.112682908773422241e-01 8.558466285467147827e-02
-2.714485824108123779e-01 -2.838630042970180511e-02 -1.410994678735733032e-02 1.020316779613494873e-01 -5.240212008357048035e-02 -1.612131595611572266e-01 -2.711574137210845947e-01 9.747497737407684326e-02 5.345683544874191284e-02 -1.125975996255874634e-01 4.050669968128204346e-01 -2.708968222141265869e-01 -5.121744424104690552e-02 -1.382371485233306885e-01 1.328656524419784546e-01 1.607763767242431641e-01 2.760666608810424805e-01 -6.966572999954223633e-02 4.007371664047241211e-01 1.140449568629264832e-01 9.704155474901199341e-02 -7.766343653202056885e-02 -6.557498872280120850e-02 1.630198061466217041e-01 7.078034430742263794e-02 5.130943283438682556e-02 -2.243315279483795166e-01 2.361892908811569214e-01 7.464222609996795654e-02 9.884580969810485840e-02 2.385819144546985626e-02 2.329186946153640747e-01
8.599801361560821533e-02 1.006012707948684692e-01 1.378607153892517090e-01 6.001317128539085388e-02 9.694819897413253784e-02 -3.194285323843359947e-03 -1.464005559682846069e-01 1.502372473478317261e-01 2.149014919996261597e-01 -4.732743278145790100e-02 4.223716259002685547e-01 -1.800986677408218384e-01 -2.705910503864288330e-01 -8.176142722368240356e-02 -1.486451774835586548e-01 -3.530581891536712646e-01 1.682254602201282978e-03 -3.314566910266876221e-01 1.646377295255661011e-01 -1.174949482083320618e-01 1.834887117147445679e-01 -7.123575778678059578e-05 -2.928304672241210938e-01 9.528785198926925659e-02 1.285503804683685303e-01 1.125615835189819336e-01 -1.255832463502883911e-01 5.530772730708122253e-02 5.552744865417480469e-02 -5.622138455510139465e-02 -1.872812956571578979e-01 2.279009521007537842e-01
9.036204963922500610e-02 -3.186518847942352295e-01 -1.869618296623229980e-01 -2.318985573947429657e-02 2.256241589784622192e-01 2.246536016464233398e-01 -1.294378843158483505e-02 1.638763695955276489e-01 -1.718129776418209076e-02 -2.495825290679931641e-01 1.426389068365097046e-01 6.411852315068244934e-03 1.976715773344039917e-01 -6.676356494426727295e-02 -1.997177749872207642e-01 5.573182925581932068e-02 -6.484504789113998413e-02 -1.439271122217178345e-01 2.828818559646606445e-01 4.024758189916610718e-02 3.247470557689666748e-01 -2.522001601755619049e-02 1.022314503788948059e-01 -2.212942689657211304e-01 -1.969000101089477539e-01 -2.327129095792770386e-01 -1.671185940504074097e-01 3.708613812923431396e-01 -8.609245717525482178e-02 -1.643997058272361755e-02 -1.124026551842689514e-01 -7.821211218833923340e-02
3.091583214700222015e-02 -1.301527619361877441e-01 -1.932557970285415649e-01 -5.350811034440994263e-02 3.063957989215850830e-01 -1.269302070140838623e-01 3.396025598049163818e-01 1.106958389282226562e-01 1.247028484940528870e-01 -1.698931679129600525e-02 5.033199191093444824e-01 -6.395266950130462646e-02 1.910590976476669312e-01 -1.709067523479461670e-01 -1.588526219129562378e-01 8.949592709541320801e-02 2.000483274459838867e-01 7.524740695953369141e-02 1.385972946882247925e-01 -1.044110860675573349e-02 2.533400356769561768e-01 8.377563953399658203e-02 -5.671598389744758606e-02 -2.311696261167526245e-01 -1.000263020396232605e-01 -1.560102310031652451e-02 -1.357860565185546875e-01 1.708905696868896484e-01 4.067240655422210693e-02 -2.063402235507965088e-01 5.664245039224624634e-02 1.841716617345809937e-01
-4.946011677384376526e-02 -1.092546954751014709e-01 1.841823756694793701e-01 -1.833221614360809326e-01 -1.468527317047119141e-01 -2.920885384082794189e-02 -1.442630141973495483e-01 2.134530246257781982e-01 9.611847251653671265e-02 -2.041581720113754272e-01 1.356233209371566772e-01 -8.616997860372066498e-03 -1.137401387095451355e-01 -1.353654414415359497e-01 -2.665494382381439209e-01 8.450610935688018799e-02 4.418527781963348389e-01 -7.989573478698730469e-02 1.099915057420730591e-01 1.990111768245697021e-01 6.617663800716400146e-02 1.608767509460449219e-01 -4.524461030960083008e-01 -8.888044208288192749e-02 -1.805027872323989868e-01 5.959294736385345459e-02 -3.994477540254592896e-02 1.752175390720367432e-01 6.047288700938224792e-02 2.024828940629959106e-01 -6.783193349838256836e-02 -1.912610679864883423e-01
-1.701307743787765503e-01 -1.788457632064819336e-01 -1.116422936320304871e-01 1.394717842340469360e-01 -1.076073870062828064e-01 8.452413021586835384e-04 -1.322108656167984009e-01 3.166496455669403076e-01 -5.350737646222114563e-02 -7.300446182489395142e-02 3.860274553298950195e-01 2.863483428955078125e-01 4.907114896923303604e-03 2.051351815462112427e-01 -9.058208018541336060e-02 4.503451287746429443e-02 3.076855838298797607e-01 -2.283429205417633057e-01 2.297911494970321655e-01 1.292098909616470337e-01 5.484788864850997925e-02 -2.778297960758209229e-01 2.923849597573280334e-02 8.339690044522285461e-03 5.226871930062770844e-03 2.324215024709701538e-01 2.501281201839447021e-01 1.198851242661476135e-01 1.102816872298717499e-02 1.600466668605804443e-01 -1.105184108018875122e-01 -1.411268860101699829e-01
-4.094946011900901794e-02 -1.492343563586473465e-02 1.724327206611633301e-01 3.574471771717071533e-01 -1.245945990085601807e-01 3.548569977283477783e-03 2.353159338235855103e-01 3.278807103633880615e-01 9.068235754966735840e-02 1.289676409214735031e-02 4.774488806724548340e-01 3.012164235115051270e-01 -6.116469949483871460e-02 -1.344581414014101028e-02 -2.438248544931411743e-01 6.474807858467102051e-02 9.927072376012802124e-02 6.355907768011093140e-02 2.399704977869987488e-02 -1.638402347452938557e-03 2.018846198916435242e-02 -1.069147810339927673e-01 1.071462631225585938e-01 4.532131552696228027e-02 1.474412083625793457e-01 -1.049546003341674805e-01 5.605897307395935059e-02 2.911599278450012207e-01 -6.562972813844680786e-02 -1.442285180091857910e-01 -2.560950219631195068e-01 -1.277868300676345825e-01
-1.538591086864471436e-01 1.633708924055099487e-01 2.125274762511253357e-02 3.057583868503570557e-01 -6.377113610506057739e-02 -7.564814388751983643e-02 -1.108307987451553345e-01 2.307958006858825684e-01 -1.926225870847702026e-01 -2.106350809335708618e-01 3.116876482963562012e-01 -1.192148178815841675e-01 1.206391751766204834e-01 -6.114832311868667603e-02 -8.045483380556106567e-02 -1.060753464698791504e-01 2.966179847717285156e-01 -1.624679565429687500e-01 2.485450915992259979e-02 -8.307999372482299805e-02 7.484516501426696777e-02 5.666517466306686401e-02 1.795450001955032349e-01 -4.353672638535499573e-02 3.342156708240509033e-01 8.502355217933654785e-02 -1.015527620911598206e-01 2.653006017208099365e-01 1.615117192268371582e-01 -1.723393946886062622e-01 2.838484942913055420e-01 2.251269668340682983e-01
-1.784310638904571533e-01 -1.384461522102355957e-01 -2.855013608932495117e-01 -8.865010738372802734e-02 1.102350056171417236e-01 -2.462767995893955231e-02 -3.402410149574279785e-01 2.330931574106216431e-01 8.891764283180236816e-02 -9.296972304582595825e-02 4.610500931739807129e-01 1.430787593126296997e-01 -2.083822339773178101e-01 2.948192320764064789e-02 -1.393601149320602417e-01 -1.441595256328582764e-01 -3.768376260995864868e-02 -2.412359714508056641e-01 5.751089751720428467e-02 -1.931123137474060059e-01 1.015750020742416382e-01 -8.724136650562286377e-02 -4.100947454571723938e-02 8.086593449115753174e-02 2.096545547246932983e-01 -6.408712267875671387e-02 -2.669418156147003174e-01 2.510178089141845703e-01 2.677209861576557159e-02 -3.312705829739570618e-02 4.600531607866287231e-02 1.733827441930770874e-01
-8.629303425550460815e-02 -7.293444126844406128e-02 1.347101926803588867e-01 -5.833381321281194687e-03 5.792114138603210449e-02 1.330817937850952148e-01 -3.345866128802299500e-02 3.336809203028678894e-02 5.676947534084320068e-02 -1.878636777400970459e-01 3.440253138542175293e-01 -1.565435379743576050e-01 3.983151912689208984e-02 -5.931691825389862061e-02 -3.666722476482391357e-01 -3.353258967399597168e-01 9.073335677385330200e-03 -1.874465122818946838e-02 9.210797399282455444e-02 1.543398648500442505e-01 1.709514558315277100e-01 -2.714086472988128662e-01 4.143583029508590698e-02 -1.430203765630722046e-01 7.994313538074493408e-02 3.276210725307464600e-01 -2.140589058399200439e-01 3.202645778656005859e-01 1.627363711595535278e-01 1.520928442478179932e-01 1.507792621850967407e-01 1.418405473232269287e-01
-1.674732118844985962e-01 -6.088206171989440918e-02 1.454698741436004639e-01 1.391609907150268555e-01 -1.085117179900407791e-02 2.959455922245979309e-02 -1.788871288299560547e-01 2.003706991672515869e-01 8.402047306299209595e-02 -1.432440280914306641e-01 8.446708321571350098e-02 1.724425107240676880e-01 -1.602214574813842773e-02 -7.970054447650909424e-02 -2.161227017641067505e-01 3.793982863426208496e-01 3.290732204914093018e-01 -1.834066361188888550e-01 5.619551613926887512e-02 2.008084058761596680e-01 1.944718882441520691e-02 -1.159261073917150497e-02 -4.177487492561340332e-01 1.983117908239364624e-01 -9.721115976572036743e-02 1.630434840917587280e-01 -4.729604348540306091e-02 2.961573004722595215e-01 -9.002796560525894165e-02 -2.146587967872619629e-01 -1.047406941652297974e-01 -4.437785595655441284e-02
6.827452033758163452e-02 1.085875649005174637e-02 -3.621539101004600525e-02 1.383154690265655518e-01 1.131771504878997803e-01 -9.823264926671981812e-02 -1.487301569432020187e-02 2.402861714363098145e-01 1.425749212503433228e-01 -9.386908262968063354e-02 2.953752279281616211e-01 -3.220933079719543457e-01 -2.021937370300292969e-01 -8.960447460412979126e-02 -2.441879361867904663e-01 -3.434417843818664551e-01 -1.764940470457077026e-01 -2.099875807762145996e-01 2.154599577188491821e-01 9.971842914819717407e-02 2.417579889297485352e-01 -7.570201158523559570e-02 -3.026312887668609619e-01 1.683388203382492065e-01 1.358134597539901733e-01 1.355923116207122803e-01 -1.821439266204833984e-01 1.459289342164993286e-02 -6.160499760881066322e-04 7.577124517410993576e-03 -2.311386317014694214e-01 -9.123598784208297729e-02
2.091192640364170074e-02 8.943654596805572510e-02 2.718952596187591553e-01 1.750166267156600952e-01 2.054888159036636353e-01 2.857874706387519836e-02 -6.947198510169982910e-02 2.893329262733459473e-01 4.400562494993209839e-02 -1.656315326690673828e-01 2.352997213602066040e-01 1.251993477344512939e-01 -5.336399748921394348e-02 -3.065496683120727539e-01 -1.892097890377044678e-01 -1.576950401067733765e-01 2.642375826835632324e-01 -2.133306115865707397e-01 -4.816929250955581665e-02 2.954070568084716797e-01 8.018700778484344482e-02 -2.468408197164535522e-01 1.101113855838775635e-02 -1.749448329210281372e-01 -5.097747966647148132e-02 -1.307663917541503906e-01 -2.217013835906982422e-01 -5.014975741505622864e-02 2.436769939959049225e-02 -2.419813424348831177e-01 6.873477995395660400e-02 -2.434777319431304932e-01
-6.593201309442520142e-02 1.834662556648254395e-01 -1.336537003517150879e-01 2.265902459621429443e-01 -7.705938816070556641e-02 2.969355136156082153e-02 -1.583058238029479980e-01 4.690678119659423828e-01 -5.613681278191506863e-04 -1.258773207664489746e-01 2.697938494384288788e-02 9.915460646152496338e-02 2.576813399791717529e-01 -1.642276346683502197e-01 1.712962538003921509e-01 8.388131856918334961e-02 7.271353155374526978e-02 -6.842501461505889893e-02 8.634796738624572754e-02 1.341842859983444214e-01 5.720588192343711853e-02 -6.804428249597549438e-02 1.761430650949478149e-01 2.613282203674316406e-01 3.016280569136142731e-02 1.030179951339960098e-02 -1.419333964586257935e-01 3.361647129058837891e-01 3.370526134967803955e-01 -1.611012518405914307e-01 -2.344539314508438110e-01 -1.156776621937751770e-01
-9.244242310523986816e-02 1.647576987743377686e-01 8.722087740898132324e-02 -9.759547561407089233e-02 -1.883891224861145020e-01 2.470007687807083130e-01 -1.693309396505355835e-01 1.599229276180267334e-01 1.344719976186752319e-01 -3.397000730037689209e-01 2.004881054162979126e-01 1.301665902137756348e-01 5.233689025044441223e-02 -1.949541568756103516e-01 -2.171968966722488403e-01 -8.758698403835296631e-02 -1.987591236829757690e-01 1.130930613726377487e-02 1.619913876056671143e-01 9.482043981552124023e-02 1.758209168910980225e-01 -2.615640163421630859e-01 -3.585771024227142334e-01 6.791786104440689087e-02 7.305414974689483643e-02 1.671123355627059937e-01 9.978111088275909424e-02 3.704904019832611084e-01 3.258436545729637146e-02 -1.231692731380462646e-01 -3.617353737354278564e-02 6.935963034629821777e-02
5.812150239944458008e-02 1.481904238462448120e-01 1.229097843170166016e-01 1.128591597080230713e-01 1.784776896238327026e-01 3.490012884140014648e-02 -1.043764054775238037e-01 4.219666123390197754e-01 -1.362441927194595337e-01 -8.473377674818038940e-02 4.430828690528869629e-01 2.295120507478713989e-01 -1.621797382831573486e-01 -3.986755609512329102e-01 -7.989771664142608643e-02 -8.730287104845046997e-02 1.423389315605163574e-01 2.562823146581649780e-02 -1.558597385883331299e-01 2.871991991996765137e-01 2.451345883309841156e-02 -1.494089812040328979e-01 2.200508676469326019e-02 -1.704845428466796875e-01 1.624293029308319092e-01 -8.929994702339172363e-02 2.342162840068340302e-02 2.360881119966506958e-02 1.607802510261535645e-01 7.941462099552154541e-02 3.537918627262115479e-02 4.202575609087944031e-02
-1.281417813152074814e-02 3.380861580371856689e-01 -6.659461557865142822e-02 2.480639666318893433e-01 4.018954187631607056e-02 3.261777460575103760e-01 -1.531701236963272095e-01 3.200247883796691895e-02 -1.441503018140792847e-01 -8.051617443561553955e-02 2.209087610244750977e-01 2.371771074831485748e-02 3.668435290455818176e-02 -1.005558744072914124e-01 -2.506132721900939941e-01 -2.551503665745258331e-02 2.395072132349014282e-01 -7.686417549848556519e-02 1.129012480378150940e-01 6.594754010438919067e-02 4.594545662403106689e-01 -3.076467514038085938e-01 -8.973751962184906006e-02 2.067405283451080322e-01 -1.141772419214248657e-01 6.019119173288345337e-02 -1.190109178423881531e-01 1.297985166311264038e-01 5.298062413930892944e-02 -2.145152166485786438e-02 -2.023613303899765015e-01 8.206684142351150513e-02
-1.254767626523971558e-01 -1.508701685816049576e-02 -2.159375250339508057e-01 -1.103500053286552429e-01 1.868028342723846436e-01 -1.882557719945907593e-01 -1.584314256906509399e-01 2.275814712047576904e-01 4.924219846725463867e-02 -3.033431768417358398e-01 4.337159395217895508e-01 7.688652724027633667e-03 -1.352706700563430786e-01 8.416402339935302734e-02 -2.265481054782867432e-01 -1.481112837791442871e-02 1.491581741720438004e-02 -5.582053214311599731e-02 2.339833676815032959e-01 1.838587783277034760e-02 2.463095262646675110e-02 4.711852222681045532e-02 -9.212182462215423584e-02 1.572619229555130005e-01 -1.159632131457328796e-01 1.565305143594741821e-02 -1.252883523702621460e-01 2.695761024951934814e-01 2.887112833559513092e-02 3.140153288841247559e-01 -6.930261105298995972e-02 3.430518209934234619e-01
2.804693579673767090e-02 8.345950394868850708e-02 5.711818579584360123e-03 -7.157077640295028687e-02 2.706646174192428589e-02 -9.010079503059387207e-02 -7.839927077293395996e-02 1.326189935207366943e-01 7.023695111274719238e-02 -6.783796846866607666e-02 2.819667458534240723e-01 2.821563780307769775e-01 -2.778818905353546143e-01 -1.818576902151107788e-01 -1.537171900272369385e-01 -6.559983640909194946e-02 2.563778460025787354e-01 -1.607178300619125366e-01 -1.014267876744270325e-01 1.744448691606521606e-01 1.877472102642059326e-01 -3.458491861820220947e-01 -2.734370529651641846e-01 -2.407261729240417480e-01 -8.407212444581091404e-04 -3.004618585109710693e-01 -1.166109591722488403e-01 1.692218184471130371e-01 1.221122518181800842e-01 3.723816014826297760e-03 1.709532290697097778e-01 -2.260841876268386841e-01
2.913741171360015869e-01 1.741044223308563232e-02 -8.838137984275817871e-02 3.445155322551727295e-01 -7.302346825599670410e-02 7.209373265504837036e-02 -5.766811594367027283e-02 3.419721126556396484e-01 4.197965376079082489e-03 -2.715654075145721436e-01 1.800131350755691528e-01 1.032418310642242432e-01 -2.728018537163734436e-02 -8.223067224025726318e-02 -3.454374670982360840e-01 -8.071681112051010132e-02 -4.632742702960968018e-02 2.159519791603088379e-01 3.606020659208297729e-02 1.687245666980743408e-01 2.401093021035194397e-02 8.444856107234954834e-02 1.170355230569839478e-01 2.365188002586364746e-01 1.968143433332443237e-01 -1.794741898775100708e-01 -1.953452080488204956e-01 2.565573751926422119e-01 6.510817259550094604e-02 -2.095274627208709717e-01 -1.615847200155258179e-01 4.736107215285301208e-02
-3.561078384518623352e-02 1.276689618825912476e-01 -2.517977356910705566e-02 -1.396030634641647339e-01 6.825479865074157715e-02 -1.369100511074066162e-01 -1.576165109872817993e-01 3.575218617916107178e-01 -1.252396702766418457e-01 -2.828510999679565430e-01 2.141706943511962891e-01 -1.337331086397171021e-01 -3.040444254875183105e-01 -7.063302397727966309e-02 -2.073408216238021851e-01 -1.556940227746963501e-01 -9.791500121355056763e-02 -2.166103012859821320e-02 1.646396219730377197e-01 -9.587281942367553711e-02 4.239320755004882812e-02 3.886358067393302917e-02 -7.474319636821746826e-02 -9.534926153719425201e-03 2.735872864723205566e-01 -1.812580227851867676e-01 -2.886515557765960693e-01 2.079769819974899292e-01 3.562448024749755859e-01 -9.490341693162918091e-02 -1.889035403728485107e-01 3.026339225471019745e-02
1.071561574935913086e-01 -2.631384320557117462e-02 5.933893471956253052e-02 2.040992230176925659e-01 2.005167007446289062e-01 1.654121279716491699e-01 -7.148151099681854248e-02 4.563521444797515869e-01 8.607156574726104736e-02 -1.488891690969467163e-01 3.577709794044494629e-01 1.914664357900619507e-01 -2.874110266566276550e-02 -1.106710582971572876e-01 -3.921433985233306885e-01 -1.454599499702453613e-01 3.176522850990295410e-01 6.444721668958663940e-02 -4.314490780234336853e-02 -5.806693062186241150e-02 3.093960583209991455e-01 -3.229944407939910889e-02 -1.096437498927116394e-01 -1.056493520736694336e-01 3.735348209738731384e-02 6.195505335927009583e-02 4.109250381588935852e-02 1.126174181699752808e-01 -7.549679279327392578e-02 -3.349224105477333069e-02 1.399912834167480469e-01 5.658020451664924622e-02
1.162012889981269836e-01 -1.684294641017913818e-01 -5.534636229276657104e-02 -1.667616069316864014e-01 6.087861210107803345e-02 2.854424715042114258e-01 1.462861709296703339e-02 2.679285705089569092e-01 -9.055359661579132080e-02 -1.587311476469039917e-01 2.506507039070129395e-01 -3.528584912419319153e-02 2.239916622638702393e-01 -3.653477132320404053e-01 -1.606647372245788574e-01 1.204722970724105835e-01 -1.768312752246856689e-01 -1.761888563632965088e-01 3.583429381251335144e-02 -5.571590736508369446e-02 3.514989912509918213e-01 -5.616911128163337708e-02 -1.214463338255882263e-01 -1.697874665260314941e-01 -9.512936323881149292e-02 -2.422268688678741455e-01 5.819808226078748703e-03 3.396340906620025635e-01 -4.211504478007555008e-03 -1.098107080906629562e-02 -1.636230796575546265e-01 4.031328484416007996e-02
8.897421509027481079e-02 7.786202430725097656e-02 9.712405502796173096e-02 1.086888834834098816e-01 1.019001528620719910e-01 7.183007150888442993e-02 -1.783153861761093140e-01 2.244911193847656250e-01 -1.708538830280303955e-01 1.289919018745422363e-01 4.035073220729827881e-01 -1.646537631750106812e-01 1.194233819842338562e-02 2.366288006305694580e-01 -1.346077769994735718e-01 -3.149719536304473877e-01 4.575455933809280396e-02 -4.573710262775421143e-02 1.596668213605880737e-01 1.464908383786678314e-02 3.292211294174194336e-01 4.830791428685188293e-02 -2.820618450641632080e-01 4.127220809459686279e-02 -1.051907986402511597e-01 -1.362419426441192627e-01 -9.578806906938552856e-02 2.128815948963165283e-01 3.422912359237670898e-01 -1.345521807670593262e-01 -1.215569823980331421e-01 -4.215335473418235779e-02
-1.928643323481082916e-02 1.162566244602203369e-02 2.641046941280364990e-01 8.087503910064697266e-02 1.167541965842247009e-01 1.680746972560882568e-01 -2.877292968332767487e-02 1.360648870468139648e-01 4.834915325045585632e-02 -1.725164502859115601e-01 3.978782892227172852e-01 -1.680382639169692993e-01 -2.110793739557266235e-01 -9.996875375509262085e-02 -1.424778550863265991e-01 -2.510657012462615967e-01 4.737930372357368469e-02 -2.157593071460723877e-01 1.895806640386581421e-01 -1.516205519437789917e-01 3.009445369243621826e-01 5.969214439392089844e-02 -1.201436221599578857e-01 7.857135683298110962e-02 2.151316404342651367e-01 1.547887027263641357e-01 -2.746181786060333252e-01 4.162637889385223389e-02 1.110559552907943726e-01 -4.645526874810457230e-03 -3.108159601688385010e-01 1.632081717252731323e-01
2.307068854570388794e-01 -8.702307939529418945e-02 4.312964621931314468e-03 1.305291056632995605e-01 -2.242029458284378052e-01 2.173541635274887085e-01 3.448813408613204956e-02 3.569929301738739014e-01 3.618651032447814941e-01 -1.883435696363449097e-01 2.563979625701904297e-01 2.142619487131014466e-04 -2.637308537960052490e-01 -1.636069118976593018e-01 -3.055644631385803223e-01 1.212626919150352478e-01 6.421052664518356323e-02 8.537973463535308838e-02 1.532512251287698746e-02 2.184810303151607513e-02 2.724984288215637207e-01 6.556047499179840088e-02 1.952757537364959717e-01 8.526525460183620453e-03 1.721220761537551880e-01 1.374661922454833984e-01 7.028481364250183105e-02 2.586804628372192383e-01 -4.818009212613105774e-02 5.512963514775037766e-03 -6.495131552219390869e-02 6.011589989066123962e-02
1.455335468053817749e-01 2.688404321670532227e-01 2.774494290351867676e-01 -5.220099538564682007e-02 -1.054339185357093811e-01 1.629446446895599365e-01 -6.215973570942878723e-02 2.173843085765838623e-01 6.323459744453430176e-02 -3.681168556213378906e-01 3.412235379219055176e-01 -6.878856220282614231e-04 4.688213020563125610e-02 -2.047258615493774414e-01 -3.535026609897613525e-01 -1.673224568367004395e-01 -1.149951219558715820e-01 -5.245895311236381531e-02 1.216921135783195496e-01 2.146856188774108887e-01 -9.658498456701636314e-04 -6.786961853504180908e-02 -1.774637103080749512e-01 -2.806768007576465607e-02 -1.397673785686492920e-01 5.463381484150886536e-02 6.137334927916526794e-02 3.142860829830169678e-01 1.478107869625091553e-01 5.258089303970336914e-02 -1.146937012672424316e-01 9.191274642944335938e-02
8.250278234481811523e-02 -6.654942035675048828e-02 1.329199075698852539e-01 -7.372780144214630127e-02 -9.412337094545364380e-02 -6.668091565370559692e-02 -1.042844727635383606e-01 4.355864226818084717e-01 3.352633863687515259e-02 1.564786285161972046e-01 2.977691590785980225e-01 4.973396658897399902e-03 4.035271238535642624e-03 3.084450401365756989e-02 -3.991441801190376282e-02 9.909898042678833008e-03 1.527097374200820923e-01 -4.188516736030578613e-01 -8.029846847057342529e-02 4.068451821804046631e-01 1.017025932669639587e-01 -1.934462189674377441e-01 3.457932174205780029e-02 -9.134452790021896362e-02 1.537047028541564941e-01 -9.701623022556304932e-02 -2.675605714321136475e-01 2.463871836662292480e-01 2.358986996114253998e-02 1.077804341912269592e-01 2.600866183638572693e-02 -1.690276563167572021e-01
3.122672066092491150e-02 3.493908792734146118e-02 1.475357357412576675e-02 2.039388567209243774e-01 1.079556941986083984e-01 9.154200553894042969e-02 -2.117476612329483032e-01 2.844042181968688965e-01 -4.157984629273414612e-02 -3.495619297027587891e-01 3.981322646141052246e-01 6.213837116956710815e-02 -2.449647523462772369e-02 6.572026014328002930e-02 1.113099157810211182e-01 -1.456770300865173340e-01 1.822532564401626587e-01 -3.673165142536163330e-01 1.958871036767959595e-01 -2.641019821166992188e-01 1.849994957447052002e-01 8.101102709770202637e-02 -4.105857014656066895e-02 -2.411505132913589478e-01 -5.916691571474075317e-02 1.187962666153907776e-01 5.168006941676139832e-02 2.296614348888397217e-01 -4.190325736999511719e-02 -4.561184346675872803e-02 1.773924976587295532e-01 1.398107875138521194e-02
-2.659938633441925049e-01 -1.318097710609436035e-01 3.905875235795974731e-02 8.736807852983474731e-02 1.787706278264522552e-02 -2.102993614971637726e-02 -2.791782841086387634e-03 2.531609237194061279e-01 9.202678920701146126e-04 1.242564767599105835e-01 2.193994224071502686e-01 -7.993402332067489624e-02 1.006539911031723022e-01 -2.808186113834381104e-01 -2.915199697017669678e-01 -1.350197494029998779e-01 9.630189090967178345e-02 -2.854889035224914551e-01 1.244290322065353394e-01 5.074779689311981201e-02 -6.963191926479339600e-02 2.493450194597244263e-01 -3.399741947650909424e-01 -1.170004755258560181e-01 -1.733006834983825684e-01 -6.068338826298713684e-02 -1.977432370185852051e-01 2.090238630771636963e-01 2.305766195058822632e-01 -7.182427495718002319e-02 -3.028790950775146484e-01 6.313586980104446411e-02
-3.040014021098613739e-02 1.298819482326507568e-01 -6.360400468111038208e-02 4.164022207260131836e-02 2.699120640754699707e-01 -1.347389370203018188e-01 -9.663998335599899292e-02 1.091494262218475342e-01 -5.701946560293436050e-03 1.016876101493835449e-01 3.060966134071350098e-01 1.251229047775268555e-01 1.805571317672729492e-01 -2.063114196062088013e-01 -1.422299295663833618e-01 -3.190702944993972778e-02 2.748130559921264648e-01 -2.977148629724979401e-02 -3.339130058884620667e-02 1.034913305193185806e-02 8.118223398923873901e-03 -2.132384628057479858e-01 -2.679870650172233582e-02 -2.365803718566894531e-01 4.422777146100997925e-02 -7.885104417800903320e-02 -1.774186044931411743e-01 3.883388042449951172e-01 1.266171783208847046e-01 1.179019361734390259e-01 -4.977605342864990234e-01 4.336365498602390289e-03
3.234004974365234375e-01 2.861951477825641632e-02 2.264849245548248291e-01 -2.073046937584877014e-02 -6.469249725341796875e-03 -6.537957489490509033e-02 -2.783395163714885712e-02 5.361125618219375610e-02 -2.120422273874282837e-01 -1.258774548768997192e-01 2.183369100093841553e-01 2.246797829866409302e-02 -5.145697668194770813e-02 -1.799949109554290771e-01 -1.761543899774551392e-01 -5.379287526011466980e-02 6.140563264489173889e-02 -4.079353064298629761e-02 2.544693052768707275e-01 2.086407244205474854e-01 4.544023871421813965e-01 1.282653212547302246e-01 -7.516662031412124634e-02 5.162526294589042664e-02 -1.356157753616571426e-02 2.379746884107589722e-01 -9.674175083637237549e-02 3.392801582813262939e-01 -8.502570912241935730e-03 -1.360976696014404297e-01 -2.009991854429244995e-01 2.677671313285827637e-01
8.049341291189193726e-02 -1.154078021645545959e-01 -4.714938625693321228e-02 6.970639526844024658e-02 -2.447189837694168091e-01 -2.185418158769607544e-01 -3.781908005475997925e-02 3.130756616592407227e-01 1.315870434045791626e-01 2.016356289386749268e-01 3.138216137886047363e-01 9.448266029357910156e-02 1.366334706544876099e-01 -2.961248457431793213e-01 -2.554996907711029053e-01 -6.831842660903930664e-02 1.894381493330001831e-01 1.536647230386734009e-01 1.857115328311920166e-01 1.634553261101245880e-02 -1.579942367970943451e-02 2.383665367960929871e-02 -2.149122208356857300e-01 7.181999087333679199e-02 4.836313799023628235e-02 9.092669188976287842e-02 -3.637743741273880005e-02 3.151384294033050537e-01 -2.541559934616088867e-02 -3.276265263557434082e-01 9.654753655195236206e-02 -2.221902459859848022e-01
-5.268185585737228394e-02 -1.258137356489896774e-02 2.035366594791412354e-01 2.561956644058227539e-01 1.103723868727684021e-01 2.786997472867369652e-03 -8.494292199611663818e-02 2.761850059032440186e-01 -1.220325753092765808e-02 3.180992603302001953e-02 2.262786179780960083e-01 -6.551986094564199448e-03 2.530586421489715576e-01 5.811127368360757828e-03 -1.121443957090377808e-01 1.089920401573181152e-01 2.365663796663284302e-01 -3.680962026119232178e-01 1.785338073968887329e-01 2.285665571689605713e-01 1.527078300714492798e-01 -5.565740168094635010e-02 -1.196999400854110718e-01 1.174746155738830566e-01 1.652589254081249237e-02 6.071974523365497589e-03 3.610526025295257568e-01 3.166889250278472900e-01 -8.335362374782562256e-02 -4.978920519351959229e-02 -2.240269929170608521e-01 -1.808009892702102661e-01
-1.519702468067407608e-02 -1.020746957510709763e-02 -1.160861551761627197e-01 2.625630199909210205e-01 3.146591782569885254e-01 -1.344859451055526733e-01 6.886039674282073975e-02 2.012382447719573975e-01 4.195638373494148254e-02 -2.188613712787628174e-01 3.946470320224761963e-01 -2.986386418342590332e-02 1.711185872554779053e-01 -1.859042346477508545e-01 -4.537218064069747925e-02 -2.802740931510925293e-01 1.479521542787551880e-01 -1.642924845218658447e-01 1.304036527872085571e-01 -1.072294339537620544e-01 -1.654022373259067535e-02 -3.721003234386444092e-02 -1.466904878616333008e-01 -3.122435808181762695e-01 1.537997554987668991e-02 1.948401480913162231e-01 -2.156855463981628418e-01 1.449320614337921143e-01 7.044452428817749023e-02 -9.090413898229598999e-02 -1.320498436689376831e-01 2.640375494956970215e-01
-1.423951834440231323e-01 -2.248554229736328125e-01 5.394032225012779236e-02 -9.444654732942581177e-02 6.542060524225234985e-02 -1.101331934332847595e-01 -5.099211353808641434e-03 1.966026276350021362e-01 8.434598892927169800e-02 -1.077858880162239075e-01 4.696910977363586426e-01 2.549160718917846680e-01 -1.187734007835388184e-01 3.401796519756317139e-02 1.420550942420959473e-01 6.880402565002441406e-02 3.257710337638854980e-01 -1.017333716154098511e-01 1.576401591300964355e-01 2.488339841365814209e-01 7.015845179557800293e-02 -1.569812893867492676e-01 -7.477521151304244995e-02 -8.722048252820968628e-02 3.558552591130137444e-03 3.806662261486053467e-01 -2.126612514257431030e-01 6.222074106335639954e-02 2.460466474294662476e-01 6.181661412119865417e-02 -1.140089333057403564e-01 -1.899800077080726624e-02
1.361822336912155151e-01 4.968765377998352051e-02 -4.126132279634475708e-02 -6.744888424873352051e-02 -2.174696028232574463e-01 1.001281780190765858e-03 1.970750838518142700e-02 3.509698510169982910e-01 8.126229792833328247e-02 -6.174983456730842590e-02 1.593754142522811890e-01 2.927442491054534912e-01 -2.157843112945556641e-01 -4.026596620678901672e-02 1.957129240036010742e-01 8.127398043870925903e-02 5.159352719783782959e-02 -1.314139962196350098e-01 1.323786675930023193e-01 3.195004761219024658e-01 1.565508171916007996e-02 -2.433109432458877563e-01 -7.539602369070053101e-02 -2.033401429653167725e-01 5.026194825768470764e-02 1.804887205362319946e-01 -3.158496618270874023e-01 3.337900936603546143e-01 2.892400920391082764e-01 1.556353736668825150e-02 3.403563052415847778e-02 -9.954401850700378418e-02
-1.680860519409179688e-01 -6.312924902886152267e-03 1.374942660331726074e-01 1.848096549510955811e-01 3.080958733335137367e-03 2.222293168306350708e-01 -1.032520756125450134e-01 3.871096372604370117e-01 6.679932773113250732e-02 -1.769329756498336792e-01 2.285335212945938110e-01 2.147348783910274506e-02 -1.363792121410369873e-01 -1.191308200359344482e-01 -4.376381039619445801e-01 3.937979042530059814e-02 8.354896306991577148e-02 2.002357393503189087e-01 -2.967967838048934937e-02 -4.615796729922294617e-02 2.309224456548690796e-01 -1.248087361454963684e-02 -1.232957467436790466e-03 -1.089238673448562622e-01 2.099292874336242676e-01 9.188246331177651882e-04 6.482411175966262817e-02 4.113641083240509033e-01 1.677402993664145470e-03 4.447246342897415161e-02 7.448383420705795288e-02 2.322862148284912109e-01
-1.873498111963272095e-01 4.474352672696113586e-02 2.117241770029067993e-01 -2.833191864192485809e-02 -3.546569868922233582e-02 -2.824807763099670410e-01 -3.376187384128570557e-02 8.696982264518737793e-02 -8.728690445423126221e-02 -3.422233164310455322e-01 2.638509869575500488e-01 1.034160405397415161e-01 5.808622017502784729e-02 -2.683529853820800781e-01 -1.619105190038681030e-01 1.397724747657775879e-01 1.424743086099624634e-01 -1.668618023395538330e-01 2.936512529850006104e-01 5.267047509551048279e-02 3.407553732395172119e-01 6.488486379384994507e-02 2.526460587978363037e-01 4.029823467135429382e-02 1.378574073314666748e-01 -8.339720964431762695e-02 -1.809276789426803589e-01 1.116838604211807251e-01 9.929435700178146362e-02 6.811767071485519409e-02 -2.545748651027679443e-01 1.671047508716583252e-01
-1.869260966777801514e-01 -1.362454425543546677e-02 -3.026027381420135498e-01 -9.517928212881088257e-02 -1.667828708887100220e-01 1.082035377621650696e-01 1.746893301606178284e-02 3.425740897655487061e-01 1.696972548961639404e-01 -1.652626544237136841e-01 2.210363745689392090e-01 7.334905862808227539e-02 2.542894780635833740e-01 2.535922825336456299e-01 -4.490364342927932739e-02 1.238168776035308838e-01 1.654468327760696411e-01 -1.133151575922966003e-01 1.792038083076477051e-01 5.124329775571823120e-02 3.489555120468139648e-01 1.026545539498329163e-01 3.498798608779907227e-02 -5.003114789724349976e-02 5.332617089152336121e-03 1.233895346522331238e-01 -2.110111713409423828e-01 8.045791834592819214e-02 7.242314051836729050e-03 -3.030127882957458496e-01 2.735143899917602539e-01 8.045763522386550903e-02
-2.723652310669422150e-02 -2.499256096780300140e-02 2.185856848955154419e-01 -4.131620004773139954e-02 -8.804946392774581909e-02 -3.858139514923095703e-01 -1.582506746053695679e-01 2.220894545316696167e-01 6.215260550379753113e-02 -1.581441313028335571e-01 3.626900911331176758e-01 2.552683949470520020e-01 1.727356016635894775e-01 -1.277840584516525269e-01 8.317752182483673096e-02 7.441448420286178589e-02 8.709760755300521851e-02 -1.727544218301773071e-01 2.223561704158782959e-01 1.622413694858551025e-01 2.904314696788787842e-01 -2.789365649223327637e-01 2.397006377577781677e-02 -2.531604170799255371e-01 -1.586835645139217377e-02 4.278149455785751343e-02 8.215960115194320679e-02 3.206055611371994019e-02 8.369389921426773071e-02 5.654101818799972534e-02 -6.305010616779327393e-02 -2.644267082214355469e-01
-8.621295541524887085e-02 -7.293370366096496582e-02 -8.697997033596038818e-02 2.422502293484285474e-04 1.388882994651794434e-01 2.055423259735107422e-01 -8.984471112489700317e-02 1.933885812759399414e-01 3.448214009404182434e-02 -1.274964958429336548e-01 1.763513684272766113e-01 3.863253071904182434e-02 -2.105221748352050781e-01 -1.576482057571411133e-01 -3.694923520088195801e-01 1.561586856842041016e-01 2.110347449779510498e-01 -2.470970153808593750e-01 2.759833633899688721e-01 1.182639375329017639e-01 2.958857417106628418e-01 8.132044225931167603e-02 2.710103690624237061e-01 -2.189698815345764160e-02 1.060593351721763611e-01 -9.715510904788970947e-02 -2.247463166713714600e-01 -7.656123489141464233e-02 7.722960412502288818e-02 1.055557951331138611e-01 -3.666200637817382812e-01 -1.201193407177925110e-02
-6.679914146661758423e-02 8.953262865543365479e-02 2.263264507055282593e-01 1.730728298425674438e-01 5.267938971519470215e-02 -7.047306001186370850e-02 6.749031692743301392e-02 5.044821500778198242e-01 -1.408910900354385376e-01 -2.381207048892974854e-01 2.513076961040496826e-01 2.298089563846588135e-01 -1.119386404752731323e-01 -2.268355339765548706e-01 -1.446885764598846436e-01 3.914345428347587585e-02 6.480065640062093735e-03 -2.198803052306175232e-02 4.840461909770965576e-02 3.124709129333496094e-01 7.489968091249465942e-03 -3.112204670906066895e-01 3.608223423361778259e-02 -1.698644161224365234e-01 -7.284243404865264893e-02 -8.812238276004791260e-02 -1.203660145401954651e-01 4.705374687910079956e-02 5.027203634381294250e-02 -5.437966436147689819e-02 9.700664132833480835e-02 -2.972021102905273438e-01
2.480046898126602173e-01 -4.086091369390487671e-02 1.621200442314147949e-01 3.671364188194274902e-01 -2.513482607901096344e-02 5.628315731883049011e-03 2.414407432079315186e-01 3.028310537338256836e-01 1.654471755027770996e-01 9.653550386428833008e-02 3.602684438228607178e-01 3.156276941299438477e-01 -6.383883208036422729e-02 -1.572017222642898560e-01 -1.371981650590896606e-01 6.576406210660934448e-02 6.446171551942825317e-02 -2.087008357048034668e-01 -5.682213231921195984e-02 1.652212697081267834e-03 1.344329416751861572e-01 -2.987594157457351685e-02 -1.104787364602088928e-01 1.090091913938522339e-01 3.338271081447601318e-01 1.708928681910037994e-02 -6.139225512742996216e-02 2.449635714292526245e-01 9.904536418616771698e-03 -6.413932889699935913e-02 -6.984899193048477173e-02 -1.686724722385406494e-01
1.360172331333160400e-01 4.315140843391418457e-02 -1.606361716985702515e-01 -1.136962026357650757e-01 -3.800759315490722656e-01 -3.970305901020765305e-03 -3.324842825531959534e-02 3.507294356822967529e-01 -1.354024261236190796e-01 -1.535065323114395142e-01 3.399474620819091797e-01 4.325553402304649353e-02 1.327097136527299881e-02 -1.908513903617858887e-01 -1.928447932004928589e-01 2.564237117767333984e-01 8.306482434272766113e-02 -4.073628410696983337e-02 2.511618733406066895e-01 1.306787505745887756e-02 2.076433002948760986e-01 6.763813644647598267e-02 -5.718461796641349792e-02 3.442062139511108398e-01 2.371665835380554199e-02 1.307597290724515915e-02 -2.293802201747894287e-01 4.541300609707832336e-02 5.555171519517898560e-02 -2.513697743415832520e-01 -4.931132122874259949e-02 -8.985541015863418579e-02
8.412381261587142944e-02 2.335269749164581299e-01 -2.119722366333007812e-01 1.677483171224594116e-01 1.579882800579071045e-01 -1.725042797625064850e-02 -6.608421355485916138e-02 1.414757072925567627e-01 2.422071248292922974e-01 -4.030747711658477783e-01 3.709878027439117432e-01 -7.988791912794113159e-02 2.432120144367218018e-01 -3.760287165641784668e-02 -1.083037704229354858e-01 -1.125906929373741150e-01 7.229647785425186157e-02 -1.835351139307022095e-01 2.455546855926513672e-01 5.243504047393798828e-02 -7.289387867785990238e-04 8.265500888228416443e-03 -3.429603204131126404e-02 -2.006861716508865356e-01 2.457783371210098267e-01 -2.231345698237419128e-02 -1.380242109298706055e-01 1.169688031077384949e-01 -2.651257514953613281e-01 -1.357310563325881958e-01 -1.048781350255012512e-01 1.694888621568679810e-01
-3.601863086223602295e-01 -9.010829031467437744e-02 -1.403911113739013672e-01 1.105277761816978455e-01 -1.212198734283447266e-01 -3.166629076004028320e-01 -1.980104744434356689e-01 -7.847975939512252808e-03 -1.312850415706634521e-01 5.654014647006988525e-02 2.339123934507369995e-01 2.115457952022552490e-01 2.207557260990142822e-01 -8.109609782695770264e-02 -5.151277408003807068e-02 -2.239494584500789642e-02 -1.878090761601924896e-02 -2.562577724456787109e-01 2.823108732700347900e-01 1.974023580551147461e-01 3.367967605590820312e-01 -2.314198315143585205e-01 -1.347300261259078979e-01 -2.984615042805671692e-02 2.310785930603742599e-03 -1.906543597579002380e-02 4.048959538340568542e-02 2.279952019453048706e-01 2.178242504596710205e-01 6.010140851140022278e-02 -1.337536722421646118e-01 6.292163580656051636e-02
-4.477970302104949951e-02 -5.687493830919265747e-02 9.529328905045986176e-03 -1.315333414822816849e-02 -9.389553219079971313e-02 4.532117396593093872e-02 1.020565927028656006e-01 1.216221693903207779e-02 -1.407123059034347534e-01 -7.527518272399902344e-02 4.262619912624359131e-01 -1.151004731655120850e-01 -2.355699241161346436e-01 -1.466526687145233154e-01 -2.816638052463531494e-01 -1.350387036800384521e-01 1.227936670184135437e-01 -1.611223816871643066e-01 3.869326412677764893e-01 -8.688630163669586182e-02 3.785933852195739746e-01 1.103756483644247055e-02 3.366244211792945862e-02 1.537048667669296265e-01 -1.966747790575027466e-01 -3.807494789361953735e-02 -2.571520805358886719e-01 2.288174033164978027e-01 9.052265435457229614e-02 -1.558078974485397339e-01 -1.344461292028427124e-01 4.898019134998321533e-02
6.673369556665420532e-02 1.690645217895507812e-01 -2.228820025920867920e-01 3.505498170852661133e-01 -4.932487010955810547e-02 -1.244563013315200806e-01 -7.460669428110122681e-02 2.915148735046386719e-01 6.646314263343811035e-02 -2.783951759338378906e-01 3.858533501625061035e-01 -1.847146451473236084e-01 -3.637909889221191406e-02 -7.144653797149658203e-02 -1.603074222803115845e-01 1.722189225256443024e-02 3.370087742805480957e-01 -2.452193573117256165e-02 1.107870414853096008e-01 8.075902611017227173e-02 -9.496033191680908203e-02 4.807834699749946594e-02 2.099751383066177368e-01 -1.062533929944038391e-01 2.179359346628189087e-01 -9.002179652452468872e-02 -1.068345606327056885e-01 5.891687795519828796e-02 -3.466585278511047363e-02 -1.672337204217910767e-01 -9.394270926713943481e-02 2.835965156555175781e-01
2.016814798116683960e-01 1.135305687785148621e-01 -1.846096068620681763e-01 -6.829123944044113159e-02 -1.821418106555938721e-01 -2.069255113601684570e-01 -1.978928446769714355e-01 2.372457832098007202e-01 -1.969158329302445054e-04 -1.484529227018356323e-01 2.932297289371490479e-01 3.975893184542655945e-02 -2.726421654224395752e-01 1.312651634216308594e-01 9.152412414550781250e-02 -3.775227069854736328e-02 3.276571631431579590e-01 -1.918875277042388916e-01 8.220526576042175293e-02 3.089454472064971924e-01 -2.542589791119098663e-02 -2.060075849294662476e-01 -2.661881037056446075e-02 -8.072973787784576416e-02 -1.109896823763847351e-01 -9.344672411680221558e-02 -3.129518330097198486e-01 2.941293641924858093e-02 2.104023694992065430e-01 -1.573710292577743530e-01 -1.979018747806549072e-01 -2.301563136279582977e-02
-1.298774778842926025e-01 -7.941161096096038818e-02 9.479174762964248657e-02 -3.462294489145278931e-02 -7.257509231567382812e-02 -1.037486270070075989e-01 -6.505542993545532227e-02 3.024774789810180664e-01 -2.259799838066101074e-01 -1.366357654333114624e-01 2.864309549331665039e-01 -2.455552853643894196e-02 -2.549601718783378601e-02 1.880181282758712769e-01 -9.422610513865947723e-03 -2.390111237764358521e-01 -1.473546475172042847e-01 1.757960021495819092e-01 2.292979806661605835e-01 1.751058846712112427e-01 2.334993332624435425e-01 3.168029710650444031e-02 2.027084492146968842e-02 -6.928467750549316406e-02 1.727966368198394775e-01 -1.275932639837265015e-01 -3.711873888969421387e-01 2.631098628044128418e-01 3.582607805728912354e-01 -2.506610006093978882e-02 4.316633194684982300e-02 -1.694272607564926147e-01
1.346746534109115601e-01 -4.875311627984046936e-02 1.573737263679504395e-01 8.549764007329940796e-02 -8.543075993657112122e-03 8.850889652967453003e-02 2.602149546146392822e-02 2.429906576871871948e-01 -1.526669561862945557e-01 -1.119235455989837646e-01 4.833244979381561279e-01 -2.050990760326385498e-01 -2.973012924194335938e-01 -1.875523477792739868e-01 -1.389991044998168945e-01 -1.550276577472686768e-01 -2.526861429214477539e-01 2.832947671413421631e-02 5.813589319586753845e-02 3.988868370652198792e-02 7.995373755693435669e-02 7.104490697383880615e-02 1.098574772477149963e-01 1.326336413621902466e-01 -1.856802105903625488e-01 -1.703101992607116699e-01 -2.662786841392517090e-01 1.460238546133041382e-01 3.619595170021057129e-01 -3.139363601803779602e-02 -2.237292006611824036e-02 -4.925253242254257202e-02
8.375051617622375488e-02 -9.351536631584167480e-02 -1.858025938272476196e-01 5.096766352653503418e-02 -2.345517724752426147e-01 2.320569753646850586e-01 1.860104687511920929e-02 1.173728406429290771e-01 3.432214632630348206e-02 -2.154239453375339508e-02 3.074913918972015381e-01 1.849380284547805786e-01 6.431754678487777710e-02 -1.307119578123092651e-01 -1.944616883993148804e-01 -3.482338739559054375e-03 1.659970264881849289e-03 -1.513361185789108276e-01 -1.523847877979278564e-01 -1.304846107959747314e-01 1.859918534755706787e-01 -8.394011110067367554e-02 -1.268903613090515137e-01 -3.230269253253936768e-01 -3.193001821637153625e-02 -1.661482900381088257e-01 -6.532739102840423584e-02 5.273824334144592285e-01 1.369970738887786865e-01 -1.312043610960245132e-02 -2.305549085140228271e-01 1.622598618268966675e-01
-1.008639708161354065e-01 -1.257509291172027588e-01 9.900100529193878174e-02 -7.576180994510650635e-02 3.009305298328399658e-01 1.659514964558184147e-03 -3.846831992268562317e-02 -2.737290412187576294e-02 7.781827449798583984e-02 3.042427124455571175e-03 5.408861637115478516e-01 7.903309911489486694e-02 -2.182911187410354614e-01 -6.536649912595748901e-02 -2.965049743652343750e-01 -4.739264398813247681e-02 4.787818528711795807e-03 -1.607321798801422119e-01 2.115958034992218018e-01 -4.648106545209884644e-02 8.650787174701690674e-02 -2.324236482381820679e-01 -1.352082937955856323e-01 2.587177045643329620e-02 8.882372081279754639e-02 9.072528220713138580e-03 -1.638241261243820190e-01 3.484607040882110596e-01 2.773342095315456390e-02 1.672967374324798584e-01 -1.980888694524765015e-01 -2.030993103981018066e-01
-2.225054204463958740e-01 -4.964892566204071045e-02 -1.174618676304817200e-01 7.348407804965972900e-02 3.327670991420745850e-01 -9.787010401487350464e-02 -2.898558676242828369e-01 1.961411237716674805e-01 1.176877394318580627e-01 -3.938660770654678345e-02 3.699207305908203125e-01 1.264059841632843018e-01 -9.109307080507278442e-02 1.374181658029556274e-01 -8.666763454675674438e-02 -1.266026496887207031e-01 1.046964991837739944e-02 -1.675486266613006592e-01 3.333626389503479004e-01 -8.320154994726181030e-02 1.155756935477256775e-01 -8.821075409650802612e-02 -2.067495137453079224e-02 -3.387703746557235718e-02 6.008533015847206116e-02 -1.726207882165908813e-01 -3.164626359939575195e-01 3.564382791519165039e-01 -5.043289437890052795e-02 1.115288212895393372e-01 -1.493071466684341431e-01 -1.603480800986289978e-02
-6.535004079341888428e-02 -2.185490578413009644e-01 4.465244244784116745e-03 -2.136530727148056030e-01 2.837589085102081299e-01 2.433326393365859985e-01 -4.864954203367233276e-02 3.565701544284820557e-01 -1.436832696199417114e-01 -1.322106570005416870e-01 2.981905639171600342e-01 1.672396808862686157e-01 5.992727354168891907e-02 -4.825266450643539429e-02 -1.956678181886672974e-01 -1.992406137287616730e-02 2.273136517032980919e-03 -1.953893899917602539e-01 2.668592929840087891e-01 -9.422376751899719238e-02 1.829276829957962036e-01 1.592468470335006714e-01 1.434773206710815430e-01 -6.327912211418151855e-02 8.797989040613174438e-02 -6.696334481239318848e-02 -8.021494001150131226e-02 2.060344517230987549e-01 5.723401159048080444e-02 -2.274609059095382690e-01 -3.395033776760101318e-01 -1.932280510663986206e-02
1.380258947610855103e-01 1.131276786327362061e-01 2.133795320987701416e-01 -1.712972857058048248e-02 -3.978362306952476501e-02 2.789736092090606689e-01 -1.307595670223236084e-01 2.374915480613708496e-01 6.571786105632781982e-02 -3.745534121990203857e-01 3.688670098781585693e-01 -1.445920467376708984e-01 1.131580695509910583e-01 -2.408289462327957153e-01 -2.546148896217346191e-01 -1.130724772810935974e-01 8.206597715616226196e-02 1.262282431125640869e-01 1.324747055768966675e-01 1.182507947087287903e-01 -4.534517973661422729e-02 -1.769150644540786743e-01 -5.175486207008361816e-02 -6.694063544273376465e-02 -2.664988674223423004e-02 3.506656736135482788e-02 1.163853481411933899e-01 4.269179403781890869e-01 7.318903505802154541e-02 7.200172543525695801e-02 1.182151287794113159e-01 -4.945086315274238586e-02
2.157442569732666016e-01 -8.251918852329254150e-02 -1.958759278059005737e-01 2.813502550125122070e-01 -5.753410235047340393e-02 -2.971062436699867249e-02 -2.128334939479827881e-01 2.579552829265594482e-01 8.930602669715881348e-02 -9.203959256410598755e-02 2.687571644783020020e-01 -1.318447142839431763e-01 -1.311400383710861206e-01 -2.158216834068298340e-01 -1.428867280483245850e-01 -1.630025058984756470e-01 3.094813823699951172e-01 1.887718588113784790e-01 2.736446331255137920e-04 5.709973350167274475e-02 1.540764868259429932e-01 -2.914687246084213257e-02 -6.186861172318458557e-02 -9.581477195024490356e-02 2.704521417617797852e-01 -5.281086266040802002e-02 -1.537089347839355469e-01 4.347965121269226074e-01 -1.337579190731048584e-01 -1.208362728357315063e-01 -3.027407452464103699e-02 -4.445315152406692505e-02
-9.524808079004287720e-02 2.296019643545150757e-01 1.001392155885696411e-01 1.345482021570205688e-01 1.034421250224113464e-01 -3.480025231838226318e-01 -2.065075561404228210e-02 1.355623602867126465e-01 6.391218397766351700e-03 5.076600983738899231e-02 3.488829433917999268e-01 1.479255557060241699e-01 6.808914244174957275e-02 -1.099084168672561646e-01 -1.733572632074356079e-01 1.360147893428802490e-01 1.359349191188812256e-01 -2.656389176845550537e-01 1.526117324829101562e-01 2.554994821548461914e-01 1.126008033752441406e-01 1.955308914184570312e-01 -2.697009444236755371e-01 -2.567883115261793137e-03 -1.427114941179752350e-02 8.736527711153030396e-02 1.694511473178863525e-01 7.051456719636917114e-02 1.034577712416648865e-01 2.808863818645477295e-01 -3.354821205139160156e-01 -5.515028908848762512e-02
-2.295744121074676514e-01 -1.504033356904983521e-01 -1.119179837405681610e-02 4.414326846599578857e-01 -1.091789826750755310e-01 3.397388383746147156e-02 8.685526251792907715e-02 3.230059444904327393e-01 -2.445791848003864288e-03 1.075753867626190186e-01 9.644829481840133667e-02 5.496531352400779724e-02 2.236271835863590240e-02 -2.325665354728698730e-01 -3.394675850868225098e-01 -1.316221952438354492e-01 1.634495854377746582e-01 -2.385357320308685303e-01 3.253476321697235107e-01 5.417265743017196655e-02 7.639667391777038574e-02 2.161549590528011322e-02 -2.253257781267166138e-01 -2.698292434215545654e-01 5.509530752897262573e-02 -6.900963187217712402e-02 4.149341210722923279e-02 9.975472092628479004e-02 2.153394520282745361e-01 6.727614998817443848e-02 -1.987264119088649750e-02 2.523615956306457520e-02
2.826066873967647552e-02 -3.414843231439590454e-02 1.397948116064071655e-01 -1.048353761434555054e-01 8.055726438760757446e-02 -1.867215037345886230e-01 -2.058099657297134399e-01 9.406265616416931152e-02 1.414484977722167969e-01 2.226717188023030758e-04 5.999201536178588867e-01 -1.332878321409225464e-01 2.422235906124114990e-02 -7.841120660305023193e-02 -1.377713233232498169e-01 -2.874977290630340576e-01 -9.295574575662612915e-02 -1.200965195894241333e-01 2.651868462562561035e-01 4.998433589935302734e-02 1.468177437782287598e-01 -1.362084746360778809e-01 -1.380079686641693115e-01 3.006301820278167725e-01 1.534998416900634766e-01 5.891299620270729065e-02 -2.322938740253448486e-01 8.763548731803894043e-02 1.052582263946533203e-01 8.293068967759609222e-03 -1.533737778663635254e-01 1.138365920633077621e-02
2.344615608453750610e-01 -1.103904470801353455e-01 -2.576634287834167480e-01 5.253979563713073730e-02 -3.840556442737579346e-01 -8.155648410320281982e-02 1.281690150499343872e-01 3.780956938862800598e-02 -1.447365731000900269e-01 -1.814261078834533691e-01 5.690551400184631348e-01 8.073010295629501343e-02 -4.743253067135810852e-02 -2.029337547719478607e-02 -2.652012109756469727e-01 1.808905899524688721e-01 1.410607714205980301e-02 -1.009634509682655334e-01 8.687657862901687622e-02 -1.566560268402099609e-01 1.477287858724594116e-01 1.525461077690124512e-01 -6.836798787117004395e-02 1.116283833980560303e-01 3.411878272891044617e-02 9.786038845777511597e-02 -5.803305655717849731e-02 9.039434045553207397e-02 7.089142501354217529e-02 -1.999958157539367676e-01 -1.516233384609222412e-01 -8.221971988677978516e-02
1.758137494325637817e-01 -7.864382117986679077e-02 -3.042439222335815430e-01 -3.573285043239593506e-02 -2.173875719308853149e-01 5.841349065303802490e-02 -9.153605997562408447e-02 9.893878549337387085e-02 1.124352291226387024e-01 -4.295793175697326660e-02 4.158609211444854736e-01 1.557339280843734741e-01 -1.109030023217201233e-01 -3.522729873657226562e-01 -2.610217332839965820e-01 2.676027715206146240e-01 1.089814081788063049e-01 1.224506720900535583e-01 2.836112380027770996e-01 5.994735285639762878e-02 3.968692943453788757e-02 -1.485316753387451172e-01 1.023243591189384460e-01 1.601040065288543701e-01 -3.810416534543037415e-02 1.897300481796264648e-01 -2.528348863124847412e-01 1.476699858903884888e-01 1.012841463088989258e-01 -3.367489203810691833e-02 7.358569651842117310e-02 4.215770959854125977e-02
-1.776787340641021729e-01 -1.725637614727020264e-01 1.954202651977539062e-01 -3.983211703598499298e-03 9.502433985471725464e-02 -2.894442975521087646e-01 6.775239855051040649e-02 4.632754921913146973e-01 -1.128532886505126953e-01 -2.747391462326049805e-01 2.768748998641967773e-01 4.904426261782646179e-02 -2.259251773357391357e-01 -2.792373597621917725e-01 -9.513856843113899231e-03 -5.583279952406883240e-02 -3.905808925628662109e-02 1.560225039720535278e-01 2.633042335510253906e-01 1.551252007484436035e-01 1.273859590291976929e-01 4.609051719307899475e-02 1.640350371599197388e-01 -1.284440010786056519e-01 -5.595552921295166016e-02 -2.523540332913398743e-02 -1.409700065851211548e-01 3.260516375303268433e-02 2.687886357307434082e-01 -8.490920299664139748e-04 9.646711871027946472e-03 -1.041914895176887512e-01
1.848969459533691406e-01 -9.680885076522827148e-02 1.039463207125663757e-01 3.168532550334930420e-01 -1.096753925085067749e-01 2.109977789223194122e-02 1.939168572425842285e-01 2.956780493259429932e-01 1.977895200252532959e-01 1.929646544158458710e-02 3.452726006507873535e-01 3.795988857746124268e-01 3.499096259474754333e-02 -2.256714254617691040e-01 -1.529492586851119995e-01 -8.168176561594009399e-02 9.279986470937728882e-02 -1.365655660629272461e-02 -1.337841302156448364e-01 -1.311228424310684204e-01 1.626671105623245239e-01 4.424824565649032593e-02 -1.063324511051177979e-01 6.748764961957931519e-02 3.197766542434692383e-01 -2.046518772840499878e-02 -1.220969855785369873e-01 2.585304379463195801e-01 2.118370085954666138e-01 -5.707046017050743103e-02 -3.746327385306358337e-02 -2.432718500494956970e-02
4.884045198559761047e-02 2.417553812265396118e-01 -2.814284525811672211e-02 2.167722582817077637e-01 7.486269623041152954e-02 1.563581377267837524e-01 -1.390654742717742920e-01 4.267012774944305420e-01 -2.719278037548065186e-01 1.338314358144998550e-02 1.722407341003417969e-01 -1.390185207128524780e-02 4.515344277024269104e-02 1.608084887266159058e-01 -3.362856339663267136e-03 -3.065419197082519531e-01 3.276312947273254395e-01 -1.184586212038993835e-01 2.863032221794128418e-01 2.366247475147247314e-01 1.290680617094039917e-01 4.686344764195382595e-04 -1.567062288522720337e-01 -8.566465228796005249e-02 -2.079355716705322266e-01 -2.326511032879352570e-02 -2.055730223655700684e-01 1.500327438116073608e-01 7.387320697307586670e-02 -4.515270888805389404e-02 -1.006264612078666687e-01 4.560535016935318708e-04
4.068015608936548233e-03 -4.449586942791938782e-02 1.536145955324172974e-01 2.247083038091659546e-01 3.243605419993400574e-02 -6.032888591289520264e-02 -4.323438182473182678e-02 2.569610178470611572e-01 -1.727894321084022522e-02 -4.093357622623443604e-01 5.224432945251464844e-01 9.482326358556747437e-02 -1.116158161312341690e-02 -6.759510934352874756e-02 1.082045137882232666e-01 -2.871046960353851318e-01 1.143879741430282593e-01 -3.160951435565948486e-01 1.767598688602447510e-01 -1.643857508897781372e-01 -1.717962324619293213e-02 -1.903928071260452271e-02 -2.379158698022365570e-02 -3.271591290831565857e-02 1.036217212677001953e-01 1.519208550453186035e-01 3.752814605832099915e-02 8.133333176374435425e-02 5.772105604410171509e-02 -1.845338195562362671e-01 -1.572416871786117554e-01 1.587041914463043213e-01
2.429337501525878906e-01 -2.179380059242248535e-01 -1.068029105663299561e-01 -4.554346948862075806e-02 -4.182460531592369080e-02 1.925557106733322144e-01 -1.057102438062429428e-02 2.826839387416839600e-01 -7.902213186025619507e-02 -3.859103471040725708e-02 3.558757901191711426e-01 -2.480202727019786835e-02 2.141015380620956421e-01 4.776090011000633240e-02 -2.306040823459625244e-01 3.392918407917022705e-01 1.117839589715003967e-01 -1.443372666835784912e-01 7.886868715286254883e-02 2.367790974676609039e-02 1.475189230404794216e-03 -8.559010922908782959e-02 -1.406102478504180908e-01 -2.796603180468082428e-02 -1.684516221284866333e-01 -2.298480868339538574e-01 9.142720699310302734e-02 3.208440244197845459e-01 -7.904940098524093628e-02 -2.581550180912017822e-01 -2.698944211006164551e-01 -5.923954769968986511e-02
-9.454924613237380981e-02 4.414884001016616821e-02 9.235730022192001343e-02 3.436543047428131104e-01 8.837107568979263306e-02 -1.857358366250991821e-01 -4.563926905393600464e-02 3.432435393333435059e-01 1.293210983276367188e-01 -2.431469112634658813e-01 1.905414760112762451e-01 -7.538046687841415405e-02 6.494578719139099121e-02 -1.194961369037628174e-01 5.092869699001312256e-02 -2.355294078588485718e-01 1.845075041055679321e-01 -1.811900585889816284e-01 9.207203239202499390e-02 2.994049573317170143e-04 1.553582549095153809e-01 1.284255683422088623e-01 1.532548516988754272e-01 -2.651126086711883545e-01 3.245081007480621338e-01 -1.099698171019554138e-01 -1.053819358348846436e-01 3.493803441524505615e-01 2.146528102457523346e-02 -1.807700395584106445e-01 -8.046933263540267944e-02 7.709068804979324341e-02
1.790419071912765503e-01 -7.759580016136169434e-02 -1.214129552245140076e-01 1.333792209625244141e-01 -4.403718709945678711e-01 -1.687998324632644653e-01 1.330090407282114029e-02 1.276887804269790649e-01 -3.999423608183860779e-02 -2.017838507890701294e-01 3.004513382911682129e-01 -3.770844638347625732e-01 1.586367934942245483e-01 -3.033342063426971436e-01 -2.035005241632461548e-01 -1.082970853894948959e-02 1.173813417553901672e-01 -1.323890499770641327e-02 1.543048173189163208e-01 1.427155584096908569e-01 1.288812905550003052e-01 -4.139542207121849060e-02 -6.253302842378616333e-02 -1.406918466091156006e-01 -1.659908145666122437e-01 1.866553574800491333e-01 9.707244485616683960e-02 2.290039062500000000e-01 3.221832588315010071e-02 -1.618347465991973877e-01 2.526954188942909241e-02 -6.867922842502593994e-02
-1.344785988330841064e-01 1.657350920140743256e-02 8.560544252395629883e-02 1.364800482988357544e-01 7.750246673822402954e-02 -1.923974007368087769e-01 -2.299047410488128662e-01 3.128924667835235596e-01 -1.518955379724502563e-01 6.989495456218719482e-02 2.292078882455825806e-01 -7.280238717794418335e-02 3.413746654987335205e-01 -2.729193866252899170e-01 -1.986014693975448608e-01 8.832468092441558838e-02 4.651341587305068970e-02 -1.690649986267089844e-01 2.562105655670166016e-01 1.867464184761047363e-01 -2.125597894191741943e-01 2.053038477897644043e-01 -2.119004540145397186e-02 -2.160021811723709106e-01 1.624161303043365479e-01 7.593319565057754517e-02 -1.863810718059539795e-01 1.820973157882690430e-01 2.194195240736007690e-01 -3.681864961981773376e-02 -1.357269585132598877e-01 6.464164704084396362e-02
-1.575156599283218384e-01 4.872498102486133575e-03 1.959663182497024536e-01 -4.775073006749153137e-02 5.707871913909912109e-02 1.192120611667633057e-01 -7.328972220420837402e-02 2.450891025364398956e-02 3.362921178340911865e-01 -3.539329767227172852e-02 3.844339847564697266e-01 -1.009229943156242371e-01 -3.683288395404815674e-02 -1.817666180431842804e-02 -2.345301955938339233e-01 -9.708210825920104980e-02 4.393735155463218689e-02 -3.062447905540466309e-01 1.717717200517654419e-01 7.007442414760589600e-02 2.341763079166412354e-01 -1.287168860435485840e-01 -1.053053326904773712e-02 -1.569370925426483154e-01 1.359214335680007935e-01 4.111423790454864502e-01 -3.641444742679595947e-01 1.085185036063194275e-01 6.537853181362152100e-02 -4.446411877870559692e-02 8.623069524765014648e-02 2.734821662306785583e-02
7.130968570709228516e-02 -1.399888843297958374e-01 -5.049887299537658691e-02 2.725546658039093018e-01 -1.188039705157279968e-01 -1.494793146848678589e-01 -1.132100969552993774e-01 2.233913540840148926e-01 8.245154470205307007e-02 -3.283903598785400391e-01 3.531871140003204346e-01 2.182045206427574158e-02 -1.767807155847549438e-01 -2.383056581020355225e-01 -1.909392327070236206e-01 2.308407425880432129e-02 2.209220454096794128e-02 3.324576318264007568e-01 -8.176698535680770874e-02 1.222749352455139160e-01 2.028464823961257935e-01 -7.047650963068008423e-02 -2.534914389252662659e-02 2.017056196928024292e-02 1.409883350133895874e-01 -1.604784876108169556e-01 -1.267986297607421875e-01 3.998239338397979736e-01 -1.732059568166732788e-01 3.583207959309220314e-03 3.590691834688186646e-02 4.158016666769981384e-02
1.880295276641845703e-01 -4.826402664184570312e-02 9.067169576883316040e-02 2.336335033178329468e-01 -9.647183865308761597e-02 -1.671661138534545898e-01 -6.616094708442687988e-02 2.598240077495574951e-01 8.229552954435348511e-02 -2.606542408466339111e-01 3.564308285713195801e-01 1.589638926088809967e-02 -6.819570809602737427e-02 -1.993213742971420288e-01 -1.411540657281875610e-01 -1.585767865180969238e-01 1.043327301740646362e-01 2.975935935974121094e-01 -1.168922930955886841e-01 4.732079431414604187e-02 1.145770177245140076e-01 -2.169910073280334473e-01 6.216787267476320267e-03 4.429261386394500732e-02 1.479644030332565308e-01 -2.088341265916824341e-01 -2.093578130006790161e-01 4.147964715957641602e-01 -5.121289938688278198e-02 -1.788158565759658813e-01 -4.821291938424110413e-02 5.508849397301673889e-02
-2.359868213534355164e-02 -3.614025935530662537e-02 1.113590896129608154e-01 3.547644242644309998e-02 8.777703344821929932e-02 -3.336169198155403137e-02 -1.428095251321792603e-01 1.744143366813659668e-01 -4.693995416164398193e-01 -3.897700831294059753e-02 2.500674128532409668e-01 1.392578780651092529e-01 1.341439783573150635e-01 1.659399569034576416e-01 -1.826490461826324463e-01 5.163485556840896606e-02 2.422428727149963379e-01 -3.036765009164810181e-02 1.470218151807785034e-01 1.051086559891700745e-01 3.770542442798614502e-01 -1.360637098550796509e-01 -2.413212507963180542e-01 -3.640704974532127380e-02 -3.701196610927581787e-02 1.749817281961441040e-02 -3.148685693740844727e-01 2.729392349720001221e-01 1.145789101719856262e-01 -3.245414793491363525e-02 1.893825829029083252e-01 4.040428623557090759e-02
-1.776708364486694336e-01 1.855983287096023560e-01 4.508910700678825378e-02 1.604738235473632812e-01 -2.003804445266723633e-01 -5.951852723956108093e-02 -2.496330589056015015e-01 1.271183639764785767e-01 -5.708782002329826355e-02 2.165699936449527740e-02 2.696574032306671143e-01 -9.062015265226364136e-02 1.276247948408126831e-01 -4.821101427078247070e-01 -7.136466354131698608e-02 -1.967734545469284058e-01 1.031766384840011597e-01 2.932896651327610016e-02 -9.137938916683197021e-02 1.781413108110427856e-01 1.196275353431701660e-01 2.141359150409698486e-01 7.051823288202285767e-02 -1.352405548095703125e-01 1.327683031558990479e-01 1.333801001310348511e-01 -1.147633269429206848e-01 4.058665931224822998e-01 8.631910383701324463e-02 7.743617892265319824e-02 -8.389601856470108032e-02 -1.949998140335083008e-01
-1.093921586871147156e-01 -2.189693972468376160e-02 -2.672476172447204590e-01 -6.199291720986366272e-02 2.915081977844238281e-01 7.149052689783275127e-04 -3.398914337158203125e-01 2.326450943946838379e-01 1.082294732332229614e-01 3.141850233078002930e-02 4.567742049694061279e-01 -9.215012937784194946e-02 -1.250034868717193604e-01 -4.582667723298072815e-02 -5.323157459497451782e-02 -1.655996441841125488e-01 4.426195286214351654e-03 -2.185012996196746826e-01 1.920454353094100952e-01 7.680346723645925522e-03 1.969351917505264282e-01 -1.531947106122970581e-01 1.029205769300460815e-01 4.634859785437583923e-02 3.146098926663398743e-02 -1.308331172913312912e-02 -2.996552586555480957e-01 2.669242620468139648e-01 6.696404516696929932e-02 2.048909813165664673e-01 5.925638228654861450e-02 8.927397429943084717e-02
-1.757236123085021973e-01 -8.749623596668243408e-02 -4.705096036195755005e-02 1.431431323289871216e-01 2.081958577036857605e-02 -3.385179042816162109e-01 -9.384748339653015137e-02 6.287467479705810547e-02 1.264408826828002930e-01 -1.539684534072875977e-01 4.159971177577972412e-01 -1.815088689327239990e-01 2.336686104536056519e-02 -3.660561144351959229e-02 1.119117289781570435e-01 4.573964700102806091e-02 2.593249976634979248e-01 -2.083771675825119019e-01 3.274585902690887451e-01 2.547255754470825195e-01 1.228586360812187195e-01 -1.864573508501052856e-01 -1.338598281145095825e-01 -5.829047784209251404e-02 2.650571614503860474e-02 -1.306636184453964233e-01 -2.952401041984558105e-01 1.912087649106979370e-01 -7.830718532204627991e-03 1.023448109626770020e-01 1.604334414005279541e-01 1.305347979068756104e-01
-1.215399354696273804e-01 -6.856773793697357178e-02 -5.595587193965911865e-02 4.062823578715324402e-02 -5.122924689203500748e-03 2.436531186103820801e-01 -2.859122753143310547e-01 2.404614239931106567e-01 -1.130920052528381348e-01 -5.193673539906740189e-03 4.359270632266998291e-01 -5.992761626839637756e-02 -8.967583067715167999e-03 -2.282472401857376099e-01 -2.430258542299270630e-01 2.148072421550750732e-02 2.680307328701019287e-01 -3.500036001205444336e-01 -3.919386491179466248e-02 2.058591097593307495e-01 -2.322879284620285034e-01 2.305766642093658447e-01 -7.674278318881988525e-02 -1.207357421517372131e-01 1.521580070257186890e-01 6.521259248256683350e-02 -1.825592368841171265e-01 9.686986356973648071e-02 8.449753373861312866e-02 3.262872993946075439e-02 -3.412220685277134180e-04 -1.203149184584617615e-01
-2.244271934032440186e-01 -3.046400658786296844e-02 -6.318148225545883179e-02 2.126867473125457764e-01 4.533938318490982056e-02 -2.037570327520370483e-01 -3.271077275276184082e-01 7.724153250455856323e-02 1.194785311818122864e-01 -2.467108219861984253e-01 1.280278861522674561e-01 1.614562869071960449e-01 1.146111711859703064e-01 -2.357689291238784790e-01 -1.074593663215637207e-01 3.164753913879394531e-01 -1.726376451551914215e-02 -1.538636237382888794e-01 2.454020977020263672e-01 2.227546572685241699e-01 2.354181259870529175e-01 -1.732681877911090851e-02 -4.025206267833709717e-01 -1.296467036008834839e-01 -1.271851062774658203e-01 -1.106871739029884338e-01 -1.293580234050750732e-01 -3.651187941431999207e-02 -5.982851237058639526e-02 -1.516983211040496826e-01 4.326527565717697144e-02 -3.982508182525634766e-02
-6.569645553827285767e-02 2.277999371290206909e-01 3.825192898511886597e-02 -9.817059338092803955e-02 9.714640676975250244e-02 -1.898327618837356567e-01 -5.612309277057647705e-02 3.857858180999755859e-01 1.105995476245880127e-01 -2.438242360949516296e-02 3.236111402511596680e-01 8.879269659519195557e-02 -1.100376527756452560e-02 2.120912671089172363e-01 -7.954692840576171875e-02 -1.884567886590957642e-01 -1.722127385437488556e-02 -1.348282098770141602e-01 -4.751644283533096313e-02 2.985973358154296875e-01 2.589586377143859863e-01 2.953902631998062134e-02 -9.922088682651519775e-02 -1.900904923677444458e-01 1.385886967182159424e-01 -1.299311071634292603e-01 -2.045132070779800415e-01 2.609024643898010254e-01 1.282754391431808472e-01 1.970940679311752319e-01 -2.925105020403862000e-02 -3.113002777099609375e-01
9.672001004219055176e-02 1.149646043777465820e-01 -1.891964301466941833e-02 2.541077136993408203e-01 -5.549852177500724792e-02 -2.625927515327930450e-02 1.151283830404281616e-01 3.693908751010894775e-01 1.096967533230781555e-01 2.450578287243843079e-02 2.754699885845184326e-01 4.404504299163818359e-01 -1.648662984371185303e-01 -2.258076816797256470e-01 -2.511618733406066895e-01 6.879962980747222900e-02 2.145402580499649048e-01 -1.813473403453826904e-01 -1.236668825149536133e-01 6.561479717493057251e-02 2.132561504840850830e-01 3.662975132465362549e-02 -1.703612506389617920e-01 -7.077599316835403442e-02 1.251631528139114380e-01 -3.328644111752510071e-02 1.867202818393707275e-01 2.533376514911651611e-01 -6.975208967924118042e-02 -9.529808163642883301e-02 -1.462687104940414429e-01 8.827469428069889545e-04
1.808867901563644409e-01 -6.332419812679290771e-02 -4.765105992555618286e-02 1.336678564548492432e-01 1.276768893003463745e-01 -1.473486125469207764e-01 -2.814088761806488037e-01 -5.269569158554077148e-02 -3.220890089869499207e-02 -2.062131464481353760e-01 5.874562859535217285e-01 -7.735904306173324585e-02 9.957150369882583618e-02 3.856142610311508179e-02 -1.482904255390167236e-01 9.117756038904190063e-02 -2.057585716247558594e-01 8.916150778532028198e-02 2.011384665966033936e-01 6.270705163478851318e-02 1.475355625152587891e-01 -1.526390165090560913e-01 -2.231784909963607788e-01 1.546133216470479965e-02 -1.533650755882263184e-01 2.431283295154571533e-01 -1.562824100255966187e-01 8.846633881330490112e-02 1.693985760211944580e-01 2.710607461631298065e-02 -1.732231676578521729e-02 2.288979142904281616e-01
1.454204171895980835e-01 -1.275189518928527832e-01 -2.741400897502899170e-01 5.760320648550987244e-02 -2.301971316337585449e-01 -2.936047129333019257e-02 -2.053977176547050476e-02 1.042215004563331604e-01 1.568771600723266602e-01 -9.811545908451080322e-02 4.079855084419250488e-01 2.531437873840332031e-01 -1.392144560813903809e-01 -2.929891645908355713e-01 -1.601301431655883789e-01 2.020091563463211060e-01 -3.761088848114013672e-02 1.110755801200866699e-01 4.179762899875640869e-01 1.371544897556304932e-01 1.840680837631225586e-02 -7.744631171226501465e-02 6.622099131345748901e-02 1.920459866523742676e-01 -1.246120557188987732e-01 2.132876217365264893e-02 -6.375946849584579468e-02 1.641083806753158569e-01 7.354962080717086792e-02 -2.654881477355957031e-01 6.102498248219490051e-02 3.273415192961692810e-02
8.674064278602600098e-02 1.161597520112991333e-01 -1.724662780761718750e-01 1.072667166590690613e-02 6.904098391532897949e-02 1.075989753007888794e-01 5.937811359763145447e-02 5.049917101860046387e-01 1.722860187292098999e-01 -1.000017044134438038e-03 1.650379747152328491e-01 4.631242901086807251e-02 2.427541166543960571e-01 -1.308917552232742310e-01 1.735956966876983643e-01 2.949560284614562988e-01 1.284379363059997559e-01 -7.253172248601913452e-02 1.198283284902572632e-01 6.381310522556304932e-02 3.874587416648864746e-01 9.610275924205780029e-02 -2.787832617759704590e-01 1.245392486453056335e-01 2.252588747069239616e-03 2.150059938430786133e-01 -2.190202921628952026e-01 6.429067999124526978e-02 9.607613086700439453e-02 -2.496038377285003662e-02 3.257717564702033997e-02 1.412274986505508423e-01
1.996884644031524658e-01 1.587535738945007324e-01 -2.211954444646835327e-02 6.232286989688873291e-02 -6.009948626160621643e-02 2.066603600978851318e-01 1.775060407817363739e-02 1.660099178552627563e-01 -4.823321104049682617e-02 -3.023926019668579102e-01 2.439090758562088013e-01 -1.338358968496322632e-01 1.907852739095687866e-01 -2.987830638885498047e-01 -4.495704472064971924e-01 -6.988034397363662720e-02 -1.551945880055427551e-02 3.835989534854888916e-02 2.237737625837326050e-01 2.134557813405990601e-01 -8.989886194467544556e-02 -2.418714612722396851e-01 -2.992438673973083496e-01 -4.580327123403549194e-02 -6.735321134328842163e-02 8.367091417312622070e-03 4.098711907863616943e-02 2.579752504825592041e-01 9.532073140144348145e-02 -6.170413270592689514e-02 -9.356833249330520630e-02 4.949563741683959961e-02
-1.571629047393798828e-01 -1.098441705107688904e-01 1.612655520439147949e-01 8.557520806789398193e-02 2.197932451963424683e-03 -3.546887636184692383e-02 -2.314357757568359375e-01 2.255171835422515869e-01 1.714206486940383911e-01 -3.422821164131164551e-01 -5.471576377749443054e-02 2.387255579233169556e-01 6.094651296734809875e-02 -2.726679146289825439e-01 -3.288549482822418213e-01 6.280577927827835083e-02 8.462586998939514160e-02 -8.135874569416046143e-02 9.088873863220214844e-02 8.358448743820190430e-03 4.840990900993347168e-02 1.351401656866073608e-01 -4.747035205364227295e-01 -3.796745091676712036e-02 -7.415043562650680542e-02 -8.882568776607513428e-02 -1.310349106788635254e-01 3.301741480827331543e-01 -5.394558608531951904e-02 8.482585102319717407e-02 -6.170476227998733521e-02 -6.748024374246597290e-02
3.664830923080444336e-01 -2.064652889966964722e-01 -2.972613871097564697e-01 1.339177638292312622e-01 -3.511210083961486816e-01 -2.886959724128246307e-02 -1.155542060732841492e-01 1.657325476408004761e-01 1.119950562715530396e-01 -1.640113294124603271e-01 3.149566352367401123e-01 4.006772488355636597e-02 -4.102499410510063171e-02 -1.658974289894104004e-01 -2.032301425933837891e-01 9.280618280172348022e-02 1.499573886394500732e-01 2.061046510934829712e-01 3.461276888847351074e-01 8.743325620889663696e-02 3.316741064190864563e-02 1.160170212388038635e-01 -5.413338541984558105e-02 1.824967861175537109e-01 6.969349086284637451e-02 -8.258966356515884399e-02 -2.098594158887863159e-01 1.220723092555999756e-01 7.549258321523666382e-02 -9.968779236078262329e-02 -6.343673914670944214e-03 5.430908128619194031e-02
-1.899422332644462585e-02 -6.589584052562713623e-02 1.795992255210876465e-02 2.487317658960819244e-02 -9.727635979652404785e-02 1.442480459809303284e-02 -9.610938839614391327e-03 1.369200497865676880e-01 -5.106186121702194214e-02 -3.863523602485656738e-01 1.358929425477981567e-01 7.871512323617935181e-02 2.786436378955841064e-01 1.768292933702468872e-01 -1.036821305751800537e-01 8.056683838367462158e-02 1.934870891273021698e-02 -3.831372857093811035e-01 2.652743458747863770e-01 2.133204936981201172e-01 6.672829389572143555e-02 -2.375247925519943237e-01 -8.888568729162216187e-03 1.473070085048675537e-01 4.406999051570892334e-02 -2.224413305521011353e-01 -2.571919858455657959e-01 1.645727306604385376e-01 2.291066795587539673e-01 -1.463624686002731323e-01 -2.986235618591308594e-01 9.858725219964981079e-02
7.604682445526123047e-02 -2.812330983579158783e-02 9.053866565227508545e-02 2.452048212289810181e-01 4.325113445520401001e-02 2.532069683074951172e-01 2.415761910378932953e-02 2.979421019554138184e-01 1.869683712720870972e-01 -2.617703378200531006e-01 2.291313260793685913e-01 -4.024829715490341187e-02 -1.169108226895332336e-01 -7.952215522527694702e-02 -4.448139071464538574e-01 -1.397985313087701797e-02 1.910371333360671997e-01 -7.339621894061565399e-03 2.679596096277236938e-02 -1.233466994017362595e-02 2.394183576107025146e-01 -1.038090661168098450e-01 8.576572686433792114e-02 -1.417304426431655884e-01 7.436235249042510986e-02 4.492202773690223694e-02 2.899340353906154633e-02 4.359358549118041992e-01 -1.839326918125152588e-01 -1.042505800724029541e-01 -3.328766673803329468e-02 1.300812214612960815e-01
3.069097697734832764e-01 -6.829916499555110931e-03 -2.476398944854736328e-01 2.992041110992431641e-01 -2.737267315387725830e-01 5.188211426138877869e-02 -2.025438845157623291e-01 2.102455645799636841e-01 1.929277032613754272e-01 -5.790082365274429321e-02 2.250893861055374146e-01 9.356388449668884277e-02 -8.478418737649917603e-02 -2.515652477741241455e-01 -1.395414620637893677e-01 9.395581483840942383e-02 1.343934610486030579e-02 1.088050752878189087e-01 3.504292368888854980e-01 6.828149314969778061e-03 1.077192723751068115e-01 1.462663263082504272e-01 2.621790207922458649e-02 1.881499290466308594e-01 1.198467239737510681e-01 -4.209867864847183228e-02 -1.994086354970932007e-01 1.888392716646194458e-01 -2.742949500679969788e-02 3.618210926651954651e-02 1.567263007164001465e-01 2.667663395404815674e-01
3.065896630287170410e-01 1.773581467568874359e-02 -3.225812315940856934e-01 1.840541809797286987e-01 -7.024564594030380249e-02 -4.823221266269683838e-02 -9.749761223793029785e-02 1.448342204093933105e-01 2.420609891414642334e-01 -1.138794198632240295e-01 2.863653302192687988e-01 1.009668186306953430e-01 -8.072350919246673584e-02 -1.088613122701644897e-01 -1.493396908044815063e-01 7.279735803604125977e-02 1.688812375068664551e-01 -2.008608579635620117e-01 1.555679440498352051e-01 -6.857702136039733887e-02 2.166445851325988770e-01 5.431489646434783936e-02 1.874189078807830811e-01 3.996288776397705078e-01 -3.997360542416572571e-02 2.680964395403862000e-02 2.037829160690307617e-01 2.370827198028564453e-01 2.554114460945129395e-01 -5.157383158802986145e-03 9.076091647148132324e-02 6.514482945203781128e-02
2.925235405564308167e-02 -2.002249509096145630e-01 1.354776322841644287e-01 -2.329271472990512848e-02 -1.222089529037475586e-01 -1.641375757753849030e-02 6.185078620910644531e-02 2.083684206008911133e-01 -6.799659132957458496e-02 -1.345993429422378540e-01 3.354193866252899170e-01 -1.891814731061458588e-02 2.762912213802337646e-01 -3.501166701316833496e-01 -1.620707362890243530e-01 1.752526015043258667e-01 4.396714642643928528e-02 -3.307991847395896912e-02 1.703211814165115356e-01 -4.531750455498695374e-02 1.299375146627426147e-01 6.441786885261535645e-02 -2.400197833776473999e-01 5.946255289018154144e-03 -1.829133927822113037e-02 1.955419592559337616e-02 1.989705562591552734e-01 4.824295341968536377e-01 -1.732213199138641357e-01 -1.553515046834945679e-01 7.905035465955734253e-02 -2.000124454498291016e-01
-1.700997799634933472e-01 5.978197604417800903e-02 1.440160125494003296e-01 1.248596906661987305e-01 1.335677504539489746e-01 -1.469246149063110352e-01 4.303625226020812988e-02 -9.959127753973007202e-02 9.057967364788055420e-02 -4.839598387479782104e-02 4.800224602222442627e-01 1.279008686542510986e-01 -2.338331043720245361e-01 -4.432811588048934937e-02 -3.429363667964935303e-01 2.139639807865023613e-03 7.027011364698410034e-02 -2.074982374906539917e-01 7.459206134080886841e-02 -1.624370180070400238e-02 -2.332351915538311005e-02 -2.168805897235870361e-01 -3.054162301123142242e-02 3.076162040233612061e-01 -6.547718658111989498e-04 -9.153194725513458252e-02 -3.549109697341918945e-01 3.126648366451263428e-01 -1.196131575852632523e-02 -2.263673953711986542e-02 -1.364885121583938599e-01 6.076538935303688049e-03
1.214398071169853210e-01 7.555850595235824585e-02 2.261114493012428284e-02 2.797160148620605469e-01 7.901874929666519165e-02 2.021883130073547363e-01 -1.339509896934032440e-02 4.199791848659515381e-01 6.107221543788909912e-02 -7.329340279102325439e-02 1.170123293995857239e-01 2.258104085922241211e-01 1.945523731410503387e-02 -4.443329274654388428e-01 -2.746098041534423828e-01 -1.204229220747947693e-01 1.797905713319778442e-01 -1.091026663780212402e-01 1.501664966344833374e-01 2.005545496940612793e-01 1.544824987649917603e-01 4.689430072903633118e-02 -1.399688422679901123e-01 -1.997970193624496460e-01 -3.984641283750534058e-02 1.640506274998188019e-02 1.673718988895416260e-01 2.379115819931030273e-01 9.449969232082366943e-02 1.557294577360153198e-01 -1.280168909579515457e-02 5.662631615996360779e-02
1.754096895456314087e-01 -2.782230377197265625e-01 4.743868857622146606e-02 6.511279940605163574e-02 1.274283081293106079e-01 5.137472972273826599e-02 2.382777072489261627e-02 2.812080681324005127e-01 4.320503398776054382e-02 -1.781872101128101349e-02 3.337430953979492188e-01 6.817178428173065186e-02 1.965288519859313965e-01 -2.511864602565765381e-01 -2.793708443641662598e-01 6.824928522109985352e-02 1.195344999432563782e-01 3.332033753395080566e-02 1.940245628356933594e-01 1.473156213760375977e-01 2.204955518245697021e-01 1.464965641498565674e-01 3.021280765533447266e-01 -1.462914496660232544e-01 2.394822090864181519e-01 -1.104975119233131409e-01 -1.410351991653442383e-01 1.976429373025894165e-01 -5.107511579990386963e-02 -2.270727306604385376e-01 -4.432241898030042648e-03 2.096575945615768433e-01
1.382690668106079102e-01 1.106243357062339783e-01 -1.418969035148620605e-01 -1.819459199905395508e-01 1.063925549387931824e-01 -7.917227596044540405e-02 9.868764132261276245e-02 1.993713676929473877e-01 -2.089062631130218506e-01 -3.810418546199798584e-01 2.219636738300323486e-01 -1.321242377161979675e-02 8.296267129480838776e-03 3.402692452073097229e-02 -1.379504948854446411e-01 2.574178576469421387e-01 1.167218461632728577e-01 -4.197628423571586609e-02 6.773375719785690308e-02 -1.269267499446868896e-01 2.406160533428192139e-01 -3.440866991877555847e-02 -1.331191807985305786e-01 -1.147054806351661682e-01 2.646397352218627930e-01 -1.096755415201187134e-01 -2.164054363965988159e-01 3.320489525794982910e-01 1.597655415534973145e-01 2.071869075298309326e-01 -2.676151990890502930e-01 -1.351601928472518921e-01
1.038361713290214539e-01 2.517333924770355225e-01 2.165620625019073486e-01 8.273168653249740601e-02 -9.967598319053649902e-02 1.589291989803314209e-01 4.003576561808586121e-02 1.870991885662078857e-01 5.595883820205926895e-03 -1.073083281517028809e-01 3.795649409294128418e-01 -2.861632034182548523e-02 -1.789956688880920410e-01 -3.851865530014038086e-01 -1.772228032350540161e-01 -2.890158891677856445e-01 -2.607033774256706238e-02 -1.780131310224533081e-01 1.270146369934082031e-01 1.319670379161834717e-01 1.327271908521652222e-01 -1.737173087894916534e-02 -3.598657250404357910e-02 -1.726375520229339600e-01 -1.395635190419852734e-03 -4.690216481685638428e-02 1.649349229410290718e-03 1.679408103227615356e-01 1.136966496706008911e-01 -2.639600336551666260e-01 -1.465471833944320679e-01 3.148027956485748291e-01
-1.203289106488227844e-01 -2.114264480769634247e-02 1.270337998867034912e-01 2.370703592896461487e-02 -2.892458438873291016e-01 -8.402062952518463135e-02 -2.595849037170410156e-01 1.963100284337997437e-01 1.706963181495666504e-01 -8.753417432308197021e-02 1.738388538360595703e-01 -7.976201921701431274e-02 8.663764595985412598e-02 -1.004778966307640076e-01 4.157362505793571472e-02 1.662875115871429443e-01 1.713588535785675049e-01 -2.303919494152069092e-01 2.747357785701751709e-01 3.053678870201110840e-01 4.284678101539611816e-01 -2.090935111045837402e-01 -1.816396713256835938e-01 4.900918155908584595e-02 -1.380549520254135132e-01 -1.064236387610435486e-01 6.106618046760559082e-02 2.542057074606418610e-02 -5.267069861292839050e-02 3.759215772151947021e-02 -7.566802203655242920e-02 3.046635687351226807e-01
3.009764850139617920e-02 1.131470799446105957e-01 -2.866471707820892334e-01 3.081776797771453857e-01 7.982680946588516235e-02 1.150275319814682007e-01 -7.113324105739593506e-02 2.001950442790985107e-01 1.299335807561874390e-01 -1.143721565604209900e-01 1.786853224039077759e-01 1.816112250089645386e-01 1.857915073633193970e-01 -2.787186503410339355e-01 7.359412120422348380e-05 1.333223581314086914e-01 2.279086410999298096e-01 -1.160983443260192871e-01 2.434469461441040039e-01 8.551917225122451782e-02 1.199074834585189819e-01 1.488987207412719727e-01 5.200419202446937561e-02 1.124998182058334351e-01 -5.619727075099945068e-02 8.032787591218948364e-02 3.126236796379089355e-01 4.309647381305694580e-01 1.414898484945297241e-01 -8.097784221172332764e-02 9.343313425779342651e-02 -8.524123579263687134e-02
-5.799514800310134888e-02 2.568707056343555450e-02 -3.183666244149208069e-02 9.772164374589920044e-02 -2.013458311557769775e-01 2.216064035892486572e-01 -1.318854987621307373e-01 2.290543317794799805e-01 5.080001801252365112e-02 -1.740869283676147461e-01 3.896445930004119873e-01 -1.884575486183166504e-01 5.022406205534934998e-02 -9.763889759778976440e-02 8.331657201051712036e-02 9.418630599975585938e-02 1.622855067253112793e-01 -2.685437500476837158e-01 3.234381377696990967e-01 1.640939526259899139e-02 3.038902878761291504e-01 4.800283536314964294e-02 -3.775454759597778320e-01 1.999852620065212250e-02 -4.139121249318122864e-02 1.916574873030185699e-02 1.483846306800842285e-01 -5.376174673438072205e-02 -4.135744273662567139e-02 -2.479293383657932281e-02 2.754128873348236084e-01 1.780890822410583496e-01
1.242451816797256470e-01 -6.241885572671890259e-02 -7.319363299757242203e-03 -9.539493918418884277e-02 -4.641322419047355652e-02 3.296947181224822998e-01 -2.550306022167205811e-01 1.910894215106964111e-01 9.268747642636299133e-03 -5.401733145117759705e-02 3.133397698402404785e-01 -3.782685101032257080e-02 1.624842137098312378e-01 3.966195881366729736e-02 -2.417277693748474121e-01 2.802916467189788818e-01 3.646186739206314087e-02 -1.542143821716308594e-01 2.156512439250946045e-01 -8.854299038648605347e-02 2.585642933845520020e-01 -1.938693374395370483e-01 8.600421249866485596e-02 -2.642812132835388184e-01 1.741584017872810364e-02 -2.444331496953964233e-01 2.300302125513553619e-02 3.091503083705902100e-01 -1.715773716568946838e-02 -2.205313742160797119e-01 2.182348445057868958e-02 1.575459539890289307e-01
9.783855825662612915e-02 -4.723542183637619019e-02 8.311944454908370972e-02 2.636803388595581055e-01 1.247175410389900208e-01 2.632399499416351318e-01 -2.866773009300231934e-01 3.259020149707794189e-01 4.536250233650207520e-02 -2.432827502489089966e-01 1.969482451677322388e-01 1.120810508728027344e-01 8.229298517107963562e-03 -1.816438436508178711e-01 -3.017570078372955322e-01 6.261554360389709473e-02 8.773863315582275391e-02 2.208057045936584473e-01 2.471618540585041046e-02 -6.536349654197692871e-02 4.879921376705169678e-01 7.204303890466690063e-02 -3.964196518063545227e-02 -1.773141920566558838e-01 -8.758760988712310791e-02 1.633780747652053833e-01 -5.635974183678627014e-02 1.049953401088714600e-01 -3.984615951776504517e-02 -1.505541498772799969e-03 4.720691218972206116e-02 8.843993395566940308e-02
1.629072874784469604e-01 1.151988729834556580e-01 2.296240478754043579e-01 2.940528467297554016e-02 -3.996839746832847595e-02 1.818525046110153198e-01 -3.844387233257293701e-01 3.993623852729797363e-01 9.506606310606002808e-02 -8.468782901763916016e-02 4.231770634651184082e-01 -5.258939787745475769e-02 -6.012824364006519318e-03 -8.365729451179504395e-02 -3.370685279369354248e-01 -1.423167884349822998e-01 1.270390003919601440e-01 2.093680389225482941e-02 -3.107592463493347168e-02 1.275006532669067383e-01 9.895925968885421753e-02 -1.885329931974411011e-01 1.642434448003768921e-01 -5.169371142983436584e-02 -1.011267155408859253e-01 -7.338576018810272217e-02 1.622064709663391113e-01 2.148978412151336670e-01 -1.411225944757461548e-01 6.814235448837280273e-02 -6.132959574460983276e-02 -2.190653234720230103e-02
-4.132784903049468994e-02 1.665598154067993164e-01 2.360558323562145233e-02 -1.577328741550445557e-01 -4.743433557450771332e-03 2.001305669546127319e-01 -4.560918360948562622e-02 3.287388384342193604e-01 3.537361323833465576e-01 -1.778690218925476074e-01 1.826526373624801636e-01 3.036898970603942871e-01 -8.595624938607215881e-03 -4.401077330112457275e-02 -2.189579755067825317e-01 -1.703114062547683716e-02 1.983748972415924072e-01 -1.960090249776840210e-01 4.675105586647987366e-02 1.903818398714065552e-01 -6.796875596046447754e-02 -1.689122617244720459e-01 4.378185421228408813e-02 -2.699222564697265625e-01 -1.582100614905357361e-02 -2.885366044938564301e-02 -4.231375157833099365e-01 1.189328730106353760e-01 1.517028659582138062e-01 3.660859167575836182e-02 -5.766085535287857056e-02 1.273115426301956177e-01
-1.887339204549789429e-01 -1.792735010385513306e-01 -1.114270612597465515e-01 2.803693115711212158e-01 -2.038054168224334717e-01 -1.376765430904924870e-04 -1.017003282904624939e-01 2.630172669887542725e-01 7.417362928390502930e-02 -2.955320179462432861e-01 2.288437932729721069e-01 -9.866085648536682129e-02 3.723720833659172058e-02 -5.216646939516067505e-02 -3.643847703933715820e-01 1.524490267038345337e-01 1.406000554561614990e-01 -1.017559319734573364e-01 -6.845124810934066772e-02 3.516574203968048096e-01 5.248048901557922363e-02 2.076587677001953125e-01 -2.140640318393707275e-01 2.710961401462554932e-01 3.542725369334220886e-02 -5.769312754273414612e-02 1.503314450383186340e-02 1.731615364551544189e-01 3.770344331860542297e-02 7.738050073385238647e-02 1.346381157636642456e-01 -1.452423930168151855e-01
-1.781848259270191193e-02 3.678102046251296997e-02 -3.413726091384887695e-01 1.228763535618782043e-01 -1.321328729391098022e-01 -5.919366609305143356e-03 -8.134914189577102661e-02 2.919478416442871094e-01 1.345967203378677368e-01 -1.185089349746704102e-01 3.915064036846160889e-01 -1.988651230931282043e-03 1.502709686756134033e-01 7.436856627464294434e-02 -8.016889542341232300e-02 -3.065117448568344116e-02 3.585275709629058838e-01 -6.655935943126678467e-02 -1.540410816669464111e-01 7.499472796916961670e-02 5.978316068649291992e-02 -4.486167430877685547e-01 1.308318823575973511e-01 1.255957633256912231e-01 -3.496355563402175903e-02 -4.488386213779449463e-02 -1.054487973451614380e-01 -6.397613883018493652e-02 3.413287699222564697e-01 2.424256503582000732e-02 7.665235898457467556e-06 2.898536808788776398e-02
1.842715144157409668e-01 1.145424246788024902e-01 -1.441170126199722290e-01 5.099070072174072266e-01 5.329069122672080994e-02 -2.786472141742706299e-01 8.409711718559265137e-02 5.963014066219329834e-02 1.908813714981079102e-01 -1.667835265398025513e-01 4.085764884948730469e-01 -4.540556669235229492e-02 1.570739448070526123e-01 1.025648936629295349e-01 -3.066158294677734375e-02 6.305880844593048096e-02 1.028885319828987122e-01 -2.717761322855949402e-03 1.684632599353790283e-01 3.048198521137237549e-01 2.096390575170516968e-01 1.197676584124565125e-01 -1.305573731660842896e-01 1.326668113470077515e-01 9.138961881399154663e-02 -9.512893855571746826e-02 6.853632628917694092e-02 1.093450114130973816e-01 1.272560954093933105e-01 -1.720771789550781250e-01 5.350853502750396729e-02 -1.139299385249614716e-02
2.773983962833881378e-02 8.852522820234298706e-02 -1.505889594554901123e-01 3.463365137577056885e-01 -2.870357781648635864e-02 -2.197982966899871826e-01 1.671100109815597534e-01 2.239017486572265625e-01 2.155109792947769165e-01 -2.960189282894134521e-01 4.704924225807189941e-01 2.848777361214160919e-02 -3.783818706870079041e-02 -1.361125707626342773e-01 -3.256133943796157837e-02 -6.040037423372268677e-02 2.059721499681472778e-01 9.574260562658309937e-03 1.579546332359313965e-01 -3.704913705587387085e-02 1.192280948162078857e-01 2.193970419466495514e-02 9.876736253499984741e-02 -5.731393396854400635e-02 2.515696883201599121e-01 1.395063996315002441e-01 -4.829031974077224731e-02 1.351683586835861206e-01 -1.074562817811965942e-01 -2.667474746704101562e-01 -2.431722823530435562e-04 2.409011125564575195e-01
1.485098451375961304e-01 1.549272891134023666e-02 -4.838724806904792786e-02 2.841632366180419922e-01 2.724383026361465454e-02 -5.850684642791748047e-02 -2.452542819082736969e-02 2.981806695461273193e-01 3.479431867599487305e-01 -2.538582086563110352e-01 4.767561852931976318e-01 -5.978448316454887390e-02 -4.420986399054527283e-02 -1.764490306377410889e-01 -2.695922851562500000e-01 -2.553598769009113312e-02 2.158402353525161743e-01 2.088139206171035767e-01 1.327645219862461090e-02 -4.672695323824882507e-02 1.068082526326179504e-01 1.744534634053707123e-02 1.588257551193237305e-01 -1.476150751113891602e-01 1.456366479396820068e-01 7.193298079073429108e-03 -9.659998863935470581e-02 2.354638874530792236e-01 -1.813509315252304077e-01 2.379170991480350494e-02 -2.040888369083404541e-02 -8.337332308292388916e-02
-2.295751310884952545e-02 -8.063533459790050983e-04 4.419288784265518188e-02 5.439540743827819824e-02 1.143620349466800690e-02 -2.244195044040679932e-01 -1.240292116999626160e-01 3.304777443408966064e-01 -6.165748089551925659e-02 5.403661727905273438e-02 2.325303554534912109e-01 1.848825812339782715e-01 -3.851060271263122559e-01 -6.009890511631965637e-02 1.208349540829658508e-01 1.548065394163131714e-01 1.792737096548080444e-02 -1.467437595129013062e-01 2.708646059036254883e-01 2.909857928752899170e-01 6.782302260398864746e-02 -1.341568678617477417e-01 9.356915205717086792e-02 -1.233192533254623413e-01 1.135056093335151672e-01 6.817561388015747070e-02 -2.649124264717102051e-01 3.363396525382995605e-01 -1.631853356957435608e-02 -2.808670401573181152e-01 -5.886354669928550720e-02 -1.552429944276809692e-01
7.075215131044387817e-02 7.908427715301513672e-02 -2.626802921295166016e-01 3.848962485790252686e-01 -1.901573091745376587e-01 1.462070494890213013e-01 -1.393366008996963501e-01 1.468532234430313110e-01 5.008035898208618164e-02 -3.338300883769989014e-01 1.544995307922363281e-01 5.388195067644119263e-02 -6.651639193296432495e-02 3.262119367718696594e-03 -4.313180148601531982e-01 -1.653956919908523560e-01 7.614181935787200928e-02 2.003285847604274750e-02 1.683376878499984741e-01 -6.195595487952232361e-02 1.313617378473281860e-01 -3.508193045854568481e-02 -2.353491820394992828e-02 2.404204010963439941e-01 1.406080722808837891e-01 -2.647950649261474609e-01 -9.898246265947818756e-03 2.742850482463836670e-01 4.863559827208518982e-02 8.902387320995330811e-02 -1.375279426574707031e-01 6.991043686866760254e-02
-4.558195546269416809e-02 2.566497027873992920e-01 1.169312652200460434e-02 2.868815511465072632e-02 4.216033220291137695e-02 1.949730962514877319e-01 1.026664599776268005e-01 1.120773926377296448e-01 7.586965709924697876e-02 2.266617417335510254e-01 3.247667849063873291e-01 5.111736059188842773e-02 8.416732400655746460e-02 -1.984985768795013428e-01 -3.349692746996879578e-02 -9.365887194871902466e-02 1.464676558971405029e-01 -1.379177719354629517e-01 2.370886206626892090e-01 9.846661984920501709e-02 4.709682762622833252e-01 -1.348706483840942383e-01 -7.355853915214538574e-02 2.610019147396087646e-01 6.728979200124740601e-02 2.827822566032409668e-01 -1.387003809213638306e-01 1.356093436479568481e-01 1.421327292919158936e-01 -1.738757640123367310e-02 -2.898820340633392334e-01 -5.472635850310325623e-03
-2.544061243534088135e-01 -1.823038905858993530e-01 -9.952875971794128418e-02 -8.846920728683471680e-02 2.238888740539550781e-01 -7.944636791944503784e-02 -1.728472262620925903e-01 1.856537014245986938e-01 8.750025182962417603e-02 -1.913866251707077026e-01 2.050325870513916016e-01 -3.498212620615959167e-02 -5.859695374965667725e-02 -4.291467666625976562e-01 9.652432799339294434e-02 9.661326557397842407e-02 2.941850423812866211e-01 -1.852256506681442261e-01 4.430913031101226807e-01 1.415240168571472168e-01 5.879030376672744751e-02 2.102143615484237671e-01 -8.185654878616333008e-02 1.178316026926040649e-01 2.852856926620006561e-02 -2.172422036528587341e-02 -9.497569501399993896e-02 1.343543976545333862e-01 -1.696750894188880920e-02 -1.110223531723022461e-01 -8.311983197927474976e-03 1.524660736322402954e-01
-5.794619023799896240e-02 -2.203460596501827240e-02 6.038182601332664490e-02 4.876106604933738708e-02 -5.688202753663063049e-02 -1.715688258409500122e-01 -1.034914702177047729e-01 5.091208219528198242e-01 -4.360897839069366455e-02 -1.393993794918060303e-01 2.321278154850006104e-01 8.694048225879669189e-02 -1.445137709379196167e-01 4.540688544511795044e-02 2.725497186183929443e-01 1.517201215028762817e-01 -1.434429436922073364e-01 -7.614463567733764648e-02 2.577278614044189453e-01 1.528199613094329834e-01 1.068682745099067688e-01 -2.347056567668914795e-01 -7.293213903903961182e-02 5.218438804149627686e-02 4.248822107911109924e-02 -2.391494996845722198e-02 -2.334270924329757690e-01 2.499295473098754883e-01 2.921368181705474854e-01 -1.969364881515502930e-01 -1.301085799932479858e-01 -1.828533113002777100e-01
-4.281670972704887390e-02 2.817123234272003174e-01 -1.328574866056442261e-01 7.487943768501281738e-02 -2.457105815410614014e-01 -1.158907860517501831e-01 -1.815614849328994751e-01 4.382180795073509216e-02 9.276533871889114380e-02 -2.787168323993682861e-01 4.238054752349853516e-01 -2.819221317768096924e-01 -3.062941506505012512e-02 -1.572007387876510620e-01 -1.366104483604431152e-01 2.978180348873138428e-01 2.070327997207641602e-01 -1.670883968472480774e-02 5.391889065504074097e-02 -5.960640497505664825e-03 3.987528756260871887e-02 -7.244626432657241821e-02 -4.006080031394958496e-01 -1.161017939448356628e-01 -1.650203205645084381e-02 1.326637268066406250e-01 3.769819065928459167e-02 -7.276334799826145172e-03 1.902229487895965576e-01 -1.123279053717851639e-02 -7.729431241750717163e-02 1.412405371665954590e-01
-2.971542775630950928e-01 -7.869823835790157318e-03 7.637797296047210693e-02 1.778612434864044189e-01 6.907579302787780762e-02 1.492260545492172241e-01 -1.007797718048095703e-01 2.593629062175750732e-01 -2.730638720095157623e-02 -1.489378809928894043e-01 1.762559711933135986e-01 1.363682001829147339e-01 1.543851196765899658e-01 2.288503758609294891e-02 -4.052473306655883789e-01 3.037668764591217041e-01 2.038441598415374756e-01 -1.773908287286758423e-01 4.579433053731918335e-02 2.682071328163146973e-01 2.033345960080623627e-02 -1.026439294219017029e-01 -2.323025166988372803e-01 2.403310388326644897e-01 9.831418842077255249e-02 9.321008622646331787e-02 8.994074165821075439e-02 1.545816063880920410e-01 -3.251024335622787476e-02 -2.654634714126586914e-01 -1.336529254913330078e-01 -8.246454596519470215e-02
8.389104902744293213e-02 1.162808239459991455e-01 -9.396662935614585876e-03 1.238488480448722839e-01 -7.946017384529113770e-02 8.869371563196182251e-02 1.626373082399368286e-01 2.217019200325012207e-01 1.498711705207824707e-01 5.262225866317749023e-02 4.534540176391601562e-01 -8.748470246791839600e-02 -3.688183799386024475e-02 -3.421182930469512939e-01 -1.728455871343612671e-01 -1.012775525450706482e-01 -6.651792209595441818e-03 2.307297587394714355e-01 1.940967887639999390e-01 2.168686985969543457e-01 8.897029608488082886e-02 1.130254194140434265e-01 -1.155707333236932755e-02 3.178156018257141113e-01 1.532545685768127441e-01 5.465325713157653809e-02 -2.187683135271072388e-01 1.255083680152893066e-01 -2.411321736872196198e-02 -1.880510002374649048e-01 -5.185484513640403748e-02 2.977451980113983154e-01
2.023725211620330811e-01 -5.863857269287109375e-02 5.284991115331649780e-02 1.391564160585403442e-01 -8.723015338182449341e-02 2.653472358360886574e-03 -1.521756052970886230e-01 2.087233364582061768e-01 2.566174864768981934e-01 -1.150403469800949097e-01 -5.730126798152923584e-02 1.125950440764427185e-01 1.659307777881622314e-01 -6.330636888742446899e-02 -2.018101662397384644e-01 -1.709068119525909424e-01 3.683013021945953369e-01 3.382168337702751160e-02 3.777537047863006592e-01 6.696113944053649902e-02 4.642931744456291199e-02 -1.456304043531417847e-01 3.119370341300964355e-02 2.588692307472229004e-01 2.172876894474029541e-01 -5.153575167059898376e-02 -2.625030875205993652e-01 2.482888847589492798e-01 2.213235050439834595e-01 1.402702927589416504e-01 1.933124065399169922e-01 -2.843973971903324127e-02
-2.388411760330200195e-02 1.750898659229278564e-01 -1.559882797300815582e-02 1.320055872201919556e-01 1.122591644525527954e-01 6.803010404109954834e-02 -1.014735922217369080e-02 3.781428635120391846e-01 -3.027963340282440186e-01 -7.378806173801422119e-02 3.022589385509490967e-01 -1.180893778800964355e-01 4.588441550731658936e-02 1.497803181409835815e-01 -8.998334407806396484e-02 -3.641777336597442627e-01 3.534438312053680420e-01 -1.817323565483093262e-01 2.384892106056213379e-01 1.993114352226257324e-01 1.438572704792022705e-01 7.465459406375885010e-02 -1.682584136724472046e-01 -1.594730913639068604e-01 -7.821981608867645264e-02 1.649479265324771404e-03 -1.482212245464324951e-01 1.293984502553939819e-01 1.314490735530853271e-01 -1.195054724812507629e-01 -4.473770037293434143e-02 -1.006116867065429688e-01
2.274676412343978882e-01 -2.017381936311721802e-01 -4.872214421629905701e-02 1.762444078922271729e-01 -7.991286367177963257e-02 -1.232516840100288391e-01 3.024418838322162628e-02 3.797433972358703613e-01 3.248492181301116943e-01 8.044662326574325562e-02 2.564357817173004150e-01 -1.152413710951805115e-01 4.196418076753616333e-02 -9.866803139448165894e-02 -2.888202965259552002e-01 -1.940759457647800446e-02 1.442734450101852417e-01 4.927159473299980164e-02 -1.198731139302253723e-01 1.849463433027267456e-01 1.303800940513610840e-01 -2.264349721372127533e-02 -9.789491444826126099e-02 2.058879733085632324e-01 1.658585071563720703e-01 2.589057758450508118e-02 -2.270062118768692017e-01 1.273870915174484253e-01 6.675777584314346313e-02 1.471138894557952881e-01 -5.762879922986030579e-02 3.929856717586517334e-01
-1.281977295875549316e-01 -1.703010052442550659e-01 -3.792319446802139282e-02 1.994849443435668945e-01 2.174002863466739655e-02 7.178989239037036896e-03 -1.897734403610229492e-01 2.809366881847381592e-01 2.145916074514389038e-01 -2.056461758911609650e-02 3.590950965881347656e-01 8.477321267127990723e-02 5.697489902377128601e-02 -8.386474847793579102e-02 -9.082420170307159424e-02 2.453566044569015503e-01 6.872726231813430786e-02 -1.267492920160293579e-01 -4.808459058403968811e-02 2.939775288105010986e-01 3.548091053962707520e-01 8.984091877937316895e-02 -1.644580513238906860e-01 2.808538377285003662e-01 -3.416388034820556641e-01 -1.471204161643981934e-01 1.401852723211050034e-02 -4.766045883297920227e-02 1.390876919031143188e-01 3.209604322910308838e-02 1.155308559536933899e-01 -1.121065616607666016e-01
1.895097494125366211e-01 -1.355427652597427368e-01 8.919114619493484497e-02 3.547745048999786377e-01 2.152959583327174187e-03 1.664669252932071686e-02 2.211031466722488403e-01 3.138029277324676514e-01 1.549746096134185791e-01 5.073000863194465637e-02 2.992369532585144043e-01 3.913996517658233643e-01 1.024318262934684753e-01 -1.650061756372451782e-01 -1.553458571434020996e-01 4.696167260408401489e-02 3.055388107895851135e-02 1.458538230508565903e-02 -2.656692452728748322e-02 -1.534015638753771782e-03 5.371097475290298462e-02 -1.184325758367776871e-02 -1.674891859292984009e-01 1.575679183006286621e-01 3.476844131946563721e-01 4.508495703339576721e-02 -1.324751675128936768e-01 3.045524954795837402e-01 1.494693607091903687e-01 -1.059962958097457886e-01 -2.551228506490588188e-03 -7.942081242799758911e-02
-1.630751043558120728e-02 7.947823405265808105e-02 1.777892410755157471e-01 -9.340958297252655029e-02 -2.901603654026985168e-02 -1.344113647937774658e-01 5.493809282779693604e-02 2.720768153667449951e-01 -1.467486470937728882e-02 -2.046022117137908936e-01 1.729979068040847778e-01 -7.220959290862083435e-03 -3.933621942996978760e-01 3.174138814210891724e-02 -3.955541178584098816e-02 -5.543243885040283203e-02 -4.736399650573730469e-02 -7.029306143522262573e-02 1.724336743354797363e-01 2.583662271499633789e-01 1.245443895459175110e-01 -5.777812749147415161e-02 8.785277605056762695e-02 -2.814429067075252533e-02 1.287507079541683197e-02 -1.378709524869918823e-01 -4.025520086288452148e-01 3.606233894824981689e-01 2.878474593162536621e-01 -2.341239005327224731e-01 -1.664083898067474365e-01 -1.304986029863357544e-01
1.772312074899673462e-01 1.661424636840820312e-01 -9.168086946010589600e-02 1.245260909199714661e-01 -6.420215219259262085e-02 1.413836032152175903e-01 9.803877770900726318e-02 2.079787105321884155e-01 4.163253307342529297e-02 -2.116325199604034424e-01 2.073691040277481079e-01 -2.902268469333648682e-01 -3.106176154688000679e-04 -3.662893474102020264e-01 -4.359821081161499023e-01 -1.310926824808120728e-01 1.302547454833984375e-01 3.895772248506546021e-02 1.516182869672775269e-01 1.274940520524978638e-01 7.351125776767730713e-02 -9.148784726858139038e-02 -4.774941504001617432e-02 -2.289079129695892334e-01 1.013081148266792297e-01 -1.728167175315320492e-03 1.308711767196655273e-01 3.778876960277557373e-01 8.231300860643386841e-02 -1.309088766574859619e-01 -9.347466751933097839e-03 -6.734032928943634033e-02
-3.165082633495330811e-02 -1.203615814447402954e-01 -8.610390871763229370e-02 -3.722624108195304871e-02 3.018773160874843597e-02 -1.108030006289482117e-01 -4.035667330026626587e-02 2.348482459783554077e-01 3.719871863722801208e-03 1.555214449763298035e-02 4.147472381591796875e-01 2.588192224502563477e-01 -1.132459118962287903e-01 -1.233500987291336060e-01 -7.002300024032592773e-02 -2.584138810634613037e-01 1.610457599163055420e-01 -1.535736769437789917e-02 -1.675122231245040894e-02 9.795666486024856567e-02 2.794531881809234619e-01 -1.810189783573150635e-01 -3.951950073242187500e-01 -2.967447936534881592e-01 -1.638884693384170532e-01 -1.118953898549079895e-01 1.616078168153762817e-01 1.812828630208969116e-01 1.550714671611785889e-01 -1.718081384897232056e-01 7.148256991058588028e-03 -1.537478715181350708e-01
9.665719419717788696e-02 -5.425637587904930115e-02 1.180893275886774063e-02 2.864914014935493469e-02 -1.884310878813266754e-02 2.381762713193893433e-01 -2.034382671117782593e-01 -5.311650782823562622e-02 2.709355354309082031e-01 -5.805972963571548462e-03 2.755840420722961426e-01 -5.650558695197105408e-02 -6.460327655076980591e-02 -1.627905517816543579e-01 -2.207238227128982544e-02 2.657974362373352051e-01 2.612463831901550293e-01 1.940692663192749023e-01 2.599525749683380127e-01 1.842985898256301880e-01 3.042651712894439697e-01 -1.054549366235733032e-01 1.665357351303100586e-01 1.862685829401016235e-01 8.119642734527587891e-02 2.299967855215072632e-01 -1.512365341186523438e-01 3.294110596179962158e-01 -4.944640025496482849e-02 -1.036334112286567688e-01 4.989346489310264587e-03 2.310963273048400879e-01
3.130936324596405029e-01 2.355391718447208405e-02 3.063109144568443298e-02 2.418198883533477783e-01 -5.934913083910942078e-02 -9.292028099298477173e-02 2.432118356227874756e-02 2.787426114082336426e-01 2.531188428401947021e-01 -3.426950573921203613e-01 4.530814886093139648e-01 -3.320911526679992676e-02 -3.886159881949424744e-02 -2.104993760585784912e-01 -7.643304765224456787e-02 7.473730947822332382e-03 1.248278319835662842e-01 3.042159676551818848e-01 7.661944627761840820e-02 8.869080245494842529e-02 7.231460511684417725e-02 -8.522848784923553467e-02 3.245830012019723654e-04 -4.957773536443710327e-02 1.755289435386657715e-01 -1.873795390129089355e-01 -1.746450364589691162e-01 2.085758298635482788e-01 -1.378849148750305176e-01 -1.112796068191528320e-01 -6.168036535382270813e-02 -8.746788371354341507e-04
3.134214282035827637e-01 -8.811025321483612061e-02 -8.716109395027160645e-02 6.798206269741058350e-02 -1.126427575945854187e-01 1.468299329280853271e-01 -1.901807636022567749e-01 1.662182211875915527e-01 2.108919471502304077e-01 2.951853908598423004e-02 3.896771967411041260e-01 8.461397141218185425e-02 -2.982450835406780243e-02 -1.725438088178634644e-01 -1.957487910985946655e-01 8.467371016740798950e-02 5.151845887303352356e-02 -1.461679190397262573e-01 2.641537487506866455e-01 9.067707508802413940e-02 2.017130106687545776e-01 5.891855061054229736e-02 1.792861372232437134e-01 4.094990193843841553e-01 1.224852576851844788e-01 -9.480173140764236450e-02 1.403935551643371582e-01 2.481485307216644287e-01 1.187396049499511719e-01 -1.529146879911422729e-01 1.013181954622268677e-01 -6.481605023145675659e-02
-1.861602365970611572e-01 2.820150554180145264e-02 1.034648418426513672e-01 -1.609075218439102173e-01 8.955068886280059814e-02 -4.966815188527107239e-02 8.394419401884078979e-02 1.924482882022857666e-01 1.536433547735214233e-01 -3.787760138511657715e-01 2.008587718009948730e-01 1.172298043966293335e-01 1.429146528244018555e-02 -2.309466153383255005e-01 -1.297074109315872192e-01 -2.833983898162841797e-01 -1.653812080621719360e-01 -2.042854726314544678e-01 2.937414050102233887e-01 2.256395369768142700e-01 1.910898685455322266e-01 -5.685860663652420044e-02 -8.934146165847778320e-02 1.689845509827136993e-02 9.159566462039947510e-02 -2.648112177848815918e-01 -2.811719477176666260e-01 6.087971478700637817e-02 1.661020964384078979e-01 1.065883487462997437e-01 -1.651185750961303711e-01 1.405324637889862061e-01
-2.007057070732116699e-01 -6.401425227522850037e-03 -1.522821336984634399e-01 2.064891755580902100e-01 1.004718914628028870e-01 -6.659781187772750854e-02 -9.278611838817596436e-02 1.025735661387443542e-01 3.338049352169036865e-02 -1.170027069747447968e-02 2.981800138950347900e-01 -1.782613098621368408e-01 8.193974196910858154e-02 -8.724628388881683350e-02 1.871724575757980347e-01 1.518199313431978226e-02 1.308302953839302063e-02 -3.090369701385498047e-01 4.867367744445800781e-01 1.446070671081542969e-01 1.211488842964172363e-01 -7.536303997039794922e-02 -2.053896188735961914e-01 1.626978516578674316e-01 -8.313627541065216064e-02 -1.953171938657760620e-01 -2.183991074562072754e-01 2.920598089694976807e-01 1.985752135515213013e-01 5.895895510911941528e-02 6.426918506622314453e-02 1.450904905796051025e-01
1.730410754680633545e-02 -1.329070776700973511e-01 2.898161113262176514e-01 -5.106280557811260223e-03 2.143295481801033020e-03 -9.166748821735382080e-02 -1.896092295646667480e-01 -5.208696238696575165e-03 -8.052881807088851929e-02 2.804898470640182495e-02 3.568303585052490234e-01 5.360965803265571594e-02 2.326587960124015808e-02 1.030402630567550659e-01 1.316579878330230713e-01 -1.302938535809516907e-02 1.240287795662879944e-01 -3.258291482925415039e-01 3.305020034313201904e-01 2.296353727579116821e-01 3.391743600368499756e-01 -1.634140312671661377e-01 -2.177741676568984985e-01 8.541254699230194092e-02 -9.682390093803405762e-02 -1.892699152231216431e-01 -2.458537220954895020e-01 2.893326282501220703e-01 7.645358890295028687e-02 -8.270699530839920044e-02 -4.887247085571289062e-02 -5.558155104517936707e-02
5.861670896410942078e-02 2.350759655237197876e-01 -1.834542006254196167e-01 7.779089361429214478e-02 5.674002692103385925e-03 1.779868304729461670e-01 -1.414324194192886353e-01 5.586976185441017151e-02 1.094134338200092316e-02 -6.083543226122856140e-02 1.948108226060867310e-01 1.123692318797111511e-01 -7.280276715755462646e-02 7.600130885839462280e-02 -2.434109896421432495e-01 -1.913149058818817139e-01 2.089972794055938721e-01 -5.354793742299079895e-02 3.081285059452056885e-01 2.248244881629943848e-01 4.532072842121124268e-01 -3.501676917076110840e-01 -1.178816184401512146e-01 1.338406503200531006e-01 -2.016534805297851562e-01 4.506881907582283020e-02 4.115790873765945435e-02 1.283133774995803833e-01 8.682661503553390503e-02 -1.989378966391086578e-02 -2.525537610054016113e-01 3.167446330189704895e-02
2.667796611785888672e-01 6.163725256919860840e-02 4.002688080072402954e-02 2.910380959510803223e-01 -2.019631210714578629e-03 -4.640815034508705139e-02 -5.467931926250457764e-02 2.916706204414367676e-01 2.068087011575698853e-01 -2.640343606472015381e-01 3.574341535568237305e-01 8.104645647108554840e-03 -3.319008648395538330e-01 -2.067864090204238892e-01 -1.624452769756317139e-01 5.429997667670249939e-02 7.863217592239379883e-02 1.283926218748092651e-01 6.156424805521965027e-02 1.643891073763370514e-02 6.796096265316009521e-02 -2.245764993131160736e-02 3.961310908198356628e-02 -1.445785164833068848e-01 2.431474030017852783e-01 -2.532661333680152893e-02 -3.065487928688526154e-02 3.563124835491180420e-01 -1.979558169841766357e-01 -2.675042673945426941e-02 -1.619004905223846436e-01 -1.335769295692443848e-01
8.333183079957962036e-02 2.433161139488220215e-01 -2.128513008356094360e-01 3.519370453432202339e-03 6.944242864847183228e-02 5.115617439150810242e-02 1.300183683633804321e-01 1.058848276734352112e-01 8.701058477163314819e-02 -1.070503145456314087e-01 2.671016752719879150e-01 -7.464364916086196899e-02 -1.201064139604568481e-01 1.836752332746982574e-02 -2.193377166986465454e-01 -3.070892691612243652e-01 -4.854740574955940247e-02 -2.704322636127471924e-01 9.546415507793426514e-02 1.105886995792388916e-01 3.429614901542663574e-01 -2.632477283477783203e-01 -3.289315104484558105e-01 1.390256881713867188e-01 1.375794876366853714e-02 -9.201550856232643127e-03 -5.233625695109367371e-02 1.376676410436630249e-01 1.069891545921564102e-02 -2.236931025981903076e-01 -2.566260099411010742e-01 -2.249509096145629883e-01
3.370479941368103027e-01 8.637958765029907227e-02 4.322140663862228394e-02 1.868140399456024170e-01 1.649991571903228760e-01 -9.463775157928466797e-02 -2.965005934238433838e-01 -1.513667553663253784e-01 -5.194449052214622498e-02 -2.134387642145156860e-01 5.073695182800292969e-01 -1.345117539167404175e-01 -5.485702306032180786e-02 -4.303910583257675171e-02 -2.056901529431343079e-02 6.032512336969375610e-02 -3.792005032300949097e-02 -1.111450716853141785e-01 1.864628344774246216e-01 2.350931614637374878e-01 7.889831066131591797e-02 -1.368767917156219482e-01 -1.543482691049575806e-01 6.440079305320978165e-03 -1.135858446359634399e-01 1.478153020143508911e-01 -1.583963334560394287e-01 2.904098629951477051e-01 9.990802407264709473e-02 1.491520553827285767e-01 -1.521605253219604492e-01 1.012721136212348938e-01
-1.640676707029342651e-01 -5.753234028816223145e-02 9.495235048234462738e-03 1.076530143618583679e-01 1.363385170698165894e-01 -3.840131461620330811e-01 -1.004856973886489868e-01 2.100455313920974731e-01 7.675444334745407104e-02 -3.158424198627471924e-01 2.807824015617370605e-01 1.433454826474189758e-02 -6.285142898559570312e-02 -3.301186561584472656e-01 -2.852025255560874939e-02 -2.480143010616302490e-01 1.823663711547851562e-01 -2.391097396612167358e-01 2.162093967199325562e-01 9.788038581609725952e-02 1.966562569141387939e-01 -2.508986890316009521e-01 -1.879826001822948456e-02 1.051935479044914246e-01 -1.093767359852790833e-01 -1.860338151454925537e-01 -8.064784854650497437e-02 1.526245772838592529e-01 -1.612605154514312744e-02 2.426451817154884338e-02 1.998564749956130981e-01 -3.023525886237621307e-02
-5.664149764925241470e-03 -1.255716085433959961e-01 -6.822349503636360168e-03 2.050934545695781708e-02 1.744125224649906158e-02 1.010984480381011963e-01 -2.897727787494659424e-01 3.240523934364318848e-01 -7.979982346296310425e-02 -1.975046098232269287e-01 5.727999657392501831e-02 8.969978243112564087e-02 4.289799928665161133e-02 -6.576064229011535645e-02 -2.275003641843795776e-01 9.229624271392822266e-02 2.826092541217803955e-01 -1.814476251602172852e-01 -4.773478955030441284e-02 2.618367373943328857e-01 1.671949028968811035e-01 -1.296310275793075562e-01 -1.682838052511215210e-01 -2.414984852075576782e-01 -6.497451663017272949e-02 4.225598648190498352e-02 -9.627406299114227295e-02 3.208723068237304688e-01 -5.193985626101493835e-02 2.008873671293258667e-01 -4.260568320751190186e-01 5.697157979011535645e-02
-5.782205238938331604e-02 -1.749929934740066528e-01 -1.486890614032745361e-01 -1.492645591497421265e-01 3.203920647501945496e-02 5.070633068680763245e-02 1.565005034208297729e-01 3.974888920783996582e-01 1.533578783273696899e-01 -1.336123645305633545e-01 5.270404219627380371e-01 -8.789958804845809937e-02 -1.686750203371047974e-01 6.887149810791015625e-02 1.357538551092147827e-01 7.628415524959564209e-02 2.596012651920318604e-01 -2.101020365953445435e-01 -3.748713061213493347e-02 2.390132844448089600e-01 -6.411881651729345322e-03 -5.733791273087263107e-03 -2.219902575016021729e-01 4.738851450383663177e-03 -2.836536988615989685e-02 3.228067755699157715e-01 9.664093144237995148e-03 7.446195930242538452e-02 9.023021906614303589e-02 6.742558628320693970e-02 -8.404160290956497192e-02 3.747652098536491394e-02
2.362152189016342163e-02 2.071697413921356201e-01 -2.092822939157485962e-01 1.554729044437408447e-01 1.795729100704193115e-01 1.386511325836181641e-01 4.536946490406990051e-02 4.616003930568695068e-01 2.622457742691040039e-01 -2.947727739810943604e-01 2.343170642852783203e-01 -4.655538126826286316e-03 2.334180623292922974e-01 1.179744452238082886e-01 -1.390818953514099121e-01 -6.523400545120239258e-02 2.028839886188507080e-01 -1.669724732637405396e-01 -6.692772265523672104e-03 5.905968323349952698e-02 2.474814504384994507e-01 2.005559019744396210e-02 -2.084109187126159668e-01 3.856540843844413757e-02 2.239149063825607300e-01 1.931663230061531067e-02 4.656991455703973770e-03 9.480966627597808838e-02 6.345289200544357300e-02 -1.911428570747375488e-01 1.998650729656219482e-01 -1.345520839095115662e-02
2.272198349237442017e-01 -4.304993450641632080e-01 -1.406400054693222046e-01 2.597158253192901611e-01 -9.812343120574951172e-02 4.275096952915191650e-02 8.044652640819549561e-03 3.391664922237396240e-01 -3.926733881235122681e-02 -1.723419576883316040e-01 2.138061374425888062e-01 1.994018554687500000e-01 -5.152593180537223816e-02 2.030571363866329193e-02 -3.054935932159423828e-01 -4.103441536426544189e-02 5.555126816034317017e-02 1.571393162012100220e-01 1.557592302560806274e-01 3.517107665538787842e-02 1.152255311608314514e-01 8.656635135412216187e-02 8.377747982740402222e-02 1.647683531045913696e-01 2.403200566768646240e-01 -3.347368538379669189e-02 -1.188396960496902466e-01 1.435030996799468994e-01 -9.946305304765701294e-03 -2.756627798080444336e-01 -1.815488040447235107e-01 1.536424756050109863e-01
2.572654783725738525e-01 -2.490608096122741699e-01 -8.921384066343307495e-02 2.124138176441192627e-01 -2.153865844011306763e-01 -2.552806772291660309e-02 -4.420957341790199280e-02 4.075563848018646240e-01 1.663107424974441528e-01 -1.082892641425132751e-01 3.384369611740112305e-01 1.563667505979537964e-01 1.982717588543891907e-02 -6.728174537420272827e-02 -2.148251086473464966e-01 -1.979895234107971191e-01 1.086128428578376770e-01 6.152157485485076904e-02 7.871064543724060059e-02 8.826556056737899780e-02 3.048352897167205811e-01 7.432623207569122314e-02 1.310741454362869263e-01 8.111651241779327393e-02 2.501019537448883057e-01 -1.347865164279937744e-01 -1.486480534076690674e-01 3.706892952322959900e-02 -9.529050439596176147e-02 -8.616073429584503174e-02 -8.533395081758499146e-02 2.349628508090972900e-01
-1.303742825984954834e-02 1.417118161916732788e-01 1.090697851032018661e-02 1.315582077950239182e-02 3.100439906120300293e-01 -1.562320291996002197e-01 -1.002916917204856873e-01 -9.760421235114336014e-04 9.691708534955978394e-02 -2.126103192567825317e-01 4.402229189872741699e-01 2.514020800590515137e-01 -6.402030587196350098e-02 -1.222472935914993286e-01 -3.095551133155822754e-01 1.120318472385406494e-02 4.977421090006828308e-02 -8.508895337581634521e-02 1.459488421678543091e-01 -1.217852309346199036e-01 1.083180829882621765e-01 -9.310424327850341797e-02 -7.462561130523681641e-02 -2.897204458713531494e-01 9.370963089168071747e-03 -1.452717930078506470e-01 -1.840175539255142212e-01 1.959539800882339478e-01 -4.409040510654449463e-02 1.311674416065216064e-01 -3.883222937583923340e-01 -5.584815889596939087e-02
1.653129160404205322e-01 -2.653710842132568359e-01 4.663011431694030762e-02 1.270696520805358887e-01 2.023237496614456177e-01 4.153580591082572937e-02 -1.560384929180145264e-01 4.058255255222320557e-01 1.142741814255714417e-01 -1.222802624106407166e-01 3.601809740066528320e-01 1.621193140745162964e-01 -5.065113678574562073e-02 -1.309021711349487305e-01 -3.994990289211273193e-01 -1.011188849806785583e-01 2.116664350032806396e-01 5.986448377370834351e-02 -1.378700584173202515e-01 2.208886668086051941e-02 3.453850150108337402e-01 -6.773029267787933350e-02 -4.465187713503837585e-02 -1.983432322740554810e-01 1.164092682301998138e-02 -2.322214655578136444e-02 6.932295858860015869e-02 -4.319205880165100098e-02 -7.147921249270439148e-03 -7.357778400182723999e-02 1.317816823720932007e-01 1.241167485713958740e-01
-1.161094456911087036e-01 3.167804703116416931e-02 -9.439700096845626831e-02 4.665074869990348816e-02 1.458981260657310486e-02 -2.143331766128540039e-01 -1.709637045860290527e-01 4.793953895568847656e-02 9.719901718199253082e-03 -2.490151524543762207e-01 4.348590672016143799e-01 -1.430878937244415283e-01 -1.683198958635330200e-01 3.804859519004821777e-02 1.397767663002014160e-01 1.589512676000595093e-01 7.582651823759078979e-02 -3.267833292484283447e-01 3.346046805381774902e-01 6.667495239526033401e-03 1.502419710159301758e-01 -7.248907058965414762e-05 -9.102442115545272827e-02 -2.792009711265563965e-02 6.987538188695907593e-02 8.915375918149948120e-03 -2.137255519628524780e-01 4.291217923164367676e-01 1.419246662408113480e-02 3.867556899785995483e-02 -7.835129648447036743e-02 2.273454368114471436e-01
-1.261657923460006714e-01 -8.886192739009857178e-02 -9.088838845491409302e-02 1.046143621206283569e-01 2.154282331466674805e-01 -2.869407534599304199e-01 -3.139955699443817139e-01 4.697350785136222839e-02 8.823640644550323486e-02 -2.244713902473449707e-01 2.983733713626861572e-01 -2.404740750789642334e-01 -8.647157251834869385e-02 -1.792967170476913452e-01 4.884380474686622620e-02 7.282617688179016113e-02 2.440333515405654907e-01 -1.728383153676986694e-01 3.162119686603546143e-01 7.188317924737930298e-02 5.464373528957366943e-02 -6.015513092279434204e-02 -1.493385881185531616e-01 -1.367564313113689423e-02 -8.965595811605453491e-02 -2.179213017225265503e-01 -2.163738310337066650e-01 3.467864394187927246e-01 -1.650653406977653503e-02 -3.123118542134761810e-02 1.654363572597503662e-01 -1.399448979645967484e-02
-2.636928856372833252e-02 2.309450209140777588e-01 -2.328953146934509277e-02 9.455842524766921997e-02 3.098566830158233643e-01 5.890766531229019165e-02 -1.681861579418182373e-01 1.280681192874908447e-01 2.705476619303226471e-02 -2.237773835659027100e-01 3.452088534832000732e-01 -8.574347011744976044e-03 -2.636530399322509766e-01 -9.980859607458114624e-02 -1.609362363815307617e-01 -2.384900450706481934e-01 -2.232446074485778809e-01 -3.482539951801300049e-01 2.381188124418258667e-01 1.396560668945312500e-01 3.378154337406158447e-01 3.360885754227638245e-02 -1.078002899885177612e-01 1.357665210962295532e-01 2.146749757230281830e-02 1.373178064823150635e-01 1.403217017650604248e-01 7.770708203315734863e-02 1.373211946338415146e-02 4.469050467014312744e-02 -2.260174229741096497e-02 -1.401592344045639038e-01
-8.564076572656631470e-02 -4.689136520028114319e-02 -2.442730218172073364e-01 -7.902448624372482300e-02 3.240550458431243896e-01 -2.356291860342025757e-01 -2.523182332515716553e-01 1.466539502143859863e-01 5.717571079730987549e-02 -9.061232954263687134e-02 5.833259224891662598e-01 -1.407390534877777100e-01 -1.754551231861114502e-01 8.269638568162918091e-02 -2.206761986017227173e-01 -6.661292165517807007e-03 -4.299282282590866089e-02 -2.405200749635696411e-01 2.083714306354522705e-01 -7.686535269021987915e-02 1.035675629973411560e-01 4.391173645853996277e-02 8.813787996768951416e-02 1.018373202532529831e-02 -1.042831572704017162e-03 8.798287063837051392e-02 -1.601575165987014771e-01 2.560476772487163544e-03 1.821098178625106812e-01 -1.735706813633441925e-02 1.374810338020324707e-01 7.489480078220367432e-02
1.791684627532958984e-01 1.888418570160865784e-02 -3.375267609953880310e-02 6.760872155427932739e-02 1.674470454454421997e-01 -3.874650970101356506e-02 -1.695508509874343872e-01 1.167388856410980225e-01 9.386016428470611572e-02 -2.370101958513259888e-01 2.479943782091140747e-01 4.823843017220497131e-02 2.138148248195648193e-01 7.829174399375915527e-03 -9.750761836767196655e-02 2.377303540706634521e-01 8.480482548475265503e-02 -1.428912300616502762e-02 2.795291244983673096e-01 3.249861896038055420e-01 3.942843377590179443e-01 2.226389795541763306e-01 -8.017831295728683472e-02 -1.070253327488899231e-01 1.009037569165229797e-01 4.100381210446357727e-02 -1.725906431674957275e-01 2.157205641269683838e-01 1.388143897056579590e-01 7.097527384757995605e-02 1.432214826345443726e-01 3.197477161884307861e-01
-6.999266892671585083e-02 -1.813130229711532593e-01 5.037543922662734985e-02 2.864878065884113312e-02 5.946534126996994019e-02 -1.151992678642272949e-01 -1.662083901464939117e-02 2.710775472223758698e-02 -9.552475810050964355e-02 -2.525004446506500244e-01 1.181640103459358215e-01 1.266522556543350220e-01 -1.647779159247875214e-02 -3.410696983337402344e-01 -4.978748261928558350e-01 1.662091165781021118e-01 1.561088562011718750e-01 1.170678958296775818e-01 2.868581712245941162e-01 2.559096217155456543e-01 1.743520200252532959e-01 -1.161011457443237305e-01 -2.240181863307952881e-01 2.480411082506179810e-01 1.238840371370315552e-01 1.720263957977294922e-01 -5.146273970603942871e-02 1.281576454639434814e-01 -1.346518248319625854e-01 -8.783276379108428955e-02 -1.032119318842887878e-01 6.410877406597137451e-02
2.830411195755004883e-01 -1.196115091443061829e-01 -1.419540941715240479e-01 1.896928846836090088e-01 -7.468194514513015747e-02 1.784680932760238647e-01 -1.299771368503570557e-01 1.343371421098709106e-01 1.351325362920761108e-01 9.806694090366363525e-02 5.456230640411376953e-01 8.819202333688735962e-02 -1.998255401849746704e-01 -2.067699134349822998e-01 -1.629866659641265869e-01 6.158032268285751343e-02 8.243309706449508667e-02 -5.500704422593116760e-02 3.165490627288818359e-01 5.404661223292350769e-02 6.470795720815658569e-02 9.581159055233001709e-02 3.783818483352661133e-01 3.955401107668876648e-02 7.314519584178924561e-02 -2.488311193883419037e-02 -5.406145751476287842e-02 6.889680773019790649e-02 -1.046238765120506287e-01 -6.729225814342498779e-02 1.147465780377388000e-01 1.317073553800582886e-01
1.166917849332094193e-02 -1.419387757778167725e-01 -3.465334698557853699e-02 1.856881827116012573e-01 -1.227864474058151245e-01 2.173933982849121094e-01 1.681722551584243774e-01 1.741010844707489014e-01 1.164789199829101562e-01 -8.842654526233673096e-02 1.978160142898559570e-01 -2.583864033222198486e-01 -7.278487831354141235e-02 -1.046307981014251709e-01 -7.879552990198135376e-02 6.683323532342910767e-02 3.674044013023376465e-01 1.682242602109909058e-01 2.611436843872070312e-01 1.982360482215881348e-01 3.120156824588775635e-01 -1.502681523561477661e-01 -1.892894320189952850e-02 2.910309731960296631e-01 2.222146987915039062e-01 -1.108955144882202148e-01 -2.079127542674541473e-02 3.181749284267425537e-01 4.400418326258659363e-02 -9.415187686681747437e-02 -6.294763088226318359e-02 1.225815266370773315e-01
1.618207693099975586e-01 2.598469704389572144e-02 -4.201683774590492249e-02 1.188213080167770386e-01 1.818294972181320190e-01 -2.405316680669784546e-01 -3.884139657020568848e-01 4.281228035688400269e-02 -5.411076545715332031e-02 -1.343378126621246338e-01 4.574047029018402100e-01 -1.989705413579940796e-01 -2.468865923583507538e-02 -4.885642230510711670e-02 -1.992872059345245361e-01 1.011753007769584656e-01 -4.620864987373352051e-02 1.000522375106811523e-01 3.208411335945129395e-01 2.182708084583282471e-01 1.382221430540084839e-01 -1.771046221256256104e-01 -7.668435573577880859e-02 1.304811835289001465e-01 -1.096605509519577026e-01 1.821213513612747192e-01 -1.946747750043869019e-01 1.120810806751251221e-01 -2.037222497165203094e-02 5.856862664222717285e-02 -2.251707315444946289e-01 6.784355640411376953e-02
3.539981693029403687e-02 1.285305619239807129e-01 1.654605264775454998e-03 2.077170312404632568e-01 -2.203127592802047729e-01 3.818741440773010254e-02 -4.182289540767669678e-02 4.072302281856536865e-01 -1.456508040428161621e-01 -4.528091847896575928e-01 1.518177092075347900e-01 1.967081874608993530e-01 2.550392150878906250e-01 -3.803069144487380981e-02 8.478498458862304688e-02 -6.060038879513740540e-02 1.950647383928298950e-01 -2.023884952068328857e-01 1.929566413164138794e-01 6.939962506294250488e-02 2.499826848506927490e-01 8.415155857801437378e-02 -5.252144299447536469e-03 2.640842646360397339e-02 -2.020683884620666504e-02 3.287261426448822021e-01 6.530918926000595093e-02 -3.318869322538375854e-02 1.315112560987472534e-01 2.966799074783921242e-03 5.092163756489753723e-02 1.762384921312332153e-01
-2.546827308833599091e-02 -2.567422986030578613e-01 -4.572644829750061035e-02 -8.527798205614089966e-02 1.714774519205093384e-01 6.286304444074630737e-02 1.621252857148647308e-02 -5.944667384028434753e-03 6.387991458177566528e-02 2.482039481401443481e-02 4.763556718826293945e-01 1.685435920953750610e-01 -5.455875769257545471e-02 -4.085209667682647705e-01 -2.418513596057891846e-01 -4.215933755040168762e-02 2.644128799438476562e-01 -1.931016743183135986e-01 2.870461940765380859e-01 5.287989228963851929e-02 2.897795736789703369e-01 7.126572728157043457e-02 1.916160881519317627e-01 -1.221107691526412964e-01 8.368649519979953766e-03 -2.865804545581340790e-02 -8.855948224663734436e-03 9.674004465341567993e-02 4.965636134147644043e-02 -6.562490016222000122e-02 -4.838122427463531494e-02 2.185149639844894409e-01
-1.977312117815017700e-01 -1.430007517337799072e-01 2.322583496570587158e-01 1.377609521150588989e-01 1.649299077689647675e-02 -1.674563288688659668e-01 -1.416243463754653931e-01 1.374683231115341187e-01 -1.664564572274684906e-02 1.754675507545471191e-01 3.956735134124755859e-01 1.415623873472213745e-01 5.024207383394241333e-02 -2.858738899230957031e-01 -2.653250992298126221e-01 1.874142326414585114e-02 2.274399697780609131e-01 -2.366263121366500854e-01 6.465139985084533691e-02 2.803703546524047852e-01 -4.617729224264621735e-03 -4.174534406047314405e-04 -4.517146572470664978e-02 -1.510756909847259521e-01 -8.988449722528457642e-02 -6.892832368612289429e-02 -3.179463148117065430e-01 5.836521834135055542e-02 4.545304551720619202e-02 -7.247277535498142242e-03 1.086252778768539429e-01 3.016020059585571289e-01
1.625771522521972656e-01 8.788297325372695923e-02 -2.060977220535278320e-01 1.365210860967636108e-01 1.479176878929138184e-01 -1.148294210433959961e-01 3.793508186936378479e-02 3.711090981960296631e-01 3.002585172653198242e-01 -3.528885245323181152e-01 2.250372022390365601e-01 5.641021952033042908e-02 1.073615923523902893e-01 2.301710471510887146e-02 -1.371022500097751617e-02 1.335695851594209671e-02 1.230666041374206543e-01 -1.203295886516571045e-01 1.321537941694259644e-01 5.739243328571319580e-02 3.660564720630645752e-01 -6.937366724014282227e-02 -1.223455294966697693e-01 3.998455405235290527e-02 2.146566212177276611e-01 1.140910759568214417e-01 -5.248581245541572571e-02 -2.332796528935432434e-02 1.087566316127777100e-01 -1.665163487195968628e-01 3.630612194538116455e-01 -1.002488806843757629e-01
2.707618102431297302e-02 -1.550982743501663208e-01 -4.710505530238151550e-02 -3.971884027123451233e-02 2.886258438229560852e-02 3.822441026568412781e-02 1.984122395515441895e-01 6.590428203344345093e-02 -6.204533576965332031e-02 -1.774320751428604126e-01 2.484050542116165161e-01 -1.189876198768615723e-01 -1.450796145945787430e-02 -3.324775397777557373e-02 -3.172966539859771729e-01 5.295439437031745911e-02 -9.500773251056671143e-02 -8.692481368780136108e-02 3.648076653480529785e-01 -2.548682503402233124e-02 3.592612445354461670e-01 -5.124386027455329895e-02 -5.042656883597373962e-02 -1.197003498673439026e-01 -3.303289115428924561e-01 -1.967666745185852051e-01 -1.941302716732025146e-01 4.119997024536132812e-01 2.526647411286830902e-02 -7.311431318521499634e-02 -1.055218055844306946e-01 1.953254789113998413e-01
-1.455692760646343231e-02 2.692311704158782959e-01 9.088848531246185303e-02 7.737074047327041626e-02 -9.659134596586227417e-02 -1.186223179101943970e-01 -2.777293324470520020e-01 5.117044448852539062e-01 1.254235357046127319e-01 -1.042975783348083496e-01 9.319537132978439331e-02 -3.167275711894035339e-02 1.378019303083419800e-01 -1.126173138618469238e-01 -5.038210749626159668e-02 2.296778112649917603e-01 9.791520237922668457e-02 -1.647116243839263916e-01 9.628579020500183105e-02 1.500149965286254883e-01 7.724083494395017624e-03 -1.386102586984634399e-01 1.386977881193161011e-01 2.932468354701995850e-01 -2.149160057306289673e-01 -8.170142769813537598e-02 -4.018019139766693115e-02 2.508217692375183105e-01 1.423335075378417969e-01 -1.603046208620071411e-01 -2.322823554277420044e-01 -1.308519244194030762e-01
1.682289689779281616e-01 -6.561391800642013550e-02 -3.875681757926940918e-02 -2.816802076995372772e-02 2.664250731468200684e-01 1.741596311330795288e-01 -1.518061459064483643e-01 1.909505575895309448e-01 1.275787595659494400e-02 6.496184319257736206e-02 4.372121393680572510e-01 -1.752076745033264160e-01 -1.364033073186874390e-01 -2.224847488105297089e-02 -1.392333954572677612e-01 -2.244128286838531494e-01 -1.638237535953521729e-01 -2.498840838670730591e-01 2.392526268959045410e-01 7.683648914098739624e-02 3.835267722606658936e-01 -8.481966704130172729e-02 -2.832724153995513916e-01 3.761996328830718994e-02 -7.402901072055101395e-03 -5.428679659962654114e-02 -6.843040883541107178e-02 1.434593833982944489e-02 2.452343255281448364e-01 -6.421657651662826538e-02 -1.248114481568336487e-01 -1.144151538610458374e-01
-5.891102831810712814e-03 1.091198548674583435e-01 1.316880434751510620e-01 -4.406622424721717834e-02 -6.816429644823074341e-02 1.103976890444755554e-01 -3.597815632820129395e-01 3.342543244361877441e-01 2.390996068716049194e-01 -3.455066680908203125e-02 3.930280506610870361e-01 1.162725239992141724e-01 1.763377338647842407e-01 1.132666990160942078e-01 7.036990020424127579e-03 4.303870350122451782e-02 1.395146846771240234e-01 9.011016786098480225e-02 2.767250239849090576e-01 8.788815699517726898e-03 3.581469357013702393e-01 -2.286421507596969604e-02 4.275346174836158752e-02 -1.333710402250289917e-01 1.891940981149673462e-01 -2.906319499015808105e-02 -3.904994204640388489e-02 -2.055577635765075684e-01 4.205372557044029236e-02 -6.626445055007934570e-02 2.772165238857269287e-01 -1.500685065984725952e-01
2.956649754196405411e-03 1.120305955410003662e-01 -1.734998375177383423e-01 3.650497198104858398e-01 -4.584664106369018555e-02 6.673781573772430420e-02 -1.358261555433273315e-01 2.970545887947082520e-01 2.318953722715377808e-01 -1.097299978137016296e-01 2.361448854207992554e-01 -4.892268218100070953e-03 -7.362401485443115234e-02 -3.806512951850891113e-01 -7.483591139316558838e-02 -1.069545149803161621e-01 1.804983913898468018e-01 2.974207997322082520e-01 -3.342944383621215820e-02 -5.072755739092826843e-02 1.857068389654159546e-01 -1.543638063594698906e-03 2.048549987375736237e-02 1.866816356778144836e-02 -1.980454474687576294e-02 -2.659740485250949860e-02 -2.958096563816070557e-01 3.523411154747009277e-01 -1.261197775602340698e-01 3.363233804702758789e-02 -1.755420714616775513e-01 -3.583440557122230530e-02
-9.036857634782791138e-03 6.955686211585998535e-02 -3.503394424915313721e-01 3.041501902043819427e-02 6.886409968137741089e-02 -1.510858982801437378e-01 -1.845877617597579956e-01 3.558983504772186279e-01 -1.205999404191970825e-01 -4.333795607089996338e-01 4.152316153049468994e-01 -6.239647790789604187e-02 2.123472280800342560e-02 -3.065484575927257538e-02 -1.071935594081878662e-01 -1.867580264806747437e-01 -2.968021109700202942e-02 -8.606542646884918213e-02 2.152457237243652344e-01 -9.972746670246124268e-02 -9.058239310979843140e-02 6.389859318733215332e-02 -7.955847308039665222e-03 -6.263108924031257629e-03 3.032694384455680847e-02 -3.872701153159141541e-02 -1.428573727607727051e-01 3.689209930598735809e-03 1.831336915493011475e-01 -1.226009801030158997e-01 1.711765863001346588e-02 3.286655843257904053e-01
1.654914766550064087e-01 2.775262109935283661e-03 4.044170081615447998e-01 1.099465191364288330e-01 -9.467479772865772247e-03 1.408359408378601074e-01 -2.011345326900482178e-01 2.839519083499908447e-01 1.499969661235809326e-01 -2.143788337707519531e-01 3.503345847129821777e-01 1.388674788177013397e-02 -4.137981683015823364e-02 -1.538476198911666870e-01 -2.836569249629974365e-01 -5.396098643541336060e-02 2.153455615043640137e-01 1.338900029659271240e-01 1.238705515861511230e-01 -7.167906314134597778e-02 2.427226006984710693e-01 -2.732705473899841309e-01 -5.506245791912078857e-02 -1.315039843320846558e-01 6.357827782630920410e-02 -7.351483218371868134e-03 1.878481060266494751e-01 1.901183426380157471e-01 1.416444182395935059e-01 3.123893961310386658e-02 1.319091916084289551e-01 -5.613408237695693970e-02
-8.816371858119964600e-02 -1.116624474525451660e-01 -9.455458819866180420e-02 6.871600449085235596e-02 1.640667468309402466e-01 -2.589097917079925537e-01 -2.959502339363098145e-01 5.536983534693717957e-02 9.638007730245590210e-03 -7.992296665906906128e-02 5.389414429664611816e-01 -2.047699540853500366e-01 -8.821417391300201416e-02 5.680358037352561951e-02 -1.237820461392402649e-01 4.207168892025947571e-02 -1.633870042860507965e-02 -3.134188652038574219e-01 2.115156799554824829e-01 1.129297073930501938e-02 -2.936214953660964966e-02 6.050051003694534302e-02 8.943137526512145996e-02 1.467936635017395020e-01 -5.976408254355192184e-03 3.489705175161361694e-02 -2.557389140129089355e-01 2.617773115634918213e-01 2.258705645799636841e-01 3.705586120486259460e-02 4.982421174645423889e-02 2.168688774108886719e-01
5.051593855023384094e-02 -1.195551455020904541e-02 -3.085806779563426971e-02 8.965136110782623291e-02 -1.821052730083465576e-01 -2.014687657356262207e-01 3.386251628398895264e-02 1.922142356634140015e-01 9.317094832658767700e-02 1.330350935459136963e-01 2.655027806758880615e-01 -3.882146254181861877e-02 1.457663625478744507e-01 -3.967582285404205322e-01 -1.306346505880355835e-01 6.344925612211227417e-02 5.984436348080635071e-02 -3.019860088825225830e-01 -6.274871528148651123e-03 1.201721355319023132e-01 1.642705202102661133e-01 1.396417617797851562e-01 -1.579416543245315552e-01 3.780683130025863647e-02 -2.690804749727249146e-02 2.033565193414688110e-02 3.350519239902496338e-01 5.022537708282470703e-01 3.251512721180915833e-02 -1.465629041194915771e-01 5.084630846977233887e-02 -7.375524193048477173e-02
1.634034812450408936e-01 1.904222182929515839e-02 -2.395897656679153442e-01 6.383404135704040527e-02 -3.119429647922515869e-01 8.445949107408523560e-02 1.314458250999450684e-01 1.776904910802841187e-01 -8.247019350528717041e-02 3.843086212873458862e-02 4.020405709743499756e-01 1.914087533950805664e-01 -1.399518400430679321e-01 -5.896887183189392090e-02 -4.562796354293823242e-01 2.665359675884246826e-01 -3.225227072834968567e-02 -1.267285495996475220e-01 1.834849119186401367e-01 -9.345443546772003174e-02 8.119275420904159546e-02 -8.886387199163436890e-02 -5.999589338898658752e-02 1.563816815614700317e-01 3.230244293808937073e-02 -3.915002197027206421e-02 -2.316201478242874146e-01 1.728823333978652954e-01 9.960251301527023315e-02 -6.105507910251617432e-02 1.468326337635517120e-02 -2.174751758575439453e-01
1.122263669967651367e-01 -1.840798854827880859e-01 -5.406007543206214905e-02 -8.621691167354583740e-02 -3.535815700888633728e-02 1.284849364310503006e-02 -1.097608823329210281e-02 2.885228097438812256e-01 -2.703538164496421814e-02 -3.628392219543457031e-01 1.672176718711853027e-01 -7.124705612659454346e-02 -2.320745587348937988e-01 1.835592836141586304e-01 6.583441048860549927e-02 -6.883709691464900970e-03 1.578889042139053345e-01 -2.078309208154678345e-01 8.520375937223434448e-02 2.245774567127227783e-01 1.574296504259109497e-01 -2.490550875663757324e-01 1.365129798650741577e-01 7.351344823837280273e-02 9.644052945077419281e-03 7.830216735601425171e-02 -3.861246705055236816e-01 2.080762535333633423e-01 3.373860716819763184e-01 6.490738689899444580e-02 -1.149177402257919312e-01 1.857339292764663696e-01
3.246288746595382690e-02 1.956064701080322266e-01 -2.768846452236175537e-01 1.252368986606597900e-01 2.170507907867431641e-01 -1.508987322449684143e-02 -2.787319570779800415e-02 2.181059122085571289e-01 -1.679850667715072632e-01 -1.782999038696289062e-01 4.090090394020080566e-01 -1.203200742602348328e-01 -8.279733359813690186e-03 8.220352977514266968e-02 -3.688840195536613464e-02 2.264789342880249023e-01 2.772695124149322510e-01 -3.737522929441183805e-04 2.065455019474029541e-01 1.875795423984527588e-01 5.915691331028938293e-02 -8.897425979375839233e-02 1.966210901737213135e-01 3.780251741409301758e-02 1.868874877691268921e-01 1.768819093704223633e-01 -2.844105958938598633e-01 2.749866060912609100e-02 -1.150517985224723816e-01 -1.547259986400604248e-01 -2.694595158100128174e-01 8.671037107706069946e-02
1.798251122236251831e-01 -5.009814351797103882e-02 1.502653118222951889e-02 2.700964808464050293e-01 -1.677667647600173950e-01 3.977960441261529922e-03 -1.091973930597305298e-01 -3.747644647955894470e-02 2.954052090644836426e-01 -1.088493540883064270e-01 2.113257944583892822e-01 -8.011743426322937012e-02 1.825031340122222900e-01 -3.062767386436462402e-01 -2.097440063953399658e-01 -1.116793602705001831e-02 1.797552220523357391e-02 -1.548655238002538681e-02 2.415039390325546265e-01 -2.643061280250549316e-01 8.612661808729171753e-02 -2.911243401467800140e-02 -1.051581501960754395e-01 5.007769167423248291e-02 2.360611408948898315e-01 -1.613606885075569153e-02 -3.258417844772338867e-01 3.379650712013244629e-01 1.961415559053421021e-01 -2.261714935302734375e-01 4.806517064571380615e-02 -1.008717939257621765e-01
6.517770886421203613e-02 1.779581308364868164e-01 -1.930709481239318848e-01 7.386852800846099854e-02 -1.011199802160263062e-01 -6.000283733010292053e-02 -2.646158933639526367e-01 2.168751955032348633e-01 9.247041493654251099e-02 -9.041360765695571899e-02 2.040504962205886841e-01 -1.344039142131805420e-01 1.597182154655456543e-01 6.466261297464370728e-02 4.534552805125713348e-03 1.686193197965621948e-01 -2.247835043817758560e-03 -6.395541131496429443e-02 2.255668640136718750e-01 4.033258855342864990e-01 2.211010754108428955e-01 3.951263427734375000e-01 1.265286207199096680e-01 8.769261837005615234e-02 -3.762164339423179626e-02 1.324877142906188965e-01 -1.869101524353027344e-01 2.238667011260986328e-01 1.433141976594924927e-01 2.928561531007289886e-02 9.601966291666030884e-02 2.736847698688507080e-01
1.654047518968582153e-01 -3.608277142047882080e-01 -9.638682007789611816e-02 1.788364946842193604e-01 -7.637460529804229736e-02 -2.060503885149955750e-02 -1.351530198007822037e-02 2.711611986160278320e-01 8.944468200206756592e-02 -1.374321877956390381e-01 2.166110128164291382e-01 2.128537148237228394e-01 1.197957322001457214e-01 -5.459329858422279358e-02 -3.526856899261474609e-01 -8.171373605728149414e-02 4.242387041449546814e-02 1.827838867902755737e-01 1.181693896651268005e-01 7.058626413345336914e-02 8.547988533973693848e-02 1.309663206338882446e-01 -5.216767266392707825e-02 1.243252158164978027e-01 2.949443459510803223e-01 -1.492893248796463013e-01 -1.979336887598037720e-01 2.393807470798492432e-01 6.069935858249664307e-02 -2.513077855110168457e-01 -2.427761405706405640e-01 1.592432111501693726e-01
-2.327591478824615479e-01 7.539698481559753418e-02 -1.590456254780292511e-02 1.894283294677734375e-01 -2.348184287548065186e-01 -9.093781560659408569e-02 -1.833113878965377808e-01 4.808329790830612183e-02 -1.106342393904924393e-02 -3.317145705223083496e-01 2.345792502164840698e-01 2.090958505868911743e-01 4.922750219702720642e-02 6.400191038846969604e-02 -3.023322112858295441e-02 7.479983568191528320e-02 3.104429133236408234e-02 -3.200482726097106934e-01 2.162772268056869507e-01 1.523395329713821411e-01 2.650528252124786377e-01 -4.677056148648262024e-02 -3.076756000518798828e-01 2.032302916049957275e-01 -3.319408595561981201e-01 -1.017932519316673279e-01 -2.061440050601959229e-01 2.608054131269454956e-02 8.179379254579544067e-02 1.541018486022949219e-01 -8.245380967855453491e-02 4.795792337972670794e-04
1.590364575386047363e-01 2.356604486703872681e-01 -8.839233219623565674e-02 1.373112350702285767e-01 1.324173361063003540e-01 5.008688941597938538e-02 -1.749576181173324585e-01 5.927088260650634766e-01 1.976943314075469971e-01 -1.012652926146984100e-02 5.455673206597566605e-03 1.951935701072216034e-02 -3.801133111119270325e-02 1.971933059394359589e-02 4.653028026223182678e-02 1.449091583490371704e-01 1.042907014489173889e-01 -1.384609490633010864e-01 1.423520594835281372e-01 1.976342312991619110e-02 3.215461596846580505e-02 -2.741332650184631348e-01 -2.386746555566787720e-01 1.995621770620346069e-01 -5.901155620813369751e-02 1.907349377870559692e-01 -1.932549178600311279e-01 2.438869699835777283e-02 1.444759219884872437e-01 -2.826645374298095703e-01 -1.358973979949951172e-01 7.233025878667831421e-02
-1.918842345476150513e-01 -6.354423612356185913e-02 1.013329103589057922e-01 3.006393015384674072e-01 1.219814866781234741e-01 4.443933814764022827e-02 -1.587047427892684937e-01 3.499488234519958496e-01 -2.981630563735961914e-01 -1.736661940813064575e-01 2.134098112583160400e-01 6.784366071224212646e-02 1.108845323324203491e-01 9.018613398075103760e-02 -7.685579359531402588e-02 -1.229183748364448547e-01 2.139445841312408447e-01 -3.895404040813446045e-01 2.150245010852813721e-02 -5.153865367174148560e-02 4.393202438950538635e-02 1.366874873638153076e-01 9.880298376083374023e-02 -1.365925818681716919e-01 -3.082491829991340637e-02 -1.325922012329101562e-01 -1.721833348274230957e-01 4.193765819072723389e-01 4.059731215238571167e-02 -6.933752447366714478e-02 2.376158908009529114e-02 5.090604722499847412e-02
-2.021489888429641724e-01 6.280807405710220337e-02 3.131720125675201416e-01 4.087555035948753357e-02 7.468031346797943115e-02 -1.348330527544021606e-01 -2.179673314094543457e-01 1.044945716857910156e-01 7.686197757720947266e-02 2.362975105643272400e-02 3.288288712501525879e-01 1.596517711877822876e-01 -5.692698061466217041e-03 -2.227532267570495605e-01 -6.803243607282638550e-02 -3.175250068306922913e-02 3.295825719833374023e-01 -2.909333407878875732e-01 -4.206430632621049881e-03 3.378620445728302002e-01 4.273976758122444153e-02 -1.128151863813400269e-01 -9.605716168880462646e-02 -1.005672663450241089e-02 3.903974080458283424e-03 -4.297038167715072632e-02 -4.595867395401000977e-01 8.402495086193084717e-02 1.807618886232376099e-02 2.326713874936103821e-02 1.509704142808914185e-01 5.259729549288749695e-02
1.215868815779685974e-01 2.339441271033138037e-04 -2.892554551362991333e-02 2.897680364549160004e-02 1.526651233434677124e-01 -1.058172583580017090e-01 -2.893143892288208008e-01 -9.776401519775390625e-02 -4.551846534013748169e-03 1.071547064930200577e-02 6.103050708770751953e-01 -1.054926365613937378e-01 -1.007894948124885559e-01 -9.479542821645736694e-02 -1.744314879179000854e-01 9.258919954299926758e-02 -1.175259277224540710e-01 -2.962970174849033356e-03 3.068640530109405518e-01 1.390619874000549316e-01 1.635328233242034912e-01 -4.530303552746772766e-02 -1.282502412796020508e-01 -9.952833876013755798e-03 3.401020541787147522e-02 2.263919562101364136e-01 -1.500738114118576050e-01 1.646332293748855591e-01 1.345950365066528320e-01 2.124347239732742310e-01 -2.011295109987258911e-01 1.883994340896606445e-01
-1.128697246313095093e-01 -6.295454502105712891e-02 -1.477133184671401978e-01 -1.267383154481649399e-02 3.210698813199996948e-02 -3.511059582233428955e-01 -9.533926844596862793e-02 1.020593494176864624e-01 2.922349870204925537e-01 2.602744207251816988e-04 2.946927249431610107e-01 1.648883149027824402e-02 3.037616908550262451e-01 -8.773963898420333862e-02 -1.832227408885955811e-01 -5.997880361974239349e-03 1.545996963977813721e-01 1.568423062562942505e-01 3.649329543113708496e-01 3.035500347614288330e-01 1.388945877552032471e-01 -2.852670252323150635e-01 -4.404310137033462524e-02 7.750754058361053467e-02 6.840410828590393066e-02 -3.404359146952629089e-02 9.155674278736114502e-02 1.593211106956005096e-02 2.784222662448883057e-01 6.645601987838745117e-02 -2.808791585266590118e-02 -1.782639622688293457e-01
2.056005150079727173e-01 -8.371458202600479126e-02 -1.088008582592010498e-01 1.397526711225509644e-01 -3.611705899238586426e-01 2.601222880184650421e-02 -1.861110776662826538e-01 1.362035721540451050e-01 3.090080246329307556e-02 2.161066792905330658e-02 4.009493291378021240e-01 9.761916100978851318e-02 -1.118034645915031433e-01 -1.683169603347778320e-01 -2.551490664482116699e-01 3.673436343669891357e-01 -1.384278684854507446e-01 -2.988711372017860413e-02 2.336473912000656128e-01 -4.046375304460525513e-02 2.136763036251068115e-01 -1.489205658435821533e-01 -8.398506790399551392e-02 6.495544314384460449e-02 -6.757865846157073975e-02 -5.749190226197242737e-02 -1.577869057655334473e-01 1.791495233774185181e-01 5.524116009473800659e-02 -2.933159768581390381e-01 -2.046486735343933105e-02 -1.126847490668296814e-01
-4.191249236464500427e-02 -1.593660563230514526e-01 2.812700718641281128e-02 9.838091582059860229e-02 -5.493932589888572693e-02 -2.632647007703781128e-02 8.770951628684997559e-02 1.265591103583574295e-02 8.428923785686492920e-02 -1.644705832004547119e-01 8.163082599639892578e-02 2.897271215915679932e-01 6.490738689899444580e-02 -2.461238205432891846e-01 -5.076643824577331543e-01 7.829049974679946899e-02 2.714318335056304932e-01 8.488578349351882935e-02 3.382401466369628906e-01 2.008724957704544067e-01 1.214568987488746643e-01 -5.356070771813392639e-02 1.144796907901763916e-01 2.498948127031326294e-01 8.133114874362945557e-02 2.586244046688079834e-01 -1.855711340904235840e-01 1.638599336147308350e-01 1.764908246695995331e-02 -3.087132796645164490e-02 -1.797538548707962036e-01 -1.528887823224067688e-02
-3.716885298490524292e-02 3.893278539180755615e-02 8.880846947431564331e-02 -2.847023494541645050e-02 -2.228231579065322876e-01 -2.619114220142364502e-01 -9.600552171468734741e-02 2.848265469074249268e-01 7.981706410646438599e-02 -1.523903608322143555e-01 3.838709592819213867e-01 1.435446143150329590e-01 1.141494661569595337e-01 -2.135832980275154114e-02 -2.201956063508987427e-01 -2.239529043436050415e-01 -7.225184887647628784e-02 -2.337436527013778687e-01 -2.208444178104400635e-01 2.938131988048553467e-01 1.106891855597496033e-01 -3.108663484454154968e-02 5.042015016078948975e-02 -2.065430432558059692e-01 -1.223952323198318481e-01 5.062624439597129822e-02 -1.057442128658294678e-01 1.624507009983062744e-01 2.892659902572631836e-01 1.137284785509109497e-01 -1.230209916830062866e-01 -2.233764976263046265e-01
5.722149834036827087e-02 1.975170224905014038e-01 -1.609029322862625122e-01 -1.323098391294479370e-01 2.710691839456558228e-02 1.425183415412902832e-01 7.407795055769383907e-04 4.214076101779937744e-01 2.420371770858764648e-01 -1.153143495321273804e-01 2.008403688669204712e-01 -1.953238155692815781e-03 8.642187714576721191e-02 -2.795540785882622004e-04 -7.570720463991165161e-02 2.229278385639190674e-01 6.521387398242950439e-02 4.280940815806388855e-02 3.567232191562652588e-01 -9.741685539484024048e-02 2.281124293804168701e-01 1.045610830187797546e-01 -8.107361197471618652e-02 -7.246533781290054321e-02 -1.233661249279975891e-01 2.011198997497558594e-01 -1.847607940435409546e-01 2.440046817064285278e-01 9.231826290488243103e-03 3.112823069095611572e-01 2.728093564510345459e-01 -4.689391329884529114e-02
-1.395053714513778687e-01 5.809931457042694092e-02 -1.970194429159164429e-01 -7.952357828617095947e-02 2.314260900020599365e-01 1.210854426026344299e-01 3.821480646729469299e-02 2.513194084167480469e-01 4.016086459159851074e-02 -3.871213197708129883e-01 2.067764662206172943e-02 -1.059539839625358582e-01 -7.627015560865402222e-02 -1.219286099076271057e-01 -2.272192621603608131e-03 -2.478804253041744232e-02 1.572635956108570099e-02 -1.526027321815490723e-01 8.137951791286468506e-02 4.564884006977081299e-01 5.341130867600440979e-02 -3.287257254123687744e-01 -1.078334748744964600e-01 1.288232803344726562e-01 1.484571546316146851e-01 3.044146578758955002e-03 -1.353650987148284912e-01 4.023420512676239014e-01 -1.496516633778810501e-02 -1.313459575176239014e-01 8.394326269626617432e-02 1.014777272939682007e-01
-9.231600910425186157e-03 3.110565841197967529e-01 -1.831424683332443237e-01 6.507289409637451172e-02 1.947333803400397301e-03 2.013989984989166260e-01 -4.735398292541503906e-02 1.126345396041870117e-01 -2.772114053368568420e-02 -1.973063498735427856e-01 1.318260431289672852e-01 -2.607500255107879639e-01 -7.504779845476150513e-02 -1.501421332359313965e-01 -1.500373333692550659e-01 -8.783028274774551392e-02 2.826890349388122559e-01 -1.293057948350906372e-01 1.747849285602569580e-01 1.368826776742935181e-01 4.709038138389587402e-01 -2.796934545040130615e-01 4.442010819911956787e-02 2.122009247541427612e-01 -2.569960057735443115e-02 4.309004545211791992e-02 -2.008527815341949463e-01 1.132820025086402893e-01 1.897856593132019043e-01 -8.305528014898300171e-02 -1.382513791322708130e-01 1.256918013095855713e-01
3.717213571071624756e-01 -6.748870760202407837e-02 -8.796364068984985352e-02 2.803151011466979980e-01 -1.542014628648757935e-01 -4.566123336553573608e-02 2.651160657405853271e-01 3.295189738273620605e-01 3.125957399606704712e-02 -1.384463310241699219e-01 4.052354693412780762e-01 -4.236909002065658569e-02 -1.391742974519729614e-01 -4.235192760825157166e-02 -1.548272222280502319e-01 8.714791387319564819e-02 1.612769514322280884e-01 7.700512558221817017e-02 2.975707948207855225e-01 -3.138417087029665709e-04 1.674745231866836548e-02 8.126199990510940552e-02 1.448384225368499756e-01 -5.425395444035530090e-02 2.170323729515075684e-01 5.428020656108856201e-02 -2.668972127139568329e-03 2.359040528535842896e-01 -5.804517865180969238e-02 -1.134795024991035461e-01 -1.406031101942062378e-01 1.852561980485916138e-01
1.742348074913024902e-01 -1.447223871946334839e-01 -3.284132853150367737e-02 2.252770774066448212e-02 -1.615720242261886597e-01 2.037015706300735474e-01 -3.006131201982498169e-02 2.929552793502807617e-01 -7.609798759222030640e-02 -2.949347198009490967e-01 3.698958158493041992e-01 -2.131975628435611725e-02 2.407276332378387451e-01 3.620465844869613647e-02 -1.449554115533828735e-01 5.779703333973884583e-02 7.411305326968431473e-03 -1.109939664602279663e-01 1.702406406402587891e-01 -1.521219592541456223e-02 1.164185479283332825e-01 -2.083168029785156250e-01 -2.775730192661285400e-01 -3.940036147832870483e-02 -2.824568152427673340e-01 -3.506480455398559570e-01 3.175749629735946655e-02 1.646797209978103638e-01 -1.339873224496841431e-01 -9.958876669406890869e-02 -2.059363424777984619e-01 -2.893210574984550476e-02
1.160941347479820251e-01 -6.750502437353134155e-02 1.307673454284667969e-01 1.554162055253982544e-01 -8.621130138635635376e-02 2.183725386857986450e-01 -6.595735251903533936e-02 2.215751111507415771e-01 3.260016441345214844e-01 -2.908177115023136139e-02 2.778411805629730225e-01 6.852786988019943237e-02 1.817894130945205688e-01 -2.887011468410491943e-01 -1.657685190439224243e-01 -1.365121901035308838e-01 1.485854238271713257e-01 -5.989409610629081726e-02 1.866242140531539917e-01 2.859630882740020752e-01 1.394113451242446899e-01 7.322953641414642334e-02 -1.966000944375991821e-01 -9.679543226957321167e-02 2.626402080059051514e-01 2.051732540130615234e-01 -3.202021121978759766e-02 1.475378572940826416e-01 1.101006940007209778e-02 -3.049145452678203583e-02 -6.728505715727806091e-03 3.613428473472595215e-01
1.605375707149505615e-01 -2.045607715845108032e-01 4.018897190690040588e-02 2.105906158685684204e-01 4.232409875839948654e-03 -3.684794902801513672e-02 4.262478649616241455e-02 1.808667033910751343e-01 4.269845485687255859e-01 -1.307759732007980347e-01 2.660551965236663818e-01 -1.449508517980575562e-01 2.621177351102232933e-03 -1.389801353216171265e-01 -2.469439953565597534e-01 -1.885357499122619629e-01 1.504601240158081055e-01 1.159331724047660828e-01 1.967695355415344238e-01 7.600803673267364502e-02 7.531778514385223389e-02 1.115835905075073242e-01 -9.670120477676391602e-02 2.451146245002746582e-01 2.948810458183288574e-01 2.440195977687835693e-01 -1.930124759674072266e-01 2.333081066608428955e-01 1.027060747146606445e-01 -7.762026041746139526e-02 6.599131971597671509e-02 1.272975355386734009e-01
-1.477301418781280518e-01 7.775638252496719360e-02 8.382482454180717468e-03 2.697075605392456055e-01 1.100863516330718994e-01 7.483865320682525635e-02 -3.403002768754959106e-02 2.117568701505661011e-01 8.972565084695816040e-02 -7.652905583381652832e-02 1.692650467157363892e-01 2.121444046497344971e-01 1.189486682415008545e-01 -2.004374861717224121e-01 -1.756815165281295776e-01 1.961280554533004761e-01 2.794271707534790039e-01 -2.837417125701904297e-01 -3.497102856636047363e-02 1.664705425500869751e-01 1.727798432111740112e-01 -4.536887630820274353e-03 -1.134027391672134399e-01 7.576265931129455566e-02 1.899286508560180664e-01 3.011347353458404541e-02 3.032089471817016602e-01 3.176307976245880127e-01 -6.419093161821365356e-02 -3.312809765338897705e-01 -1.580011397600173950e-01 -1.405220925807952881e-01
5.154510959982872009e-03 1.811140477657318115e-01 -1.565417796373367310e-01 1.006763651967048645e-01 -1.146886348724365234e-01 6.477015465497970581e-02 7.115753740072250366e-02 3.344483375549316406e-01 -5.601089820265769958e-02 -4.390053153038024902e-01 1.729388236999511719e-01 1.793577373027801514e-01 2.293609678745269775e-01 -1.148439869284629822e-01 7.991385459899902344e-02 -8.228047937154769897e-02 1.740335524082183838e-01 3.050342388451099396e-02 4.609732627868652344e-01 1.198268905282020569e-01 9.654139727354049683e-02 1.331139504909515381e-01 -7.985397428274154663e-02 -1.351933777332305908e-01 1.048761084675788879e-01 1.911363750696182251e-01 -7.658848166465759277e-02 7.093904912471771240e-02 1.952905803918838501e-01 -1.701852679252624512e-02 2.331315279006958008e-01 1.989143155515193939e-02
-1.068183928728103638e-01 -7.230260223150253296e-02 1.820568144321441650e-01 1.747971624135971069e-01 2.212429940700531006e-01 -9.363444149494171143e-02 -7.968653738498687744e-02 3.457604050636291504e-01 1.875466480851173401e-02 -5.918699502944946289e-02 3.460704088211059570e-01 1.257533431053161621e-01 7.135828584432601929e-02 -2.618656456470489502e-01 -4.143027961254119873e-02 -3.595462441444396973e-02 1.416464447975158691e-01 8.389941416680812836e-03 -6.875903159379959106e-02 4.459886252880096436e-01 1.798726618289947510e-01 -1.628009527921676636e-01 1.965114660561084747e-02 -2.440910190343856812e-01 -2.694501727819442749e-02 -1.180588379502296448e-01 -2.961131334304809570e-01 3.569665132090449333e-03 -5.643866956233978271e-02 -1.942935436964035034e-01 1.100801676511764526e-01 1.481007635593414307e-01
-1.742386072874069214e-01 -1.163841709494590759e-01 2.119867205619812012e-01 -2.059120535850524902e-01 1.880854554474353790e-02 -4.794298112392425537e-02 -1.335419118404388428e-01 2.539514899253845215e-01 1.597685366868972778e-01 -2.256678342819213867e-01 3.191401362419128418e-01 1.756210178136825562e-01 -1.623128354549407959e-01 -9.546694159507751465e-02 3.108642809092998505e-02 -8.955025672912597656e-02 -5.806915462017059326e-02 -1.165225058794021606e-01 2.871491014957427979e-01 6.215637549757957458e-02 3.449799120426177979e-01 2.092100679874420166e-03 -2.529140710830688477e-01 1.049075275659561157e-01 -3.305357322096824646e-02 -3.291004300117492676e-01 -1.732361912727355957e-01 1.646936833858489990e-01 1.317282617092132568e-01 4.501675814390182495e-02 -2.072889506816864014e-01 -6.367008388042449951e-02
-6.708860397338867188e-02 -1.074333041906356812e-01 -3.501392602920532227e-01 2.151852287352085114e-02 1.798230037093162537e-02 -2.376553267240524292e-01 -1.256593018770217896e-01 4.061299264430999756e-01 5.557845532894134521e-02 -1.486543565988540649e-01 2.148599326610565186e-01 2.439652569591999054e-02 1.559970676898956299e-01 -5.593564733862876892e-02 -1.931106299161911011e-01 9.584625251591205597e-03 3.546095490455627441e-01 -1.873801834881305695e-02 1.588501967489719391e-02 1.065238714218139648e-01 -3.922528401017189026e-02 -4.141446948051452637e-01 1.008162349462509155e-01 1.966945677995681763e-01 2.071696072816848755e-01 3.012552112340927124e-02 -4.620996490120887756e-02 1.354684233665466309e-01 1.752427071332931519e-01 1.537193208932876587e-01 -4.788959398865699768e-02 -7.755102962255477905e-02
1.919976919889450073e-01 2.168379426002502441e-01 -1.138190180063247681e-01 7.315628975629806519e-02 1.273217797279357910e-01 1.516700685024261475e-01 -6.296368688344955444e-02 3.785819932818412781e-02 4.215986281633377075e-02 -1.122234240174293518e-01 4.045281708240509033e-01 6.929277628660202026e-02 -1.404093354940414429e-01 -2.192061096429824829e-01 -1.897181272506713867e-01 -2.374383062124252319e-01 -3.548361659049987793e-01 -4.229745864868164062e-01 2.592951655387878418e-01 1.848750263452529907e-01 -3.039837116375565529e-03 -8.916174620389938354e-02 -9.441278874874114990e-03 5.596305429935455322e-02 -1.267713727429509163e-03 8.255780488252639771e-02 -1.348241865634918213e-01 7.017911225557327271e-02 -7.702194899320602417e-02 -1.128362566232681274e-01 -1.594978868961334229e-01 -1.371646821498870850e-01
-9.519673883914947510e-02 -5.019634217023849487e-02 4.440072551369667053e-02 1.843935102224349976e-01 7.191287726163864136e-02 -1.159508228302001953e-01 -3.447654470801353455e-02 3.272361457347869873e-01 -1.937506496906280518e-01 -2.829465568065643311e-01 2.671130001544952393e-01 2.477136254310607910e-02 4.885499924421310425e-02 -4.609506726264953613e-01 5.454512685537338257e-02 -1.068792119622230530e-01 1.237814649939537048e-01 -3.846299052238464355e-01 2.296282202005386353e-01 -8.468911051750183105e-02 -7.251879572868347168e-02 -1.778486371040344238e-01 -2.095277011394500732e-01 8.501280099153518677e-02 -8.414627611637115479e-02 -1.212226226925849915e-01 -1.656574606895446777e-01 1.201974228024482727e-01 -1.218516826629638672e-01 1.253580451011657715e-01 7.994790561497211456e-03 -3.553305938839912415e-02
7.642345130443572998e-02 -5.988784134387969971e-02 -1.309408396482467651e-01 -4.211943969130516052e-02 -3.269947469234466553e-01 -9.051965177059173584e-02 1.053082123398780823e-01 1.274485439062118530e-01 4.753898829221725464e-02 -4.528230801224708557e-02 2.826316952705383301e-01 2.822471261024475098e-01 -2.779682278633117676e-01 -3.231237232685089111e-01 -3.862484991550445557e-01 8.484041690826416016e-02 5.907618254423141479e-02 -4.409874230623245239e-02 3.275037407875061035e-01 2.532375790178775787e-02 3.018274717032909393e-02 -1.725423187017440796e-01 2.253419160842895508e-02 1.630561500787734985e-01 -1.142351403832435608e-01 8.487246930599212646e-02 -2.326442897319793701e-01 2.188281267881393433e-01 1.644276827573776245e-01 -5.695892497897148132e-02 5.474866926670074463e-02 2.517037652432918549e-02
1.090947166085243225e-01 9.383719414472579956e-03 7.164238393306732178e-02 1.918734461069107056e-01 1.039085313677787781e-01 -1.400841325521469116e-01 -1.663006693124771118e-01 1.308873742818832397e-01 -1.130391955375671387e-01 -3.350461423397064209e-01 4.232728481292724609e-01 -5.443556606769561768e-02 -8.786481618881225586e-02 7.599402964115142822e-02 1.407020241022109985e-01 4.919415805488824844e-03 1.066275164484977722e-01 -2.556358575820922852e-01 2.680523693561553955e-01 3.005786053836345673e-02 6.426003575325012207e-02 8.978863246738910675e-03 -1.435503065586090088e-01 -8.321072906255722046e-02 -1.505251973867416382e-02 5.876137316226959229e-02 -1.118823811411857605e-01 4.670176506042480469e-01 -7.840131968259811401e-02 -1.084108203649520874e-01 -1.866451650857925415e-01 2.492524832487106323e-01
-4.720238968729972839e-03 7.811268419027328491e-02 -1.340020895004272461e-01 -3.762387484312057495e-02 -3.144283294677734375e-01 1.078237369656562805e-01 1.542702969163656235e-02 3.494699001312255859e-01 -1.357212513685226440e-01 -2.619895040988922119e-01 2.297961860895156860e-01 -1.871175691485404968e-02 1.120474860072135925e-01 -2.871013879776000977e-01 -2.713687717914581299e-01 1.830632388591766357e-01 -6.373012810945510864e-02 -1.986510902643203735e-01 -1.474222987890243530e-01 1.607160419225692749e-01 2.684802114963531494e-01 2.430549561977386475e-01 -1.048990935087203979e-01 3.263129293918609619e-01 -6.462743505835533142e-03 -4.491864517331123352e-02 -7.259323447942733765e-02 1.319408863782882690e-01 -3.662770986557006836e-02 -1.777643263339996338e-01 -2.898940257728099823e-02 -3.236687555909156799e-02
-1.067605093121528625e-01 1.554700881242752075e-01 1.901291543617844582e-03 -1.677779406309127808e-01 -1.326162815093994141e-01 -1.364170908927917480e-01 -2.492774724960327148e-01 1.481703817844390869e-01 -5.435389280319213867e-02 2.188105732202529907e-01 4.299487471580505371e-01 -4.464406892657279968e-02 1.197163015604019165e-01 1.870075166225433350e-01 2.885654196143150330e-02 8.598221838474273682e-02 7.099333405494689941e-02 -2.047807872295379639e-01 2.320923805236816406e-01 1.394054889678955078e-01 4.368347227573394775e-01 -2.312314361333847046e-01 -9.825003892183303833e-02 1.758686751127243042e-01 1.692448556423187256e-02 -1.119908839464187622e-01 -2.096765190362930298e-01 1.749998778104782104e-01 1.273083984851837158e-01 -9.948206134140491486e-03 -7.663223147392272949e-02 7.764679938554763794e-02
-2.007221244275569916e-02 9.355186671018600464e-02 -4.980907961726188660e-02 -1.645637899637222290e-01 -1.455501616001129150e-01 1.483767330646514893e-01 -3.428362309932708740e-01 2.913185060024261475e-01 1.762162148952484131e-01 -3.002255260944366455e-01 2.785119712352752686e-01 9.695190237835049629e-04 7.992523908615112305e-02 -2.182190567255020142e-01 -3.538981080055236816e-01 1.741226017475128174e-02 -4.383409768342971802e-02 1.055792346596717834e-01 9.769155830144882202e-02 5.674831941723823547e-02 -1.339532583951950073e-01 -1.952845752239227295e-01 -1.836062073707580566e-01 1.204568371176719666e-01 -2.594939768314361572e-01 1.415407955646514893e-01 5.634877085685729980e-02 2.613048553466796875e-01 -7.881824672222137451e-02 -6.017952784895896912e-02 -8.204601705074310303e-02 1.784443110227584839e-01
1.409147381782531738e-01 -6.975185126066207886e-02 1.296080052852630615e-01 4.476558417081832886e-02 -1.180431097745895386e-01 1.354329437017440796e-01 -8.765888959169387817e-02 2.042810618877410889e-01 2.031843662261962891e-01 -3.761401027441024780e-02 3.883442878723144531e-01 8.877628296613693237e-02 2.469016611576080322e-01 -1.331003904342651367e-01 -1.458463966846466064e-01 -3.390714898705482483e-02 1.968261003494262695e-01 1.765171327861025929e-04 3.091302514076232910e-02 3.327679038047790527e-01 2.828964889049530029e-01 8.203487843275070190e-02 -2.472779303789138794e-01 -7.397267222404479980e-02 2.910006344318389893e-01 2.366199046373367310e-01 -2.972275950014591217e-02 2.207618206739425659e-01 -9.625616669654846191e-02 2.650353126227855682e-02 2.055281586945056915e-02 2.603984475135803223e-01
7.147800177335739136e-02 2.908997703343629837e-03 -1.499617695808410645e-01 1.445227116346359253e-01 -1.539442539215087891e-01 1.003495827317237854e-01 1.923620142042636871e-02 4.277122393250465393e-02 -1.386974565684795380e-02 -4.155958592891693115e-01 3.199812769889831543e-01 2.125182300806045532e-01 2.324359863996505737e-01 2.731428667902946472e-02 -3.837465643882751465e-01 3.826696872711181641e-01 2.041247785091400146e-01 -8.817884325981140137e-02 9.771793335676193237e-02 6.715528666973114014e-02 -2.063800767064094543e-02 1.641072779893875122e-01 -1.519704610109329224e-01 7.516938447952270508e-02 3.440443193539977074e-03 5.031567811965942383e-02 3.164510428905487061e-02 2.546863555908203125e-01 8.692072331905364990e-02 -1.962350904941558838e-01 -1.004749983549118042e-01 -4.931567981839179993e-02
-3.034747242927551270e-01 -7.403821498155593872e-02 -2.781717181205749512e-01 1.286869496107101440e-01 1.754819750785827637e-01 -2.054739147424697876e-01 -2.484207600355148315e-01 1.766957491636276245e-01 -4.294279962778091431e-02 -1.322309821844100952e-01 3.377742171287536621e-01 -1.870616376399993896e-01 7.683718204498291016e-02 -1.258272081613540649e-01 5.591659992933273315e-02 5.421087145805358887e-02 2.788418233394622803e-01 1.315917167812585831e-02 4.533740580081939697e-01 1.467643082141876221e-01 2.595471590757369995e-02 -1.484685242176055908e-01 5.715257488191127777e-03 1.065460219979286194e-01 5.594127625226974487e-02 1.360964402556419373e-02 -2.148381024599075317e-01 1.916475445032119751e-01 1.072443127632141113e-01 2.091245405608788133e-04 -2.277783490717411041e-02 9.479121118783950806e-02
4.199128597974777222e-02 -4.765844717621803284e-02 5.939842388033866882e-02 3.286547958850860596e-02 -1.564876735210418701e-01 -2.624092102050781250e-01 -3.302385658025741577e-02 3.630370497703552246e-01 6.799852102994918823e-02 -4.586876893881708384e-04 1.732887774705886841e-01 1.108580529689788818e-01 -8.190133422613143921e-02 -5.411068722605705261e-02 3.406440913677215576e-01 -2.206669421866536140e-03 7.688368111848831177e-02 3.349811211228370667e-02 2.329305559396743774e-01 2.397984415292739868e-01 1.287324577569961548e-01 -1.501653790473937988e-01 -1.359501034021377563e-01 -4.800369217991828918e-02 2.032627817243337631e-03 -2.373592369258403778e-02 -3.519035875797271729e-01 3.359202146530151367e-01 2.638538181781768799e-01 -2.655724883079528809e-01 -1.874057948589324951e-01 -3.585897386074066162e-02
-7.210109382867813110e-03 -1.439864933490753174e-01 4.328902810811996460e-02 1.120152771472930908e-01 -2.428643405437469482e-02 -3.499295413494110107e-01 1.027485802769660950e-01 2.556503713130950928e-01 1.370498836040496826e-01 -8.866149932146072388e-02 3.275209963321685791e-01 -2.235399633646011353e-01 2.826299071311950684e-01 -3.719001710414886475e-01 -3.164901435375213623e-01 -2.058063820004463196e-02 1.124758720397949219e-01 -8.975482732057571411e-02 -1.501006036996841431e-01 5.880317464470863342e-02 1.869758367538452148e-01 -2.310871630907058716e-01 -2.975088357925415039e-01 -1.502496302127838135e-01 -8.237328380346298218e-02 -1.070483867079019547e-02 -5.044734477996826172e-02 -3.018217347562313080e-02 7.366219907999038696e-02 2.886839769780635834e-02 -1.984499581158161163e-02 -5.061955191195011139e-03
-1.390786319971084595e-01 -9.043178521096706390e-03 1.689171940088272095e-01 1.773371696472167969e-01 6.947061419486999512e-02 -2.707648277282714844e-01 -1.181400194764137268e-01 6.447670608758926392e-02 8.090576156973838806e-04 -2.455667704343795776e-01 4.562599360942840576e-01 1.575496196746826172e-01 -1.546385586261749268e-01 -1.984598487615585327e-01 -9.948576800525188446e-03 -2.783495187759399414e-01 7.031129300594329834e-02 -7.800471037626266479e-02 8.821454644203186035e-02 1.141426935791969299e-01 2.952652573585510254e-01 -2.043144106864929199e-01 1.772436313331127167e-02 -2.611165866255760193e-02 -2.350168973207473755e-01 -7.388679683208465576e-02 -8.306023478507995605e-02 8.855962753295898438e-02 -4.313243180513381958e-02 -3.583339154720306396e-01 1.228163242340087891e-01 8.730512112379074097e-02
1.457036584615707397e-01 2.660779058933258057e-01 -8.324506133794784546e-02 3.911898285150527954e-02 2.804115712642669678e-01 6.879381835460662842e-02 -2.184200435876846313e-01 1.266277879476547241e-01 -1.729428470134735107e-01 -5.382145568728446960e-02 2.614644169807434082e-01 8.128978312015533447e-02 -1.001526191830635071e-01 4.090841487050056458e-02 -1.251606792211532593e-01 7.510714232921600342e-02 2.082595527172088623e-01 2.681821957230567932e-02 3.143181204795837402e-01 1.355627328157424927e-01 4.009883999824523926e-01 1.599232107400894165e-01 -1.584487855434417725e-01 -3.303358852863311768e-01 1.395100653171539307e-01 1.060048043727874756e-01 -1.239943727850914001e-01 1.980902552604675293e-01 1.174981743097305298e-01 -1.355984807014465332e-01 1.077651605010032654e-01 2.529657259583473206e-02
-2.044523693621158600e-02 1.741663366556167603e-01 -4.837548732757568359e-02 7.089985907077789307e-02 2.914536371827125549e-02 -6.910232454538345337e-02 -1.305918991565704346e-01 4.999401569366455078e-01 -1.887147575616836548e-01 -2.717230096459388733e-02 2.614305913448333740e-01 -1.223738491535186768e-01 -9.667423367500305176e-02 1.396397352218627930e-01 -2.886241078376770020e-01 1.361516565084457397e-01 3.082343041896820068e-01 -9.529646486043930054e-02 2.879675477743148804e-02 3.750888630747795105e-02 2.948282659053802490e-01 -1.832316815853118896e-01 -9.977966547012329102e-02 3.274960815906524658e-02 2.910174056887626648e-02 1.278010606765747070e-01 -8.927774429321289062e-02 5.534506589174270630e-02 -1.220516785979270935e-01 3.340350836515426636e-02 3.920988738536834717e-01 -5.552669242024421692e-02
5.724521726369857788e-02 1.815750747919082642e-01 2.040124312043190002e-02 6.926006078720092773e-02 1.945883482694625854e-01 -8.544076979160308838e-02 -7.089624553918838501e-02 2.582763433456420898e-01 9.067016094923019409e-02 -3.738533556461334229e-01 3.425162434577941895e-01 -1.096490025520324707e-02 -2.685207426548004150e-01 2.126647382974624634e-01 -2.332386821508407593e-01 2.140599042177200317e-01 -1.501792520284652710e-01 -9.532141685485839844e-02 4.246052354574203491e-02 1.580996513366699219e-01 2.194632589817047119e-01 -1.250892728567123413e-01 3.349086642265319824e-01 -2.247061952948570251e-02 -1.616602092981338501e-01 -1.162905022501945496e-01 -1.958714872598648071e-01 -3.925748169422149658e-03 1.948494613170623779e-01 -9.576917625963687897e-03 9.283298626542091370e-03 8.697452396154403687e-02
1.167324036359786987e-01 -8.210705965757369995e-02 2.539752721786499023e-01 1.494798511266708374e-01 -1.012151241302490234e-01 4.803255945444107056e-02 -6.768815219402313232e-02 5.590088665485382080e-02 4.860805638600140810e-04 -1.106583252549171448e-01 3.365345001220703125e-01 1.266386806964874268e-01 1.944936811923980713e-01 -3.390403985977172852e-01 1.860515959560871124e-02 1.053835079073905945e-01 2.658077748492360115e-03 -1.619060188531875610e-01 1.064600348472595215e-01 -3.846887499094009399e-02 -2.671169117093086243e-03 3.778753429651260376e-02 -1.446540653705596924e-01 1.666965186595916748e-01 3.327482342720031738e-01 1.404666304588317871e-01 -5.737341195344924927e-02 4.243514537811279297e-01 1.511924415826797485e-01 -3.505345582962036133e-01 1.342590898275375366e-01 7.718394044786691666e-04
1.609545946121215820e-01 1.258256137371063232e-01 -4.950331896543502808e-02 1.226640194654464722e-01 -2.379514044150710106e-03 1.914377212524414062e-01 -1.196313574910163879e-01 9.342046827077865601e-02 -3.346208110451698303e-02 -2.225197106599807739e-02 3.853330612182617188e-01 -3.538832068443298340e-02 -5.889640189707279205e-03 -3.412400558590888977e-02 -1.898227185010910034e-01 -2.737407684326171875e-01 -1.527223736047744751e-01 -2.064079195261001587e-01 1.856299638748168945e-01 -1.458350419998168945e-01 3.755631744861602783e-01 -2.024237960577011108e-01 -2.583709359169006348e-01 2.568064033985137939e-01 8.553592115640640259e-02 -2.762128412723541260e-02 -1.505630314350128174e-01 5.866315960884094238e-02 1.278612166643142700e-01 -1.943892985582351685e-01 -3.027242124080657959e-01 -3.473513945937156677e-02
-2.506506443023681641e-02 2.656756937503814697e-01 -2.323658168315887451e-01 2.051206231117248535e-01 -2.766134683042764664e-03 -2.972987592220306396e-01 -4.628556966781616211e-02 1.169812530279159546e-01 1.777106225490570068e-01 -1.234830766916275024e-01 4.061847925186157227e-01 2.533663995563983917e-02 -4.410471022129058838e-02 -1.140678375959396362e-01 -8.308936841785907745e-03 1.317787766456604004e-01 3.097660541534423828e-01 -2.402421236038208008e-01 2.002191096544265747e-01 -4.072511941194534302e-02 2.437699884176254272e-01 -3.956810384988784790e-02 1.829106360673904419e-02 -1.225567385554313660e-01 4.161166027188301086e-02 -2.274499088525772095e-02 -1.426416039466857910e-01 -6.916192919015884399e-02 -2.515428662300109863e-01 -2.418309450149536133e-01 -6.310409307479858398e-02 2.424281090497970581e-01
7.709974050521850586e-02 4.675224423408508301e-02 -3.121258616447448730e-01 2.940933704376220703e-01 2.206130884587764740e-02 1.713438928127288818e-01 -2.576868608593940735e-02 3.402134478092193604e-01 8.958772569894790649e-02 -1.071217283606529236e-01 2.833352386951446533e-01 -3.983657807111740112e-02 1.585675925016403198e-01 -7.989154011011123657e-02 -3.325770795345306396e-01 -1.694150120019912720e-01 3.512506783008575439e-01 -3.438829779624938965e-01 1.378937661647796631e-01 4.011854529380798340e-02 7.356301695108413696e-02 1.650183051824569702e-01 -3.385096043348312378e-02 -9.486687928438186646e-02 1.873930096626281738e-01 7.844777405261993408e-02 -3.117519058287143707e-02 -1.559946388006210327e-01 -8.736322820186614990e-02 4.157929494976997375e-02 -3.971796855330467224e-02 -8.330465108156204224e-02
3.446451947093009949e-02 -4.379574209451675415e-02 -1.762989759445190430e-01 2.439242601394653320e-02 1.129827499389648438e-01 1.333401501178741455e-01 -1.623427122831344604e-02 2.192512303590774536e-01 -2.493959665298461914e-01 -1.208726465702056885e-01 9.686351567506790161e-02 1.736273169517517090e-01 8.987636864185333252e-02 5.376919358968734741e-02 -2.078068405389785767e-01 2.368510663509368896e-01 -1.673996299505233765e-01 -7.225898653268814087e-02 2.684019804000854492e-01 -1.955015957355499268e-01 2.752159833908081055e-01 -2.427782863378524780e-01 -6.544534862041473389e-02 7.585527002811431885e-02 2.011425495147705078e-01 -1.805613487958908081e-01 -2.854849398136138916e-01 3.155531585216522217e-01 1.825374960899353027e-01 9.309869259595870972e-02 -2.617344260215759277e-01 8.303508907556533813e-02
9.532712399959564209e-02 -1.934465616941452026e-01 4.838852037210017443e-04 -3.274666145443916321e-02 2.633115351200103760e-01 -5.609188228845596313e-02 2.743028402328491211e-01 1.827983111143112183e-01 1.475170403718948364e-01 -1.308131963014602661e-01 5.298032164573669434e-01 -9.912621974945068359e-02 4.672080650925636292e-02 -1.706345826387405396e-01 -1.223397552967071533e-01 1.638896018266677856e-01 -8.464529179036617279e-03 -7.166231423616409302e-02 1.498935371637344360e-01 1.146067976951599121e-01 1.902925521135330200e-01 1.172519624233245850e-01 2.152540162205696106e-02 -1.579224914312362671e-01 -2.625960111618041992e-01 1.296407133340835571e-01 -1.400760114192962646e-01 9.043651074171066284e-02 -1.307693868875503540e-01 -3.112052381038665771e-01 -1.418330967426300049e-01 7.045457512140274048e-02
1.040036752820014954e-01 5.340998992323875427e-02 -2.610251009464263916e-01 1.032425835728645325e-01 -1.323018074035644531e-01 -1.417731195688247681e-01 -2.380544543266296387e-01 3.421980738639831543e-01 4.790747165679931641e-02 -1.077045500278472900e-01 1.264406442642211914e-01 3.176461756229400635e-01 -2.016590833663940430e-01 1.393838822841644287e-01 8.759802579879760742e-02 -2.304006367921829224e-01 3.817901313304901123e-01 2.880777232348918915e-03 1.389843374490737915e-01 1.357535123825073242e-01 3.414854779839515686e-02 -7.590214163064956665e-02 -2.281116247177124023e-01 -1.277471035718917847e-01 1.028352826833724976e-01 -3.304041549563407898e-02 -2.407022565603256226e-01 1.748881787061691284e-01 2.095867842435836792e-01 -5.357943847775459290e-02 1.890968382358551025e-01 -5.464835092425346375e-02
-9.745354950428009033e-02 4.187999963760375977e-01 -4.431178048253059387e-02 1.492047403007745743e-02 2.579634310677647591e-03 1.533187478780746460e-01 -5.947654321789741516e-02 1.252393722534179688e-01 -4.427711293101310730e-02 7.417421787977218628e-02 1.704992502927780151e-01 2.623604834079742432e-01 1.487590521574020386e-01 -9.828295558691024780e-03 -4.885984063148498535e-01 -1.205897033214569092e-01 1.547904163599014282e-01 -6.230444647371768951e-03 2.002559602260589600e-01 1.665099561214447021e-01 4.100233614444732666e-01 -6.576589774340391159e-03 1.035216823220252991e-02 -1.487445738166570663e-02 1.791171729564666748e-02 -1.376605359837412834e-03 -6.544237490743398666e-03 1.091170012950897217e-01 2.175424546003341675e-01 -2.241763472557067871e-01 6.465632468461990356e-02 1.223766431212425232e-01
-5.322175472974777222e-02 5.391108617186546326e-02 7.239501178264617920e-02 1.144120618700981140e-01 -1.276830863207578659e-02 -5.481278896331787109e-02 -3.557642921805381775e-02 4.313570559024810791e-01 -1.995400525629520416e-02 -1.530634313821792603e-01 1.880972385406494141e-01 -1.749906837940216064e-01 -3.217649832367897034e-02 -7.922592759132385254e-02 -4.998052716255187988e-01 -1.162775978446006775e-01 -8.357410132884979248e-02 -1.151361851952970028e-03 5.323056876659393311e-02 2.783122658729553223e-01 7.220237702131271362e-02 4.416691511869430542e-02 -2.120901346206665039e-01 6.459259986877441406e-02 -3.280952870845794678e-01 -1.716651767492294312e-01 1.672047525644302368e-01 8.079927414655685425e-02 2.531196475028991699e-01 -1.012290120124816895e-01 1.722106151282787323e-02 -1.874848753213882446e-01
2.609223686158657074e-02 -9.607338905334472656e-02 7.781562954187393188e-02 2.784350812435150146e-01 1.549742072820663452e-01 -2.278247475624084473e-01 -5.144823808223009109e-03 1.000775843858718872e-01 -4.410537332296371460e-02 2.165572345256805420e-02 3.905945420265197754e-01 5.335001274943351746e-02 -2.471925318241119385e-01 -4.241820573806762695e-01 -4.742882028222084045e-02 -8.370051532983779907e-02 8.135980367660522461e-02 -1.334860026836395264e-01 2.514806985855102539e-01 2.024128139019012451e-01 1.208885610103607178e-01 1.982232779264450073e-01 1.424627155065536499e-01 -1.312341988086700439e-01 -1.362210810184478760e-01 -4.080780223011970520e-02 1.457954291254281998e-03 3.322440758347511292e-02 2.903017401695251465e-01 -1.691097915172576904e-01 -1.496744453907012939e-01 1.890800595283508301e-01
1.356038004159927368e-01 -2.017363160848617554e-01 8.666124939918518066e-02 4.990943893790245056e-02 -9.399279952049255371e-02 -1.042351797223091125e-01 -6.611454486846923828e-02 4.095232188701629639e-01 2.112781405448913574e-01 -4.022017866373062134e-02 1.968620866537094116e-01 -5.243467912077903748e-02 9.984320402145385742e-02 -1.861927360296249390e-01 -2.399386465549468994e-01 -1.608919948339462280e-01 1.984996199607849121e-01 7.193665206432342529e-02 -9.136573225259780884e-02 1.540001332759857178e-01 7.167702913284301758e-02 4.457798600196838379e-02 -7.238845527172088623e-02 1.809431910514831543e-01 3.824030756950378418e-01 -2.405975386500358582e-02 -1.950177997350692749e-01 2.934604883193969727e-01 3.370664641261100769e-02 -1.471276879310607910e-01 -9.671663492918014526e-02 3.137431740760803223e-01
9.447575360536575317e-02 -8.575969189405441284e-02 -2.492210417985916138e-01 -1.763056777417659760e-02 -2.450315952301025391e-01 3.271759301424026489e-02 5.652338638901710510e-02 5.075742304325103760e-02 7.087877392768859863e-02 -1.697100326418876648e-02 3.399487435817718506e-01 2.839320898056030273e-01 -2.579589486122131348e-01 -3.235483765602111816e-01 -2.932054102420806885e-01 1.655308157205581665e-01 -2.359214425086975098e-02 5.438204482197761536e-02 2.393673509359359741e-01 1.716666519641876221e-01 9.956296533346176147e-02 -1.105928346514701843e-01 -1.462315768003463745e-02 4.313933849334716797e-02 -2.312187552452087402e-01 -2.105345204472541809e-02 -3.073718845844268799e-01 2.230764925479888916e-01 4.110814630985260010e-02 -1.134639009833335876e-01 1.953303068876266479e-01 -5.442990735173225403e-02
2.650944590568542480e-01 -1.231716275215148926e-01 -1.939115971326828003e-01 5.090073868632316589e-02 -3.298214375972747803e-01 9.288591146469116211e-02 -7.114774547517299652e-03 1.510544568300247192e-01 1.954580545425415039e-01 -7.288132607936859131e-02 3.810248970985412598e-01 1.582053750753402710e-01 -1.744155585765838623e-01 -2.749629020690917969e-01 -2.066299468278884888e-01 1.424819082021713257e-01 -3.654674068093299866e-02 -6.641392409801483154e-02 4.633496999740600586e-01 1.162222176790237427e-01 7.956632412970066071e-03 2.605496905744075775e-02 4.594091325998306274e-02 2.311205416917800903e-01 5.498873814940452576e-02 8.488076180219650269e-02 -2.091220021247863770e-02 1.983275413513183594e-01 9.863514453172683716e-02 -6.418126635253429413e-03 3.543658554553985596e-02 -9.709972888231277466e-03
2.752249836921691895e-01 -6.313347071409225464e-02 -8.629535138607025146e-02 -3.334960713982582092e-02 -7.351036369800567627e-02 5.716226529330015182e-03 4.185795038938522339e-02 1.885675080120563507e-02 2.812805771827697754e-01 -2.330920994281768799e-01 3.480418622493743896e-01 8.265928179025650024e-02 3.442219225689768791e-03 -2.260878384113311768e-01 -2.531517744064331055e-01 -3.996003651991486549e-04 1.554468870162963867e-01 -1.004356071352958679e-01 3.080468475818634033e-01 4.755057394504547119e-03 2.348102331161499023e-01 1.293739825487136841e-01 -6.922312825918197632e-02 3.775313198566436768e-01 1.235475111752748489e-02 -2.725351154804229736e-01 1.571078896522521973e-01 1.012198850512504578e-01 1.908837556838989258e-01 -1.054017767310142517e-01 9.682395309209823608e-02 -1.135481595993041992e-01
-9.466497227549552917e-03 -9.733782708644866943e-02 7.154559344053268433e-02 -1.683594435453414917e-01 2.462608739733695984e-02 -1.111566126346588135e-01 -1.507141590118408203e-01 1.659655570983886719e-01 -2.415378540754318237e-01 -2.331810072064399719e-03 2.950097024440765381e-01 -2.844516187906265259e-02 4.779934510588645935e-02 2.082553207874298096e-01 -1.922961771488189697e-01 2.787291072309017181e-02 3.393799066543579102e-01 -1.940313726663589478e-01 2.193028926849365234e-01 3.245563805103302002e-01 4.027960002422332764e-01 -1.328153461217880249e-01 -4.640884697437286377e-02 -4.020696878433227539e-02 2.087703533470630646e-02 1.004938334226608276e-01 -3.561137020587921143e-01 1.038324758410453796e-01 4.258034005761146545e-02 -7.681688759475946426e-03 5.878724902868270874e-02 1.441580057144165039e-01
-1.285938173532485962e-01 -2.472570836544036865e-01 2.074460126459598541e-02 2.445145845413208008e-01 -1.628648638725280762e-01 1.238441467285156250e-01 -1.860870867967605591e-01 3.868833184242248535e-01 -1.525047421455383301e-01 1.392820179462432861e-01 1.513689756393432617e-01 1.231426894664764404e-01 -8.207278326153755188e-03 2.130919992923736572e-01 -2.446318268775939941e-01 1.834696903824806213e-02 4.735120758414268494e-02 -2.519536912441253662e-01 -3.985226154327392578e-02 3.081054985523223877e-01 1.863988637924194336e-01 -4.464847967028617859e-03 -1.153099015355110168e-01 2.605997258797287941e-03 4.557032138109207153e-02 3.053778596222400665e-02 -3.844738602638244629e-01 1.259662061929702759e-01 8.705809712409973145e-02 -1.176185533404350281e-02 1.240997686982154846e-01 -2.223218381404876709e-01
2.351680099964141846e-01 9.997338801622390747e-02 -7.127258926630020142e-02 8.129572868347167969e-02 1.617106050252914429e-01 -4.247944056987762451e-02 -8.185256272554397583e-02 3.690440058708190918e-01 1.010749712586402893e-01 -1.231338605284690857e-01 5.166519060730934143e-02 -5.856812465935945511e-03 1.366652101278305054e-01 -2.066836655139923096e-01 9.035802795551717281e-04 1.638222038745880127e-01 2.748216390609741211e-01 -3.788002729415893555e-01 4.342301562428474426e-02 1.847785562276840210e-01 5.433383956551551819e-02 -2.251653075218200684e-01 1.789378821849822998e-01 -8.254185318946838379e-02 -1.180899739265441895e-01 7.705417275428771973e-02 1.245635151863098145e-01 3.159601390361785889e-01 3.059935271739959717e-01 -6.327520310878753662e-02 -2.085320651531219482e-01 -1.094026193022727966e-01
-7.873463630676269531e-02 -1.485791802406311035e-01 -8.133686333894729614e-02 -2.773123979568481445e-01 7.117168605327606201e-02 1.759628206491470337e-02 -1.655526648391969502e-05 4.976325929164886475e-01 7.859367877244949341e-02 -2.182002067565917969e-01 4.265208840370178223e-01 -1.162342801690101624e-01 -1.929627731442451477e-02 -7.428813725709915161e-03 1.221455782651901245e-01 -5.193777382373809814e-02 3.479258120059967041e-01 -1.969227939844131470e-01 1.707019098103046417e-02 2.043628841638565063e-01 -4.091143608093261719e-02 2.748237550258636475e-02 -2.468692697584629059e-02 -1.622014865279197693e-02 2.390869259834289551e-01 2.515251636505126953e-01 3.215663135051727295e-02 1.659004688262939453e-01 2.717621810734272003e-02 2.580323815345764160e-02 8.933684229850769043e-02 -6.612509489059448242e-02
-1.049312017858028412e-02 6.819063797593116760e-03 -2.568884491920471191e-01 8.643528819084167480e-02 -9.908845275640487671e-02 -7.482910156250000000e-02 1.101257130503654480e-01 2.918254435062408447e-01 1.462947111576795578e-02 5.171113833785057068e-02 2.042129039764404297e-01 6.513401120901107788e-02 -3.486476093530654907e-02 -3.182564973831176758e-01 -1.568435430526733398e-01 -8.791150525212287903e-03 2.312923073768615723e-01 -1.844829022884368896e-01 8.100185543298721313e-02 1.164578124880790710e-01 -5.169912800192832947e-02 8.754086494445800781e-02 -2.129827998578548431e-02 -2.844552695751190186e-01 -1.581759303808212280e-01 2.143760621547698975e-01 -3.962680399417877197e-01 8.818057924509048462e-02 1.342608630657196045e-01 3.148120343685150146e-01 -2.885569930076599121e-01 -4.607523232698440552e-02
7.763888686895370483e-02 2.023795098066329956e-01 -7.418603636324405670e-03 -4.885270074009895325e-02 9.458350390195846558e-02 1.149946264922618866e-02 -1.991973668336868286e-01 4.154737889766693115e-01 2.619544863700866699e-01 -1.315815597772598267e-01 2.066078782081604004e-01 4.862919449806213379e-03 2.107225805521011353e-01 3.735855966806411743e-02 7.242624461650848389e-02 2.572355978190898895e-02 2.851708233356475830e-01 -9.119835495948791504e-02 2.106732875108718872e-01 -2.180724442005157471e-01 4.878293350338935852e-02 -1.585751175880432129e-01 3.968435153365135193e-02 6.725227087736129761e-02 9.232416003942489624e-02 3.121318519115447998e-01 -2.672042138874530792e-02 1.318352073431015015e-01 2.528611123561859131e-01 -3.390800654888153076e-01 -1.367335468530654907e-01 -1.094943284988403320e-01
2.247252762317657471e-01 -1.110134124755859375e-01 -1.089741736650466919e-01 -2.322909794747829437e-02 3.501474391669034958e-03 8.766867220401763916e-02 -1.421812176704406738e-01 2.586956918239593506e-01 -1.000737845897674561e-01 -1.177988648414611816e-01 1.055369228124618530e-01 2.154307216405868530e-01 1.894010305404663086e-01 -1.032547876238822937e-01 -1.147507410496473312e-02 1.733484417200088501e-01 1.310267001390457153e-01 -1.580128073692321777e-01 2.993692457675933838e-01 -2.495673447847366333e-01 3.536514043807983398e-01 -1.220727637410163879e-01 1.145604476332664490e-01 -1.380884647369384766e-01 -1.521013081073760986e-01 -2.786750495433807373e-01 -9.462281316518783569e-02 3.841554522514343262e-01 8.108200132846832275e-02 -1.125902831554412842e-01 1.874255132861435413e-03 1.702466905117034912e-01
4.516920074820518494e-02 -3.042412362992763519e-02 -1.451526582241058350e-01 -1.060696542263031006e-01 1.723890155553817749e-01 -2.570053637027740479e-01 -1.301466226577758789e-01 -5.847898870706558228e-02 3.676793351769447327e-02 -1.668369323015213013e-01 4.594882726669311523e-01 -6.581185758113861084e-02 -1.363218873739242554e-01 6.959936767816543579e-02 -1.567319035530090332e-01 1.153184995055198669e-01 1.980882138013839722e-01 -3.385559618473052979e-01 1.297596096992492676e-01 -1.154402717947959900e-01 1.886546462774276733e-01 -6.913331151008605957e-02 3.421410545706748962e-02 4.435377568006515503e-02 -9.138308465480804443e-03 4.344412311911582947e-02 -4.075809419155120850e-01 2.004067748785018921e-01 1.927914023399353027e-01 -7.443799078464508057e-02 -3.045130521059036255e-02 2.514448165893554688e-01
-4.323538765311241150e-02 5.544066429138183594e-02 -4.363083094358444214e-02 -1.310235410928726196e-01 -8.113004267215728760e-02 -3.569376096129417419e-02 -3.722112476825714111e-01 4.576322436332702637e-01 -4.510810226202011108e-02 5.078920722007751465e-02 1.882269382476806641e-01 2.159075886011123657e-01 -3.102275170385837555e-02 3.183627128601074219e-01 -1.463756114244461060e-01 2.400399371981620789e-02 2.716516610234975815e-03 -2.019828557968139648e-01 -5.526600033044815063e-02 3.481400907039642334e-01 2.368838489055633545e-01 -1.988310068845748901e-01 -1.305209100246429443e-01 1.703644730150699615e-02 6.114403158426284790e-02 7.535395026206970215e-02 -1.858650743961334229e-01 2.001958787441253662e-01 7.336867856793105602e-04 -3.293013200163841248e-02 9.396874904632568359e-02 -1.928536146879196167e-01
-3.267558664083480835e-02 -9.514986723661422729e-02 2.187200449407100677e-02 3.625265955924987793e-01 2.600167505443096161e-02 2.420485168695449829e-01 -1.890822499990463257e-01 3.173623085021972656e-01 1.201906707137823105e-02 -7.619058340787887573e-02 3.539646267890930176e-01 -2.715471386909484863e-02 -2.305312901735305786e-01 1.005608681589365005e-02 -3.079333305358886719e-01 -7.282640039920806885e-02 1.614640355110168457e-01 1.992328017950057983e-01 -1.089874058961868286e-01 2.499824464321136475e-01 2.914865612983703613e-01 1.890213638544082642e-01 -4.197244346141815186e-02 6.462323665618896484e-02 -1.858841180801391602e-01 6.086536496877670288e-02 1.999306976795196533e-01 1.310348510742187500e-01 5.701779574155807495e-02 -7.427112758159637451e-02 9.776724036782979965e-04 -7.718001306056976318e-02
2.672978937625885010e-01 3.873480483889579773e-02 -7.349262596108019352e-04 1.841198801994323730e-01 -1.822580844163894653e-01 -8.088457398116588593e-03 -1.420111209154129028e-01 2.484079599380493164e-01 1.682296693325042725e-01 -1.084524905309081078e-03 -1.165268244221806526e-03 1.518906950950622559e-01 2.229801863431930542e-01 -1.436511706560850143e-02 -1.827736049890518188e-01 -2.860139906406402588e-01 2.865701019763946533e-01 -9.237931668758392334e-02 3.734427094459533691e-01 7.570125162601470947e-02 2.843699604272842407e-02 -9.257083386182785034e-02 2.434822730720043182e-02 2.992879748344421387e-01 4.641040042042732239e-02 -6.372638791799545288e-02 -2.175920307636260986e-01 2.098940163850784302e-01 2.804367542266845703e-01 -6.373780220746994019e-02 1.718855053186416626e-01 1.273702532052993774e-01
2.444993145763874054e-02 9.907428920269012451e-02 1.054087206721305847e-01 2.518982812762260437e-02 -1.890172064304351807e-02 -1.560283154249191284e-01 -1.656084358692169189e-01 2.398679256439208984e-01 1.019809246063232422e-01 -1.517821252346038818e-01 3.246699273586273193e-01 -3.110459744930267334e-01 1.021430864930152893e-01 -2.380528151988983154e-01 -2.730582058429718018e-01 -8.304299414157867432e-02 -2.491271793842315674e-01 -1.714339256286621094e-01 1.928342580795288086e-01 -1.093759089708328247e-01 3.243212699890136719e-01 -2.079827934503555298e-01 -2.562148272991180420e-01 -3.634270653128623962e-02 -2.173633314669132233e-03 1.253515928983688354e-01 -6.536179780960083008e-02 -1.564294397830963135e-01 1.295858919620513916e-01 -6.027325242757797241e-02 -1.844912916421890259e-01 -1.705466061830520630e-01
2.018636465072631836e-01 1.209575980901718140e-01 4.185419902205467224e-02 9.243532270193099976e-02 -4.311400000005960464e-03 5.518829822540283203e-02 1.793435513973236084e-01 4.310947656631469727e-01 1.940185725688934326e-01 -2.352319508790969849e-01 3.077545166015625000e-01 -1.047477349638938904e-01 2.417380064725875854e-01 -6.898827385157346725e-03 1.463313698768615723e-01 5.126978084444999695e-02 6.314845383167266846e-02 -6.508436053991317749e-02 2.319295108318328857e-01 -1.675307452678680420e-01 3.149484694004058838e-01 -9.357916563749313354e-02 -4.096965491771697998e-02 -9.918149560689926147e-02 1.048079729080200195e-01 1.760941594839096069e-01 -1.554249078035354614e-01 1.107981428503990173e-01 1.320739239454269409e-01 -7.911860942840576172e-02 3.440153896808624268e-01 4.517849907279014587e-02
3.559428155422210693e-01 -6.159285828471183777e-02 -6.294788420200347900e-02 3.576762378215789795e-01 -2.216830998659133911e-01 -7.672448456287384033e-02 -9.113907068967819214e-02 1.298797875642776489e-01 3.008927106857299805e-01 -7.272145152091979980e-02 3.037976920604705811e-01 1.018251478672027588e-01 5.652268975973129272e-02 -1.283149272203445435e-01 -1.519371569156646729e-01 5.223364755511283875e-02 1.858644634485244751e-01 7.682126760482788086e-02 2.200245410203933716e-01 -3.626693412661552429e-02 2.731829285621643066e-01 2.312656641006469727e-01 9.852694720029830933e-02 -6.202875636518001556e-03 1.718100160360336304e-01 -8.458358794450759888e-02 -2.383098304271697998e-01 1.575173884630203247e-01 -3.002103976905345917e-02 -7.140571624040603638e-02 2.970693819224834442e-02 2.454818189144134521e-01
1.346837580204010010e-01 1.426700875163078308e-02 -2.200030833482742310e-01 3.084696829319000244e-02 2.019654065370559692e-01 -2.588504739105701447e-02 -6.994263082742691040e-02 1.969301998615264893e-01 -2.381652742624282837e-01 -3.319935500621795654e-02 1.231082677841186523e-01 1.965401619672775269e-01 -9.451140649616718292e-03 1.345863044261932373e-01 -2.459899783134460449e-01 5.943138897418975830e-02 2.908602654933929443e-01 1.064761541783809662e-02 1.583466827869415283e-01 2.926224172115325928e-01 3.040809035301208496e-01 3.739187121391296387e-02 -2.893614470958709717e-01 -8.156424015760421753e-02 7.273105438798666000e-04 3.536551296710968018e-01 1.933099888265132904e-02 6.477532535791397095e-02 2.239540666341781616e-01 -2.548180520534515381e-01 -1.103786099702119827e-02 -1.697163134813308716e-01
-9.650428593158721924e-02 1.074880212545394897e-01 2.491473918780684471e-03 -1.447425931692123413e-01 2.074805498123168945e-01 -1.463878303766250610e-01 -9.105135500431060791e-02 2.805346250534057617e-01 4.632508009672164917e-02 -1.562415063381195068e-01 4.996685087680816650e-01 2.378358542919158936e-01 -1.877973526716232300e-01 -1.768264770507812500e-01 -2.057548910379409790e-01 -1.696389615535736084e-01 -1.057120971381664276e-02 -1.081103459000587463e-01 1.424554437398910522e-01 8.120642602443695068e-02 -9.245917946100234985e-02 -2.699624300003051758e-01 7.799361646175384521e-02 -2.995380461215972900e-01 -1.127726137638092041e-01 -4.658410325646400452e-02 -1.153524890542030334e-01 7.696556299924850464e-02 8.065432310104370117e-02 7.998071610927581787e-02 -2.674691975116729736e-01 -4.227834939956665039e-02
-9.149338304996490479e-02 1.776604503393173218e-01 -2.065993845462799072e-01 4.167243093252182007e-02 1.165696233510971069e-01 1.721153408288955688e-01 -4.687098041176795959e-02 3.427739739418029785e-01 -4.506632685661315918e-01 -2.416480481624603271e-01 1.085787490010261536e-01 2.294591963291168213e-01 1.242020800709724426e-01 -1.338235884904861450e-01 -2.422297373414039612e-02 2.655667066574096680e-02 1.928303092718124390e-01 -1.147876903414726257e-01 2.661560773849487305e-01 1.644951999187469482e-01 1.773870289325714111e-01 1.115150004625320435e-01 -3.579554334282875061e-02 -8.215314149856567383e-02 -6.053670495748519897e-02 1.114625781774520874e-01 -1.088810190558433533e-01 2.100967466831207275e-01 1.778695583343505859e-01 5.509524792432785034e-02 2.693974375724792480e-01 -1.125241965055465698e-01
-9.243096411228179932e-02 3.273858428001403809e-01 1.458012908697128296e-01 1.595691889524459839e-01 -4.581702873110771179e-02 1.275623589754104614e-01 5.045069754123687744e-02 9.167297184467315674e-02 -5.965940281748771667e-02 5.462164431810379028e-02 2.215202748775482178e-01 2.700043916702270508e-01 1.028651669621467590e-01 3.302388638257980347e-02 -4.633150100708007812e-01 -1.089819967746734619e-01 2.425031661987304688e-01 -8.563277870416641235e-02 2.324584871530532837e-01 2.019091248512268066e-01 3.283841311931610107e-01 -8.892941474914550781e-02 8.746965974569320679e-02 9.563715010881423950e-02 -6.731008645147085190e-03 1.328999698162078857e-01 -6.956596858799457550e-03 1.162044554948806763e-01 2.175862193107604980e-01 -2.405241578817367554e-01 9.687601774930953979e-02 4.670216515660285950e-02
2.087468467652797699e-02 -2.882056236267089844e-01 -1.931934058666229248e-01 9.744007885456085205e-02 -2.631263108924031258e-03 1.180024966597557068e-01 -1.057318821549415588e-01 1.319961994886398315e-01 2.809537388384342194e-02 2.528777346014976501e-03 2.159536927938461304e-01 -8.840860798954963684e-03 -1.347960717976093292e-02 -2.373364120721817017e-01 2.196857705712318420e-03 3.960592150688171387e-01 -1.097660139203071594e-01 -8.266864717006683350e-02 3.418670296669006348e-01 -1.440433412790298462e-01 3.084765970706939697e-01 1.635811030864715576e-01 -6.735918670892715454e-02 -2.484608888626098633e-01 -1.344045698642730713e-01 -1.525290012359619141e-01 -5.835892260074615479e-02 3.339703381061553955e-01 1.251967996358871460e-01 -1.894994974136352539e-01 -7.809987664222717285e-02 8.726678788661956787e-02
-1.983657777309417725e-01 -3.702302649617195129e-02 -6.610231101512908936e-02 -1.460193544626235962e-01 3.972906991839408875e-02 -2.438796758651733398e-01 -2.712103724479675293e-01 1.362082809209823608e-01 4.297590628266334534e-02 -2.421780377626419067e-01 5.223668813705444336e-01 1.454212665557861328e-01 -1.635453291237354279e-02 6.124896556138992310e-02 -1.636296063661575317e-01 3.279707208275794983e-02 1.384934037923812866e-01 -3.736032918095588684e-02 2.499007433652877808e-01 -1.357461959123611450e-01 2.519853599369525909e-02 -3.642572090029716492e-03 -2.805324457585811615e-02 -1.294200494885444641e-02 -8.788469433784484863e-02 7.716154679656028748e-03 -2.661046981811523438e-01 2.142784595489501953e-01 1.564984321594238281e-01 2.303817272186279297e-01 3.861024603247642517e-02 2.956689298152923584e-01
-2.882028929889202118e-02 1.393670588731765747e-01 4.202363267540931702e-02 3.337066620588302612e-02 3.223424777388572693e-02 2.078717947006225586e-01 8.916515856981277466e-02 8.799047768115997314e-02 -2.467180043458938599e-02 1.890162080526351929e-01 4.365660250186920166e-01 -7.964107394218444824e-02 -1.270214840769767761e-02 -3.423444926738739014e-01 -5.198704451322555542e-02 -1.110724434256553650e-01 5.917861312627792358e-02 -2.433860450983047485e-01 1.114580184221267700e-01 2.018820494413375854e-01 3.585182130336761475e-01 -1.231924816966056824e-01 -6.346710771322250366e-02 2.151804119348526001e-01 3.165178000926971436e-02 2.363353967666625977e-01 -1.968864351511001587e-01 1.575695276260375977e-01 1.066220402717590332e-01 -2.480576932430267334e-01 -1.746092885732650757e-01 1.321229636669158936e-01
2.155454829335212708e-02 2.021306753158569336e-02 -3.775955736637115479e-02 9.387578815221786499e-02 -2.142253816127777100e-01 1.115997359156608582e-01 2.308852076530456543e-01 1.889845728874206543e-01 2.316321730613708496e-01 1.102586835622787476e-02 1.816941052675247192e-01 4.635882377624511719e-02 -1.438958197832107544e-02 -3.558415174484252930e-01 -3.617833256721496582e-01 -2.285981178283691406e-01 1.544955223798751831e-01 -2.142569608986377716e-02 1.655300855636596680e-01 2.323852181434631348e-01 1.455886065959930420e-01 -4.462465643882751465e-02 -2.087589949369430542e-01 8.388793468475341797e-02 3.319174647331237793e-01 4.437458235770463943e-03 -3.135401383042335510e-02 1.983547359704971313e-01 -1.559191290289163589e-02 -2.550218105316162109e-01 -1.779907494783401489e-01 1.248777583241462708e-01
2.046809792518615723e-01 -5.795086268335580826e-03 -8.664172142744064331e-02 1.373250037431716919e-01 -2.809487283229827881e-01 1.308946460485458374e-01 5.884124711155891418e-02 3.524788096547126770e-02 9.069520980119705200e-02 -3.511154353618621826e-01 1.314501613378524780e-01 -8.069542050361633301e-02 1.574589163064956665e-01 -3.023994863033294678e-01 -3.140182793140411377e-01 1.965861320495605469e-01 -4.154190048575401306e-02 -2.020036727190017700e-01 1.050370559096336365e-01 7.805405557155609131e-02 9.342899173498153687e-02 -1.264834702014923096e-01 -2.241554260253906250e-01 1.114935800433158875e-01 -3.932312130928039551e-02 3.000054359436035156e-01 -1.352594345808029175e-01 1.653444916009902954e-01 2.219277769327163696e-01 -7.841832935810089111e-02 2.893900265917181969e-03 -2.872150540351867676e-01
2.139384001493453979e-01 1.000842601060867310e-01 -2.831176519393920898e-01 2.389902472496032715e-01 -1.731782592833042145e-02 1.628433540463447571e-02 -7.402437180280685425e-02 2.924939095973968506e-01 1.099262684583663940e-01 3.029363043606281281e-02 3.466959595680236816e-01 -8.251844905316829681e-03 6.280844658613204956e-02 9.524920023977756500e-03 -1.116255745291709900e-01 9.976194053888320923e-02 8.938962966203689575e-02 -9.191710501909255981e-02 1.016181707382202148e-01 -1.023417636752128601e-01 1.073081865906715393e-01 1.202868819236755371e-01 1.663039177656173706e-01 3.043271601200103760e-01 -2.366117984056472778e-01 4.225842282176017761e-02 2.498495727777481079e-01 3.759891390800476074e-01 2.937850356101989746e-01 -1.507389396429061890e-01 1.728625223040580750e-02 3.519071638584136963e-02
7.551385462284088135e-02 -7.709868252277374268e-02 1.423995792865753174e-01 1.908474266529083252e-01 1.366056054830551147e-01 5.735956132411956787e-02 -9.909715503454208374e-02 1.513182073831558228e-01 1.448161453008651733e-01 -3.334871679544448853e-02 3.589193224906921387e-01 1.115893051028251648e-01 3.166629076004028320e-01 -3.476135730743408203e-01 -1.477981507778167725e-01 -2.598638087511062622e-02 1.594434529542922974e-01 -1.823204606771469116e-01 2.089423090219497681e-01 2.112809866666793823e-01 4.898207262158393860e-02 1.899938732385635376e-01 1.246262937784194946e-01 -2.716609649360179901e-02 5.949954316020011902e-02 4.779926314949989319e-02 -1.226811334490776062e-01 1.535594016313552856e-01 -1.421517431735992432e-01 -2.402209043502807617e-01 1.984175294637680054e-01 3.263897895812988281e-01
1.836947202682495117e-01 -1.596503555774688721e-01 -1.751753240823745728e-01 -1.969227381050586700e-02 -4.184293448925018311e-01 1.538539230823516846e-01 -7.337702065706253052e-02 2.770578563213348389e-01 -9.968470036983489990e-02 -2.077308110892772675e-02 3.674939870834350586e-01 2.050224989652633667e-01 -2.125664241611957550e-02 -1.544560492038726807e-01 -1.747598052024841309e-01 2.737860977649688721e-01 -1.056798174977302551e-01 -2.112121731042861938e-01 1.088323444128036499e-01 9.505649656057357788e-02 1.427781879901885986e-01 9.202305227518081665e-02 -1.895685046911239624e-01 9.856806695461273193e-02 1.267374902963638306e-01 1.337641570717096329e-02 -2.860428988933563232e-01 1.960979960858821869e-02 -2.890165196731686592e-03 -1.429281234741210938e-01 -1.892056018114089966e-01 -7.539557665586471558e-02
-7.818435877561569214e-02 -1.438979357481002808e-01 -1.973161660134792328e-02 1.014981418848037720e-02 -2.024723738431930542e-01 1.461966037750244141e-01 -1.302782744169235229e-01 3.330785632133483887e-01 -1.907165795564651489e-01 -1.035160273313522339e-01 4.868030250072479248e-01 -9.058377146720886230e-02 -2.622789144515991211e-01 4.623638093471527100e-02 -1.308383941650390625e-01 -1.724493205547332764e-01 -2.560389600694179535e-02 -5.952120572328567505e-02 1.352671235799789429e-01 -9.327910095453262329e-02 -7.555322721600532532e-03 -2.907681278884410858e-02 2.142662554979324341e-02 -2.401921119599137455e-05 1.271707098931074142e-02 -2.390205115079879761e-01 -4.089913368225097656e-01 -3.970433771610260010e-02 2.928576171398162842e-01 -8.370507508516311646e-03 -1.653189361095428467e-01 2.196064405143260956e-02
-7.396465539932250977e-02 7.878457754850387573e-02 -2.031270861625671387e-01 -1.353697776794433594e-01 2.615577578544616699e-01 -6.818408519029617310e-02 -1.797457933425903320e-01 1.341899633407592773e-01 -2.989984303712844849e-02 -7.171855866909027100e-02 4.314973354339599609e-01 -6.015445105731487274e-04 -3.309834599494934082e-01 5.701549816876649857e-04 -3.159680068492889404e-01 3.116338700056076050e-02 4.615662246942520142e-02 -2.766457200050354004e-01 -3.452700376510620117e-02 -1.301966756582260132e-01 2.201970964670181274e-01 -1.291336864233016968e-01 -8.463931083679199219e-02 -2.314342930912971497e-02 -5.408699437975883484e-02 -8.056845515966415405e-02 -1.436619013547897339e-01 3.787934482097625732e-01 2.014248445630073547e-02 1.628859043121337891e-01 -1.421732306480407715e-01 1.114243641495704651e-01
2.558310702443122864e-02 -1.233184039592742920e-01 -1.053625494241714478e-01 -3.160469979047775269e-02 9.973737597465515137e-02 -5.699421092867851257e-02 -2.143710106611251831e-01 -9.308273904025554657e-03 9.558130055665969849e-02 -1.854632198810577393e-01 4.106108844280242920e-01 -2.779177017509937286e-02 -2.371598929166793823e-01 -1.593861132860183716e-01 -1.343364566564559937e-01 -2.835965156555175781e-01 -4.872730374336242676e-02 -9.428877383470535278e-02 3.011229634284973145e-01 -4.851306229829788208e-02 2.573841214179992676e-01 -7.104683667421340942e-02 -2.318607568740844727e-01 3.407738208770751953e-01 1.273335814476013184e-01 1.949805393815040588e-02 -1.558863073587417603e-01 1.691560260951519012e-02 2.879513204097747803e-01 1.685119792819023132e-02 -1.782061010599136353e-01 -1.347609013319015503e-01
9.544564783573150635e-02 -2.498306334018707275e-01 4.739657044410705566e-02 9.197115898132324219e-02 -2.440922856330871582e-01 1.620429754257202148e-02 -2.342078387737274170e-01 6.550164520740509033e-02 2.816875278949737549e-01 -3.156868815422058105e-01 1.557906866073608398e-01 -4.583849757909774780e-02 2.593041062355041504e-01 -1.114477664232254028e-01 -3.643036782741546631e-01 4.949546605348587036e-02 2.097881585359573364e-01 -1.313503235578536987e-01 2.903771959245204926e-02 -7.295145094394683838e-02 2.050548791885375977e-01 2.104624509811401367e-01 -1.337091326713562012e-01 1.843863427639007568e-01 -3.271849453449249268e-02 5.048199370503425598e-02 2.134515531361103058e-02 1.009114012122154236e-01 1.999016255140304565e-01 -2.681107819080352783e-01 -2.150678485631942749e-01 2.397428452968597412e-02
[truncated: 3,267,164 more chars]
