# Supplementary material for: The Language of Innovation
Source: PLoS One. 2020 Apr 30;15(4):e0230107. doi: 10.1371/journal.pone.0230107 (PMC7194493; doi:10.1371/journal.pone.0230107)
Supplement: S14 File — (GZ) [file pone.0230107.s014.tar.gz › 1992-1996/V2Run_18_VS_4500_embeddings1992-1996ED32.txt]

-4.197593331336975098e-01 3.659098595380783081e-02 -1.866487413644790649e-01 -1.355075277388095856e-02 8.860867470502853394e-03 -7.021262496709823608e-02 1.273436378687620163e-02 -8.020638488233089447e-03 1.049372255802154541e-01 2.367086410522460938e-01 1.167535111308097839e-01 -8.484145626425743103e-03 2.427590787410736084e-01 -1.558764427900314331e-01 2.290273606777191162e-01 -1.339717116206884384e-02 3.023119270801544189e-01 -1.719567775726318359e-01 1.788489520549774170e-01 1.201649904251098633e-01 4.002000987529754639e-01 1.380342692136764526e-01 1.146589443087577820e-01 -5.390088632702827454e-02 1.147001236677169800e-01 1.140761468559503555e-02 1.950027793645858765e-02 -3.029748238623142242e-02 7.280274480581283569e-02 3.750643134117126465e-01 1.984065026044845581e-01 5.496921017765998840e-02
-4.914453923702239990e-01 2.326389774680137634e-02 -1.812226027250289917e-01 -3.460050374269485474e-02 1.794743686914443970e-01 4.426832497119903564e-02 -9.394729882478713989e-02 -2.303581237792968750e-01 4.988521933555603027e-01 1.833573877811431885e-01 -9.479990601539611816e-02 -1.424662619829177856e-01 3.656724840402603149e-02 -1.125048920512199402e-01 -8.052651584148406982e-02 -5.392016842961311340e-02 9.526780992746353149e-02 -1.394601762294769287e-01 -2.626256942749023438e-01 2.625998295843601227e-02 -3.862464055418968201e-02 1.198997497558593750e-01 1.757211610674858093e-02 -4.119366034865379333e-02 3.229741007089614868e-02 3.552376627922058105e-01 -1.610401868820190430e-01 4.199940338730812073e-02 -6.691730022430419922e-02 1.169261783361434937e-01 -5.055166408419609070e-02 -3.155716508626937866e-02
-3.927531838417053223e-01 1.680469065904617310e-01 -1.103414874523878098e-02 -3.022428750991821289e-01 2.365987002849578857e-01 -2.441773936152458191e-02 -2.174457907676696777e-02 -1.248443499207496643e-01 3.503623604774475098e-01 -4.624438658356666565e-02 -6.276025436818599701e-03 -1.734921932220458984e-01 -1.881627291440963745e-01 -2.781792879104614258e-01 -1.093262154608964920e-02 2.840166091918945312e-01 9.556748718023300171e-02 -9.597961604595184326e-02 -1.250692009925842285e-01 8.376907557249069214e-02 1.568227559328079224e-01 3.248468339443206787e-01 8.851917088031768799e-02 2.132816463708877563e-01 1.159732043743133545e-01 -1.882098913192749023e-01 9.766025468707084656e-03 -6.553336232900619507e-02 1.488927155733108521e-01 -5.091920122504234314e-02 4.776408150792121887e-02 6.259623914957046509e-03
-5.675291419029235840e-01 9.283905476331710815e-02 -2.865575067698955536e-02 -3.246250376105308533e-02 1.158586144447326660e-01 -7.347974181175231934e-02 7.881672680377960205e-02 -1.869531534612178802e-02 3.617613315582275391e-01 2.013644874095916748e-01 6.203366443514823914e-02 -1.214064806699752808e-01 -1.596769690513610840e-01 -1.807895004749298096e-01 1.190382614731788635e-01 -3.902845783159136772e-03 2.105092406272888184e-01 1.369009763002395630e-01 9.348163008689880371e-02 1.714061945676803589e-01 2.822068333625793457e-01 -1.376799046993255615e-01 -3.270203620195388794e-02 4.367018491029739380e-02 2.542849779129028320e-01 -1.382923275232315063e-01 -1.520376205444335938e-01 -9.823502600193023682e-02 -3.868362680077552795e-02 1.702590733766555786e-01 1.378393173217773438e-01 -1.042866557836532593e-01
-5.420256257057189941e-01 -1.282155513763427734e-02 -6.358595937490463257e-02 -2.562535740435123444e-02 2.604069001972675323e-02 -1.154789999127388000e-01 -5.374953150749206543e-02 -1.752964705228805542e-01 2.054384052753448486e-01 6.597224622964859009e-02 1.524785161018371582e-01 7.219295948743820190e-02 -3.365201950073242188e-01 -1.499043554067611694e-01 1.607223898172378540e-01 -3.645822033286094666e-02 -1.192554309964179993e-01 2.976545989513397217e-01 1.236046180129051208e-01 7.737644016742706299e-02 1.610043086111545563e-02 2.434695512056350708e-01 -2.539530992507934570e-01 1.265221387147903442e-01 1.306249350309371948e-01 2.186699807643890381e-01 -2.020702958106994629e-01 -1.993986368179321289e-01 -4.156696051359176636e-02 -3.114879876375198364e-02 -5.041408166289329529e-02 3.134563565254211426e-02
-3.251570463180541992e-01 7.153483107686042786e-03 2.890577018260955811e-01 -6.105446815490722656e-02 -1.164113134145736694e-01 -4.310779273509979248e-02 -1.024794857949018478e-02 -6.388750672340393066e-02 1.883816421031951904e-01 2.696314454078674316e-01 -2.498923800885677338e-02 2.390817552804946899e-01 1.148707196116447449e-01 -2.103264778852462769e-01 1.282116472721099854e-01 -1.345452517271041870e-01 3.221944868564605713e-01 -2.833278775215148926e-01 -1.330476254224777222e-01 1.064874753355979919e-01 8.832209557294845581e-02 2.370707690715789795e-01 1.003782674670219421e-01 -3.642233461141586304e-02 1.530274450778961182e-01 -9.763387031853199005e-03 -2.856051623821258545e-01 1.521231234073638916e-01 1.973292231559753418e-01 1.091889590024948120e-01 2.273102551698684692e-01 1.005491688847541809e-01
-2.110439687967300415e-01 2.137389481067657471e-01 -6.967287510633468628e-02 -7.788183540105819702e-02 7.285228371620178223e-02 2.421687692403793335e-01 -4.038609266281127930e-01 -1.722611635923385620e-01 3.254510760307312012e-01 3.201040029525756836e-01 -1.128699034452438354e-01 1.700498908758163452e-01 3.179106861352920532e-02 -1.633313298225402832e-01 3.827368468046188354e-02 1.273083239793777466e-01 2.311221659183502197e-01 6.939685437828302383e-03 -1.260879784822463989e-01 2.901405394077301025e-01 1.454462110996246338e-01 1.271383017301559448e-01 1.163707152009010315e-01 1.900451071560382843e-02 1.788780987262725830e-01 -2.818114310503005981e-02 1.005251612514257431e-02 -1.327616870403289795e-01 -5.335341393947601318e-02 2.127148658037185669e-01 -8.798432350158691406e-02 -1.886873394250869751e-01
-2.903007864952087402e-01 2.431408762931823730e-01 -4.356546327471733093e-02 -1.062939316034317017e-01 7.718326896429061890e-02 -1.594419777393341064e-01 -1.096857637166976929e-01 -1.410271525382995605e-01 1.959827691316604614e-01 1.278128176927566528e-01 4.192366898059844971e-01 6.417526304721832275e-02 6.919336970895528793e-03 -2.944950461387634277e-01 1.308634728193283081e-01 2.052719444036483765e-01 2.166289538145065308e-01 -6.268700212240219116e-02 -6.605812907218933105e-02 6.618072092533111572e-02 3.698905408382415771e-01 8.456549793481826782e-02 -1.263758838176727295e-01 1.950294971466064453e-01 2.807256281375885010e-01 2.300285920500755310e-02 -1.202567145228385925e-01 -3.484076261520385742e-02 -1.511669009923934937e-01 -1.243160516023635864e-01 -6.684157252311706543e-02 6.394004821777343750e-02
-1.968626081943511963e-01 4.051002487540245056e-02 7.257474958896636963e-02 -1.372156739234924316e-01 1.660434007644653320e-01 -1.733822673559188843e-01 -2.092317491769790649e-01 -2.777740657329559326e-01 3.566098213195800781e-01 2.295348793268203735e-01 3.548558428883552551e-02 1.353164017200469971e-02 7.514105737209320068e-02 -1.466950923204421997e-01 2.231970727443695068e-01 1.582141518592834473e-01 -3.652516379952430725e-02 -2.129554450511932373e-01 -2.483491152524948120e-01 1.496030241250991821e-01 5.361412838101387024e-02 2.530209720134735107e-01 3.671161457896232605e-02 6.167611479759216309e-02 -1.967575587332248688e-02 1.097122803330421448e-01 -4.916210472583770752e-02 -2.576463520526885986e-01 -3.912234306335449219e-01 1.780031621456146240e-01 -5.578679218888282776e-02 4.199497401714324951e-02
-3.168031871318817139e-01 1.044169440865516663e-01 -1.768288016319274902e-01 2.140760570764541626e-01 -3.140776185318827629e-03 -1.750306934118270874e-01 -1.280980110168457031e-01 4.758109152317047119e-02 4.331628084182739258e-01 3.108120262622833252e-01 5.040499381721019745e-03 -1.510273665189743042e-01 -1.622598618268966675e-01 -4.403185844421386719e-02 7.903806865215301514e-02 -1.031417679041624069e-02 1.760810986161231995e-02 -1.854649372398853302e-02 -1.879774928092956543e-01 -1.094461902976036072e-01 5.193865299224853516e-02 4.725906848907470703e-01 1.639111936092376709e-01 9.990649670362472534e-02 1.336283888667821884e-02 1.722573190927505493e-01 -2.625418901443481445e-01 -5.353523418307304382e-02 4.110587760806083679e-02 -3.978299349546432495e-02 -6.780519336462020874e-02 -1.602740399539470673e-02
-2.255279719829559326e-01 1.125616356730461121e-01 3.107917308807373047e-02 1.147544160485267639e-01 -1.768622845411300659e-01 5.399543046951293945e-02 -2.855319380760192871e-01 -1.060319691896438599e-01 4.639032781124114990e-01 2.653210461139678955e-01 -1.344873905181884766e-01 -9.533625841140747070e-02 1.163572892546653748e-01 2.207608707249164581e-02 1.509298533201217651e-01 -1.143481507897377014e-01 -9.158391505479812622e-02 -2.485278546810150146e-01 -4.338160902261734009e-02 -2.723200991749763489e-02 2.421049177646636963e-01 3.071703612804412842e-01 2.083404958248138428e-01 8.371159434318542480e-02 2.598933577537536621e-01 1.231329068541526794e-01 -1.479407101869583130e-01 -1.079936027526855469e-01 -3.947243466973304749e-02 1.684827059507369995e-01 -6.840407848358154297e-02 7.528899610042572021e-02
-1.732212007045745850e-01 9.324579499661922455e-03 -2.748386263847351074e-01 -1.978586018085479736e-01 1.551353782415390015e-01 -4.324332624673843384e-02 7.877086102962493896e-02 2.912586554884910583e-02 2.937406003475189209e-01 1.972546279430389404e-01 1.563208997249603271e-01 3.672532364726066589e-02 1.700244098901748657e-01 -3.166342973709106445e-01 -3.310901671648025513e-02 1.709283292293548584e-01 4.251240938901901245e-02 -4.136837646365165710e-02 4.290105402469635010e-02 -4.317381978034973145e-02 2.171270549297332764e-01 1.867895275354385376e-01 2.055393308401107788e-01 9.853925555944442749e-02 4.389412105083465576e-01 -1.057598367333412170e-01 -1.267292648553848267e-01 -2.806643843650817871e-01 -1.363524049520492554e-01 4.784744232892990112e-02 8.578205853700637817e-02 2.088909894227981567e-01
-4.226882457733154297e-01 1.424422580748796463e-02 1.138988044112920761e-02 -2.732893228530883789e-01 -1.049450859427452087e-01 4.696400463581085205e-02 1.155150905251502991e-01 2.724497020244598389e-02 3.328627645969390869e-01 -1.050458289682865143e-02 4.908517934381961823e-03 4.468861967325210571e-02 -2.874765098094940186e-01 -1.155266538262367249e-01 -8.515557646751403809e-02 2.526590228080749512e-01 7.729313522577285767e-02 -2.428772449493408203e-01 -1.288833916187286377e-01 1.569302082061767578e-01 2.009384334087371826e-01 1.320464015007019043e-01 -1.135658919811248779e-01 2.307169586420059204e-01 1.740902364253997803e-01 -6.906811892986297607e-02 -2.756560593843460083e-02 -1.913129538297653198e-01 -1.504646241664886475e-01 1.716255098581314087e-01 -1.764954775571823120e-01 2.306039780378341675e-01
5.607896950095891953e-03 1.113029867410659790e-01 -3.478861600160598755e-02 -1.777820736169815063e-01 2.131389528512954712e-01 -6.178747862577438354e-02 3.858360275626182556e-02 -1.786979436874389648e-01 4.449439942836761475e-01 7.420579902827739716e-03 4.722542688250541687e-02 3.495352715253829956e-02 1.983835846185684204e-01 -1.785531342029571533e-01 2.368473857641220093e-01 2.931615710258483887e-01 -9.033264964818954468e-02 -2.016192227602005005e-01 -4.683613777160644531e-02 6.898773461580276489e-02 1.066824607551097870e-02 4.404513239860534668e-01 -7.456724997609853745e-03 7.581517100334167480e-02 2.061568647623062134e-01 2.301423400640487671e-01 -1.641846895217895508e-01 -3.203509375452995300e-02 -2.737812697887420654e-01 2.456058003008365631e-02 4.953600093722343445e-02 -1.399290002882480621e-02
-3.764521777629852295e-01 2.208101302385330200e-01 -8.788716048002243042e-02 -1.020811796188354492e-01 2.033492475748062134e-01 8.314361423254013062e-02 5.371451750397682190e-02 -6.938139349222183228e-02 2.038703858852386475e-01 1.981459408998489380e-01 1.515321135520935059e-01 -1.045217216014862061e-01 7.251511514186859131e-02 -3.488728702068328857e-01 3.728373944759368896e-01 -1.291157305240631104e-01 9.909540414810180664e-02 1.533736884593963623e-01 7.534690201282501221e-02 -9.992411732673645020e-02 6.105100736021995544e-02 1.863587051630020142e-01 1.043300256133079529e-01 2.604370117187500000e-01 1.282879710197448730e-01 -1.669904887676239014e-01 -6.331996619701385498e-02 -1.581254601478576660e-01 -1.347920745611190796e-01 1.121553853154182434e-01 -2.592586874961853027e-01 -2.375433966517448425e-02
-1.428763717412948608e-01 1.654911227524280548e-02 -1.233477145433425903e-01 6.917486339807510376e-02 1.186953764408826828e-02 9.911108762025833130e-02 4.317056238651275635e-01 7.097002863883972168e-02 1.450729519128799438e-01 2.630641758441925049e-01 -2.072872519493103027e-01 1.584274768829345703e-01 1.715460717678070068e-01 -1.594540625810623169e-01 3.610282018780708313e-02 -4.939081612974405289e-03 5.580041930079460144e-02 -1.383704245090484619e-01 1.456981897354125977e-01 3.475855886936187744e-01 4.747394844889640808e-02 2.453693151473999023e-01 9.642145782709121704e-02 1.571169793605804443e-01 2.503455877304077148e-01 5.985347926616668701e-02 -2.382643818855285645e-01 -3.957514837384223938e-02 -5.057397112250328064e-02 3.789273500442504883e-01 -6.021125242114067078e-02 9.131145477294921875e-02
-3.878193199634552002e-01 4.303834587335586548e-02 6.213020533323287964e-02 -1.055045500397682190e-01 1.138148754835128784e-01 -2.679766342043876648e-02 4.483198374509811401e-02 4.025613516569137573e-02 4.154798090457916260e-01 1.948426365852355957e-01 2.842932045459747314e-01 1.388515438884496689e-02 1.095946356654167175e-01 -3.589614927768707275e-01 1.868151277303695679e-01 2.017131000757217407e-01 1.257681846618652344e-01 -1.809164881706237793e-01 4.374695196747779846e-02 1.023612171411514282e-02 7.278602570295333862e-02 8.455881476402282715e-02 -1.085957065224647522e-01 -2.062658593058586121e-02 1.809066534042358398e-01 -1.429415494203567505e-01 -9.441150724887847900e-02 -2.078353166580200195e-01 -5.049245897680521011e-03 9.540214203298091888e-03 -1.038626208901405334e-01 3.405718207359313965e-01
-3.923526108264923096e-01 4.350444301962852478e-02 -2.306199073791503906e-01 1.746804453432559967e-02 -1.548457294702529907e-01 -8.922989666461944580e-02 -1.029125750064849854e-01 -2.653281018137931824e-02 1.476895660161972046e-01 -4.256836324930191040e-02 2.282017022371292114e-01 -7.804308831691741943e-02 1.600004434585571289e-01 6.306637823581695557e-02 4.236550629138946533e-01 -6.317310500890016556e-03 -4.741083085536956787e-02 1.341640204191207886e-02 -3.967894613742828369e-02 2.716040313243865967e-01 1.291958838701248169e-01 2.694816589355468750e-01 1.764239966869354248e-01 2.938987016677856445e-01 2.243710905313491821e-01 1.664511114358901978e-01 2.167751044034957886e-01 2.023476548492908478e-02 1.309452652931213379e-01 7.598806917667388916e-02 -1.787761598825454712e-02 -1.525633931159973145e-01
-2.136736512184143066e-01 1.309958398342132568e-01 -4.030062854290008545e-01 -1.211921945214271545e-01 1.620414555072784424e-01 -8.691085875034332275e-02 9.733139723539352417e-02 -7.086175680160522461e-02 2.434189319610595703e-01 -1.639298722147941589e-02 2.017023712396621704e-01 -3.101982921361923218e-02 -8.691596239805221558e-02 -1.304719597101211548e-01 5.809367448091506958e-02 -2.655469439923763275e-02 1.960204988718032837e-01 -1.397001147270202637e-01 -1.820459030568599701e-02 2.582596838474273682e-01 3.851268291473388672e-01 2.278629392385482788e-01 1.238439045846462250e-02 1.231025010347366333e-01 1.344035118818283081e-01 -5.031494423747062683e-03 6.546539068222045898e-02 -2.317644059658050537e-01 -2.236963212490081787e-01 1.452359855175018311e-01 -2.053997069597244263e-01 2.280733585357666016e-01
-2.365556359291076660e-01 -1.162029150873422623e-02 -1.625578254461288452e-01 1.492268145084381104e-01 -1.145011186599731445e-01 -2.487225383520126343e-01 -2.125675380229949951e-01 -5.406378954648971558e-02 3.626201748847961426e-01 2.989133298397064209e-01 1.922585256397724152e-02 -1.508822143077850342e-01 1.360482722520828247e-01 -1.587349027395248413e-01 1.035400927066802979e-01 1.912794262170791626e-01 1.313501298427581787e-01 -1.522859930992126465e-01 -7.019738852977752686e-02 -1.790569126605987549e-01 2.843232750892639160e-01 2.560838758945465088e-01 1.021857336163520813e-01 2.186309546232223511e-02 2.737816870212554932e-01 1.055773645639419556e-01 9.058792144060134888e-02 -1.781656593084335327e-01 7.210206240415573120e-02 1.942177265882492065e-01 2.722094766795635223e-02 -1.807086616754531860e-01
-4.448649585247039795e-01 6.147181615233421326e-02 -4.469175264239311218e-02 -2.397704869508743286e-01 6.057800725102424622e-02 4.735616967082023621e-02 2.282873541116714478e-02 -4.056400805711746216e-02 2.420380115509033203e-01 2.260979861021041870e-01 -4.248500615358352661e-02 1.874331533908843994e-01 7.349456846714019775e-02 -3.717292249202728271e-01 -2.653620392084121704e-02 1.837664395570755005e-01 3.462054133415222168e-01 -1.459755352698266506e-03 -9.770842641592025757e-02 -8.003000169992446899e-02 2.082416266202926636e-01 -2.937292447313666344e-03 -2.849283516407012939e-01 -1.027028784155845642e-01 1.317544132471084595e-01 4.101955145597457886e-02 5.931374058127403259e-02 -2.417699843645095825e-01 -7.667000591754913330e-02 9.117212146520614624e-02 -4.948735237121582031e-02 1.936061084270477295e-01
-2.976920604705810547e-01 2.205059081315994263e-01 1.184168457984924316e-02 -6.862042844295501709e-02 -2.028387635946273804e-01 -9.686356782913208008e-02 3.232956826686859131e-01 7.078907638788223267e-02 -2.515998436138033867e-03 1.287601143121719360e-01 -2.925620414316654205e-02 1.940113455057144165e-01 -9.172164648771286011e-02 -1.161049157381057739e-01 1.075971573591232300e-01 7.576365023851394653e-02 1.989015489816665649e-01 -2.278075963258743286e-01 9.765882045030593872e-02 1.961917579174041748e-01 2.125131934881210327e-01 3.700862228870391846e-01 1.585337221622467041e-01 1.329594254493713379e-01 -3.285577148199081421e-02 9.258180856704711914e-02 -3.861029744148254395e-01 1.653446704149246216e-01 -3.826548159122467041e-02 1.247614547610282898e-01 1.886549592018127441e-01 -2.118967846035957336e-02
-5.643323808908462524e-02 -2.349276561290025711e-03 -1.784804016351699829e-01 -2.500163316726684570e-01 -1.441497504711151123e-01 -1.174024119973182678e-02 1.572731584310531616e-01 -1.742207109928131104e-01 7.026012986898422241e-02 2.061820328235626221e-01 5.629799142479896545e-02 6.027634441852569580e-02 2.397177666425704956e-01 4.260670021176338196e-02 2.487839460372924805e-01 7.196595519781112671e-02 2.476323693990707397e-01 1.357025802135467529e-01 1.530609130859375000e-01 6.953930854797363281e-02 7.352722436189651489e-02 5.432864427566528320e-01 -2.077583074569702148e-01 1.327042132616043091e-01 -1.626513451337814331e-01 9.894219785928726196e-02 5.468106642365455627e-02 -1.711889058351516724e-01 -2.052450180053710938e-01 2.085371315479278564e-01 1.302451491355895996e-01 -7.335242629051208496e-02
-2.100179493427276611e-01 8.937919884920120239e-02 1.490525528788566589e-02 -1.827582716941833496e-01 -5.551165714859962463e-02 3.029926717281341553e-01 -2.978340722620487213e-02 -1.758575141429901123e-01 1.359241455793380737e-01 2.195407450199127197e-01 1.351206004619598389e-01 4.296398460865020752e-01 2.438607066869735718e-01 1.757354941219091415e-03 4.435299336910247803e-01 8.274740725755691528e-02 3.702702745795249939e-02 -9.683771431446075439e-02 -3.257122263312339783e-02 1.012467592954635620e-01 -1.384096965193748474e-02 2.732143104076385498e-01 -7.307230681180953979e-02 6.089178845286369324e-02 -4.309261590242385864e-02 -3.969610109925270081e-02 -2.979832887649536133e-01 -9.584423154592514038e-02 2.005056478083133698e-02 -2.820936590433120728e-02 2.085975259542465210e-01 5.435706302523612976e-02
-4.699269831180572510e-01 4.907902795821428299e-03 2.873140200972557068e-02 -3.217458128929138184e-01 1.027483344078063965e-01 -4.488051682710647583e-02 1.177169289439916611e-02 -9.211326390504837036e-02 2.958721220493316650e-01 1.883144229650497437e-01 2.193517684936523438e-01 -1.495539303869009018e-02 -3.846596926450729370e-02 -1.544598340988159180e-01 6.768081337213516235e-02 -1.222830712795257568e-01 -1.793183833360671997e-01 7.688570022583007812e-02 7.567116618156433105e-02 1.355311572551727295e-01 1.037538200616836548e-01 1.776756346225738525e-01 -2.976994812488555908e-01 2.284569591283798218e-01 2.067988961935043335e-01 -5.136123858392238617e-03 -1.183849051594734192e-01 -2.635709941387176514e-01 1.644929051399230957e-01 1.951539814472198486e-01 -2.558923326432704926e-02 -2.038664184510707855e-03
-4.069481492042541504e-01 3.358897268772125244e-01 -5.114954710006713867e-02 -1.471839398145675659e-01 -1.431323736906051636e-01 -1.093836873769760132e-01 -8.209145814180374146e-02 -8.113516122102737427e-02 3.911728411912918091e-02 5.835749581456184387e-02 -1.647367030382156372e-01 -2.201660769060254097e-03 1.394048035144805908e-01 -7.705203443765640259e-02 4.406153857707977295e-01 2.629252970218658447e-01 1.903957724571228027e-01 9.515969455242156982e-02 -8.336531370878219604e-02 -2.284130007028579712e-01 -2.214678674936294556e-01 1.537186950445175171e-01 1.789667457342147827e-02 1.208461746573448181e-01 2.287010401487350464e-01 9.415319561958312988e-02 -3.369824960827827454e-02 -1.033898666501045227e-01 2.315495396032929420e-03 2.369659841060638428e-01 -4.761008173227310181e-02 8.572336286306381226e-02
-3.306075036525726318e-01 3.439209656789898872e-03 -7.529114931821823120e-02 -4.872955847531557083e-03 1.092313528060913086e-01 9.360444545745849609e-02 -6.229788810014724731e-02 -8.595757186412811279e-02 2.205727249383926392e-01 3.791424334049224854e-01 3.364173229783773422e-03 3.191543221473693848e-01 -1.571054803207516670e-03 1.020513009279966354e-02 3.023071289062500000e-01 6.518380343914031982e-02 4.124790430068969727e-02 -1.968958526849746704e-01 9.286081045866012573e-02 -2.019925415515899658e-02 -9.137452393770217896e-02 2.729496657848358154e-01 1.690508723258972168e-01 2.283473759889602661e-01 1.692534983158111572e-01 1.128177940845489502e-01 1.887001395225524902e-01 1.162705719470977783e-01 3.179756402969360352e-01 2.039040625095367432e-01 -9.683830291032791138e-02 -8.589534461498260498e-02
-1.939378827810287476e-01 2.870796918869018555e-01 -1.897555887699127197e-01 -5.751203373074531555e-02 2.274332642555236816e-01 -6.947124004364013672e-02 -1.370758414268493652e-01 -2.034647762775421143e-01 2.360843122005462646e-01 3.622268438339233398e-01 -2.268389053642749786e-02 1.906661316752433777e-02 -2.011014819145202637e-01 1.502575725317001343e-01 2.522141337394714355e-01 -3.296345099806785583e-02 8.321706205606460571e-02 4.668457806110382080e-02 9.072551503777503967e-03 8.470619469881057739e-02 1.193556785583496094e-01 2.813951373100280762e-01 2.413492500782012939e-01 1.657172478735446930e-02 2.066746205091476440e-01 6.033021956682205200e-02 -9.252439439296722412e-02 -1.284637600183486938e-01 -2.132585197687149048e-01 2.899927198886871338e-01 1.379532814025878906e-01 -1.415624171495437622e-01
-2.545720636844635010e-01 1.063696574419736862e-02 6.424812227487564087e-02 -2.876184582710266113e-01 -1.938152313232421875e-01 -1.403738185763359070e-02 3.025139570236206055e-01 1.762752421200275421e-02 1.339591741561889648e-01 1.104969754815101624e-01 6.410253047943115234e-02 9.144752472639083862e-02 2.027431428432464600e-01 -4.592956230044364929e-02 1.246050968766212463e-01 -1.251526027917861938e-01 1.467917412519454956e-01 -3.951106965541839600e-01 -8.855158090591430664e-02 2.460667639970779419e-01 2.137622982263565063e-01 2.324007898569107056e-01 -2.050341106951236725e-02 1.361071020364761353e-01 2.483168691396713257e-01 2.186709046363830566e-01 -2.557187378406524658e-01 1.251621693372726440e-01 -8.436289615929126740e-03 3.066702559590339661e-02 2.113744467496871948e-01 2.614165656268596649e-02
-2.505381107330322266e-01 -7.535693049430847168e-02 -4.437635838985443115e-02 -2.626967430114746094e-01 -7.318778336048126221e-02 -7.037675380706787109e-02 1.194403171539306641e-01 8.107170462608337402e-02 -9.705650620162487030e-03 1.369861811399459839e-01 6.344145629554986954e-03 1.770519912242889404e-01 7.970248162746429443e-02 -4.855151847004890442e-02 1.909086480736732483e-02 5.402170866727828979e-02 1.800516247749328613e-01 -2.217941582202911377e-01 1.216086149215698242e-01 1.183852106332778931e-01 2.933493554592132568e-01 4.067274928092956543e-01 1.307613104581832886e-01 1.389759480953216553e-01 2.156093567609786987e-01 1.953792013227939606e-02 -4.346751570701599121e-01 5.367247760295867920e-02 1.797928512096405029e-01 1.431095153093338013e-01 2.652962207794189453e-01 -8.364482223987579346e-02
-4.203692376613616943e-01 2.589550912380218506e-01 -2.170842587947845459e-01 1.337405145168304443e-01 -2.002605795860290527e-01 -3.446315601468086243e-02 -1.174104167148470879e-03 -2.815631330013275146e-01 3.749938011169433594e-01 3.431569337844848633e-01 3.338233381509780884e-02 1.652753204107284546e-01 -9.806284308433532715e-02 -1.071572080254554749e-01 -4.957446083426475525e-02 2.516657672822475433e-02 -1.993333101272583008e-01 -1.638041287660598755e-01 -2.205213457345962524e-01 2.311847358942031860e-02 2.623938322067260742e-01 2.305152639746665955e-02 -2.106457389891147614e-02 3.063409030437469482e-02 1.560118980705738068e-02 -1.227018088102340698e-01 3.734421730041503906e-02 2.225835621356964111e-01 -5.559028312563896179e-02 -3.453412279486656189e-02 -5.133094638586044312e-02 -1.673406455665826797e-03
-2.285975366830825806e-01 6.718463450670242310e-02 -6.020693108439445496e-03 3.728626295924186707e-02 1.530399024486541748e-01 4.393398296087980270e-03 -8.628868311643600464e-02 -9.868147969245910645e-02 3.469742834568023682e-01 8.324035257101058960e-02 -1.746289432048797607e-01 9.577908366918563843e-02 -1.611267477273941040e-01 -1.962464749813079834e-01 2.075804173946380615e-01 5.995244905352592468e-02 4.243315756320953369e-01 -1.115288734436035156e-01 -6.766060739755630493e-02 8.385554701089859009e-02 1.067590862512588501e-01 1.618462353944778442e-01 -1.127782240509986877e-01 3.511915802955627441e-01 1.581904441118240356e-01 3.114870786666870117e-01 1.313225924968719482e-01 -2.134867459535598755e-01 4.071312025189399719e-02 -6.430160254240036011e-02 -2.000196427106857300e-01 -1.208665668964385986e-01
-3.459540307521820068e-01 -1.121363416314125061e-01 -1.493054777383804321e-01 -6.510946899652481079e-02 1.501339226961135864e-01 -1.211667433381080627e-01 -1.554573774337768555e-01 -1.863157153129577637e-01 3.382663726806640625e-01 2.355761975049972534e-01 1.288231760263442993e-01 -9.916033595800399780e-03 1.779029704630374908e-02 -1.534897089004516602e-01 -6.446408480405807495e-02 2.464011609554290771e-01 2.350320219993591309e-01 -2.256957814097404480e-02 1.397154480218887329e-02 5.913783982396125793e-02 2.476395219564437866e-01 2.067528963088989258e-01 -4.206199571490287781e-02 1.969356834888458252e-01 3.227547109127044678e-01 -6.514550745487213135e-02 -7.772582769393920898e-02 -5.968587100505828857e-02 4.030059650540351868e-02 -4.053998272866010666e-03 8.497481048107147217e-02 3.725619912147521973e-01
-2.734981477260589600e-01 -4.401330277323722839e-02 -3.742957115173339844e-02 8.280754089355468750e-02 3.146811723709106445e-01 -2.679801583290100098e-01 -1.713811010122299194e-01 -1.276848316192626953e-01 1.741889715194702148e-01 1.536029577255249023e-01 -1.362095475196838379e-01 4.119351506233215332e-02 4.805274680256843567e-02 -1.830951869487762451e-01 6.381314992904663086e-02 2.652079164981842041e-01 1.526033319532871246e-02 -1.501043736934661865e-01 2.139383107423782349e-01 1.717720329761505127e-01 1.279924213886260986e-01 3.414762318134307861e-01 -2.975346520543098450e-02 -4.673838615417480469e-02 2.654338777065277100e-01 1.418903470039367676e-01 -1.818079948425292969e-01 -1.603366881608963013e-01 -7.087183743715286255e-02 1.503533720970153809e-01 -2.541337013244628906e-01 1.959718167781829834e-01
-2.142330706119537354e-01 -7.003500312566757202e-02 -2.067663073539733887e-01 -1.526160091161727905e-01 2.889582216739654541e-01 -2.452538907527923584e-01 1.550506204366683960e-01 1.392185389995574951e-01 2.390570044517517090e-01 1.394413113594055176e-01 -1.232687532901763916e-01 4.946523904800415039e-02 5.397347849793732166e-04 -2.313489466905593872e-01 -1.018158346414566040e-01 -9.821423143148422241e-02 1.237748935818672180e-01 -4.344915971159934998e-02 6.236068904399871826e-02 3.752829730510711670e-01 1.955238580703735352e-01 1.461113989353179932e-01 2.367485314607620239e-01 3.738110959529876709e-01 9.959576278924942017e-02 -3.264465183019638062e-02 -4.409614577889442444e-02 1.900897547602653503e-02 -2.173218727111816406e-01 1.327535510063171387e-01 1.540496796369552612e-01 -9.563441574573516846e-02
-2.157511264085769653e-01 -3.543639904819428921e-04 -1.543162614107131958e-01 -2.248694598674774170e-01 1.016435772180557251e-01 -4.238929599523544312e-02 7.919444888830184937e-02 -1.217392086982727051e-01 2.352395057678222656e-01 4.106656610965728760e-01 1.534292697906494141e-01 -2.822653017938137054e-02 9.071289002895355225e-02 -2.427049726247787476e-01 -5.378956906497478485e-03 1.969136595726013184e-01 2.330398112535476685e-01 -1.582533419132232666e-01 1.785802543163299561e-01 9.189508110284805298e-02 2.203145921230316162e-01 1.169003397226333618e-01 -2.283601462841033936e-01 -1.116748675704002380e-01 3.154194056987762451e-01 2.785867825150489807e-02 6.026349030435085297e-03 2.896030992269515991e-02 -1.255842149257659912e-01 1.082874163985252380e-01 7.717009633779525757e-02 3.323957622051239014e-01
-6.026681661605834961e-01 2.461626380681991577e-02 2.303851693868637085e-01 5.719517171382904053e-02 7.909689098596572876e-02 -1.148741319775581360e-01 -5.611131340265274048e-02 -5.969648063182830811e-02 2.259331047534942627e-01 7.513755559921264648e-02 8.663035114295780659e-04 5.835731327533721924e-02 2.975327149033546448e-02 -6.738078594207763672e-02 -7.519043982028961182e-02 1.677964478731155396e-01 2.612948715686798096e-01 -1.173084899783134460e-01 -1.918084919452667236e-01 -2.733514702413231134e-04 1.377849131822586060e-01 3.154536783695220947e-01 1.549461632966995239e-01 8.157441392540931702e-03 1.095992848277091980e-01 -3.243518471717834473e-01 -4.249775409698486328e-02 -1.027141213417053223e-01 -1.391665339469909668e-01 -4.210015013813972473e-02 -8.202815055847167969e-02 1.884181499481201172e-01
-4.592159986495971680e-01 1.401150226593017578e-01 -1.480357497930526733e-01 -1.438018679618835449e-01 4.431825876235961914e-02 -3.391459211707115173e-02 -3.155392594635486603e-03 -1.658761501312255859e-01 3.020331263542175293e-01 2.886071205139160156e-01 2.577813267707824707e-01 5.127781629562377930e-02 1.129340529441833496e-01 -1.818413287401199341e-01 4.196090996265411377e-02 3.921330869197845459e-01 -7.254631817340850830e-02 6.143096089363098145e-02 -8.811637759208679199e-02 1.378661990165710449e-01 2.013946138322353363e-02 8.428838849067687988e-02 -1.688943952322006226e-01 -9.593433886766433716e-02 2.287016212940216064e-01 4.961457848548889160e-02 -1.040069758892059326e-01 -1.118618547916412354e-01 -2.290083281695842743e-02 8.188083022832870483e-02 -2.310534007847309113e-02 2.905183434486389160e-01
-2.071662396192550659e-01 -7.859320193529129028e-02 -1.802083104848861694e-01 -1.493403874337673187e-02 1.323765236884355545e-02 -3.117813356220722198e-02 -8.552454411983489990e-02 1.948497444391250610e-02 4.805833995342254639e-01 5.765456706285476685e-02 9.559611976146697998e-02 2.471031844615936279e-01 -2.072787433862686157e-01 6.566402968019247055e-03 2.929468825459480286e-02 1.235317811369895935e-01 -3.554135262966156006e-01 -2.265705540776252747e-02 -9.236913919448852539e-02 -3.953810781240463257e-02 -2.263324707746505737e-02 2.758904695510864258e-01 1.760152876377105713e-01 1.029091253876686096e-01 3.061307668685913086e-01 1.361535787582397461e-01 2.753803730010986328e-01 -1.426710039377212524e-01 -2.717348560690879822e-02 1.905266344547271729e-01 1.730494052171707153e-01 1.232956498861312866e-01
-3.385658562183380127e-01 -1.665203571319580078e-01 -9.955126792192459106e-02 -1.512316912412643433e-01 -1.420613229274749756e-01 5.070881173014640808e-02 6.731527298688888550e-02 -2.332213521003723145e-02 2.228734195232391357e-01 9.218255430459976196e-02 4.094544425606727600e-02 2.558749727904796600e-02 3.712449073791503906e-01 -2.330572903156280518e-01 -1.685305312275886536e-02 -1.022968292236328125e-01 1.900183111429214478e-01 3.412532433867454529e-02 1.651114970445632935e-02 -6.475365161895751953e-02 8.025637269020080566e-02 3.475989997386932373e-01 -6.982470862567424774e-03 3.479694426059722900e-01 -2.861660420894622803e-01 -8.053950965404510498e-03 1.118593141436576843e-01 2.599725425243377686e-01 -2.819404192268848419e-02 2.821035385131835938e-01 -1.745591126382350922e-02 -2.784128300845623016e-02
-2.684252560138702393e-01 1.330571919679641724e-01 -2.905855178833007812e-01 -1.433268636465072632e-01 1.328547000885009766e-01 -2.099528163671493530e-01 1.559314578771591187e-01 5.675553902983665466e-02 1.748033463954925537e-01 6.769221276044845581e-02 2.647290751338005066e-02 5.595856532454490662e-02 -4.021593555808067322e-02 -2.713158428668975830e-01 -2.019714117050170898e-01 1.456097811460494995e-01 6.355737149715423584e-02 -1.711956113576889038e-01 2.170772999525070190e-01 2.916341423988342285e-01 -1.179762929677963257e-02 2.780005037784576416e-01 1.138171181082725525e-01 1.682798862457275391e-01 2.206390798091888428e-01 2.369335144758224487e-01 1.083274036645889282e-01 -2.729828655719757080e-01 -2.174186259508132935e-01 8.492561429738998413e-02 -9.912717342376708984e-02 -1.415907777845859528e-02
-3.459375500679016113e-01 2.456501871347427368e-02 -1.011119782924652100e-01 -8.993029594421386719e-02 -1.982691884040832520e-01 4.350488260388374329e-02 -7.330258935689926147e-02 7.316884398460388184e-02 -4.680521041154861450e-02 3.254830241203308105e-01 1.776043176651000977e-01 3.688108325004577637e-01 1.717551201581954956e-01 1.696106344461441040e-01 -1.303891558200120926e-02 -3.466701805591583252e-01 2.200313508510589600e-01 -9.891487658023834229e-02 3.317006677389144897e-02 1.898928135633468628e-01 8.437772281467914581e-03 2.941246628761291504e-01 -3.145436523482203484e-03 1.161411404609680176e-01 -1.044669821858406067e-01 3.692797943949699402e-02 -5.051482841372489929e-02 -8.034229278564453125e-02 7.492218632251024246e-03 3.249520063400268555e-01 -1.728761568665504456e-02 1.802794486284255981e-01
-4.535743892192840576e-01 4.161245226860046387e-01 -5.953855067491531372e-02 -2.487754374742507935e-01 -1.247849985957145691e-01 1.427631378173828125e-01 1.236451062140986323e-04 -1.728934645652770996e-01 3.993116021156311035e-01 2.454002648591995239e-01 1.874333247542381287e-02 9.129388630390167236e-02 -2.318117395043373108e-02 -1.564721763134002686e-01 8.129271864891052246e-02 1.754340827465057373e-01 -5.682937055826187134e-02 1.484948676079511642e-02 -4.953876510262489319e-02 8.200018107891082764e-02 1.820597499608993530e-01 -3.953270614147186279e-02 2.357939481735229492e-01 6.649155169725418091e-02 -8.036670275032520294e-03 8.419077098369598389e-02 -1.473556179553270340e-02 1.626875847578048706e-01 -7.070177793502807617e-02 2.925431914627552032e-02 -3.493091091513633728e-02 -2.253883928060531616e-01
-1.386336386203765869e-01 -3.746467828750610352e-02 -2.377333492040634155e-02 -9.551430493593215942e-02 9.231623262166976929e-02 1.451234221458435059e-01 1.143184080719947815e-01 1.411207020282745361e-01 2.019478827714920044e-01 1.587401628494262695e-01 1.624469310045242310e-01 3.420465290546417236e-01 1.838382780551910400e-01 7.237474620342254639e-02 2.258692234754562378e-01 -9.764790534973144531e-03 1.427363306283950806e-01 -1.494985371828079224e-01 -1.787966340780258179e-01 4.478020071983337402e-01 1.109488192014396191e-03 3.214322924613952637e-01 -1.274464726448059082e-01 -9.134061634540557861e-02 7.885590940713882446e-02 5.534333363175392151e-02 -2.803362905979156494e-01 1.813148260116577148e-01 1.230059936642646790e-01 2.359723448753356934e-01 1.108229830861091614e-01 -2.540241926908493042e-02
-5.146633982658386230e-01 -1.147073134779930115e-01 9.140843152999877930e-02 -4.858808591961860657e-03 8.327611535787582397e-02 -3.085900098085403442e-02 8.895786851644515991e-02 1.273920852690935135e-02 2.043165117502212524e-01 9.374020248651504517e-02 -6.987559795379638672e-02 2.559348195791244507e-02 1.059418842196464539e-01 -4.400154948234558105e-02 1.241109743714332581e-01 2.364291846752166748e-01 2.983695268630981445e-01 -1.618151515722274780e-01 -3.341842070221900940e-02 6.143876537680625916e-02 2.272906154394149780e-01 2.669735550880432129e-01 2.013836242258548737e-02 -3.216948211193084717e-01 4.407573491334915161e-02 -1.909269243478775024e-01 1.458906009793281555e-02 -1.539679914712905884e-01 -1.775891184806823730e-01 1.672290861606597900e-01 -1.912172436714172363e-01 2.275486290454864502e-01
-1.722544729709625244e-01 7.436589151620864868e-02 -1.215774267911911011e-01 -1.146566346287727356e-01 -2.145383879542350769e-02 7.175322622060775757e-02 -1.599583327770233154e-01 -5.796505510807037354e-02 1.475803554058074951e-01 3.442962467670440674e-01 2.255263477563858032e-01 7.828719168901443481e-02 8.799842000007629395e-02 -8.549014478921890259e-02 4.180444478988647461e-01 2.049867659807205200e-01 -8.550218492746353149e-02 -1.395563036203384399e-01 3.706131875514984131e-02 2.396466583013534546e-02 -3.265136107802391052e-02 3.776261508464813232e-01 2.401124127209186554e-02 4.651983827352523804e-02 3.791840374469757080e-02 3.411434888839721680e-01 1.853893101215362549e-01 -5.277574062347412109e-02 2.431306838989257812e-01 2.200239300727844238e-01 -1.006388440728187561e-01 -1.593948304653167725e-01
-4.190446734428405762e-01 2.028894126415252686e-01 1.419050898402929306e-02 -1.833758056163787842e-01 -5.144764669239521027e-03 6.480597704648971558e-02 2.266356199979782104e-01 3.098314255475997925e-02 -1.912315934896469116e-01 1.707374304533004761e-01 -8.042330294847488403e-02 9.335818886756896973e-02 5.225208029150962830e-02 2.735933475196361542e-02 2.435153722763061523e-01 -4.909849539399147034e-02 1.226122081279754639e-01 -1.394203007221221924e-01 -1.098410338163375854e-01 2.552469968795776367e-01 3.278439342975616455e-01 3.061137497425079346e-01 2.180170081555843353e-02 1.892977356910705566e-01 -5.249211564660072327e-02 -1.061777472496032715e-01 -3.217850029468536377e-01 7.910968363285064697e-02 9.803293645381927490e-02 2.413402795791625977e-01 7.374284416437149048e-02 2.133344858884811401e-02
-4.574396014213562012e-01 6.092765182256698608e-02 3.467173874378204346e-02 -1.488939523696899414e-01 1.478265076875686646e-01 -1.471769809722900391e-01 1.281952261924743652e-01 -1.764696687459945679e-01 1.918476819992065430e-01 4.216141104698181152e-01 1.208865665830671787e-03 1.518655121326446533e-01 -1.567620486021041870e-01 -1.540393531322479248e-01 -7.135741878300905228e-03 3.745094835758209229e-01 -1.845979504287242889e-02 -2.291929125785827637e-01 7.753298431634902954e-02 6.474325805902481079e-02 6.511246412992477417e-02 1.607416942715644836e-02 8.734992891550064087e-02 2.135523036122322083e-02 1.655176877975463867e-01 -2.290359586477279663e-01 2.243619412183761597e-01 -1.118854060769081116e-01 -7.105211913585662842e-02 2.637078985571861267e-02 7.615444809198379517e-02 1.281635314226150513e-01
-2.354678809642791748e-01 2.127454876899719238e-01 -2.622661590576171875e-01 -2.363753765821456909e-01 -4.917685315012931824e-02 7.328195869922637939e-02 -1.536928862333297729e-01 1.583304107189178467e-01 2.607935965061187744e-01 -1.260783337056636810e-02 -1.014021188020706177e-01 2.898528277873992920e-01 -8.834967762231826782e-02 -2.988939918577671051e-02 1.077365279197692871e-01 1.168626267462968826e-02 -1.178331449627876282e-01 1.054040789604187012e-01 -1.517335921525955200e-01 -3.642104193568229675e-02 1.905043423175811768e-01 1.770860552787780762e-01 1.389279514551162720e-01 2.736126482486724854e-01 2.669332921504974365e-01 2.861877381801605225e-01 2.246524840593338013e-01 1.958003193140029907e-01 5.895255878567695618e-02 2.571341395378112793e-01 9.702246636152267456e-02 -5.582280084490776062e-02
-3.062270581722259521e-01 7.392344623804092407e-02 -1.764658540487289429e-01 -2.705623507499694824e-01 -4.873426631093025208e-02 1.779460348188877106e-02 -7.110666483640670776e-03 -8.141499012708663940e-02 4.111011028289794922e-01 2.733176052570343018e-01 1.155704259872436523e-01 -6.383068393915891647e-03 3.112858831882476807e-01 -2.298562824726104736e-01 -3.785871341824531555e-02 2.421775907278060913e-01 4.753576964139938354e-02 -1.674652993679046631e-01 8.755361288785934448e-02 -1.192164793610572815e-02 2.393340766429901123e-01 1.087466925382614136e-01 -9.719201922416687012e-02 1.401813626289367676e-01 -1.409512851387262344e-02 -1.989413984119892120e-02 -3.059737570583820343e-02 -1.173186674714088440e-01 -4.411226511001586914e-02 2.460160106420516968e-01 -2.034921646118164062e-01 2.542370259761810303e-01
-2.957029342651367188e-01 1.766730844974517822e-01 1.507180631160736084e-01 9.941641986370086670e-02 1.965063065290451050e-02 -1.686841994524002075e-01 -2.098787724971771240e-01 -1.589600741863250732e-01 3.677102923393249512e-01 1.736345738172531128e-01 7.805750519037246704e-02 -4.477991908788681030e-02 6.376110017299652100e-02 -2.931439280509948730e-01 1.167441830039024353e-01 3.530138134956359863e-01 -5.518918484449386597e-02 -2.144395001232624054e-02 -2.820297144353389740e-02 3.631180897355079651e-02 2.437795847654342651e-01 1.169508323073387146e-01 -1.174178794026374817e-01 -5.296449735760688782e-02 2.915285229682922363e-01 -5.026646703481674194e-02 1.013948991894721985e-01 -2.083157300949096680e-01 -7.184140384197235107e-03 2.181271165609359741e-01 1.199023245135322213e-04 2.544471323490142822e-01
-2.918662428855895996e-01 1.294384002685546875e-01 -2.769694626331329346e-01 -5.672895535826683044e-02 -5.061298236250877380e-02 1.523885503411293030e-02 -1.507779657840728760e-01 2.557705901563167572e-02 2.805613875389099121e-01 2.239082306623458862e-01 1.104861348867416382e-01 -2.624155767261981964e-02 -1.984816230833530426e-02 -8.744691312313079834e-02 3.057116270065307617e-01 1.499404013156890869e-01 -3.778513148427009583e-02 -4.140865057706832886e-02 3.009250201284885406e-02 9.293191134929656982e-02 7.920152693986892700e-02 3.578693866729736328e-01 1.624857038259506226e-01 1.946292668581008911e-01 7.809679210186004639e-02 1.826924830675125122e-01 1.002826541662216187e-01 2.974137961864471436e-01 3.424714803695678711e-01 1.490954607725143433e-01 1.119588688015937805e-01 -1.577068865299224854e-01
-2.346994876861572266e-01 1.335511505603790283e-01 -9.156765043735504150e-02 -1.712697297334671021e-01 1.710892915725708008e-01 3.367548063397407532e-02 7.971605658531188965e-02 -7.892756164073944092e-02 2.559343278408050537e-01 2.709352374076843262e-01 3.286809027194976807e-01 -2.508408157154917717e-03 -6.416522711515426636e-02 -2.366855889558792114e-01 2.983836829662322998e-02 3.199662566184997559e-01 1.472813338041305542e-01 1.507781445980072021e-02 -5.235617235302925110e-02 2.226686030626296997e-01 5.007516965270042419e-02 2.819815576076507568e-01 -8.639746159315109253e-02 1.454201340675354004e-01 1.051561832427978516e-01 -1.935307532548904419e-01 -9.960804879665374756e-02 -3.783392310142517090e-01 -1.855996996164321899e-01 1.113139688968658447e-01 3.871960192918777466e-02 3.513874113559722900e-02
-1.829394102096557617e-01 1.165821924805641174e-01 -3.923714533448219299e-02 7.593567669391632080e-02 2.328767627477645874e-01 -9.178546816110610962e-02 2.933646924793720245e-02 4.521581158041954041e-02 1.058642193675041199e-01 1.401798874139785767e-01 -1.426789313554763794e-01 8.236259967088699341e-02 2.600674331188201904e-01 -3.360190987586975098e-01 3.643217086791992188e-01 5.780317634344100952e-02 -3.093852996826171875e-01 -1.573448479175567627e-01 -8.491899818181991577e-02 1.032725349068641663e-01 -1.438544541597366333e-01 2.217217683792114258e-01 2.296118140220642090e-01 2.822264432907104492e-01 -1.191266700625419617e-01 1.065526306629180908e-01 -5.660438537597656250e-02 7.809144258499145508e-02 -8.055863901972770691e-03 3.512919247150421143e-01 4.307761415839195251e-02 -6.860146671533584595e-02
-3.299130499362945557e-01 5.476279929280281067e-02 -1.159155517816543579e-01 -2.918292582035064697e-02 -3.167948126792907715e-02 -7.007309049367904663e-02 2.859431132674217224e-02 -2.066987901926040649e-01 3.622375428676605225e-01 8.922538906335830688e-02 -3.447610139846801758e-02 6.179575249552726746e-02 -1.927983462810516357e-01 -2.005702853202819824e-01 8.662110567092895508e-02 1.559324413537979126e-01 1.770561784505844116e-01 5.042470991611480713e-02 -1.174923181533813477e-01 3.152299225330352783e-01 -4.083782806992530823e-02 2.927461862564086914e-01 -5.290802940726280212e-02 6.713481247425079346e-02 2.916334867477416992e-01 9.908163547515869141e-02 1.220625936985015869e-01 9.006772190332412720e-02 -9.750396758317947388e-02 1.266264319419860840e-01 -2.405592203140258789e-01 -3.577469885349273682e-01
-4.311976432800292969e-01 -2.011247351765632629e-02 -7.783617358654737473e-03 2.395497858524322510e-01 1.009689569473266602e-01 -2.691036462783813477e-01 -2.608513832092285156e-01 1.594152450561523438e-01 1.555916666984558105e-01 2.801388204097747803e-01 -1.424941420555114746e-01 -3.354362398386001587e-02 -1.095467060804367065e-01 -1.751275807619094849e-01 -1.064210161566734314e-01 1.965631693601608276e-01 4.796784743666648865e-02 -1.420735120773315430e-01 -1.124424040317535400e-01 1.805780827999114990e-02 3.192251026630401611e-01 3.079816997051239014e-01 -1.707688570022583008e-01 -7.275868952274322510e-02 1.961974799633026123e-01 6.173738837242126465e-02 1.134325265884399414e-01 -8.830104768276214600e-02 8.347296714782714844e-02 1.161260232329368591e-01 6.530721485614776611e-02 -9.511510282754898071e-02
-4.377088844776153564e-01 -1.136921942234039307e-01 7.537702471017837524e-02 -1.737722009420394897e-02 1.060948520898818970e-01 1.729262471199035645e-01 -2.530178427696228027e-02 -2.714904397726058960e-02 1.698620766401290894e-01 6.070277094841003418e-02 -5.633144825696945190e-02 -3.792034089565277100e-02 -5.724643543362617493e-02 -3.205403387546539307e-01 2.655170559883117676e-01 2.120060175657272339e-01 1.465658098459243774e-01 1.297527551651000977e-01 -3.458131849765777588e-01 -7.873641699552536011e-02 1.871684491634368896e-01 2.457058727741241455e-01 -1.408798992633819580e-01 -2.510841935873031616e-02 2.565004229545593262e-01 -1.086729764938354492e-01 8.198183029890060425e-02 -1.553559452295303345e-01 2.193152531981468201e-02 -1.112523768097162247e-02 -2.058013528585433960e-01 2.386297434568405151e-01
-3.875876069068908691e-01 -4.773332551121711731e-02 7.065176963806152344e-02 -1.244381368160247803e-01 2.285090237855911255e-01 -5.418661609292030334e-02 -6.039121374487876892e-02 1.194878015667200089e-02 3.608006536960601807e-01 1.471054255962371826e-01 5.418829619884490967e-03 2.133292555809020996e-01 -8.329717814922332764e-02 -2.674894332885742188e-01 1.618177592754364014e-01 8.296804130077362061e-02 2.577470541000366211e-01 -6.567553151398897171e-03 -2.881970703601837158e-01 -9.502933174371719360e-02 3.461292982101440430e-01 4.724108427762985229e-02 -1.112323701381683350e-01 -1.077885776758193970e-01 2.714888192713260651e-02 -1.526339948177337646e-01 -1.699009239673614502e-01 3.997012507170438766e-03 -7.687939703464508057e-02 -5.917797237634658813e-02 2.149118296802043915e-02 3.029536604881286621e-01
-3.352932035923004150e-01 -4.346777219325304031e-03 2.046937867999076843e-02 -2.505466938018798828e-01 7.370888441801071167e-02 -1.740172654390335083e-01 9.101547300815582275e-02 1.207189932465553284e-01 9.312221407890319824e-02 1.351619660854339600e-01 8.011101186275482178e-02 2.589156031608581543e-01 -1.122026517987251282e-01 -2.735739648342132568e-01 -2.181903459131717682e-02 1.064982116222381592e-01 2.250053882598876953e-01 -4.347313195466995239e-02 -1.483991146087646484e-01 7.638018578290939331e-02 3.395076096057891846e-01 2.299873828887939453e-01 -2.832368612289428711e-01 -1.909659476950764656e-03 1.515035629272460938e-01 -2.641333937644958496e-01 2.956766448915004730e-02 2.099784277379512787e-02 -2.351789027452468872e-01 -1.020734291523694992e-02 -9.010215103626251221e-02 2.825295031070709229e-01
-2.761503458023071289e-01 6.322046369314193726e-02 3.807634115219116211e-02 -1.422471106052398682e-01 1.954435929656028748e-02 -7.928005605936050415e-02 6.825745850801467896e-02 -1.819314509630203247e-01 -5.801360681653022766e-02 3.218011856079101562e-01 7.444442808628082275e-02 -5.353782698512077332e-02 -3.357548639178276062e-02 -1.843732297420501709e-01 4.317820966243743896e-01 1.438909322023391724e-01 -2.031868398189544678e-01 -6.040698499418795109e-04 -3.655120134353637695e-01 1.701437085866928101e-01 1.166547164320945740e-01 3.513057231903076172e-01 9.839412569999694824e-02 1.010834276676177979e-01 2.258715480566024780e-01 1.471636891365051270e-01 4.058390855789184570e-02 -5.757797881960868835e-02 2.113029509782791138e-01 2.007699199020862579e-02 -4.292297735810279846e-02 -1.037084534764289856e-01
-1.971672922372817993e-01 3.322780728340148926e-01 -2.289703637361526489e-01 -1.835819780826568604e-01 1.081435605883598328e-01 -1.280161272734403610e-02 -2.093508243560791016e-01 7.985187321901321411e-02 2.714045345783233643e-01 7.130518555641174316e-02 1.202947646379470825e-01 1.648216694593429565e-01 1.284253895282745361e-01 -2.860470116138458252e-01 -1.723394393920898438e-01 -1.225516572594642639e-01 1.370047032833099365e-01 -2.137509733438491821e-01 -7.502040266990661621e-02 -1.763909310102462769e-01 1.862867325544357300e-01 2.236100435256958008e-01 -3.740624338388442993e-02 1.498545855283737183e-01 2.434458434581756592e-01 -5.686807446181774139e-03 -2.482478320598602295e-01 -1.328729465603828430e-02 6.582858506590127945e-03 3.006818890571594238e-02 -6.220075860619544983e-02 3.215999305248260498e-01
-2.734813690185546875e-01 2.850280329585075378e-02 2.208318114280700684e-01 -2.183550447225570679e-01 -2.092500962316989899e-02 6.199679896235466003e-02 1.335028260946273804e-01 5.436841025948524475e-02 2.601732313632965088e-02 2.694485783576965332e-01 -1.090495497919619083e-03 4.409455060958862305e-01 3.480703011155128479e-02 -4.095048084855079651e-02 1.801277399063110352e-01 -1.127408891916275024e-01 1.325047612190246582e-01 -3.608463108539581299e-01 -1.739537119865417480e-01 1.828283965587615967e-01 8.584883064031600952e-03 2.844559848308563232e-01 1.079019159078598022e-01 -5.796518549323081970e-02 2.512514293193817139e-01 -2.299950458109378815e-02 -1.996323764324188232e-01 1.213604509830474854e-01 1.098738145083189011e-02 1.263026893138885498e-01 2.124855369329452515e-01 1.499336864799261093e-02
-1.753565669059753418e-01 1.603758186101913452e-01 3.285409882664680481e-02 -2.194823473691940308e-01 1.551102548837661743e-01 -2.237161099910736084e-01 5.184688791632652283e-02 8.082825690507888794e-02 2.883094549179077148e-01 2.294482737779617310e-01 1.914929598569869995e-01 2.761974334716796875e-01 1.272430270910263062e-01 -1.956735402345657349e-01 -1.011084020137786865e-01 1.685293614864349365e-01 1.711127161979675293e-01 -4.963489715009927750e-03 8.855164982378482819e-03 1.091781854629516602e-01 9.078133851289749146e-02 1.133996099233627319e-01 2.753931879997253418e-01 -7.470276206731796265e-02 2.158102393150329590e-01 -7.684921473264694214e-02 -1.402276009321212769e-01 2.184473909437656403e-02 -8.352417498826980591e-02 3.170922696590423584e-01 -1.646766662597656250e-01 3.435590863227844238e-01
-3.273003697395324707e-01 -1.421748846769332886e-01 -8.905851840972900391e-02 1.965815573930740356e-01 -1.564323306083679199e-01 5.173698067665100098e-02 5.488289520144462585e-02 -4.390563815832138062e-03 2.509351670742034912e-01 2.379399240016937256e-01 1.285085976123809814e-01 2.441902905702590942e-01 -1.072857305407524109e-01 -4.431727156043052673e-02 3.513397276401519775e-01 3.033324778079986572e-01 -1.061885654926300049e-01 4.140465334057807922e-02 8.680635690689086914e-02 1.938979327678680420e-01 -7.463154196739196777e-02 2.745039165019989014e-01 -3.700385987758636475e-02 -3.903042525053024292e-02 1.578529626131057739e-01 2.909874022006988525e-01 5.245259404182434082e-02 1.264321208000183105e-01 2.776870131492614746e-01 1.352339088916778564e-01 -2.302744798362255096e-02 7.114148885011672974e-02
-2.147057503461837769e-01 3.390286117792129517e-02 -1.420156061649322510e-01 -5.141310859471559525e-03 1.537323743104934692e-01 -2.274421006441116333e-01 -1.826639622449874878e-01 -2.324610650539398193e-01 2.260082960128784180e-01 5.737201869487762451e-02 -1.474352777004241943e-01 2.857844531536102295e-02 -8.101738244295120239e-02 -3.579790592193603516e-01 2.143028378486633301e-01 -1.656105667352676392e-01 -3.136313557624816895e-01 -2.248747199773788452e-01 -1.947313547134399414e-01 2.094473540782928467e-01 6.862852722406387329e-02 2.131015360355377197e-01 2.285360097885131836e-01 2.627804875373840332e-01 2.062450200319290161e-01 9.764632582664489746e-02 -1.072259712964296341e-02 1.038108170032501221e-01 -1.054508145898580551e-02 4.454582557082176208e-02 1.324671655893325806e-01 -8.124494925141334534e-03
-3.168886005878448486e-01 -6.409496068954467773e-02 -4.832551255822181702e-02 -2.706249058246612549e-01 -1.438218504190444946e-01 -2.523603439331054688e-01 -2.798420488834381104e-01 1.676609553396701813e-02 2.680201530456542969e-01 -8.649800717830657959e-02 1.585705578327178955e-01 1.616814285516738892e-01 -3.942032158374786377e-02 1.223503872752189636e-01 3.068262040615081787e-01 4.628409072756767273e-02 9.265620261430740356e-03 -7.443798333406448364e-02 1.294851154088973999e-01 1.592310518026351929e-01 2.187094241380691528e-01 2.731485366821289062e-01 3.365748524665832520e-01 7.600020617246627808e-02 -7.141730189323425293e-02 -1.042622849345207214e-01 3.255972266197204590e-02 -5.896398425102233887e-02 6.823307275772094727e-02 -6.885915249586105347e-02 -5.816454812884330750e-02 3.016422390937805176e-01
-3.515188395977020264e-01 -2.084702998399734497e-01 2.913059890270233154e-01 -8.471210300922393799e-02 5.287139117717742920e-02 5.277810618281364441e-02 5.947273597121238708e-02 -2.884248197078704834e-01 1.860515028238296509e-01 2.778078615665435791e-01 -6.723503023386001587e-02 3.587642312049865723e-01 3.415113687515258789e-02 -7.985438406467437744e-02 1.659740656614303589e-01 5.774462129920721054e-03 9.753951430320739746e-02 -1.315386295318603516e-01 9.550807625055313110e-02 9.755229204893112183e-02 2.197047472000122070e-01 2.851173877716064453e-01 1.373948007822036743e-01 2.928255591541528702e-03 -1.628219038248062134e-01 -1.441850885748863220e-02 1.588861793279647827e-01 2.786043584346771240e-01 -9.263316541910171509e-02 1.706877648830413818e-01 1.510930527001619339e-02 -8.398799598217010498e-02
-1.349580287933349609e-01 2.857150882482528687e-02 -9.873084723949432373e-02 1.842361986637115479e-01 5.495471879839897156e-02 1.861631125211715698e-01 7.778872549533843994e-02 -7.407031208276748657e-02 1.683063805103302002e-01 4.084205999970436096e-02 1.182594522833824158e-01 6.991741061210632324e-02 -1.472110450267791748e-01 -1.240480840206146240e-01 -2.907027956098318100e-03 9.380608052015304565e-02 7.925928384065628052e-02 2.186337299644947052e-02 -3.181092143058776855e-01 4.091368913650512695e-01 4.352557957172393799e-01 3.483787178993225098e-01 6.901483051478862762e-03 1.096296012401580811e-01 1.453495919704437256e-01 1.173903495073318481e-01 -2.112974375486373901e-01 -2.304685711860656738e-01 1.097307875752449036e-01 -7.008450478315353394e-02 7.417833805084228516e-02 1.999413967132568359e-01
-2.884803116321563721e-01 9.278466552495956421e-02 1.030391603708267212e-01 6.248154118657112122e-02 -5.759999528527259827e-02 -1.975596100091934204e-01 1.401981562376022339e-01 -1.386086046695709229e-01 3.002150952816009521e-01 4.237301349639892578e-01 2.512757182121276855e-01 1.397881805896759033e-01 -2.022319473326206207e-02 -1.370825916528701782e-01 1.174604594707489014e-01 -1.370604038238525391e-01 5.077072232961654663e-02 1.881686151027679443e-01 -1.191984936594963074e-01 1.648947149515151978e-01 -1.215105950832366943e-01 1.865491122007369995e-01 6.655081361532211304e-02 1.127036660909652710e-02 3.859340846538543701e-01 -1.174444779753684998e-01 1.004661619663238525e-01 2.139250487089157104e-01 -9.840196371078491211e-02 1.884115934371948242e-01 -5.247303843498229980e-02 -9.087236225605010986e-02
-3.939022421836853027e-01 6.120827049016952515e-02 -2.900218665599822998e-01 -4.141617715358734131e-01 1.389874070882797241e-01 -4.532336071133613586e-02 -2.216186076402664185e-01 1.254075914621353149e-01 2.284806072711944580e-01 2.248606830835342407e-02 8.537276089191436768e-02 1.552371233701705933e-01 -2.555978111922740936e-02 -2.604347169399261475e-01 1.535240411758422852e-01 3.007184714078903198e-02 1.661868765950202942e-02 -5.128472670912742615e-02 9.209387749433517456e-02 7.923287898302078247e-02 -2.754101902246475220e-02 2.864168258383870125e-03 2.802517116069793701e-01 -8.500982075929641724e-02 -1.114113554358482361e-01 1.271980255842208862e-01 -2.774410247802734375e-01 -9.460376203060150146e-02 -2.420939207077026367e-01 1.370878964662551880e-01 -3.459736332297325134e-02 1.577151119709014893e-01
-3.015034496784210205e-01 -1.651045829057693481e-01 3.430115291848778725e-03 1.739026904106140137e-01 -1.914016604423522949e-01 2.667759060859680176e-01 -2.051755636930465698e-01 -3.293526172637939453e-02 1.803532689809799194e-01 2.804339528083801270e-01 -1.672344356775283813e-01 5.047324299812316895e-02 1.256447881460189819e-01 -2.219875156879425049e-01 -8.196789026260375977e-02 1.495379358530044556e-01 -2.269073277711868286e-01 1.754521206021308899e-02 -1.926657855510711670e-01 2.932110726833343506e-01 1.848165839910507202e-01 1.577786058187484741e-01 -1.900518238544464111e-01 -2.583619207143783569e-02 1.454289555549621582e-01 8.298573642969131470e-02 4.500279575586318970e-02 1.190179660916328430e-01 -9.290032088756561279e-03 3.697616755962371826e-01 4.224106296896934509e-02 1.059182062745094299e-01
-2.178263813257217407e-01 3.531078100204467773e-01 8.375379443168640137e-02 -2.478767037391662598e-01 -7.722343504428863525e-02 1.327092647552490234e-01 1.270832121372222900e-01 -4.612627997994422913e-02 -1.026414558291435242e-01 1.176833733916282654e-01 -1.394205242395401001e-01 1.267036199569702148e-01 5.493627861142158508e-02 7.159426808357238770e-03 1.692988276481628418e-01 -2.803770266473293304e-02 1.067103967070579529e-01 -1.256147772073745728e-01 1.223663762211799622e-01 2.136752009391784668e-01 2.456007152795791626e-01 4.781997203826904297e-01 2.291136384010314941e-01 9.665600955486297607e-02 -5.907990969717502594e-03 1.445819437503814697e-01 -1.965051889419555664e-01 8.529255539178848267e-02 7.621346414089202881e-02 2.873418629169464111e-01 8.012802898883819580e-02 1.578377336263656616e-01
-3.756661117076873779e-01 4.798829182982444763e-02 -2.907610833644866943e-01 -1.244091428816318512e-02 -2.170173227787017822e-01 -2.376253008842468262e-01 7.358016073703765869e-02 -1.040745377540588379e-01 -1.020504832267761230e-01 -4.992780741304159164e-03 1.066769063472747803e-01 4.564394056797027588e-02 -8.727688342332839966e-02 -4.250773787498474121e-01 1.872290521860122681e-01 9.002532809972763062e-02 -2.832587659358978271e-01 -2.990556359291076660e-01 -1.903975941240787506e-02 -1.374727040529251099e-01 -2.014028280973434448e-02 2.447499483823776245e-01 1.201112521812319756e-03 4.851815849542617798e-02 -1.310746669769287109e-01 -7.744631264358758926e-03 7.502941042184829712e-02 -9.465055912733078003e-02 -2.534910738468170166e-01 1.478338241577148438e-01 7.018113881349563599e-02 -1.491183638572692871e-01
-4.263259172439575195e-01 -1.795282661914825439e-01 -9.746598452329635620e-02 1.153452172875404358e-01 2.399497479200363159e-01 -1.043763309717178345e-01 6.448738276958465576e-02 -2.439968883991241455e-01 -8.984927833080291748e-02 -5.307269841432571411e-02 3.207347989082336426e-01 8.284065872430801392e-03 1.367003619670867920e-01 -2.450029253959655762e-01 -5.309166759252548218e-02 1.396406441926956177e-01 2.080458551645278931e-01 -2.053083181381225586e-01 3.444718196988105774e-02 5.572879314422607422e-02 1.822918504476547241e-01 2.541755437850952148e-01 -2.816818058490753174e-01 1.922744959592819214e-01 -1.595460623502731323e-01 2.000558227300643921e-01 1.231515500694513321e-02 -4.145435988903045654e-02 -3.032751381397247314e-02 1.006877496838569641e-01 1.675555706024169922e-01 7.636219263076782227e-02
-4.081912934780120850e-01 -1.388826370239257812e-01 -8.551671169698238373e-03 2.168878726661205292e-02 -1.273476034402847290e-01 -9.094227850437164307e-02 7.256262749433517456e-02 1.012713462114334106e-01 4.080668389797210693e-01 1.869996488094329834e-01 -6.042417138814926147e-03 2.703037559986114502e-01 -4.177045449614524841e-02 -3.364127874374389648e-01 1.532072126865386963e-01 2.694008946418762207e-01 1.945040673017501831e-01 4.005600884556770325e-02 -1.691173315048217773e-01 8.008046075701713562e-03 1.363637745380401611e-01 1.202420219779014587e-01 -2.264298945665359497e-01 -5.540078878402709961e-02 9.198834747076034546e-02 -7.413046807050704956e-02 -2.590076625347137451e-01 -3.571648895740509033e-02 -1.261479854583740234e-01 -5.788506008684635162e-03 -1.156301498413085938e-01 1.444100886583328247e-01
-5.131055712699890137e-01 1.251513510942459106e-01 -4.492725431919097900e-02 1.113617345690727234e-01 8.648701012134552002e-02 1.355117261409759521e-01 -1.769611835479736328e-01 -1.533839404582977295e-01 2.354201525449752808e-01 3.418904840946197510e-01 2.554460167884826660e-01 6.444905698299407959e-02 4.547927062958478928e-03 -2.973601520061492920e-01 3.345229476690292358e-02 -1.641996800899505615e-01 1.060221120715141296e-01 2.356017678976058960e-01 1.204281970858573914e-01 4.676415026187896729e-02 2.077424079179763794e-01 1.868953853845596313e-01 -1.167439892888069153e-01 5.482352152466773987e-02 1.530601084232330322e-01 -9.601566940546035767e-02 -2.448461577296257019e-02 -2.031290680170059204e-01 -2.804480306804180145e-02 9.140664339065551758e-02 -6.331869214773178101e-02 4.351491108536720276e-02
-3.997156322002410889e-01 1.820726990699768066e-01 4.944008216261863708e-02 -2.306355386972427368e-01 2.098559588193893433e-01 2.918305806815624237e-02 2.830692008137702942e-02 -7.250125706195831299e-02 2.811045944690704346e-01 2.612464362755417824e-03 1.757689267396926880e-01 4.989810287952423096e-02 -2.785571813583374023e-01 -8.270212262868881226e-02 2.324419170618057251e-01 2.825933992862701416e-01 2.195739559829235077e-02 -1.466092765331268311e-01 -2.369998767971992493e-02 1.839943230152130127e-01 1.050545498728752136e-01 2.602128088474273682e-01 9.651704877614974976e-02 9.581896662712097168e-02 1.292809545993804932e-01 -2.226369827985763550e-01 -2.459092736244201660e-01 -1.799800992012023926e-01 -1.750634312629699707e-01 -1.053594797849655151e-01 2.665156498551368713e-02 -1.204935386776924133e-01
-2.749206125736236572e-01 -2.494345009326934814e-01 -1.728191599249839783e-02 -1.903426498174667358e-01 3.897181451320648193e-01 6.560103595256805420e-02 -9.866441786289215088e-02 -5.955861881375312805e-02 3.337275087833404541e-01 1.899651885032653809e-01 4.457836225628852844e-02 -2.164981327950954437e-02 -1.399784386157989502e-01 -1.499543339014053345e-01 2.420653700828552246e-01 3.619416356086730957e-01 5.817767977714538574e-02 -2.148972824215888977e-02 -2.529250830411911011e-02 9.348336607217788696e-02 9.248435497283935547e-03 1.825904846191406250e-01 -2.523527294397354126e-02 1.983282566070556641e-01 1.469778716564178467e-01 -1.285552084445953369e-01 -9.778970479965209961e-02 5.430565774440765381e-02 -3.244079351425170898e-01 1.616322398185729980e-01 -7.385141402482986450e-02 2.303522825241088867e-02
-2.567306756973266602e-01 1.340231001377105713e-01 -8.097578771412372589e-03 -1.932512223720550537e-01 6.077850610017776489e-02 1.219212040305137634e-01 4.813406765460968018e-01 5.031776428222656250e-02 1.641438603401184082e-01 2.221230566501617432e-01 -6.944857537746429443e-02 2.538257539272308350e-01 1.071606203913688660e-01 -1.689432859420776367e-01 -1.004514023661613464e-01 -6.286779046058654785e-02 5.954024940729141235e-02 -7.485023885965347290e-02 1.311137527227401733e-01 2.643871605396270752e-01 1.333959102630615234e-01 4.584399759769439697e-01 1.294164061546325684e-01 1.302377581596374512e-01 -1.233250368386507034e-02 -4.368528723716735840e-02 -1.709969937801361084e-01 3.658849745988845825e-02 7.980746775865554810e-02 1.308948695659637451e-01 7.779546082019805908e-02 -7.893160730600357056e-02
-2.611175924539566040e-02 2.175164073705673218e-01 5.462647974491119385e-02 2.003645338118076324e-02 6.458763033151626587e-02 6.203986704349517822e-02 1.094877123832702637e-01 1.286263465881347656e-01 2.640696465969085693e-01 -1.388559043407440186e-01 1.711381040513515472e-02 3.283371925354003906e-01 -2.086071372032165527e-01 -1.946277767419815063e-01 2.966527640819549561e-01 -2.055288851261138916e-01 2.169730067253112793e-01 -2.073395997285842896e-01 -2.072671651840209961e-01 1.308037787675857544e-01 2.478325217962265015e-01 3.534019291400909424e-01 3.246217221021652222e-02 1.665197759866714478e-01 2.654144465923309326e-01 -7.473159581422805786e-02 -7.123598456382751465e-02 -3.871952369809150696e-02 1.972557418048381805e-02 -1.013225615024566650e-01 3.200697153806686401e-02 2.092765569686889648e-01
-3.314528763294219971e-01 1.695768833160400391e-01 -4.049068987369537354e-01 -1.265990436077117920e-01 1.012918725609779358e-01 -1.869180202484130859e-01 1.754490733146667480e-01 3.278934583067893982e-02 2.760510444641113281e-01 4.518500342965126038e-02 1.324330866336822510e-01 1.654341220855712891e-01 -7.884330302476882935e-02 -3.298456966876983643e-01 -8.246326446533203125e-02 4.545300081372261047e-02 8.843180537223815918e-02 -6.217512860894203186e-02 -3.933419659733772278e-02 3.411941528320312500e-01 1.480948179960250854e-01 1.045947372913360596e-01 3.042395226657390594e-02 1.781368106603622437e-01 1.738138645887374878e-01 -6.284279376268386841e-02 -6.319363415241241455e-02 -1.159419342875480652e-01 -2.034958004951477051e-01 7.709436863660812378e-02 -1.834301501512527466e-01 1.718781739473342896e-01
-3.431151509284973145e-01 -6.519202142953872681e-02 4.247680306434631348e-02 -2.085471004247665405e-01 7.638003211468458176e-03 -1.905984729528427124e-01 9.270329028367996216e-02 -3.088065423071384430e-02 4.792416989803314209e-01 1.196949407458305359e-01 1.368430256843566895e-01 1.540629416704177856e-01 4.229560121893882751e-02 -2.543001174926757812e-01 -1.142374332994222641e-02 2.690401971340179443e-01 1.492343097925186157e-01 -2.695284038782119751e-02 -1.743954420089721680e-01 -1.379315275698900223e-02 3.238810300827026367e-01 1.852763891220092773e-01 -2.633366286754608154e-01 -7.603110373020172119e-02 7.706223428249359131e-02 -3.193910047411918640e-02 -9.902555495500564575e-02 -1.582219898700714111e-01 3.372988477349281311e-02 9.251732379198074341e-02 -9.797201305627822876e-02 1.797540634870529175e-01
-3.143246471881866455e-01 3.864816576242446899e-02 -1.284106671810150146e-01 -5.874898657202720642e-02 -1.509248912334442139e-01 -5.889151245355606079e-02 2.240822184830904007e-03 -1.129291206598281860e-01 1.602882593870162964e-01 2.587160468101501465e-01 3.711887076497077942e-02 1.534276753664016724e-01 -6.005049496889114380e-02 7.485646754503250122e-03 3.198386132717132568e-01 1.948426067829132080e-01 1.612742058932781219e-02 -1.238104552030563354e-01 8.709222078323364258e-02 2.905727624893188477e-01 -1.793116889894008636e-02 3.849573433399200439e-01 8.694588392972946167e-02 9.739465266466140747e-02 1.013753861188888550e-01 1.379821449518203735e-01 6.324796378612518311e-02 1.091995462775230408e-01 4.011948704719543457e-01 2.740071415901184082e-01 -2.598215453326702118e-02 -1.554849445819854736e-01
-4.112087488174438477e-01 3.286487236618995667e-02 5.327164381742477417e-02 -5.461581051349639893e-02 1.071342155337333679e-01 5.762207135558128357e-02 4.397593438625335693e-02 9.875941276550292969e-02 3.456937894225120544e-02 -3.134494721889495850e-01 3.445034623146057129e-01 1.938255876302719116e-02 1.292999237775802612e-01 -2.636387944221496582e-01 1.284595485776662827e-02 2.259133607149124146e-01 2.525174915790557861e-01 -8.718159049749374390e-02 -1.085362434387207031e-01 1.615742594003677368e-01 1.301669627428054810e-01 2.184287607669830322e-01 1.363641470670700073e-01 1.772835999727249146e-01 2.535231113433837891e-01 9.539223462343215942e-02 -1.736359298229217529e-01 -1.596468240022659302e-01 -2.449957579374313354e-01 1.158750709146261215e-02 -8.411785960197448730e-02 1.463454812765121460e-01
-2.165582478046417236e-01 -6.746788322925567627e-02 -8.937495201826095581e-02 8.071583509445190430e-02 5.052220821380615234e-02 -5.525010451674461365e-02 7.627336680889129639e-02 -1.298190206289291382e-01 9.924668073654174805e-02 1.575969904661178589e-01 -2.346344888210296631e-01 1.174300238490104675e-01 2.257785946130752563e-01 -1.610666364431381226e-01 -2.430305331945419312e-01 -1.636812984943389893e-01 -3.793305903673171997e-02 -8.892626315355300903e-02 -4.812201112508773804e-02 2.101127654314041138e-01 2.906309962272644043e-01 3.025149405002593994e-01 2.030488252639770508e-01 4.826824665069580078e-01 2.278317064046859741e-01 9.694188833236694336e-02 -6.127136573195457458e-02 -8.925754576921463013e-02 3.882889822125434875e-02 2.105424404144287109e-01 3.546153753995895386e-02 1.155250295996665955e-01
-1.607529371976852417e-01 -1.006571054458618164e-01 9.847263991832733154e-02 3.028047829866409302e-02 -9.832921624183654785e-02 8.646844327449798584e-02 2.346198558807373047e-01 1.567238569259643555e-02 3.393783792853355408e-02 3.444890081882476807e-01 1.035904437303543091e-01 3.368542492389678955e-01 1.124453395605087280e-01 -6.787059456110000610e-02 2.641124427318572998e-01 -4.278576374053955078e-02 1.010892018675804138e-01 -9.338758140802383423e-02 4.997975751757621765e-02 3.175065219402313232e-01 3.161714598536491394e-02 4.099078178405761719e-01 3.115058876574039459e-02 7.095712423324584961e-02 3.393378257751464844e-01 1.924056857824325562e-01 -1.485085636377334595e-01 3.752861917018890381e-02 1.773579865694046021e-01 3.093240037560462952e-02 1.627814620733261108e-01 1.276369690895080566e-01
-3.485418558120727539e-01 1.289655119180679321e-01 -2.605069279670715332e-01 -9.967252612113952637e-02 9.463235735893249512e-02 -2.468934096395969391e-02 -2.128380089998245239e-01 2.381990253925323486e-01 3.559993505477905273e-01 -1.418283730745315552e-01 5.177607014775276184e-02 2.641411423683166504e-01 4.386594146490097046e-02 3.482868894934654236e-02 1.959593594074249268e-01 9.015876054763793945e-02 -2.897735834121704102e-01 -3.946617618203163147e-02 3.252330794930458069e-02 1.719176187179982662e-03 1.366332471370697021e-01 3.019099831581115723e-01 1.127213761210441589e-01 2.091642022132873535e-01 1.599288582801818848e-01 6.403719633817672729e-02 1.712133139371871948e-01 -8.480129390954971313e-02 5.280860513448715210e-02 3.217801079154014587e-02 2.428526282310485840e-01 -1.472082883119583130e-01
-1.763378679752349854e-01 2.246753275394439697e-01 -9.787014126777648926e-02 -1.427012681961059570e-01 3.658678010106086731e-02 -2.250076271593570709e-02 -1.185773909091949463e-01 -8.400138467550277710e-02 2.909581661224365234e-01 1.007493585348129272e-01 -5.832572653889656067e-02 1.471035182476043701e-01 -1.775541752576828003e-01 -2.216092795133590698e-01 -1.513578835874795914e-02 9.958714246749877930e-02 2.880345582962036133e-01 -3.691891953349113464e-02 5.596023797988891602e-02 2.187605798244476318e-01 -1.098344996571540833e-01 3.171686530113220215e-01 4.494000226259231567e-02 2.669668793678283691e-01 3.926166594028472900e-01 -9.286284446716308594e-02 8.151164650917053223e-02 7.186076045036315918e-02 -2.720030248165130615e-01 2.308731675148010254e-01 -1.655104458332061768e-01 -6.606245040893554688e-02
-4.006151556968688965e-01 5.973045527935028076e-02 9.737634658813476562e-02 -2.367284893989562988e-01 -4.552527517080307007e-02 -1.074034273624420166e-01 3.353377282619476318e-01 5.433550570160150528e-03 2.306720428168773651e-02 2.110348492860794067e-01 -1.305666752159595490e-02 7.653461396694183350e-02 2.105674520134925842e-02 2.365271002054214478e-02 7.340798154473304749e-03 8.411851711571216583e-03 2.956357002258300781e-01 -1.094686910510063171e-01 1.216608360409736633e-01 2.635445296764373779e-01 1.629362851381301880e-01 3.749921023845672607e-01 5.434497818350791931e-02 6.707813590764999390e-02 2.345860600471496582e-01 9.120057523250579834e-02 -2.776000499725341797e-01 5.597778409719467163e-02 4.661201499402523041e-03 1.066473424434661865e-01 2.774194777011871338e-01 -4.408351704478263855e-02
-2.651404440402984619e-01 3.111965656280517578e-01 6.098023802042007446e-02 7.905523478984832764e-02 4.938956722617149353e-02 -1.310572773218154907e-01 -4.823257774114608765e-02 -8.422642201185226440e-02 3.277057111263275146e-01 4.872210556641221046e-04 3.784287720918655396e-02 6.607054173946380615e-02 -3.285399973392486572e-01 -1.588011831045150757e-01 -6.285771727561950684e-02 -1.886011101305484772e-02 1.072102934122085571e-01 -1.950328350067138672e-01 6.161661585792899132e-04 2.905956804752349854e-01 -6.646516919136047363e-02 4.114237725734710693e-01 -1.007504165172576904e-01 4.046637937426567078e-02 1.518420577049255371e-01 -1.580895334482192993e-01 2.455906271934509277e-01 2.599843218922615051e-02 -2.378099709749221802e-01 2.074644118547439575e-01 -4.613338038325309753e-02 -1.139544323086738586e-01
-2.585017681121826172e-01 5.915805324912071228e-02 -1.599546372890472412e-01 -1.102689430117607117e-01 4.433168098330497742e-02 -4.073995351791381836e-02 7.773445546627044678e-02 -3.077153265476226807e-01 1.603578180074691772e-01 2.239831089973449707e-01 3.877747803926467896e-02 -3.265025326982140541e-03 5.127068236470222473e-02 -4.279484227299690247e-02 3.753301203250885010e-01 -1.074987724423408508e-01 1.116033345460891724e-01 -2.378516942262649536e-01 -2.605745196342468262e-01 1.217644736170768738e-01 -1.547462493181228638e-01 2.046954631805419922e-01 9.349149465560913086e-02 9.846014529466629028e-02 6.918803602457046509e-02 1.880327761173248291e-01 4.285084083676338196e-02 2.001741230487823486e-01 2.773833274841308594e-01 2.686276435852050781e-01 2.867740988731384277e-01 -6.215051561594009399e-02
-4.604521095752716064e-01 2.054590433835983276e-01 -1.702768057584762573e-01 -1.372538506984710693e-01 -4.027127847075462341e-02 1.577107310295104980e-01 1.756075471639633179e-01 3.010794892907142639e-02 -3.824239596724510193e-02 2.214642614126205444e-01 -6.956744194030761719e-02 4.357066005468368530e-02 1.042875722050666809e-01 3.963357582688331604e-02 1.426824480295181274e-01 -9.242927283048629761e-02 2.089939713478088379e-01 -8.673392981290817261e-02 1.085996404290199280e-01 1.851227581501007080e-01 1.425902247428894043e-01 3.262053728103637695e-01 1.773852109909057617e-01 1.246904358267784119e-01 7.678862661123275757e-02 -4.674062132835388184e-02 -3.411409854888916016e-01 1.176347211003303528e-01 2.691714279353618622e-02 1.006059572100639343e-01 3.426932096481323242e-01 5.917622521519660950e-02
-3.579086065292358398e-01 7.344514131546020508e-02 -2.250401228666305542e-01 -1.735468655824661255e-01 -7.933916151523590088e-02 5.978669226169586182e-02 -1.734070926904678345e-01 1.248217001557350159e-01 4.066238701343536377e-01 1.465955823659896851e-01 7.784345000982284546e-02 2.404822707176208496e-01 -8.598078042268753052e-02 1.180620044469833374e-01 1.509076729416847229e-02 -7.890622317790985107e-02 -1.116115599870681763e-01 -1.916386783123016357e-01 -5.313569679856300354e-03 -6.958457827568054199e-02 -8.083810657262802124e-02 1.817960739135742188e-01 5.881675332784652710e-02 3.703439235687255859e-01 1.234500929713249207e-01 8.508685231208801270e-02 1.937303841114044189e-01 -4.554978385567665100e-02 -7.106015831232070923e-02 1.538043469190597534e-01 3.296832442283630371e-01 -1.340991258621215820e-01
-4.809270203113555908e-01 -5.398290231823921204e-02 9.431608766317367554e-02 -1.204357966780662537e-01 8.503586053848266602e-03 -1.115187071263790131e-02 -4.089356958866119385e-01 1.166724041104316711e-01 2.359202504158020020e-01 1.517453640699386597e-01 -7.109465450048446655e-02 -2.183222174644470215e-01 -2.193787135183811188e-03 -1.906469017267227173e-01 1.006065532565116882e-01 1.882486939430236816e-01 3.115906193852424622e-02 -5.790826864540576935e-03 -1.048701256513595581e-02 -2.289113402366638184e-01 1.345928311347961426e-01 3.809556365013122559e-01 4.598678275942802429e-02 2.668159641325473785e-02 2.315422296524047852e-01 1.126672849059104919e-01 1.520466953516006470e-01 -5.251301452517509460e-02 -1.405144780874252319e-01 3.375798463821411133e-02 -1.195253431797027588e-01 3.327289596199989319e-02
-2.158285081386566162e-01 -6.521444022655487061e-02 -1.837520487606525421e-02 -1.374668329954147339e-01 7.661393284797668457e-02 -7.567600905895233154e-02 4.956273734569549561e-02 -1.360310167074203491e-01 -7.101153023540973663e-03 2.119931131601333618e-01 1.111747324466705322e-01 3.448896706104278564e-01 2.277434021234512329e-01 -4.334976151585578918e-02 3.872547149658203125e-01 3.538068011403083801e-02 1.005267500877380371e-01 -2.585985958576202393e-01 2.102912776172161102e-02 3.142952322959899902e-01 -1.698680967092514038e-01 1.610942333936691284e-01 -1.519003044813871384e-02 6.430082023143768311e-03 6.126440316438674927e-02 1.196540240198373795e-02 -1.394816786050796509e-01 -4.842588678002357483e-02 1.205207332968711853e-01 1.684996336698532104e-01 4.574404656887054443e-01 8.343502879142761230e-02
-1.426967829465866089e-01 1.115467026829719543e-01 -7.260231673717498779e-02 -5.698602646589279175e-02 2.464929521083831787e-01 -2.483719885349273682e-01 -1.127009019255638123e-01 -2.096323966979980469e-01 2.688277065753936768e-01 7.635205239057540894e-02 -1.808952540159225464e-01 3.573494404554367065e-02 2.118774689733982086e-02 -1.964157819747924805e-01 3.253393173217773438e-01 -1.508534103631973267e-01 -2.662110030651092529e-01 -2.544044852256774902e-01 -8.979889750480651855e-02 2.270750105381011963e-01 1.793308258056640625e-01 2.784096896648406982e-01 4.130920767784118652e-02 3.475575894117355347e-02 1.723514869809150696e-02 2.021128088235855103e-01 3.704467415809631348e-02 4.385985061526298523e-02 -8.338688313961029053e-02 1.942682266235351562e-01 2.782778739929199219e-01 -1.596121191978454590e-01
-4.325925111770629883e-01 7.446970045566558838e-02 3.403659164905548096e-02 -3.021150641143321991e-02 1.531508415937423706e-01 -1.433282643556594849e-01 -2.021136432886123657e-01 1.022723019123077393e-01 1.591733694076538086e-01 2.984583936631679535e-02 -3.906997444573789835e-04 -1.137639954686164856e-01 1.707641929388046265e-01 -1.027094274759292603e-01 2.083965539932250977e-01 1.886156052350997925e-01 -1.890086084604263306e-01 5.040170159190893173e-03 -2.189001813530921936e-02 7.617929577827453613e-02 1.898472309112548828e-01 3.138118386268615723e-01 -1.863415241241455078e-01 -1.040583327412605286e-01 -2.641804888844490051e-02 -1.002876237034797668e-01 -4.211545884609222412e-01 -9.593338519334793091e-02 -2.120555639266967773e-01 2.198704630136489868e-01 1.973648369312286377e-01 1.893709041178226471e-02
-1.667815744876861572e-01 -1.912131905555725098e-02 -7.838301360607147217e-03 -1.878012716770172119e-01 1.169302314519882202e-01 -3.461623936891555786e-02 -8.116289973258972168e-02 -9.198553115129470825e-02 7.627993822097778320e-02 3.182065486907958984e-01 2.014884799718856812e-01 2.156605944037437439e-02 -1.810179464519023895e-02 -3.119170069694519043e-01 -7.342168688774108887e-02 6.885097920894622803e-02 2.471082955598831177e-01 -9.678662568330764771e-02 -4.267841950058937073e-02 2.232461124658584595e-01 1.611969172954559326e-01 1.786528378725051880e-01 1.461892873048782349e-01 9.226357936859130859e-02 1.829627603292465210e-01 -7.881902903318405151e-02 -2.424182146787643433e-01 -1.903465837240219116e-01 -9.746289998292922974e-02 2.709619700908660889e-01 -1.225371062755584717e-01 4.562712907791137695e-01
-4.412089288234710693e-01 -1.700457632541656494e-01 4.711787030100822449e-02 1.229582652449607849e-01 -1.649619042873382568e-01 2.946118079125881195e-02 -9.764018654823303223e-02 -3.151741623878479004e-01 2.446718700230121613e-02 1.103206649422645569e-01 -2.183675020933151245e-01 1.274421513080596924e-01 9.025663882493972778e-02 -2.055834084749221802e-01 2.885091304779052734e-01 -3.582930937409400940e-02 1.751339435577392578e-01 -5.091292038559913635e-02 -2.011175602674484253e-01 -2.963093668222427368e-02 2.623840570449829102e-01 1.318166553974151611e-01 1.570803821086883545e-01 2.188666723668575287e-02 -8.145054429769515991e-02 -6.398339569568634033e-02 -5.135910212993621826e-02 2.347516119480133057e-01 -7.772529870271682739e-02 3.661118149757385254e-01 1.125434190034866333e-01 -5.762359127402305603e-02
-3.395645022392272949e-01 -4.681056737899780273e-02 9.930092841386795044e-02 -2.890989482402801514e-01 -2.448076903820037842e-01 1.064772978425025940e-01 1.243462264537811279e-01 1.932664662599563599e-01 -4.104990139603614807e-02 3.029197156429290771e-01 -1.151479780673980713e-01 1.872978508472442627e-01 7.229061424732208252e-02 -1.693423688411712646e-01 1.957083642482757568e-01 3.599470481276512146e-02 1.412891149520874023e-01 -2.462920248508453369e-01 -7.106418162584304810e-02 3.743718266487121582e-01 -7.607092149555683136e-03 3.068403601646423340e-01 1.592159271240234375e-01 1.026625037193298340e-01 9.809418022632598877e-02 4.921636078506708145e-03 -1.742049306631088257e-01 -3.792618960142135620e-02 6.432313472032546997e-02 3.828777000308036804e-02 2.138995975255966187e-01 3.137715533375740051e-02
-3.498733341693878174e-01 8.767864108085632324e-02 -2.976816892623901367e-01 6.637606769800186157e-02 -2.851554937660694122e-02 -4.850253090262413025e-02 -4.675255343317985535e-02 1.169140562415122986e-01 1.271311491727828979e-01 -9.406423568725585938e-02 -2.479293197393417358e-02 1.073076650500297546e-01 1.442437320947647095e-01 -1.396703273057937622e-01 3.879013359546661377e-01 -3.189938887953758240e-02 2.262598648667335510e-02 1.123339459300041199e-01 -1.688875854015350342e-01 1.779348403215408325e-02 1.854894869029521942e-02 2.399698346853256226e-01 2.410227954387664795e-01 1.635702997446060181e-01 3.050200045108795166e-01 -1.158958822488784790e-01 2.953092753887176514e-01 1.170616000890731812e-01 2.534862458705902100e-01 2.416751086711883545e-01 1.132331565022468567e-01 -3.619876131415367126e-02
-2.445316761732101440e-01 1.021319478750228882e-01 -1.476096361875534058e-01 -6.123955920338630676e-02 3.151119649410247803e-01 -1.303389221429824829e-01 1.981703490018844604e-01 -9.238318353891372681e-02 2.217422723770141602e-01 6.718034297227859497e-02 2.671099603176116943e-01 -2.872864902019500732e-02 -1.721444129943847656e-01 -3.102153241634368896e-01 8.769922703504562378e-02 1.382907181978225708e-01 4.564280807971954346e-02 1.216992214322090149e-01 -1.186616048216819763e-01 6.393010914325714111e-02 5.693907290697097778e-02 1.364262849092483521e-01 2.777999080717563629e-02 1.861001104116439819e-01 3.209274113178253174e-01 -7.704271376132965088e-02 -4.567918926477432251e-02 -2.246330380439758301e-01 -1.735104471445083618e-01 3.219005465507507324e-01 3.257174417376518250e-02 2.702254056930541992e-01
-3.530033826828002930e-01 -1.207807138562202454e-01 -1.052301600575447083e-01 -6.675718724727630615e-02 -2.757132947444915771e-01 -1.614243686199188232e-01 -2.563984990119934082e-01 -4.786546342074871063e-03 3.548970818519592285e-01 7.970867305994033813e-02 1.738971918821334839e-01 -4.052178189158439636e-02 1.407475322484970093e-01 9.948914498090744019e-02 3.508260548114776611e-01 -1.309009343385696411e-01 1.233072504401206970e-01 6.585438549518585205e-02 1.090727280825376511e-02 1.637162566184997559e-01 -5.484616383910179138e-02 2.452863305807113647e-01 1.390879303216934204e-01 -2.729154378175735474e-02 5.819701775908470154e-02 -2.011916227638721466e-02 5.987503752112388611e-02 5.417549237608909607e-02 5.506337434053421021e-02 2.225905358791351318e-01 1.071759983897209167e-01 3.731197118759155273e-01
-4.917520284652709961e-01 2.189680747687816620e-02 -3.075679391622543335e-02 -1.482923775911331177e-01 4.733724892139434814e-02 -7.215189281851053238e-03 -1.012192219495773315e-01 -1.282840520143508911e-01 1.162444204092025757e-01 2.996918745338916779e-02 2.351406514644622803e-01 -1.799418479204177856e-01 -2.621433138847351074e-01 -9.053694456815719604e-02 6.870672106742858887e-02 8.905040472745895386e-02 3.097555935382843018e-01 -2.609755992889404297e-01 8.834800124168395996e-02 1.616069376468658447e-01 -5.331887677311897278e-02 2.190528213977813721e-01 -2.042121067643165588e-02 2.157462835311889648e-01 -1.074906140565872192e-01 -1.373108923435211182e-01 2.979058921337127686e-01 -1.813302189111709595e-01 -1.894549578428268433e-01 6.264114379882812500e-02 1.255306303501129150e-01 -1.036315932869911194e-01
-1.611688435077667236e-01 -1.650415360927581787e-01 -2.281252890825271606e-01 -1.355976313352584839e-01 1.239086221903562546e-02 -2.408045977354049683e-01 1.074144467711448669e-01 -1.414407193660736084e-01 2.046736031770706177e-01 3.585016429424285889e-01 2.043177336454391479e-01 3.027870357036590576e-01 2.035648189485073090e-02 2.358702197670936584e-02 1.837243437767028809e-01 1.034454107284545898e-01 1.347482651472091675e-01 -3.409535810351371765e-02 -1.729839146137237549e-01 -5.397583357989788055e-03 1.876028627157211304e-01 2.566604018211364746e-01 2.071653008460998535e-01 2.423821687698364258e-01 3.566524758934974670e-02 2.858041822910308838e-01 -1.233990564942359924e-01 1.524525284767150879e-01 5.171173810958862305e-02 7.715929299592971802e-02 8.463080972433090210e-02 -2.195093780755996704e-01
-2.200208157300949097e-01 1.037791837006807327e-02 1.195754855871200562e-01 -2.090152502059936523e-01 -4.906594380736351013e-02 -3.659723326563835144e-02 -8.035419881343841553e-02 -1.804959587752819061e-02 3.469628095626831055e-01 -1.405741125345230103e-01 -1.256882548332214355e-01 2.100083045661449432e-02 2.697062194347381592e-01 -2.843795120716094971e-01 1.915583163499832153e-01 1.363832205533981323e-01 -1.608381122350692749e-01 -6.850656867027282715e-02 3.510466963052749634e-02 3.509680926799774170e-01 2.768070064485073090e-02 2.936084270477294922e-01 8.753190934658050537e-02 -4.599010571837425232e-02 2.047748118638992310e-01 1.208531782031059265e-01 4.248844832181930542e-02 -1.779409497976303101e-01 -3.287331759929656982e-01 7.829093188047409058e-02 -1.817299574613571167e-01 -1.694926172494888306e-01
-4.336954057216644287e-01 1.747355312108993530e-01 1.233099028468132019e-01 -1.230447441339492798e-01 1.739052534103393555e-01 9.583198279142379761e-02 1.025092452764511108e-01 -3.624111711978912354e-01 1.751528978347778320e-01 2.189684063196182251e-01 2.730790972709655762e-01 1.773003786802291870e-01 -1.937491893768310547e-01 1.803422532975673676e-02 -1.144462637603282928e-02 2.647471129894256592e-01 1.127389669418334961e-01 -1.661005020141601562e-01 -6.413484364748001099e-02 1.057788282632827759e-01 2.034696787595748901e-01 4.675113409757614136e-02 1.373547464609146118e-01 1.164339333772659302e-01 1.353532373905181885e-01 -1.250894367694854736e-01 2.629576027393341064e-01 -5.239715427160263062e-02 -1.168042421340942383e-02 8.850745111703872681e-02 4.144734237343072891e-03 1.776980310678482056e-01
-4.355443120002746582e-01 3.455469384789466858e-02 1.101848259568214417e-01 -4.688497167080640793e-03 -8.268385380506515503e-02 -1.157846227288246155e-01 3.220809996128082275e-02 5.010821670293807983e-02 2.697881758213043213e-01 1.388707160949707031e-01 -6.440171599388122559e-02 -1.414939481765031815e-02 1.476836502552032471e-01 -2.243922501802444458e-01 4.566887766122817993e-02 1.216628775000572205e-01 3.410647511482238770e-01 -4.911705479025840759e-02 -2.936524450778961182e-01 7.345590740442276001e-02 3.101802170276641846e-01 8.782783150672912598e-02 -1.387009024620056152e-02 4.175803810358047485e-02 2.404923886060714722e-01 -2.933770120143890381e-01 1.015578284859657288e-01 -1.398070901632308960e-01 -8.590527623891830444e-02 2.123584300279617310e-01 -1.763148978352546692e-02 2.119078636169433594e-01
-2.461437731981277466e-01 -1.865979582071304321e-01 -1.219440028071403503e-01 -6.607720255851745605e-02 2.355314195156097412e-01 1.341682374477386475e-01 -2.407840043306350708e-01 4.261685162782669067e-02 3.227246403694152832e-01 2.263867110013961792e-01 1.069395914673805237e-01 -1.105242669582366943e-01 4.985224455595016479e-03 -1.932840794324874878e-01 2.083690762519836426e-01 2.884300649166107178e-01 2.110256403684616089e-01 2.389971166849136353e-02 -1.939954049885272980e-02 1.289571672677993774e-01 1.528360880911350250e-02 2.733341157436370850e-01 1.556645631790161133e-01 1.874622255563735962e-01 2.131982743740081787e-01 -1.541371643543243408e-01 -1.389754354022443295e-03 -2.410497330129146576e-02 -2.572390437126159668e-01 1.835180371999740601e-01 -1.597827672958374023e-01 -1.320516020059585571e-01
-3.866679966449737549e-01 4.098968207836151123e-02 -1.386821269989013672e-01 4.781702905893325806e-02 -6.457551568746566772e-02 4.457012936472892761e-02 2.996607497334480286e-02 3.388851881027221680e-01 3.708395659923553467e-01 2.493112385272979736e-01 -1.069501563906669617e-01 2.947594523429870605e-01 -7.309241592884063721e-02 5.602578632533550262e-03 2.670107483863830566e-01 2.665833197534084320e-02 -1.047729849815368652e-01 1.145946010947227478e-01 4.506988078355789185e-02 1.496867835521697998e-01 -1.761876791715621948e-02 1.708312481641769409e-01 6.062182784080505371e-02 1.152623146772384644e-01 1.059281080961227417e-01 2.077813595533370972e-01 2.655564844608306885e-01 2.332012802362442017e-01 6.978901103138923645e-03 2.289222180843353271e-01 -5.922737997025251389e-03 -5.678946897387504578e-02
-2.923845946788787842e-01 3.225021436810493469e-02 -1.136479899287223816e-01 -2.725407779216766357e-01 1.896061897277832031e-01 -9.891419112682342529e-02 -1.080399155616760254e-01 -1.678188592195510864e-01 4.114382565021514893e-01 1.612270623445510864e-01 1.637759357690811157e-01 -9.401260316371917725e-02 3.037116825580596924e-01 -5.589574202895164490e-02 2.702250778675079346e-01 3.271157145500183105e-01 -8.663456887006759644e-02 -1.544592231512069702e-01 4.706326499581336975e-02 6.107211858034133911e-02 2.500437200069427490e-01 3.811726719141006470e-02 2.079745382070541382e-02 4.604814574122428894e-03 8.316269516944885254e-02 4.191485047340393066e-02 -1.456037014722824097e-01 -6.969027221202850342e-02 -1.678173094987869263e-01 1.153063103556632996e-01 2.339670062065124512e-01 4.139372333884239197e-02
-4.148210585117340088e-01 2.044002562761306763e-01 5.981500819325447083e-02 -1.793045848608016968e-01 -1.868791505694389343e-02 2.051717042922973633e-01 -1.776061393320560455e-02 -2.237909585237503052e-01 6.043828278779983521e-02 2.298478037118911743e-01 1.426142901182174683e-01 1.401497274637222290e-01 9.622253477573394775e-03 -2.255174368619918823e-01 -1.039160415530204773e-01 1.368565708398818970e-01 -2.666444778442382812e-01 -1.353502869606018066e-01 1.893925108015537262e-02 5.268434435129165649e-02 3.332553505897521973e-01 1.169931367039680481e-01 1.212222799658775330e-01 1.304715424776077271e-01 3.566670119762420654e-01 -7.040661573410034180e-02 2.354083508253097534e-01 -1.081839874386787415e-01 -4.289605841040611267e-02 -2.015691623091697693e-02 1.685687303543090820e-01 4.077233001589775085e-02
-2.093284726142883301e-01 5.838044453412294388e-03 6.477071903645992279e-03 4.842997714877128601e-02 5.119794979691505432e-02 1.054535657167434692e-01 1.385342478752136230e-01 -1.124221533536911011e-01 1.484868675470352173e-01 1.773319244384765625e-01 5.060811340808868408e-02 4.860685169696807861e-01 -1.505382638424634933e-02 -9.538730978965759277e-02 3.018363118171691895e-01 -5.505009368062019348e-02 -8.293446153402328491e-02 4.480176046490669250e-02 -2.025531679391860962e-01 -2.774843759834766388e-02 1.189204826951026917e-01 3.285711705684661865e-01 -5.054974928498268127e-03 1.874265670776367188e-01 3.882782757282257080e-01 1.428715437650680542e-01 1.147817149758338928e-01 1.150557100772857666e-01 1.609352827072143555e-01 8.686266839504241943e-02 -4.105328768491744995e-02 -2.678696215152740479e-01
-3.145607709884643555e-01 1.504494249820709229e-01 1.636005640029907227e-01 -1.976173222064971924e-01 1.008945629000663757e-01 -1.601101309061050415e-01 2.108175680041313171e-02 7.534943521022796631e-02 3.351741135120391846e-01 8.792235702276229858e-02 -2.965407073497772217e-01 -5.087096244096755981e-02 6.961132586002349854e-02 -2.244924753904342651e-01 1.838529556989669800e-01 3.199793100357055664e-01 3.845750987529754639e-01 3.660535067319869995e-02 4.935826733708381653e-02 1.933931261301040649e-01 2.268371731042861938e-01 1.967348307371139526e-01 -2.617924474179744720e-02 -4.026793409138917923e-03 3.330037463456392288e-03 -5.666875513270497322e-04 4.406658187508583069e-02 1.158338561654090881e-01 -1.524681448936462402e-01 9.370999038219451904e-02 -2.009581774473190308e-01 3.025143593549728394e-02
-4.594640135765075684e-01 3.049071878194808960e-02 -8.174005150794982910e-02 5.018197000026702881e-02 5.078253522515296936e-02 -2.628666758537292480e-01 -6.351041793823242188e-02 -8.897584676742553711e-02 1.342985685914754868e-02 2.964409291744232178e-01 3.541181087493896484e-01 -2.555239386856555939e-02 6.367236841470003128e-03 -1.246693730354309082e-01 1.810909658670425415e-01 1.345310658216476440e-01 1.978607662022113800e-02 1.093040779232978821e-01 -9.875074774026870728e-02 2.883655726909637451e-01 2.581469900906085968e-02 1.887368261814117432e-01 3.408234417438507080e-01 -6.600261479616165161e-02 2.547736763954162598e-01 -7.310049235820770264e-02 1.008958220481872559e-01 -1.263039708137512207e-01 -4.621369391679763794e-02 9.339039027690887451e-02 -1.973500102758407593e-01 7.942894846200942993e-02
-3.724743723869323730e-01 4.184439033269882202e-02 1.031948253512382507e-01 -1.962164938449859619e-01 -1.925574541091918945e-01 4.043660685420036316e-02 3.370936512947082520e-01 -4.509707540273666382e-02 6.056950241327285767e-02 1.176591962575912476e-01 1.624480187892913818e-01 1.071891635656356812e-01 -3.414409980177879333e-02 -9.260267764329910278e-02 -4.085937887430191040e-02 -3.507282584905624390e-02 9.591373382136225700e-04 -1.715341061353683472e-01 -1.372057497501373291e-01 2.454307973384857178e-01 1.090763881802558899e-01 3.940766453742980957e-01 1.246669515967369080e-01 -1.925943046808242798e-02 1.768033802509307861e-01 2.078180015087127686e-02 -3.868080079555511475e-01 -1.311247330158948898e-02 7.599142938852310181e-02 1.523655503988265991e-01 2.890085875988006592e-01 4.855509474873542786e-02
-3.736848235130310059e-01 -1.486987341195344925e-02 -1.175850480794906616e-01 -1.901649236679077148e-01 1.092052012681961060e-01 3.604553267359733582e-02 1.340833306312561035e-01 -1.535571962594985962e-01 3.068728446960449219e-01 3.620150983333587646e-01 3.194330632686614990e-02 -5.149251967668533325e-02 -7.352916151285171509e-02 1.177008822560310364e-01 1.974330395460128784e-01 -6.864725798368453979e-02 1.365012377500534058e-01 3.561385720968246460e-02 -4.908848926424980164e-02 1.346963644027709961e-01 -6.610427796840667725e-02 2.094683498144149780e-01 1.667412817478179932e-01 -6.956188380718231201e-02 2.367396652698516846e-01 -3.153911828994750977e-01 1.815265566110610962e-01 1.671083569526672363e-01 9.908420965075492859e-03 3.187183439731597900e-01 4.027328267693519592e-02 -1.499278396368026733e-01
-2.565406560897827148e-01 4.876703768968582153e-02 -5.377969145774841309e-02 -1.203610002994537354e-01 -1.209648698568344116e-01 1.249959245324134827e-01 2.932011783123016357e-01 1.634964793920516968e-01 3.296864405274391174e-02 9.911915659904479980e-02 -1.241962537169456482e-01 7.193341851234436035e-02 -1.429459601640701294e-01 6.886409223079681396e-02 5.277021974325180054e-02 -4.177201539278030396e-02 9.868161380290985107e-02 -3.379447460174560547e-01 -3.166339173913002014e-02 9.993325918912887573e-02 2.358310073614120483e-01 5.180495381355285645e-01 1.998295783996582031e-01 1.412991583347320557e-01 5.959727615118026733e-02 5.329798534512519836e-02 -2.424124032258987427e-01 6.815470755100250244e-02 2.156922072172164917e-01 9.240170568227767944e-02 2.351379394531250000e-01 1.062254309654235840e-01
-4.303260445594787598e-01 -4.210507869720458984e-02 -4.575508832931518555e-02 -5.693547427654266357e-02 1.963269263505935669e-01 -1.548119783401489258e-01 -2.011617645621299744e-02 2.309022471308708191e-02 2.860198318958282471e-01 2.840401828289031982e-01 3.339133560657501221e-01 -5.433497950434684753e-02 2.208247333765029907e-01 -1.535831093788146973e-01 3.990921750664710999e-02 1.510227322578430176e-01 -5.794582515954971313e-02 2.058373391628265381e-02 -2.832046151161193848e-01 1.318639963865280151e-01 2.713120877742767334e-01 1.279950886964797974e-01 1.829587519168853760e-01 -4.235831648111343384e-02 1.323553174734115601e-01 -9.597745537757873535e-02 2.154527753591537476e-01 5.668567866086959839e-02 -6.255298852920532227e-02 1.103541404008865356e-01 -2.253909856081008911e-01 2.615248039364814758e-02
-4.343235790729522705e-01 -6.062169559299945831e-03 -1.838361620903015137e-01 3.784430027008056641e-02 -1.086411625146865845e-01 -1.706668287515640259e-01 -1.340549439191818237e-01 1.215676441788673401e-01 9.785504639148712158e-02 7.954327017068862915e-02 -2.583204582333564758e-02 -6.728696078062057495e-02 1.089915931224822998e-01 -3.880136087536811829e-02 5.250290036201477051e-01 -1.366029530763626099e-01 -2.466019541025161743e-01 -8.770263195037841797e-02 -1.216095536947250366e-01 -6.618002802133560181e-02 7.642380148172378540e-02 2.779544591903686523e-01 1.380643695592880249e-01 8.672237396240234375e-02 2.785418629646301270e-01 -5.214225873351097107e-02 2.117269337177276611e-01 1.312580108642578125e-01 3.796670958399772644e-02 1.644968241453170776e-01 -3.631520271301269531e-02 -6.391544640064239502e-02
-3.791859745979309082e-01 1.827275753021240234e-01 -3.448403477668762207e-01 5.831814929842948914e-02 3.108213543891906738e-01 6.544477492570877075e-02 -1.600038558244705200e-01 1.535505503416061401e-01 1.128994747996330261e-01 -2.157334387302398682e-01 6.205344945192337036e-02 2.227256149053573608e-01 2.543801963329315186e-01 -1.696567684412002563e-01 -5.074171349406242371e-02 2.122064083814620972e-01 1.803569197654724121e-01 -6.944125052541494370e-03 4.032043367624282837e-02 5.557990819215774536e-02 1.564742028713226318e-01 1.854259669780731201e-01 2.411320656538009644e-01 1.814021915197372437e-01 -3.587540239095687866e-02 7.944837957620620728e-02 2.673669755458831787e-01 1.265877634286880493e-01 3.875609114766120911e-02 3.899013251066207886e-02 1.040432229638099670e-01 -2.076686918735504150e-02
-2.650033831596374512e-01 -2.844550013542175293e-01 -9.972794353961944580e-02 -6.128075346350669861e-02 -7.487464696168899536e-02 -1.041893884539604187e-01 -2.341576106846332550e-02 -1.150447800755500793e-01 1.147385761141777039e-01 2.395780533552169800e-01 -1.188841983675956726e-01 1.706503182649612427e-01 1.732366830110549927e-01 -4.613460004329681396e-01 3.391560912132263184e-02 2.222636342048645020e-01 -2.000928372144699097e-01 5.877858772873878479e-02 4.767454788088798523e-02 -3.568787500262260437e-02 4.401957988739013672e-02 1.106654331088066101e-01 -6.945692747831344604e-02 5.306120216846466064e-02 2.859903872013092041e-01 -6.859511882066726685e-02 1.888070814311504364e-02 2.409745901823043823e-01 1.925080199725925922e-03 4.011871516704559326e-01 8.981689065694808960e-02 -1.220095977187156677e-01
-3.555201888084411621e-01 2.823867835104465485e-02 1.354070156812667847e-01 -2.363795191049575806e-01 -1.845504343509674072e-01 1.611881107091903687e-01 6.135911121964454651e-02 3.111040592193603516e-02 -6.126353517174720764e-03 3.574578166007995605e-01 -8.138633519411087036e-02 3.056945800781250000e-01 -2.479880116879940033e-02 -2.087051123380661011e-01 8.545364439487457275e-02 -1.492330525070428848e-02 9.635968506336212158e-02 -1.965713500976562500e-01 -9.943629056215286255e-02 3.236956000328063965e-01 1.638989448547363281e-01 2.414189428091049194e-01 1.154667697846889496e-02 -1.887509785592556000e-02 1.076315343379974365e-01 6.980754435062408447e-02 -1.968845576047897339e-01 7.640425860881805420e-02 2.136504091322422028e-02 8.376313745975494385e-02 3.689452111721038818e-01 -3.688462451100349426e-02
-4.478778839111328125e-01 -9.035081416368484497e-02 -1.576174199581146240e-01 7.233323156833648682e-02 -6.308454088866710663e-03 -2.122538983821868896e-01 -4.260218515992164612e-02 2.088968604803085327e-01 4.421745240688323975e-01 -1.053001806139945984e-01 -3.293018555268645287e-03 2.082643508911132812e-01 -1.687978953123092651e-01 1.332878135144710541e-02 2.604551613330841064e-01 -1.177891120314598083e-01 -8.121045678853988647e-02 7.766592502593994141e-02 1.500711869448423386e-02 6.572996079921722412e-02 2.307355217635631561e-02 9.029136598110198975e-02 1.559908986091613770e-01 2.306746542453765869e-01 2.749265432357788086e-01 1.248602494597434998e-01 1.720435470342636108e-01 1.284946799278259277e-01 -1.267795711755752563e-01 1.880912929773330688e-01 1.294038146734237671e-01 3.696971014142036438e-02
-4.114579260349273682e-01 1.602817773818969727e-01 -7.507183402776718140e-02 -6.098818406462669373e-02 3.082458376884460449e-01 1.257114857435226440e-01 1.022613793611526489e-01 2.073909640312194824e-01 -1.208437532186508179e-01 5.135951191186904907e-02 2.168114781379699707e-01 1.761740744113922119e-01 1.595806926488876343e-01 -2.982002310454845428e-02 6.616053287871181965e-04 -1.223203539848327637e-01 -8.580846339464187622e-02 7.890568114817142487e-03 -1.715932935476303101e-01 -1.583054959774017334e-01 1.718587279319763184e-01 4.076621234416961670e-01 -2.579274475574493408e-01 2.748707234859466553e-01 2.349607273936271667e-02 2.270034253597259521e-01 -1.211587339639663696e-01 5.613090842962265015e-02 -6.304448843002319336e-02 7.326490432024002075e-02 6.998153030872344971e-02 1.043025851249694824e-01
-3.379147648811340332e-01 5.694713816046714783e-02 -2.910461425781250000e-01 -8.740715682506561279e-02 -1.442582011222839355e-01 -2.189860790967941284e-01 3.480214253067970276e-02 -1.747530512511730194e-02 2.010322809219360352e-01 2.188234329223632812e-01 2.985971607267856598e-02 6.843372434377670288e-02 4.036679863929748535e-03 5.225185770541429520e-03 4.769414067268371582e-01 -1.026040166616439819e-01 -5.266231670975685120e-02 1.760104350978508592e-04 -3.511985540390014648e-01 6.918296962976455688e-02 1.519968956708908081e-01 3.053112626075744629e-01 -1.074213385581970215e-01 3.382508829236030579e-02 1.779910027980804443e-01 1.189649775624275208e-01 1.977678388357162476e-01 -1.441124230623245239e-01 1.812711916863918304e-02 -1.088561788201332092e-01 -1.814006641507148743e-02 -9.950496256351470947e-02
-1.604603379964828491e-01 -1.405656803399324417e-02 -2.661044597625732422e-01 -2.562893331050872803e-01 -2.390773408114910126e-02 -1.397480070590972900e-01 2.379882931709289551e-01 6.962011754512786865e-02 1.806079298257827759e-01 1.854089200496673584e-01 -8.227755129337310791e-02 3.156095743179321289e-01 -8.549004793167114258e-02 -1.816435009241104126e-01 1.846660971641540527e-01 9.594821929931640625e-02 5.835443362593650818e-02 1.136854588985443115e-01 -1.980962604284286499e-01 -9.272529184818267822e-02 1.012180894613265991e-01 1.569487005472183228e-01 -2.203833870589733124e-02 1.589536368846893311e-01 -2.518187761306762695e-01 -1.830412745475769043e-01 -2.345250174403190613e-02 -7.708016037940979004e-02 2.239025682210922241e-01 4.318282008171081543e-01 1.688362658023834229e-01 7.527203857898712158e-02
-2.402395009994506836e-01 -1.279085222631692886e-02 2.073418349027633667e-01 -1.878877431154251099e-01 -2.264111302793025970e-02 8.786385506391525269e-02 1.745259165763854980e-01 1.673393100500106812e-01 1.158986985683441162e-01 3.359716534614562988e-01 3.446145448833703995e-03 3.656170666217803955e-01 -3.933389112353324890e-02 -1.775095611810684204e-01 2.322678565979003906e-01 -1.531483083963394165e-01 2.802207469940185547e-01 -2.702942788600921631e-01 1.959863305091857910e-02 1.971449553966522217e-01 1.492004841566085815e-01 2.036998569965362549e-01 1.142534762620925903e-01 -9.770340472459793091e-02 1.112356707453727722e-01 5.224541574716567993e-02 -1.321723014116287231e-01 1.420783251523971558e-01 -4.930366203188896179e-02 5.664134770631790161e-02 2.988762855529785156e-01 4.202064871788024902e-02
-2.276771366596221924e-01 1.778999269008636475e-01 -1.475777179002761841e-01 5.375214293599128723e-02 7.403272390365600586e-02 -2.061510831117630005e-01 8.158259838819503784e-02 -1.160240694880485535e-01 1.602258384227752686e-01 -1.615260988473892212e-01 9.341734647750854492e-02 -1.226770207285881042e-01 -7.137071341276168823e-02 -6.190274655818939209e-02 3.584138154983520508e-01 2.139426022768020630e-01 -6.713208556175231934e-02 -1.913334280252456665e-01 2.739506065845489502e-01 -2.858280539512634277e-01 1.437806934118270874e-01 2.896481454372406006e-01 5.740222334861755371e-02 1.232358217239379883e-01 3.406253457069396973e-01 -9.222488105297088623e-02 8.648679405450820923e-02 -1.553418859839439392e-02 8.093453943729400635e-02 2.192222028970718384e-01 1.325128972530364990e-01 1.992969810962677002e-01
-4.381910860538482666e-01 2.609304487705230713e-01 1.560349166393280029e-01 -5.885213240981101990e-02 -2.650501132011413574e-01 -1.332235336303710938e-01 -7.925014942884445190e-03 9.771953523159027100e-02 -1.705307886004447937e-02 -6.395373493432998657e-02 -3.640175610780715942e-02 1.953760534524917603e-01 2.140892297029495239e-02 -2.209477871656417847e-01 2.522813081741333008e-01 2.374922186136245728e-01 -7.703520357608795166e-02 -2.644891291856765747e-02 -2.894824147224426270e-01 5.709283798933029175e-02 -4.538726806640625000e-02 3.686756640672683716e-02 -4.254962131381034851e-02 1.806932240724563599e-01 2.088004052639007568e-01 7.470349222421646118e-02 1.568644493818283081e-02 -3.367082774639129639e-01 1.548368930816650391e-01 1.895879060029983521e-01 1.966310590505599976e-01 9.125275164842605591e-02
-3.933101296424865723e-01 3.393370285630226135e-02 -3.033114969730377197e-01 4.448375105857849121e-02 -2.951010316610336304e-02 -1.619076132774353027e-01 -5.682507157325744629e-02 6.415594369173049927e-02 2.926821708679199219e-01 -6.519848108291625977e-02 9.334734827280044556e-02 2.130737993866205215e-03 4.521492123603820801e-02 -4.258283600211143494e-02 4.653700292110443115e-01 1.471921335905790329e-02 2.810623263940215111e-03 -3.650311753153800964e-02 -1.730452030897140503e-01 1.724989712238311768e-01 2.656661905348300934e-02 2.113916277885437012e-01 2.289140969514846802e-01 2.399153858423233032e-01 2.765438854694366455e-01 -1.866462826728820801e-02 1.336878836154937744e-01 1.386328637599945068e-01 8.604596555233001709e-02 1.483142822980880737e-01 -1.860460937023162842e-01 -4.635386168956756592e-02
-1.693665087223052979e-01 5.698075890541076660e-02 2.670809626579284668e-01 -9.155607223510742188e-02 -3.187276422977447510e-02 -1.530303210020065308e-01 -1.043438389897346497e-01 -9.898649901151657104e-02 4.529161453247070312e-01 2.103600949048995972e-01 -1.366962194442749023e-01 2.972929924726486206e-02 1.295715197920799255e-02 -4.128124713897705078e-01 5.751076340675354004e-02 4.084468632936477661e-02 1.141615882515907288e-01 -1.482472568750381470e-01 -3.089298680424690247e-02 2.448666989803314209e-01 -3.887033835053443909e-02 2.767487466335296631e-01 1.207775548100471497e-01 2.238872833549976349e-02 2.498429268598556519e-01 1.880165636539459229e-01 9.299204498529434204e-02 -1.699285060167312622e-01 -2.371439188718795776e-01 7.893861830234527588e-02 1.067105773836374283e-02 -1.083078235387802124e-01
-2.497862428426742554e-01 -7.283882051706314087e-02 4.939318448305130005e-02 -3.263718485832214355e-01 -2.280117869377136230e-01 1.757837235927581787e-01 7.149101793766021729e-02 5.421531572937965393e-02 1.152318790555000305e-01 3.446877598762512207e-01 2.836328931152820587e-02 3.400180935859680176e-01 7.348810136318206787e-02 -2.361464053392410278e-01 1.926035135984420776e-01 -3.471790999174118042e-02 2.013855278491973877e-01 -2.643893361091613770e-01 -5.336545780301094055e-02 2.332605272531509399e-01 2.165089398622512817e-01 1.503479778766632080e-01 1.422494947910308838e-01 -7.758045196533203125e-02 1.692468672990798950e-01 2.663389220833778381e-02 -1.171062737703323364e-01 1.175575032830238342e-01 -5.767875909805297852e-02 -7.653102278709411621e-03 2.400654107332229614e-01 5.546981841325759888e-02
-2.795448899269104004e-01 -4.513475671410560608e-02 -2.153671085834503174e-01 -3.481103181838989258e-01 -3.309501102194190025e-03 -1.195026338100433350e-01 1.957827359437942505e-01 -2.187545746564865112e-01 1.428237408399581909e-01 2.109591513872146606e-01 -1.168635487556457520e-01 3.193586170673370361e-01 2.025828212499618530e-01 6.742497533559799194e-02 1.713839471340179443e-01 1.928251422941684723e-02 4.949700832366943359e-02 -2.872096598148345947e-01 -1.242731418460607529e-02 -2.901959978044033051e-02 -1.279099732637405396e-01 3.864107429981231689e-01 1.733500696718692780e-02 1.227547302842140198e-01 -2.416367270052433014e-02 -5.338056385517120361e-02 -3.308149753138422966e-03 1.474799662828445435e-01 1.012911647558212280e-02 -1.384267508983612061e-01 2.862221002578735352e-01 -5.036254972219467163e-02
-4.852712154388427734e-01 -1.525011211633682251e-01 -5.713021755218505859e-02 1.965056061744689941e-01 1.861408948898315430e-01 -5.773038137704133987e-03 -1.292101442813873291e-01 1.993101835250854492e-01 1.855255514383316040e-01 -1.317734550684690475e-02 3.909694962203502655e-03 -3.509491216391324997e-03 1.595287770032882690e-01 -1.680404990911483765e-01 3.979915380477905273e-02 3.747205138206481934e-01 1.566435843706130981e-01 -5.992168560624122620e-02 2.675766646862030029e-01 4.170477762818336487e-02 1.892277151346206665e-01 2.706653475761413574e-01 -1.397516578435897827e-01 6.285619735717773438e-02 2.124997973442077637e-01 8.032975345849990845e-02 1.971284300088882446e-01 -4.157468304038047791e-02 4.598724655807018280e-03 6.893924623727798462e-02 -1.245963498950004578e-01 1.773705184459686279e-01
-4.618410468101501465e-01 7.006290555000305176e-02 -2.257668226957321167e-01 -1.311753392219543457e-01 1.279930770397186279e-01 -2.432215958833694458e-01 2.842468321323394775e-01 -1.745743602514266968e-01 3.193900287151336670e-01 3.364529088139533997e-02 2.023514062166213989e-01 2.802375853061676025e-01 -4.331838712096214294e-02 -9.061208367347717285e-02 6.381554901599884033e-02 2.359456121921539307e-01 1.307432204484939575e-01 -1.424440294504165649e-01 -1.537324190139770508e-01 2.596597420051693916e-03 9.441147744655609131e-02 1.250714659690856934e-01 -7.024072110652923584e-02 9.745231270790100098e-02 1.197685673832893372e-01 -1.453193128108978271e-01 2.883593738079071045e-02 -2.185190469026565552e-01 -9.149268269538879395e-02 -1.039073541760444641e-01 -1.581189632415771484e-01 7.828736305236816406e-02
-1.076214089989662170e-01 -1.670615002512931824e-02 -3.256289362907409668e-01 -1.027719676494598389e-01 1.977871656417846680e-01 -1.148999854922294617e-02 2.306038141250610352e-01 5.633137770928442478e-04 7.877375930547714233e-02 3.360361233353614807e-02 -8.867229521274566650e-02 3.593655228614807129e-01 -4.816176835447549820e-03 -1.764060556888580322e-01 -1.245845779776573181e-01 -1.147802174091339111e-01 -8.319071680307388306e-02 8.558669127523899078e-03 -3.669133782386779785e-02 1.786899864673614502e-01 1.695413291454315186e-01 4.273300468921661377e-01 1.268212795257568359e-01 3.605755567550659180e-01 1.153125334531068802e-02 8.940938115119934082e-02 -2.100256383419036865e-01 -2.399829179048538208e-01 -7.809380441904067993e-02 1.800310164690017700e-01 1.474171131849288940e-01 8.448594063520431519e-02
-3.120382726192474365e-01 4.613205790519714355e-02 1.475934088230133057e-01 -2.157464027404785156e-01 9.747783094644546509e-02 5.287063866853713989e-02 -6.534013152122497559e-02 2.080384194850921631e-01 2.924830615520477295e-01 2.828139346092939377e-03 1.049149408936500549e-01 3.700458705425262451e-01 7.466886192560195923e-02 -1.574573069810867310e-01 -1.363873928785324097e-01 2.592452168464660645e-01 4.575602337718009949e-02 -1.140612736344337463e-01 -3.490436822175979614e-02 -8.274994790554046631e-02 3.015099465847015381e-01 1.411140412092208862e-01 -1.394167691469192505e-01 9.474224597215652466e-02 2.748844027519226074e-01 -9.683302789926528931e-02 1.262259483337402344e-01 -9.694727137684822083e-03 -3.027864098548889160e-01 1.769209653139114380e-01 -1.231256946921348572e-01 1.454109698534011841e-01
-3.909067213535308838e-01 -5.786430835723876953e-02 1.507672131992876530e-03 7.983875274658203125e-02 2.566647231578826904e-01 1.784660480916500092e-02 -4.256004467606544495e-02 -2.544229626655578613e-01 5.041792616248130798e-02 -2.351989299058914185e-01 1.780339479446411133e-01 1.189513131976127625e-01 2.463880181312561035e-01 -4.247831702232360840e-01 -3.786075860261917114e-02 1.849641837179660797e-02 9.591059386730194092e-02 -1.887441128492355347e-01 -9.082549810409545898e-02 -1.363234594464302063e-02 2.713136970996856689e-01 2.112633436918258667e-01 -1.308701932430267334e-01 4.791001230478286743e-02 4.897955805063247681e-02 2.317840456962585449e-01 -1.002269983291625977e-01 -1.409906297922134399e-01 1.574287712574005127e-01 7.436170428991317749e-02 9.882003813982009888e-02 2.026093006134033203e-01
-2.739991247653961182e-01 1.032717972993850708e-01 6.443006545305252075e-02 -1.923216879367828369e-01 -4.712725803256034851e-02 1.267964094877243042e-01 2.360489815473556519e-01 9.860608726739883423e-02 3.548455983400344849e-02 1.990663260221481323e-01 1.033101305365562439e-01 1.338997036218643188e-01 1.431929618120193481e-01 -2.661820128560066223e-02 6.077269464731216431e-02 4.354934766888618469e-02 2.003595829010009766e-01 -2.585029006004333496e-01 1.157631911337375641e-02 2.591501176357269287e-01 1.770522743463516235e-01 3.413733839988708496e-01 2.118207812309265137e-01 2.216023206710815430e-01 4.559782147407531738e-02 7.346870005130767822e-02 -3.099974691867828369e-01 -6.303939968347549438e-02 1.489628944545984268e-02 2.138919085264205933e-01 3.204633295536041260e-01 -1.440539658069610596e-01
-3.413935005664825439e-01 4.918356984853744507e-02 7.146863639354705811e-02 -6.296332925558090210e-02 3.755684792995452881e-01 -9.322167932987213135e-02 -2.331482768058776855e-01 -3.589666634798049927e-02 3.221210241317749023e-01 -1.127309980802237988e-03 5.246182158589363098e-02 -1.129665598273277283e-01 2.186510562896728516e-01 -1.631773561239242554e-01 1.902531832456588745e-01 1.702635437250137329e-01 1.490513682365417480e-01 -2.629273831844329834e-01 7.522924244403839111e-02 1.960112899541854858e-01 1.316777169704437256e-01 3.046380281448364258e-01 -1.447198241949081421e-01 9.876515716314315796e-02 2.587591670453548431e-02 -1.788957417011260986e-02 7.408338040113449097e-02 -1.788442581892013550e-01 -2.418967038393020630e-01 -1.280184090137481689e-01 9.672916680574417114e-02 9.317474067211151123e-02
-3.893084228038787842e-01 -8.985275030136108398e-02 9.138444438576698303e-03 -5.874537676572799683e-02 3.540091961622238159e-02 -1.230944097042083740e-01 -2.617373466491699219e-01 1.225221604108810425e-01 1.260877996683120728e-01 -4.900262132287025452e-02 -5.884463433176279068e-03 -1.241301074624061584e-01 2.311573624610900879e-01 -4.522791504859924316e-01 -5.584133788943290710e-02 2.935375273227691650e-01 -1.091383919119834900e-01 -1.070915162563323975e-01 -1.591282039880752563e-01 1.418634057044982910e-01 2.132926583290100098e-01 4.294639080762863159e-02 -1.486942321062088013e-01 2.419761009514331818e-02 1.696725189685821533e-01 -5.461741983890533447e-02 -7.961334288120269775e-02 1.856424659490585327e-01 -1.686751246452331543e-01 2.784971892833709717e-01 1.959531009197235107e-01 -7.014546543359756470e-03
-2.725424468517303467e-01 -3.065321221947669983e-02 -7.754490524530410767e-02 3.737673535943031311e-02 -4.981514438986778259e-02 -1.748124510049819946e-01 1.833240985870361328e-01 1.468783169984817505e-01 1.125697195529937744e-01 9.171172231435775757e-02 -6.720557063817977905e-02 1.059486344456672668e-01 -2.512623667716979980e-01 -2.948105633258819580e-01 3.077478110790252686e-01 -1.537372320890426636e-01 -2.326251119375228882e-01 -3.091359138488769531e-01 5.244457349181175232e-02 -3.711792826652526855e-02 -1.325541734695434570e-01 4.433369636535644531e-01 -9.705448150634765625e-02 7.095683366060256958e-02 -1.032117754220962524e-01 3.938602283596992493e-02 3.266941383481025696e-02 5.130878090858459473e-02 -2.344535291194915771e-01 1.364101767539978027e-01 -1.052606776356697083e-01 2.024702727794647217e-01
-2.535809874534606934e-01 1.747847199440002441e-01 7.386015355587005615e-02 1.563146859407424927e-01 -1.896201819181442261e-02 -1.242587491869926453e-01 -1.177267357707023621e-02 -9.216582775115966797e-02 2.291381210088729858e-01 3.358274102210998535e-01 -5.927701480686664581e-03 2.353547662496566772e-01 -3.259444609284400940e-02 7.655642181634902954e-02 2.145322710275650024e-01 9.102481603622436523e-02 4.364066570997238159e-02 -2.328660339117050171e-01 -1.531210243701934814e-01 -1.403687298297882080e-01 -3.546493127942085266e-02 4.456080794334411621e-01 1.859367787837982178e-01 -1.724528372287750244e-01 1.405231803655624390e-01 2.068759649991989136e-01 1.481353640556335449e-01 1.389435976743698120e-01 6.574480980634689331e-02 1.509944200515747070e-01 -3.176508098840713501e-02 -2.711797356605529785e-01
-2.576199173927307129e-01 1.453374624252319336e-01 -1.638971827924251556e-02 -1.296616811305284500e-02 -1.555979996919631958e-01 -2.102238312363624573e-02 -6.495977938175201416e-02 -9.955560415983200073e-02 2.979703843593597412e-01 2.019272595643997192e-01 2.001885771751403809e-01 2.287649065256118774e-01 -2.035868912935256958e-01 3.637172281742095947e-02 4.112325310707092285e-01 7.298241555690765381e-02 -1.019406691193580627e-01 -4.099744185805320740e-02 9.254276752471923828e-02 1.323616653680801392e-01 7.577439397573471069e-02 4.686009585857391357e-01 -1.757906749844551086e-03 8.577332645654678345e-02 5.274927616119384766e-02 1.645531654357910156e-01 1.751587390899658203e-01 5.783888697624206543e-02 2.929820716381072998e-01 8.662173897027969360e-02 1.224912423640489578e-02 -7.672165334224700928e-02
-5.774639248847961426e-01 9.120458364486694336e-02 1.006828323006629944e-01 -8.310997486114501953e-02 -2.359595000743865967e-01 -1.515386998653411865e-01 5.716972798109054565e-02 1.712575852870941162e-01 8.027259260416030884e-02 -5.032282322645187378e-02 -9.353176504373550415e-02 2.047929763793945312e-01 -3.177238255739212036e-02 -2.602149844169616699e-01 -7.980827987194061279e-02 1.777645051479339600e-01 9.181771427392959595e-02 1.869457811117172241e-01 -1.820888370275497437e-02 -3.557456731796264648e-01 -3.539654240012168884e-02 3.524240553379058838e-01 -2.428198233246803284e-02 1.869828999042510986e-01 3.356812149286270142e-02 7.519181817770004272e-02 -8.290059864521026611e-02 4.636732116341590881e-02 4.978424683213233948e-02 7.175955176353454590e-02 9.285412728786468506e-02 1.589625515043735504e-02
-2.784518301486968994e-01 3.101066648960113525e-01 -7.945746928453445435e-02 1.166691910475492477e-02 1.140530183911323547e-01 -1.971106529235839844e-01 1.904065459966659546e-01 4.052790403366088867e-01 1.664807833731174469e-02 5.225072056055068970e-02 8.873529732227325439e-02 1.751758307218551636e-01 1.491674631834030151e-01 -1.861110031604766846e-01 1.878611147403717041e-01 2.891936600208282471e-01 -5.440225079655647278e-02 2.324977889657020569e-02 -2.039380073547363281e-01 -2.475854568183422089e-02 -2.033102214336395264e-01 1.694515496492385864e-01 2.190930843353271484e-01 -8.235846459865570068e-02 1.483796089887619019e-01 1.158533617854118347e-01 -1.422771960496902466e-01 -2.471689134836196899e-01 -5.146896094083786011e-02 1.977759748697280884e-01 8.104348927736282349e-02 1.202417835593223572e-01
-2.445548772811889648e-01 6.501168757677078247e-02 -1.031667441129684448e-01 -3.199173510074615479e-02 1.913461089134216309e-01 -2.250974923372268677e-01 1.253662556409835815e-01 -1.839768439531326294e-01 4.505935609340667725e-01 -1.659007743000984192e-02 -1.058994680643081665e-01 3.133267164230346680e-01 8.415968716144561768e-02 -2.295829653739929199e-01 -1.752647757530212402e-01 -1.156028956174850464e-01 -2.190115749835968018e-01 -1.617843210697174072e-01 -7.355503737926483154e-02 7.233338803052902222e-02 1.232251301407814026e-01 3.513245582580566406e-01 1.249212399125099182e-01 -1.005619019269943237e-01 3.485878929495811462e-02 -1.433212608098983765e-01 -1.590876281261444092e-01 1.895693503320217133e-02 -6.606224179267883301e-02 2.046020328998565674e-01 -2.095123939216136932e-02 -1.663684397935867310e-01
-5.188274979591369629e-01 1.399430632591247559e-01 -2.332047671079635620e-01 6.225869804620742798e-02 3.157012164592742920e-01 -1.211752146482467651e-01 -2.726294100284576416e-01 1.479492634534835815e-01 2.302412539720535278e-01 2.701777517795562744e-01 1.135001541115343571e-03 2.963878586888313293e-02 -1.270005106925964355e-02 -6.330525875091552734e-02 -3.289014566689729691e-03 -1.525755077600479126e-01 1.440050899982452393e-01 -1.173216849565505981e-01 -2.903894335031509399e-02 6.398311257362365723e-02 -7.181328535079956055e-02 1.109758317470550537e-01 1.508101969957351685e-01 1.730416268110275269e-01 -2.141213417053222656e-02 1.279840171337127686e-01 -3.503232449293136597e-02 -3.068375587463378906e-01 -1.813107752241194248e-03 7.032179087400436401e-02 -1.721044331789016724e-01 1.779861599206924438e-01
-2.056154161691665649e-01 -2.667595446109771729e-01 2.977581880986690521e-02 -2.635410055518150330e-02 -2.217858284711837769e-02 -1.056770905852317810e-01 -9.437320753931999207e-03 -1.590988934040069580e-01 1.230227127671241760e-01 -2.469344139099121094e-01 8.778914064168930054e-02 2.835381031036376953e-02 1.472347378730773926e-01 -2.370490282773971558e-01 2.455818355083465576e-01 7.745020836591720581e-02 -6.773836910724639893e-02 -2.619574964046478271e-01 -1.674222499132156372e-01 -2.051594555377960205e-01 8.385360240936279297e-02 4.918959140777587891e-01 -2.839727886021137238e-02 3.234736323356628418e-01 -1.868047714233398438e-01 4.538450017571449280e-02 -7.497840374708175659e-02 1.430243700742721558e-01 5.679709371179342270e-03 2.171770930290222168e-01 4.424124583601951599e-02 9.572792053222656250e-02
-3.841053545475006104e-01 -7.680079340934753418e-02 -1.139436960220336914e-01 2.115799486637115479e-01 1.319478303194046021e-01 -2.052380144596099854e-01 -2.551955282688140869e-01 1.588203459978103638e-01 1.001012176275253296e-01 1.428210437297821045e-01 -1.746512502431869507e-01 -8.664330095052719116e-02 -1.131845340132713318e-01 -2.092866152524948120e-01 2.633519172668457031e-01 1.641921848058700562e-01 8.185114711523056030e-02 -2.066876143217086792e-01 -2.968722721561789513e-03 -7.992595434188842773e-02 3.637213110923767090e-01 3.796788156032562256e-01 -1.054415926337242126e-01 4.250411316752433777e-02 9.217207133769989014e-02 1.081946939229965210e-01 1.204899419099092484e-02 -1.728971600532531738e-01 6.231263652443885803e-02 2.870750054717063904e-02 -1.250351965427398682e-01 4.253681376576423645e-02
-1.689524650573730469e-01 3.417849540710449219e-01 6.999162584543228149e-02 -1.311792284250259399e-01 6.047598645091056824e-02 7.464694324880838394e-03 -2.777995727956295013e-02 -1.410591304302215576e-01 2.828623354434967041e-01 -1.719077490270137787e-02 2.356188604608178139e-03 2.355326563119888306e-01 -1.604134440422058105e-01 -4.144437313079833984e-01 -6.827731616795063019e-03 -5.942030996084213257e-02 3.488661348819732666e-02 5.774981528520584106e-02 1.032062061131000519e-02 1.534172892570495605e-01 2.867242991924285889e-01 2.380945980548858643e-01 -1.043143570423126221e-01 1.149311065673828125e-01 2.873215675354003906e-01 5.025977641344070435e-02 1.264756619930267334e-01 -3.863582387566566467e-02 -2.628266513347625732e-01 8.240963518619537354e-02 -9.329498745501041412e-03 -3.187111616134643555e-01
-3.374211490154266357e-01 3.186407983303070068e-01 -3.551158308982849121e-02 1.642197743058204651e-02 -5.815660115331411362e-03 -2.829474508762359619e-01 3.753131255507469177e-02 1.963559389114379883e-01 2.018734812736511230e-01 1.090203076601028442e-01 -5.523275583982467651e-02 9.491044282913208008e-02 2.629573345184326172e-01 -1.723383963108062744e-01 2.958915531635284424e-01 1.564100384712219238e-02 1.652368605136871338e-01 -3.532481193542480469e-02 -3.026656508445739746e-01 2.777705155313014984e-02 -1.754848361015319824e-01 1.437418907880783081e-01 -1.246778294444084167e-02 2.284214496612548828e-01 2.538491785526275635e-01 1.077435314655303955e-01 9.317512065172195435e-02 -1.019621267914772034e-02 2.609984576702117920e-01 1.827344447374343872e-01 4.399177618324756622e-03 2.457187138497829437e-02
-2.211746424436569214e-01 -9.914448112249374390e-02 4.043637588620185852e-02 8.422180265188217163e-02 -8.837318047881126404e-03 -1.702623218297958374e-01 -1.010288968682289124e-01 6.727237999439239502e-02 3.158647716045379639e-01 4.662756621837615967e-02 -1.479101777076721191e-01 2.212203294038772583e-01 3.036436140537261963e-01 -1.315062791109085083e-01 1.445050686597824097e-01 -2.064875811338424683e-01 5.909733474254608154e-02 7.835947722196578979e-02 2.012916058301925659e-01 1.130870580673217773e-01 2.044546753168106079e-01 2.286985218524932861e-01 -1.478762775659561157e-01 1.511141955852508545e-01 1.748230755329132080e-01 -1.068373695015907288e-01 2.584508657455444336e-01 -2.986577451229095459e-01 -5.007182434201240540e-02 2.832159399986267090e-01 1.534193754196166992e-01 -1.922946274280548096e-01
-2.902957201004028320e-01 -5.983705446124076843e-02 -1.238808222115039825e-02 -4.684376344084739685e-02 1.524374037981033325e-01 -1.369469314813613892e-01 -2.129761129617691040e-02 -1.896823495626449585e-01 -2.562557533383369446e-02 2.382190674543380737e-01 2.137926518917083740e-01 3.303057551383972168e-01 3.079616427421569824e-01 6.184759084135293961e-03 3.694246709346771240e-01 2.072933784802444279e-05 1.512624919414520264e-01 -2.908859550952911377e-01 -5.056221783161163330e-02 2.152561396360397339e-01 -4.887509346008300781e-02 2.704730331897735596e-01 -9.104065597057342529e-02 -2.085444331169128418e-02 3.390793129801750183e-02 7.154089398682117462e-03 -1.453929394483566284e-01 -8.984375000000000000e-02 1.331387609243392944e-01 -5.564935877919197083e-02 2.977940738201141357e-01 -8.507414162158966064e-02
-1.180175766348838806e-01 9.731853753328323364e-02 3.992995619773864746e-02 -1.390559077262878418e-01 -2.280408740043640137e-01 -1.352502964437007904e-02 2.252558916807174683e-01 7.845100015401840210e-02 2.328564785420894623e-02 8.708969503641128540e-02 4.566371440887451172e-02 2.883391678333282471e-01 1.448659300804138184e-01 -9.167342633008956909e-02 1.707808971405029297e-01 -1.241127103567123413e-01 2.364652305841445923e-01 -9.568431973457336426e-02 -4.387515038251876831e-02 2.036215662956237793e-01 6.402041018009185791e-02 4.913654923439025879e-01 -1.182943582534790039e-02 5.714917555451393127e-02 2.396832555532455444e-01 3.017705120146274567e-02 -4.039647281169891357e-01 9.463135898113250732e-02 -1.838066731579601765e-03 1.882953643798828125e-01 2.173046767711639404e-01 9.324268251657485962e-02
-3.790276944637298584e-01 -8.881759829819202423e-03 -1.753869503736495972e-01 -4.084635972976684570e-01 4.615456983447074890e-02 -1.853601485490798950e-01 -1.791159063577651978e-01 -1.426936537027359009e-01 2.552186846733093262e-01 -9.372963570058345795e-03 1.670044064521789551e-01 4.904056340456008911e-02 -1.756294220685958862e-01 -1.192812472581863403e-01 -4.876471683382987976e-02 -1.342126578092575073e-01 1.274244189262390137e-01 1.998366042971611023e-02 1.946371048688888550e-01 1.266120374202728271e-01 2.420938909053802490e-01 2.611377537250518799e-01 4.742461070418357849e-02 1.494061648845672607e-01 2.066742926836013794e-01 -8.656486123800277710e-02 2.655445784330368042e-02 -1.012380979955196381e-02 -2.851381897926330566e-01 1.668855100870132446e-01 -7.323557138442993164e-02 -1.458803266286849976e-01
-4.465148150920867920e-01 3.175525367259979248e-01 7.550852000713348389e-02 -2.152213305234909058e-01 1.320801973342895508e-01 1.483989953994750977e-01 -2.362569980323314667e-02 2.380780689418315887e-02 1.673813015222549438e-01 1.076967343688011169e-01 2.968108952045440674e-01 -1.639939844608306885e-03 -8.318585157394409180e-02 -2.067131698131561279e-01 9.685887396335601807e-02 1.705220490694046021e-01 -2.159745544195175171e-01 -2.055148631334304810e-01 -7.938457280397415161e-02 1.009314954280853271e-01 2.661087810993194580e-01 8.477978408336639404e-02 1.063862964510917664e-01 1.722522079944610596e-02 -1.888254471123218536e-02 -2.129619419574737549e-01 2.453907281160354614e-01 -1.655266880989074707e-01 -1.695931255817413330e-01 -3.804132342338562012e-03 1.529730856418609619e-01 1.042011380195617676e-01
-4.146677255630493164e-01 6.307854782789945602e-03 1.305037587881088257e-01 -2.067788690328598022e-01 -8.329302817583084106e-02 9.928644448518753052e-02 2.161267846822738647e-01 3.906692191958427429e-02 6.092822179198265076e-02 3.269148170948028564e-01 -3.285290300846099854e-01 3.459413051605224609e-01 6.883910391479730606e-03 -2.120766639709472656e-01 2.974248528480529785e-01 -2.020470239222049713e-02 1.661954671144485474e-01 8.671588264405727386e-03 -9.497106820344924927e-02 9.582330286502838135e-02 7.375189661979675293e-02 2.009821832180023193e-01 1.690973788499832153e-01 -1.538196206092834473e-01 2.166278101503849030e-02 -9.112609177827835083e-02 7.223966717720031738e-02 -2.835026755928993225e-02 2.446992248296737671e-01 4.125106334686279297e-02 5.538595840334892273e-02 -8.761189132928848267e-02
-3.417942225933074951e-01 2.815075032413005829e-02 -2.533376216888427734e-01 -3.889729501679539680e-03 1.993714421987533569e-01 1.670394092798233032e-01 1.175535917282104492e-01 -8.686446398496627808e-02 4.518459737300872803e-02 -8.120375126600265503e-02 2.401577085256576538e-01 -8.653819561004638672e-02 5.717709288001060486e-02 -2.594990134239196777e-01 -4.416580125689506531e-02 3.339050710201263428e-01 3.715475797653198242e-01 -1.488096546381711960e-02 -2.053837478160858154e-01 -4.715816117823123932e-03 3.894177731126546860e-03 3.123099803924560547e-01 1.208904087543487549e-01 1.067111641168594360e-01 7.375109940767288208e-02 -6.933217495679855347e-02 -1.381988078355789185e-01 -9.783244878053665161e-02 -2.494279295206069946e-01 1.643148809671401978e-01 1.176053099334239960e-02 1.975471973419189453e-01
-2.089020162820816040e-01 -7.461114227771759033e-02 1.316863745450973511e-01 -2.201690673828125000e-01 8.463370054960250854e-02 1.663790456950664520e-02 -5.634520202875137329e-02 -2.762292325496673584e-01 -3.742838650941848755e-02 2.693170607089996338e-01 -6.971803307533264160e-02 2.119177132844924927e-01 -1.074884757399559021e-01 3.459497541189193726e-02 4.462617039680480957e-01 9.214168787002563477e-02 2.486579567193984985e-01 -2.676835060119628906e-01 -5.615562200546264648e-02 1.870033591985702515e-01 2.105429768562316895e-02 3.117341399192810059e-01 9.989804029464721680e-02 1.958432793617248535e-01 1.156805679202079773e-01 1.035970523953437805e-01 8.418970555067062378e-02 2.392892092466354370e-01 -7.374440878629684448e-02 1.482110321521759033e-01 1.226501613855361938e-01 -7.411959022283554077e-02
-5.404146909713745117e-01 1.810252964496612549e-01 -2.793906629085540771e-01 -2.520211935043334961e-01 1.149559840559959412e-01 -1.326965242624282837e-01 9.172900021076202393e-02 -9.584099054336547852e-02 1.925906687974929810e-01 4.754829034209251404e-02 2.793970517814159393e-03 5.712017789483070374e-02 -2.487712204456329346e-01 -1.664186865091323853e-01 8.094494789838790894e-02 7.651784271001815796e-02 1.258725374937057495e-01 -3.757148608565330505e-02 -1.558264195919036865e-01 1.869638413190841675e-01 1.837100982666015625e-01 1.540271788835525513e-01 1.099518407136201859e-02 8.130994439125061035e-02 2.312376350164413452e-02 -1.718392968177795410e-01 -4.587942361831665039e-02 -2.294795066118240356e-01 -1.246683001518249512e-01 -1.376316249370574951e-01 4.985016211867332458e-02 2.794196307659149170e-01
-2.647956609725952148e-01 1.295040100812911987e-01 -1.299579739570617676e-01 -2.580176293849945068e-01 -1.068915519863367081e-02 -6.671305000782012939e-02 4.945006221532821655e-02 7.155146449804306030e-02 2.234134823083877563e-01 2.079780548810958862e-01 2.975309193134307861e-01 4.322943463921546936e-02 2.092084102332592010e-02 -1.875395625829696655e-01 -6.702273339033126831e-02 6.515289843082427979e-02 1.279308944940567017e-01 -3.575883805751800537e-02 -3.158067911863327026e-02 5.362352356314659119e-02 3.352107703685760498e-01 1.342443525791168213e-01 8.857532590627670288e-02 -1.588764935731887817e-01 2.337181866168975830e-01 -8.509408682584762573e-02 -2.279853522777557373e-01 -8.959078229963779449e-03 -4.062288627028465271e-02 2.808986604213714600e-01 -9.396126866340637207e-02 4.486797153949737549e-01
-2.742365896701812744e-01 1.958879828453063965e-01 -9.393938630819320679e-02 -6.761219352483749390e-02 -2.008347213268280029e-01 -2.238865345716476440e-01 2.540928721427917480e-01 -3.445519208908081055e-01 2.346320748329162598e-01 8.753350377082824707e-02 -9.083873778581619263e-02 1.976704895496368408e-01 4.665157943964004517e-02 -4.886277019977569580e-02 1.825876086950302124e-01 1.250414177775382996e-02 -3.554765135049819946e-02 -1.596139073371887207e-01 -2.917822897434234619e-01 -4.634794592857360840e-02 -2.149575650691986084e-01 1.728621572256088257e-01 1.037930250167846680e-01 3.219856917858123779e-01 5.229893326759338379e-02 3.428302472457289696e-03 7.331679761409759521e-02 -1.506568193435668945e-01 8.780658990144729614e-02 2.787220180034637451e-01 -5.136756971478462219e-02 1.666540354490280151e-01
-1.063239350914955139e-01 1.301925033330917358e-01 4.700464010238647461e-02 -5.115795880556106567e-02 -2.760872244834899902e-02 -1.236614063382148743e-01 -3.509460762143135071e-02 -1.680969595909118652e-01 3.933006525039672852e-01 -3.512978181242942810e-02 -1.663203090429306030e-01 2.035446166992187500e-01 5.996379256248474121e-02 -4.105895161628723145e-01 7.825866341590881348e-02 1.048025414347648621e-01 2.171187996864318848e-01 -2.565151266753673553e-02 -1.212349999696016312e-02 8.294282853603363037e-02 1.101265028119087219e-01 3.645075857639312744e-01 5.868874490261077881e-02 2.113399207592010498e-01 2.277732342481613159e-01 1.088936850428581238e-01 -1.143822073936462402e-01 3.605033084750175476e-02 -3.259794414043426514e-01 -7.854350842535495758e-03 -1.395542621612548828e-01 -2.350058108568191528e-01
8.589802682399749756e-02 1.106012761592864990e-01 -1.629051864147186279e-01 -4.172402899712324142e-03 -2.236702442169189453e-01 1.817162781953811646e-01 5.433342233300209045e-02 6.715571880340576172e-02 4.431187808513641357e-01 -2.712103724479675293e-02 -1.492585837841033936e-01 2.106636315584182739e-01 2.037990652024745941e-02 -3.961291909217834473e-02 2.286657094955444336e-01 8.128750324249267578e-02 2.556909620761871338e-01 -3.293078243732452393e-01 5.094773136079311371e-03 3.443209528923034668e-01 9.259166568517684937e-02 2.385370582342147827e-01 -2.474928088486194611e-02 1.297012567520141602e-01 2.787847816944122314e-01 1.018258482217788696e-01 -6.179654039442539215e-03 -4.106616228818893433e-02 4.094210639595985413e-02 1.912451237440109253e-01 1.783112883567810059e-01 5.935059487819671631e-02
-2.938414514064788818e-01 8.324585855007171631e-02 1.807908564805984497e-01 -2.086079716682434082e-01 -1.266194432973861694e-01 6.862117350101470947e-02 9.528242796659469604e-02 8.967252075672149658e-02 -3.399587795138359070e-02 2.710069417953491211e-01 -9.154380112886428833e-02 3.003886044025421143e-01 1.442931592464447021e-01 -1.679514795541763306e-01 1.227938979864120483e-01 -1.729212701320648193e-02 2.545861005783081055e-01 -2.381399273872375488e-01 -6.094766408205032349e-02 3.291818499565124512e-01 2.728802561759948730e-01 2.116021364927291870e-01 4.503926634788513184e-02 -2.448129002004861832e-03 1.713873147964477539e-01 -8.610245771706104279e-03 -1.604002416133880615e-01 1.696211248636245728e-01 2.041664207354187965e-03 6.288279592990875244e-02 3.330864906311035156e-01 3.630357980728149414e-02
-1.901713013648986816e-01 1.511162072420120239e-01 -1.058755293488502502e-01 -8.413030952215194702e-02 5.566775798797607422e-03 -2.444302588701248169e-01 -1.945445090532302856e-01 7.372053712606430054e-02 1.546797305345535278e-01 -1.689897035248577595e-04 4.460000433027744293e-03 3.559658229351043701e-01 7.905542850494384766e-02 -1.960463523864746094e-01 7.643158733844757080e-02 2.494540251791477203e-02 9.578575938940048218e-02 -1.144034937024116516e-01 -1.070767790079116821e-01 7.344948127865791321e-03 -3.526641130447387695e-01 2.536896467208862305e-01 -2.438983321189880371e-01 1.009674966335296631e-01 4.779079854488372803e-01 3.694830089807510376e-02 6.284577399492263794e-02 -2.006622850894927979e-01 1.156541481614112854e-01 1.644719988107681274e-01 2.853213809430599213e-02 1.021537780761718750e-01
-3.695386052131652832e-01 3.183249235153198242e-01 1.938785612583160400e-02 7.258934527635574341e-02 1.948030143976211548e-01 -4.525495320558547974e-02 1.414110660552978516e-01 -3.930386900901794434e-02 1.006023883819580078e-01 -2.698976695537567139e-01 -1.006888300180435181e-01 4.237326327711343765e-03 7.078693807125091553e-02 -1.727203577756881714e-01 1.591512411832809448e-01 1.865836083889007568e-01 6.908788532018661499e-02 -1.124841198325157166e-01 -7.052208483219146729e-02 3.165240883827209473e-01 1.369918733835220337e-01 3.723279535770416260e-01 2.071284502744674683e-01 9.565941989421844482e-03 3.503817599266767502e-03 -1.480807811021804810e-01 5.697010084986686707e-02 -5.921810492873191833e-02 -2.414100468158721924e-01 1.051736846566200256e-01 -1.695947349071502686e-01 2.388501316308975220e-01
-3.302965462207794189e-01 9.950610250234603882e-02 4.733071476221084595e-02 7.157029211521148682e-02 9.205530583858489990e-02 -1.202701255679130554e-01 -2.225164026021957397e-01 3.650271296501159668e-01 -1.253912877291440964e-02 1.883808523416519165e-01 -1.467878073453903198e-01 1.313443332910537720e-01 5.134115368127822876e-02 -1.314317137002944946e-01 1.100914776325225830e-01 3.302336037158966064e-01 2.557174265384674072e-01 -1.226486861705780029e-01 -1.530331224203109741e-01 -1.870751529932022095e-01 2.505619525909423828e-01 1.289739161729812622e-01 -5.848530679941177368e-02 3.510273993015289307e-01 2.093305885791778564e-01 2.048011273145675659e-01 6.475730985403060913e-02 6.156530231237411499e-02 9.429293125867843628e-02 6.245461478829383850e-02 -2.952743507921695709e-02 -9.938190691173076630e-03
-3.873012661933898926e-01 -9.645022451877593994e-02 -1.176630407571792603e-01 1.503677666187286377e-01 1.234012618660926819e-01 -9.199419617652893066e-02 2.078687995672225952e-01 -3.509883210062980652e-02 1.951096951961517334e-01 -3.624517321586608887e-01 1.340949088335037231e-01 7.706892490386962891e-02 -6.008852645754814148e-02 -2.031715363264083862e-01 1.184132844209671021e-01 1.148194819688796997e-01 3.634873032569885254e-02 -2.543961405754089355e-01 6.096558645367622375e-02 4.807396978139877319e-02 5.410536751151084900e-02 3.386377692222595215e-01 -2.964946329593658447e-01 -1.641138494014739990e-01 6.506939232349395752e-02 1.792721301317214966e-01 -7.886206358671188354e-02 1.666941940784454346e-01 -6.270000338554382324e-02 7.337991893291473389e-02 7.582090329378843307e-03 2.939206361770629883e-01
-1.591195017099380493e-01 1.548450291156768799e-01 2.190884649753570557e-01 -9.518718719482421875e-02 1.110612004995346069e-01 -1.645207703113555908e-01 -3.245138227939605713e-01 -1.410262733697891235e-01 4.815724194049835205e-01 -4.437037557363510132e-02 8.695274591445922852e-02 1.514492481946945190e-01 9.518241882324218750e-02 -2.909105420112609863e-01 1.644562482833862305e-01 7.365083694458007812e-02 2.208628132939338684e-02 1.156465616077184677e-02 -1.438274681568145752e-01 2.403233051300048828e-01 1.213298588991165161e-01 2.625584602355957031e-01 7.204133085906505585e-03 -1.449325978755950928e-01 1.292452663183212280e-01 1.791949421167373657e-01 -6.130169332027435303e-02 -1.465407311916351318e-01 -3.889219090342521667e-02 1.232844442129135132e-01 -1.225806102156639099e-01 -2.212320268154144287e-01
-4.234776496887207031e-01 1.170440390706062317e-01 4.127015918493270874e-02 -1.386840939521789551e-01 1.122620608657598495e-02 -1.658499538898468018e-01 8.706598728895187378e-02 -7.449785619974136353e-02 4.296616017818450928e-01 6.655266135931015015e-02 -3.749608248472213745e-02 2.211283296346664429e-01 1.292344182729721069e-01 -2.319016605615615845e-01 5.387096479535102844e-02 2.923598885536193848e-01 3.366430103778839111e-01 -9.794369339942932129e-02 -1.364655941724777222e-01 -1.302979290485382080e-01 9.784899652004241943e-02 1.409370005130767822e-01 -1.824799925088882446e-01 -3.732661902904510498e-02 9.188728034496307373e-02 -2.048805952072143555e-01 -1.762953847646713257e-01 -1.763992160558700562e-01 -7.353076338768005371e-02 4.691528528928756714e-02 8.207553066313266754e-03 6.424037367105484009e-02
-5.865868330001831055e-01 2.227093726396560669e-01 1.494928002357482910e-01 1.242708065547049046e-03 9.501622617244720459e-02 1.879499554634094238e-01 -2.418728470802307129e-01 -3.430003300309181213e-02 1.580742746591567993e-01 1.778716593980789185e-01 3.058477640151977539e-01 -8.193790167570114136e-02 8.155476301908493042e-03 -2.588691934943199158e-02 1.367967575788497925e-01 1.250263452529907227e-01 3.961456939578056335e-03 -1.396729499101638794e-01 -9.610965847969055176e-02 5.056270584464073181e-02 1.130168214440345764e-01 5.983215570449829102e-02 7.082212716341018677e-02 9.142160415649414062e-02 1.284142732620239258e-01 -8.944714814424514771e-02 4.200106263160705566e-01 8.176711946725845337e-02 -4.455293342471122742e-02 -2.397375740110874176e-02 3.028503246605396271e-02 1.259505599737167358e-01
-3.550113439559936523e-01 1.052491068840026855e-01 -5.515012517571449280e-02 -1.163542643189430237e-01 1.242370307445526123e-01 -4.566409811377525330e-02 1.551033854484558105e-01 -7.422790862619876862e-03 2.775264382362365723e-01 1.603910028934478760e-01 1.960403174161911011e-01 -6.259659677743911743e-02 -1.606503725051879883e-01 -2.143267393112182617e-01 6.426249165087938309e-03 7.374594360589981079e-02 1.129676327109336853e-01 8.441732823848724365e-02 1.273554004728794098e-02 3.571461737155914307e-01 2.152787446975708008e-01 3.371611535549163818e-01 3.827764093875885010e-02 8.063641190528869629e-02 1.449389606714248657e-01 -1.292137708514928818e-02 6.423527747392654419e-02 -6.487885862588882446e-02 -1.516302973031997681e-01 1.540120039135217667e-02 -1.879762858152389526e-01 4.227167367935180664e-01
-2.381211370229721069e-01 1.445843577384948730e-01 -1.044674962759017944e-01 -1.457098312675952911e-02 -9.697208181023597717e-03 -1.785114258527755737e-01 -8.661858737468719482e-02 1.645704060792922974e-01 2.916293144226074219e-01 1.158397346735000610e-01 -1.349727809429168701e-01 -4.518775269389152527e-02 -1.202060356736183167e-01 -5.224336385726928711e-01 1.101872697472572327e-02 -1.716235727071762085e-01 1.365600675344467163e-01 1.800792291760444641e-03 -3.813647851347923279e-02 -1.103389635682106018e-02 -2.436031028628349304e-02 2.923151850700378418e-01 3.239693045616149902e-01 8.342708647251129150e-02 2.172937095165252686e-01 8.568446338176727295e-02 7.562871277332305908e-02 -1.148756593465805054e-01 -2.589230537414550781e-01 5.674675572663545609e-03 1.421244144439697266e-01 -1.734933555126190186e-01
-2.699555456638336182e-01 -4.394316673278808594e-02 1.431521326303482056e-01 2.340761274099349976e-01 1.768061518669128418e-01 -1.121186986565589905e-01 1.944389641284942627e-01 4.327120631933212280e-02 3.399593532085418701e-01 1.282958984375000000e-01 1.014132797718048096e-01 3.852446004748344421e-02 4.644656553864479065e-02 -1.501418352127075195e-01 7.537889480590820312e-02 1.359109282493591309e-01 -1.550035923719406128e-01 -2.827640771865844727e-01 1.364260464906692505e-01 3.611373901367187500e-01 2.089508771896362305e-01 2.939518988132476807e-01 2.464191764593124390e-01 2.232772558927536011e-01 -1.315109878778457642e-01 -1.463291198015213013e-01 -1.479372829198837280e-01 -8.113353699445724487e-02 8.831489086151123047e-02 -2.751374850049614906e-03 2.292156405746936798e-02 6.766974180936813354e-02
-1.903371214866638184e-01 6.794963032007217407e-02 -1.404002159833908081e-01 -2.676573693752288818e-01 -1.505988538265228271e-01 -1.677940934896469116e-01 3.701523244380950928e-01 -8.627383410930633545e-02 1.839159727096557617e-01 1.140800938010215759e-01 -7.685899734497070312e-02 -2.138781547546386719e-01 3.484526649117469788e-02 -9.965740889310836792e-02 1.901137977838516235e-01 -2.489374950528144836e-02 2.864660620689392090e-01 1.705813258886337280e-01 -8.124049007892608643e-02 8.108834922313690186e-02 1.368906199932098389e-01 3.047906458377838135e-01 3.737610206007957458e-02 1.606979221105575562e-01 3.599600121378898621e-02 4.183877632021903992e-02 8.263663947582244873e-02 2.003356814384460449e-01 -5.545731261372566223e-02 3.154633343219757080e-01 3.123018741607666016e-01 1.130665913224220276e-01
-1.922157257795333862e-01 -1.652167551219463348e-02 -5.961223319172859192e-02 -8.896285295486450195e-02 -7.354727131314575672e-04 -1.727825850248336792e-01 -1.326110810041427612e-01 -2.804021239280700684e-01 2.005026638507843018e-01 2.500796616077423096e-01 1.145722940564155579e-01 3.469775021076202393e-01 1.397267132997512817e-01 -6.575714796781539917e-02 4.254131019115447998e-01 -9.221111238002777100e-02 -6.982120871543884277e-02 -2.649080455303192139e-01 6.949259340763092041e-02 6.810655444860458374e-02 -1.956647932529449463e-01 3.125550150871276855e-01 -2.329727448523044586e-02 1.880338042974472046e-02 2.410941272974014282e-01 1.686236113309860229e-01 -1.439145952463150024e-01 7.074503600597381592e-02 1.697151213884353638e-01 1.129748225212097168e-01 1.108705624938011169e-02 1.737684756517410278e-02
-1.925805062055587769e-01 -1.347033679485321045e-01 -1.857085675001144409e-01 3.901322558522224426e-02 -1.431110054254531860e-01 -1.048053056001663208e-01 -3.838388919830322266e-01 1.754778176546096802e-01 1.329695582389831543e-01 9.371330589056015015e-02 1.142597850412130356e-02 -5.787580087780952454e-02 2.160443961620330811e-01 -3.332466483116149902e-01 7.529319822788238525e-02 1.374589353799819946e-01 -2.216485701501369476e-02 -1.248165667057037354e-01 -8.770120888948440552e-02 1.597200036048889160e-01 3.333317637443542480e-01 1.820325255393981934e-01 -9.814532101154327393e-02 9.907469898462295532e-02 3.074167370796203613e-01 -7.705101370811462402e-02 1.273234337568283081e-01 3.272633552551269531e-01 -6.256014574319124222e-03 2.051753103733062744e-01 5.745732411742210388e-02 6.909646838903427124e-02
-3.244321048259735107e-01 4.248985052108764648e-01 2.223941534757614136e-01 -9.180877357721328735e-02 4.509351775050163269e-02 1.058278158307075500e-01 6.236161664128303528e-02 -1.496964395046234131e-01 1.715702861547470093e-01 3.448159396648406982e-01 2.113663554191589355e-01 8.099767565727233887e-02 6.527408957481384277e-02 -1.829572618007659912e-01 2.525300718843936920e-02 7.321074604988098145e-02 -1.093099117279052734e-01 -2.774642407894134521e-01 1.269024014472961426e-01 1.480371057987213135e-01 1.073958501219749451e-01 2.235914468765258789e-01 1.901104301214218140e-01 2.045900523662567139e-01 1.020588129758834839e-01 -3.579251468181610107e-02 2.564396560192108154e-01 -9.102191776037216187e-02 -2.636834792792797089e-02 -7.780703902244567871e-02 6.308392435312271118e-02 1.026215925812721252e-01
-4.117688238620758057e-01 1.471805870532989502e-01 -1.742713525891304016e-02 -1.031916365027427673e-01 1.045279949903488159e-02 -9.497343748807907104e-02 -2.802719473838806152e-01 -1.003869399428367615e-01 4.881152883172035217e-02 2.021602354943752289e-03 2.240729331970214844e-02 -8.593986183404922485e-02 2.434556335210800171e-01 -1.897084116935729980e-01 2.251311540603637695e-01 9.290315210819244385e-02 -1.579706370830535889e-01 -2.188716232776641846e-01 -5.188807472586631775e-02 2.086883485317230225e-01 2.005693018436431885e-01 3.022252917289733887e-01 -2.464066147804260254e-01 7.177367806434631348e-02 1.955779492855072021e-01 -1.079406738281250000e-01 -2.077114880084991455e-01 -8.993533998727798462e-02 -3.414528071880340576e-01 -8.079913444817066193e-03 -1.618696749210357666e-02 2.516840025782585144e-02
-2.562702596187591553e-01 -1.781922765076160431e-02 -2.983096539974212646e-01 8.153561502695083618e-03 1.296073570847511292e-02 -1.247537806630134583e-01 -1.736052930355072021e-01 -9.600413590669631958e-02 3.674695789813995361e-01 2.987173199653625488e-01 1.362954825162887573e-01 1.164294034242630005e-02 -1.552224392071366310e-03 -1.169148646295070648e-02 3.724821209907531738e-01 -3.573490306735038757e-02 -7.796757388859987259e-03 -5.605759099125862122e-02 -2.236535251140594482e-01 2.337006479501724243e-01 1.491653621196746826e-01 1.819650083780288696e-01 4.451823979616165161e-02 1.148002073168754578e-01 1.852523237466812134e-01 3.058399818837642670e-02 1.640928238630294800e-01 1.856784522533416748e-01 1.563969850540161133e-01 2.112886011600494385e-01 1.349074244499206543e-01 -2.107289284467697144e-01
-6.554765701293945312e-01 2.170888334512710571e-01 1.055164486169815063e-01 7.292108237743377686e-02 1.471423730254173279e-02 1.843286603689193726e-01 8.136297762393951416e-02 -4.221142083406448364e-02 1.748033165931701660e-01 2.479386515915393829e-02 -4.433175921440124512e-02 -8.409563452005386353e-02 -1.713423058390617371e-02 -2.113994807004928589e-01 2.868919074535369873e-01 1.202542856335639954e-01 -1.802397817373275757e-01 -9.909407794475555420e-02 3.044888675212860107e-01 -1.093896999955177307e-01 1.616077870130538940e-01 7.646343111991882324e-02 -9.785522520542144775e-02 -7.532561570405960083e-02 -5.096598342061042786e-02 3.124993853271007538e-02 1.150758340954780579e-01 -1.570446938276290894e-01 -4.034481942653656006e-02 1.139846444129943848e-01 1.671537011861801147e-01 -6.306790560483932495e-02
-3.481315672397613525e-01 -7.651489228010177612e-02 1.170242577791213989e-01 -1.442761421203613281e-01 5.838283337652683258e-03 -2.249620296061038971e-02 1.266981661319732666e-01 1.513317525386810303e-01 5.118579268455505371e-01 2.312621772289276123e-01 -8.075740933418273926e-02 1.371366977691650391e-01 1.081637963652610779e-01 -1.722668707370758057e-01 2.240750938653945923e-01 1.408152729272842407e-01 3.369748592376708984e-01 -2.885445579886436462e-02 -8.666043728590011597e-02 1.145131886005401611e-01 2.136805206537246704e-01 1.513471156358718872e-01 -1.548663824796676636e-01 9.915757179260253906e-02 2.983366139233112335e-02 -1.612561643123626709e-01 -7.842932641506195068e-02 -2.171037048101425171e-01 -6.088919565081596375e-02 -6.794432550668716431e-02 5.173197947442531586e-03 1.442373842000961304e-01
-4.218015074729919434e-01 2.478894442319869995e-01 9.203247725963592529e-02 3.562318086624145508e-01 2.334169298410415649e-01 -1.884516561403870583e-03 5.564271658658981323e-02 -1.287254393100738525e-01 2.949153780937194824e-01 3.611299768090248108e-02 1.672870963811874390e-01 1.235500350594520569e-01 -2.934472449123859406e-02 -9.882865101099014282e-02 -1.102595776319503784e-02 7.727825641632080078e-02 3.145980089902877808e-02 -2.122488319873809814e-01 6.194911152124404907e-02 1.348587274551391602e-01 2.521524727344512939e-01 3.102621436119079590e-01 5.214828252792358398e-02 2.587555050849914551e-01 -1.429569125175476074e-01 9.531990438699722290e-02 -5.629526451230049133e-02 -2.869393490254878998e-02 -2.532599270343780518e-01 2.986581996083259583e-02 -5.697760730981826782e-02 5.902603641152381897e-02
-2.770735323429107666e-01 1.045268476009368896e-01 -1.524985134601593018e-01 -1.644998937845230103e-01 2.526237964630126953e-01 1.193494573235511780e-01 -9.191773831844329834e-02 5.517416633665561676e-03 1.427959501743316650e-01 2.201693505048751831e-01 -1.110886558890342712e-01 6.695168465375900269e-02 -2.511014938354492188e-01 -1.835025846958160400e-01 1.097886860370635986e-01 -3.385823220014572144e-02 -2.323654443025588989e-01 -1.437701284885406494e-01 -3.747860193252563477e-01 6.068884208798408508e-02 -1.096572577953338623e-01 3.050311505794525146e-01 1.110134273767471313e-01 1.277240365743637085e-01 9.276393055915832520e-02 -8.676122128963470459e-02 -2.788421809673309326e-01 5.101441964507102966e-02 -1.557050049304962158e-01 2.596119046211242676e-01 -1.920785754919052124e-01 -4.785889759659767151e-02
-4.957946240901947021e-01 1.840366236865520477e-02 -8.810821175575256348e-02 -3.634248673915863037e-01 -6.789785623550415039e-02 -5.926390737295150757e-02 -1.998294144868850708e-01 -1.635276973247528076e-01 1.509904712438583374e-01 7.652055472135543823e-02 4.133526980876922607e-02 9.929203242063522339e-02 -1.260269060730934143e-02 -3.504956662654876709e-01 7.951968349516391754e-03 -3.033008575439453125e-01 4.730658233165740967e-02 8.922185748815536499e-02 2.089349925518035889e-01 1.062531024217605591e-01 1.756973713636398315e-01 6.956846266984939575e-02 3.033707477152347565e-02 1.920345984399318695e-02 2.415966987609863281e-01 1.565890163183212280e-01 4.783875495195388794e-02 -2.401904016733169556e-01 -3.966305777430534363e-02 1.775758117437362671e-01 -6.644770503044128418e-02 3.741829097270965576e-02
-4.583075344562530518e-01 -8.800131082534790039e-02 3.197769820690155029e-02 -1.997349113225936890e-01 -1.284193694591522217e-01 -1.456535756587982178e-01 3.518985211849212646e-02 -2.282279878854751587e-01 4.511218965053558350e-01 -2.248622849583625793e-02 -3.169406577944755554e-02 1.720588654279708862e-01 2.223640531301498413e-01 -1.429209709167480469e-01 5.003158003091812134e-02 3.246429264545440674e-01 2.342979013919830322e-01 -1.182208582758903503e-01 1.676838286221027374e-02 3.088140394538640976e-03 1.766112446784973145e-01 9.792254865169525146e-02 -1.054620370268821716e-01 -1.002082973718643188e-02 1.807369738817214966e-01 -1.819006502628326416e-01 8.833310566842556000e-03 -1.929004490375518799e-01 -8.641826361417770386e-02 3.352609276771545410e-02 4.890702292323112488e-02 5.171982944011688232e-02
-1.940541118383407593e-01 -9.219565987586975098e-02 -1.009068340063095093e-01 -9.594594687223434448e-02 -3.857967630028724670e-02 -1.504889726638793945e-01 8.570102602243423462e-02 -2.449139505624771118e-01 3.649092614650726318e-01 1.257248818874359131e-01 -3.129317462444305420e-01 1.012181267142295837e-01 1.147209554910659790e-01 -4.531494528055191040e-02 2.613725066184997559e-01 -1.021895930171012878e-01 -6.732364743947982788e-02 4.660826176404953003e-02 -8.500584959983825684e-02 1.473331898450851440e-01 3.635359406471252441e-01 3.557709157466888428e-01 1.151029765605926514e-01 2.301848530769348145e-01 -1.269979923963546753e-01 1.461441963911056519e-01 1.570283318869769573e-03 7.058520615100860596e-02 -7.973432540893554688e-02 2.586841881275177002e-01 1.037588566541671753e-01 -6.904634088277816772e-02
-2.921339496970176697e-02 3.677101060748100281e-02 -4.883877467364072800e-03 -1.658839285373687744e-01 2.118272334337234497e-01 -1.166203022003173828e-01 -3.756473585963249207e-02 -8.792196959257125854e-02 4.354024231433868408e-01 1.481828987598419189e-01 -2.455040663480758667e-01 2.037874236702919006e-02 -4.571032896637916565e-02 -5.016555786132812500e-01 3.378190100193023682e-01 1.192851290106773376e-01 -1.309708356857299805e-01 -1.501810401678085327e-01 -1.283017694950103760e-01 1.534172594547271729e-01 4.467510059475898743e-02 1.797524094581604004e-01 2.107004523277282715e-01 5.325336940586566925e-03 -5.292849615216255188e-02 1.271883696317672729e-01 -1.619094461202621460e-01 1.262947171926498413e-01 1.013526227325201035e-02 1.298285871744155884e-01 1.068818196654319763e-01 1.898079179227352142e-02
-1.924449503421783447e-01 -1.073737964034080505e-01 -8.321446925401687622e-02 -7.138560526072978973e-03 -3.256133794784545898e-01 -1.377575546503067017e-01 1.811375170946121216e-01 3.820025920867919922e-02 2.128280550241470337e-01 1.989654004573822021e-01 -5.553431436419487000e-02 4.949297755956649780e-02 -1.941824257373809814e-01 -2.417234182357788086e-01 3.776472508907318115e-01 1.440071016550064087e-01 -1.078202351927757263e-01 -3.023400306701660156e-01 1.243065297603607178e-01 -1.289254128932952881e-01 -2.385441772639751434e-02 3.215906322002410889e-01 -9.063024073839187622e-02 4.589330777525901794e-02 2.771889790892601013e-02 -2.981161326169967651e-02 4.278509691357612610e-02 -1.767265349626541138e-01 -3.508655428886413574e-01 6.611446291208267212e-02 1.520890742540359497e-01 -2.308284491300582886e-02
-3.262312710285186768e-01 -1.511138677597045898e-01 1.198834478855133057e-01 1.015311181545257568e-01 1.803287565708160400e-01 1.304870694875717163e-01 1.532968431711196899e-01 -9.634080529212951660e-02 -9.000403434038162231e-02 -5.757710337638854980e-02 2.277151346206665039e-01 -3.610710054636001587e-02 2.111665904521942139e-01 -3.705365061759948730e-01 3.810048997402191162e-01 -4.979012161493301392e-02 1.087476387619972229e-01 -3.790200948715209961e-01 5.966867133975028992e-02 -3.119615837931632996e-02 9.931505471467971802e-02 1.477729380130767822e-01 -1.311710625886917114e-01 9.325924515724182129e-02 1.322885006666183472e-01 1.083386391401290894e-01 1.269619911909103394e-01 -1.331057101488113403e-01 4.734344407916069031e-02 2.822335958480834961e-01 5.821696668863296509e-02 6.037062034010887146e-02
-2.056452780961990356e-01 -8.075016550719738007e-03 1.687676012516021729e-01 -1.975132822990417480e-01 -5.275728553533554077e-02 -1.777591556310653687e-02 1.123736426234245300e-01 -8.302867412567138672e-02 -3.946710750460624695e-02 1.942098885774612427e-01 1.247771605849266052e-01 3.174293339252471924e-01 1.760511398315429688e-01 -7.009654492139816284e-02 2.076456546783447266e-01 -7.690694928169250488e-02 2.760334908962249756e-01 -7.039323449134826660e-02 -5.040470510721206665e-02 1.522243469953536987e-01 -1.720071732997894287e-01 4.682372212409973145e-01 -1.522201299667358398e-01 -6.339563429355621338e-02 1.152200624346733093e-01 7.909307628870010376e-02 -3.434277772903442383e-01 1.406969726085662842e-01 -6.984679400920867920e-02 1.754855513572692871e-01 1.340915858745574951e-01 1.821431070566177368e-01
-4.731982648372650146e-01 -3.364633619785308838e-01 8.881963044404983521e-02 -5.789122357964515686e-02 -1.038007214665412903e-01 1.794560253620147705e-02 -5.503192916512489319e-02 -2.113101929426193237e-01 5.111278593540191650e-02 2.071377635002136230e-01 -4.496969655156135559e-02 2.197834253311157227e-01 1.486738957464694977e-02 2.328011579811573029e-02 3.533662557601928711e-01 1.195921078324317932e-01 1.065918356180191040e-01 -1.574750095605850220e-01 -1.316043585538864136e-01 6.893146783113479614e-02 1.593780666589736938e-01 1.617901474237442017e-01 2.131709605455398560e-01 4.772302135825157166e-02 -4.613081365823745728e-02 2.211128361523151398e-02 -3.647737950086593628e-02 1.418755203485488892e-01 -1.141739711165428162e-01 2.700675427913665771e-01 1.919217705726623535e-01 -2.294976711273193359e-01
-5.189961194992065430e-01 3.002502024173736572e-02 1.229636743664741516e-01 -1.209895312786102295e-01 -1.815310865640640259e-02 1.322940886020660400e-01 -1.429810374975204468e-01 4.250750318169593811e-02 6.704912334680557251e-02 -6.940450519323348999e-03 -2.429680824279785156e-01 -2.602638211101293564e-03 -4.693468287587165833e-02 -1.062600612640380859e-01 1.334736868739128113e-02 -9.073535352945327759e-02 1.092955991625785828e-01 1.581408977508544922e-01 5.403779819607734680e-02 -2.079393416643142700e-01 4.507362842559814453e-02 5.130192041397094727e-01 3.483613207936286926e-02 1.425781399011611938e-01 2.082888782024383545e-02 -2.634873799979686737e-02 1.182054355740547180e-01 -2.281768769025802612e-01 2.895293235778808594e-01 2.535191364586353302e-02 1.951433271169662476e-01 1.217401996254920959e-01
-1.676548123359680176e-01 2.262949496507644653e-01 -1.882926076650619507e-01 2.401522919535636902e-02 7.105896621942520142e-02 -1.279453337192535400e-01 -2.760360203683376312e-02 -1.724388450384140015e-01 2.719184458255767822e-01 1.757275015115737915e-01 -8.318156003952026367e-02 4.196003451943397522e-02 3.005026280879974365e-01 -3.072311580181121826e-01 3.283978402614593506e-01 -1.598840504884719849e-01 -9.065483510494232178e-02 -1.090514510869979858e-01 -3.230431973934173584e-01 2.892883121967315674e-02 -3.842219337821006775e-02 2.414255440235137939e-01 1.569558382034301758e-01 2.276928275823593140e-01 4.936897382140159607e-02 9.111453592777252197e-02 3.960244730114936829e-02 -1.050971224904060364e-01 8.193133026361465454e-02 2.750770747661590576e-01 1.295006424188613892e-01 -1.307098567485809326e-01
-4.328756034374237061e-01 1.359503716230392456e-02 -3.354739248752593994e-01 -7.688085734844207764e-02 1.716810278594493866e-02 -1.810216754674911499e-01 -5.722478777170181274e-02 2.760095000267028809e-01 3.221075832843780518e-01 -9.167027473449707031e-02 1.341856271028518677e-01 2.172563970088958740e-01 -1.134576946496963501e-01 -8.125800639390945435e-03 2.092691361904144287e-01 4.785741679370403290e-03 -1.392259448766708374e-01 6.131153181195259094e-02 -2.287777513265609741e-01 4.516335949301719666e-02 1.466088145971298218e-01 2.128937393426895142e-01 6.520284712314605713e-02 1.942577660083770752e-01 1.395768672227859497e-01 1.611992120742797852e-01 1.357660591602325439e-01 1.050907596945762634e-01 2.038166671991348267e-01 1.359572261571884155e-01 7.661244273185729980e-02 -1.420459002256393433e-01
-3.989597856998443604e-01 -2.105470150709152222e-01 5.352362990379333496e-03 7.783459126949310303e-02 -1.853976547718048096e-01 -1.446955353021621704e-01 -8.134896308183670044e-02 -1.814057081937789917e-01 2.208477109670639038e-01 2.711157500743865967e-01 7.491993159055709839e-02 2.980554401874542236e-01 2.948959171772003174e-02 2.397119067609310150e-02 3.871519863605499268e-02 1.330638825893402100e-01 2.222115695476531982e-01 -5.338642373681068420e-02 4.993401095271110535e-02 1.870251744985580444e-01 2.223767936229705811e-01 1.572900712490081787e-01 1.424115300178527832e-01 7.774105668067932129e-02 -2.179649285972118378e-02 3.928655683994293213e-01 1.987681686878204346e-01 -3.415622049942612648e-04 8.124007284641265869e-02 1.529067847877740860e-02 1.810296475887298584e-01 -1.845365762710571289e-01
-1.746855378150939941e-01 -9.713392704725265503e-02 -3.134094774723052979e-01 -3.230216503143310547e-01 2.011537700891494751e-01 -1.981327831745147705e-01 6.488088518381118774e-02 4.514093976467847824e-03 2.269436120986938477e-01 1.243153586983680725e-01 -1.755048632621765137e-01 4.530689120292663574e-02 7.780776172876358032e-02 1.018970161676406860e-01 6.791622936725616455e-02 -5.851212888956069946e-02 -6.913790130056440830e-04 8.816358633339405060e-03 -6.417439877986907959e-02 1.665964722633361816e-01 -2.546875737607479095e-02 4.830133020877838135e-01 1.704764217138290405e-01 -1.576243937015533447e-01 6.327598541975021362e-02 -1.142782904207706451e-02 9.299438446760177612e-02 -7.328294962644577026e-02 -2.065804451704025269e-01 5.773014202713966370e-02 3.879726827144622803e-01 1.214637681841850281e-01
-2.470076531171798706e-01 -2.153824567794799805e-01 -7.474433630704879761e-02 -5.191063880920410156e-02 -2.911044657230377197e-01 -3.923171386122703552e-02 2.102168947458267212e-01 -2.626202106475830078e-01 1.175077408552169800e-01 -9.051065891981124878e-02 -7.533641159534454346e-02 3.176434040069580078e-01 1.433748900890350342e-01 -1.226880177855491638e-01 1.981653273105621338e-01 6.451416760683059692e-02 -1.163635924458503723e-01 1.606354117393493652e-01 -1.983710676431655884e-01 1.830470561981201172e-01 1.691211014986038208e-01 3.394500017166137695e-01 7.360430061817169189e-02 1.074402108788490295e-01 8.073044009506702423e-03 4.718436673283576965e-02 -2.204126864671707153e-01 1.249084025621414185e-01 1.658513844013214111e-01 3.119037747383117676e-01 1.140307784080505371e-01 1.242123544216156006e-03
-3.466917872428894043e-01 1.265287958085536957e-02 -3.102505579590797424e-02 1.285208463668823242e-01 8.506727218627929688e-02 8.440351486206054688e-02 8.421126008033752441e-02 -1.967443972826004028e-01 2.997169494628906250e-01 1.658648997545242310e-01 -1.554735004901885986e-01 9.285967051982879639e-02 -2.164211720228195190e-01 -2.984622716903686523e-01 2.543646097183227539e-01 4.549814388155937195e-03 -1.998043656349182129e-01 -2.399585247039794922e-01 1.710194945335388184e-01 -1.703497171401977539e-01 3.700781986117362976e-02 4.541921243071556091e-02 -1.276299804449081421e-01 -7.820390164852142334e-02 2.564561963081359863e-01 9.983467310667037964e-02 2.445907294750213623e-01 4.637637361884117126e-02 1.178804039955139160e-01 1.726888567209243774e-01 2.412220984697341919e-01 1.732177734375000000e-01
-3.864986002445220947e-01 3.342732787132263184e-02 -1.096976026892662048e-01 1.130559071898460388e-01 -2.418137341737747192e-01 -6.335594505071640015e-02 1.614043712615966797e-01 -8.415792882442474365e-02 9.968990087509155273e-02 4.399305284023284912e-01 -8.841121941804885864e-02 3.177971579134464264e-03 4.931425675749778748e-02 -3.202324509620666504e-01 7.713761180639266968e-02 -1.732046157121658325e-02 -3.327168226242065430e-01 -1.789167076349258423e-01 -2.908752486109733582e-02 -1.473455049563199282e-04 9.918845444917678833e-02 3.758608400821685791e-01 6.653871387243270874e-02 6.051750853657722473e-03 -7.404952496290206909e-02 -1.736571788787841797e-01 1.283630430698394775e-01 -1.701181977987289429e-01 9.242779016494750977e-02 -1.453146454878151417e-03 3.227665275335311890e-02 1.294374316930770874e-01
-4.239318072795867920e-01 9.519310295581817627e-02 -8.736502379179000854e-03 -4.513451159000396729e-01 -3.060191869735717773e-02 -8.558166027069091797e-02 -1.146965473890304565e-01 -7.263009995222091675e-02 2.288266420364379883e-01 5.717932805418968201e-02 2.052834630012512207e-01 1.354214847087860107e-01 4.216410592198371887e-02 -2.769293189048767090e-01 1.404525786638259888e-01 -1.622397601604461670e-01 2.747471258044242859e-02 7.449429482221603394e-02 1.394065022468566895e-01 1.007086187601089478e-01 1.458629220724105835e-01 -5.925906449556350708e-02 -1.318342685699462891e-01 -3.925874829292297363e-02 7.785481959581375122e-02 3.122734129428863525e-01 5.202469229698181152e-02 -3.915370628237724304e-02 -1.704181879758834839e-01 2.735471129417419434e-01 -2.205849587917327881e-01 1.337991002947092056e-02
-5.166990160942077637e-01 -4.394044727087020874e-02 -9.910291060805320740e-03 -1.570549905300140381e-01 9.912414848804473877e-02 -2.687884122133255005e-02 -3.135298937559127808e-02 -9.745778143405914307e-02 9.908030927181243896e-02 1.618801653385162354e-01 3.490730524063110352e-01 -2.794948872178792953e-03 -1.397944837808609009e-01 -4.207028150558471680e-01 8.765028417110443115e-02 -2.736284434795379639e-01 -5.921283736824989319e-02 1.251651793718338013e-01 -4.857206658925861120e-04 -2.493569999933242798e-02 3.065339922904968262e-01 9.189686179161071777e-02 -7.154463976621627808e-02 5.962485820055007935e-02 1.671392172574996948e-01 1.550637185573577881e-01 -1.106259599328041077e-01 -1.542456150054931641e-01 -2.333076111972332001e-02 1.675041913986206055e-01 2.893067151308059692e-02 -1.402038498781621456e-03
-5.004434585571289062e-01 7.948412001132965088e-02 1.159538626670837402e-01 3.331647068262100220e-02 1.178505346179008484e-01 -4.963099956512451172e-02 -1.506111472845077515e-01 2.227506935596466064e-01 2.127672582864761353e-01 -1.560970097780227661e-01 9.369681030511856079e-02 4.006924852728843689e-02 2.999646961688995361e-02 -1.166841387748718262e-01 2.217722982168197632e-01 7.962848991155624390e-02 3.732345700263977051e-01 -1.972398608922958374e-01 -7.473671436309814453e-02 2.090174108743667603e-01 9.547670930624008179e-02 1.626659631729125977e-01 -6.331057846546173096e-02 1.383915096521377563e-01 -3.683409839868545532e-02 4.724558815360069275e-02 -2.037983015179634094e-02 3.404106944799423218e-02 4.232444614171981812e-02 2.476623207330703735e-01 -1.824552416801452637e-01 -3.196426033973693848e-01
-3.297402262687683105e-01 -1.210637111216783524e-02 1.301593333482742310e-01 -2.424116879701614380e-01 -9.739308059215545654e-02 -4.824757575988769531e-02 3.187650069594383240e-02 5.145464837551116943e-02 -5.515938997268676758e-02 2.836611270904541016e-01 -9.184577316045761108e-02 3.395293653011322021e-01 3.601646050810813904e-02 -3.650720417499542236e-02 2.156564742326736450e-01 -1.257626861333847046e-01 2.521126866340637207e-01 -2.315651476383209229e-01 -1.159103065729141235e-01 2.390175759792327881e-01 1.579570621252059937e-01 2.781268954277038574e-01 8.959818631410598755e-02 -1.172160655260086060e-01 1.345047205686569214e-01 1.418851166963577271e-01 -2.400017380714416504e-01 3.539389744400978088e-02 -3.450974449515342712e-02 3.061468154191970825e-02 3.322739005088806152e-01 7.960005104541778564e-02
-3.342325687408447266e-01 1.143961697816848755e-01 -3.119379654526710510e-02 -1.328373402357101440e-01 1.093407124280929565e-01 -7.456719875335693359e-02 -5.334912985563278198e-02 -1.748387068510055542e-01 5.421454310417175293e-01 8.784417062997817993e-02 -4.418706893920898438e-02 8.209511637687683105e-02 1.947936415672302246e-01 1.513992436230182648e-02 7.526919990777969360e-02 3.677265942096710205e-01 -1.430162489414215088e-01 -8.941002190113067627e-02 -1.757925376296043396e-02 1.478234678506851196e-01 3.257231712341308594e-01 2.436949014663696289e-01 -1.335759609937667847e-01 -9.490315616130828857e-02 8.623962104320526123e-02 9.265445917844772339e-02 -8.873648941516876221e-02 -3.871840983629226685e-02 -1.050193160772323608e-01 -3.982150927186012268e-02 6.138192117214202881e-02 1.776003539562225342e-01
-2.500442564487457275e-01 1.104650199413299561e-01 -3.736591041088104248e-01 -7.052380591630935669e-03 -1.083664000034332275e-01 -5.315563827753067017e-02 5.371772684156894684e-03 2.581520676612854004e-01 3.268145620822906494e-01 -2.483889274299144745e-02 -1.010891273617744446e-01 2.377878874540328979e-01 -1.872990163974463940e-03 -1.338475644588470459e-01 2.823081314563751221e-01 2.060441523790359497e-01 -1.347826421260833740e-01 3.956636041402816772e-02 -3.907419368624687195e-02 -8.671576529741287231e-02 8.265874534845352173e-02 2.618125081062316895e-01 1.393606811761856079e-01 1.574932187795639038e-01 2.359687685966491699e-01 1.098856702446937561e-01 2.045772373676300049e-01 5.671308189630508423e-02 1.305594593286514282e-01 2.139790058135986328e-01 2.221186459064483643e-01 -1.293485462665557861e-01
-5.975091457366943359e-01 1.191809847950935364e-01 -1.587462872266769409e-01 9.573829919099807739e-02 4.148937016725540161e-02 8.922349661588668823e-02 -3.086649440228939056e-02 1.772334277629852295e-01 7.779439538717269897e-02 -7.623618096113204956e-02 -7.220042496919631958e-02 -1.835075318813323975e-01 2.277999967336654663e-01 -1.008367538452148438e-01 8.398432284593582153e-02 2.334065921604633331e-02 1.453773677349090576e-01 -2.172155976295471191e-01 -4.109890460968017578e-01 2.927067130804061890e-02 1.923924982547760010e-01 1.596841067075729370e-01 9.530536830425262451e-02 -1.114057227969169617e-01 1.386590451002120972e-01 -1.244718059897422791e-01 1.038087531924247742e-01 -1.605666726827621460e-01 -1.589461863040924072e-01 9.860184043645858765e-02 -5.951017886400222778e-02 7.464563008397817612e-03
-3.268898725509643555e-01 5.096249654889106750e-02 -1.524901390075683594e-01 -6.791049242019653320e-02 2.311414182186126709e-01 -5.923885852098464966e-02 9.947365522384643555e-02 -4.615871608257293701e-02 1.550099700689315796e-01 2.572140991687774658e-01 5.160171985626220703e-01 1.172773540019989014e-01 -9.370636194944381714e-02 -3.379524648189544678e-01 -1.509859040379524231e-02 1.167482957243919373e-01 2.649258635938167572e-02 1.331424266099929810e-01 1.042359769344329834e-01 5.702293943613767624e-03 1.635190248489379883e-01 2.249545902013778687e-01 -1.540831774473190308e-01 1.305879354476928711e-01 2.612727284431457520e-01 -7.190059870481491089e-02 -4.942538682371377945e-03 -6.347956508398056030e-02 -1.986087486147880554e-02 2.169721126556396484e-01 -1.192427799105644226e-01 -3.444321919232606888e-03
-4.637188911437988281e-01 9.403698146343231201e-02 -3.995828796178102493e-03 4.903943091630935669e-02 -9.568969160318374634e-02 1.929839104413986206e-01 -1.326798349618911743e-01 7.851672917604446411e-02 5.175973474979400635e-02 -6.448255479335784912e-02 1.432993412017822266e-01 3.521044254302978516e-01 1.703951209783554077e-01 -2.091963440179824829e-01 -1.547425240278244019e-01 1.294111609458923340e-01 1.043655648827552795e-01 -9.726210683584213257e-02 -2.881576418876647949e-01 5.947232991456985474e-02 -2.338031679391860962e-02 3.130972087383270264e-01 -1.957453042268753052e-01 -2.559364140033721924e-01 1.218860596418380737e-01 1.377856731414794922e-01 1.258185803890228271e-01 -8.564807474613189697e-02 9.455989301204681396e-02 3.726798295974731445e-02 -1.050572395324707031e-01 2.258298248052597046e-01
-1.879656165838241577e-01 -4.144917055964469910e-02 -1.582848578691482544e-01 -2.187745124101638794e-01 1.579343527555465698e-01 -2.821336090564727783e-01 6.956056691706180573e-03 9.943913668394088745e-02 2.443121224641799927e-01 3.694408535957336426e-01 8.047927170991897583e-02 5.913242697715759277e-03 6.550987809896469116e-02 8.921775966882705688e-02 3.647994697093963623e-01 -1.336195468902587891e-01 -7.184245437383651733e-02 -9.894674271345138550e-02 -3.511199951171875000e-01 1.483552902936935425e-01 -5.584490671753883362e-02 3.075392246246337891e-01 -6.349641829729080200e-02 1.593970060348510742e-01 2.562910914421081543e-01 2.423916570842266083e-02 9.040516614913940430e-02 4.067234694957733154e-02 -2.902190014719963074e-02 3.914934396743774414e-02 1.697508990764617920e-01 -1.225127875804901123e-01
-1.150151491165161133e-01 -7.357556372880935669e-02 -1.473065465688705444e-01 -3.154825046658515930e-02 -1.068975254893302917e-01 -1.072987914085388184e-01 -5.627464130520820618e-02 6.266862154006958008e-03 3.428080305457115173e-02 -1.391002386808395386e-01 1.997951716184616089e-01 2.801369726657867432e-01 4.434358701109886169e-02 -2.125258445739746094e-01 2.220191359519958496e-01 -8.248898386955261230e-02 3.935759961605072021e-01 1.139738112688064575e-01 -1.685540378093719482e-02 3.028925657272338867e-01 5.632242560386657715e-02 2.987430095672607422e-01 1.832145452499389648e-01 1.462275534868240356e-01 3.864725530147552490e-01 2.058631479740142822e-01 2.742893435060977936e-02 4.068433120846748352e-02 2.836641371250152588e-01 2.297823317348957062e-02 3.173969313502311707e-02 8.324210345745086670e-02
-3.085649609565734863e-01 1.478784680366516113e-01 -2.817127704620361328e-01 2.165339440107345581e-01 2.964127659797668457e-01 -2.077181339263916016e-01 1.499738842248916626e-01 -1.180380657315254211e-01 8.622144162654876709e-02 1.393886208534240723e-01 1.733757853507995605e-01 2.360861301422119141e-01 -1.418988853693008423e-01 -2.146541923284530640e-01 -1.825102865695953369e-01 2.697536908090114594e-02 5.181230977177619934e-02 -2.794769406318664551e-01 9.687124192714691162e-02 5.502567440271377563e-02 8.538235723972320557e-02 1.952280551195144653e-01 2.178451120853424072e-01 1.843138933181762695e-01 1.237140521407127380e-01 1.384763419628143311e-01 2.381446957588195801e-02 -9.728059917688369751e-02 -2.782074511051177979e-01 1.798888742923736572e-01 -1.052232831716537476e-02 4.372725635766983032e-02
-3.888154625892639160e-01 -1.016759872436523438e-01 1.902683973312377930e-01 -1.636960059404373169e-01 -1.300650537014007568e-01 1.176032871007919312e-01 1.442352980375289917e-01 3.503145277500152588e-02 5.526503175497055054e-02 3.045361936092376709e-01 1.862853951752185822e-02 3.542279005050659180e-01 2.737341262400150299e-02 -1.515165120363235474e-01 1.562457233667373657e-01 -9.400124847888946533e-02 2.190208733081817627e-01 -3.154039978981018066e-01 -1.210682913661003113e-01 1.760239601135253906e-01 5.147260054945945740e-02 1.695006340742111206e-01 1.109792664647102356e-01 -4.995390027761459351e-02 1.507404595613479614e-01 7.601391524076461792e-02 -2.877297699451446533e-01 5.255895853042602539e-02 -6.966589018702507019e-03 3.138168901205062866e-02 2.962999045848846436e-01 4.437307640910148621e-02
-3.038482367992401123e-01 1.495225578546524048e-01 -3.123646676540374756e-01 -1.605343967676162720e-01 1.081272885203361511e-01 -1.703542023897171021e-01 1.974849104881286621e-01 -1.290534883737564087e-01 2.178415954113006592e-01 -3.281405568122863770e-02 1.507442593574523926e-01 8.401431143283843994e-02 -2.012038677930831909e-01 -2.629408836364746094e-01 1.642641797661781311e-02 -7.464813534170389175e-03 5.308801308274269104e-02 -8.056488586589694023e-04 -1.314217746257781982e-01 2.236172407865524292e-01 2.067203372716903687e-01 1.662099212408065796e-01 -9.079917520284652710e-02 1.693661063909530640e-01 3.945145905017852783e-01 -1.140074655413627625e-01 -6.791763752698898315e-02 -2.209112644195556641e-01 -2.119493931531906128e-01 9.360179305076599121e-02 6.311434507369995117e-02 1.422805786132812500e-01
-2.612586319446563721e-01 -2.642532251775264740e-02 3.893810790032148361e-03 -3.211491554975509644e-02 2.807304076850414276e-02 -1.114568784832954407e-01 -9.567811340093612671e-02 -1.197272017598152161e-01 9.312277287244796753e-02 2.941055893898010254e-01 4.784418642520904541e-02 2.245353013277053833e-01 -9.513352811336517334e-02 5.923978611826896667e-02 1.900130659341812134e-01 1.436865180730819702e-01 -1.547560244798660278e-01 -7.087940722703933716e-02 -1.677218824625015259e-01 -2.046049535274505615e-01 -1.094102486968040466e-01 5.369542241096496582e-01 2.021079808473587036e-01 3.578633069992065430e-02 2.254548817873001099e-01 2.167017459869384766e-01 2.045547589659690857e-02 -7.566340500488877296e-04 1.478445231914520264e-01 2.647726833820343018e-01 -9.377020597457885742e-02 -1.891133934259414673e-01
-3.077793419361114502e-01 -4.405651986598968506e-02 -1.625806838274002075e-01 6.091391667723655701e-02 1.553011387586593628e-01 -2.609344422817230225e-01 -1.446984056383371353e-02 -4.074970260262489319e-02 2.081517279148101807e-01 -5.306346341967582703e-03 2.257438302040100098e-01 4.379178211092948914e-02 7.408554106950759888e-02 4.523853212594985962e-02 4.284188151359558105e-01 1.310991775244474411e-02 -3.674504533410072327e-02 -5.234092101454734802e-02 -1.144454479217529297e-01 1.830213665962219238e-01 -1.043108850717544556e-02 2.963955402374267578e-01 3.202984333038330078e-01 -4.664095863699913025e-02 4.365865588188171387e-01 1.428456008434295654e-01 -2.918837964534759521e-02 1.120757088065147400e-01 1.160502210259437561e-01 6.180017068982124329e-02 -7.625260204076766968e-02 2.631729096174240112e-02
-2.917367219924926758e-01 -1.332720667123794556e-01 9.165259450674057007e-02 -2.996602654457092285e-01 -1.022951379418373108e-01 8.029022067785263062e-02 1.347737461328506470e-01 1.051050946116447449e-01 7.184144854545593262e-02 2.206731885671615601e-01 6.231185048818588257e-02 2.157906591892242432e-01 -7.349255681037902832e-02 -3.484118282794952393e-01 2.902278304100036621e-01 -1.498797833919525146e-01 2.649644017219543457e-01 -1.174621358513832092e-01 -1.324187219142913818e-01 6.942305713891983032e-02 5.274032428860664368e-02 3.261366486549377441e-01 8.571267873048782349e-02 -2.294649779796600342e-01 1.379909515380859375e-01 -2.289541065692901611e-02 -1.851878613233566284e-01 5.984307453036308289e-02 -5.766507238149642944e-02 8.473455160856246948e-02 1.190631929785013199e-02 -2.672485709190368652e-01
-4.820922315120697021e-01 1.143093854188919067e-01 -1.699274964630603790e-02 -2.630214691162109375e-01 3.559857141226530075e-03 -1.355460882186889648e-01 1.328530609607696533e-01 -2.116230502724647522e-02 2.028720229864120483e-01 9.813584387302398682e-02 4.333023913204669952e-03 2.659384906291961670e-01 2.314749658107757568e-01 -8.742585778236389160e-02 1.204979419708251953e-01 1.693811714649200439e-01 1.916337460279464722e-01 -2.520670890808105469e-01 -8.795214444398880005e-02 -6.085986644029617310e-02 2.183583229780197144e-01 2.284857444465160370e-02 -1.846534609794616699e-01 1.536824973300099373e-03 3.146030604839324951e-01 -2.005741745233535767e-01 -1.528449654579162598e-01 -1.551614999771118164e-01 -6.502965092658996582e-02 -2.145640552043914795e-02 -1.422612965106964111e-01 1.305102705955505371e-01
-3.963686525821685791e-01 9.231784194707870483e-02 -2.209347784519195557e-01 3.127175569534301758e-01 2.847700119018554688e-01 -9.527101367712020874e-02 1.746893525123596191e-01 -1.864758580923080444e-01 9.391383826732635498e-02 1.362075805664062500e-01 1.932822018861770630e-01 1.805583983659744263e-01 5.531709641218185425e-02 -2.055283635854721069e-01 -1.397086083889007568e-01 4.353930428624153137e-02 1.453504804521799088e-02 -2.608402669429779053e-01 2.095009237527847290e-01 8.493377268314361572e-02 1.791110038757324219e-01 2.548483014106750488e-01 1.001928821206092834e-01 6.647346168756484985e-02 -2.297668717801570892e-02 1.150883063673973083e-01 8.346115797758102417e-02 -2.356862127780914307e-01 -2.364467382431030273e-01 6.932325661182403564e-02 -2.023111097514629364e-02 2.974163275212049484e-03
-3.654944300651550293e-01 1.600292325019836426e-01 -9.154988080263137817e-02 -5.789142847061157227e-02 -9.475816972553730011e-03 -1.970727890729904175e-01 -2.944702096283435822e-02 1.584784388542175293e-01 1.236005201935768127e-01 2.939629852771759033e-01 -1.662298142910003662e-01 -1.915037035942077637e-01 1.903029680252075195e-01 -3.001992106437683105e-01 7.679782807826995850e-02 1.255158036947250366e-01 -1.576503515243530273e-01 -3.256650567054748535e-01 -5.895902961492538452e-02 1.301724836230278015e-02 1.424712687730789185e-01 4.302609562873840332e-01 -1.532314270734786987e-01 1.846740841865539551e-01 3.055613115429878235e-02 -9.682744741439819336e-03 -7.483014464378356934e-02 -3.922799974679946899e-02 1.896239370107650757e-01 -7.542999833822250366e-02 -1.334516564384102821e-03 -5.290619656443595886e-02
-3.765250146389007568e-01 -2.471732906997203827e-02 -6.616723537445068359e-02 -2.375857159495353699e-02 -1.027288883924484253e-01 -8.530874550342559814e-02 -1.853626519441604614e-01 1.256671100854873657e-01 2.238190770149230957e-01 -8.121052384376525879e-02 3.702816069126129150e-01 1.756292283535003662e-01 -1.181172281503677368e-01 -1.575968712568283081e-01 4.611126184463500977e-01 -5.487911403179168701e-02 1.640725880861282349e-01 8.148714900016784668e-02 -1.921835988759994507e-01 1.429963707923889160e-01 3.189472109079360962e-02 1.563658565282821655e-01 6.242231652140617371e-02 8.530882745981216431e-02 -1.987267434597015381e-01 -8.873554877936840057e-03 1.449782401323318481e-01 3.670448064804077148e-02 4.655201360583305359e-02 4.601137712597846985e-02 -1.539224982261657715e-01 2.968605160713195801e-01
-3.803989291191101074e-01 -2.402467280626296997e-01 -2.300784587860107422e-01 -1.702685281634330750e-02 -6.610288284718990326e-03 6.943949311971664429e-02 -3.301047906279563904e-02 -1.262148767709732056e-01 1.471077054738998413e-01 -1.818140223622322083e-02 -3.583733737468719482e-02 2.871608138084411621e-01 1.597032509744167328e-02 5.725158005952835083e-02 2.551885247230529785e-01 -7.972734048962593079e-03 -5.633465945720672607e-02 -1.737858634442090988e-03 -5.320029705762863159e-02 6.705037504434585571e-02 3.956597670912742615e-02 3.439123332500457764e-01 1.320557296276092529e-01 3.306496143341064453e-02 1.971148848533630371e-01 1.039436310529708862e-01 2.174623012542724609e-01 -5.089753866195678711e-02 3.899735808372497559e-01 2.335201799869537354e-01 2.441277056932449341e-01 -1.827786713838577271e-01
-3.008005917072296143e-01 1.932386606931686401e-01 -7.050562649965286255e-03 -9.489949047565460205e-02 -2.400721907615661621e-01 -2.479510009288787842e-01 3.969061002135276794e-02 7.020529359579086304e-02 2.359457761049270630e-01 -1.838402822613716125e-02 -7.793685793876647949e-02 1.027752757072448730e-01 1.728157401084899902e-01 -2.108161598443984985e-01 3.381351530551910400e-01 1.952890865504741669e-02 1.056305468082427979e-01 5.895777721889317036e-04 -9.404785931110382080e-02 -1.161448508501052856e-01 -2.014926373958587646e-01 1.726619601249694824e-01 1.005701050162315369e-01 2.122958898544311523e-01 3.432188630104064941e-01 5.227972567081451416e-02 1.599961370229721069e-01 -2.162649035453796387e-01 1.579070091247558594e-01 2.967858910560607910e-01 -2.935879677534103394e-02 9.982421994209289551e-02
-2.226635664701461792e-01 -1.778789795935153961e-02 1.066032648086547852e-01 -2.093490958213806152e-01 -1.549712717533111572e-01 5.501849576830863953e-02 7.015075534582138062e-02 -1.533969193696975708e-01 -6.669165194034576416e-02 2.237453609704971313e-01 1.340743750333786011e-01 2.974698841571807861e-01 1.191820576786994934e-01 -9.214898943901062012e-02 2.970115840435028076e-01 -6.640398874878883362e-03 2.368072420358657837e-01 -4.081437587738037109e-01 -1.360188424587249756e-01 2.223695665597915649e-01 1.387175917625427246e-02 3.659450113773345947e-01 2.559063024818897247e-02 -6.100523099303245544e-02 9.860174357891082764e-02 -5.751615390181541443e-02 -2.377691566944122314e-01 -4.923065751791000366e-02 7.811343669891357422e-02 1.496213255450129509e-03 1.687769740819931030e-01 1.783746033906936646e-01
-2.444794476032257080e-01 4.670720174908638000e-02 -2.883312702178955078e-01 -1.766262501478195190e-01 -1.892787590622901917e-02 -9.600370377302169800e-02 6.835906207561492920e-02 -2.512295544147491455e-01 2.059785425662994385e-01 2.978329062461853027e-01 1.615611761808395386e-01 3.556160628795623779e-01 6.838457286357879639e-02 5.338761210441589355e-02 1.971289664506912231e-01 2.242878675460815430e-01 2.034287899732589722e-02 -1.424489617347717285e-01 -1.145898401737213135e-01 1.600348800420761108e-01 -8.253001421689987183e-02 2.827982008457183838e-01 1.672599613666534424e-01 4.438576102256774902e-02 1.926666200160980225e-01 1.859706193208694458e-01 1.427480950951576233e-02 5.760486237704753876e-03 2.827897965908050537e-01 1.703480631113052368e-01 -6.910143047571182251e-02 -6.386507302522659302e-02
-2.417885661125183105e-01 5.796001851558685303e-02 -3.382947444915771484e-01 -8.177932351827621460e-02 -3.466000035405158997e-02 7.479765266180038452e-02 -8.736208081245422363e-03 -1.339661628007888794e-01 1.431983262300491333e-01 3.720092177391052246e-01 9.049370884895324707e-02 3.256067931652069092e-01 6.831675767898559570e-02 9.957978129386901855e-02 2.931271493434906006e-01 5.717367865145206451e-03 -1.144126057624816895e-01 -2.610353194177150726e-02 2.447601966559886932e-02 1.154420748353004456e-01 1.045629456639289856e-01 3.319955468177795410e-01 5.374298989772796631e-02 1.471759080886840820e-01 1.332796365022659302e-01 1.835183501243591309e-01 4.792515560984611511e-02 7.924604415893554688e-02 2.915512025356292725e-01 2.683840990066528320e-01 1.513800472021102905e-01 -7.221561670303344727e-02
-2.531395256519317627e-01 1.453183889389038086e-01 -1.182319819927215576e-01 1.562212705612182617e-01 -1.843931898474693298e-02 -3.326613306999206543e-01 -4.234828054904937744e-02 2.672891020774841309e-01 6.699314806610345840e-03 6.743066012859344482e-02 -1.784451864659786224e-02 -4.468090087175369263e-02 -1.705793291330337524e-02 -4.570798277854919434e-01 1.044644042849540710e-01 -1.479463092982769012e-02 2.662776596844196320e-02 -1.105208620429039001e-01 -1.413059830665588379e-01 -2.417549677193164825e-02 -6.667857617139816284e-02 2.807449102401733398e-01 1.123681440949440002e-01 2.259757667779922485e-01 9.380885958671569824e-02 1.636940687894821167e-01 -9.957909584045410156e-02 5.291632190346717834e-02 -4.279578030109405518e-01 -8.402483910322189331e-02 1.623522788286209106e-01 1.400638967752456665e-01
-2.243391871452331543e-01 1.619465500116348267e-01 1.407133042812347412e-01 -3.895707428455352783e-01 2.724795937538146973e-01 -1.055222004652023315e-01 -3.811593055725097656e-01 2.179976254701614380e-01 -1.316617801785469055e-02 8.474258333444595337e-02 2.506509423255920410e-01 1.475336998701095581e-01 -2.063079364597797394e-02 -1.297370940446853638e-01 -2.078493498265743256e-02 1.582969576120376587e-01 4.352026619017124176e-03 -1.447139959782361984e-02 -7.300372421741485596e-02 9.597355872392654419e-02 5.136167630553245544e-02 3.157373964786529541e-01 2.089168280363082886e-01 1.131284888833761215e-02 8.156330138444900513e-02 2.646073698997497559e-01 -1.117592677474021912e-01 -3.694881498813629150e-02 -3.664427250623703003e-02 1.233019516803324223e-03 -5.672594998031854630e-03 2.936449646949768066e-01
-3.607617914676666260e-01 1.798026710748672485e-01 6.319640576839447021e-02 -1.487714052200317383e-01 -1.443625986576080322e-02 -8.780370466411113739e-03 1.298743784427642822e-01 -2.041216343641281128e-01 4.129013121128082275e-01 1.605077087879180908e-01 1.644538193941116333e-01 2.050375342369079590e-01 9.289289265871047974e-02 -2.574532926082611084e-01 -1.875028014183044434e-02 1.830876022577285767e-01 -1.663653999567031860e-01 -2.422402501106262207e-01 4.143930971622467041e-02 1.960745453834533691e-01 1.696988642215728760e-01 9.539083391427993774e-02 2.123858481645584106e-01 8.288366347551345825e-02 7.636364549398422241e-02 -7.250674813985824585e-02 2.847951054573059082e-01 -2.885597757995128632e-02 2.426536753773689270e-02 3.923064842820167542e-02 -8.305535651743412018e-03 -2.585262656211853027e-01
-3.437230587005615234e-01 5.968386679887771606e-02 4.207009077072143555e-02 -1.771174371242523193e-02 -1.281454563140869141e-01 -3.102043457329273224e-02 -3.811897933483123779e-01 7.406331598758697510e-02 2.736083269119262695e-01 1.168172061443328857e-01 2.406578697264194489e-02 -1.347541809082031250e-01 -2.454937994480133057e-02 -1.252348273992538452e-01 1.223832219839096069e-01 2.709934711456298828e-01 -2.564885653555393219e-02 -1.032887101173400879e-01 -1.779720485210418701e-01 -1.820096671581268311e-01 1.455760002136230469e-01 3.286496996879577637e-01 -2.174327336251735687e-02 7.441737689077854156e-04 2.771861255168914795e-01 -6.219904497265815735e-02 2.788487970829010010e-01 -1.065187156200408936e-01 -2.231811434030532837e-01 1.633191704750061035e-01 -1.091037467122077942e-01 1.791433244943618774e-01
-2.420148253440856934e-01 -2.551861666142940521e-02 5.574744194746017456e-02 -2.309053391218185425e-01 -1.705032438039779663e-01 1.185984015464782715e-01 9.388823807239532471e-02 8.804778754711151123e-02 1.005289033055305481e-01 2.820619940757751465e-01 -9.921658784151077271e-03 2.779581248760223389e-01 -1.373905455693602562e-03 -9.935393929481506348e-02 2.583110928535461426e-01 -1.897195726633071899e-01 1.985601633787155151e-01 -3.363637328147888184e-01 -9.161938726902008057e-02 2.318809181451797485e-01 1.770168393850326538e-01 2.560608983039855957e-01 6.123838201165199280e-02 -1.499319970607757568e-01 1.194850802421569824e-01 2.476987428963184357e-04 -1.937412023544311523e-01 1.378937512636184692e-01 7.403194904327392578e-02 1.176402121782302856e-01 3.229798376560211182e-01 1.127314418554306030e-01
-4.375725090503692627e-01 -1.298089921474456787e-01 -2.370342612266540527e-01 -4.333780705928802490e-02 1.138144284486770630e-01 3.191941231489181519e-02 1.932054311037063599e-01 -3.091914653778076172e-01 7.723612338304519653e-02 8.380534499883651733e-02 4.266588762402534485e-02 3.165086209774017334e-01 1.637117415666580200e-01 -1.093760952353477478e-01 2.708750367164611816e-01 -6.092178821563720703e-02 5.836481973528862000e-02 -1.957795470952987671e-01 -5.936643481254577637e-02 1.007749661803245544e-01 -2.354295700788497925e-01 2.983458042144775391e-01 2.765927910804748535e-01 -1.030016988515853882e-01 -4.888662323355674744e-02 -1.326637528836727142e-02 -8.817966282367706299e-02 1.247712373733520508e-01 1.493387296795845032e-02 -1.292380094528198242e-01 1.060962527990341187e-01 1.217475607991218567e-01
-4.205593466758728027e-01 3.877595439553260803e-02 -1.702242642641067505e-01 7.054360955953598022e-02 -1.328006982803344727e-01 -2.068188190460205078e-01 2.041287720203399658e-01 1.985565125942230225e-01 2.649048268795013428e-01 3.471521139144897461e-01 -2.765698730945587158e-02 -1.434600353240966797e-01 9.350871294736862183e-02 -1.947117149829864502e-01 6.633318215608596802e-02 7.590890675783157349e-02 -2.598033249378204346e-01 -2.654071152210235596e-01 1.009532213211059570e-01 9.919425100088119507e-02 1.745467931032180786e-01 3.015476763248443604e-01 5.041238665580749512e-02 9.405907988548278809e-02 -1.484078466892242432e-01 -7.046721130609512329e-02 9.507004916667938232e-02 -6.315650790929794312e-02 1.260517165064811707e-02 4.278571903705596924e-02 7.511326670646667480e-02 -1.972601115703582764e-01
-3.671877384185791016e-01 1.743573546409606934e-01 -1.641068011522293091e-01 5.639314651489257812e-02 1.465121842920780182e-02 1.814842671155929565e-01 4.592579603195190430e-02 -1.043954789638519287e-01 7.877116650342941284e-02 8.350224792957305908e-02 -1.261584758758544922e-01 1.581732369959354401e-02 -2.050641775131225586e-01 -1.669132113456726074e-01 1.877178549766540527e-01 9.080794407054781914e-04 1.120830979198217392e-02 -1.563118845224380493e-01 1.287824660539627075e-02 -2.583287060260772705e-01 -7.332573086023330688e-02 2.251450419425964355e-01 -1.803028434514999390e-01 3.947861194610595703e-01 1.147747337818145752e-01 4.049923717975616455e-01 1.562928259372711182e-01 -1.472118031233549118e-02 -3.828740864992141724e-02 2.133593559265136719e-01 1.907206028699874878e-01 5.403200536966323853e-02
-3.410528600215911865e-01 1.383566763252019882e-02 1.096611693501472473e-01 -1.614562422037124634e-01 6.392925977706909180e-02 -7.561716437339782715e-02 -2.341097593307495117e-01 -1.874010078608989716e-02 1.783982068300247192e-01 2.351057827472686768e-01 -5.230917409062385559e-02 -8.825840055942535400e-02 2.402354180812835693e-01 -1.500820219516754150e-01 1.625600159168243408e-01 2.127499431371688843e-01 -1.467780582606792450e-02 -1.024220213294029236e-01 1.058069020509719849e-01 2.075894027948379517e-01 2.347620427608489990e-01 2.655093073844909668e-01 -3.208136856555938721e-01 1.357827037572860718e-01 1.122010722756385803e-01 4.689405485987663269e-02 -1.641335636377334595e-01 -4.273264110088348389e-02 -3.823198080062866211e-01 6.960730534046888351e-03 1.688492894172668457e-01 2.529644407331943512e-02
-4.599260985851287842e-01 -4.057321324944496155e-02 1.173657849431037903e-01 -7.963620871305465698e-02 6.289386004209518433e-02 -1.540637202560901642e-02 -2.867829240858554840e-02 4.957196861505508423e-02 1.266608834266662598e-01 2.655227780342102051e-01 3.019798099994659424e-01 -1.847651302814483643e-01 1.449016183614730835e-01 -2.792278826236724854e-01 3.378375247120857239e-02 1.384476274251937866e-01 3.332081064581871033e-02 -7.676658779382705688e-02 -1.652922928333282471e-01 1.579591780900955200e-01 3.541631996631622314e-01 2.006018161773681641e-01 2.591428458690643311e-01 -9.124304354190826416e-02 1.341251879930496216e-01 -2.481730282306671143e-02 8.843284100294113159e-02 -7.190007716417312622e-02 -6.564172916114330292e-03 4.785923659801483154e-02 -2.527547478675842285e-01 1.727432161569595337e-01
-1.389466822147369385e-01 4.744637757539749146e-02 -2.364652305841445923e-01 1.482800394296646118e-01 5.562975257635116577e-02 -2.529487572610378265e-02 -9.404642507433891296e-03 -5.495407432317733765e-02 3.046492934226989746e-01 -1.204262375831604004e-01 -9.652663022279739380e-02 1.164617761969566345e-01 -2.663170099258422852e-01 -2.941631078720092773e-01 2.791414260864257812e-01 1.198778599500656128e-01 3.549536466598510742e-01 -1.737035363912582397e-01 -6.574781984090805054e-02 3.831251561641693115e-01 1.572261452674865723e-01 1.315274089574813843e-01 -8.975309878587722778e-02 1.048166379332542419e-01 7.156897336244583130e-02 -2.651932835578918457e-01 -1.085483357310295105e-01 -4.763469472527503967e-02 -1.154793798923492432e-01 4.601874947547912598e-02 1.929038614034652710e-01 5.704788118600845337e-02
-1.874808818101882935e-01 -5.927306786179542542e-02 -1.405856907367706299e-01 -9.075290523469448090e-03 8.572459965944290161e-02 9.920048713684082031e-02 -1.903963275253772736e-02 -1.604755036532878876e-02 1.891230940818786621e-01 2.749164104461669922e-01 -1.605102121829986572e-01 -9.996837936341762543e-03 -2.725421786308288574e-01 -3.011878728866577148e-01 2.131019234657287598e-01 1.143620610237121582e-01 -2.112418711185455322e-01 -9.574373066425323486e-02 -3.090418279170989990e-01 1.093662455677986145e-01 7.911695539951324463e-02 2.542010843753814697e-01 1.511003077030181885e-02 8.223039656877517700e-02 2.822631597518920898e-01 -3.327704071998596191e-01 -1.462878137826919556e-01 -1.412284672260284424e-01 -9.666320681571960449e-02 2.395686060190200806e-01 1.130119636654853821e-01 -1.122431904077529907e-01
-3.120785057544708252e-01 1.433636248111724854e-01 -3.204706311225891113e-02 -2.533820271492004395e-01 -1.390302479267120361e-01 -1.528213024139404297e-01 5.963769555091857910e-02 8.592723309993743896e-02 4.934302717447280884e-02 1.979679614305496216e-01 -5.836638808250427246e-02 6.104999780654907227e-02 -1.046481579542160034e-01 1.185657605528831482e-01 -1.005098596215248108e-01 1.104655936360359192e-01 1.359451413154602051e-01 5.233515053987503052e-02 -3.967272341251373291e-01 -8.356091380119323730e-02 1.197437793016433716e-01 2.150858342647552490e-01 -3.052669465541839600e-01 2.743799984455108643e-01 1.386231780052185059e-01 2.279303818941116333e-01 1.469663679599761963e-01 5.750069394707679749e-02 5.737289786338806152e-02 1.280457526445388794e-01 3.100099861621856689e-01 2.014730274677276611e-01
-4.379366040229797363e-01 2.094231843948364258e-01 6.986048817634582520e-02 -1.222484335303306580e-01 -1.827446520328521729e-01 2.795149087905883789e-01 1.460944861173629761e-01 -1.453180015087127686e-01 2.058864384889602661e-01 -5.691425502300262451e-02 9.260427206754684448e-02 4.138403385877609253e-02 1.017304062843322754e-01 -2.044948190450668335e-01 1.078216060996055603e-01 -3.955055773258209229e-02 -7.404345273971557617e-02 -5.033750087022781372e-03 -3.939913958311080933e-02 -2.282581031322479248e-01 1.360902488231658936e-01 1.769531369209289551e-01 -7.729679346084594727e-02 -4.131896793842315674e-02 -1.437948495149612427e-01 2.687127590179443359e-01 3.256295323371887207e-01 -2.562654316425323486e-01 -5.883883684873580933e-02 9.174188226461410522e-02 2.751994431018829346e-01 1.973297819495201111e-02
-1.272813677787780762e-01 -3.000809252262115479e-02 -2.344250679016113281e-01 -1.959919743239879608e-02 -1.334481686353683472e-01 1.790387555956840515e-02 -8.274438790977001190e-03 -7.924214750528335571e-02 1.583295017480850220e-01 5.866746231913566589e-02 1.923095583915710449e-01 3.257473111152648926e-01 2.928778715431690216e-02 -2.679278254508972168e-01 2.159583121538162231e-01 1.173406615853309631e-01 8.227524161338806152e-02 1.659034378826618195e-02 2.343437373638153076e-01 2.450497597455978394e-01 -1.023564040660858154e-01 5.190339684486389160e-01 1.145276706665754318e-02 6.265301257371902466e-02 3.170828148722648621e-02 -7.165682315826416016e-02 3.126786351203918457e-01 8.173299580812454224e-02 1.891155540943145752e-01 4.223300516605377197e-02 1.750484406948089600e-01 -1.170877367258071899e-01
-2.445504814386367798e-01 -1.730692386627197266e-01 -4.238971173763275146e-01 9.180961549282073975e-02 1.169014051556587219e-01 -1.277257353067398071e-01 -2.183220721781253815e-02 2.709490358829498291e-01 3.237437009811401367e-01 3.088204860687255859e-01 -1.578482985496520996e-01 8.469469845294952393e-02 -5.072940886020660400e-02 -3.604522943496704102e-01 2.476985901594161987e-01 1.525069326162338257e-01 1.447181962430477142e-02 -1.334667354822158813e-01 6.503549218177795410e-02 1.124914810061454773e-01 1.997976005077362061e-01 9.837545454502105713e-02 -1.050773784518241882e-01 1.295199245214462280e-01 -4.303842410445213318e-02 1.742371767759323120e-01 -1.171464566141366959e-02 3.009331179782748222e-03 8.509398251771926880e-02 -3.939468413591384888e-02 3.433504607528448105e-03 -1.240595653653144836e-01
-4.352333545684814453e-01 6.515448540449142456e-02 1.617942005395889282e-01 -2.049511224031448364e-01 6.548065692186355591e-02 -1.286957263946533203e-01 1.460836678743362427e-01 -1.060248911380767822e-01 2.515358328819274902e-01 8.021435886621475220e-02 -1.907403469085693359e-01 3.124191761016845703e-01 1.389156728982925415e-01 -1.791406124830245972e-01 -1.638001389801502228e-02 3.206283748149871826e-01 3.200217708945274353e-02 -2.108433395624160767e-01 -1.899195015430450439e-01 -1.918967254459857941e-02 1.298992633819580078e-01 1.283478289842605591e-01 1.081382632255554199e-01 -6.640684604644775391e-02 1.335339546203613281e-01 -2.196035832166671753e-01 -9.786053001880645752e-02 -2.210811376571655273e-01 -9.709214419126510620e-02 1.092293933033943176e-01 -1.374587714672088623e-01 1.744404882192611694e-01
-5.961171984672546387e-01 1.660901159048080444e-01 -3.793464228510856628e-02 -5.704604089260101318e-02 -2.356674708425998688e-02 1.329557001590728760e-01 -1.826632022857666016e-01 -1.293623745441436768e-01 3.132805228233337402e-01 2.190010696649551392e-01 3.131797909736633301e-01 8.590587228536605835e-02 -1.865428984165191650e-01 -1.486856639385223389e-01 -7.610542327165603638e-02 2.633063122630119324e-02 -2.669204957783222198e-02 -1.103789657354354858e-01 -1.222460791468620300e-01 7.269790768623352051e-02 -3.932930901646614075e-02 1.286301761865615845e-01 2.068928331136703491e-01 7.886191457509994507e-02 3.388326615095138550e-02 4.145349934697151184e-02 2.506590485572814941e-01 5.373790487647056580e-02 1.290430575609207153e-01 -1.577409356832504272e-01 -6.840699166059494019e-02 1.184651702642440796e-01
-6.418525427579879761e-02 2.139239944517612457e-02 -9.749112278223037720e-02 -2.076631784439086914e-01 -1.217081118375062943e-02 -7.959559559822082520e-02 3.323090672492980957e-01 2.703492902219295502e-02 1.898295730352401733e-01 2.484278986230492592e-03 -5.332073569297790527e-02 1.139037683606147766e-01 2.031715363264083862e-01 -1.988461613655090332e-01 1.555930171161890030e-02 -1.982412114739418030e-02 1.700493693351745605e-01 1.557609140872955322e-01 -1.640964895486831665e-01 -1.645140796899795532e-01 1.794202625751495361e-01 5.492989420890808105e-01 -1.445911973714828491e-01 -1.152501534670591354e-02 6.494667381048202515e-02 2.914149463176727295e-01 2.163033783435821533e-01 -1.298350375145673752e-02 1.058837212622165680e-02 1.428535431623458862e-01 2.652415335178375244e-01 -5.232758447527885437e-02
-4.183674454689025879e-01 -3.575326129794120789e-02 7.636658847332000732e-02 -2.195697575807571411e-01 4.022553563117980957e-02 -1.406586468219757080e-01 2.335226722061634064e-02 7.200233638286590576e-02 2.166200429201126099e-01 1.833053082227706909e-01 2.266881912946701050e-01 -9.101808071136474609e-02 9.225726127624511719e-02 -3.414353728294372559e-01 -4.477800335735082626e-03 2.040772289037704468e-01 -8.543369174003601074e-02 1.223823353648185730e-01 -1.372723281383514404e-01 2.308508902788162231e-01 2.472147047519683838e-01 1.886096298694610596e-01 1.863398551940917969e-01 -3.322260677814483643e-01 7.876738905906677246e-02 -4.040449485182762146e-02 3.219639882445335388e-02 -1.772003434598445892e-02 1.011279672384262085e-01 1.541511267423629761e-01 -9.755980968475341797e-02 2.160291969776153564e-01
-2.829362452030181885e-01 3.963427618145942688e-02 -1.540201753377914429e-01 1.420919448137283325e-01 -5.203194171190261841e-02 2.245468497276306152e-01 -8.190246671438217163e-02 2.698224186897277832e-01 1.771466881036758423e-01 2.191589027643203735e-02 1.875377148389816284e-01 2.404348552227020264e-01 1.054079160094261169e-01 -1.452746689319610596e-01 -7.294210791587829590e-02 2.031992822885513306e-01 1.961961016058921814e-02 -2.926985174417495728e-02 -7.473480701446533203e-02 -5.777689442038536072e-02 -1.810300648212432861e-01 3.906178772449493408e-01 -1.314422935247421265e-01 5.501495301723480225e-02 4.348917007446289062e-01 1.141414120793342590e-01 2.391603440046310425e-01 1.062392592430114746e-01 -1.828371733427047729e-01 6.832663714885711670e-02 7.129376381635665894e-02 9.224517643451690674e-02
-2.646136581897735596e-01 -7.730465382337570190e-02 7.396576553583145142e-02 2.501713037490844727e-01 1.463597714900970459e-01 6.386175751686096191e-02 2.037442848086357117e-02 -2.203242629766464233e-01 -1.499448865652084351e-01 -1.103010699152946472e-01 -7.164498325437307358e-03 1.914817690849304199e-01 8.344931900501251221e-02 -3.390194475650787354e-01 8.283020555973052979e-02 -9.196334518492221832e-03 1.054696962237358093e-01 -2.809859514236450195e-01 -2.342212945222854614e-02 2.996814996004104614e-02 1.668245792388916016e-01 3.613431155681610107e-01 -1.539855599403381348e-01 1.270551681518554688e-01 -1.257474720478057861e-01 1.788424402475357056e-01 1.022528186440467834e-01 -8.429163694381713867e-02 7.524000108242034912e-02 3.865568637847900391e-01 2.653699517250061035e-01 2.521974220871925354e-02
-3.446653485298156738e-01 -2.267140299081802368e-01 2.675398811697959900e-02 -2.439271360635757446e-01 -7.001110911369323730e-02 -2.608408220112323761e-02 -6.962577998638153076e-02 1.545437872409820557e-01 1.250530779361724854e-01 1.686739027500152588e-01 4.315131902694702148e-01 2.498636022210121155e-02 7.392818480730056763e-02 7.089827209711074829e-02 3.153653442859649658e-01 -2.260174006223678589e-01 1.104953885078430176e-01 1.183400303125381470e-02 -1.049098372459411621e-01 1.815148442983627319e-01 2.633732976391911507e-03 2.319901883602142334e-01 8.856806159019470215e-02 2.195353209972381592e-01 5.645117163658142090e-02 -4.147695004940032959e-02 7.748103886842727661e-02 -2.630400955677032471e-01 -6.788488477468490601e-03 5.232852324843406677e-02 2.222197949886322021e-01 2.118789553642272949e-01
-4.030051529407501221e-01 8.103592693805694580e-02 -3.868791460990905762e-01 3.590422496199607849e-02 4.277744889259338379e-02 1.970716863870620728e-01 -2.100520282983779907e-01 2.403599321842193604e-01 3.119380213320255280e-02 -1.973254382610321045e-01 8.738248050212860107e-02 2.391549944877624512e-01 3.685960778966546059e-03 -2.058612704277038574e-01 1.614232361316680908e-01 1.275478601455688477e-01 1.851752027869224548e-02 1.171580180525779724e-01 -2.493679225444793701e-01 -5.820631608366966248e-02 -1.278048455715179443e-01 2.481758296489715576e-01 -1.796052232384681702e-02 2.400610595941543579e-01 2.578238546848297119e-01 7.422893494367599487e-02 1.538064479827880859e-01 9.286461025476455688e-02 -1.918890140950679779e-02 1.425966024398803711e-01 -8.615595102310180664e-02 -1.127415895462036133e-02
-4.008488059043884277e-01 -7.641268521547317505e-02 3.033443121239542961e-03 -3.585025072097778320e-01 3.772098571062088013e-02 -1.656690239906311035e-01 -8.745973557233810425e-02 -2.038901904597878456e-03 1.617750972509384155e-01 1.811302602291107178e-01 1.064444184303283691e-01 1.216414794325828552e-01 -1.032108068466186523e-01 -3.561079502105712891e-01 6.319402903318405151e-02 -2.394729703664779663e-01 2.478798292577266693e-02 9.599877893924713135e-02 1.514251977205276489e-01 1.734426617622375488e-01 7.731545716524124146e-02 1.801183074712753296e-02 -8.889178745448589325e-03 -1.435138005763292313e-02 3.181227743625640869e-01 1.917873471975326538e-01 -5.432742089033126831e-02 9.315776405856013298e-04 -7.168481498956680298e-02 3.846479952335357666e-01 -1.373712569475173950e-01 4.672692716121673584e-02
-3.853537142276763916e-01 1.230904087424278259e-02 2.456965297460556030e-01 -1.650184988975524902e-01 2.785045802593231201e-01 -4.955150559544563293e-02 -1.207239106297492981e-01 -2.535695135593414307e-01 1.869269013404846191e-01 -3.341915085911750793e-02 -1.836158335208892822e-01 8.382973819971084595e-02 8.424139022827148438e-02 -9.679496288299560547e-02 8.495071530342102051e-02 2.286320328712463379e-01 -1.016648337244987488e-01 -3.191876411437988281e-01 -2.354846745729446411e-01 6.809511780738830566e-02 1.872011423110961914e-01 2.945185899734497070e-01 3.074971400201320648e-02 1.452445834875106812e-01 2.356469184160232544e-01 1.358497049659490585e-02 -6.826694123446941376e-03 -9.019357711076736450e-02 -1.663120836019515991e-01 -1.182665973901748657e-01 3.259259462356567383e-02 1.713694483041763306e-01
-4.056864976882934570e-01 6.708093732595443726e-02 -9.445121139287948608e-02 1.693850159645080566e-01 -6.191716715693473816e-02 1.350336074829101562e-01 -2.140588015317916870e-01 -8.764012157917022705e-02 7.203885167837142944e-02 -2.574886083602905273e-01 1.664689034223556519e-01 2.650829553604125977e-01 -8.936347812414169312e-02 6.174602080136537552e-03 -2.232318371534347534e-01 1.776203215122222900e-01 1.026168689131736755e-01 -5.095223337411880493e-02 -1.255936175584793091e-02 -1.828160136938095093e-02 -9.869948774576187134e-02 3.827025592327117920e-01 1.663520336151123047e-01 6.289192289113998413e-02 1.804489344358444214e-01 2.870554337278008461e-03 1.610588878393173218e-01 4.618064314126968384e-02 -9.370291978120803833e-02 2.574158906936645508e-01 3.487387895584106445e-01 1.030825357884168625e-02
-2.491428256034851074e-01 -1.144876256585121155e-01 -2.752326130867004395e-01 -4.038279503583908081e-02 -8.589380979537963867e-02 -1.524838805198669434e-01 5.329106003046035767e-03 -2.831057310104370117e-01 9.094843268394470215e-02 3.175107836723327637e-01 1.515054404735565186e-01 2.320592552423477173e-01 -1.079577505588531494e-01 7.948394119739532471e-02 1.465775817632675171e-01 1.703622490167617798e-01 9.372816979885101318e-02 -8.270697295665740967e-02 -4.338943213224411011e-02 1.532480418682098389e-01 1.702193766832351685e-01 3.017251193523406982e-01 1.814335733652114868e-01 2.296537011861801147e-01 1.775647252798080444e-01 3.245224356651306152e-01 -2.226686291396617889e-02 2.172493040561676025e-01 1.338816434144973755e-01 7.615490257740020752e-02 1.522647589445114136e-01 -6.441577523946762085e-02
-4.615788757801055908e-01 1.654992252588272095e-01 -7.945199310779571533e-02 1.036818102002143860e-01 4.617327079176902771e-02 -6.711746752262115479e-02 8.257394284009933472e-02 -6.727296113967895508e-02 8.071244694292545319e-03 -1.541305482387542725e-01 5.052492022514343262e-02 -3.843576833605766296e-02 2.937655746936798096e-01 -7.595915347337722778e-02 -3.726491332054138184e-02 1.533441543579101562e-01 3.197593092918395996e-01 -1.572814285755157471e-01 -1.614186465740203857e-01 3.253951072692871094e-01 2.847127318382263184e-01 1.790033429861068726e-01 1.145540326833724976e-01 -3.292744513601064682e-04 2.306464761495590210e-01 7.680651545524597168e-02 1.721782535314559937e-01 3.859329735860228539e-03 -1.900357007980346680e-01 1.239349767565727234e-01 -1.429452151060104370e-01 1.840577274560928345e-01
-2.821706235408782959e-01 1.407911330461502075e-01 -3.713553845882415771e-01 -8.638654649257659912e-02 -1.227305606007575989e-01 7.301951199769973755e-02 -1.348646910628303885e-04 2.059824615716934204e-01 4.486982524394989014e-01 9.266595542430877686e-02 -7.953592389822006226e-02 2.572706043720245361e-01 -4.502872377634048462e-02 -1.287409365177154541e-01 1.977593451738357544e-01 1.141841709613800049e-02 -1.236095651984214783e-01 6.248229648917913437e-03 -4.449949413537979126e-02 -1.197442132979631424e-02 9.626709669828414917e-02 1.098760813474655151e-01 2.100074589252471924e-01 1.745596379041671753e-01 3.209716081619262695e-01 6.556757539510726929e-02 1.614065617322921753e-01 3.005592525005340576e-02 1.450306177139282227e-01 2.635830640792846680e-01 8.590207993984222412e-02 -8.106678724288940430e-02
1.214366033673286438e-02 6.089990213513374329e-02 -1.246853247284889221e-01 6.903707981109619141e-02 -6.670421361923217773e-02 9.614021517336368561e-03 -5.110543221235275269e-02 -3.844610881060361862e-03 4.157741665840148926e-01 -9.101512283086776733e-02 8.118750154972076416e-02 2.331629842519760132e-01 -2.604959011077880859e-01 -2.653397619724273682e-01 8.189933747053146362e-02 3.260654211044311523e-02 2.700074017047882080e-01 5.879845842719078064e-02 -9.925431013107299805e-02 4.032992720603942871e-01 1.057544201612472534e-01 2.977516651153564453e-01 4.244805499911308289e-02 7.161684334278106689e-02 1.046562790870666504e-01 -3.689000383019447327e-02 -1.652924716472625732e-01 -1.779561191797256470e-01 1.370776742696762085e-01 1.666963547468185425e-01 2.522613704204559326e-01 2.082526832818984985e-01
-2.650402784347534180e-01 7.017507217824459076e-03 -7.778334617614746094e-02 -3.424999713897705078e-01 2.226374149322509766e-01 -1.332020461559295654e-01 -1.322697997093200684e-01 1.276937276124954224e-01 1.975298970937728882e-01 2.022718340158462524e-01 2.218353897333145142e-01 1.532200872898101807e-01 8.154127746820449829e-02 -8.870688080787658691e-02 -5.772512406110763550e-02 -4.744578897953033447e-02 2.331868112087249756e-01 -1.252765804529190063e-01 -1.025993898510932922e-01 -8.877256512641906738e-02 1.859877705574035645e-01 4.946186020970344543e-02 2.425065189599990845e-01 4.110864177346229553e-02 2.456085234880447388e-01 9.562525153160095215e-02 -9.005270898342132568e-02 5.126476287841796875e-02 -1.820510327816009521e-01 2.635363936424255371e-01 -9.304570406675338745e-02 3.937569558620452881e-01
-4.963714480400085449e-01 1.957065612077713013e-01 7.803080230951309204e-02 -6.999926269054412842e-02 2.086649835109710693e-02 -1.182757914066314697e-01 -1.136080548167228699e-02 -2.086087502539157867e-02 2.106267660856246948e-01 1.228808015584945679e-01 1.580637395381927490e-01 -1.724115908145904541e-01 2.686631493270397186e-02 -3.465507626533508301e-01 -2.138587273657321930e-02 1.062238588929176331e-01 6.897180806845426559e-03 -5.858509242534637451e-02 -1.178890913724899292e-01 2.441769093275070190e-01 2.360029220581054688e-01 1.769488155841827393e-01 2.694500684738159180e-01 -5.586067959666252136e-02 2.268542647361755371e-01 -1.909429766237735748e-02 1.404132544994354248e-01 -1.104055270552635193e-01 -7.205644994974136353e-02 8.953098952770233154e-02 -2.968675196170806885e-01 1.334185451269149780e-01
-1.370148956775665283e-01 -6.903025787323713303e-03 -8.188493549823760986e-02 -1.245975047349929810e-01 -9.716947376728057861e-02 -7.922875881195068359e-02 -1.098165586590766907e-01 -9.259781241416931152e-02 1.290770471096038818e-01 3.471933901309967041e-01 1.725053638219833374e-01 2.970163524150848389e-01 -2.481852173805236816e-01 1.300367433577775955e-02 3.615064918994903564e-01 -6.262655952014029026e-04 3.423636406660079956e-02 -8.153295516967773438e-02 1.046009361743927002e-01 2.542994171380996704e-02 1.549549102783203125e-01 2.782802283763885498e-01 2.066496163606643677e-01 2.399686127901077271e-01 1.143107265233993530e-01 -1.268975883722305298e-01 6.687983870506286621e-02 1.842449009418487549e-01 2.384585887193679810e-01 2.712817192077636719e-01 2.019151747226715088e-01 -1.224762499332427979e-01
-3.568560779094696045e-01 -1.571353711187839508e-02 -9.439852833747863770e-02 -1.122456118464469910e-01 -1.933636963367462158e-01 -6.033776700496673584e-02 -2.740596532821655273e-01 1.474081724882125854e-01 2.685817480087280273e-01 3.156351670622825623e-02 3.664525747299194336e-01 1.629483252763748169e-01 -1.753460243344306946e-02 2.407593093812465668e-02 3.405575752258300781e-01 -6.429996341466903687e-02 6.024488434195518494e-02 5.167710408568382263e-02 -2.419788241386413574e-01 4.018030688166618347e-02 1.160894036293029785e-01 1.830355376005172729e-01 1.073432341217994690e-01 1.634455770254135132e-01 -4.134010523557662964e-02 7.180996984243392944e-02 1.339748799800872803e-01 -3.405950218439102173e-02 -2.229298464953899384e-02 -8.070030063390731812e-02 1.773295849561691284e-01 3.767510354518890381e-01
-3.229095041751861572e-01 1.836814433336257935e-01 -2.446851283311843872e-01 3.048900887370109558e-02 2.626343071460723877e-01 9.868859499692916870e-02 1.101573184132575989e-01 2.729308418929576874e-02 1.288177073001861572e-01 -2.285324484109878540e-01 6.635009497404098511e-02 2.722341120243072510e-01 1.222658976912498474e-01 -1.089014206081628799e-02 2.479308284819126129e-02 1.143206935375928879e-02 3.623025417327880859e-01 -1.398857682943344116e-01 1.010978743433952332e-01 -1.091929078102111816e-01 8.093068748712539673e-02 1.232529133558273315e-01 -2.363447844982147217e-01 -1.160547807812690735e-01 1.883246451616287231e-01 2.191279679536819458e-01 -3.766838833689689636e-02 -2.207664102315902710e-01 -9.476115554571151733e-02 2.675897479057312012e-01 2.357491701841354370e-01 1.122566238045692444e-01
-5.031208992004394531e-01 -5.418980494141578674e-02 -1.663982719182968140e-01 1.410234272480010986e-01 8.560355752706527710e-02 -7.656279951333999634e-02 -1.905143260955810547e-01 2.848333716392517090e-01 1.040659546852111816e-01 1.585012078285217285e-01 -1.132295131683349609e-01 6.987702101469039917e-02 -1.356125921010971069e-01 -1.348430812358856201e-01 1.055913418531417847e-01 -2.862871438264846802e-02 -1.028047651052474976e-01 -3.618054091930389404e-01 -1.752553284168243408e-01 -5.555069074034690857e-02 3.210601508617401123e-01 1.106514707207679749e-01 8.241062611341476440e-02 2.157006412744522095e-01 9.594335407018661499e-02 2.261447757482528687e-01 -4.659476503729820251e-02 -1.191906034946441650e-01 -9.057681262493133545e-02 -2.341444604098796844e-02 -1.720219701528549194e-01 -6.753274053335189819e-02
-3.604733645915985107e-01 2.415367364883422852e-01 2.192779034376144409e-01 -2.197685241699218750e-01 2.333109453320503235e-02 -1.891640126705169678e-01 1.091016754508018494e-01 1.352098137140274048e-01 3.201330825686454773e-02 2.274435572326183319e-02 1.380402594804763794e-01 9.602810442447662354e-02 1.087210327386856079e-01 -1.041761785745620728e-01 1.030331701040267944e-01 2.744410932064056396e-01 1.686443686485290527e-01 1.494953185319900513e-01 -1.544792205095291138e-01 8.790696412324905396e-02 -1.525970548391342163e-01 2.447486370801925659e-01 -1.546684801578521729e-01 2.853490114212036133e-01 3.602728247642517090e-01 2.711626514792442322e-02 1.223770976066589355e-01 -1.084053367376327515e-01 6.569723784923553467e-02 1.365135610103607178e-01 2.116223424673080444e-01 1.203704103827476501e-01
-3.144100010395050049e-01 2.000900208950042725e-01 -5.990576744079589844e-02 8.190747350454330444e-02 -7.276647537946701050e-02 2.340552210807800293e-02 2.562130987644195557e-01 -9.887265041470527649e-03 2.571151852607727051e-01 -2.124119400978088379e-01 -1.113991662859916687e-01 3.932994976639747620e-02 1.637516468763351440e-01 -2.004714012145996094e-01 1.787693053483963013e-01 1.745591908693313599e-01 -1.549483370035886765e-02 -2.927456237375736237e-02 2.957206219434738159e-02 -7.235665619373321533e-02 1.777170151472091675e-01 2.385790199041366577e-01 1.185667440295219421e-01 2.481600344181060791e-01 2.870562374591827393e-01 -1.073046326637268066e-01 3.395870327949523926e-01 -3.170542046427726746e-02 1.232219487428665161e-01 -6.725408881902694702e-02 1.250060796737670898e-01 3.281548023223876953e-01
-2.069840580224990845e-01 2.977518439292907715e-01 -4.537443220615386963e-01 -2.152079492807388306e-01 6.374606490135192871e-02 -2.520446181297302246e-01 -6.965171545743942261e-02 -1.612053662538528442e-01 2.591549456119537354e-01 1.604466587305068970e-01 1.533604860305786133e-01 -2.915228344500064850e-02 -3.953402861952781677e-02 -1.435407437384128571e-02 7.579310238361358643e-02 -2.282219380140304565e-02 1.498890966176986694e-01 -7.197241764515638351e-03 -3.250485286116600037e-02 1.497680395841598511e-01 1.270435750484466553e-01 4.308576285839080811e-01 8.715572208166122437e-02 3.299669548869132996e-02 8.018735796213150024e-02 4.717750102281570435e-02 -2.044228315353393555e-01 -2.245332598686218262e-01 -1.023507118225097656e-01 5.854612588882446289e-02 -1.390845328569412231e-01 -4.461127519607543945e-02
-3.699437677860260010e-01 1.114986762404441833e-01 -1.603865623474121094e-01 -1.248795911669731140e-01 -2.525604665279388428e-01 -2.087616920471191406e-02 5.405882745981216431e-02 -3.431281819939613342e-02 -4.798977077007293701e-02 2.321560978889465332e-01 -9.884853661060333252e-02 2.855013012886047363e-01 2.125133126974105835e-01 -1.680550724267959595e-01 3.554992079734802246e-01 1.007924154400825500e-01 3.141465485095977783e-01 4.648930951952934265e-02 -1.074957549571990967e-01 3.714098036289215088e-02 8.563221991062164307e-02 2.640308141708374023e-01 -5.415730178356170654e-02 -3.724601864814758301e-02 -1.113517433404922485e-01 6.919587403535842896e-02 -4.605280607938766479e-02 -8.389776200056076050e-02 3.897110521793365479e-01 3.086161985993385315e-02 -2.059431374073028564e-02 -9.431953728199005127e-02
-3.296502530574798584e-01 2.449305169284343719e-02 -1.302871257066726685e-01 -2.677112072706222534e-02 -6.918833404779434204e-02 -4.218137264251708984e-02 -1.035416615195572376e-03 8.809583634138107300e-02 2.362497597932815552e-01 -6.243172660470008850e-02 -2.750108717009425163e-03 -1.460837870836257935e-01 2.229245156049728394e-01 -3.964891731739044189e-01 4.219859838485717773e-02 -4.512006044387817383e-02 7.867260277271270752e-02 2.424864619970321655e-01 4.425977542996406555e-02 2.493109740316867828e-02 1.536815706640481949e-02 3.761066198348999023e-01 -4.525686055421829224e-02 8.740060776472091675e-02 -2.750858068466186523e-01 2.344589382410049438e-01 1.649364531040191650e-01 -1.250870376825332642e-01 1.054692417383193970e-01 2.912930250167846680e-01 2.761717140674591064e-01 -4.740001633763313293e-02
-4.258140921592712402e-01 -1.266860496252775192e-02 -8.165138959884643555e-02 2.351608276367187500e-01 -6.424382328987121582e-02 -3.404627740383148193e-01 -1.104564964771270752e-01 9.112133085727691650e-02 2.475883513689041138e-01 6.645807623863220215e-02 2.848346531391143799e-02 -5.769517272710800171e-02 1.746383160352706909e-01 -8.087207376956939697e-02 1.974326521158218384e-01 2.682493031024932861e-01 -1.393333673477172852e-01 -1.696834713220596313e-01 -1.013789549469947815e-01 -6.076697632670402527e-02 1.234994083642959595e-01 2.757316231727600098e-01 1.686072349548339844e-01 2.766981124877929688e-01 2.365485876798629761e-01 -1.869559586048126221e-01 6.508656591176986694e-02 -1.734905093908309937e-01 8.799343369901180267e-03 4.855273291468620300e-02 -6.444486230611801147e-02 -8.887016773223876953e-02
-4.149324595928192139e-01 3.562672436237335205e-01 6.927794963121414185e-02 -1.753020286560058594e-02 7.546067703515291214e-03 1.151094138622283936e-01 4.321574419736862183e-02 -6.191200017929077148e-02 1.823771893978118896e-01 -1.738392710685729980e-01 1.740507781505584717e-02 -8.350655436515808105e-02 -5.127746984362602234e-02 -2.007053494453430176e-01 1.804983466863632202e-01 7.359855622053146362e-02 -2.313815802335739136e-01 -1.197215095162391663e-01 2.455887645483016968e-01 7.368510961532592773e-02 3.415371477603912354e-01 2.588264048099517822e-01 -2.163456827402114868e-01 -2.052070051431655884e-01 1.264339536428451538e-01 5.820772796869277954e-02 6.737542152404785156e-02 -3.712607920169830322e-02 -4.156004264950752258e-02 1.955405026674270630e-01 2.052604705095291138e-01 1.075598448514938354e-01
-3.621372580528259277e-01 5.752864480018615723e-02 -1.199697107076644897e-01 9.507001936435699463e-02 1.183670759201049805e-01 1.524589210748672485e-01 6.669541448354721069e-02 3.150150552392005920e-02 6.723727285861968994e-02 -2.797600924968719482e-01 5.041446536779403687e-02 -4.259718582034111023e-02 -8.167398720979690552e-02 -3.211500942707061768e-01 3.884924352169036865e-01 2.345530390739440918e-01 -1.456894446164369583e-02 -1.422684788703918457e-01 1.075617223978042603e-01 3.834164701402187347e-03 2.022347450256347656e-01 1.454620212316513062e-01 -5.995427817106246948e-02 -1.704824268817901611e-01 2.261356711387634277e-01 1.664230972528457642e-01 -1.649847775697708130e-01 2.200090289115905762e-01 7.070248946547508240e-03 1.659679859876632690e-01 2.604509294033050537e-01 1.410213857889175415e-01
-1.964425444602966309e-01 -1.848116889595985413e-02 -2.058784365653991699e-01 -6.437647342681884766e-02 9.346152842044830322e-02 -1.511266529560089111e-01 -1.137877926230430603e-01 1.255523562431335449e-01 3.759374916553497314e-01 1.020706892013549805e-01 2.038980275392532349e-01 1.124740466475486755e-01 -2.135160565376281738e-01 3.832160681486129761e-02 1.657336056232452393e-01 -2.324107661843299866e-02 -9.030995517969131470e-02 2.489187195897102356e-02 -5.215451493859291077e-02 2.623099684715270996e-01 5.018637329339981079e-02 2.707036435604095459e-01 8.869303390383720398e-03 2.006402909755706787e-01 1.540735214948654175e-01 1.919272541999816895e-01 2.688006162643432617e-01 1.408759057521820068e-01 2.603162527084350586e-01 3.218120336532592773e-01 2.141995728015899658e-01 -8.303917199373245239e-02
-3.292567729949951172e-01 3.560716286301612854e-02 1.511435806751251221e-01 -9.484563022851943970e-02 1.741671562194824219e-01 5.072085559368133545e-02 6.674038618803024292e-02 1.114995107054710388e-01 4.010741412639617920e-01 -6.128345057368278503e-02 -7.471244037151336670e-02 -6.630548276007175446e-03 -1.345146540552377701e-02 -1.772794723510742188e-01 -2.780923619866371155e-02 3.349619917571544647e-03 -3.951121494174003601e-02 -7.984256744384765625e-02 -9.873095154762268066e-02 4.724867343902587891e-01 7.084599137306213379e-02 3.185857832431793213e-01 -2.766057290136814117e-02 2.262914478778839111e-01 1.895995065569877625e-02 3.744118660688400269e-02 1.090800687670707703e-01 -1.965034157037734985e-01 -3.210339844226837158e-01 1.589998751878738403e-01 -8.115824311971664429e-02 -1.394024044275283813e-01
-2.811518311500549316e-01 -1.938106268644332886e-01 -3.173247575759887695e-01 2.038639634847640991e-01 -1.131037436425685883e-02 7.767522335052490234e-02 1.116615831851959229e-01 2.580348774790763855e-02 1.461180597543716431e-01 1.890759319067001343e-01 8.328095823526382446e-02 1.375471502542495728e-01 1.696175336837768555e-01 -3.843328356742858887e-01 1.698054820299148560e-01 -1.554814279079437256e-01 -1.632995903491973877e-01 -1.911535710096359253e-01 -5.770702846348285675e-03 1.654640287160873413e-01 -2.224695533514022827e-01 1.959124654531478882e-01 -5.996647477149963379e-02 6.348011642694473267e-02 -2.093264274299144745e-02 4.857222735881805420e-02 1.612855345010757446e-01 -1.585496664047241211e-01 -3.348597884178161621e-01 6.501258164644241333e-02 2.399203553795814514e-02 2.288990467786788940e-01
-4.611475169658660889e-01 4.796931752935051918e-04 -3.734080865979194641e-02 5.988536868244409561e-03 1.128305122256278992e-01 2.096468955278396606e-01 -3.421706855297088623e-01 7.630641013383865356e-02 1.381790190935134888e-01 -1.843707710504531860e-01 -3.897852823138237000e-02 4.305336251854896545e-02 1.861612498760223389e-01 -2.003799229860305786e-01 -1.702675037086009979e-02 -9.637168049812316895e-02 1.428474783897399902e-01 1.185951307415962219e-01 1.188799813389778137e-01 -7.871795445680618286e-02 2.839040160179138184e-01 3.592701852321624756e-01 -7.593875378370285034e-02 1.611316800117492676e-01 -1.892770454287528992e-02 1.253158152103424072e-01 1.344889700412750244e-01 -6.065090745687484741e-02 2.480763383209705353e-02 -3.463150188326835632e-02 3.477262556552886963e-01 9.337972849607467651e-02
-2.557209730148315430e-01 1.484405398368835449e-01 -1.746330261230468750e-01 -2.909330129623413086e-01 -5.143278837203979492e-02 -5.129004269838333130e-02 4.165933653712272644e-02 -3.483542054891586304e-02 3.239799439907073975e-01 -1.391734182834625244e-01 1.678784787654876709e-01 -1.537218922749161720e-03 -2.809408009052276611e-01 -2.829991579055786133e-01 -7.219964265823364258e-02 7.516986131668090820e-02 2.192116677761077881e-01 -2.698288261890411377e-01 -8.690438233315944672e-03 1.264564990997314453e-01 -1.618645936250686646e-01 2.500846683979034424e-01 2.158221974968910217e-02 6.910109519958496094e-02 6.471880525350570679e-02 -1.191231533885002136e-01 6.040517613291740417e-02 1.318768132477998734e-02 -3.271590769290924072e-01 2.169485539197921753e-01 2.259293049573898315e-01 -9.248946607112884521e-02
-3.580011129379272461e-01 -8.606794476509094238e-02 -1.232226565480232239e-01 1.440031379461288452e-01 -3.262127563357353210e-02 2.635165452957153320e-01 -1.836969703435897827e-01 1.746405512094497681e-01 -2.284261398017406464e-02 -1.271293163299560547e-01 9.645649045705795288e-02 2.450252920389175415e-01 1.660862565040588379e-01 -1.277932524681091309e-01 1.546591222286224365e-01 2.751666307449340820e-01 7.380171865224838257e-02 -5.608029291033744812e-02 5.040081217885017395e-02 -8.668760955333709717e-02 -6.540979444980621338e-02 2.524733543395996094e-01 1.401777751743793488e-02 1.328931897878646851e-01 3.727412223815917969e-01 2.120549529790878296e-01 1.872355192899703979e-01 4.018463194370269775e-02 -2.477629184722900391e-01 1.356115043163299561e-01 2.408805936574935913e-01 3.578308224678039551e-02
-3.881503939628601074e-01 2.417948544025421143e-01 -2.791683971881866455e-01 4.700746014714241028e-02 -1.024108603596687317e-01 -3.614931181073188782e-02 -4.860485903918743134e-03 -2.097843438386917114e-01 1.011766940355300903e-01 6.853812932968139648e-02 4.352906718850135803e-02 2.683696448802947998e-01 2.773982882499694824e-01 -2.558441460132598877e-01 1.417230367660522461e-01 5.090887472033500671e-02 1.113607436418533325e-01 5.836831033229827881e-02 4.978906363248825073e-02 1.832580566406250000e-01 -5.715195089578628540e-02 3.642945885658264160e-01 2.587578631937503815e-02 6.151212006807327271e-02 1.024255603551864624e-01 -8.643215522170066833e-03 1.252413541078567505e-01 3.134217560291290283e-01 1.476613730192184448e-01 -1.377494782209396362e-01 1.948649287223815918e-01 -7.369829714298248291e-02
-4.378711879253387451e-01 2.370806969702243805e-02 -1.783314859494566917e-03 -6.449779868125915527e-02 1.176353357732295990e-02 1.096465215086936951e-01 2.362806349992752075e-01 -2.215247228741645813e-02 -4.639947414398193359e-02 1.935620903968811035e-01 -1.799200326204299927e-01 1.081048399209976196e-01 -9.076485782861709595e-02 -1.449869722127914429e-01 1.153704375028610229e-01 -1.069911345839500427e-01 5.439617484807968140e-02 -1.452702432870864868e-01 1.657728999853134155e-01 3.125853240489959717e-01 1.826419979333877563e-01 2.875458896160125732e-01 1.304779350757598877e-01 2.179888635873794556e-01 1.313047856092453003e-01 7.881394773721694946e-02 -3.558789789676666260e-01 9.709481149911880493e-02 3.671659901738166809e-02 1.444802284240722656e-01 2.899703085422515869e-01 -4.119675979018211365e-02
-3.411236405372619629e-01 -7.226999849081039429e-02 -4.162515699863433838e-02 1.857337802648544312e-01 -6.749017536640167236e-02 -5.845380201935768127e-02 -7.632207125425338745e-02 -5.842656828463077545e-03 3.281897306442260742e-01 3.731587231159210205e-01 -2.594555318355560303e-01 -1.567922383546829224e-01 2.971327006816864014e-01 -2.342550158500671387e-01 1.608932465314865112e-01 8.932877331972122192e-02 -3.793963044881820679e-02 -1.495801657438278198e-01 -1.613245345652103424e-02 8.492594212293624878e-02 -3.122358210384845734e-02 3.405272960662841797e-01 1.496302634477615356e-01 -9.482422471046447754e-02 1.123545020818710327e-01 -1.930762454867362976e-02 -2.239483222365379333e-02 -2.591576576232910156e-01 1.952167153358459473e-01 1.155631169676780701e-01 9.318413212895393372e-03 -2.553422190248966217e-02
-4.833721518516540527e-01 1.955081671476364136e-01 2.594932615756988525e-01 -1.711315810680389404e-01 1.517694294452667236e-01 -2.956665493547916412e-02 -6.429575383663177490e-02 5.252839624881744385e-02 2.496695220470428467e-01 2.540519088506698608e-02 -5.232661217451095581e-02 9.551095962524414062e-02 1.801346391439437866e-01 -2.648268043994903564e-01 -6.488352268934249878e-02 7.358228415250778198e-02 3.676945343613624573e-02 2.381350100040435791e-01 2.504835836589336395e-02 7.275912910699844360e-02 1.485946625471115112e-01 2.356880456209182739e-01 -1.274179667234420776e-01 2.560186088085174561e-01 -9.058126062154769897e-02 4.889157786965370178e-02 -7.964620739221572876e-02 5.592529848217964172e-02 8.355783671140670776e-02 -1.272245943546295166e-01 2.767449319362640381e-01 2.654113769531250000e-01
-3.633139431476593018e-01 6.479541212320327759e-02 -3.156026601791381836e-01 -2.030130773782730103e-01 1.822505891323089600e-01 6.569060031324625015e-03 1.318695992231369019e-01 -1.857749968767166138e-01 1.886793673038482666e-01 6.027962267398834229e-02 3.032947778701782227e-01 5.392847210168838501e-02 -2.014971226453781128e-01 -3.359681665897369385e-01 2.398970536887645721e-02 8.760899305343627930e-02 5.132593959569931030e-02 -4.991358891129493713e-02 -6.239784136414527893e-02 1.804502904415130615e-01 1.120117381215095520e-01 1.533296257257461548e-01 -1.032217592000961304e-01 2.347876429557800293e-01 2.722677290439605713e-01 -1.182835549116134644e-01 -4.668899998068809509e-02 -1.608055084943771362e-01 -2.126263231039047241e-01 9.688737988471984863e-02 5.474679917097091675e-02 1.574714481830596924e-01
-1.189180687069892883e-01 4.130427166819572449e-02 -2.288575023412704468e-01 1.637913659214973450e-02 1.477379947900772095e-01 4.321384802460670471e-02 -1.558500826358795166e-01 -1.459480971097946167e-01 2.412282079458236694e-01 3.474422991275787354e-01 -2.596110403537750244e-01 6.434466689825057983e-02 4.131742566823959351e-02 -1.553702503442764282e-01 3.138209879398345947e-01 2.719604671001434326e-01 3.747835382819175720e-02 -2.873047590255737305e-01 -9.987275302410125732e-02 -1.270834952592849731e-01 1.565633565187454224e-01 2.151452451944351196e-01 -3.606405109167098999e-02 1.535092890262603760e-01 1.055506542325019836e-01 1.843655556440353394e-01 1.049025133252143860e-01 3.312258049845695496e-02 3.421973884105682373e-01 1.498195081949234009e-01 -8.702617138624191284e-02 5.827144533395767212e-02
-3.961838781833648682e-01 -4.169430956244468689e-02 -7.310660183429718018e-02 1.428613513708114624e-01 1.163807362318038940e-01 3.561891615390777588e-01 9.595874696969985962e-02 4.433338716626167297e-02 2.967754304409027100e-01 -8.454246819019317627e-02 1.764723062515258789e-01 4.417928308248519897e-02 4.549645259976387024e-02 6.930361967533826828e-03 -7.612181454896926880e-02 1.944595575332641602e-01 -1.387110538780689240e-02 -1.739333420991897583e-01 1.495250612497329712e-01 1.194798499345779419e-01 2.085491716861724854e-01 2.678159177303314209e-01 -2.268050611019134521e-01 1.409466266632080078e-01 1.188998371362686157e-01 3.270314633846282959e-01 -1.174249351024627686e-01 5.115366354584693909e-02 5.741031840443611145e-02 1.033631712198257446e-01 1.307954341173171997e-01 2.602505683898925781e-01
-5.354344844818115234e-01 1.658334583044052124e-01 -2.505056560039520264e-01 -7.190436124801635742e-02 2.156105265021324158e-02 6.578092277050018311e-02 -1.046379096806049347e-03 1.409435570240020752e-01 7.624284178018569946e-02 -1.754921674728393555e-01 1.414248794317245483e-01 -3.762721270322799683e-02 1.456765681505203247e-01 -1.415216773748397827e-01 -1.157597377896308899e-01 1.676063984632492065e-01 2.810229659080505371e-01 -1.577351801097393036e-02 1.012129485607147217e-01 1.717070788145065308e-01 1.984253674745559692e-01 1.936645507812500000e-01 1.686401665210723877e-01 -1.172073706984519958e-01 1.889653690159320831e-02 1.079594269394874573e-01 -7.009714841842651367e-02 -1.082773059606552124e-01 -2.924062609672546387e-01 -6.351604242809116840e-04 1.850815415382385254e-01 2.569933831691741943e-01
-3.685210943222045898e-01 1.542574912309646606e-02 -1.647769212722778320e-01 -2.237202227115631104e-02 5.611895024776458740e-02 -3.878841176629066467e-02 1.389379948377609253e-01 1.106683462858200073e-01 -6.854487117379903793e-03 4.807909950613975525e-02 2.745614647865295410e-01 -2.042808085680007935e-01 8.578012138605117798e-02 -2.809216678142547607e-01 1.355356872081756592e-01 3.909687399864196777e-01 3.423552513122558594e-01 8.527955412864685059e-02 -3.053195076063275337e-03 1.829712837934494019e-01 8.957044035196304321e-02 5.744597688317298889e-02 1.223462671041488647e-01 2.349758446216583252e-01 9.919907152652740479e-02 -7.087419927120208740e-02 -7.572577893733978271e-02 -9.568398818373680115e-03 -2.209695428609848022e-01 2.774268984794616699e-01 8.699394017457962036e-02 1.720434725284576416e-01
-2.332871034741401672e-02 4.422692290972918272e-04 5.454695597290992737e-02 -4.556557163596153259e-02 7.607394456863403320e-02 1.065369546413421631e-01 -1.150353625416755676e-01 2.802982926368713379e-02 1.711400747299194336e-01 -2.413824200630187988e-01 1.535165607929229736e-01 1.962060034275054932e-01 -8.912322670221328735e-02 -1.444587111473083496e-01 1.359029263257980347e-01 -3.223102912306785583e-02 6.581371277570724487e-02 2.174256555736064911e-02 -7.938711345195770264e-02 3.598987758159637451e-01 1.746028312481939793e-03 4.255184233188629150e-01 2.074423134326934814e-01 -7.374013657681643963e-04 3.863211572170257568e-01 -5.302098765969276428e-02 1.598670706152915955e-02 8.749025315046310425e-02 2.331994324922561646e-01 3.210279345512390137e-01 2.447335273027420044e-01 1.525557935237884521e-01
-4.398059844970703125e-01 1.203021854162216187e-01 5.532241985201835632e-02 -1.802252084016799927e-01 3.075199201703071594e-02 1.950493901968002319e-01 1.462220102548599243e-01 -1.855099946260452271e-02 3.034090399742126465e-01 6.837250292301177979e-02 1.490139514207839966e-01 6.009199470281600952e-02 -9.292788058519363403e-02 -1.902250349521636963e-01 1.467344462871551514e-01 5.505648851394653320e-01 9.732348471879959106e-02 1.221227198839187622e-01 -8.093356341123580933e-02 9.697391837835311890e-02 1.943212002515792847e-01 1.223386749625205994e-01 8.810976892709732056e-02 5.394152551889419556e-02 2.173798978328704834e-01 2.279703877866268158e-02 1.478447020053863525e-01 -1.185389608144760132e-02 -8.381809294223785400e-02 -6.469445675611495972e-02 -1.637189835309982300e-02 1.372150331735610962e-01
-4.455904066562652588e-01 2.417138665914535522e-01 7.463491708040237427e-02 6.494699418544769287e-02 3.858239389955997467e-03 5.878909304738044739e-02 1.196089535951614380e-01 1.255952417850494385e-01 3.036904633045196533e-01 1.647807061672210693e-01 -2.533487379550933838e-01 1.879218667745590210e-01 4.109007120132446289e-02 -2.411785572767257690e-01 8.223050832748413086e-02 2.632387876510620117e-01 1.297684609889984131e-01 -1.091771051287651062e-01 -5.158047750592231750e-02 -1.560271251946687698e-02 2.504779696464538574e-01 2.417573481798171997e-01 -2.583302929997444153e-02 6.156820431351661682e-02 2.080029249191284180e-01 -2.383103072643280029e-01 -4.859328642487525940e-02 -3.514464199542999268e-02 -5.612846463918685913e-02 -8.859595656394958496e-02 -1.749805063009262085e-01 2.056991457939147949e-01
-1.618420779705047607e-01 2.381630837917327881e-01 -1.038810610771179199e-01 -1.584477722644805908e-01 1.404904723167419434e-01 1.821251213550567627e-01 -8.108083158731460571e-03 9.814547747373580933e-02 2.113890051841735840e-01 -1.115552522242069244e-02 -2.187854051589965820e-01 7.328828424215316772e-02 -3.595864474773406982e-01 -2.834371924400329590e-01 -5.592482537031173706e-02 6.771680712699890137e-02 3.660225272178649902e-01 -1.593656837940216064e-01 -1.973656564950942993e-01 1.846709102392196655e-01 9.203968197107315063e-02 2.211999446153640747e-01 1.475106626749038696e-01 1.549183726310729980e-01 2.526821494102478027e-01 -8.814350515604019165e-02 9.860869497060775757e-02 -7.649291306734085083e-02 -5.115500837564468384e-02 1.615551710128784180e-01 2.267264425754547119e-01 -1.680664718151092529e-02
-3.081454634666442871e-01 -8.809960633516311646e-02 -1.053456813097000122e-01 -7.528585195541381836e-02 -2.916596829891204834e-01 1.091243047267198563e-02 -1.306994557380676270e-01 1.439487487077713013e-01 4.005600214004516602e-01 5.369418859481811523e-02 2.264549285173416138e-01 2.318313270807266235e-01 -7.540643215179443359e-02 8.093899488449096680e-02 4.785457253456115723e-01 4.346268996596336365e-02 -2.382860705256462097e-02 -6.288126111030578613e-02 -8.355386555194854736e-02 7.957068830728530884e-02 -8.860480040311813354e-02 2.327335327863693237e-01 2.741700969636440277e-02 3.333448618650436401e-02 -1.354173272848129272e-01 1.034632250666618347e-01 1.789991259574890137e-01 1.722789257764816284e-01 -3.682956844568252563e-02 5.855460464954376221e-02 -1.964310742914676666e-02 2.615194916725158691e-01
-3.960922956466674805e-01 -7.754375040531158447e-02 -2.171314656734466553e-01 1.252490580081939697e-01 -8.687840402126312256e-02 -1.546242684125900269e-01 8.328410983085632324e-02 -1.428043097257614136e-01 1.741465330123901367e-01 2.122731059789657593e-01 6.247607246041297913e-02 3.351401984691619873e-01 -1.088598147034645081e-01 -8.505220711231231689e-02 2.805043756961822510e-01 1.549021452665328979e-01 -1.208749935030937195e-01 -3.458349406719207764e-02 8.752761781215667725e-02 1.259468048810958862e-01 -5.702521651983261108e-02 2.928249239921569824e-01 -8.619318902492523193e-02 9.342194534838199615e-03 1.975704729557037354e-01 2.729191184043884277e-01 1.605112403631210327e-01 5.784956272691488266e-03 2.797945439815521240e-01 1.680311858654022217e-01 -8.626874536275863647e-02 -1.139496862888336182e-01
-3.074662387371063232e-01 1.027185320854187012e-01 1.519302278757095337e-01 -2.492190450429916382e-01 -8.527097851037979126e-02 -1.927483975887298584e-01 -1.097314730286598206e-01 8.519995212554931641e-02 1.453911662101745605e-01 -7.281790673732757568e-02 -1.833683252334594727e-01 -7.613655924797058105e-02 8.021715283393859863e-02 -2.123206704854965210e-01 -1.204634532332420349e-01 9.117305278778076172e-02 -8.139998465776443481e-02 1.158416196703910828e-01 6.053112074732780457e-02 -5.570885539054870605e-02 -1.302836090326309204e-01 5.370750427246093750e-01 1.508129686117172241e-01 8.475588262081146240e-02 1.658019376918673515e-03 -5.932911485433578491e-02 2.108794823288917542e-02 -2.836518585681915283e-01 1.209698989987373352e-01 2.927959859371185303e-01 2.113425731658935547e-01 1.190710961818695068e-01
-3.407005071640014648e-01 2.826634347438812256e-01 6.518874317407608032e-02 -9.570918232202529907e-02 -1.603984385728836060e-01 -1.614258289337158203e-01 9.639427065849304199e-02 2.268674224615097046e-01 9.830760210752487183e-02 -1.598543301224708557e-02 -4.501600936055183411e-02 4.210866615176200867e-02 1.378582417964935303e-01 -1.375423558056354523e-02 3.499448001384735107e-01 1.386663410812616348e-02 6.957013159990310669e-02 4.491842910647392273e-02 -1.694481372833251953e-01 3.648315556347370148e-03 1.229050830006599426e-01 2.641836702823638916e-01 -1.394172161817550659e-01 5.614764988422393799e-02 2.349164783954620361e-01 8.073951303958892822e-02 2.608373463153839111e-01 -1.952904015779495239e-01 2.318547964096069336e-01 3.446970283985137939e-01 -1.936039626598358154e-01 -3.865937143564224243e-02
-4.623059034347534180e-01 -7.956317067146301270e-02 -5.677910894155502319e-02 -2.081814408302307129e-01 -3.113579936325550079e-02 -2.720215544104576111e-02 -7.015261054039001465e-02 -1.135740801692008972e-01 2.844514548778533936e-01 9.545634686946868896e-02 3.972276449203491211e-01 -9.482747316360473633e-02 1.490126848220825195e-01 -3.167581856250762939e-01 -1.064217090606689453e-02 1.981102377176284790e-01 1.041690185666084290e-01 -1.513766497373580933e-01 -3.049711138010025024e-02 1.287595629692077637e-01 1.853238195180892944e-01 1.229051053524017334e-01 -1.864931732416152954e-02 -8.699488639831542969e-02 2.208207696676254272e-01 -5.917624384164810181e-02 1.188770458102226257e-01 -7.743243873119354248e-02 9.480915032327175140e-03 2.729221014305949211e-04 -1.275582890957593918e-02 3.374260962009429932e-01
-2.510907351970672607e-01 8.460506796836853027e-02 1.251061540096998215e-02 -9.644672274589538574e-02 -4.350633174180984497e-02 -1.230297461152076721e-01 3.039552271366119385e-01 -6.783221662044525146e-02 7.742999494075775146e-02 3.266890645027160645e-01 9.136912226676940918e-02 6.299721449613571167e-02 2.530450522899627686e-01 5.725593119859695435e-02 9.562021493911743164e-02 2.234113588929176331e-02 1.750001907348632812e-01 -2.048921436071395874e-01 1.251416467130184174e-02 2.329533100128173828e-01 3.801946640014648438e-01 2.863200604915618896e-01 2.171980142593383789e-01 -5.219157412648200989e-02 6.402958929538726807e-02 9.284542500972747803e-02 -2.688343524932861328e-01 9.756205976009368896e-02 -5.727958679199218750e-02 2.409048378467559814e-01 2.096763402223587036e-01 -3.287705034017562866e-02
-2.620181739330291748e-01 -7.091147452592849731e-02 1.881988793611526489e-01 -2.243361473083496094e-01 -9.764370322227478027e-02 1.900904923677444458e-01 9.290948510169982910e-02 1.188433170318603516e-01 4.167991131544113159e-02 3.613659739494323730e-01 -5.204784497618675232e-02 1.580217182636260986e-01 1.637791283428668976e-02 -3.573481142520904541e-01 2.687236666679382324e-01 -7.157821208238601685e-02 3.065595924854278564e-01 -1.892767250537872314e-01 -1.076565980911254883e-01 1.581095159053802490e-01 7.062815874814987183e-02 2.325250655412673950e-01 -9.204993396997451782e-02 -9.219019114971160889e-02 1.679592430591583252e-01 1.711009815335273743e-02 -6.740784272551536560e-03 1.881318092346191406e-01 2.932640910148620605e-02 2.005970776081085205e-01 4.222961142659187317e-02 -2.399950176477432251e-01
-3.136474192142486572e-01 7.570888847112655640e-02 -1.981250196695327759e-01 -6.875569373369216919e-02 3.522796034812927246e-01 8.825995028018951416e-02 -2.104917466640472412e-01 1.497808843851089478e-01 2.687002420425415039e-01 -3.603219687938690186e-01 5.944177135825157166e-02 8.947686105966567993e-02 1.296358406543731689e-01 -1.676552295684814453e-01 1.106994152069091797e-01 3.016334474086761475e-01 2.425813674926757812e-01 -9.430746734142303467e-02 5.310266837477684021e-02 1.231876015663146973e-01 8.994630724191665649e-02 3.107511401176452637e-01 -2.502020634710788727e-02 -1.322236959822475910e-03 -4.647545889019966125e-02 -2.058204263448715210e-02 9.480643272399902344e-02 -1.236847117543220520e-01 2.099690772593021393e-02 1.797837764024734497e-01 -1.609314978122711182e-01 -1.225066706538200378e-01
-2.794176340103149414e-01 1.421020776033401489e-01 -3.442688882350921631e-01 1.156602725386619568e-01 4.306199774146080017e-02 -1.375244408845901489e-01 3.319644182920455933e-02 -1.545135527849197388e-01 1.305715143680572510e-01 1.154071390628814697e-01 2.117138206958770752e-01 2.532401680946350098e-01 2.742416262626647949e-01 -1.410930901765823364e-01 3.586750030517578125e-01 1.268381923437118530e-01 2.159826904535293579e-01 -6.212687585502862930e-03 9.624283015727996826e-02 9.520559757947921753e-02 -7.680199295282363892e-02 3.002166152000427246e-01 1.229665949940681458e-01 8.716911077499389648e-02 1.154372468590736389e-01 -5.614372715353965759e-02 3.712280094623565674e-02 1.624049991369247437e-01 1.921675652265548706e-01 -6.157819181680679321e-02 2.246873974800109863e-01 -1.603758782148361206e-01
-3.616876602172851562e-01 5.961976945400238037e-02 -9.305206686258316040e-02 -1.077634692192077637e-01 1.905813626945018768e-02 -1.191728785634040833e-01 -1.803519278764724731e-01 2.350680679082870483e-01 1.925871819257736206e-01 3.761988505721092224e-02 2.087157964706420898e-02 8.198857307434082031e-02 -2.427148632705211639e-02 -2.640823721885681152e-01 6.928662955760955811e-02 7.701893150806427002e-02 3.321352228522300720e-02 -4.151518940925598145e-01 1.501383185386657715e-01 1.558881532400846481e-02 -1.161745712161064148e-01 3.961301594972610474e-02 2.281908690929412842e-01 1.930972784757614136e-01 1.823008358478546143e-01 4.180806577205657959e-01 -7.014233618974685669e-02 -1.239434629678726196e-01 -7.962629944086074829e-02 -7.491756230592727661e-02 1.326060444116592407e-01 2.403673380613327026e-01
-4.777995049953460693e-01 -6.803268194198608398e-02 -2.737914770841598511e-02 2.240696698427200317e-01 1.362868696451187134e-01 -9.031475335359573364e-02 -2.965057194232940674e-01 1.102869212627410889e-01 2.062606066465377808e-01 2.259179204702377319e-01 -4.169059544801712036e-02 -5.981846526265144348e-02 1.280408352613449097e-02 -2.448972761631011963e-01 6.574641168117523193e-02 7.238396257162094116e-02 3.706425055861473083e-02 -2.304342836141586304e-01 -1.280800700187683105e-01 -9.422469884157180786e-02 4.195685982704162598e-01 2.138251066207885742e-01 1.171535402536392212e-01 -2.598237991333007812e-02 2.424956411123275757e-01 9.306319802999496460e-02 1.522572934627532959e-01 6.363969296216964722e-02 3.601861000061035156e-02 -1.590843778103590012e-03 -8.791507780551910400e-02 3.273739665746688843e-02
3.298192471265792847e-02 -1.607379019260406494e-01 -8.711408823728561401e-02 -1.614984683692455292e-02 -3.424309566617012024e-02 1.658437997102737427e-01 2.256082445383071899e-01 7.783090323209762573e-02 3.972788155078887939e-01 -6.321118772029876709e-02 1.294474452733993530e-01 2.066323906183242798e-01 5.578120797872543335e-02 -2.157187648117542267e-02 8.489914983510971069e-02 -1.270965933799743652e-01 2.996915578842163086e-01 -4.741324856877326965e-02 -5.869536846876144409e-02 1.854283511638641357e-01 2.702421694993972778e-02 4.845056831836700439e-01 -8.160919696092605591e-02 1.931946426630020142e-01 1.014423370361328125e-01 7.009167224168777466e-02 -8.706019073724746704e-02 3.444722387939691544e-03 -2.874873392283916473e-02 2.617124915122985840e-01 3.596517145633697510e-01 2.362870983779430389e-02
-4.474167823791503906e-01 -5.794105306267738342e-02 -2.674588263034820557e-01 2.441941648721694946e-01 7.185883820056915283e-02 -6.783547997474670410e-02 -1.385722905397415161e-01 6.441348046064376831e-02 -3.991737589240074158e-02 2.896425127983093262e-01 -1.814178675413131714e-01 2.136549949645996094e-01 -5.162735283374786377e-02 -9.822879731655120850e-02 1.336095631122589111e-01 3.180468380451202393e-01 -3.303943574428558350e-02 -4.067087918519973755e-02 -5.206274986267089844e-02 1.343999058008193970e-01 2.163098752498626709e-01 2.180559635162353516e-01 -8.873209357261657715e-02 1.184388548135757446e-01 7.087834924459457397e-02 2.097745537757873535e-01 1.387595981359481812e-01 -1.407254487276077271e-01 1.395003944635391235e-01 9.709822386503219604e-02 -2.110576182603836060e-01 -1.885020732879638672e-01
-3.426311910152435303e-01 -1.106346324086189270e-01 -7.451721280813217163e-02 -1.073852181434631348e-01 -1.986276209354400635e-01 -1.109649166464805603e-01 -1.464779376983642578e-01 2.572255395352840424e-02 1.514439135789871216e-01 2.119403034448623657e-01 -1.130370423197746277e-01 3.244283795356750488e-01 2.551769614219665527e-01 8.115468174219131470e-02 2.025741040706634521e-01 -2.413473278284072876e-01 3.074889779090881348e-01 4.567776247859001160e-02 8.275798708200454712e-02 -4.188943654298782349e-02 9.687811881303787231e-02 3.268930613994598389e-01 1.124892383813858032e-01 1.179401297122240067e-02 -1.491213124245405197e-02 1.529374718666076660e-02 -1.852732449769973755e-01 5.382816120982170105e-02 2.015684843063354492e-01 2.140514999628067017e-01 -3.462478891015052795e-02 2.508408725261688232e-01
-3.983541727066040039e-01 3.865049183368682861e-01 2.010194361209869385e-01 -1.422472894191741943e-01 1.180452704429626465e-01 -1.765411645174026489e-01 -8.283460512757301331e-03 3.485409915447235107e-02 7.444246113300323486e-02 -1.447282880544662476e-01 -1.464413702487945557e-01 -7.896443456411361694e-02 5.665354058146476746e-02 2.175036258995532990e-02 2.093940824270248413e-01 6.192195042967796326e-02 9.758299216628074646e-03 -7.016656454652547836e-03 -1.218275427818298340e-01 2.287206798791885376e-01 -1.878433823585510254e-01 2.581593990325927734e-01 -1.690434664487838745e-01 1.267104744911193848e-01 1.758750975131988525e-01 2.272049337625503540e-01 1.366035640239715576e-01 -1.823668181896209717e-01 1.143300160765647888e-01 2.998054027557373047e-01 1.441677957773208618e-01 8.541087806224822998e-02
-4.715600907802581787e-01 3.599861264228820801e-01 2.016026675701141357e-01 -1.470102369785308838e-01 8.035401254892349243e-02 -6.670374423265457153e-02 -9.197419136762619019e-02 -7.307147979736328125e-02 1.481562107801437378e-01 2.242488563060760498e-01 1.560474187135696411e-01 1.106177717447280884e-01 -1.188013106584548950e-01 -2.352126240730285645e-01 3.391475230455398560e-02 1.733042001724243164e-01 -9.094344824552536011e-02 -1.161047071218490601e-01 9.320738911628723145e-02 -9.172581881284713745e-02 2.720251381397247314e-01 5.448260158300399780e-02 3.120732307434082031e-01 -3.920137882232666016e-02 2.089384049177169800e-01 -1.279336120933294296e-02 2.260064482688903809e-01 4.203423112630844116e-02 4.639844596385955811e-02 6.520699709653854370e-02 1.409610956907272339e-01 1.181016042828559875e-01
-2.504530847072601318e-01 5.855762865394353867e-03 -2.942657172679901123e-01 -1.495818495750427246e-01 -6.829686462879180908e-02 6.763844192028045654e-02 2.079409919679164886e-02 -2.097871750593185425e-01 2.654352784156799316e-01 2.170802354812622070e-01 2.179439961910247803e-01 3.987361788749694824e-01 -8.631347864866256714e-02 4.995508119463920593e-02 2.087571024894714355e-01 2.430139482021331787e-01 -8.290178328752517700e-02 -8.466470241546630859e-02 2.084134612232446671e-04 -1.547356694936752319e-02 2.105874381959438324e-02 3.190423548221588135e-01 1.209930256009101868e-01 -8.153212815523147583e-02 5.165927112102508545e-02 2.858478128910064697e-01 9.510526806116104126e-02 7.286024838685989380e-02 2.503163814544677734e-01 1.465271115303039551e-01 -9.226973354816436768e-02 9.363039582967758179e-02
-3.098982870578765869e-01 1.450728345662355423e-02 -1.061251461505889893e-01 -1.104707196354866028e-01 1.934724859893321991e-02 -5.200262740254402161e-02 6.430606544017791748e-02 -7.988083362579345703e-02 2.574105858802795410e-01 1.788328289985656738e-01 2.290076166391372681e-01 4.449875354766845703e-01 -1.097791641950607300e-01 8.964107930660247803e-02 2.581925094127655029e-01 1.868892610073089600e-01 -1.307408660650253296e-01 -1.341029554605484009e-01 5.278891324996948242e-02 4.187689721584320068e-02 1.453841030597686768e-01 2.619427740573883057e-01 9.817291051149368286e-02 -1.079364866018295288e-01 4.010971635580062866e-02 3.379702270030975342e-01 6.026876717805862427e-02 7.403397560119628906e-02 3.063410520553588867e-01 4.862366989254951477e-02 -1.426198482513427734e-01 -6.451743096113204956e-02
-2.504968047142028809e-01 2.572263181209564209e-01 -5.652169883251190186e-02 -4.790150374174118042e-02 3.096050582826137543e-02 -1.502624247223138809e-02 -2.101231217384338379e-01 1.082640066742897034e-01 2.692961692810058594e-01 2.368424236774444580e-01 5.288080871105194092e-02 1.253154128789901733e-01 -8.281599730253219604e-02 -1.082601696252822876e-01 -1.754865646362304688e-01 -9.069783985614776611e-02 1.736039817333221436e-01 -1.870054602622985840e-01 1.555436402559280396e-01 -1.138560473918914795e-01 -1.100050285458564758e-01 3.182363510131835938e-01 1.414580345153808594e-01 1.362482160329818726e-01 1.518270224332809448e-01 1.479378640651702881e-01 -3.312927484512329102e-02 -8.185420185327529907e-02 -3.834194242954254150e-01 1.595567613840103149e-01 7.134744524955749512e-02 3.454187214374542236e-01
-3.848735690116882324e-01 1.207889616489410400e-01 -7.768944650888442993e-02 -2.564892172813415527e-01 -1.963706314563751221e-01 -1.958374083042144775e-01 -2.246312648057937622e-01 9.104727953672409058e-02 9.578474611043930054e-02 -9.873574227094650269e-02 -7.565247826278209686e-03 1.367961335927248001e-02 -3.214352577924728394e-02 -2.842206507921218872e-02 2.303848415613174438e-01 2.065025866031646729e-01 2.014431804418563843e-01 -4.993703961372375488e-02 2.309114784002304077e-01 1.498193442821502686e-01 -1.690493226051330566e-01 2.707490622997283936e-01 1.179817765951156616e-01 -8.237281814217567444e-03 -6.976290792226791382e-02 3.113613724708557129e-01 7.684689760208129883e-02 -1.585496068000793457e-01 2.989494800567626953e-01 2.253434807062149048e-01 5.393365770578384399e-02 4.943158105015754700e-02
-5.052857398986816406e-01 1.380065977573394775e-01 5.775544047355651855e-02 -1.908198893070220947e-01 3.519010543823242188e-02 -9.108572453260421753e-02 5.421882867813110352e-02 -1.304022818803787231e-01 3.412213325500488281e-01 1.334381699562072754e-01 -1.075979247689247131e-01 1.496922820806503296e-01 2.074307203292846680e-01 -2.374967783689498901e-01 -8.633971214294433594e-03 2.386627644300460815e-01 1.435078829526901245e-01 -2.673962712287902832e-01 6.433008611202239990e-02 -9.449648857116699219e-02 3.074960708618164062e-01 1.446557343006134033e-01 -8.846496045589447021e-02 1.816340535879135132e-01 5.115077644586563110e-02 -1.680791079998016357e-01 -2.475859969854354858e-02 -8.380591869354248047e-02 -5.886966362595558167e-02 -3.418859094381332397e-02 -1.133822202682495117e-01 1.194610819220542908e-01
-3.811402022838592529e-01 7.703816890716552734e-02 6.798727065324783325e-02 -1.134810969233512878e-01 3.005322813987731934e-01 3.601506352424621582e-02 -2.298586219549179077e-01 1.823301762342453003e-01 1.508602052927017212e-01 1.398172080516815186e-01 -5.774427577853202820e-02 5.667670071125030518e-02 3.218453824520111084e-01 -3.202657699584960938e-01 4.296582192182540894e-02 2.335172146558761597e-01 -1.770564019680023193e-01 -1.265919357538223267e-01 1.508771032094955444e-01 7.879161089658737183e-02 3.988195583224296570e-02 2.751715779304504395e-01 -2.207065820693969727e-01 -4.999403655529022217e-02 1.261397451162338257e-01 -1.000927910208702087e-01 -1.353595405817031860e-01 -7.905028015375137329e-02 -2.169380933046340942e-01 1.107239052653312683e-01 1.592866629362106323e-01 4.640362411737442017e-02
-3.958698511123657227e-01 4.231725633144378662e-02 -1.653556078672409058e-01 -1.455007586628198624e-02 -1.306037902832031250e-01 -2.434203326702117920e-01 1.927984952926635742e-01 5.004151910543441772e-02 4.738964140415191650e-02 2.020638622343540192e-02 1.045655757188796997e-01 3.653635457158088684e-02 4.697661846876144409e-02 3.375091776251792908e-02 1.946018636226654053e-01 2.756882607936859131e-01 3.701612353324890137e-01 -8.241848647594451904e-02 -1.974947005510330200e-01 -1.559716761112213135e-01 -2.611288428306579590e-01 2.242932021617889404e-01 5.067990161478519440e-03 1.966727524995803833e-01 4.288514144718647003e-03 1.500181704759597778e-01 8.468922972679138184e-02 -3.109763860702514648e-01 -9.970129467546939850e-03 2.534313201904296875e-01 5.481723695993423462e-02 8.794303238391876221e-02
-2.242767363786697388e-01 1.583870351314544678e-01 9.103360772132873535e-02 -3.163541853427886963e-01 7.330055534839630127e-02 -9.357335418462753296e-02 -2.168893665075302124e-01 9.024107456207275391e-02 5.713068321347236633e-02 -1.166657358407974243e-01 -7.043578475713729858e-02 1.454296559095382690e-01 1.480773538351058960e-01 -2.939140424132347107e-03 6.967045366764068604e-03 -1.403356790542602539e-01 6.382923573255538940e-02 1.124617084860801697e-01 -2.723000049591064453e-01 8.224363438785076141e-03 3.693204820156097412e-01 5.026360750198364258e-01 -2.625258862972259521e-01 1.083227321505546570e-01 -1.806588843464851379e-02 1.192976310849189758e-01 6.889797747135162354e-02 2.332741860300302505e-03 -2.148152738809585571e-01 1.227919235825538635e-01 1.428280919790267944e-01 2.653539367020130157e-02
-4.323156774044036865e-01 1.093170642852783203e-01 -2.409712523221969604e-01 -1.336116939783096313e-01 1.987494379281997681e-01 9.486141055822372437e-02 -1.627100855112075806e-01 4.807100072503089905e-02 1.291729509830474854e-01 -2.503701150417327881e-01 2.194145917892456055e-01 2.648093104362487793e-01 1.618002057075500488e-01 1.304276883602142334e-01 8.268196135759353638e-02 1.280182898044586182e-01 -5.327828228473663330e-02 -1.984255611896514893e-01 -4.056565836071968079e-02 -3.265040740370750427e-02 3.964930772781372070e-02 -9.358269162476062775e-03 2.083110436797142029e-02 -1.516103297472000122e-01 1.596299409866333008e-01 1.159442439675331116e-01 -1.461286693811416626e-01 -1.274763420224189758e-02 -1.495947539806365967e-01 3.582700192928314209e-01 1.588629186153411865e-01 2.783494293689727783e-01
-3.230297565460205078e-01 5.153763666749000549e-02 -2.954085767269134521e-01 -9.447789192199707031e-02 -6.292129307985305786e-02 -1.044067516922950745e-01 -6.745354831218719482e-02 -9.054507315158843994e-02 1.371665298938751221e-01 -1.437586098909378052e-01 -8.644288405776023865e-03 1.698492169380187988e-01 1.641641259193420410e-01 -2.745303511619567871e-01 2.401641160249710083e-01 2.430406957864761353e-02 -1.758588291704654694e-02 1.055331528186798096e-01 4.476499930024147034e-02 2.297048419713973999e-01 -8.639778196811676025e-02 3.542088866233825684e-01 3.070949614048004150e-01 1.392300724983215332e-01 1.521133631467819214e-01 -3.988463431596755981e-02 2.110878527164459229e-01 1.639585196971893311e-01 2.894081473350524902e-01 1.055004596710205078e-01 1.889483481645584106e-01 2.469963580369949341e-02
-3.413239717483520508e-01 -1.337156444787979126e-01 -6.052450835704803467e-02 -1.033772081136703491e-01 2.195255905389785767e-01 -6.227146089076995850e-02 -1.791732907295227051e-01 -2.335819453001022339e-01 3.368313908576965332e-01 9.887558221817016602e-02 1.491970717906951904e-01 -1.597883552312850952e-01 2.418285757303237915e-01 1.841424964368343353e-02 1.699937731027603149e-01 1.470153480768203735e-01 -8.322011679410934448e-02 -1.053332090377807617e-01 2.805648138746619225e-03 2.458157837390899658e-01 2.789872884750366211e-01 2.031253427267074585e-01 -3.440808132290840149e-02 -1.346825510263442993e-01 1.586998999118804932e-01 8.742959797382354736e-02 -4.583197645843029022e-03 -2.674904763698577881e-01 -3.874413296580314636e-02 1.595642566680908203e-01 1.818233579397201538e-01 2.255778014659881592e-01
-2.943753898143768311e-01 -4.525041952729225159e-02 2.627361193299293518e-02 -2.986902892589569092e-01 -1.009208932518959045e-01 2.044943571090698242e-01 6.953556835651397705e-02 -7.512154430150985718e-02 1.549238432198762894e-02 2.541163861751556396e-01 4.188114032149314880e-02 2.824418246746063232e-01 8.857097476720809937e-02 -3.564652204513549805e-01 2.281692028045654297e-01 -3.435056284070014954e-02 2.908035814762115479e-01 -3.354631066322326660e-01 -1.487490981817245483e-01 1.217142716050148010e-01 9.767062216997146606e-02 1.697138845920562744e-01 1.435987055301666260e-01 -5.478270351886749268e-02 7.224793732166290283e-02 5.461379885673522949e-02 -4.008807614445686340e-02 1.774990111589431763e-01 -4.455877467989921570e-02 1.274649947881698608e-01 8.214494585990905762e-02 -2.492170482873916626e-01
-3.043012320995330811e-01 -7.805404812097549438e-02 -8.194608241319656372e-02 4.747229442000389099e-02 -2.153926789760589600e-01 -1.212612017989158630e-01 -5.967069044709205627e-02 -2.218045294284820557e-02 2.025029510259628296e-01 5.057901889085769653e-02 -1.551482081413269043e-01 7.623368501663208008e-02 -1.461177915334701538e-01 -2.268799692392349243e-01 2.173330932855606079e-01 -2.185909450054168701e-01 -1.839181184768676758e-01 -2.480731904506683350e-01 6.829253584146499634e-02 -4.341490939259529114e-02 -1.220920868217945099e-02 3.858278095722198486e-01 -6.878709793090820312e-02 -7.694254070520401001e-02 -1.660270094871520996e-01 1.132951080799102783e-01 -5.562366172671318054e-02 -2.101399600505828857e-01 -3.151384890079498291e-01 3.496124744415283203e-01 -4.762703180313110352e-02 1.133921742439270020e-01
-4.049976766109466553e-01 -1.014229133725166321e-01 -7.445195317268371582e-02 -1.317279338836669922e-01 -2.720637917518615723e-01 -8.883256465196609497e-02 -1.977892965078353882e-01 1.849765628576278687e-01 2.105302810668945312e-01 1.073627863661386073e-04 2.016352117061614990e-01 1.958298385143280029e-01 -7.013491541147232056e-02 5.617384240031242371e-02 3.446033298969268799e-01 -1.320063471794128418e-01 -1.063991151750087738e-02 1.219843979924917221e-02 -2.162338495254516602e-01 7.579078525304794312e-02 9.975252905860543251e-04 3.273091316223144531e-01 1.845078170299530029e-01 1.058922111988067627e-01 -6.525098532438278198e-02 1.860637962818145752e-02 -1.202644221484661102e-02 8.645576238632202148e-02 3.918122127652168274e-02 9.656545519828796387e-02 -2.003217523451894522e-04 3.895286023616790771e-01
-1.872339844703674316e-01 8.647204190492630005e-02 4.987760260701179504e-02 -2.857217788696289062e-01 -1.218906491994857788e-01 7.611004263162612915e-02 -6.295458227396011353e-02 1.183256623335182667e-03 -6.819387525320053101e-02 1.282839477062225342e-01 6.066490709781646729e-02 1.108559742569923401e-01 8.936381340026855469e-02 1.260275095701217651e-01 -2.877657534554600716e-03 3.383226692676544189e-02 8.113938570022583008e-02 1.469530165195465088e-01 -3.920338451862335205e-01 -2.102870494127273560e-02 -2.165668644011020660e-02 4.567982554435729980e-01 -6.543114036321640015e-02 2.849042713642120361e-01 3.261379301548004150e-01 6.572766602039337158e-02 2.895346283912658691e-01 -5.537513270974159241e-02 -1.361981183290481567e-01 1.556665003299713135e-01 2.544047534465789795e-01 6.815373897552490234e-02
-3.738176524639129639e-01 -8.045613765716552734e-02 -7.181590795516967773e-02 -2.438540197908878326e-02 -2.565440833568572998e-01 1.591010093688964844e-01 -1.881012431113049388e-04 -1.261727511882781982e-01 -1.914262026548385620e-02 4.135601818561553955e-01 -6.095985416322946548e-03 2.198746353387832642e-01 -2.649244107306003571e-02 -1.460300683975219727e-01 2.189453095197677612e-01 -7.689066976308822632e-02 1.842485368251800537e-01 -2.722647488117218018e-01 9.336363524198532104e-02 2.289498895406723022e-01 9.140523523092269897e-02 3.075265586376190186e-01 -4.372892528772354126e-02 -5.252803489565849304e-02 -2.252894639968872070e-02 1.960822045803070068e-01 -1.222053840756416321e-01 6.118435785174369812e-02 6.747714430093765259e-02 1.746955811977386475e-01 9.834674000740051270e-02 -2.571859061717987061e-01
-2.030999362468719482e-01 -1.729547381401062012e-01 5.884663667529821396e-03 1.191432252526283264e-01 2.771892845630645752e-01 -6.955525279045104980e-02 3.832063674926757812e-01 -3.988892585039138794e-02 3.900843560695648193e-01 -7.281252741813659668e-02 -3.349170461297035217e-02 2.593174576759338379e-01 2.327938377857208252e-01 -1.423565000295639038e-01 -6.697288900613784790e-02 9.510610252618789673e-02 -1.005907654762268066e-01 -5.596030503511428833e-02 -2.171628475189208984e-01 1.186655685305595398e-01 8.108799904584884644e-02 2.304197400808334351e-01 -1.052773445844650269e-01 1.087668836116790771e-01 2.535270154476165771e-02 1.096258088946342468e-01 1.219143271446228027e-01 -1.273526437580585480e-02 -1.414220184087753296e-01 1.347294151782989502e-01 2.689517438411712646e-01 2.746404707431793213e-01
-1.694202423095703125e-01 3.124426864087581635e-02 -1.953759044408798218e-01 1.048370748758316040e-01 3.087014891207218170e-02 -1.510400623083114624e-01 3.315604105591773987e-02 1.799373477697372437e-01 3.612912893295288086e-01 1.255525201559066772e-01 2.323863953351974487e-01 5.520712956786155701e-02 -2.610234022140502930e-01 -2.634052559733390808e-02 3.589823544025421143e-01 3.828433901071548462e-02 -8.151633292436599731e-02 -1.384988077916204929e-03 4.716299474239349365e-02 2.401203066110610962e-01 1.902215480804443359e-01 2.675199806690216064e-01 9.706640988588333130e-02 1.919442713260650635e-01 1.059914380311965942e-01 4.620464146137237549e-02 2.694445848464965820e-01 1.892406791448593140e-01 2.015683948993682861e-01 2.530287802219390869e-01 1.120162010192871094e-01 -4.336917772889137268e-02
-2.608198821544647217e-01 -2.351256757974624634e-01 7.987976819276809692e-02 -1.573898941278457642e-01 1.670643873512744904e-02 3.321775048971176147e-02 -6.765638291835784912e-02 -1.642289012670516968e-01 5.539970472455024719e-02 3.804551959037780762e-01 -5.823484808206558228e-02 1.200521141290664673e-01 5.213169753551483154e-02 -2.601592838764190674e-01 3.874453008174896240e-01 7.837454229593276978e-02 7.165259867906570435e-02 -1.256309449672698975e-01 -1.154340431094169617e-01 2.026759833097457886e-01 -3.381485491991043091e-02 2.583408355712890625e-01 -1.108256354928016663e-02 5.499467253684997559e-02 8.050264418125152588e-02 3.033237755298614502e-01 -1.535939574241638184e-01 1.938080340623855591e-01 -1.260475721210241318e-02 1.226461902260780334e-01 1.800672113895416260e-01 -2.582930028438568115e-01
-4.012534320354461670e-01 -3.067756891250610352e-01 1.346505582332611084e-01 1.451391726732254028e-02 1.512912288308143616e-02 -3.202526643872261047e-02 -5.514505319297313690e-03 -1.969646066427230835e-01 6.629658490419387817e-02 1.295935362577438354e-01 -1.210557147860527039e-01 1.844049543142318726e-01 -1.446021255105733871e-02 -1.944815367460250854e-01 4.263035953044891357e-01 3.965539485216140747e-02 2.215463221073150635e-01 -1.370334029197692871e-01 -1.359095573425292969e-01 8.790735900402069092e-02 1.932157725095748901e-01 1.695828735828399658e-01 8.883919566869735718e-02 1.674218103289604187e-02 -1.454402357339859009e-01 -4.301604349166154861e-03 -3.854436054825782776e-02 2.784819900989532471e-01 -4.826597496867179871e-02 3.191551268100738525e-01 1.015052795410156250e-01 -1.106728389859199524e-01
-2.105453014373779297e-01 -1.381540745496749878e-01 -1.755668967962265015e-01 -6.512862443923950195e-02 -1.607306897640228271e-01 5.956120789051055908e-02 -5.420299991965293884e-02 4.327876493334770203e-02 2.057661563158035278e-01 1.241582334041595459e-01 -3.499121963977813721e-01 2.159801870584487915e-01 4.162216931581497192e-02 -7.781096547842025757e-02 1.216467618942260742e-01 -1.341551244258880615e-01 3.609182238578796387e-01 1.785834431648254395e-01 -1.852598339319229126e-01 2.593806385993957520e-01 -1.659688726067543030e-02 4.250446259975433350e-01 1.944724284112453461e-02 4.529961943626403809e-02 1.243040338158607483e-01 -1.255773454904556274e-01 -1.422233283519744873e-01 -8.584234863519668579e-02 1.961658000946044922e-01 9.663043171167373657e-02 1.579905152320861816e-01 1.455445140600204468e-01
-3.092298805713653564e-01 9.932239539921283722e-03 1.013256981968879700e-01 -1.194804459810256958e-01 1.132145524024963379e-01 1.242801621556282043e-01 2.097562700510025024e-01 -1.229754462838172913e-01 5.753952637314796448e-02 1.557677835226058960e-01 2.114264965057373047e-01 2.242399603128433228e-01 -5.499312654137611389e-02 -2.385891228914260864e-01 2.090308368206024170e-01 4.602439105510711670e-01 -6.141348183155059814e-02 9.267783910036087036e-02 -5.205721780657768250e-02 -1.598444730043411255e-01 2.113270014524459839e-01 1.474701762199401855e-01 2.581864967942237854e-02 -4.777590802405029535e-04 4.204902350902557373e-01 2.524624392390251160e-02 4.799176380038261414e-02 -1.413443386554718018e-01 -2.047964185476303101e-01 -6.989122182130813599e-02 -8.578540757298469543e-03 -4.034248995594680309e-04
-4.428340792655944824e-01 1.206454038619995117e-01 -1.907187104225158691e-01 1.797154173254966736e-02 -2.133120745420455933e-01 -1.258055567741394043e-01 -1.228105053305625916e-01 1.527117788791656494e-01 2.090516686439514160e-01 -1.017180532217025757e-01 -3.548039495944976807e-02 1.275640428066253662e-01 2.382064759731292725e-01 -1.415345668792724609e-01 4.473624527454376221e-01 -6.988029927015304565e-02 5.084812268614768982e-02 8.161944150924682617e-02 -1.598878800868988037e-01 2.148035541176795959e-02 1.169402822852134705e-01 1.014126017689704895e-01 2.145706564188003540e-01 2.749782800674438477e-01 2.629076242446899414e-01 -3.993761911988258362e-02 1.308107525110244751e-01 9.907227754592895508e-02 8.694658428430557251e-02 8.754100650548934937e-02 -7.061237841844558716e-02 -2.837150730192661285e-02
-2.329338192939758301e-01 1.191478446125984192e-01 -2.692649364471435547e-01 -4.095604643225669861e-02 -7.824161648750305176e-02 4.028164222836494446e-02 -5.839142575860023499e-02 -2.399459630250930786e-01 3.575459420680999756e-01 8.375257253646850586e-02 -3.105449303984642029e-02 2.255847603082656860e-01 -1.395935565233230591e-01 -9.474624693393707275e-02 2.764644026756286621e-01 1.325289607048034668e-01 9.977523237466812134e-02 -1.281045675277709961e-01 -2.130658924579620361e-01 3.724580109119415283e-01 3.879592195153236389e-02 1.823853701353073120e-01 2.081000804901123047e-02 1.310106962919235229e-01 1.498414874076843262e-01 1.010094881057739258e-01 4.026946797966957092e-02 -5.852213874459266663e-02 -2.716428972780704498e-02 7.273791730403900146e-02 3.593884781002998352e-02 -4.142388999462127686e-01
-2.202268093824386597e-01 1.579683870077133179e-01 -2.364891469478607178e-01 6.991918385028839111e-02 3.174341842532157898e-02 -5.284593440592288971e-03 2.248622775077819824e-01 -1.543511897325515747e-01 1.623419821262359619e-01 -1.766991913318634033e-01 -2.210965752601623535e-01 3.762836456298828125e-01 8.532998152077198029e-03 -2.925991415977478027e-01 -1.139703840017318726e-01 -1.018749270588159561e-02 -7.345189154148101807e-02 -4.914921522140502930e-02 -1.859160959720611572e-01 2.057843357324600220e-01 2.001770138740539551e-01 2.152831703424453735e-01 1.352766007184982300e-01 1.817022264003753662e-01 2.132758647203445435e-01 2.053725905716419220e-02 1.434435546398162842e-01 -1.460108309984207153e-01 -1.176997795701026917e-01 3.352600708603858948e-02 7.103084772825241089e-02 3.364441990852355957e-01
-4.331656396389007568e-01 -3.288729861378669739e-02 -1.342497169971466064e-01 1.391371637582778931e-01 1.768551766872406006e-02 -5.559216812252998352e-02 -9.850370138883590698e-02 1.896885931491851807e-01 2.525504231452941895e-01 8.987647294998168945e-02 4.605148136615753174e-01 9.885480254888534546e-02 7.287678122520446777e-02 -8.682873845100402832e-02 2.160097062587738037e-01 8.645766973495483398e-02 6.630666553974151611e-02 2.178111076354980469e-01 -2.092638164758682251e-01 2.134070992469787598e-01 1.684156209230422974e-01 1.308375447988510132e-01 3.310866355895996094e-01 -7.595661561936140060e-03 1.972848027944564819e-01 -5.669375509023666382e-02 5.863378942012786865e-02 1.104359980672597885e-02 -5.447842553257942200e-02 3.530131652951240540e-02 -1.331994831562042236e-01 -1.195157319307327271e-02
-2.569610774517059326e-01 -6.056397780776023865e-02 6.875254213809967041e-02 6.690131034702062607e-03 4.106767475605010986e-02 -1.301673892885446548e-02 -8.767007291316986084e-02 1.000502426177263260e-02 3.923646509647369385e-01 1.062601879239082336e-01 -6.218894850462675095e-03 2.428324818611145020e-01 2.254147827625274658e-01 -4.867121204733848572e-02 -6.706432998180389404e-02 -2.873406112194061279e-01 5.169662833213806152e-02 1.488562822341918945e-01 1.858552396297454834e-01 -8.654521405696868896e-02 2.576501369476318359e-01 3.166074752807617188e-01 -2.555519938468933105e-01 3.078105449676513672e-01 1.579324156045913696e-01 -1.094640139490365982e-02 7.892521470785140991e-02 -6.539796292781829834e-02 -2.310874462127685547e-01 1.881838440895080566e-01 1.336744427680969238e-01 1.249222531914710999e-01
-3.792955279350280762e-01 -1.963646262884140015e-01 -6.310154497623443604e-02 -5.162481591105461121e-02 -1.723473817110061646e-01 -6.276927888393402100e-02 -1.252800375223159790e-01 -2.048950195312500000e-01 4.581125918775796890e-03 -7.579420506954193115e-02 -1.419468969106674194e-01 4.689690098166465759e-02 1.899802535772323608e-01 -3.509568274021148682e-01 3.095029294490814209e-01 -1.561957895755767822e-01 1.702785938978195190e-01 -3.496833145618438721e-02 -1.917487829923629761e-01 -9.131371043622493744e-03 1.804606020450592041e-01 2.976033389568328857e-01 6.543936580419540405e-02 2.140655219554901123e-01 -1.255055814981460571e-01 1.059523522853851318e-01 1.393719613552093506e-01 2.541417181491851807e-01 -3.438372397795319557e-03 2.415538877248764038e-01 -5.541557818651199341e-02 -3.622382134199142456e-02
-2.643907368183135986e-01 -2.074833661317825317e-01 3.031132742762565613e-02 6.479896605014801025e-03 -1.174243241548538208e-01 -2.932016849517822266e-01 -1.566527336835861206e-01 1.027890369296073914e-01 3.389482498168945312e-01 1.866299510002136230e-01 -2.408126294612884521e-01 2.013185471296310425e-01 2.699371278285980225e-01 -1.096145659685134888e-01 4.686259478330612183e-02 -2.044887244701385498e-01 -3.395225154235959053e-03 -5.915137380361557007e-02 1.439696997404098511e-01 1.254022121429443359e-01 4.822914674878120422e-02 1.947140544652938843e-01 -2.663332596421241760e-02 1.630592346191406250e-01 1.295111477375030518e-01 -1.840766966342926025e-01 1.651228517293930054e-01 -5.207239836454391479e-02 -2.599241733551025391e-01 3.243160247802734375e-01 7.815080136060714722e-02 8.433344960212707520e-02
6.353814154863357544e-02 -1.640857160091400146e-01 -8.437112718820571899e-02 1.689445227384567261e-02 2.158956080675125122e-01 -3.207378834486007690e-02 2.390271052718162537e-02 2.211676165461540222e-02 3.418148159980773926e-01 -1.620692312717437744e-01 1.792509108781814575e-02 3.985987901687622070e-01 -1.884552389383316040e-01 -1.054118424654006958e-01 2.271303832530975342e-01 1.688611507415771484e-02 2.059047967195510864e-01 -1.424231529235839844e-01 -1.491042375564575195e-01 3.147349357604980469e-01 1.234805211424827576e-01 2.650153636932373047e-01 -1.363673955202102661e-01 2.585577070713043213e-01 2.366531491279602051e-01 1.271463632583618164e-01 -4.703660681843757629e-02 -2.366464212536811829e-02 1.614375784993171692e-02 -7.283874787390232086e-03 2.300649136304855347e-01 1.704148650169372559e-01
-2.153621464967727661e-01 -1.693964749574661255e-02 -3.729835152626037598e-01 -1.443315297365188599e-01 7.089667022228240967e-03 -4.725610092282295227e-02 -2.181441523134708405e-02 2.113925665616989136e-01 4.635578095912933350e-01 4.632905870676040649e-02 -5.853256210684776306e-02 3.859893381595611572e-01 -5.971424654126167297e-02 -1.511535141617059708e-02 8.666813373565673828e-02 -5.074790120124816895e-02 -6.979927420616149902e-02 1.834992691874504089e-02 1.033750399947166443e-01 4.763939976692199707e-02 -1.427526026964187622e-02 1.680411398410797119e-01 6.807605922222137451e-02 2.788336277008056641e-01 2.524628341197967529e-01 1.950689405202865601e-01 -7.332006935030221939e-03 6.389372982084751129e-03 -2.781508676707744598e-02 2.245747148990631104e-01 2.320298701524734497e-01 -1.633788198232650757e-01
-2.583988010883331299e-01 -2.477890253067016602e-02 -1.440185010433197021e-01 -3.060964867472648621e-02 -5.875965952873229980e-02 1.322577595710754395e-01 -1.555344164371490479e-01 1.078223437070846558e-01 4.055964350700378418e-01 -2.742898091673851013e-02 2.993179857730865479e-01 3.316224515438079834e-01 -9.043736755847930908e-02 4.711039736866950989e-02 2.883197665214538574e-01 4.075280576944351196e-02 -1.951752156019210815e-01 4.292616248130798340e-02 -2.202437520027160645e-01 1.098425686359405518e-02 6.760438531637191772e-02 1.212453991174697876e-01 1.224011257290840149e-01 1.820210069417953491e-01 2.758165821433067322e-02 3.115546703338623047e-01 2.059617191553115845e-01 6.194530427455902100e-02 -4.599326103925704956e-02 1.608089953660964966e-01 2.516843676567077637e-01 5.301512405276298523e-02
-3.625373840332031250e-01 3.032481670379638672e-01 -2.079994678497314453e-01 1.721555143594741821e-01 -1.575135588645935059e-01 8.805590867996215820e-02 -1.709340661764144897e-01 -1.357678472995758057e-01 -1.389875449240207672e-02 -1.534437239170074463e-01 6.128969416022300720e-02 -3.797436133027076721e-03 -1.378749608993530273e-01 1.494934707880020142e-01 2.280824184417724609e-01 -3.122857399284839630e-02 2.962130866944789886e-02 -2.780454158782958984e-01 1.156614348292350769e-01 -9.374589473009109497e-02 1.364955604076385498e-01 3.072617352008819580e-01 -4.843159392476081848e-02 2.255274802446365356e-01 3.293060958385467529e-01 4.241723939776420593e-02 -1.758091896772384644e-02 -1.671510040760040283e-01 -2.618960663676261902e-02 1.924114972352981567e-01 6.931018084287643433e-02 2.324276566505432129e-01
-9.435469657182693481e-02 1.878987252712249756e-01 -2.559399306774139404e-01 -2.979587614536285400e-01 1.148993968963623047e-01 2.494348958134651184e-02 2.104402184486389160e-01 -7.962103188037872314e-02 3.027571365237236023e-02 1.822335720062255859e-01 -2.227566763758659363e-02 1.640562266111373901e-01 3.565179556608200073e-02 -1.351681649684906006e-01 4.955103993415832520e-02 1.359071210026741028e-02 2.008537948131561279e-01 9.888528287410736084e-02 -2.302756011486053467e-01 -3.885186463594436646e-02 -5.340144410729408264e-02 3.641868531703948975e-01 1.215122714638710022e-01 1.104640662670135498e-01 -2.316294908523559570e-01 -4.428006708621978760e-03 5.082421004772186279e-02 7.708524167537689209e-02 4.923954606056213379e-03 5.195834040641784668e-01 1.599851697683334351e-01 1.686666011810302734e-01
-3.957670032978057861e-01 -1.564388573169708252e-01 1.338672637939453125e-02 -2.520759403705596924e-01 9.782007336616516113e-02 1.860516965389251709e-01 2.250072211027145386e-01 9.413788467645645142e-02 1.761113852262496948e-01 1.107024773955345154e-01 2.830232083797454834e-01 -4.624100029468536377e-02 9.405155479907989502e-02 -3.213626444339752197e-01 1.106283292174339294e-01 5.710074678063392639e-02 -2.447974681854248047e-01 -1.653449833393096924e-01 -1.009553000330924988e-01 -2.886611521244049072e-01 -1.270282268524169922e-01 2.341911345720291138e-01 2.496369928121566772e-02 -2.452396899461746216e-01 -2.274607541039586067e-03 5.647414922714233398e-02 -5.722478032112121582e-02 5.006775259971618652e-02 1.167690567672252655e-02 2.069517374038696289e-01 1.835222393274307251e-01 1.480986736714839935e-02
-1.141115725040435791e-01 -1.136908829212188721e-01 -2.132596373558044434e-01 -4.409542772918939590e-03 -4.195738583803176880e-02 -2.314783930778503418e-01 -2.022337019443511963e-01 -2.533415853977203369e-01 1.076613664627075195e-01 1.804034262895584106e-01 -1.724482141435146332e-02 9.676758199930191040e-02 1.703628152608871460e-01 -4.728442132472991943e-01 8.732572197914123535e-02 -3.342748060822486877e-02 -5.176787823438644409e-02 -1.708350144326686859e-02 -7.596518844366073608e-02 2.013586759567260742e-01 9.712843596935272217e-02 1.769322752952575684e-01 1.758353114128112793e-01 1.606431156396865845e-01 -4.605489224195480347e-02 1.590137481689453125e-01 -1.334165930747985840e-01 2.510127425193786621e-01 1.482485085725784302e-01 3.246189653873443604e-01 2.395015358924865723e-01 1.153424829244613647e-01
-1.994961798191070557e-01 1.931934803724288940e-02 -1.516819894313812256e-01 2.149246782064437866e-01 1.131982207298278809e-01 -6.781210750341415405e-02 -2.839981019496917725e-01 -6.614355742931365967e-02 1.094510406255722046e-01 4.804135262966156006e-01 -2.847114764153957367e-02 6.748096644878387451e-02 1.658905446529388428e-01 -2.538415789604187012e-01 2.477668076753616333e-01 1.148503646254539490e-01 -7.341639697551727295e-02 -1.164124086499214172e-01 -3.556703031063079834e-02 -7.177595514804124832e-03 1.216178014874458313e-01 3.140301108360290527e-01 9.741534478962421417e-03 1.173334494233131409e-01 2.114351093769073486e-01 6.938524544239044189e-02 -4.155445843935012817e-02 5.222124233841896057e-02 1.561046093702316284e-01 3.095476329326629639e-01 -1.404160708189010620e-01 -1.791826933622360229e-01
-2.225086092948913574e-01 1.885725408792495728e-01 -2.776056826114654541e-01 2.962850034236907959e-02 -5.356202274560928345e-02 2.332792058587074280e-02 -2.133727371692657471e-01 -1.136315986514091492e-01 2.166700512170791626e-01 2.034468948841094971e-01 1.224797368049621582e-01 2.229932248592376709e-01 -6.963626295328140259e-02 -6.683349609375000000e-02 3.133579492568969727e-01 1.744285970926284790e-01 -9.880436211824417114e-02 -1.837044358253479004e-01 3.705275803804397583e-02 -8.879239857196807861e-02 -3.319131955504417419e-02 4.116161465644836426e-01 2.432318031787872314e-02 1.861514151096343994e-01 1.626456156373023987e-02 1.392791122198104858e-01 8.541892468929290771e-02 5.772945657372474670e-02 3.363603651523590088e-01 2.747571170330047607e-01 -4.823773354291915894e-02 -6.593282520771026611e-02
-4.252926409244537354e-01 4.127447027713060379e-04 -1.775823235511779785e-01 2.408309429883956909e-01 2.101940959692001343e-01 5.694174021482467651e-02 4.727986454963684082e-02 -1.686047017574310303e-01 2.116473615169525146e-01 -2.988272905349731445e-01 2.038111239671707153e-01 7.141027599573135376e-02 1.860793493688106537e-02 -1.820159852504730225e-01 -2.017766796052455902e-02 1.120117306709289551e-01 1.335788369178771973e-01 -1.911616027355194092e-01 -1.185967549681663513e-01 -5.443184077739715576e-02 2.455385029315948486e-01 2.370477169752120972e-01 -2.087711989879608154e-01 -1.497701108455657959e-01 1.754321157932281494e-01 1.562560647726058960e-01 -5.878055468201637268e-02 2.418202012777328491e-01 4.577844217419624329e-02 2.223418205976486206e-01 2.352555282413959503e-02 3.496580570936203003e-02
-3.296368122100830078e-01 -1.605449914932250977e-01 -2.338312007486820221e-02 9.675448387861251831e-02 -6.901390105485916138e-02 2.876015566289424896e-02 -4.038970917463302612e-02 1.908410713076591492e-02 1.195884719491004944e-01 2.793789803981781006e-01 -5.284552648663520813e-02 2.069829851388931274e-01 -6.991078704595565796e-02 1.152199972420930862e-02 3.001031577587127686e-01 2.606492340564727783e-01 3.726933151483535767e-02 9.968546777963638306e-02 -4.276324063539505005e-02 2.916187942028045654e-01 2.391732484102249146e-01 2.289862483739852905e-01 2.838347554206848145e-01 -8.796068839728832245e-03 -1.855986714363098145e-01 3.571066856384277344e-01 1.074391081929206848e-01 1.356417834758758545e-01 5.019392818212509155e-02 1.258185505867004395e-01 2.081437557935714722e-01 -7.071277499198913574e-02
-4.699769020080566406e-01 1.609606593847274780e-01 -1.364766154438257217e-02 -6.947696208953857422e-02 5.000872910022735596e-02 -1.987747997045516968e-01 1.831746548414230347e-01 -3.541019931435585022e-02 3.262647688388824463e-01 1.156010553240776062e-01 3.374802172183990479e-01 5.520824342966079712e-02 -7.459789514541625977e-02 -3.624650835990905762e-01 1.287998855113983154e-01 -2.633253633975982666e-01 1.559275388717651367e-01 1.989883929491043091e-01 1.534025073051452637e-01 -4.355472326278686523e-02 1.319976598024368286e-01 5.544302240014076233e-02 8.240689337253570557e-02 -1.736326515674591064e-02 3.549645468592643738e-02 1.093015149235725403e-01 2.693497203290462494e-02 -1.765973269939422607e-01 9.412895888090133667e-03 2.144619077444076538e-01 -5.824471637606620789e-02 -1.515666861087083817e-02
-4.533180296421051025e-01 -7.100749760866165161e-02 1.355964690446853638e-01 -5.935165286064147949e-02 1.331272572278976440e-01 -7.601577043533325195e-02 -2.560016810894012451e-01 1.763257384300231934e-01 1.104569956660270691e-01 -5.847031250596046448e-03 2.152634598314762115e-02 -5.235860124230384827e-02 9.734939783811569214e-02 -2.095378488302230835e-01 -6.064404267817735672e-03 7.398609071969985962e-02 1.339680105447769165e-01 -1.940944641828536987e-01 7.808863371610641479e-02 1.323662847280502319e-01 -6.233631819486618042e-02 4.065766930580139160e-01 -9.160247445106506348e-02 3.122617006301879883e-01 7.561107724905014038e-02 -1.614308357238769531e-01 -2.370822876691818237e-01 -9.846813231706619263e-02 -2.075289636850357056e-01 9.425710141658782959e-02 5.530129745602607727e-02 -2.570405304431915283e-01
-3.490281999111175537e-01 -5.810935050249099731e-02 -8.012797683477401733e-03 7.820893079042434692e-02 2.151566743850708008e-01 -4.229213669896125793e-02 1.341940090060234070e-02 1.954420469701290131e-02 3.109281696379184723e-02 -3.280009925365447998e-01 2.936410903930664062e-01 -1.293064802885055542e-01 2.099825292825698853e-01 -2.553244233131408691e-01 4.321150481700897217e-02 1.604268252849578857e-01 7.374902814626693726e-02 -2.625639736652374268e-01 -1.779097691178321838e-02 5.583219230175018311e-02 1.502906978130340576e-01 3.434586822986602783e-01 -1.625545620918273926e-01 3.387138247489929199e-02 -1.411007717251777649e-02 7.383023947477340698e-02 -3.773211687803268433e-02 1.664520204067230225e-01 -8.327066153287887573e-02 3.290843665599822998e-01 1.614906638860702515e-01 2.226436287164688110e-01
-1.483801752328872681e-01 7.874431088566780090e-03 9.144368767738342285e-02 -8.968521654605865479e-02 -3.511573746800422668e-02 -3.201853930950164795e-01 -2.058816403150558472e-01 9.508313983678817749e-02 1.728945672512054443e-01 -8.330245316028594971e-02 5.983160343021154404e-03 2.721237838268280029e-01 3.107836544513702393e-01 -1.627168655395507812e-01 2.169981747865676880e-01 -2.277088463306427002e-01 4.618190228939056396e-02 9.936576336622238159e-02 -2.994368076324462891e-01 1.092716380953788757e-01 7.911594212055206299e-02 3.449604213237762451e-01 -2.050236761569976807e-01 -6.069364398717880249e-02 2.780042216181755066e-02 1.055690646171569824e-01 9.608367457985877991e-03 1.369965374469757080e-01 -2.618499994277954102e-01 1.627558320760726929e-01 -2.004810795187950134e-02 2.501901388168334961e-01
-9.430697560310363770e-02 4.047453030943870544e-02 -2.205510586500167847e-01 -2.144646048545837402e-01 -1.180619373917579651e-02 -3.871248289942741394e-02 2.923842966556549072e-01 1.148232892155647278e-01 2.112424746155738831e-02 -9.510611742734909058e-02 1.029496733099222183e-02 1.405167877674102783e-01 -4.567352682352066040e-02 -3.049834668636322021e-01 1.056076586246490479e-01 -3.220319747924804688e-02 2.211938984692096710e-02 2.146593779325485229e-01 -7.121677696704864502e-02 8.361415565013885498e-02 -8.267071843147277832e-02 5.106981396675109863e-01 -7.079241424798965454e-02 6.266900897026062012e-02 -7.590595632791519165e-02 2.662413716316223145e-01 1.482853144407272339e-01 2.991601265966892242e-02 -1.530581563711166382e-01 3.044093251228332520e-01 3.258507251739501953e-01 2.946814894676208496e-02
-2.070516943931579590e-01 2.042982131242752075e-01 -4.312858730554580688e-02 2.190872095525264740e-02 6.804332882165908813e-02 9.440929442644119263e-02 9.788285940885543823e-03 -2.475283443927764893e-01 9.092269837856292725e-02 3.125194907188415527e-01 4.666156172752380371e-01 2.569192051887512207e-01 1.444200333207845688e-02 -1.764028519392013550e-01 2.345269322395324707e-01 -1.190255954861640930e-01 -1.788061559200286865e-01 1.040364429354667664e-01 -1.686685383319854736e-01 1.965418010950088501e-01 5.548639222979545593e-02 3.076996505260467529e-01 8.187779784202575684e-02 -1.048200428485870361e-01 1.518394649028778076e-01 5.282085854560136795e-03 -4.756424948573112488e-02 -9.804712980985641479e-02 -1.526335161179304123e-02 1.304320394992828369e-01 2.976322919130325317e-02 -2.637445926666259766e-01
-3.203981518745422363e-01 1.102472990751266479e-01 -1.997778713703155518e-01 -3.353957727085798979e-04 1.756593212485313416e-02 1.065762042999267578e-01 -1.928619295358657837e-01 -2.548819184303283691e-01 -9.689506143331527710e-02 2.397981286048889160e-01 1.592080891132354736e-01 2.029274106025695801e-01 -2.768366634845733643e-01 -2.824670970439910889e-01 3.654852509498596191e-01 6.480833888053894043e-02 -1.391407549381256104e-01 -2.706423699855804443e-01 -4.622842371463775635e-02 -3.297240287065505981e-02 5.904405936598777771e-02 1.568513363599777222e-01 8.489360660314559937e-02 1.407253742218017578e-01 -1.707655042409896851e-01 1.377280503511428833e-01 3.059114329516887665e-02 5.084691196680068970e-02 -1.659911870956420898e-02 2.276600711047649384e-02 3.124616444110870361e-01 5.309717729687690735e-02
-3.480823934078216553e-01 9.018532931804656982e-02 -2.159602493047714233e-01 -4.997346550226211548e-02 1.843223534524440765e-02 -1.613776683807373047e-01 -2.574497759342193604e-01 3.493348658084869385e-01 2.226059585809707642e-01 2.062791585922241211e-01 1.011991724371910095e-01 -1.975363120436668396e-02 1.928203739225864410e-02 -1.170402616262435913e-01 1.636852510273456573e-02 1.255634427070617676e-01 2.341704815626144409e-01 -3.384761810302734375e-01 1.425332725048065186e-01 -3.932557255029678345e-02 -8.734511211514472961e-04 3.001578897237777710e-02 2.761809825897216797e-01 1.258208155632019043e-01 1.876530647277832031e-01 2.323416024446487427e-01 -1.721459627151489258e-01 -5.631301552057266235e-02 -1.013672128319740295e-01 1.790339499711990356e-01 9.507610648870468140e-02 1.280182152986526489e-01
-2.522747516632080078e-01 -1.754908636212348938e-02 -9.291039407253265381e-02 -1.782872341573238373e-02 1.139272227883338928e-01 -8.619247376918792725e-02 1.947946697473526001e-01 -2.364261001348495483e-01 8.674123883247375488e-02 1.733398884534835815e-01 2.551277577877044678e-01 1.073980182409286499e-01 -4.414028674364089966e-02 -1.831344887614250183e-02 4.481916129589080811e-01 -6.484428886324167252e-03 -3.787323832511901855e-02 -1.787009686231613159e-01 -3.416193723678588867e-01 -3.171178046613931656e-03 1.796681433916091919e-01 2.719669342041015625e-01 -7.543816231191158295e-03 1.021506935358047485e-01 2.316108942031860352e-01 3.079533949494361877e-02 2.240206301212310791e-01 -1.609532237052917480e-01 1.823554486036300659e-01 -1.714725419878959656e-02 9.606196731328964233e-02 -2.348883897066116333e-01
-8.196555823087692261e-02 1.783360391855239868e-01 -5.538410693407058716e-02 -2.279065251350402832e-01 1.119579002261161804e-01 -1.196651160717010498e-01 -7.458844035863876343e-02 1.458839327096939087e-01 1.027548313140869141e-01 -3.951473906636238098e-02 6.833302974700927734e-02 2.193218171596527100e-01 -9.847906418144702911e-03 -1.072585880756378174e-01 1.903395801782608032e-01 2.170686796307563782e-02 3.059179522097110748e-02 -1.479646861553192139e-01 -1.103009507060050964e-01 -4.962847754359245300e-02 3.549027740955352783e-01 2.033007144927978516e-01 1.214251853525638580e-02 1.855921447277069092e-01 -4.666344523429870605e-01 6.785128265619277954e-03 -5.615939572453498840e-02 -2.575403265655040741e-02 -8.203285187482833862e-02 4.970851242542266846e-01 1.160284876823425293e-01 1.064986586570739746e-01
-2.906309068202972412e-01 2.237427085638046265e-01 -3.057582676410675049e-01 -8.837870322167873383e-03 7.487983256578445435e-02 -5.800332408398389816e-03 -1.188136916607618332e-02 -2.350636422634124756e-01 5.916061252355575562e-02 4.563272371888160706e-02 7.156656682491302490e-02 3.584589362144470215e-01 2.667367458343505859e-01 -1.751248836517333984e-01 3.775881230831146240e-01 9.370495378971099854e-02 1.724941730499267578e-01 3.998986445367336273e-03 2.296253666281700134e-02 1.298361271619796753e-01 -6.458088010549545288e-02 3.108406364917755127e-01 3.237442672252655029e-02 3.358200564980506897e-02 6.416782736778259277e-02 -9.845781140029430389e-03 2.044228278100490570e-02 2.563582956790924072e-01 1.566323488950729370e-01 -2.538103237748146057e-02 2.326236963272094727e-01 -1.368775516748428345e-01
-4.106369316577911377e-01 9.725005179643630981e-02 -8.900126814842224121e-02 1.347303539514541626e-01 1.697460412979125977e-01 2.457845397293567657e-02 6.674867868423461914e-02 7.067817449569702148e-02 1.614647656679153442e-01 -3.528378903865814209e-01 1.778986006975173950e-01 -3.048679046332836151e-02 -2.400113083422183990e-02 -2.599269449710845947e-01 -1.762846112251281738e-01 2.137514203786849976e-01 2.129177004098892212e-01 -5.100709572434425354e-02 2.511922642588615417e-02 2.232453376054763794e-01 8.145622909069061279e-02 4.643360078334808350e-01 1.063042357563972473e-01 1.305929422378540039e-01 8.982534706592559814e-02 5.314986035227775574e-02 -7.571269571781158447e-02 9.063781052827835083e-02 7.010928355157375336e-03 1.223217993974685669e-01 5.680651962757110596e-02 1.919574141502380371e-01
-3.870427906513214111e-01 1.611504144966602325e-02 -2.582303285598754883e-01 -1.920942217111587524e-02 -2.074125558137893677e-01 -2.006359994411468506e-01 -1.457198560237884521e-01 7.093458622694015503e-02 2.848204076290130615e-01 -5.929407663643360138e-03 1.484097838401794434e-01 1.980727016925811768e-01 5.232002120465040207e-03 5.125002935528755188e-02 5.122812390327453613e-01 -8.260229974985122681e-02 4.642195999622344971e-02 2.482920326292514801e-02 -5.464814603328704834e-02 2.616819441318511963e-01 1.145009994506835938e-01 1.339623928070068359e-01 4.295180737972259521e-02 4.647271707653999329e-02 -1.416697446256875992e-02 9.213506430387496948e-02 5.131861194968223572e-02 1.590141057968139648e-01 1.790796071290969849e-01 1.743622124195098877e-01 -1.213345080614089966e-01 1.895297169685363770e-01
-2.221962511539459229e-01 1.518742740154266357e-01 -1.933204978704452515e-01 1.118755489587783813e-01 -2.052427679300308228e-01 -1.077685281634330750e-01 -2.789250314235687256e-01 -5.759189277887344360e-02 2.824181616306304932e-01 -1.692071259021759033e-01 9.861240535974502563e-02 3.443750143051147461e-01 1.121884677559137344e-02 1.054727211594581604e-01 -1.358912885189056396e-01 1.506743729114532471e-01 1.880368739366531372e-01 3.138783201575279236e-02 -5.922366306185722351e-02 -1.680796444416046143e-01 1.518035233020782471e-01 3.076327145099639893e-01 6.818868685513734818e-03 1.398100554943084717e-01 1.611233353614807129e-01 -1.717270314693450928e-01 1.325968466699123383e-02 8.529058098793029785e-02 -6.995961815118789673e-02 3.137764632701873779e-01 2.829263210296630859e-01 4.488789662718772888e-02
-2.623100578784942627e-01 4.875882528722286224e-03 -2.286967262625694275e-02 -1.834705919027328491e-01 -1.114081889390945435e-01 1.780706346035003662e-01 -8.496134728193283081e-02 -2.459233999252319336e-01 3.860655128955841064e-01 2.961933910846710205e-01 -9.454336762428283691e-02 2.768040597438812256e-01 -8.716972172260284424e-02 -1.047642901539802551e-01 4.242214560508728027e-01 -1.859747171401977539e-01 -1.343604475259780884e-01 1.200471147894859314e-01 1.560885012149810791e-01 1.687305122613906860e-01 1.266553997993469238e-01 1.776047497987747192e-01 -5.294909328222274780e-02 3.021008707582950592e-02 1.819051057100296021e-01 -4.540204256772994995e-02 -5.361810326576232910e-02 -1.632186770439147949e-02 -2.065866291522979736e-01 -5.682854447513818741e-03 -4.103697091341018677e-02 -1.020856350660324097e-01
-2.491726279258728027e-01 -1.534068584442138672e-01 -1.878544539213180542e-01 8.961123414337635040e-03 -9.090966545045375824e-03 1.660662516951560974e-02 -9.303974360227584839e-02 -2.339930236339569092e-01 1.352195888757705688e-01 1.862207055091857910e-01 1.950778663158416748e-01 2.349580228328704834e-01 -7.319151610136032104e-02 1.571487751789391041e-03 2.888348996639251709e-01 8.699116110801696777e-02 -1.423308402299880981e-01 -2.338321357965469360e-01 4.142752289772033691e-02 1.005234271287918091e-01 -4.895027726888656616e-02 5.057145953178405762e-01 1.240338683128356934e-01 -2.032398618757724762e-02 1.268090456724166870e-01 2.064446806907653809e-01 4.528372362256050110e-02 5.113496258854866028e-02 3.388277888298034668e-01 1.800166368484497070e-01 3.652426227927207947e-02 -7.706894539296627045e-03
-3.652242422103881836e-01 -2.110013961791992188e-01 9.725994616746902466e-02 -3.564838320016860962e-02 1.349907368421554565e-01 6.578160077333450317e-02 -2.405387721955776215e-02 -2.079775482416152954e-01 -1.048735082149505615e-01 2.534330189228057861e-01 1.408983916044235229e-01 4.343839287757873535e-01 -8.787319064140319824e-03 -2.849516645073890686e-02 2.462546527385711670e-01 -6.775763630867004395e-02 2.012842297554016113e-01 -1.433697491884231567e-01 -8.421540260314941406e-03 8.476407825946807861e-02 1.258290857076644897e-01 2.025943249464035034e-01 2.201726883649826050e-01 1.909395158290863037e-01 -2.557091787457466125e-02 1.221516728401184082e-01 -3.453712165355682373e-02 1.043942868709564209e-01 -8.574485778808593750e-02 2.558009922504425049e-01 1.692334860563278198e-01 -2.363401204347610474e-01
-4.187715351581573486e-01 7.526795566082000732e-02 8.197528868913650513e-02 3.296888992190361023e-02 1.872343569993972778e-01 5.550305824726819992e-03 7.221207767724990845e-02 3.047705888748168945e-01 2.617632150650024414e-01 -2.555616199970245361e-02 1.361756473779678345e-01 5.659012869000434875e-02 2.500070631504058838e-02 -2.577765583992004395e-01 -4.150266572833061218e-02 1.971094459295272827e-01 -3.323949128389358521e-02 -2.164153754711151123e-01 -2.498943954706192017e-01 4.342832565307617188e-01 4.988931491971015930e-02 1.934061795473098755e-01 -4.900715500116348267e-02 -8.602982759475708008e-02 1.617584377527236938e-01 -6.839106976985931396e-02 2.155746966600418091e-01 -1.264488250017166138e-01 -4.259574692696332932e-03 -2.411388233304023743e-02 -1.524669378995895386e-01 1.164702549576759338e-01
-2.933310270309448242e-01 2.614556252956390381e-01 1.389008015394210815e-01 -6.991665065288543701e-02 1.378251016139984131e-01 -6.004947796463966370e-02 -1.364645510911941528e-01 7.881786674261093140e-02 6.590393930673599243e-02 1.997297257184982300e-01 -4.119943082332611084e-02 -7.433109730482101440e-02 3.198431432247161865e-01 -3.783337473869323730e-01 2.030997127294540405e-01 1.927015781402587891e-01 -2.362237684428691864e-02 -2.220972999930381775e-02 -2.771767415106296539e-02 4.245675727725028992e-02 1.030138731002807617e-01 1.405837088823318481e-01 -2.448988705873489380e-01 2.056581228971481323e-01 1.052104383707046509e-01 -6.134084239602088928e-02 -2.835829854011535645e-01 9.384410083293914795e-02 -2.683671414852142334e-01 2.086343467235565186e-01 5.593284592032432556e-02 1.992440819740295410e-01
-1.264086812734603882e-01 8.528513461351394653e-02 -1.354693472385406494e-01 -1.802978962659835815e-01 3.648623824119567871e-01 -3.054475598037242889e-02 3.997544199228286743e-02 7.410280406475067139e-02 3.195018768310546875e-01 1.804876476526260376e-01 1.575902104377746582e-01 1.901713907718658447e-01 1.327410042285919189e-01 -2.060764282941818237e-01 -2.028387486934661865e-01 1.042387261986732483e-01 4.797948151826858521e-02 -9.253843873739242554e-02 1.307825092226266861e-02 -1.889362186193466187e-01 1.773062497377395630e-01 1.613406091928482056e-01 -2.130226641893386841e-01 1.867391020059585571e-01 2.633330821990966797e-01 -4.244443960487842560e-03 -7.009291648864746094e-02 7.224401086568832397e-02 -2.092462927103042603e-01 2.920964360237121582e-01 5.171116441488265991e-02 2.850656509399414062e-01
-3.639962673187255859e-01 -1.050409376621246338e-01 1.204144805669784546e-01 -3.620534539222717285e-01 1.000651866197586060e-01 -2.290946841239929199e-01 -1.260134130716323853e-01 -1.223780438303947449e-01 8.241399377584457397e-02 1.457482576370239258e-01 3.556510061025619507e-02 1.082786470651626587e-01 -6.625872105360031128e-02 -3.293721973896026611e-01 1.841497868299484253e-01 -2.082771807909011841e-01 1.614881157875061035e-01 9.565749019384384155e-02 6.235985457897186279e-02 1.888671666383743286e-01 1.242769509553909302e-01 -7.386621087789535522e-02 1.592535078525543213e-01 1.972446143627166748e-01 2.438334524631500244e-01 1.403644531965255737e-01 3.927203267812728882e-02 -2.972256541252136230e-01 -4.806268587708473206e-02 1.904068589210510254e-01 -2.620635367929935455e-02 1.345243453979492188e-01
-2.535735666751861572e-01 -4.153853282332420349e-02 -1.424302011728286743e-01 -3.061099722981452942e-02 -8.864650875329971313e-02 -1.293921768665313721e-01 -3.120043128728866577e-02 2.719630673527717590e-02 2.155696749687194824e-01 2.340941131114959717e-01 1.304067373275756836e-01 2.985919713973999023e-01 -9.377289563417434692e-02 -2.381226234138011932e-02 2.083097994327545166e-01 1.689932197332382202e-01 -1.894782036542892456e-01 -1.453593671321868896e-01 1.815850436687469482e-01 -6.900577992200851440e-02 -1.994988508522510529e-02 4.938690662384033203e-01 9.542723000049591064e-02 2.500511892139911652e-02 1.198159083724021912e-01 1.127642542123794556e-01 5.033302679657936096e-02 2.115244120359420776e-01 3.817708790302276611e-01 1.521267294883728027e-01 -6.511654704809188843e-02 -3.755943104624748230e-02
-3.777321577072143555e-01 -1.871263682842254639e-01 1.133355274796485901e-01 -3.025295436382293701e-01 8.587285876274108887e-02 -2.002939283847808838e-01 4.054930806159973145e-02 -6.406029313802719116e-02 1.328242570161819458e-01 3.675674647092819214e-02 2.786659002304077148e-01 4.108817316591739655e-03 -3.124036081135272980e-02 -3.121579289436340332e-01 -4.883931577205657959e-02 1.607632637023925781e-02 -7.627791166305541992e-02 1.627776473760604858e-01 4.610130563378334045e-02 1.628475934267044067e-01 2.677222490310668945e-01 2.232709527015686035e-01 1.847738325595855713e-01 -1.297073215246200562e-01 1.549815386533737183e-01 1.536948978900909424e-01 -1.699156612157821655e-01 -5.145677924156188965e-02 1.012762039899826050e-01 1.029741019010543823e-01 5.580785498023033142e-02 3.610824048519134521e-01
-2.847149074077606201e-01 1.981651410460472107e-03 -4.005901888012886047e-02 -1.592787206172943115e-01 1.397916674613952637e-01 8.966213092207908630e-03 2.684266120195388794e-02 -6.009993329644203186e-02 3.685106039047241211e-01 3.281917273998260498e-01 7.588137686252593994e-02 -2.246591821312904358e-02 2.676151990890502930e-01 -5.963207408785820007e-02 3.648411110043525696e-02 2.257566452026367188e-01 -2.527407109737396240e-01 -2.936380803585052490e-01 -9.581094235181808472e-02 9.447430819272994995e-02 1.968959718942642212e-01 1.668514311313629150e-01 -1.039299294352531433e-01 5.354095995426177979e-02 2.697334587574005127e-01 1.489213109016418457e-01 2.627403847873210907e-02 -2.414208203554153442e-01 -6.543061137199401855e-02 7.358665019273757935e-02 1.191977038979530334e-01 2.539029419422149658e-01
-2.933680117130279541e-01 9.574681520462036133e-02 3.361088410019874573e-02 1.108652632683515549e-02 2.380670756101608276e-01 5.895674601197242737e-02 -2.325082868337631226e-01 2.927057147026062012e-01 2.774940729141235352e-01 8.378814905881881714e-02 2.290095984935760498e-01 1.291905641555786133e-01 2.018937282264232635e-02 -1.297412663698196411e-01 1.809974014759063721e-01 2.615850865840911865e-01 3.880533389747142792e-03 -1.443587988615036011e-01 1.252671424299478531e-02 -1.621935218572616577e-01 1.988373398780822754e-01 4.049018323421478271e-01 -2.505008876323699951e-01 -1.891040056943893433e-01 -4.862050339579582214e-02 -1.003648191690444946e-01 3.958914801478385925e-02 -1.705527305603027344e-01 -1.672421246767044067e-01 9.325712919235229492e-02 -1.187868509441614151e-02 -5.318752303719520569e-02
-4.065391421318054199e-01 9.580899029970169067e-03 -3.113972246646881104e-01 3.349500522017478943e-02 1.144349947571754456e-01 -1.137981414794921875e-01 2.685370743274688721e-01 1.937191635370254517e-01 2.729845792055130005e-02 -9.646717458963394165e-02 -1.212605610489845276e-01 1.073038503527641296e-01 -1.465318351984024048e-01 -5.813424289226531982e-02 1.663199067115783691e-01 8.935142308473587036e-02 -7.233441341668367386e-03 9.782007336616516113e-02 -2.320470809936523438e-01 -7.369395345449447632e-02 2.022747993469238281e-01 2.218847423791885376e-01 -1.081013977527618408e-01 3.513425290584564209e-01 1.465720236301422119e-01 3.143602609634399414e-01 4.853125289082527161e-02 -8.727549761533737183e-02 -1.753712743520736694e-01 -2.658696100115776062e-02 1.448302119970321655e-01 1.649367213249206543e-01
-4.914728403091430664e-01 2.476914823055267334e-01 -3.606814146041870117e-02 -3.027316741645336151e-02 -4.060472548007965088e-02 9.789557196199893951e-03 1.820861697196960449e-01 -9.717251360416412354e-02 1.180804520845413208e-01 4.156341403722763062e-02 4.412294179201126099e-02 3.605678305029869080e-02 1.426138579845428467e-01 -1.303692162036895752e-01 1.966318190097808838e-01 1.787797659635543823e-01 -3.271749615669250488e-01 -1.187589764595031738e-01 2.959185242652893066e-01 -3.051569126546382904e-02 3.385219871997833252e-01 1.655759513378143311e-01 -9.452030807733535767e-02 -2.102623432874679565e-01 -3.699364885687828064e-02 -3.342911973595619202e-02 -2.646741690114140511e-03 -1.951798498630523682e-01 4.031314700841903687e-02 2.059232443571090698e-01 1.567481160163879395e-01 -9.835690259933471680e-02
-2.816580235958099365e-01 -3.841820731759071350e-02 -1.396842002868652344e-01 8.394206315279006958e-02 -1.840699762105941772e-01 -6.174289807677268982e-02 4.802377521991729736e-02 1.875491440296173096e-01 3.776394128799438477e-01 1.789721548557281494e-01 -1.396322697401046753e-01 5.512970313429832458e-02 1.114870980381965637e-01 -4.221985638141632080e-01 -3.461346030235290527e-02 -6.480754911899566650e-02 -2.933258116245269775e-01 -2.989895641803741455e-01 -7.892795838415622711e-03 -1.837012544274330139e-02 -1.645386368036270142e-01 2.230801880359649658e-01 5.972900241613388062e-02 1.043081432580947876e-01 1.827769167721271515e-02 8.819055557250976562e-02 -3.087268769741058350e-02 5.637572333216667175e-02 7.211051136255264282e-02 2.707577645778656006e-01 2.468550503253936768e-01 -7.342743873596191406e-02
-1.452931463718414307e-01 -3.882534801959991455e-02 -1.307324171066284180e-01 -1.377441734075546265e-01 -3.550756722688674927e-02 -1.666445732116699219e-01 1.213942766189575195e-01 -2.390749603509902954e-01 2.440134882926940918e-01 2.210712432861328125e-01 8.309282362461090088e-02 4.081289470195770264e-01 -2.880958281457424164e-02 -4.114182665944099426e-03 2.888803780078887939e-01 1.625865548849105835e-01 1.975360661745071411e-01 -3.444407135248184204e-02 -1.374768614768981934e-01 2.233909666538238525e-01 5.992832407355308533e-02 2.588029205799102783e-01 2.930102944374084473e-01 1.343215554952621460e-01 1.564223319292068481e-01 2.506763041019439697e-01 -3.184315562248229980e-02 -1.585440710186958313e-02 2.368875592947006226e-02 6.146606057882308960e-02 4.132320359349250793e-02 -2.639600336551666260e-01
-2.268038243055343628e-01 -8.108676224946975708e-02 -1.785905957221984863e-01 -9.177638217806816101e-03 -4.611171036958694458e-02 -1.611830145120620728e-01 -3.016314096748828888e-02 -2.249799072742462158e-01 1.246596947312355042e-01 2.955507934093475342e-01 5.854519084095954895e-02 3.185680806636810303e-01 -1.875127553939819336e-01 -1.786731183528900146e-03 2.437585145235061646e-01 1.579692959785461426e-01 9.569433331489562988e-02 -1.197732836008071899e-01 -1.221856623888015747e-01 1.108812168240547180e-01 1.113571524620056152e-01 3.454118072986602783e-01 2.630057334899902344e-01 1.676210165023803711e-01 2.459802925586700439e-01 1.465974003076553345e-01 -6.494721025228500366e-02 -2.259008735418319702e-01 1.160721182823181152e-01 1.392908859997987747e-02 1.250659301877021790e-02 -2.688100934028625488e-01
-3.324930965900421143e-01 2.466398626565933228e-01 1.445821672677993774e-02 2.028079777956008911e-01 -1.908472478389739990e-01 2.264858037233352661e-01 9.400912560522556305e-03 1.782752946019172668e-02 2.437525391578674316e-01 2.802731283009052277e-02 -2.847059257328510284e-02 9.432263672351837158e-02 -3.404323011636734009e-02 -1.600303202867507935e-01 2.034711539745330811e-01 2.753894627094268799e-01 1.018020808696746826e-01 2.430067630484700203e-03 -2.662225961685180664e-01 1.211752071976661682e-01 2.886936068534851074e-01 2.286325842142105103e-01 4.522527754306793213e-02 9.546727687120437622e-02 1.049570068717002869e-01 -2.367765158414840698e-01 3.411034345626831055e-01 -2.820831350982189178e-02 -1.486093103885650635e-01 -1.043371334671974182e-01 8.327493816614151001e-02 1.356465220451354980e-01
-3.220610320568084717e-01 1.301593519747257233e-02 -2.116021364927291870e-01 -2.807796187698841095e-02 -5.504631623625755310e-02 1.401641070842742920e-01 -9.771406650543212891e-02 3.037502616643905640e-02 4.456769824028015137e-01 -2.060215175151824951e-02 -2.120258808135986328e-01 4.219199120998382568e-01 -1.680840402841567993e-01 4.406125843524932861e-02 1.822950243949890137e-01 1.799737289547920227e-02 -2.656294405460357666e-02 4.372112452983856201e-02 7.656782865524291992e-03 -7.091333717107772827e-02 8.917597122490406036e-03 1.661861538887023926e-01 1.888340711593627930e-01 2.259066551923751831e-01 2.976120710372924805e-01 -6.745705008506774902e-02 1.187419444322586060e-01 -1.468713134527206421e-01 3.348938003182411194e-02 2.219223678112030029e-01 1.042331308126449585e-01 -1.396431624889373779e-01
-3.986622989177703857e-01 3.405390307307243347e-02 9.842589497566223145e-02 7.517939805984497070e-02 2.454561293125152588e-01 -1.537229269742965698e-01 -1.771551072597503662e-01 -6.183223333209753036e-03 2.356717586517333984e-01 1.490775644779205322e-01 -1.396559923887252808e-01 1.878428608179092407e-01 1.923412531614303589e-01 -2.258439809083938599e-01 -5.219809338450431824e-02 3.925274312496185303e-01 -1.204055324196815491e-01 -2.346332818269729614e-01 3.870264068245887756e-02 2.313200682401657104e-01 1.923061311244964600e-01 1.639489531517028809e-01 -6.183584779500961304e-02 1.338917016983032227e-01 7.719975709915161133e-02 -1.406632363796234131e-02 -2.606461346149444580e-01 -1.046782881021499634e-01 -1.168494895100593567e-01 9.978739917278289795e-02 -2.144722826778888702e-02 1.123328730463981628e-01
-4.167343378067016602e-01 4.354030638933181763e-02 1.065978407859802246e-01 2.107327617704868317e-02 2.924874424934387207e-01 9.064517915248870850e-02 -1.806557178497314453e-01 2.471973150968551636e-01 2.210598140954971313e-01 2.028094232082366943e-01 1.503673556726425886e-04 1.034004613757133484e-01 2.431958764791488647e-01 -2.108366489410400391e-01 8.536013215780258179e-02 1.555340141057968140e-01 -1.306654661893844604e-01 -2.610765099525451660e-01 -8.084699511528015137e-02 3.834801167249679565e-02 1.255653649568557739e-01 2.564848959445953369e-01 -2.442465871572494507e-01 4.706013947725296021e-02 9.408552944660186768e-02 -1.511310786008834839e-01 -2.818506062030792236e-01 -2.302762679755687714e-02 -1.688968837261199951e-01 3.284710226580500603e-03 2.126889489591121674e-02 1.097335219383239746e-01
-4.297136068344116211e-01 -2.998184561729431152e-01 -8.836754597723484039e-03 -1.998514980077743530e-01 4.815654829144477844e-02 -2.144935876131057739e-01 -1.694885939359664917e-01 -1.129577159881591797e-01 1.641234308481216431e-01 1.326709389686584473e-01 2.527247369289398193e-01 -1.335681080818176270e-01 -6.652343273162841797e-02 -1.331274360418319702e-01 -1.770750135183334351e-01 2.301618605852127075e-01 -4.007845371961593628e-02 -9.422879666090011597e-03 -2.192613780498504639e-01 1.322477608919143677e-01 1.055480688810348511e-01 1.470741629600524902e-01 1.535206735134124756e-01 2.049648761749267578e-02 1.588862985372543335e-01 1.818034797906875610e-01 1.879595220088958740e-01 -1.824577152729034424e-01 -7.817072421312332153e-02 2.756303548812866211e-01 -5.299353972077369690e-03 1.727702617645263672e-01
-3.503583669662475586e-01 1.946033388376235962e-01 1.092799380421638489e-01 -1.696375906467437744e-01 -2.029742486774921417e-02 -1.343797594308853149e-01 -6.504139304161071777e-02 -2.128054499626159668e-01 3.835494816303253174e-01 5.698635056614875793e-02 8.823210746049880981e-02 6.215380132198333740e-02 2.312571555376052856e-01 -8.494699001312255859e-02 4.539658874273300171e-02 3.015077412128448486e-01 1.469304412603378296e-01 -4.369566440582275391e-01 -1.353113353252410889e-01 1.148692891001701355e-01 2.006368190050125122e-01 1.272865533828735352e-01 -7.596384733915328979e-02 -1.558130048215389252e-02 8.930715173482894897e-02 -2.356910556554794312e-01 -2.475481852889060974e-02 -6.971251219511032104e-02 -1.669712960720062256e-01 9.285594522953033447e-02 5.193112418055534363e-02 1.768379844725131989e-02
-1.423156112432479858e-01 8.665197342634201050e-02 -2.175239771604537964e-01 -1.181397289037704468e-01 2.512755095958709717e-01 -1.553897261619567871e-01 -1.239287015050649643e-02 -1.608087420463562012e-01 3.394353091716766357e-01 -1.080367830581963062e-03 -8.194357901811599731e-02 1.649918258190155029e-01 1.043531373143196106e-01 -2.960674166679382324e-01 2.333512753248214722e-01 -2.351761013269424438e-01 -1.879321783781051636e-01 -2.109123021364212036e-01 -1.255925148725509644e-01 8.307091146707534790e-02 1.856457889080047607e-01 4.312648475170135498e-01 6.507087498903274536e-02 -7.440518587827682495e-02 3.230945393443107605e-02 8.646848052740097046e-02 -2.165905088186264038e-01 -5.031980946660041809e-02 -1.812305003404617310e-01 3.453563153743743896e-02 4.093556478619575500e-02 -1.175880730152130127e-01
-2.430463880300521851e-01 1.135231703519821167e-01 4.841871932148933411e-02 -2.134160101413726807e-01 -2.012549936771392822e-01 4.850664734840393066e-02 -2.301694452762603760e-02 -2.925080060958862305e-01 3.960585221648216248e-02 2.308820784091949463e-01 2.323497384786605835e-01 -1.433153301477432251e-01 -1.418096870183944702e-01 1.346533745527267456e-02 9.494961053133010864e-02 -1.843180060386657715e-01 6.339561939239501953e-02 5.723593011498451233e-02 -2.151844799518585205e-01 2.325800955295562744e-01 -2.663570642471313477e-02 3.882945775985717773e-01 9.270483255386352539e-02 4.317237809300422668e-02 1.391734778881072998e-01 -7.313074544072151184e-03 1.438569873571395874e-01 -4.909738898277282715e-02 -2.691982388496398926e-01 4.105939269065856934e-01 -7.474905811250209808e-03 -7.245928794145584106e-02
-3.092228472232818604e-01 -1.355477720499038696e-01 1.465544253587722778e-01 -5.055165663361549377e-02 2.442013770341873169e-01 2.419435232877731323e-01 -4.085458070039749146e-02 -7.992820441722869873e-02 2.137234807014465332e-01 3.208873271942138672e-01 -6.773850321769714355e-02 2.088716179132461548e-01 -4.473294317722320557e-02 -1.558912396430969238e-01 2.388262748718261719e-01 1.580626815557479858e-01 3.066737949848175049e-01 4.332725703716278076e-02 -9.344854950904846191e-02 5.475320294499397278e-02 -9.511528164148330688e-02 2.927208542823791504e-01 1.912631839513778687e-01 2.147853523492813110e-01 2.275418192148208618e-01 4.048736765980720520e-02 1.508108340203762054e-02 1.322736442089080811e-01 4.135591536760330200e-02 1.938824541866779327e-03 2.242568507790565491e-02 -2.685144543647766113e-01
-1.610565036535263062e-01 -8.262749761343002319e-02 -2.841333672404289246e-02 -1.308111399412155151e-01 -8.439256250858306885e-02 7.282034959644079208e-03 1.144104301929473877e-01 -2.444585859775543213e-01 2.446665167808532715e-01 3.932895958423614502e-01 1.231342256069183350e-01 2.733486890792846680e-01 -7.672654837369918823e-02 -5.939390510320663452e-02 3.542388677597045898e-01 -5.118400603532791138e-02 -1.950612813234329224e-01 5.993741750717163086e-02 2.260471880435943604e-01 2.713924050331115723e-01 2.862183451652526855e-01 9.952078759670257568e-02 -1.107537373900413513e-01 1.736685037612915039e-01 6.944983452558517456e-02 -5.662679672241210938e-02 -1.636815443634986877e-02 -1.240843459963798523e-01 -5.082147195935249329e-02 3.003058433532714844e-01 -2.331886440515518188e-02 -9.848989546298980713e-02
-2.729358673095703125e-01 -1.502094417810440063e-02 -1.482320278882980347e-01 -1.528846323490142822e-01 1.225411370396614075e-01 -2.134756930172443390e-02 -1.854964345693588257e-01 -2.349004745483398438e-01 2.917582392692565918e-01 1.052416767925024033e-02 1.826660782098770142e-01 -1.648384034633636475e-01 2.686627209186553955e-01 -2.211443483829498291e-01 2.902165949344635010e-01 2.592448890209197998e-01 -1.892008930444717407e-01 -2.154664546251296997e-01 -9.687214344739913940e-02 1.360285431146621704e-01 2.445474117994308472e-01 1.833051741123199463e-01 2.865373902022838593e-02 -3.532101213932037354e-02 1.803380399942398071e-01 1.347405165433883667e-01 -3.853905946016311646e-02 -8.926641941070556641e-02 -1.621273905038833618e-01 2.835800312459468842e-02 5.036555230617523193e-02 2.474756240844726562e-01
-3.729301989078521729e-01 -1.230855584144592285e-01 -2.316918373107910156e-01 1.319433152675628662e-01 -7.085052877664566040e-02 -2.896001636981964111e-01 -1.643339991569519043e-01 4.225202649831771851e-02 1.386106610298156738e-01 7.646300643682479858e-02 -7.725457102060317993e-02 -1.146396920084953308e-01 1.288980543613433838e-01 -1.968958377838134766e-01 1.387823671102523804e-01 -1.761463880538940430e-01 1.214607581496238708e-01 -1.552546173334121704e-01 -6.133806705474853516e-02 -7.008737325668334961e-02 2.899107933044433594e-01 2.415134161710739136e-01 2.638076841831207275e-01 9.757699817419052124e-02 3.197547420859336853e-02 2.776276469230651855e-01 1.808200031518936157e-01 -1.158288568258285522e-01 -2.696079611778259277e-01 8.827761560678482056e-02 1.314042806625366211e-01 -1.271959543228149414e-01
-4.484243988990783691e-01 -1.305458508431911469e-02 -1.048289835453033447e-01 -1.931949406862258911e-01 1.230334043502807617e-01 -2.613655664026737213e-02 -1.071474850177764893e-01 -6.094665452837944031e-02 2.301568090915679932e-01 1.410412192344665527e-01 6.763279438018798828e-02 9.044878929853439331e-02 -3.406013846397399902e-01 -6.315998733043670654e-02 1.651094704866409302e-01 2.031181752681732178e-01 2.426300495862960815e-01 7.569494843482971191e-02 -1.082588806748390198e-01 8.097795397043228149e-02 -4.646535497158765793e-03 1.782985627651214600e-01 2.849562279880046844e-02 2.956340312957763672e-01 1.834861487150192261e-01 -8.341636508703231812e-02 6.320039927959442139e-02 -7.816128432750701904e-03 -2.996259033679962158e-01 2.112853527069091797e-01 -1.043130904436111450e-01 -2.289120554924011230e-01
-3.757205903530120850e-01 2.662998437881469727e-01 1.250114887952804565e-01 -1.018126308917999268e-01 6.264197081327438354e-02 -1.947786957025527954e-01 -1.141242086887359619e-01 3.261853381991386414e-02 7.323309779167175293e-02 -6.552626937627792358e-02 3.009301237761974335e-02 1.011369749903678894e-01 -9.757891297340393066e-02 -3.396075665950775146e-01 1.039788797497749329e-01 2.333565056324005127e-01 -5.318829044699668884e-02 2.780884318053722382e-02 -1.517926342785358429e-02 8.792150765657424927e-02 -4.190564751625061035e-01 3.215471804141998291e-01 -1.859643459320068359e-01 -2.004846930503845215e-02 3.198226690292358398e-01 4.294243082404136658e-02 1.346484720706939697e-01 1.271276324987411499e-01 -7.059044390916824341e-02 1.446674764156341553e-01 -5.957959219813346863e-02 4.035757109522819519e-02
-2.822009921073913574e-01 -1.102773249149322510e-01 -1.133455485105514526e-01 1.242997124791145325e-01 -2.476657740771770477e-02 6.264661252498626709e-02 -4.398618638515472412e-02 9.342497214674949646e-03 8.535499125719070435e-02 1.754495948553085327e-01 5.240391567349433899e-02 2.123472988605499268e-01 1.565331667661666870e-01 -5.587048530578613281e-01 6.851235777139663696e-02 2.383286366239190102e-03 -3.874622285366058350e-01 -1.511093676090240479e-01 -1.555073112249374390e-01 -2.286864817142486572e-02 -4.466941207647323608e-02 2.330869436264038086e-01 9.743443131446838379e-02 -5.954735726118087769e-02 -2.100466378033161163e-02 8.223107084631919861e-03 1.089003011584281921e-01 -9.064722806215286255e-02 -6.811723113059997559e-02 2.520695328712463379e-01 2.184395045042037964e-01 -2.063352763652801514e-01
-3.386380374431610107e-01 -1.078906208276748657e-01 -6.756929308176040649e-02 1.681624799966812134e-01 2.524983137845993042e-02 9.972044080495834351e-02 7.313632965087890625e-02 -1.515123099088668823e-01 1.791060566902160645e-01 -1.347263306379318237e-01 1.313363313674926758e-01 5.527066066861152649e-02 -2.469841688871383667e-01 -2.048603296279907227e-01 2.618283964693546295e-02 -1.141504477709531784e-02 9.875365346670150757e-02 -1.376449167728424072e-01 -3.539908677339553833e-02 3.639962673187255859e-01 3.083422780036926270e-02 1.411869078874588013e-01 4.621249064803123474e-02 1.572386026382446289e-01 3.385171890258789062e-01 -2.202155590057373047e-01 -2.133026868104934692e-01 -3.989014625549316406e-01 -2.744477055966854095e-02 1.959164589643478394e-01 4.805068299174308777e-02 9.105242043733596802e-02
-3.912964463233947754e-01 -1.622592806816101074e-01 4.693270847201347351e-02 1.860419213771820068e-01 4.287894070148468018e-02 1.068306341767311096e-02 1.296343058347702026e-01 -1.036634594202041626e-01 -4.413222894072532654e-03 -9.695697575807571411e-02 2.084832936525344849e-01 5.450701341032981873e-02 3.015144467353820801e-01 -1.688061058521270752e-01 1.029043719172477722e-01 -5.045788362622261047e-02 4.056288860738277435e-03 -1.811983287334442139e-01 -1.138648316264152527e-01 -6.558439135551452637e-02 6.803974509239196777e-02 2.671155929565429688e-01 -1.973118036985397339e-01 3.442088365554809570e-01 -1.140848547220230103e-01 9.886465221643447876e-02 -3.065057098865509033e-02 -1.429249346256256104e-01 2.979996614158153534e-02 3.591119945049285889e-01 2.987157702445983887e-01 1.381952911615371704e-01
-2.775389552116394043e-01 1.031281426548957825e-01 9.247461706399917603e-02 -1.955266892910003662e-01 6.805133074522018433e-02 -3.888583555817604065e-02 -8.497568219900131226e-02 2.788724564015865326e-02 1.341902762651443481e-01 1.736226677894592285e-01 3.156524300575256348e-01 1.813549399375915527e-01 -1.142138428986072540e-02 -4.099584221839904785e-01 -5.424660071730613708e-02 1.908754408359527588e-01 2.375484555959701538e-01 -1.602660492062568665e-02 -2.224026918411254883e-01 1.978363096714019775e-02 2.788849771022796631e-01 1.005852967500686646e-01 1.880708485841751099e-01 -2.317121997475624084e-02 1.280074119567871094e-01 -4.318797960877418518e-02 -1.692721247673034668e-01 -1.071631237864494324e-01 2.335365861654281616e-02 1.884666979312896729e-01 -1.028930470347404480e-01 3.574633598327636719e-01
-3.160640597343444824e-01 -9.127439558506011963e-02 -5.107342079281806946e-02 -1.481434702873229980e-01 1.115511357784271240e-01 3.344631791114807129e-01 -1.449708361178636551e-02 2.319338619709014893e-01 2.695755660533905029e-01 -9.030377492308616638e-03 -1.834576018154621124e-02 1.585768163204193115e-01 5.183040350675582886e-02 -4.267942160367965698e-02 8.531309664249420166e-02 -1.686580181121826172e-01 -3.341401815414428711e-01 -3.332772552967071533e-01 -3.470933064818382263e-02 7.115411013364791870e-02 -2.322736829519271851e-01 2.308959811925888062e-01 6.066673994064331055e-02 1.779980808496475220e-01 -2.043847553431987762e-02 1.789036840200424194e-01 5.957125127315521240e-02 -1.644511371850967407e-01 -1.891839057207107544e-01 2.124424725770950317e-01 1.687145978212356567e-01 -8.008947968482971191e-02
-2.233201861381530762e-01 6.578914076089859009e-02 -1.779085993766784668e-01 -2.296137623488903046e-02 -7.362707704305648804e-02 2.582284808158874512e-02 -1.470460672862827778e-03 -3.979147598147392273e-02 6.867109984159469604e-02 3.449034690856933594e-01 2.606726586818695068e-01 2.487827241420745850e-01 5.475111678242683411e-02 3.483619913458824158e-02 2.632499635219573975e-01 1.821650713682174683e-01 -1.017273291945457458e-01 1.595995761454105377e-02 2.382797300815582275e-01 -7.829085737466812134e-02 -1.041765511035919189e-01 3.432346284389495850e-01 -1.018471643328666687e-02 9.057556837797164917e-02 2.237097769975662231e-01 2.953017055988311768e-01 4.647130612283945084e-03 1.227917894721031189e-02 1.759324073791503906e-01 4.050765633583068848e-01 -4.943855851888656616e-02 1.869781501591205597e-02
-3.910507857799530029e-01 7.496890425682067871e-02 1.096683517098426819e-01 -1.405230760574340820e-01 2.143875509500503540e-01 -1.015502735972404480e-01 1.690111495554447174e-02 3.618614375591278076e-02 1.223653554916381836e-01 6.607442349195480347e-02 -2.684179544448852539e-01 -8.129280805587768555e-02 1.921190768480300903e-01 -1.715136766433715820e-01 1.742656677961349487e-01 2.139071375131607056e-01 -1.155216526240110397e-02 -1.884562522172927856e-01 -2.764704823493957520e-01 -1.494382321834564209e-01 3.173897564411163330e-01 3.387564122676849365e-01 2.693470418453216553e-01 -5.754975974559783936e-02 8.707781136035919189e-02 -1.782769337296485901e-02 -2.184455543756484985e-01 -8.917938917875289917e-02 -2.185396850109100342e-02 9.692358225584030151e-02 -4.491185024380683899e-02 -1.006907001137733459e-01
-3.618178963661193848e-01 3.446352854371070862e-02 -1.156102865934371948e-01 -4.338705912232398987e-02 -2.247879505157470703e-01 1.614955812692642212e-01 -8.085203915834426880e-02 2.275797724723815918e-01 4.461449980735778809e-01 -8.106721192598342896e-02 1.543166488409042358e-01 1.667939722537994385e-01 -1.703812927007675171e-01 1.742574125528335571e-01 2.527462244033813477e-01 9.270081669092178345e-02 -2.819236814975738525e-01 1.067959237843751907e-02 -1.341836899518966675e-01 8.972208201885223389e-02 5.689030140638351440e-02 2.879993617534637451e-01 2.524981088936328888e-02 1.389992684125900269e-01 5.002998560667037964e-02 1.542909890413284302e-01 -1.554157491773366928e-02 3.964353725314140320e-02 5.058583989739418030e-02 7.338831573724746704e-02 2.719678580760955811e-01 8.227488398551940918e-02
-3.955268859863281250e-01 6.021939963102340698e-02 -3.308131545782089233e-02 -1.420703977346420288e-01 7.129307091236114502e-02 -1.122379079461097717e-01 -1.157465726137161255e-01 -2.764805257320404053e-01 4.460787177085876465e-01 1.073608770966529846e-01 3.563612699508666992e-02 1.098882108926773071e-01 2.203963547945022583e-01 -6.073946133255958557e-02 -1.064512729644775391e-01 3.427646458148956299e-01 7.725542038679122925e-02 -2.772006392478942871e-01 -5.220430344343185425e-02 1.157960221171379089e-01 1.184527948498725891e-01 2.550700902938842773e-01 -1.733802109956741333e-01 7.506068795919418335e-02 4.491192102432250977e-02 -6.910467147827148438e-02 -3.121901303529739380e-02 -7.463752408511936665e-04 -2.208604514598846436e-01 -4.674194753170013428e-02 1.590044945478439331e-01 9.192521870136260986e-02
-3.079520463943481445e-01 -1.064097508788108826e-01 -4.294738546013832092e-02 -1.595277041196823120e-01 -1.455791592597961426e-01 -2.449042536318302155e-02 -1.947331875562667847e-01 -1.475804597139358521e-01 1.312065273523330688e-01 7.666952162981033325e-02 9.647270664572715759e-03 -6.608144938945770264e-02 2.166084349155426025e-01 -1.987374275922775269e-01 2.139599919319152832e-01 1.323029864579439163e-02 3.582937419414520264e-01 2.298468947410583496e-01 8.609322831034660339e-03 9.796693921089172363e-02 -1.549405157566070557e-01 3.506657779216766357e-01 -3.025286458432674408e-02 1.644399911165237427e-01 -5.279418081045150757e-02 -1.553128212690353394e-01 -9.420583397150039673e-02 2.688992023468017578e-02 3.132219612598419189e-01 2.178379148244857788e-01 2.702709138393402100e-01 6.490743160247802734e-02
-3.165067434310913086e-01 -4.164826497435569763e-02 1.278776228427886963e-01 -2.510291039943695068e-01 -2.872055768966674805e-01 9.247967042028903961e-03 1.269728094339370728e-01 5.806133896112442017e-02 3.121630847454071045e-02 2.347568422555923462e-01 1.235671661561354995e-04 2.012472599744796753e-01 -3.074648417532444000e-02 -2.764462120831012726e-02 2.258198112249374390e-01 -9.735737740993499756e-02 1.757479906082153320e-01 -3.240253925323486328e-01 -7.744254171848297119e-02 2.893597185611724854e-01 3.361571133136749268e-01 2.324977368116378784e-01 1.340831071138381958e-01 -4.653039574623107910e-02 1.763161122798919678e-01 -4.285998269915580750e-02 -1.324465423822402954e-01 2.061466500163078308e-02 2.462094649672508240e-02 9.854947775602340698e-02 2.879343628883361816e-01 -3.105583228170871735e-02
-3.706928789615631104e-01 1.740895062685012817e-01 4.408184438943862915e-02 1.307023912668228149e-01 3.303012251853942871e-01 -1.198686938732862473e-02 2.663120329380035400e-01 -2.710829861462116241e-02 1.849139332771301270e-01 -8.488309383392333984e-02 1.071681082248687744e-01 5.944072082638740540e-02 1.018284559249877930e-01 -2.548656463623046875e-01 -3.917478024959564209e-02 3.064183294773101807e-01 -1.062633395195007324e-01 -2.079142034053802490e-01 2.773340940475463867e-01 1.472750902175903320e-01 1.608695685863494873e-01 1.802652627229690552e-01 3.334642201662063599e-02 1.637875288724899292e-01 1.191692426800727844e-01 8.186025917530059814e-02 7.903402298688888550e-02 1.084319204092025757e-01 -2.772591412067413330e-01 2.220979928970336914e-01 1.256492920219898224e-02 2.198110707104206085e-02
-2.533686161041259766e-01 2.092897444963455200e-01 -1.685910671949386597e-02 2.440085113048553467e-01 1.674934327602386475e-01 -1.661396119743585587e-03 3.480628877878189087e-02 -3.296693265438079834e-01 4.789791703224182129e-01 1.425603777170181274e-01 -7.389579713344573975e-02 -6.637129187583923340e-02 1.172147542238235474e-01 -3.404742181301116943e-01 2.263495326042175293e-02 1.201445003971457481e-03 4.286311566829681396e-03 -3.301599994301795959e-02 -1.092060748487710953e-02 -6.980802863836288452e-03 -1.167012676596641541e-01 3.568332791328430176e-01 2.511702664196491241e-02 1.305059790611267090e-01 1.438109111040830612e-02 -1.005972623825073242e-01 2.019230425357818604e-01 -7.235806435346603394e-02 -9.074954688549041748e-02 4.016746208071708679e-02 2.799030244350433350e-01 -4.855777136981487274e-03
-1.069062873721122742e-01 1.363286282867193222e-02 -6.599092390388250351e-03 -4.640399664640426636e-02 1.501466184854507446e-01 -2.096261270344257355e-02 5.339175462722778320e-02 -5.688985437154769897e-02 7.066733390092849731e-02 4.126368463039398193e-01 1.672972738742828369e-01 3.257862925529479980e-01 1.694816797971725464e-01 -1.179295778274536133e-01 3.828539252281188965e-01 -8.206341415643692017e-03 1.470745205879211426e-01 -2.603161036968231201e-01 -1.798617839813232422e-02 5.744330585002899170e-02 -2.500652670860290527e-01 3.862824738025665283e-01 -1.062060371041297913e-01 6.553938984870910645e-02 -5.008506402373313904e-02 -8.493958413600921631e-02 -2.234900295734405518e-01 -1.045212075114250183e-01 1.709677278995513916e-01 1.558822393417358398e-01 1.081869453191757202e-01 4.778863489627838135e-02
-7.344923168420791626e-02 5.029866471886634827e-02 -2.725519537925720215e-01 -5.769440904259681702e-02 2.638879120349884033e-01 -2.630720436573028564e-01 -1.334786117076873779e-01 -1.202716752886772156e-01 2.923882007598876953e-01 -4.315173253417015076e-02 -1.159612014889717102e-01 1.921594589948654175e-01 2.981523424386978149e-02 -4.169508218765258789e-01 6.755599379539489746e-02 -1.046867296099662781e-01 -1.335254013538360596e-01 -3.542115539312362671e-02 -2.755746543407440186e-01 1.996444538235664368e-02 2.517324388027191162e-01 3.375339210033416748e-01 5.272980779409408569e-02 -1.135898157954216003e-01 -9.045781940221786499e-02 -6.505698710680007935e-02 -2.198717445135116577e-01 5.117307975888252258e-02 -4.790019243955612183e-02 1.035075411200523376e-01 2.125709056854248047e-01 -7.330942898988723755e-02
-1.291092783212661743e-01 -4.699397832155227661e-02 -2.178835570812225342e-01 -1.022561863064765930e-01 -3.230035677552223206e-02 -2.497846633195877075e-01 1.900806725025177002e-01 -3.255107998847961426e-01 2.157710641622543335e-01 2.504149675369262695e-01 1.855479776859283447e-01 3.882291913032531738e-01 4.460574686527252197e-02 -8.261144161224365234e-03 1.984715610742568970e-01 2.071296423673629761e-01 1.394053101539611816e-01 -3.225508332252502441e-02 -1.790056079626083374e-01 2.056045681238174438e-01 2.496591024100780487e-02 2.400953918695449829e-01 2.647328972816467285e-01 1.147528663277626038e-01 1.786203086376190186e-01 1.829127222299575806e-01 -5.027575790882110596e-02 4.201351478695869446e-02 2.594213001430034637e-02 9.187793731689453125e-02 5.546997487545013428e-02 -1.440312117338180542e-01
-3.458397388458251953e-01 1.413347572088241577e-01 2.221911400556564331e-01 -7.259417790919542313e-03 3.110074400901794434e-01 -1.626266837120056152e-01 2.285831049084663391e-02 4.010845348238945007e-02 1.544175595045089722e-01 1.126552745699882507e-01 -1.008950844407081604e-01 2.371728122234344482e-01 1.680597364902496338e-01 -9.664513915777206421e-02 -8.874756842851638794e-02 -1.326666176319122314e-01 1.843797974288463593e-02 8.967939019203186035e-02 -2.439375519752502441e-01 6.855330616235733032e-02 4.536194503307342529e-01 1.765016615390777588e-01 -1.987322419881820679e-01 4.154621064662933350e-02 -8.078953623771667480e-02 1.261713653802871704e-01 1.962190717458724976e-01 5.416822433471679688e-02 -1.116062700748443604e-01 2.799939215183258057e-01 1.040661036968231201e-01 5.805085599422454834e-02
-2.381547242403030396e-01 3.468073904514312744e-02 -1.432797014713287354e-01 1.096206232905387878e-01 6.606003642082214355e-02 -3.032669983804225922e-02 1.207171101123094559e-02 -8.632237464189529419e-02 -7.827369496226310730e-03 -1.236657053232192993e-01 2.696437239646911621e-01 2.640864253044128418e-02 4.546009749174118042e-02 -3.298745453357696533e-01 1.848290115594863892e-01 -2.294985651969909668e-01 7.882338762283325195e-02 -4.727253317832946777e-01 7.929971069097518921e-02 -2.588933408260345459e-01 -7.882929593324661255e-02 2.848421037197113037e-01 8.460684912279248238e-04 1.574263125658035278e-01 1.204314604401588440e-01 3.340763971209526062e-02 -4.362729843705892563e-03 -2.464025169610977173e-01 1.581564545631408691e-02 2.386742085218429565e-01 1.756901144981384277e-01 1.749665737152099609e-01
-2.674331367015838623e-01 5.112285539507865906e-02 -1.191517338156700134e-01 1.742495298385620117e-01 1.469845026731491089e-01 -1.895554512739181519e-01 -1.021613478660583496e-01 4.083640873432159424e-01 3.774888068437576294e-02 2.843224406242370605e-01 -2.254044264554977417e-01 2.236965596675872803e-01 -2.685465812683105469e-01 -1.204392239451408386e-01 1.006720662117004395e-01 2.433477938175201416e-01 1.878636330366134644e-01 -6.271920353174209595e-02 -7.085403054952621460e-02 1.472487002611160278e-01 1.372444182634353638e-01 1.744746863842010498e-01 9.902180172502994537e-03 -2.385927509749308228e-04 1.351135075092315674e-01 2.744914293289184570e-01 1.107312068343162537e-01 -1.106654703617095947e-01 -1.878003180027008057e-01 1.623583883047103882e-01 -6.098780781030654907e-02 9.339120239019393921e-02
-4.818813502788543701e-01 2.406760454177856445e-01 -4.366286098957061768e-02 3.856650739908218384e-02 1.032653972506523132e-01 -1.693454757332801819e-02 2.170169726014137268e-02 1.515579670667648315e-01 1.424109935760498047e-01 -2.941142395138740540e-02 1.260214000940322876e-01 1.763529032468795776e-01 1.052429676055908203e-01 -1.303388029336929321e-01 -1.567886024713516235e-01 1.657703518867492676e-01 -1.136800497770309448e-01 -1.657390296459197998e-01 1.040451694279909134e-02 5.890164151787757874e-02 -2.987835109233856201e-01 3.130426406860351562e-01 -3.498315215110778809e-01 -1.320844590663909912e-01 2.341178953647613525e-01 -4.479948058724403381e-02 2.032545059919357300e-01 -2.004936896264553070e-02 -1.712387949228286743e-01 5.416505411267280579e-02 9.926001727581024170e-02 1.100838035345077515e-01
-3.723308145999908447e-01 -4.442602396011352539e-02 -1.995526105165481567e-01 -1.766361296176910400e-01 9.734089672565460205e-02 -2.299534827470779419e-01 1.678276620805263519e-02 -2.067261040210723877e-01 3.566445112228393555e-01 1.458587944507598877e-01 1.608618199825286865e-01 -1.122670173645019531e-01 1.598892360925674438e-01 -6.907984614372253418e-02 1.145743504166603088e-01 3.764830827713012695e-01 -9.406019747257232666e-02 -1.923148036003112793e-01 -5.493155494332313538e-02 2.346892952919006348e-01 1.808341741561889648e-01 1.736133247613906860e-01 -1.835499405860900879e-01 4.821368679404258728e-02 1.514254361391067505e-01 7.989400625228881836e-02 9.342469274997711182e-02 -1.787023246288299561e-01 -1.421913355588912964e-01 -3.288087993860244751e-02 9.871606715023517609e-03 1.291915029287338257e-01
-4.628726541996002197e-01 3.057935833930969238e-02 7.380922883749008179e-02 6.058285012841224670e-02 4.182442277669906616e-02 5.699850246310234070e-02 2.202516607940196991e-02 3.537923097610473633e-02 5.955822393298149109e-02 2.803342044353485107e-01 7.185594737529754639e-02 2.382262945175170898e-01 -7.199739664793014526e-02 -4.324739426374435425e-02 -7.238609343767166138e-02 4.091837629675865173e-02 -6.049527600407600403e-02 1.637084931135177612e-01 6.006566062569618225e-02 -3.353449106216430664e-01 2.971351444721221924e-01 4.063829183578491211e-01 6.621740013360977173e-02 -2.561689354479312897e-02 -1.152989789843559265e-01 -9.842674434185028076e-02 -6.243113055825233459e-02 -8.738268911838531494e-02 -6.711831782013177872e-03 8.059386163949966431e-02 3.799391090869903564e-01 1.432914137840270996e-01
-2.871064841747283936e-01 -1.003199815750122070e-01 7.238418608903884888e-02 -1.347127854824066162e-01 -8.675229549407958984e-02 1.154452711343765259e-01 1.914526522159576416e-01 9.592942148447036743e-02 9.514557570219039917e-02 1.958500742912292480e-01 5.773711577057838440e-02 2.965070307254791260e-01 5.120278894901275635e-02 -1.404793858528137207e-01 1.456133127212524414e-01 -1.148598715662956238e-01 2.544233500957489014e-01 -2.924663722515106201e-01 -1.168948262929916382e-01 3.320423364639282227e-01 1.412780880928039551e-01 2.568572163581848145e-01 -4.899206571280956268e-03 1.196539145894348621e-03 1.198056712746620178e-01 1.104888841509819031e-01 -3.259997963905334473e-01 8.264011889696121216e-02 1.826194226741790771e-01 1.461526155471801758e-01 2.300041168928146362e-01 1.207182854413986206e-01
-2.805989384651184082e-01 5.545298010110855103e-02 -1.670587062835693359e-02 -1.742415279150009155e-01 -2.740995585918426514e-01 -4.487990960478782654e-02 3.218550607562065125e-02 -1.699438840150833130e-01 1.621755510568618774e-01 3.208864331245422363e-01 1.213022768497467041e-01 -3.302476927638053894e-02 -1.907687187194824219e-01 8.870939910411834717e-02 2.916944026947021484e-01 -2.092151790857315063e-01 2.791342139244079590e-01 -1.106848120689392090e-01 -1.304375976324081421e-01 9.946233779191970825e-02 2.456800639629364014e-02 2.276275455951690674e-01 2.008036971092224121e-01 9.606537222862243652e-02 1.310121864080429077e-01 -1.924182772636413574e-01 1.038907244801521301e-01 -1.693196222186088562e-02 -2.356361597776412964e-01 3.296254277229309082e-01 6.003876402974128723e-02 -1.010076254606246948e-01
-3.156377673149108887e-01 1.333487480878829956e-01 -1.802540719509124756e-01 -5.146568268537521362e-02 2.205914109945297241e-01 9.234645962715148926e-02 -1.883324384689331055e-01 8.482924848794937134e-02 9.203681722283363342e-03 -1.124150976538658142e-01 -7.030595559626817703e-03 1.788639873266220093e-01 1.714996695518493652e-01 -3.298254311084747314e-02 2.729263901710510254e-01 2.334654778242111206e-01 3.041506409645080566e-01 2.025085985660552979e-01 2.853265404701232910e-02 -1.358496397733688354e-01 -3.046946227550506592e-02 2.184068113565444946e-01 1.186710372567176819e-01 -1.051791906356811523e-01 1.393317431211471558e-01 9.453122317790985107e-02 5.701067298650741577e-02 -6.573790218681097031e-03 -9.917981177568435669e-02 3.092095851898193359e-01 2.337355464696884155e-01 3.536300957202911377e-01
-2.222232818603515625e-01 -1.383570879697799683e-01 -2.367075830698013306e-01 -6.682746857404708862e-02 -1.388766020536422729e-01 -1.066428050398826599e-01 1.680173724889755249e-01 2.673400193452835083e-02 1.901485025882720947e-01 1.240822896361351013e-01 1.111324429512023926e-01 2.799790203571319580e-01 -9.928262978792190552e-02 -4.221112728118896484e-01 3.569429814815521240e-01 -3.385473415255546570e-02 -2.212255634367465973e-02 -1.319226473569869995e-01 -5.366527289152145386e-02 -2.787182033061981201e-01 -1.449175029993057251e-01 1.971138864755630493e-01 -6.120728794485330582e-04 -1.546327620744705200e-01 -3.540180251002311707e-02 7.844799011945724487e-02 -1.032753586769104004e-01 -1.136761084198951721e-01 -3.624027967453002930e-01 -2.427445352077484131e-02 -5.636148899793624878e-02 6.459378451108932495e-02
-3.226990699768066406e-01 1.530260145664215088e-01 -1.458248356357216835e-03 2.728362381458282471e-01 -2.090905159711837769e-01 -1.042541936039924622e-01 1.887267976999282837e-01 -8.430332876741886139e-03 3.006351590156555176e-01 1.483155936002731323e-01 1.835768222808837891e-01 -4.983783140778541565e-02 5.888257920742034912e-02 -1.478367894887924194e-01 9.608517587184906006e-02 -1.259803473949432373e-01 -1.899527907371520996e-01 -2.601454257965087891e-01 1.033296212553977966e-01 1.135290861129760742e-01 2.511762678623199463e-01 2.886056900024414062e-01 -3.812540471553802490e-01 1.765464842319488525e-01 1.849573291838169098e-02 -1.466901898384094238e-01 -1.013872325420379639e-01 -7.402496784925460815e-02 6.619659811258316040e-02 4.750205576419830322e-02 1.042678486555814743e-02 1.189309209585189819e-01
-4.412374794483184814e-01 5.766758695244789124e-02 8.430519700050354004e-02 -2.661808729171752930e-01 1.596744805574417114e-01 -1.657249927520751953e-01 -4.552890732884407043e-02 -7.125341147184371948e-02 3.977330029010772705e-02 1.497068554162979126e-01 1.439837217330932617e-01 5.410326644778251648e-02 -5.369892343878746033e-02 -3.034408092498779297e-01 1.113033816218376160e-01 -2.512337267398834229e-01 1.886099949479103088e-02 9.621907770633697510e-02 8.027423173189163208e-02 1.324338316917419434e-01 3.454347550868988037e-01 -1.684907078742980957e-02 2.643976733088493347e-02 8.904426544904708862e-02 2.428162693977355957e-01 1.697714924812316895e-01 2.000560984015464783e-02 -6.654859334230422974e-02 -3.104213178157806396e-01 2.850760519504547119e-01 -8.972094208002090454e-02 7.530122250318527222e-02
-1.068182587623596191e-01 -4.957279935479164124e-02 -6.017574295401573181e-02 5.368594080209732056e-02 8.038613200187683105e-02 -4.171033576130867004e-02 -1.629790291190147400e-02 -2.066130042076110840e-01 1.337574720382690430e-01 3.252175152301788330e-01 -1.066383123397827148e-01 6.779070943593978882e-02 -9.647931158542633057e-02 -2.240848690271377563e-01 3.210421800613403320e-01 2.329488471150398254e-02 5.016663298010826111e-02 -9.178499877452850342e-02 5.012828484177589417e-02 5.466235429048538208e-02 -5.029053613543510437e-02 5.699451565742492676e-01 3.287111818790435791e-01 1.364392787218093872e-02 3.116084933280944824e-01 4.064152389764785767e-02 4.383757337927818298e-02 1.819430887699127197e-01 1.500453054904937744e-01 6.715456396341323853e-02 6.400791928172111511e-03 -1.132624149322509766e-01
-5.070525780320167542e-02 -9.028875827789306641e-02 7.467918843030929565e-02 1.404444128274917603e-01 1.117975041270256042e-01 2.111419439315795898e-01 1.271208673715591431e-01 2.805294096469879150e-01 4.354130923748016357e-01 -1.382446475327014923e-02 5.032276362180709839e-02 2.467948645353317261e-01 -3.135199472308158875e-02 4.478953033685684204e-02 1.947494894266128540e-01 -5.588237941265106201e-02 2.365324199199676514e-01 4.335452988743782043e-02 -1.625116169452667236e-01 2.834331989288330078e-01 1.756675392389297485e-01 3.404026329517364502e-01 2.608029171824455261e-03 1.979644000530242920e-01 1.090273484587669373e-01 8.532027900218963623e-02 -1.413173526525497437e-01 4.138487949967384338e-02 -2.722739242017269135e-02 2.320554703474044800e-01 1.238299533724784851e-01 2.313180118799209595e-01
-2.976642549037933350e-01 1.180624216794967651e-01 -3.485804796218872070e-01 -7.079461216926574707e-02 6.353313103318214417e-03 -1.005046293139457703e-01 -8.006802201271057129e-02 -2.405321784317493439e-02 5.848316475749015808e-02 2.142566740512847900e-01 1.127378195524215698e-01 5.539103969931602478e-02 1.285977959632873535e-01 -7.405587285757064819e-02 5.263249874114990234e-01 -9.381201863288879395e-02 -1.308247298002243042e-01 3.200058639049530029e-02 -3.981232345104217529e-01 1.192698478698730469e-01 1.254326254129409790e-01 2.106325030326843262e-01 -4.536794126033782959e-02 1.528606861829757690e-01 2.460769116878509521e-01 -5.203295126557350159e-02 7.379950582981109619e-02 -5.787442997097969055e-02 -9.443677961826324463e-02 6.361091881990432739e-02 2.131061814725399017e-02 -1.378227621316909790e-01
-2.407676130533218384e-01 1.846245825290679932e-01 -7.479299604892730713e-02 -1.510612014681100845e-02 -1.813729852437973022e-02 -1.603980362415313721e-01 1.431138366460800171e-01 -2.184759378433227539e-01 3.371588513255119324e-02 4.622491002082824707e-01 2.156090140342712402e-01 1.092500332742929459e-02 8.345617353916168213e-02 -2.126287296414375305e-02 3.805280327796936035e-01 2.552277408540248871e-02 -1.998626440763473511e-01 -1.150600388646125793e-01 -2.452484816312789917e-01 2.457029819488525391e-01 2.123679518699645996e-01 2.671699821949005127e-01 7.923080027103424072e-02 5.681393295526504517e-02 1.069631725549697876e-01 -1.095688417553901672e-01 9.440197795629501343e-02 3.064116276800632477e-02 1.515539288520812988e-01 1.856197714805603027e-01 -7.414893712848424911e-03 -5.571185797452926636e-02
-1.958754807710647583e-01 1.728123053908348083e-02 -2.321839481592178345e-01 7.686300668865442276e-03 -2.262995839118957520e-01 -3.004627861082553864e-02 1.301625519990921021e-01 9.728186577558517456e-02 1.008883714675903320e-01 -1.113630384206771851e-01 4.140387102961540222e-02 1.408990621566772461e-01 2.212498188018798828e-01 -3.852812051773071289e-01 7.151255756616592407e-02 -5.875052511692047119e-02 1.005792897194623947e-02 1.425891518592834473e-01 -1.102041751146316528e-01 2.550487639382481575e-03 -1.672939807176589966e-01 5.689318776130676270e-01 1.965062692761421204e-02 1.666716486215591431e-01 -1.219103485345840454e-01 1.175637692213058472e-01 1.098772138357162476e-01 1.234343275427818298e-01 1.167393848299980164e-01 2.286165356636047363e-01 2.052424103021621704e-01 -4.804833978414535522e-02
-2.577643394470214844e-01 -7.755137234926223755e-02 -2.029948085546493530e-01 2.886191904544830322e-01 2.305764704942703247e-02 -1.786409169435501099e-01 -1.524566859006881714e-01 -2.928847819566726685e-02 8.593000471591949463e-03 3.009231388568878174e-01 -1.171520501375198364e-01 2.093684077262878418e-01 9.428630769252777100e-02 -3.635032176971435547e-01 2.071799784898757935e-01 -1.529727876186370850e-01 -2.554170414805412292e-02 -5.732139572501182556e-02 2.124064788222312927e-02 -3.000477850437164307e-01 1.656955294311046600e-02 2.930883765220642090e-01 2.628665566444396973e-01 3.038494847714900970e-02 2.295753359794616699e-01 8.623282611370086670e-02 -2.023211494088172913e-02 -1.056943908333778381e-01 -1.918733566999435425e-01 1.090018898248672485e-01 1.408183723688125610e-01 -9.478202089667320251e-03
-4.038505554199218750e-01 1.764788776636123657e-01 -2.591848075389862061e-01 2.355636954307556152e-01 1.593024730682373047e-01 4.921977967023849487e-02 -2.011243999004364014e-01 1.718852669000625610e-02 2.739210128784179688e-01 -1.214459836483001709e-01 -3.041183575987815857e-02 2.112458795309066772e-01 -3.153983131051063538e-02 -2.195738255977630615e-01 1.038438752293586731e-01 7.747896760702133179e-02 -5.282582715153694153e-03 5.532523989677429199e-02 -1.954474002122879028e-01 8.642817288637161255e-02 -3.032197654247283936e-01 2.009057551622390747e-01 -3.046287000179290771e-01 3.152214363217353821e-02 2.419117689132690430e-01 4.742293432354927063e-02 5.532288178801536560e-02 1.143888831138610840e-01 -1.640350669622421265e-01 6.453463435173034668e-02 1.654219180345535278e-01 -5.488745868206024170e-02
-2.786895334720611572e-01 1.034376397728919983e-01 8.530118316411972046e-02 -7.117927819490432739e-02 3.143341243267059326e-01 1.124352738261222839e-01 2.065411210060119629e-01 4.039187133312225342e-01 3.043172657489776611e-01 3.619791939854621887e-02 3.432121872901916504e-02 1.798386126756668091e-01 2.400098554790019989e-02 -1.654122918844223022e-01 -4.639593511819839478e-02 1.607741415500640869e-01 1.104105785489082336e-01 -8.455838263034820557e-02 -2.548653781414031982e-01 1.683208495378494263e-01 2.024855315685272217e-01 1.549492627382278442e-01 -1.594880372285842896e-01 1.393846049904823303e-02 2.799034416675567627e-01 -6.069830432534217834e-02 7.502298057079315186e-02 -7.466649264097213745e-02 -3.520660102367401123e-02 1.756900250911712646e-01 -8.946096897125244141e-02 2.490840405225753784e-01
-4.026201367378234863e-01 -1.538884490728378296e-01 5.504028871655464172e-03 1.412957627326250076e-02 -3.128242492675781250e-02 3.666230142116546631e-01 1.633982062339782715e-01 -9.085890650749206543e-02 2.294263094663619995e-01 7.842235267162322998e-02 2.563344836235046387e-01 2.204290777444839478e-01 -1.385989971458911896e-02 -2.591733336448669434e-01 1.464912891387939453e-01 8.930467814207077026e-02 -1.109972670674324036e-01 -1.186436787247657776e-01 -8.565981686115264893e-02 -4.431846141815185547e-01 6.012156233191490173e-02 1.285634189844131470e-01 4.372574016451835632e-02 -9.271714836359024048e-02 -1.426141113042831421e-01 1.889999210834503174e-01 -1.357607450336217880e-02 -1.325228512287139893e-01 -2.053782530128955841e-02 8.342017978429794312e-02 1.737716197967529297e-01 3.971407189965248108e-02
-2.070962637662887573e-01 -1.994214504957199097e-01 6.275557726621627808e-02 -2.833139598369598389e-01 -4.172666743397712708e-02 -2.590424418449401855e-01 7.635629177093505859e-02 -2.705032005906105042e-02 1.365596204996109009e-01 5.810005962848663330e-02 2.497376948595046997e-01 -9.250583499670028687e-02 -1.400306820869445801e-01 -1.030192822217941284e-01 1.548496484756469727e-01 2.772728800773620605e-01 1.548698693513870239e-01 -3.066971525549888611e-02 1.324673444032669067e-01 1.731336414813995361e-01 1.716473400592803955e-01 3.026578128337860107e-01 1.727837920188903809e-01 -1.201775893568992615e-01 1.557437032461166382e-01 -9.660082287155091763e-04 2.147609740495681763e-01 -8.724387735128402710e-02 -8.192969113588333130e-02 3.008921444416046143e-01 -1.763830929994583130e-01 2.992331683635711670e-01
-2.290368080139160156e-01 2.282651513814926147e-02 1.234881430864334106e-01 2.289854139089584351e-01 9.787962585687637329e-02 -1.210053563117980957e-01 -3.162362873554229736e-01 3.252358138561248779e-01 1.818285435438156128e-01 2.579736709594726562e-01 1.006160769611597061e-02 9.591011703014373779e-02 -1.299267634749412537e-02 -2.440497651696205139e-02 1.858116090297698975e-01 2.582038044929504395e-01 1.281886100769042969e-01 -2.877336144447326660e-01 -1.873181909322738647e-01 -1.424226611852645874e-01 2.796475030481815338e-02 3.419832289218902588e-01 -2.353505194187164307e-01 5.523438751697540283e-02 7.187003642320632935e-02 -2.254995144903659821e-02 6.917560845613479614e-02 -2.000567615032196045e-01 -7.166696339845657349e-02 1.469875574111938477e-01 4.013796895742416382e-02 1.698663383722305298e-01
-2.348522841930389404e-01 8.551834523677825928e-02 1.308793574571609497e-01 -2.810873687267303467e-01 -4.580208286643028259e-02 2.511473298072814941e-01 1.615446954965591431e-01 1.077038347721099854e-01 9.707173705101013184e-02 3.199536800384521484e-01 -2.391814254224300385e-02 2.683476209640502930e-01 7.668388076126575470e-03 -2.791405916213989258e-01 3.244696855545043945e-01 -1.142500787973403931e-01 3.361553251743316650e-01 -1.939571052789688110e-01 3.770549595355987549e-02 3.391904011368751526e-02 3.017919138073921204e-02 2.845524549484252930e-01 -8.632430806756019592e-03 -1.454720944166183472e-01 1.748175173997879028e-01 -3.317188005894422531e-03 9.549917653203010559e-03 1.002219226211309433e-02 -5.322825908660888672e-02 9.976046532392501831e-02 5.309708416461944580e-02 -2.348536401987075806e-01
-2.540751099586486816e-01 -5.982153490185737610e-02 -1.879086531698703766e-02 6.544194370508193970e-02 2.698388397693634033e-01 -6.513662636280059814e-02 -2.784042656421661377e-01 2.440883219242095947e-02 3.086954653263092041e-01 2.908034622669219971e-01 -1.593671739101409912e-01 1.424268037080764771e-01 -1.476308447308838367e-03 -7.097765058279037476e-02 -1.743020266294479370e-01 2.400742471218109131e-01 -1.013385131955146790e-01 -3.471211493015289307e-01 2.273902483284473419e-02 3.164790198206901550e-02 2.967128455638885498e-01 3.643716573715209961e-01 1.156805157661437988e-01 9.689547121524810791e-02 7.062157988548278809e-02 5.150645598769187927e-02 -6.948639452457427979e-02 8.674103766679763794e-03 -8.254428952932357788e-02 1.948599070310592651e-01 -1.025618910789489746e-01 9.883036464452743530e-02
-2.305531948804855347e-01 3.601182624697685242e-02 -2.059784978628158569e-01 -1.415106952190399170e-01 -8.211380988359451294e-02 1.752613484859466553e-01 2.404398918151855469e-01 1.867269910871982574e-02 1.774751693010330200e-01 9.398148953914642334e-02 -1.660400480031967163e-01 1.338015049695968628e-01 -6.547599285840988159e-02 5.358121544122695923e-02 4.100586846470832825e-02 1.310357730835676193e-02 1.053421720862388611e-01 8.774068206548690796e-02 5.046858265995979309e-02 1.766545921564102173e-01 1.793064922094345093e-01 4.066237211227416992e-01 1.872064471244812012e-01 3.528213500976562500e-01 -6.339371949434280396e-02 -5.023553967475891113e-02 -3.356377780437469482e-01 -8.840098977088928223e-03 -6.429300457239151001e-02 3.655436336994171143e-01 9.151464700698852539e-02 1.329929679632186890e-01
-2.527903616428375244e-01 2.162787318229675293e-01 -2.154441624879837036e-01 -1.888382881879806519e-01 6.819101981818675995e-03 -1.563032530248165131e-02 -2.548332139849662781e-02 -1.213918700814247131e-01 2.568592429161071777e-01 2.193064615130424500e-02 9.739025682210922241e-02 3.414240200072526932e-03 1.811855733394622803e-01 -3.069765865802764893e-01 -1.114061921834945679e-01 1.626811362802982330e-02 -9.040826559066772461e-02 -5.188261717557907104e-02 5.914787948131561279e-02 -1.469834893941879272e-01 8.605061471462249756e-02 2.760282158851623535e-01 -2.263221330940723419e-02 2.058411091566085815e-01 1.346027106046676636e-01 -1.194957643747329712e-01 -1.412752568721771240e-01 1.634130924940109253e-01 -2.321530431509017944e-01 1.371087282896041870e-01 6.991401314735412598e-02 5.067412257194519043e-01
-3.082108497619628906e-01 -1.487766802310943604e-01 -1.393294036388397217e-01 -9.874322265386581421e-02 -1.354737132787704468e-01 2.403404563665390015e-01 -1.365299057215452194e-02 2.549338638782501221e-01 1.852683573961257935e-01 9.694436192512512207e-02 2.904248833656311035e-01 3.469244763255119324e-02 6.197268515825271606e-02 5.446825921535491943e-02 4.833256900310516357e-01 1.525394385680556297e-03 -1.208036672323942184e-02 2.062880434095859528e-02 -7.121518999338150024e-02 1.282804608345031738e-01 -7.719358801841735840e-02 3.391379117965698242e-01 -1.378498040139675140e-02 8.342252671718597412e-02 -6.592689454555511475e-02 -1.007579639554023743e-01 5.100807175040245056e-02 -1.806657761335372925e-01 -1.514313220977783203e-01 8.968655951321125031e-03 9.995035082101821899e-02 3.313064277172088623e-01
-3.068633079528808594e-01 9.056193381547927856e-02 -3.319012224674224854e-01 -1.560125499963760376e-01 3.192946687340736389e-02 -2.117420285940170288e-01 -8.779674768447875977e-02 6.129966583102941513e-03 1.571639329195022583e-01 3.488851189613342285e-01 -2.466184645891189575e-02 -1.844180934131145477e-02 -4.381454735994338989e-02 6.664711236953735352e-02 3.148730695247650146e-01 -2.242891341447830200e-01 -1.256835758686065674e-01 -4.569040238857269287e-02 -3.732413947582244873e-01 1.845074295997619629e-01 8.296263962984085083e-02 2.398678511381149292e-01 -1.599731594324111938e-01 1.616917699575424194e-01 2.401768416166305542e-01 4.058599844574928284e-02 5.896365270018577576e-02 1.898791827261447906e-02 -6.136890873312950134e-02 1.044931709766387939e-01 1.286273598670959473e-01 -6.754947453737258911e-02
-5.297163501381874084e-02 -1.630775332450866699e-01 -1.994777917861938477e-01 -5.644989013671875000e-02 -8.061340451240539551e-02 -3.908947855234146118e-02 1.962119787931442261e-01 -1.985739320516586304e-01 6.955583393573760986e-02 1.022015661001205444e-01 2.517674118280410767e-02 8.055792003870010376e-02 1.204466447234153748e-01 -7.522594183683395386e-03 9.711006283760070801e-02 -1.517325192689895630e-01 1.094672456383705139e-01 3.279211372137069702e-02 -3.843201696872711182e-02 5.347193777561187744e-02 1.657403260469436646e-01 6.096833348274230957e-01 8.070047944784164429e-02 -7.951828837394714355e-02 1.331696808338165283e-01 3.521427512168884277e-02 -1.071397811174392700e-01 1.741384118795394897e-01 -1.801895946264266968e-01 3.467831909656524658e-01 3.537481129169464111e-01 6.469213962554931641e-02
-5.052141547203063965e-01 2.296279184520244598e-02 7.589025795459747314e-02 -1.756898760795593262e-01 3.148929029703140259e-02 8.079803548753261566e-03 -1.629446446895599365e-01 9.493783861398696899e-02 1.621179133653640747e-01 6.719622015953063965e-02 -9.187605977058410645e-02 1.309705749008571729e-05 3.008363246917724609e-01 -6.490273028612136841e-02 1.807357519865036011e-01 1.981732845306396484e-01 -1.619657278060913086e-01 -1.185376122593879700e-01 3.730732202529907227e-02 1.234122440218925476e-01 1.483983397483825684e-01 2.525192797183990479e-01 -2.322216480970382690e-01 1.442175656557083130e-01 6.105163693428039551e-02 -6.072327494621276855e-02 -2.255100309848785400e-01 -7.305385917425155640e-02 -4.059371054172515869e-01 6.624992191791534424e-02 9.280581772327423096e-02 -7.924075424671173096e-02
-3.413178324699401855e-01 -7.277985662221908569e-02 -7.053948938846588135e-02 1.611004769802093506e-01 1.620161235332489014e-01 -6.944661587476730347e-02 6.749198585748672485e-02 6.962762027978897095e-02 8.227996528148651123e-02 -3.626684248447418213e-01 1.877505481243133545e-01 -1.012457162141799927e-01 2.919935993850231171e-02 -2.601313591003417969e-01 3.343184292316436768e-02 1.901740580797195435e-01 3.457781672477722168e-02 -1.549430787563323975e-01 8.187521249055862427e-02 1.496329605579376221e-01 2.540109157562255859e-01 3.262484371662139893e-01 -1.262685060501098633e-01 5.216495133936405182e-03 8.852804452180862427e-02 1.319259852170944214e-01 -8.814779669046401978e-02 2.502084672451019287e-01 -4.674645606428384781e-03 3.194939792156219482e-01 1.674320995807647705e-01 2.241020947694778442e-01
-2.326730936765670776e-01 -4.198006540536880493e-02 1.359255611896514893e-01 2.586834318935871124e-02 -6.774643063545227051e-02 -1.229498088359832764e-01 -2.306378632783889771e-01 -1.325307763181626797e-03 1.823988705873489380e-01 -4.258321225643157959e-02 1.346418354660272598e-02 4.634188413619995117e-01 8.305008709430694580e-02 -7.517866790294647217e-02 1.476964652538299561e-01 6.026249006390571594e-02 -4.098416864871978760e-02 2.178151309490203857e-01 -2.996775507926940918e-02 -2.859853208065032959e-01 3.745613154023885727e-03 3.748221397399902344e-01 1.418556645512580872e-02 -1.699510067701339722e-01 1.778177917003631592e-01 1.101008430123329163e-01 4.872313514351844788e-02 -1.609403192996978760e-01 2.372091710567474365e-01 2.596797049045562744e-01 7.521836459636688232e-02 2.475124746561050415e-01
-2.313377261161804199e-01 1.480610817670822144e-01 -2.382041960954666138e-01 4.134545475244522095e-02 6.871072202920913696e-02 2.290947288274765015e-01 -2.191795408725738525e-01 1.611549705266952515e-01 3.751046657562255859e-01 1.440330594778060913e-01 2.029118984937667847e-01 9.357972443103790283e-02 -1.160649675875902176e-02 -2.097960412502288818e-01 6.112593039870262146e-02 2.301049530506134033e-01 5.911102145910263062e-02 6.490033119916915894e-02 -1.410027034580707550e-02 -1.659871339797973633e-01 3.347929418087005615e-01 3.982453942298889160e-01 -1.227011680603027344e-01 -1.573168784379959106e-01 3.248214349150657654e-02 -1.318277865648269653e-01 1.870213598012924194e-01 -9.258957207202911377e-02 -7.431401312351226807e-02 7.698945701122283936e-02 -4.227631166577339172e-02 -3.890224173665046692e-02
-2.394409626722335815e-01 2.683808207511901855e-01 -1.699663549661636353e-01 -1.801922917366027832e-01 6.591254472732543945e-02 -2.651121318340301514e-01 -7.806650549173355103e-02 1.666766405105590820e-01 3.720265626907348633e-01 8.415287733078002930e-02 -9.155879728496074677e-03 2.034473419189453125e-01 1.647249422967433929e-02 -1.699065715074539185e-01 -5.877822171896696091e-03 -1.931329518556594849e-01 3.066346608102321625e-02 -4.608864784240722656e-01 1.767370104789733887e-01 1.046669259667396545e-01 1.884992467239499092e-03 3.137313723564147949e-01 6.292475759983062744e-02 -2.103392928838729858e-01 4.734731838107109070e-02 1.899631917476654053e-01 1.496694050729274750e-02 -6.576888263225555420e-02 2.180583961308002472e-02 -5.365283694118261337e-03 1.532069314271211624e-02 3.931878879666328430e-02
-3.368232846260070801e-01 1.215851753950119019e-01 -1.081222444772720337e-01 -1.575528681278228760e-01 -9.992750734090805054e-02 5.537525191903114319e-02 1.437020301818847656e-01 2.796182930469512939e-01 4.448914825916290283e-01 1.487504243850708008e-01 8.746542036533355713e-03 1.994768232107162476e-01 1.578677594661712646e-01 -1.842110753059387207e-01 -7.861703634262084961e-02 -2.609665989875793457e-01 -1.765607744455337524e-01 -2.710289061069488525e-01 -7.070782780647277832e-02 -2.295001000165939331e-01 -5.486041307449340820e-02 6.076622009277343750e-02 3.609118238091468811e-02 2.281144820153713226e-02 1.637076586484909058e-01 1.276645511388778687e-01 3.825072571635246277e-02 9.723025560379028320e-02 3.319648653268814087e-02 2.676481008529663086e-01 -5.527745559811592102e-02 1.722455024719238281e-01
-1.988800913095474243e-01 -2.022350765764713287e-02 2.765505388379096985e-02 2.100157141685485840e-01 1.856756806373596191e-01 3.394690454006195068e-01 -1.485381722450256348e-01 -1.953139752149581909e-01 3.346024453639984131e-01 -8.086783438920974731e-02 1.273166239261627197e-01 1.734785921871662140e-02 1.184740439057350159e-01 -6.343110650777816772e-02 -3.310185298323631287e-02 1.724829375743865967e-01 1.342172324657440186e-01 -2.263077646493911743e-01 1.239744797348976135e-01 1.051485016942024231e-01 1.334450393915176392e-01 3.751068711280822754e-01 2.932733297348022461e-01 6.766583770513534546e-02 4.627308994531631470e-02 1.416057199239730835e-01 2.035779356956481934e-01 -2.052199244499206543e-01 -1.584985107183456421e-01 1.721852123737335205e-01 5.567139759659767151e-02 1.137918308377265930e-01
-3.732501864433288574e-01 -1.041186004877090454e-01 -2.558683753013610840e-01 -2.831869386136531830e-02 1.352768838405609131e-01 6.185067445039749146e-02 1.153260022401809692e-01 -9.934046864509582520e-02 1.179595440626144409e-01 2.169546633958816528e-01 -8.602802455425262451e-02 9.440027922391891479e-02 3.142403662204742432e-01 7.448203861713409424e-02 3.568222820758819580e-01 2.457886375486850739e-02 3.655306762084364891e-03 -1.667683720588684082e-01 2.466094866394996643e-02 7.150717079639434814e-02 -5.814093723893165588e-02 3.334367573261260986e-01 1.003404259681701660e-01 -1.488793641328811646e-01 -4.556007683277130127e-02 -2.079408764839172363e-01 -2.476465655490756035e-03 1.354016065597534180e-01 1.592186689376831055e-01 -5.866054818034172058e-02 3.079354166984558105e-01 2.472882419824600220e-01
-3.091586232185363770e-01 -8.570073172450065613e-03 7.901932299137115479e-02 -2.514501214027404785e-01 -3.614063188433647156e-02 -1.407316513359546661e-02 1.023536082357168198e-02 -2.458379976451396942e-02 9.396782517433166504e-02 2.736530601978302002e-01 2.002803087234497070e-01 8.329617232084274292e-02 9.110263548791408539e-03 -3.578203320503234863e-01 3.930443152785301208e-02 8.441516757011413574e-02 -1.510219648480415344e-02 1.479940861463546753e-01 -2.858657203614711761e-02 2.027925103902816772e-01 3.136636018753051758e-01 2.873742394149303436e-02 1.672686040401458740e-01 -1.391486525535583496e-01 3.676189780235290527e-01 1.022705622017383575e-02 -1.873185783624649048e-01 -1.344787031412124634e-01 -3.532036766409873962e-02 2.193624377250671387e-01 -1.169561129063367844e-02 3.414057493209838867e-01
-3.565267324447631836e-01 -8.365812897682189941e-02 -1.408025026321411133e-01 1.393350958824157715e-01 2.018535584211349487e-01 5.524490494281053543e-03 -2.463502287864685059e-01 -1.075683683156967163e-01 2.291929572820663452e-01 2.851313352584838867e-01 -9.583272039890289307e-02 7.955253869295120239e-02 2.534480988979339600e-01 -2.499135881662368774e-01 7.390712201595306396e-02 3.180679399520158768e-03 -2.637381479144096375e-02 -1.823750138282775879e-02 -6.181346997618675232e-02 2.964871190488338470e-02 -5.641559883952140808e-02 3.873197734355926514e-01 -2.628321945667266846e-01 1.655731052160263062e-01 1.092635840177536011e-01 1.058997809886932373e-01 -3.454047441482543945e-02 -3.672906160354614258e-01 1.162683814764022827e-01 1.763761602342128754e-02 -3.651287779211997986e-02 -4.769264534115791321e-02
-3.354953825473785400e-01 7.600073516368865967e-02 -1.044546589255332947e-01 -3.101520054042339325e-02 -8.588147908449172974e-02 -6.850460916757583618e-02 1.279987245798110962e-01 -8.027579635381698608e-02 3.710386157035827637e-01 1.369803696870803833e-01 -7.671986520290374756e-02 1.799901276826858521e-01 2.785195708274841309e-01 -2.076249718666076660e-01 2.331626415252685547e-01 -3.311832249164581299e-02 7.205620408058166504e-03 -8.330689370632171631e-02 -3.903752267360687256e-01 -1.014321297407150269e-01 -1.917497068643569946e-01 -3.446938470005989075e-02 1.958843171596527100e-01 3.135493993759155273e-01 7.817039638757705688e-02 1.245932206511497498e-01 1.032633855938911438e-01 -1.646562963724136353e-01 2.860946394503116608e-02 2.016194164752960205e-01 1.059331446886062622e-01 8.732685446739196777e-02
-2.171260565519332886e-01 2.408574819564819336e-01 8.327694982290267944e-02 1.876767873764038086e-01 1.485550552606582642e-01 1.386319994926452637e-01 1.306316107511520386e-01 -1.962392926216125488e-01 2.489164620637893677e-01 -8.883978426456451416e-02 -1.430368125438690186e-01 1.139548718929290771e-01 -7.874131202697753906e-02 -3.342037200927734375e-01 1.751423068344593048e-02 4.844129830598831177e-02 1.462389081716537476e-01 5.060283094644546509e-02 -3.972404636442661285e-03 4.070500731468200684e-01 1.921153366565704346e-01 1.216505169868469238e-01 2.221796661615371704e-01 1.653122715651988983e-02 2.863655984401702881e-01 -7.900839298963546753e-02 1.974188350141048431e-02 -1.425922196358442307e-02 2.422595210373401642e-02 8.184662461280822754e-02 2.301236838102340698e-01 3.031533956527709961e-01
-2.925298511981964111e-01 -4.838043451309204102e-02 -3.893845528364181519e-02 -9.236765652894973755e-02 7.393927872180938721e-02 1.125592514872550964e-01 -1.212172806262969971e-01 -1.264119744300842285e-01 7.338308542966842651e-02 1.190263777971267700e-01 -1.966965757310390472e-02 3.248567134141921997e-02 -2.757393419742584229e-01 -2.313980609178543091e-01 6.648344546556472778e-02 2.006259262561798096e-01 -2.731915712356567383e-01 1.084448918700218201e-01 -2.617935240268707275e-01 2.087326496839523315e-01 -5.655531771481037140e-03 3.938956260681152344e-01 1.696438342332839966e-01 7.223141938447952271e-02 1.745492964982986450e-01 -1.588920205831527710e-01 -2.778740823268890381e-01 -9.452274441719055176e-02 -2.400611191987991333e-01 1.460588127374649048e-01 1.903994828462600708e-01 -1.150062456727027893e-01
-1.358286589384078979e-01 1.633666455745697021e-01 -8.671872317790985107e-02 -4.724380373954772949e-02 -1.077453717589378357e-01 2.337631285190582275e-01 5.094463750720024109e-02 1.481136381626129150e-01 2.265359908342361450e-01 -4.514274373650550842e-02 2.101891040802001953e-01 9.468827396631240845e-03 -3.320793062448501587e-02 -2.641229331493377686e-01 6.306404620409011841e-02 1.316958814859390259e-01 -2.343774586915969849e-01 -4.303897619247436523e-01 1.472849491983652115e-02 -2.033063769340515137e-02 -3.062803857028484344e-02 3.621748685836791992e-01 -8.132463693618774414e-02 1.452372968196868896e-01 1.168210655450820923e-01 2.139148116111755371e-01 -1.576057821512222290e-01 3.339135348796844482e-01 4.438572376966476440e-02 2.069359868764877319e-01 7.157324347645044327e-03 1.526741832494735718e-01
-1.730204820632934570e-01 1.928158551454544067e-01 -1.705633401870727539e-01 -8.862122893333435059e-02 -7.059779018163681030e-02 -1.592969745397567749e-01 -1.405959874391555786e-01 2.568472623825073242e-01 1.605574935674667358e-01 1.107679083943367004e-01 2.134481668472290039e-01 1.558745205402374268e-01 -5.766730383038520813e-02 -2.116277813911437988e-01 6.199825927615165710e-02 -4.408243894577026367e-01 1.384395360946655273e-01 -7.676637172698974609e-02 -1.181096285581588745e-01 7.481627166271209717e-02 2.771396636962890625e-01 4.702660068869590759e-02 2.460048049688339233e-01 -4.640750959515571594e-02 1.121573448181152344e-01 1.530546396970748901e-01 7.254133466631174088e-03 -2.002134621143341064e-01 -2.795802056789398193e-02 3.549146652221679688e-01 1.909602135419845581e-01 2.305275294929742813e-03
-2.583753168582916260e-01 -1.308707296848297119e-01 -2.109285593032836914e-01 -2.154639363288879395e-01 -1.505720019340515137e-01 1.607697755098342896e-01 -9.155709296464920044e-02 2.320129126310348511e-01 4.927250090986490250e-03 -1.620416529476642609e-02 -3.350845724344253540e-02 1.672372221946716309e-01 -1.112298145890235901e-01 -1.653184741735458374e-01 5.308643355965614319e-02 1.056494936347007751e-01 1.511419415473937988e-01 6.914990395307540894e-02 -1.581451892852783203e-01 1.671465188264846802e-01 4.176941141486167908e-02 7.623047381639480591e-02 4.944547265768051147e-02 1.747280210256576538e-01 -2.827633870765566826e-03 1.019476260989904404e-02 2.078618258237838745e-01 -1.136773228645324707e-01 2.034273743629455566e-01 3.907177448272705078e-01 6.536328047513961792e-02 5.057147741317749023e-01
-2.165724784135818481e-01 -6.732195615768432617e-02 4.041324183344841003e-02 2.438268065452575684e-02 8.453962951898574829e-02 -5.238763615489006042e-02 -2.060328423976898193e-01 2.644816637039184570e-01 3.612625598907470703e-01 5.207814276218414307e-02 2.465100139379501343e-01 4.920291900634765625e-02 8.046422898769378662e-02 -1.848369687795639038e-01 2.383279502391815186e-01 3.352259993553161621e-01 2.391307950019836426e-01 8.297670632600784302e-02 -1.027425602078437805e-01 1.696061789989471436e-01 -7.389198988676071167e-02 1.708578020334243774e-01 5.132569372653961182e-02 2.204114198684692383e-01 1.729510724544525146e-01 -6.454396992921829224e-02 -6.046982854604721069e-02 -1.049915794283151627e-02 -1.650183647871017456e-01 3.275044560432434082e-01 -7.696055620908737183e-02 -2.242788523435592651e-01
-2.545552551746368408e-01 6.139795109629631042e-02 -1.874918937683105469e-01 -3.742623329162597656e-02 9.140589274466037750e-03 -4.497361183166503906e-02 1.199132129549980164e-01 -3.345191478729248047e-01 6.291966885328292847e-02 3.477157354354858398e-01 1.853469610214233398e-01 2.643027901649475098e-01 1.306506153196096420e-02 5.754156038165092468e-02 3.174717426300048828e-01 5.112178996205329895e-02 7.788761518895626068e-03 -9.686961770057678223e-02 -4.203319847583770752e-01 5.452079698443412781e-02 1.352819502353668213e-01 2.491650283336639404e-01 2.421912737190723419e-02 1.520631909370422363e-01 2.628667056560516357e-01 1.846434772014617920e-01 9.828503429889678955e-02 -8.924613893032073975e-02 4.551518335938453674e-02 1.618101261556148529e-02 -1.051813438534736633e-01 -5.592720210552215576e-02
-3.221556842327117920e-01 -3.650395944714546204e-02 9.131333231925964355e-02 -1.804548054933547974e-01 -7.642506808042526245e-02 2.013702839612960815e-01 4.353656247258186340e-02 1.285645961761474609e-01 -2.274554409086704254e-02 2.655722498893737793e-01 6.424635648727416992e-02 6.645745038986206055e-02 1.572627201676368713e-02 -3.389768898487091064e-01 3.178956210613250732e-01 -1.764892488718032837e-01 2.271565496921539307e-01 -2.629565000534057617e-01 -2.128964513540267944e-01 1.393780857324600220e-01 1.549526005983352661e-01 2.919984161853790283e-01 8.789068460464477539e-02 -1.873708665370941162e-01 2.375350594520568848e-01 1.113951671868562698e-02 -2.016208320856094360e-02 1.116456836462020874e-01 6.155592948198318481e-02 3.630465641617774963e-02 1.434450447559356689e-01 -1.717906743288040161e-01
-2.724119722843170166e-01 -6.199986860156059265e-02 1.803986281156539917e-01 -1.909644603729248047e-01 -1.007556766271591187e-01 7.841172814369201660e-02 -7.854589819908142090e-02 -1.574375629425048828e-01 -1.692616045475006104e-01 3.073362410068511963e-01 3.960541263222694397e-02 3.011978864669799805e-01 7.157539948821067810e-03 -2.034305632114410400e-01 2.805136144161224365e-01 -1.396133601665496826e-01 1.698329746723175049e-01 -1.988183557987213135e-01 -1.644692718982696533e-01 1.927129477262496948e-01 1.513778269290924072e-01 3.744216859340667725e-01 2.333047688007354736e-01 -1.782977022230625153e-02 6.791268289089202881e-02 1.396207958459854126e-01 -6.221955642104148865e-02 9.504085034132003784e-02 -3.528856486082077026e-02 1.700374931097030640e-01 3.478733450174331665e-02 -1.785418093204498291e-01
-3.396145105361938477e-01 -4.979790747165679932e-02 9.450676850974559784e-03 -1.144448369741439819e-01 1.337829977273941040e-01 1.695824414491653442e-01 7.639816403388977051e-02 -2.571063041687011719e-01 -1.302023380994796753e-01 1.858865469694137573e-01 8.835498243570327759e-02 2.731168866157531738e-01 1.557544022798538208e-01 2.834409102797508240e-02 2.531353831291198730e-01 -1.927958801388740540e-02 2.310104966163635254e-01 -1.125382408499717712e-01 -1.067007407546043396e-01 2.577794492244720459e-01 2.943992018699645996e-01 5.770485103130340576e-02 1.295329034328460693e-01 2.145251780748367310e-01 -2.161752618849277496e-02 4.664647579193115234e-02 1.783380210399627686e-01 3.181142807006835938e-01 -1.610252112150192261e-01 2.508293390274047852e-01 7.485057413578033447e-02 1.493626087903976440e-02
-3.467279672622680664e-01 3.284779787063598633e-01 -1.286897808313369751e-01 -1.322055310010910034e-01 2.694509327411651611e-01 -3.010972775518894196e-02 -1.216278821229934692e-01 -3.011292219161987305e-02 2.499036937952041626e-01 6.587641686201095581e-02 1.719453781843185425e-01 6.306786835193634033e-02 6.392847746610641479e-02 -9.546310454607009888e-02 -2.394187003374099731e-01 -1.309835761785507202e-01 1.158979162573814392e-01 -2.299695461988449097e-01 1.495145112276077271e-01 -2.510015293955802917e-02 -1.250377763062715530e-02 3.037756681442260742e-01 4.218947514891624451e-02 8.953089267015457153e-02 2.528611421585083008e-01 -3.709498792886734009e-02 2.359723672270774841e-02 1.092672795057296753e-01 -3.783807754516601562e-01 5.134782940149307251e-02 1.563514024019241333e-01 1.449821293354034424e-01
-1.954349279403686523e-01 4.081318676471710205e-01 -3.024489581584930420e-01 5.950057134032249451e-02 1.439846754074096680e-01 4.845833405852317810e-03 5.175102129578590393e-02 1.280413120985031128e-01 -3.724277764558792114e-02 2.378138899803161621e-02 1.105439960956573486e-01 -3.496220707893371582e-02 -1.399842202663421631e-01 -7.987518608570098877e-02 2.880815565586090088e-01 6.586962193250656128e-02 3.540565669536590576e-01 -1.147859096527099609e-01 -1.414907723665237427e-01 3.499474376440048218e-02 7.448536902666091919e-02 3.972931206226348877e-02 -1.069323569536209106e-01 -7.063223421573638916e-02 -4.533108696341514587e-02 1.719118058681488037e-01 3.419683501124382019e-02 -6.885277479887008667e-02 -1.362924277782440186e-01 3.745857179164886475e-01 3.316719830036163330e-01 2.048135399818420410e-01
-4.309642314910888672e-01 -7.100222259759902954e-02 -6.543806195259094238e-02 1.452465206384658813e-01 -2.977828681468963623e-01 -1.114364489912986755e-01 3.157670423388481140e-02 -9.510081261396408081e-02 -1.988201737403869629e-01 -1.577489674091339111e-01 -5.201246589422225952e-02 -1.108604110777378082e-02 1.254281401634216309e-01 -1.017161160707473755e-01 1.168540492653846741e-01 1.577192544937133789e-02 -1.071507018059492111e-02 -2.783570885658264160e-01 -6.560548394918441772e-02 -2.950207293033599854e-01 1.877548247575759888e-01 3.401832878589630127e-01 6.454060971736907959e-02 2.356529086828231812e-01 3.188274055719375610e-02 2.194488197565078735e-01 5.178697407245635986e-02 -3.616657573729753494e-03 7.474650442600250244e-02 3.021575212478637695e-01 8.867412060499191284e-02 1.710550487041473389e-01
-6.148328781127929688e-01 1.620534509420394897e-01 -2.609240449965000153e-02 8.900213986635208130e-02 -1.167761981487274170e-01 -1.108473315834999084e-01 4.714693129062652588e-02 -1.778900027275085449e-01 1.667037606239318848e-01 1.536223143339157104e-01 -1.225563138723373413e-01 -5.096173286437988281e-02 -3.090743534266948700e-02 -4.690673574805259705e-02 2.890318259596824646e-02 5.225538741797208786e-03 -3.636594414710998535e-01 -2.519089877605438232e-01 2.169240266084671021e-01 -3.385950252413749695e-02 2.841612994670867920e-01 2.466000914573669434e-01 -6.978705525398254395e-02 -1.140744015574455261e-01 3.583667054772377014e-02 1.112812459468841553e-01 3.276044130325317383e-02 -2.003318071365356445e-02 9.965714067220687866e-02 8.677206933498382568e-02 1.267239153385162354e-01 4.782006517052650452e-02
-3.372121751308441162e-01 4.511063992977142334e-01 -3.760371357202529907e-02 -8.041667938232421875e-02 5.911621078848838806e-02 -1.059416458010673523e-01 1.782040297985076904e-01 3.988596796989440918e-02 -3.639558702707290649e-02 -1.540757566690444946e-01 6.444737315177917480e-02 -8.126570284366607666e-02 2.465162426233291626e-01 3.866500034928321838e-02 2.235993146896362305e-01 3.070419728755950928e-01 -6.737280637025833130e-02 -2.080173641443252563e-01 -1.043316498398780823e-01 -2.289201915264129639e-01 -4.063120111823081970e-03 3.505614101886749268e-01 8.849915862083435059e-02 3.707349300384521484e-02 1.921668350696563721e-01 1.155336503870785236e-04 6.825453788042068481e-02 -2.881701849400997162e-02 -4.114329814910888672e-03 3.121026158332824707e-01 3.579716756939888000e-02 1.209042314440011978e-02
-2.450726479291915894e-01 -1.322490274906158447e-01 -1.902173161506652832e-01 6.854715943336486816e-02 1.074520647525787354e-01 6.038196757435798645e-02 7.331705838441848755e-02 -3.941665589809417725e-02 -1.228261142969131470e-01 2.406870201230049133e-02 1.578648984432220459e-01 2.529216185212135315e-02 1.415594965219497681e-01 -3.908914327621459961e-01 4.691157862544059753e-02 -1.694604903459548950e-01 4.932236857712268829e-03 -3.642444312572479248e-01 -1.039733365178108215e-01 -1.764182448387145996e-01 6.394336372613906860e-02 3.766145408153533936e-01 1.621547900140285492e-02 2.098420411348342896e-01 1.502668708562850952e-01 7.612234912812709808e-03 2.779320478439331055e-01 -3.058405816555023193e-01 -7.963438518345355988e-03 1.229512318968772888e-01 2.021785825490951538e-01 -1.151307020336389542e-02
2.745818160474300385e-02 9.172140806913375854e-02 1.228784322738647461e-01 2.493249773979187012e-01 -2.869539335370063782e-02 7.088833302259445190e-02 -5.811441317200660706e-02 3.421890363097190857e-02 3.411484360694885254e-01 -6.476352363824844360e-02 -2.051120549440383911e-01 1.996394693851470947e-01 -1.625508219003677368e-01 -2.333306521177291870e-01 2.263704091310501099e-01 -5.522823333740234375e-02 2.843812704086303711e-01 -2.619191259145736694e-02 -6.675808876752853394e-02 3.603357970714569092e-01 8.544645458459854126e-02 4.227034747600555420e-01 1.451454684138298035e-02 -1.328132152557373047e-01 2.175282835960388184e-01 1.259711012244224548e-02 -1.461825668811798096e-01 6.596914026886224747e-03 -1.228726953268051147e-01 1.903426200151443481e-01 -1.137314643710851669e-02 1.596153378486633301e-01
-3.919011652469635010e-01 8.195794373750686646e-02 -8.242963254451751709e-02 -2.175183035433292389e-02 1.581479161977767944e-01 -1.408030744642019272e-02 1.846894174814224243e-01 -2.676100432872772217e-01 4.110643267631530762e-01 1.119872704148292542e-01 -4.661604762077331543e-02 5.657035857439041138e-02 5.261361598968505859e-02 -9.401065856218338013e-02 -8.126965165138244629e-02 3.707818984985351562e-01 -6.203395873308181763e-02 -1.687733381986618042e-01 1.244758814573287964e-01 -1.326865889132022858e-02 1.884027272462844849e-01 2.885149717330932617e-01 -6.782445311546325684e-02 9.978466480970382690e-02 1.246973797678947449e-01 -5.957314744591712952e-02 -3.459513932466506958e-02 -1.067243516445159912e-01 -3.590961694717407227e-01 5.333438515663146973e-02 -4.522612784057855606e-03 1.188236102461814880e-01
-3.196058869361877441e-01 1.972123235464096069e-01 -2.569199204444885254e-01 7.490160316228866577e-02 8.235522359609603882e-02 9.161696583032608032e-02 2.593350829556584358e-03 1.506262570619583130e-01 8.581976592540740967e-02 3.936525061726570129e-02 2.185683399438858032e-01 4.710147157311439514e-02 8.341992646455764771e-02 4.109279438853263855e-02 1.330558210611343384e-01 -1.042757183313369751e-01 1.679160743951797485e-01 -2.433431148529052734e-01 -1.095666959881782532e-01 -1.307311505079269409e-01 1.151891723275184631e-01 -4.687393829226493835e-02 -2.791000902652740479e-01 -7.682900130748748779e-02 9.531261026859283447e-02 2.841725051403045654e-01 -1.751363277435302734e-01 1.056062951683998108e-01 -3.036479055881500244e-01 4.008029997348785400e-01 1.963081955909729004e-01 1.205053403973579407e-01
-4.170367717742919922e-01 9.237554669380187988e-02 -4.409361779689788818e-01 -1.125237941741943359e-01 -1.387014687061309814e-01 -2.517719054594635963e-03 9.038013964891433716e-02 1.326616853475570679e-01 2.186832278966903687e-01 2.116160392761230469e-01 -9.051033854484558105e-02 2.452540844678878784e-01 -1.832480132579803467e-01 -2.013238146901130676e-02 -8.145314641296863556e-03 2.146068029105663300e-02 -6.938373297452926636e-02 6.884283572435379028e-02 -8.242785930633544922e-02 1.213032379746437073e-01 1.271778792142868042e-01 3.998899832367897034e-02 2.614681236445903778e-02 2.015676498413085938e-01 -1.810845732688903809e-01 -3.226858749985694885e-02 2.159414291381835938e-01 9.658867865800857544e-02 1.922555267810821533e-01 3.601590394973754883e-01 1.527103781700134277e-01 -7.228724658489227295e-03
-3.881529867649078369e-01 -4.868870601058006287e-02 -2.156698107719421387e-01 -1.205588970333337784e-02 1.631159335374832153e-02 9.431181102991104126e-02 -1.526542007923126221e-01 -3.110044002532958984e-01 -1.317710876464843750e-01 3.648184537887573242e-01 3.663019835948944092e-02 1.772920191287994385e-01 -3.238199055194854736e-01 -2.690534889698028564e-01 2.673647999763488770e-01 6.995960325002670288e-02 4.492478445172309875e-03 -2.423017024993896484e-01 -1.441769208759069443e-02 -7.703919708728790283e-02 -3.854320198297500610e-02 8.762335032224655151e-02 -2.860245527699589729e-03 1.420197039842605591e-01 -1.009220704436302185e-01 6.019096449017524719e-02 -9.400594979524612427e-02 8.047819137573242188e-02 -1.401256071403622627e-03 8.754238486289978027e-02 2.935240566730499268e-01 1.307809501886367798e-01
-3.166802227497100830e-01 -7.620950788259506226e-02 -3.111457824707031250e-02 -1.449865996837615967e-01 -7.843058556318283081e-02 -4.863834008574485779e-02 -1.631427556276321411e-01 -1.075325533747673035e-03 1.353311240673065186e-01 1.169320493936538696e-01 2.848561406135559082e-01 2.592022418975830078e-01 1.763258874416351318e-01 -2.074310779571533203e-01 -5.070154741406440735e-02 8.788707107305526733e-02 2.476687878370285034e-01 3.495428562164306641e-01 -7.167483121156692505e-02 2.546784654259681702e-02 3.150872886180877686e-01 1.146799474954605103e-01 3.618143498897552490e-02 -2.579996585845947266e-01 1.179539412260055542e-01 1.676734834909439087e-01 7.714746147394180298e-02 -5.653388053178787231e-02 -8.961284160614013672e-02 2.949399650096893311e-01 -1.164978519082069397e-01 2.065803408622741699e-01
-3.745006322860717773e-01 -2.340681552886962891e-01 -2.968701720237731934e-01 -2.175504527986049652e-02 -8.019009232521057129e-02 2.960013411939144135e-02 -9.096705168485641479e-02 4.951493069529533386e-02 -1.981952041387557983e-02 1.712627112865447998e-01 -6.829344201833009720e-03 2.241107970476150513e-01 8.595805615186691284e-02 -4.794402718544006348e-01 2.496036887168884277e-01 5.219596251845359802e-02 -2.327745258808135986e-01 -1.643937975168228149e-01 1.516022440046072006e-02 -1.804298013448715210e-01 -6.543010007590055466e-03 2.119204699993133545e-01 1.189711764454841614e-01 3.632503794506192207e-03 1.078039035201072693e-01 6.147589161992073059e-02 -1.688029430806636810e-02 -1.583822965621948242e-01 -2.232745587825775146e-01 6.732817739248275757e-02 6.348523497581481934e-02 -2.091612517833709717e-01
-2.066387534141540527e-01 -9.340483695268630981e-02 -1.341904401779174805e-01 -4.772486537694931030e-02 -3.101878240704536438e-02 -1.401982903480529785e-01 -2.401671707630157471e-01 -2.427700608968734741e-01 2.897155582904815674e-01 3.508548438549041748e-01 2.095365151762962341e-02 2.566191554069519043e-01 6.751423329114913940e-02 -1.832330413162708282e-02 3.725417554378509521e-01 3.415632992982864380e-02 1.921592503786087036e-01 -2.796526551246643066e-01 1.848715357482433319e-02 9.444377571344375610e-02 -1.230780631303787231e-01 3.009828627109527588e-01 -2.685174532234668732e-02 1.401740908622741699e-01 8.273079246282577515e-02 1.306639611721038818e-01 -7.775574177503585815e-02 -2.222080901265144348e-02 8.268227428197860718e-02 6.157577037811279297e-02 8.290650695562362671e-02 -2.728037536144256592e-01
-2.258789837360382080e-01 3.608529865741729736e-01 -2.515725195407867432e-01 -2.862463891506195068e-01 5.135274305939674377e-02 -8.967093378305435181e-02 1.622060537338256836e-01 6.971134245395660400e-02 1.384344249963760376e-01 1.538774669170379639e-01 -3.469914430752396584e-03 1.494880318641662598e-01 6.162674352526664734e-02 -2.969180345535278320e-01 -9.970067441463470459e-02 -1.802130937576293945e-01 3.784190863370895386e-02 -1.449764221906661987e-01 8.181454986333847046e-02 -8.291372098028659821e-03 4.904362559318542480e-02 2.661194503307342529e-01 -3.683121874928474426e-02 -1.714865118265151978e-01 -1.169026084244251251e-02 3.357774317264556885e-01 2.859269082546234131e-01 -1.226499397307634354e-02 -6.755718588829040527e-02 4.283820837736129761e-02 3.087002933025360107e-01 4.928594827651977539e-02
-4.560827612876892090e-01 1.042701601982116699e-01 2.205038815736770630e-02 6.204548105597496033e-02 4.023065045475959778e-02 2.193740755319595337e-01 -1.475213468074798584e-01 1.327747255563735962e-01 1.237110346555709839e-01 -1.938870251178741455e-01 3.823141753673553467e-02 9.962698072195053101e-02 -6.514985859394073486e-02 -1.178471222519874573e-01 1.510594189167022705e-01 3.844406008720397949e-01 1.125169396400451660e-01 -5.821362510323524475e-02 -1.771143078804016113e-01 -1.045893356204032898e-01 2.024157047271728516e-01 2.515152990818023682e-01 1.614854484796524048e-01 1.247624605894088745e-01 2.035336494445800781e-01 -2.276351302862167358e-01 2.133177965879440308e-01 -5.852694064378738403e-02 -2.336217015981674194e-01 -2.229648455977439880e-02 6.096248701214790344e-02 1.715125739574432373e-01
-3.248416483402252197e-01 1.313970685005187988e-01 -2.255437076091766357e-01 1.536470353603363037e-01 -1.177642792463302612e-01 -3.350522518157958984e-01 -4.948555957525968552e-03 2.310387194156646729e-01 3.931996226310729980e-02 1.562447696924209595e-01 -2.901907451450824738e-02 3.268033266067504883e-01 7.614091783761978149e-02 -3.437635898590087891e-01 -3.636027872562408447e-02 -9.542907029390335083e-02 2.153299599885940552e-01 -5.642368271946907043e-02 -9.074419736862182617e-03 -1.970111876726150513e-01 -9.364493191242218018e-02 2.270323485136032104e-01 1.267274767160415649e-01 3.900036215782165527e-03 1.336877346038818359e-01 2.154158949851989746e-01 -1.633941531181335449e-01 -2.796814776957035065e-02 -2.977057695388793945e-01 9.683923423290252686e-02 -5.159734864719212055e-04 2.460235916078090668e-02
-5.462442710995674133e-02 2.159582078456878662e-01 -3.396809101104736328e-03 -1.069767102599143982e-01 -3.522303700447082520e-02 -1.768637150526046753e-01 -7.717993110418319702e-02 1.944861561059951782e-01 1.541585773229598999e-01 1.055536791682243347e-01 1.898512244224548340e-01 2.370847761631011963e-01 -1.455577015876770020e-01 -2.684177756309509277e-01 2.028170228004455566e-01 -3.717103600502014160e-01 5.665461346507072449e-02 1.034412235021591187e-01 -1.382084190845489502e-01 9.126242995262145996e-02 2.114173322916030884e-01 8.926637470722198486e-02 2.507624924182891846e-01 -6.773408502340316772e-02 2.150258570909500122e-01 1.532165855169296265e-01 1.451349556446075439e-01 -6.440974026918411255e-02 -5.776345729827880859e-02 4.313824772834777832e-01 6.802135612815618515e-03 1.305690407752990723e-01
-3.234794735908508301e-02 7.001923769712448120e-02 9.225719422101974487e-02 -8.623982965946197510e-02 -1.414767056703567505e-01 -5.912505090236663818e-02 -6.030613929033279419e-02 -1.326027661561965942e-01 2.846762835979461670e-01 -1.723885089159011841e-01 -8.995509147644042969e-02 1.894928812980651855e-01 7.117074728012084961e-02 -1.173552796244621277e-01 5.348983034491539001e-02 -1.614197939634323120e-01 1.843615770339965820e-01 -2.264014631509780884e-01 -1.307582259178161621e-01 3.393834531307220459e-01 9.129635244607925415e-02 4.399780929088592529e-01 -1.269574016332626343e-01 7.537724822759628296e-02 2.777007520198822021e-01 -2.269130647182464600e-01 -1.864980906248092651e-01 -1.518608033657073975e-01 4.904376342892646790e-02 3.104045689105987549e-01 2.286531217396259308e-02 -6.234257668256759644e-02
-4.504368901252746582e-01 7.003606855869293213e-02 1.135787591338157654e-01 -2.063307911157608032e-01 1.229978054761886597e-01 2.871805615723133087e-02 -1.241551116108894348e-01 -1.670394241809844971e-01 1.503368616104125977e-01 8.057566359639167786e-03 -1.945833712816238403e-01 2.598496899008750916e-02 1.742955893278121948e-01 6.116330041550099850e-04 2.059705257415771484e-01 3.375150561332702637e-01 7.542107254266738892e-02 -2.044935822486877441e-01 -6.125103309750556946e-02 8.034726977348327637e-02 2.686778903007507324e-01 2.344454824924468994e-01 1.317652463912963867e-01 2.029033191502094269e-02 2.476043999195098877e-01 6.407534331083297729e-02 -1.523313075304031372e-01 6.048890762031078339e-03 -3.386975526809692383e-01 -1.156423091888427734e-01 1.281045656651258469e-02 9.993897378444671631e-02
-3.350856602191925049e-01 2.176716029644012451e-01 6.117878481745719910e-02 -6.461424380540847778e-02 1.471144240349531174e-02 -2.331484109163284302e-02 2.991534955799579620e-02 -7.321210205554962158e-02 2.753275036811828613e-01 3.029610216617584229e-01 4.688200354576110840e-01 4.905979707837104797e-02 -2.620580233633518219e-02 -3.731728196144104004e-01 1.589175462722778320e-01 -1.030063554644584656e-01 -1.158090587705373764e-02 2.337742149829864502e-01 3.343018516898155212e-02 7.505603879690170288e-02 1.843793690204620361e-01 1.960674971342086792e-01 5.083328858017921448e-02 -5.175378173589706421e-02 1.778944581747055054e-01 -1.413664519786834717e-01 -8.872754126787185669e-02 -2.462527528405189514e-02 -1.663022190332412720e-01 1.658640652894973755e-01 -7.256425172090530396e-02 5.047269631177186966e-03
-3.622440099716186523e-01 2.134706377983093262e-01 -1.313291788101196289e-01 -1.048936173319816589e-01 -4.944031592458486557e-03 -1.625418066978454590e-01 -7.744850218296051025e-02 -1.788215339183807373e-01 1.438076943159103394e-01 2.700885236263275146e-01 3.695379793643951416e-01 2.104420065879821777e-01 1.923841387033462524e-01 -6.622876971960067749e-02 3.185339272022247314e-01 -7.649134099483489990e-02 -5.440599843859672546e-02 2.433661967515945435e-01 -2.311268150806427002e-01 2.166246622800827026e-01 5.570460110902786255e-02 2.336286604404449463e-01 1.203977614641189575e-01 -4.789514932781457901e-03 2.814643271267414093e-02 8.384925127029418945e-02 -9.377730637788772583e-02 1.432396024465560913e-01 1.489083915948867798e-01 5.992589890956878662e-02 -2.493167109787464142e-02 -9.537610411643981934e-02
-2.407980859279632568e-01 1.233832612633705139e-01 -1.195380613207817078e-01 -7.060186564922332764e-02 -1.300722211599349976e-01 1.689928211271762848e-02 -3.048323793336749077e-03 8.186498284339904785e-02 5.733821168541908264e-02 2.382338345050811768e-01 -8.668585680425167084e-03 3.364810049533843994e-01 1.771279424428939819e-01 7.742563635110855103e-02 2.215355038642883301e-01 -2.174865007400512695e-01 3.101365566253662109e-01 9.592653065919876099e-02 9.542379528284072876e-03 1.311290264129638672e-01 1.554740071296691895e-01 3.372828364372253418e-01 -2.424368821084499359e-02 -6.462085992097854614e-02 -1.329742521047592163e-01 1.082058399915695190e-01 -1.907776892185211182e-01 1.738759279251098633e-01 -1.118173673748970032e-01 1.647947132587432861e-01 2.832579910755157471e-01 3.086017072200775146e-01
-3.436648249626159668e-01 -2.965679466724395752e-01 8.980076760053634644e-02 -1.246895790100097656e-01 -9.229229390621185303e-02 -3.135712444782257080e-02 -1.653284281492233276e-01 -4.010803699493408203e-01 2.117626368999481201e-02 -1.044740751385688782e-01 -6.323808431625366211e-02 2.046745121479034424e-01 1.427303105592727661e-01 -2.532598078250885010e-01 2.455696314573287964e-01 1.060900911688804626e-01 8.263509720563888550e-02 -5.482865869998931885e-02 -1.391070038080215454e-01 -8.687683939933776855e-02 1.766256988048553467e-01 1.802988499402999878e-01 1.974515616893768311e-01 -6.846114248037338257e-02 -1.499298065900802612e-01 9.270948916673660278e-02 -8.574495464563369751e-02 1.674360632896423340e-01 2.424853295087814331e-02 3.836620450019836426e-01 1.379306428134441376e-02 -2.751111797988414764e-02
-3.217813670635223389e-01 5.747811123728752136e-02 -2.709627151489257812e-01 1.451778560876846313e-01 7.199089508503675461e-03 -6.026940047740936279e-02 -1.587176024913787842e-01 -1.721416711807250977e-01 1.779645681381225586e-01 3.790788352489471436e-02 -9.473882615566253662e-02 1.566257774829864502e-01 1.073532253503799438e-01 -1.318173110485076904e-01 2.900650501251220703e-01 -2.765198238193988800e-03 -1.578913256525993347e-02 -1.240766122937202454e-01 -3.036564588546752930e-01 3.370646536350250244e-01 -1.995808333158493042e-01 2.962400019168853760e-01 -1.203465536236763000e-01 2.429579645395278931e-01 1.038555949926376343e-01 5.670046899467706680e-03 6.535117328166961670e-02 -4.243712872266769409e-02 -1.505951881408691406e-01 9.112934768199920654e-02 -2.941044606268405914e-02 -2.986324727535247803e-01
-2.762717902660369873e-01 1.040212810039520264e-01 -3.967945650219917297e-02 -2.936609983444213867e-01 -8.855503983795642853e-03 3.297084942460060120e-02 2.057444751262664795e-01 1.328288763761520386e-01 3.906476870179176331e-02 2.290805578231811523e-01 4.893619567155838013e-02 5.050687491893768311e-02 -1.433413028717041016e-01 -2.003793045878410339e-02 1.468227356672286987e-01 -2.946310117840766907e-02 2.347555160522460938e-01 -2.931537926197052002e-01 -6.995601952075958252e-02 3.153736889362335205e-01 1.780617982149124146e-01 3.759176135063171387e-01 8.821306377649307251e-02 8.620382845401763916e-02 1.550107151269912720e-01 8.176802098751068115e-02 -3.373898565769195557e-01 -1.810074970126152039e-02 1.446083635091781616e-01 3.923534974455833435e-02 2.461560815572738647e-01 -5.046429578214883804e-03
-3.558797836303710938e-01 1.037378907203674316e-01 1.072410214692354202e-02 4.899227619171142578e-02 8.682142943143844604e-02 -5.455069616436958313e-02 1.193742975592613220e-01 2.354962937533855438e-02 5.656820908188819885e-02 -1.189348548650741577e-01 2.172143608331680298e-01 -4.750821366906166077e-02 1.338798105716705322e-01 -1.564941704273223877e-01 9.341968223452568054e-03 2.471136748790740967e-01 3.920370340347290039e-01 -1.184386536478996277e-01 -1.772285848855972290e-01 8.631718158721923828e-02 8.492596447467803955e-02 2.528182864189147949e-01 6.606294214725494385e-02 -2.262778766453266144e-02 9.407863765954971313e-02 -8.892434835433959961e-02 -1.784729957580566406e-02 -3.105154633522033691e-01 -3.290171921253204346e-01 2.551437020301818848e-01 6.676302105188369751e-02 3.008509576320648193e-01
-4.937618672847747803e-01 2.006247341632843018e-01 -9.425487369298934937e-02 5.205673724412918091e-02 7.307679206132888794e-02 6.541556119918823242e-02 2.661005556583404541e-01 -2.929539382457733154e-01 1.973032504320144653e-01 8.689925074577331543e-02 -1.436597853899002075e-01 7.068946957588195801e-02 -1.147976703941822052e-02 -9.128537029027938843e-02 3.539084270596504211e-02 3.761223554611206055e-01 5.452371761202812195e-02 -9.645081311464309692e-02 -1.152136474847793579e-01 1.046010199934244156e-02 1.445692926645278931e-01 2.402247190475463867e-01 -1.978535018861293793e-02 1.915551722049713135e-01 1.337581425905227661e-01 -2.105043381452560425e-01 6.149461492896080017e-02 -1.302530057728290558e-02 -1.135276705026626587e-01 3.188345953822135925e-02 -9.919598698616027832e-02 2.890534698963165283e-01
-4.961913228034973145e-01 -1.250374764204025269e-01 9.098279289901256561e-03 -1.504739969968795776e-01 -4.057712852954864502e-03 -5.944439768791198730e-02 -7.566386368125677109e-03 -1.042010113596916199e-01 1.838251501321792603e-01 1.492346730083227158e-02 2.402882874011993408e-01 1.943967044353485107e-01 -9.664276614785194397e-03 -2.087564915418624878e-01 2.202208712697029114e-02 1.982995867729187012e-01 1.347869634628295898e-01 -1.313598453998565674e-01 -1.658704578876495361e-01 2.161753773689270020e-01 2.795048356056213379e-01 9.619832783937454224e-02 -9.913204610347747803e-02 -1.974272280931472778e-01 1.982993185520172119e-01 -7.739492505788803101e-02 3.603860363364219666e-02 -1.208802759647369385e-01 5.186381563544273376e-02 -2.808116376399993896e-02 -2.102008014917373657e-01 3.649800717830657959e-01
-1.119830608367919922e-01 8.087473362684249878e-02 -4.364625737071037292e-02 -1.263784319162368774e-01 1.173723414540290833e-01 1.366413384675979614e-01 3.256454169750213623e-01 -1.249383836984634399e-01 1.994286030530929565e-01 2.936732769012451172e-01 4.533709585666656494e-02 1.279021948575973511e-01 2.295722812414169312e-01 8.306070417165756226e-02 4.153468310832977295e-01 -1.119322106242179871e-01 -5.014193058013916016e-02 1.762988716363906860e-01 -6.024153903126716614e-02 7.091529667377471924e-02 1.270925700664520264e-01 3.527941405773162842e-01 1.586343199014663696e-01 8.264785259962081909e-02 -1.415718812495470047e-02 -1.785985194146633148e-02 1.774630248546600342e-01 2.047238312661647797e-02 -1.782827265560626984e-02 2.969026565551757812e-01 1.772937178611755371e-01 2.294937372207641602e-01
-4.470478296279907227e-01 2.504329755902290344e-02 6.154394522309303284e-02 -2.202702611684799194e-01 9.750435501337051392e-02 6.149526685476303101e-02 9.956960380077362061e-02 -5.675458163022994995e-02 1.882995218038558960e-01 -5.882583931088447571e-02 3.367155790328979492e-02 2.371716350317001343e-01 -1.007202044129371643e-01 -2.474328130483627319e-01 -7.142255199141800404e-04 3.687638044357299805e-01 2.817878723144531250e-01 -2.353990823030471802e-01 -1.570579558610916138e-01 -1.409566681832075119e-02 2.441276013851165771e-01 2.102883718907833099e-02 1.660856306552886963e-01 -3.369534015655517578e-02 3.637167438864707947e-02 -2.427928745746612549e-01 3.481129556894302368e-02 -2.188976407051086426e-01 -2.389847114682197571e-02 1.654340177774429321e-01 -6.515809893608093262e-02 1.646406501531600952e-01
[truncated: 3,262,204 more chars]
