# Supplementary material for: The Language of Innovation
Source: PLoS One. 2020 Apr 30;15(4):e0230107. doi: 10.1371/journal.pone.0230107 (PMC7194493; doi:10.1371/journal.pone.0230107)
Supplement: S14 File — (GZ) [file pone.0230107.s014.tar.gz › 1992-1996/V2Run_2_VS_4500_embeddings1992-1996ED32.txt]

4.716694355010986328e-02 6.679921597242355347e-02 -4.902771115303039551e-02 -1.004784852266311646e-01 -2.799605131149291992e-01 -1.819481253623962402e-01 1.217074021697044373e-01 -3.672609925270080566e-01 -4.487048089504241943e-02 5.099121481180191040e-02 3.291591256856918335e-02 1.784685254096984863e-02 9.828218817710876465e-02 6.991584599018096924e-02 -2.495014853775501251e-02 -3.206513524055480957e-01 2.028962224721908569e-01 2.496120184659957886e-01 -1.621155887842178345e-01 4.919025301933288574e-02 -1.794401705265045166e-01 1.003877148032188416e-01 -1.044442281126976013e-01 -5.599934607744216919e-02 5.518781021237373352e-02 7.059221714735031128e-02 1.768404096364974976e-01 1.845367401838302612e-01 1.227017790079116821e-01 3.229220509529113770e-01 3.895538449287414551e-01 2.503941655158996582e-01
-1.429685764014720917e-02 -1.940564811229705811e-02 -3.546708822250366211e-02 1.198535561561584473e-01 2.706213891506195068e-01 -2.942117452621459961e-01 -6.516274064779281616e-03 -9.512655436992645264e-02 -1.544960588216781616e-01 -8.059804141521453857e-02 2.419759035110473633e-01 -9.185832738876342773e-02 -1.267577707767486572e-01 1.074569821357727051e-01 1.147243082523345947e-01 -2.778525650501251221e-01 1.963017433881759644e-01 1.730762720108032227e-01 4.411642625927925110e-02 -2.795851826667785645e-01 1.519615352153778076e-01 8.669759333133697510e-02 -1.817095428705215454e-01 -1.043450385332107544e-01 -7.838691771030426025e-02 -2.315559238195419312e-01 1.359611749649047852e-01 -3.906763624399900436e-03 -5.287219956517219543e-02 1.948922276496887207e-01 4.620539546012878418e-01 2.095714062452316284e-01
-2.000656723976135254e-01 -5.637005716562271118e-02 -7.885109633207321167e-02 -1.446632146835327148e-01 2.110668271780014038e-02 -2.170238196849822998e-01 -8.054630458354949951e-02 -1.556290835142135620e-01 -1.904897987842559814e-01 1.086455769836902618e-02 4.167382121086120605e-01 1.200826764106750488e-01 -1.180979087948799133e-01 -3.613715991377830505e-02 2.114148437976837158e-02 -2.758618891239166260e-01 -1.449946016073226929e-01 2.466229796409606934e-01 -8.798699080944061279e-02 -8.381695300340652466e-02 -1.254595816135406494e-01 -1.324748713523149490e-02 1.231658235192298889e-01 4.727617278695106506e-02 -1.659512370824813843e-01 -9.801427274942398071e-02 4.116867482662200928e-02 4.370500147342681885e-02 -1.173952147364616394e-01 5.402270555496215820e-01 -5.789900571107864380e-02 2.354549616575241089e-01
-3.267503678798675537e-01 1.585736125707626343e-01 3.089183568954467773e-02 -6.978276185691356659e-03 -1.110731158405542374e-02 -9.121150942519307137e-04 -1.356182545423507690e-01 -3.695003986358642578e-01 -1.605237424373626709e-01 1.529730260372161865e-01 3.902904987335205078e-01 -2.461325526237487793e-01 4.394978657364845276e-02 -5.001799017190933228e-02 -5.206657946109771729e-02 -5.601414293050765991e-02 2.252106741070747375e-02 1.909225434064865112e-01 -2.171792685985565186e-01 -1.780097186565399170e-01 -1.218257695436477661e-01 -1.404912471771240234e-01 -2.044893614947795868e-02 1.092405468225479126e-01 -1.969032734632492065e-01 -2.410217821598052979e-01 1.435925960540771484e-01 1.579385697841644287e-01 -2.026994228363037109e-01 3.292746841907501221e-02 1.974661499261856079e-01 2.309680283069610596e-01
-1.500914543867111206e-01 1.540419012308120728e-01 -2.783862315118312836e-02 -1.812956929206848145e-01 -1.158820018172264099e-01 -1.033710688352584839e-01 4.188398644328117371e-02 -3.573405146598815918e-01 -2.146340310573577881e-01 2.281007543206214905e-02 8.904282748699188232e-02 5.015000700950622559e-03 -1.537101864814758301e-01 1.615297943353652954e-01 1.912911087274551392e-01 1.042763888835906982e-02 -4.262348264455795288e-02 3.070164620876312256e-01 -2.107097655534744263e-01 1.161741241812705994e-01 2.002667933702468872e-01 -1.554548591375350952e-01 4.895502701401710510e-02 1.505840569734573364e-01 -3.366021513938903809e-01 -2.689427435398101807e-01 1.939780563116073608e-01 3.145372271537780762e-01 -4.172217845916748047e-02 1.629281938076019287e-01 1.782398670911788940e-01 3.738198662176728249e-03
2.546328008174896240e-01 3.590387403964996338e-01 5.766044184565544128e-02 -8.611690253019332886e-02 4.423232283443212509e-03 1.246087998151779175e-02 2.514415383338928223e-01 -1.116826310753822327e-01 -7.183837145566940308e-02 4.920364823192358017e-03 1.700159013271331787e-01 1.172912865877151489e-01 3.028638958930969238e-01 5.532360076904296875e-02 8.182342350482940674e-02 1.238345503807067871e-01 1.231794506311416626e-01 -6.936866044998168945e-02 6.984410434961318970e-02 -2.336169220507144928e-02 -3.747703433036804199e-01 -7.532962411642074585e-02 -1.499821990728378296e-02 5.861759558320045471e-02 -1.933966726064682007e-01 -1.347445100545883179e-01 1.586696691811084747e-02 -9.189966320991516113e-02 1.077351868152618408e-01 3.218159973621368408e-01 4.014773368835449219e-01 1.979070901870727539e-01
-1.738280951976776123e-01 2.538046538829803467e-01 -2.097945809364318848e-01 -9.383029490709304810e-02 1.944021582603454590e-01 6.883789785206317902e-03 1.123297810554504395e-01 2.705785818397998810e-02 -8.810770511627197266e-02 -1.636161655187606812e-01 3.967283964157104492e-01 3.264369815587997437e-02 -9.393550455570220947e-02 5.044824257493019104e-02 -1.562484055757522583e-01 -6.966895610094070435e-02 9.325432777404785156e-02 3.190382719039916992e-01 1.449298709630966187e-01 1.109444629400968552e-02 -2.385782152414321899e-01 -1.697194576263427734e-01 -2.965963073074817657e-02 -6.187389418482780457e-02 1.723709702491760254e-01 -2.166174352169036865e-01 4.245497286319732666e-03 1.997727453708648682e-01 5.335484445095062256e-02 1.476049721240997314e-01 3.002239465713500977e-01 3.381696641445159912e-01
-2.029999941587448120e-01 -3.716010972857475281e-02 9.825230576097965240e-03 -1.551678627729415894e-01 1.934384927153587341e-02 -1.756947189569473267e-01 -1.793173104524612427e-01 -1.443885862827301025e-01 -3.250479102134704590e-01 1.411513686180114746e-01 7.220201194286346436e-02 -2.096530199050903320e-01 -5.981713905930519104e-02 -1.617434318177402020e-03 1.905611753463745117e-01 -2.105922102928161621e-01 -9.809165447950363159e-02 2.225455343723297119e-01 2.172940373420715332e-01 -4.226929694414138794e-02 -3.186955153942108154e-01 -1.193413957953453064e-01 -6.920703500509262085e-02 3.378708958625793457e-01 -1.962360292673110962e-01 -1.618393212556838989e-01 1.177803054451942444e-01 1.580787003040313721e-01 -1.706524640321731567e-01 2.825758457183837891e-01 1.845170259475708008e-01 2.265610732138156891e-02
5.655761435627937317e-02 1.853619962930679321e-01 -1.379392743110656738e-01 9.342257678508758545e-02 1.460188031196594238e-01 -3.607813715934753418e-01 1.492061167955398560e-01 -7.704501599073410034e-02 9.183510392904281616e-02 -1.350948214530944824e-01 2.806549370288848877e-01 -9.411580860614776611e-02 8.615945279598236084e-02 8.087728917598724365e-02 2.706006541848182678e-02 -1.717072427272796631e-01 5.192817747592926025e-02 1.807304024696350098e-01 1.616027951240539551e-01 1.595229059457778931e-01 -2.890096902847290039e-01 1.803080178797245026e-02 -3.437612652778625488e-01 1.530643403530120850e-01 -8.800576627254486084e-02 -2.395385503768920898e-01 2.239101529121398926e-01 2.402555644512176514e-01 -1.003167554736137390e-01 2.511324882507324219e-01 9.201584011316299438e-02 1.719275563955307007e-01
1.843016594648361206e-01 -1.007757782936096191e-01 -3.525084257125854492e-02 -2.771249599754810333e-02 -9.892429411411285400e-02 -2.593876123428344727e-01 1.084077581763267517e-01 -2.544529139995574951e-01 -2.820267379283905029e-01 8.193752728402614594e-03 1.783460527658462524e-01 -2.419777065515518188e-01 -3.827949985861778259e-02 9.109950065612792969e-02 -3.173158690333366394e-02 1.331579685211181641e-02 -7.691559940576553345e-02 1.276901811361312866e-01 -1.514816731214523315e-01 -6.697004288434982300e-02 1.253186538815498352e-02 8.525069057941436768e-02 -1.939620673656463623e-01 -9.745019674301147461e-02 1.135162040591239929e-01 -3.619156777858734131e-01 9.783865511417388916e-02 9.378124028444290161e-02 2.510943114757537842e-01 2.651329636573791504e-01 3.499259352684020996e-01 3.117074966430664062e-01
-1.301571279764175415e-01 1.412851456552743912e-02 -3.112632334232330322e-01 -1.873975992202758789e-02 -8.061740547418594360e-03 -3.146564066410064697e-01 2.713598124682903290e-02 -1.276092529296875000e-01 -9.406253695487976074e-02 -1.167065724730491638e-01 4.013018012046813965e-01 7.381554692983627319e-02 7.255258411169052124e-02 2.421276122331619263e-01 -6.867910176515579224e-02 -1.247228216379880905e-02 -3.259832784533500671e-02 1.256626546382904053e-01 1.873604655265808105e-01 -1.023682653903961182e-01 -1.917115412652492523e-02 -1.670676097273826599e-02 -1.048796996474266052e-01 -1.332217454910278320e-01 -1.386263519525527954e-01 -2.063104659318923950e-01 2.343979179859161377e-01 2.619775235652923584e-01 3.374551534652709961e-01 3.833928704261779785e-02 3.324019312858581543e-01 9.371840953826904297e-02
-4.251834750175476074e-01 2.120935171842575073e-01 2.096813172101974487e-02 7.746835052967071533e-02 -1.578494757413864136e-01 -2.798415422439575195e-01 6.386890076100826263e-03 -1.058381795883178711e-01 -1.192266568541526794e-01 -1.210198104381561279e-01 2.785916328430175781e-01 -4.644441604614257812e-02 -1.150496453046798706e-01 1.830529235303401947e-02 6.877716630697250366e-02 -9.089912474155426025e-02 -9.197694063186645508e-02 2.634840607643127441e-01 1.949844062328338623e-01 -1.942989416420459747e-02 -2.472458928823471069e-01 -4.998797923326492310e-02 1.894387975335121155e-02 4.091053903102874756e-01 -1.368658244609832764e-01 -1.746399700641632080e-02 9.254223853349685669e-02 -5.050667747855186462e-02 1.178408488631248474e-01 1.483138799667358398e-01 2.915833592414855957e-01 1.394147276878356934e-01
-3.237612545490264893e-01 -4.249447211623191833e-02 2.906892076134681702e-02 1.663301438093185425e-01 8.871694654226303101e-02 -1.915930807590484619e-01 -2.293389886617660522e-01 -2.031820863485336304e-01 -8.363590575754642487e-03 1.944105178117752075e-01 2.288412749767303467e-01 1.079014539718627930e-01 1.650747358798980713e-01 -3.933296352624893188e-02 8.824916183948516846e-02 -5.028111487627029419e-02 -1.960578262805938721e-01 3.376962244510650635e-01 -7.061554491519927979e-02 1.073792353272438049e-01 -1.338291913270950317e-01 2.976329438388347626e-02 -8.723843842744827271e-02 2.465035319328308105e-01 7.895871996879577637e-02 -1.974041312932968140e-01 2.051422558724880219e-02 2.327051609754562378e-01 -6.748657673597335815e-02 4.044188559055328369e-01 1.543605625629425049e-01 1.937482059001922607e-01
1.027008667588233948e-01 1.515837609767913818e-01 -3.850500285625457764e-02 1.403928101062774658e-01 1.930606365203857422e-01 -2.339283227920532227e-01 2.665257640182971954e-02 -1.329470723867416382e-01 -1.096454039216041565e-01 -4.422431439161300659e-02 1.032735630869865417e-01 -1.377582736313343048e-02 -2.454309612512588501e-01 6.209540367126464844e-02 3.884531557559967041e-02 -2.002031356096267700e-01 -9.031208604574203491e-02 2.641148865222930908e-01 3.856109082698822021e-01 -1.188879162073135376e-01 -3.210592865943908691e-01 -9.391047060489654541e-03 -1.151648815721273422e-02 1.467993855476379395e-01 -2.281634658575057983e-01 -1.842651963233947754e-01 3.844674825668334961e-01 1.584608852863311768e-01 1.577546447515487671e-02 2.384550422430038452e-01 -7.811305578798055649e-03 1.506171226501464844e-01
-2.755747735500335693e-01 1.001346558332443237e-01 -2.597377002239227295e-01 -1.812002360820770264e-01 -8.130694180727005005e-02 -3.529705852270126343e-02 -5.864401347935199738e-03 -1.446188837289810181e-01 3.571112174540758133e-03 6.098603829741477966e-02 1.189552024006843567e-01 -8.895244449377059937e-02 -1.617372184991836548e-01 -2.294490933418273926e-01 -2.307629212737083435e-02 -2.770249545574188232e-01 3.268416523933410645e-01 3.127088248729705811e-01 -1.233737841248512268e-01 -6.648314744234085083e-02 -9.243977069854736328e-02 -5.102807655930519104e-02 -2.124286592006683350e-01 2.926161885261535645e-01 -1.428790241479873657e-01 -2.646585106849670410e-01 1.199907436966896057e-01 1.589058935642242432e-01 7.390674203634262085e-02 9.554555267095565796e-02 2.206118851900100708e-01 2.086427360773086548e-01
2.852173149585723877e-01 1.651782095432281494e-01 3.227700889110565186e-01 -5.573541298508644104e-02 3.571534156799316406e-02 -2.809617221355438232e-01 5.395945906639099121e-02 -3.297117948532104492e-01 -9.932340681552886963e-02 8.046494424343109131e-02 -4.824655875563621521e-02 1.666530370712280273e-01 -3.495631739497184753e-02 -1.628156602382659912e-01 -9.600433520972728729e-03 -1.639822572469711304e-01 -4.506350308656692505e-02 2.717952430248260498e-01 -7.055483013391494751e-02 2.818754315376281738e-01 -1.288387179374694824e-01 -4.730410873889923096e-02 -2.656937949359416962e-02 9.370442479848861694e-02 -6.133722141385078430e-02 -3.520698472857475281e-02 6.760316342115402222e-02 1.134327650070190430e-01 -3.866087645292282104e-03 7.604381442070007324e-02 4.575887024402618408e-01 2.545725107192993164e-01
-4.358183741569519043e-01 1.217362359166145325e-01 4.353755712509155273e-02 -3.747580945491790771e-02 -1.489859670400619507e-01 -2.062382698059082031e-01 -7.820491492748260498e-02 -1.793233454227447510e-01 -2.026224434375762939e-01 1.057201847434043884e-01 1.128092482686042786e-01 -7.232708483934402466e-02 2.158256024122238159e-01 1.490193009376525879e-01 5.125166475772857666e-02 -2.952178418636322021e-01 -3.592666762415319681e-04 3.079885840415954590e-01 1.279508620500564575e-01 -2.433674931526184082e-01 -1.359996944665908813e-01 1.708359085023403168e-02 -1.242726296186447144e-01 2.499899268150329590e-01 2.018308266997337341e-02 2.654820121824741364e-02 2.405661940574645996e-01 2.048228681087493896e-01 -5.662062391638755798e-02 2.638269066810607910e-01 1.006191149353981018e-01 9.553617984056472778e-02
-1.418569982051849365e-01 -6.032184883952140808e-02 -9.994700551033020020e-02 -1.203898862004280090e-01 -2.034653425216674805e-01 -2.190140821039676666e-02 1.168510541319847107e-01 -1.907702833414077759e-01 -3.109482228755950928e-01 -1.372264176607131958e-01 3.318765386939048767e-02 1.258929073810577393e-01 1.823237389326095581e-01 2.045490741729736328e-01 1.070448979735374451e-01 -1.026860252022743225e-01 1.204106658697128296e-01 3.598201274871826172e-01 6.811622530221939087e-02 4.336331784725189209e-02 1.027650944888591766e-02 -1.164590567350387573e-01 1.503885909914970398e-02 -1.191120520234107971e-01 -3.720521032810211182e-01 -1.426962465047836304e-01 1.417777240276336670e-01 -3.577512875199317932e-02 3.100503385066986084e-01 8.207305520772933960e-02 7.059143483638763428e-02 4.045815169811248779e-01
-1.527048945426940918e-01 -4.166144132614135742e-02 1.511651128530502319e-01 -1.541784498840570450e-02 -7.452594581991434097e-03 -1.885497272014617920e-01 -5.277854576706886292e-02 -1.534788310527801514e-01 -5.613998509943485260e-03 9.250445663928985596e-02 3.102627396583557129e-01 -2.494816854596138000e-02 3.299688547849655151e-02 -1.384161561727523804e-01 1.609802544116973877e-01 -2.390023767948150635e-01 -1.490852236747741699e-01 3.605442643165588379e-01 -9.906517714262008667e-02 2.282238602638244629e-01 -1.785705685615539551e-01 4.707953706383705139e-02 -1.184966415166854858e-01 4.239383637905120850e-01 -1.701086014509201050e-01 -5.364670883864164352e-03 1.025722771883010864e-01 8.157279342412948608e-02 1.740801781415939331e-01 2.256280183792114258e-01 2.121298760175704956e-01 2.584777176380157471e-01
-2.367813140153884888e-02 1.132581569254398346e-02 -1.532526314258575439e-01 7.629828155040740967e-02 -1.126437932252883911e-01 -1.855427920818328857e-01 -4.056922346353530884e-02 1.367255300283432007e-01 -3.616822659969329834e-01 -1.244127303361892700e-01 1.982766538858413696e-01 -4.745437763631343842e-03 -6.073158234357833862e-02 2.979338169097900391e-01 1.269994527101516724e-01 3.668905235826969147e-03 -1.220817193388938904e-01 1.842482089996337891e-01 1.782258301973342896e-01 1.039213463664054871e-01 -2.025547772645950317e-01 -7.974330335855484009e-02 -3.027747571468353271e-01 -1.267987955361604691e-02 -1.061301305890083313e-01 -2.159351557493209839e-01 8.791416138410568237e-02 8.042871952056884766e-02 1.150585338473320007e-01 2.589371204376220703e-01 4.535792171955108643e-01 1.399230062961578369e-01
-2.099782675504684448e-01 1.404028981924057007e-01 -1.525698928162455559e-03 2.870938181877136230e-01 -1.100177317857742310e-01 5.452730506658554077e-02 1.392449289560317993e-01 -1.420413702726364136e-01 -1.643407344818115234e-01 1.109730228781700134e-01 1.512796133756637573e-01 -1.283514201641082764e-01 2.274277955293655396e-01 -6.621678173542022705e-02 8.052704483270645142e-02 -2.807764708995819092e-01 -2.049392014741897583e-01 2.514267265796661377e-01 2.811294421553611755e-02 -1.206137314438819885e-01 -2.338072806596755981e-01 1.990972086787223816e-02 -1.455865651369094849e-01 2.146009057760238647e-01 -9.681788831949234009e-02 -1.814420893788337708e-02 8.903886377811431885e-02 1.039174422621726990e-01 -2.262787073850631714e-01 4.660229682922363281e-01 1.654726564884185791e-01 -1.093768328428268433e-01
1.984699219465255737e-01 9.389612823724746704e-02 1.348844468593597412e-01 -2.543233335018157959e-02 1.232872158288955688e-01 -1.435506343841552734e-01 1.119175031781196594e-01 -2.712612748146057129e-01 -1.217318922281265259e-01 1.749179065227508545e-01 9.174332022666931152e-02 1.894793957471847534e-01 1.077497079968452454e-01 -2.632677927613258362e-02 1.721538417041301727e-02 -6.090935692191123962e-02 -6.072919815778732300e-02 9.665002673864364624e-02 2.794202975928783417e-02 -2.390373349189758301e-01 -2.950959801673889160e-01 1.701514981687068939e-02 2.382267564535140991e-01 -1.131173744797706604e-01 -2.781971395015716553e-01 1.025504022836685181e-01 1.703349351882934570e-01 8.878372609615325928e-02 -1.311673820018768311e-01 9.859593957662582397e-02 5.245510935783386230e-01 2.241429984569549561e-01
1.620809664018452168e-03 2.145358324050903320e-01 6.565956771373748779e-02 3.531063795089721680e-01 -9.356474503874778748e-03 -2.989129424095153809e-01 4.021873325109481812e-02 2.788878977298736572e-02 -2.735221982002258301e-01 1.088635763153433800e-03 3.790424019098281860e-02 1.125774234533309937e-01 5.607660114765167236e-02 -2.917563021183013916e-01 -5.109973996877670288e-02 2.999239265918731689e-01 1.507352888584136963e-01 4.545776844024658203e-01 -4.540194198489189148e-02 1.476064883172512054e-02 -1.734432429075241089e-01 -1.466854214668273926e-01 2.015207661315798759e-03 1.792198233306407928e-02 -1.683828532695770264e-01 -1.197592765092849731e-01 1.344022154808044434e-02 3.208376169204711914e-01 8.160905539989471436e-02 1.015676409006118774e-01 9.768378734588623047e-02 -8.654787391424179077e-02
-1.223515123128890991e-01 2.795942127704620361e-01 1.261476874351501465e-01 -1.519733220338821411e-01 -1.354888379573822021e-01 -1.288160085678100586e-01 -4.533367976546287537e-02 3.038237988948822021e-02 -2.319332584738731384e-02 4.977497085928916931e-02 -3.738398849964141846e-02 2.656441330909729004e-01 -6.462404038757085800e-03 -2.282343059778213501e-01 2.834066152572631836e-01 1.691355253569781780e-03 2.315136790275573730e-01 -8.260387927293777466e-02 5.889971554279327393e-02 -1.125176474452018738e-01 -1.383722126483917236e-01 -6.786765903234481812e-02 -5.137413367629051208e-02 -2.157972007989883423e-01 -2.311108559370040894e-01 -2.258891314268112183e-01 2.296376228332519531e-01 4.183473438024520874e-02 1.196539327502250671e-01 2.739823460578918457e-01 3.739187121391296387e-01 2.912937700748443604e-01
-4.182997345924377441e-01 -9.203245863318443298e-03 -4.628704115748405457e-02 -1.644466370344161987e-01 -2.058188430964946747e-02 -3.434556722640991211e-02 1.742022186517715454e-01 -1.448949873447418213e-01 -1.964362710714340210e-01 1.238003075122833252e-01 1.227516159415245056e-01 -8.236944675445556641e-02 -3.052531741559505463e-02 9.047647565603256226e-02 1.301943510770797729e-01 3.367138281464576721e-02 1.203456223011016846e-01 3.789168894290924072e-01 -2.386403530836105347e-01 -1.261524111032485962e-01 1.063239723443984985e-01 1.704807132482528687e-01 8.077199757099151611e-02 1.300569325685501099e-01 -2.279064059257507324e-01 -1.926136761903762817e-01 2.741525471210479736e-01 1.815998852252960205e-01 -1.302950382232666016e-01 2.088403105735778809e-01 1.895190328359603882e-01 2.267651110887527466e-01
-5.757129564881324768e-02 2.157870307564735413e-02 1.607216447591781616e-01 3.376835584640502930e-01 -4.124050959944725037e-02 2.422610074281692505e-01 -1.064876392483711243e-01 -1.926751434803009033e-01 -1.516471207141876221e-01 -1.677600592374801636e-01 9.478911757469177246e-02 1.809174269437789917e-01 2.481245696544647217e-01 2.639036774635314941e-01 -2.958441898226737976e-02 7.619122415781021118e-02 1.849892437458038330e-01 1.148873269557952881e-01 -3.775791078805923462e-02 -1.377948522567749023e-01 -1.103746742010116577e-01 1.619398891925811768e-01 -2.954032421112060547e-01 -1.098741292953491211e-01 -3.629804551601409912e-01 -8.869664371013641357e-02 1.162142604589462280e-01 6.121623888611793518e-02 5.004018079489469528e-03 1.971682906150817871e-01 7.182038575410842896e-02 3.320344090461730957e-01
-8.964381366968154907e-02 1.379595696926116943e-01 -2.778246700763702393e-01 1.512735337018966675e-01 -1.588489115238189697e-01 5.882574245333671570e-02 3.512517511844635010e-01 -8.610214293003082275e-02 -5.918952450156211853e-02 7.425312697887420654e-02 -5.344177782535552979e-02 1.104283481836318970e-01 8.576471358537673950e-02 8.950851112604141235e-02 1.919643580913543701e-01 -4.696675017476081848e-02 5.241170898079872131e-02 2.290817201137542725e-01 8.297692984342575073e-02 1.479562520980834961e-01 -8.235867321491241455e-02 -1.718080192804336548e-01 -8.081657439470291138e-02 -1.425739675760269165e-01 -1.420733183622360229e-01 -3.503659367561340332e-01 3.071081042289733887e-01 6.275313347578048706e-02 9.481723606586456299e-02 3.626838922500610352e-01 2.155655324459075928e-01 2.439897209405899048e-01
-4.622837901115417480e-02 1.926453858613967896e-01 -2.238356173038482666e-01 9.097752161324024200e-03 1.168859228491783142e-01 -2.362932115793228149e-01 -9.224782884120941162e-02 -6.360531598329544067e-02 -4.228419810533523560e-02 7.169185578823089600e-02 3.680700063705444336e-01 -1.230109184980392456e-01 -7.637586444616317749e-02 -1.577959209680557251e-02 2.371665835380554199e-02 -3.472830727696418762e-02 1.828729063272476196e-01 1.283193081617355347e-01 8.462905138731002808e-02 1.046446263790130615e-01 -5.888666957616806030e-03 -2.607307136058807373e-01 6.027499958872795105e-02 1.236231774091720581e-01 -1.921137273311614990e-01 -3.526260852813720703e-01 1.894041001796722412e-01 1.284169703722000122e-01 4.155303239822387695e-01 3.057600744068622589e-02 2.174317687749862671e-01 2.714432477951049805e-01
2.573511600494384766e-01 2.758935987949371338e-01 9.937553107738494873e-02 -6.627816706895828247e-02 -7.605394721031188965e-02 -2.220049053430557251e-01 2.170324027538299561e-01 -1.926258504390716553e-01 -1.194625720381736755e-01 2.382897585630416870e-02 -6.997728347778320312e-02 1.358570158481597900e-01 8.018101006746292114e-02 3.288158029317855835e-02 1.123261898756027222e-01 4.065764695405960083e-02 1.788721829652786255e-01 2.702946774661540985e-02 1.507238298654556274e-01 -7.582244277000427246e-02 -3.500474989414215088e-01 -1.051685139536857605e-01 5.493687838315963745e-02 1.770883053541183472e-01 -2.318910211324691772e-01 -1.108410432934761047e-01 2.264360934495925903e-01 1.559918671846389771e-01 -1.973293721675872803e-01 1.052155718207359314e-01 4.699346125125885010e-01 4.954638332128524780e-02
2.712365388870239258e-01 2.440059483051300049e-01 1.749887913465499878e-01 -2.995555847883224487e-02 -1.577819813974201679e-03 -1.212534382939338684e-01 8.299346268177032471e-02 -2.509094476699829102e-01 -1.081839054822921753e-01 1.772811412811279297e-01 5.699403211474418640e-02 1.290150582790374756e-01 1.808836460113525391e-01 -1.114709451794624329e-01 3.169162869453430176e-01 -4.907250404357910156e-02 -2.486979030072689056e-02 9.657030552625656128e-02 1.775438487529754639e-01 -1.704894602298736572e-01 -2.661553025245666504e-01 -1.849598884582519531e-01 2.217575348913669586e-02 6.314545124769210815e-02 -4.276194870471954346e-01 -5.390139669179916382e-02 2.259708195924758911e-02 1.031409427523612976e-01 -1.067783497273921967e-02 6.623547524213790894e-03 3.278049528598785400e-01 2.349972426891326904e-01
-7.535419613122940063e-02 -1.072508022189140320e-01 -1.693241000175476074e-01 3.970477357506752014e-02 -2.308017574250698090e-02 -1.406178176403045654e-01 -1.320885866880416870e-01 8.659018203616142273e-03 -3.348110243678092957e-02 -2.513090968132019043e-01 1.009649708867073059e-01 -7.482019811868667603e-02 2.113056182861328125e-02 -1.908776909112930298e-02 -2.128360569477081299e-01 -4.118345677852630615e-02 1.897669732570648193e-01 3.045802712440490723e-01 7.791242003440856934e-02 3.024815917015075684e-01 -1.701011508703231812e-01 -1.310973465442657471e-01 3.250675648450851440e-02 -9.351877123117446899e-02 -1.818857900798320770e-02 -1.711578667163848877e-01 2.025813013315200806e-01 2.712690532207489014e-01 -2.765656113624572754e-01 1.703449487686157227e-01 5.030664801597595215e-01 4.201112687587738037e-02
2.006828598678112030e-02 -9.646301716566085815e-02 -1.265650987625122070e-01 1.027294695377349854e-01 2.389732450246810913e-01 1.300565153360366821e-01 -5.585679784417152405e-02 1.953569799661636353e-02 -4.281545802950859070e-02 1.559310853481292725e-01 9.813935309648513794e-02 2.826831340789794922e-01 -8.279918879270553589e-02 5.479945987462997437e-02 1.137748807668685913e-01 -3.463682830333709717e-01 -1.835738867521286011e-01 3.915899395942687988e-01 5.388817563652992249e-02 -2.165877670049667358e-01 -1.726457923650741577e-01 -9.102943539619445801e-02 -1.030193343758583069e-01 3.367232531309127808e-02 -9.947099536657333374e-02 -2.010984122753143311e-01 2.335107922554016113e-01 2.844953536987304688e-01 -7.424788177013397217e-02 8.214712142944335938e-02 2.808109521865844727e-01 2.532211542129516602e-01
-4.304381608963012695e-01 1.626068055629730225e-01 2.073866873979568481e-01 1.146582737565040588e-01 -9.319413453340530396e-02 -3.578923940658569336e-01 -6.508895009756088257e-02 -1.079711392521858215e-01 -1.354788988828659058e-01 -5.588266626000404358e-02 1.920723766088485718e-01 -2.040239125490188599e-01 6.281954795122146606e-02 -3.489321470260620117e-02 1.789969764649868011e-02 -1.321768164634704590e-01 -4.021292552351951599e-02 3.019137680530548096e-01 2.934863977134227753e-02 -1.021082997322082520e-01 -2.067801952362060547e-01 4.094067215919494629e-02 -1.481457352638244629e-01 1.094138175249099731e-01 -1.829288452863693237e-01 -1.405413746833801270e-01 -6.664370745420455933e-02 1.459478884935379028e-01 5.098786577582359314e-02 2.448129504919052124e-01 3.589212298393249512e-01 -6.153165921568870544e-02
-1.709481775760650635e-01 -7.578239310532808304e-03 1.523160636425018311e-01 2.074149549007415771e-01 -6.837893277406692505e-02 -4.838533103466033936e-01 -1.909803971648216248e-02 -1.463401317596435547e-01 -1.767029911279678345e-01 1.472023278474807739e-01 1.388161480426788330e-01 3.321610856801271439e-03 -1.354065984487533569e-01 2.118303067982196808e-02 -1.770468652248382568e-01 -2.869097590446472168e-01 3.130487725138664246e-02 1.402783542871475220e-01 4.774358496069908142e-02 4.111789749003946781e-04 -9.683883190155029297e-02 1.003729272633790970e-02 -2.308462858200073242e-01 5.632727220654487610e-02 -1.546704620122909546e-01 -3.950873911380767822e-01 1.775169372558593750e-01 2.712509930133819580e-01 8.833572268486022949e-02 1.453292518854141235e-01 1.750513613224029541e-01 -7.587053626775741577e-02
1.568603962659835815e-01 1.063558310270309448e-01 7.578269392251968384e-02 1.668458133935928345e-01 1.659321784973144531e-01 -1.239762902259826660e-01 1.896746009588241577e-01 -3.789483010768890381e-02 -7.337869703769683838e-02 -8.999527432024478912e-03 3.032990694046020508e-01 -6.842652801424264908e-03 -4.379087127745151520e-03 -3.708843588829040527e-01 4.313604161143302917e-02 -2.398394346237182617e-01 -1.319920569658279419e-01 3.492813110351562500e-01 4.398013278841972351e-02 -3.382918983697891235e-02 -1.703108996152877808e-01 -6.836000829935073853e-02 8.901290595531463623e-02 2.843389213085174561e-01 2.826485596597194672e-02 -3.306749761104583740e-01 -6.797201931476593018e-02 4.597596824169158936e-02 -2.476656250655651093e-02 6.811963394284248352e-03 3.173087537288665771e-01 2.693582475185394287e-01
-2.004227787256240845e-01 1.833200901746749878e-01 7.856725156307220459e-02 9.809093177318572998e-02 -1.270835995674133301e-01 -2.491324692964553833e-01 6.188914924860000610e-02 -3.870354890823364258e-01 -6.434857845306396484e-02 -3.483093529939651489e-02 1.594924926757812500e-01 -2.521044909954071045e-01 1.467339843511581421e-01 7.394018024206161499e-02 1.777021586894989014e-01 -2.136770635843276978e-01 -7.749818265438079834e-02 3.292644917964935303e-01 2.142575830221176147e-01 -5.914709717035293579e-02 -1.641040891408920288e-01 -9.848371893167495728e-02 -1.344664692878723145e-01 2.778171598911285400e-01 -2.776667848229408264e-02 5.165153741836547852e-02 4.348472505807876587e-02 1.935542225837707520e-01 -6.702602375298738480e-03 1.079739183187484741e-01 3.494891822338104248e-01 -8.744066953659057617e-02
-3.637504279613494873e-01 1.181208640336990356e-01 -5.158240906894207001e-03 -2.009765803813934326e-02 -1.994083672761917114e-01 -5.575988069176673889e-02 -2.158354967832565308e-03 -1.041785478591918945e-01 -1.725064218044281006e-01 8.743804693222045898e-02 3.713411688804626465e-01 -4.749963805079460144e-02 1.580588966608047485e-01 4.398128390312194824e-02 4.774913936853408813e-02 -8.233898133039474487e-02 -1.943810433149337769e-01 1.970474869012832642e-01 2.178297191858291626e-01 2.465665787458419800e-01 -1.953412890434265137e-01 1.843286156654357910e-01 1.349943503737449646e-02 -1.877648234367370605e-01 -2.890143916010856628e-02 -3.937934339046478271e-02 6.257025059312582016e-03 1.721036434173583984e-01 -2.601747512817382812e-01 3.378656506538391113e-01 2.075259834527969360e-01 1.914548575878143311e-01
-2.920998334884643555e-01 1.611022800207138062e-01 2.817709930241107941e-02 -1.256301552057266235e-01 4.466814920306205750e-02 -4.179902672767639160e-01 7.360909134149551392e-02 -1.451548784971237183e-01 -1.177525520324707031e-01 5.811587348580360413e-02 1.410196721553802490e-01 -2.258639037609100342e-01 2.212937325239181519e-01 -3.477345034480094910e-02 -3.989757597446441650e-02 -1.711193919181823730e-01 3.668118268251419067e-02 1.361159086227416992e-01 8.387666195631027222e-02 -6.840325146913528442e-02 -1.965198814868927002e-01 -1.504332423210144043e-01 -4.369642958045005798e-02 1.666404604911804199e-01 6.526349484920501709e-02 -1.590314060449600220e-01 1.877436786890029907e-01 2.403783053159713745e-01 -3.582204878330230713e-02 3.990809321403503418e-01 2.957174479961395264e-01 -8.158584684133529663e-02
2.090440690517425537e-01 -9.495514631271362305e-02 -2.401343435049057007e-01 1.249873936176300049e-01 -2.754105627536773682e-01 -3.069174289703369141e-01 2.929430641233921051e-02 -3.126547038555145264e-01 -1.059565320611000061e-02 -1.832287199795246124e-02 -2.567791752517223358e-02 3.314534202218055725e-02 -1.184307634830474854e-01 1.956174075603485107e-01 9.861852228641510010e-02 -2.862962186336517334e-01 -2.803589589893817902e-02 3.220581710338592529e-01 2.100822329521179199e-01 1.782272458076477051e-01 -1.196713745594024658e-02 -8.033867925405502319e-02 1.121317669749259949e-01 -1.247413642704486847e-02 -1.848036497831344604e-01 -1.644929349422454834e-01 -1.766235381364822388e-01 1.713554710149765015e-01 1.546151041984558105e-01 2.519136667251586914e-01 1.880568414926528931e-01 1.221236437559127808e-01
4.025233164429664612e-02 2.177857905626296997e-01 1.687486171722412109e-01 6.024129316210746765e-02 -6.703190505504608154e-02 -2.471410185098648071e-01 2.152177244424819946e-01 9.890893101692199707e-02 -1.461623758077621460e-01 -6.635284423828125000e-02 1.385335177183151245e-01 5.903303250670433044e-02 1.077823117375373840e-01 -1.633317768573760986e-01 -7.559709995985031128e-02 2.760725617408752441e-01 -2.452844940125942230e-02 3.885904848575592041e-01 9.644793719053268433e-02 -3.032566010951995850e-01 2.389581650495529175e-01 -2.352509088814258575e-02 6.491578370332717896e-02 -1.319080442190170288e-01 -3.179031610488891602e-01 -1.962406560778617859e-02 9.849751368165016174e-03 2.324146777391433716e-01 -1.992080956697463989e-01 2.465800493955612183e-01 -4.060288146138191223e-02 1.966419816017150879e-01
8.017416112124919891e-03 -7.063254714012145996e-02 2.100429087877273560e-01 7.922697067260742188e-02 -1.314764320850372314e-01 -1.178496927022933960e-01 1.594182848930358887e-02 2.391906082630157471e-02 -1.823932826519012451e-01 4.767914861440658569e-02 4.149888455867767334e-01 7.953912019729614258e-02 -9.873318672180175781e-02 -3.133031725883483887e-02 -1.426760703325271606e-01 -2.830137014389038086e-01 8.986164629459381104e-02 2.917106449604034424e-01 -1.219495851546525955e-02 4.652206972241401672e-02 -1.988743394613265991e-01 -5.552024766802787781e-02 1.076054647564888000e-01 4.512056410312652588e-01 1.071885898709297180e-01 -2.046565562486648560e-01 1.028099209070205688e-01 1.061345115303993225e-01 1.868865191936492920e-01 7.754837721586227417e-02 2.369367629289627075e-01 2.484259605407714844e-01
5.678850039839744568e-02 9.502406418323516846e-02 1.095646712929010391e-02 -3.437243029475212097e-02 4.172764346003532410e-02 -7.874288409948348999e-02 3.992513716220855713e-01 -1.580308079719543457e-01 -3.767576813697814941e-01 3.867973387241363525e-02 -1.483663916587829590e-01 1.099256873130798340e-01 6.899578869342803955e-02 -3.578884601593017578e-01 2.627679407596588135e-01 2.082543633878231049e-02 -2.685286477208137512e-02 -1.051171571016311646e-01 1.288228780031204224e-01 -8.796342462301254272e-02 3.597826138138771057e-02 -1.358575224876403809e-01 1.054740622639656067e-01 1.661429367959499359e-02 -1.350025236606597900e-01 -1.026046350598335266e-01 -4.441490024328231812e-02 1.973787844181060791e-01 -2.119175940752029419e-01 2.381859719753265381e-01 2.751980721950531006e-01 3.161437511444091797e-01
-1.915118843317031860e-01 -6.004215404391288757e-02 -2.051496654748916626e-01 2.213942073285579681e-02 2.001173943281173706e-01 -8.428841829299926758e-02 -1.734808087348937988e-03 -1.834478825330734253e-01 4.600935056805610657e-02 -1.004540622234344482e-01 8.021346479654312134e-02 -1.045923307538032532e-01 4.695703089237213135e-02 7.911489158868789673e-02 -2.449102252721786499e-01 -3.280861973762512207e-01 2.850489020347595215e-01 4.671596586704254150e-01 1.103231310844421387e-02 1.250732094049453735e-01 -1.626758277416229248e-01 -1.501519232988357544e-01 1.654539406299591064e-01 -4.800402000546455383e-02 -1.773511618375778198e-01 -1.307986378669738770e-01 2.322197258472442627e-01 1.382672935724258423e-01 -1.530410628765821457e-02 1.972972154617309570e-01 2.755777239799499512e-01 -3.637920133769512177e-03
1.434561610221862793e-01 2.031377106904983521e-01 1.376762241125106812e-01 1.937428861856460571e-02 5.683864280581474304e-02 -2.386988699436187744e-01 5.055932700634002686e-02 1.562061756849288940e-01 -1.274239569902420044e-01 5.923813953995704651e-02 -1.304585039615631104e-01 2.192599177360534668e-01 1.496684104204177856e-01 -4.766099154949188232e-02 2.658964097499847412e-01 -2.573856152594089508e-02 2.235897928476333618e-01 1.103989034891128540e-01 1.808480471372604370e-01 7.172064390033483505e-03 -8.168784528970718384e-02 -2.590139508247375488e-01 6.305061280727386475e-02 -5.815357714891433716e-02 -2.754963934421539307e-01 -1.861329823732376099e-01 1.475096563808619976e-03 -1.336638480424880981e-01 -2.047425359487533569e-01 3.698824048042297363e-01 3.978039026260375977e-01 9.662633389234542847e-02
-2.542480528354644775e-01 2.666694223880767822e-01 -1.106698960065841675e-01 2.231637984514236450e-01 -1.848890185356140137e-01 -1.211833506822586060e-01 -1.342461407184600830e-01 -7.894476503133773804e-02 -2.440442144870758057e-01 3.663171827793121338e-01 2.563148438930511475e-01 -8.353143185377120972e-02 2.188028395175933838e-01 1.133949980139732361e-01 4.174511879682540894e-02 -3.264115750789642334e-01 3.994372673332691193e-03 3.123504854738712311e-02 1.044446378946304321e-01 1.128947809338569641e-01 -1.613757014274597168e-01 1.187851428985595703e-01 -8.693978190422058105e-02 -4.820191860198974609e-02 1.402799319475889206e-02 -1.802082359790802002e-01 1.116228941828012466e-02 1.043678000569343567e-01 -8.116914331912994385e-02 3.521088957786560059e-01 2.101967334747314453e-01 2.259870432317256927e-02
-1.995003968477249146e-01 -1.408723592758178711e-01 -1.625376492738723755e-01 3.280707076191902161e-02 -7.688271999359130859e-02 -2.117394357919692993e-01 1.172986179590225220e-01 1.730838418006896973e-02 -8.803525567054748535e-02 1.427310258150100708e-01 -1.612640917301177979e-01 4.481181129813194275e-02 5.753616988658905029e-02 -5.333103239536285400e-02 1.544371694326400757e-01 -9.909224510192871094e-02 1.023985445499420166e-01 4.250010848045349121e-01 2.770639657974243164e-01 -8.012457937002182007e-02 -5.914158746600151062e-02 -1.338140815496444702e-01 -4.901399835944175720e-02 -2.623271644115447998e-01 -2.042574435472488403e-01 -2.578038275241851807e-01 3.553229272365570068e-01 9.147788584232330322e-02 -2.345904707908630371e-02 1.839946508407592773e-01 1.453190445899963379e-01 2.947021126747131348e-01
2.241545617580413818e-01 3.311898410320281982e-01 -2.552517503499984741e-02 6.135353446006774902e-02 -4.924738407135009766e-02 -1.887315362691879272e-01 6.534996628761291504e-02 -1.511058658361434937e-01 -8.099239319562911987e-02 3.376981616020202637e-01 1.942647844552993774e-01 1.852885633707046509e-01 8.108738064765930176e-02 -6.825774908065795898e-02 2.481939792633056641e-01 7.372038811445236206e-02 -3.198498394340276718e-03 1.406019479036331177e-01 -7.657690439373254776e-03 -2.003643959760665894e-01 -2.275489419698715210e-01 -2.369414269924163818e-01 1.295084953308105469e-01 -4.944327473640441895e-02 -8.597951382398605347e-02 1.722108423709869385e-01 6.478423625230789185e-02 2.135892212390899658e-01 -7.539747655391693115e-02 1.195593178272247314e-01 4.264171421527862549e-01 1.541634351015090942e-01
-2.335950583219528198e-01 6.008192524313926697e-02 -5.105444043874740601e-02 3.966749459505081177e-02 -8.689288794994354248e-02 -1.738634258508682251e-01 -2.740537524223327637e-01 -1.826810538768768311e-01 -2.342485189437866211e-01 -1.187662258744239807e-01 3.337887525558471680e-01 -4.013488441705703735e-02 2.221842110157012939e-01 4.409499093890190125e-02 -1.165649369359016418e-01 -2.337257713079452515e-01 2.121876180171966553e-02 2.784014344215393066e-01 1.020793989300727844e-01 1.446588188409805298e-01 1.407182067632675171e-01 -3.091638684272766113e-01 -8.329226076602935791e-02 5.709294974803924561e-02 -7.740209251642227173e-02 6.868636608123779297e-02 1.094836592674255371e-01 5.773254204541444778e-03 -2.003808766603469849e-01 3.764496147632598877e-01 2.241541743278503418e-01 1.148575730621814728e-02
-1.623956859111785889e-01 -1.712721139192581177e-01 -1.636823564767837524e-01 2.288642078638076782e-01 -1.728034615516662598e-01 -1.410592645406723022e-01 -1.760106086730957031e-01 -1.954032480716705322e-01 -3.014063276350498199e-02 1.093264855444431305e-02 2.094453759491443634e-02 1.144824102520942688e-01 1.812801137566566467e-02 2.271472066640853882e-01 9.396301954984664917e-02 8.985038846731185913e-02 1.139875035732984543e-02 5.390213727951049805e-01 1.058126688003540039e-01 -2.497043460607528687e-01 2.366388775408267975e-02 -8.925116807222366333e-02 2.126413881778717041e-01 -2.202532999217510223e-02 -2.186541557312011719e-01 -1.715422719717025757e-01 5.587922781705856323e-02 1.289964839816093445e-02 1.281521171331405640e-01 1.455779224634170532e-01 2.503647506237030029e-01 2.520496845245361328e-01
-1.723220199346542358e-01 8.232307620346546173e-03 -9.899545460939407349e-02 -4.731190949678421021e-02 -1.651434004306793213e-01 -3.255546987056732178e-01 6.616044044494628906e-02 -2.912866473197937012e-01 3.830969706177711487e-02 -6.458885036408901215e-04 1.890123039484024048e-01 -1.073565557599067688e-01 1.266277432441711426e-01 1.113402694463729858e-01 -1.313086450099945068e-01 -1.597509980201721191e-01 -1.556067317724227905e-01 3.108210861682891846e-01 1.365123782306909561e-02 -3.293766379356384277e-01 -2.684850692749023438e-01 5.153036117553710938e-02 -2.564133144915103912e-02 2.405387610197067261e-01 7.856200635433197021e-02 -1.433602273464202881e-01 8.531120419502258301e-02 1.112534850835800171e-01 4.610859975218772888e-02 3.266615271568298340e-01 3.018937706947326660e-01 -8.182377368211746216e-02
-3.984214961528778076e-01 7.566989213228225708e-02 7.538255304098129272e-02 -5.146915465593338013e-02 -1.088437661528587341e-01 -1.618979275226593018e-01 6.975053995847702026e-02 -3.252307474613189697e-01 -3.512863814830780029e-01 -7.261333614587783813e-02 1.377162933349609375e-01 2.939840592443943024e-02 5.262859538197517395e-02 1.977630853652954102e-01 5.829828232526779175e-02 -1.416725814342498779e-01 -2.025238126516342163e-01 1.425568610429763794e-01 8.739740401506423950e-02 8.064680546522140503e-02 -6.567009538412094116e-02 3.806670010089874268e-02 -7.793893665075302124e-02 7.738781720399856567e-02 2.396954782307147980e-02 -3.137533962726593018e-01 1.863307952880859375e-01 1.163693070411682129e-01 1.256083101034164429e-01 4.464719593524932861e-01 8.169191330671310425e-02 -4.774556681513786316e-02
-4.259303957223892212e-02 1.064962055534124374e-02 -2.069830000400543213e-01 -3.461008192971348763e-03 -3.001734018325805664e-01 -4.542066901922225952e-02 9.848033636808395386e-02 -4.899305105209350586e-02 7.075170055031776428e-03 -1.494891755282878876e-02 1.188442781567573547e-01 1.503155529499053955e-01 1.185811683535575867e-01 -4.800532944500446320e-03 8.685136586427688599e-02 -3.924643248319625854e-02 5.665494129061698914e-02 4.327511489391326904e-01 1.332692950963973999e-01 -3.079492598772048950e-02 -4.628334194421768188e-02 -1.026087030768394470e-01 -7.694740779697895050e-03 -2.809717357158660889e-01 -2.771120965480804443e-01 -2.553557455539703369e-01 1.901613473892211914e-01 -1.246362626552581787e-01 2.037378251552581787e-01 1.164945736527442932e-01 2.444928884506225586e-01 4.258811175823211670e-01
-2.610483169555664062e-01 4.195390269160270691e-02 2.698127925395965576e-01 -8.726350218057632446e-02 1.669876575469970703e-01 -1.337425708770751953e-01 3.515898017212748528e-03 -1.398407369852066040e-01 -2.337546050548553467e-01 7.619705796241760254e-02 1.334335654973983765e-01 -1.517881453037261963e-01 -3.312849253416061401e-02 3.838885948061943054e-02 -6.900501251220703125e-02 -1.078420132398605347e-01 -1.213766820728778839e-02 4.562614858150482178e-01 -3.685010597109794617e-02 -8.283997885882854462e-03 -2.503334581851959229e-01 -9.923058748245239258e-02 -1.283108741044998169e-01 3.397959470748901367e-01 -4.394389688968658447e-02 7.316943258047103882e-02 1.488808840513229370e-01 4.960658773779869080e-02 -9.668211638927459717e-02 4.114917218685150146e-01 1.577026396989822388e-01 1.201865300536155701e-01
2.534661255776882172e-02 -2.633493766188621521e-02 1.222727913409471512e-02 9.198635816574096680e-02 -6.333681195974349976e-02 -2.702010869979858398e-01 9.635733067989349365e-02 -1.346594393253326416e-01 -1.474096477031707764e-01 -1.083774268627166748e-01 6.675159931182861328e-02 -3.660111129283905029e-02 -2.056664042174816132e-02 -2.857424505054950714e-02 9.244973957538604736e-02 1.880593970417976379e-02 1.024118065834045410e-01 1.663132309913635254e-01 2.549917995929718018e-01 2.348238825798034668e-01 1.537804454565048218e-01 1.719133406877517700e-01 -2.510004937648773193e-01 -3.630763664841651917e-02 -3.834969699382781982e-01 1.090252995491027832e-01 4.008994400501251221e-01 -1.048486903309822083e-01 9.339954704046249390e-02 1.827361285686492920e-01 2.070896327495574951e-01 3.803927302360534668e-01
2.428863383829593658e-02 -2.747749909758567810e-02 -1.300870627164840698e-01 1.386061906814575195e-01 1.458898037672042847e-01 1.621858775615692139e-02 2.945605851709842682e-02 -4.140875861048698425e-02 -1.226836964488029480e-01 1.738312654197216034e-02 2.735992372035980225e-01 -3.798185661435127258e-02 1.975102350115776062e-02 2.063697129487991333e-01 -2.196068875491619110e-02 -2.334581762552261353e-01 -1.191883906722068787e-02 4.486797451972961426e-01 -1.962963193655014038e-01 1.968827797099947929e-03 -1.555471867322921753e-01 -3.511104881763458252e-01 -1.521069705486297607e-01 1.101398468017578125e-02 -2.713567018508911133e-02 -2.098684459924697876e-01 9.670134633779525757e-02 5.220569297671318054e-02 -5.950366146862506866e-03 3.570494651794433594e-01 1.521756052970886230e-01 3.612720668315887451e-01
-8.403787016868591309e-02 -1.768735237419605255e-02 -1.293186098337173462e-01 -1.428448110818862915e-01 -2.922788858413696289e-01 -1.710408926010131836e-01 -6.676296889781951904e-02 -1.751951277256011963e-01 -1.965319961309432983e-01 8.078863471746444702e-02 1.674567312002182007e-01 1.343113332986831665e-01 1.035772860050201416e-01 7.689467072486877441e-02 -1.699260920286178589e-01 -2.284546047449111938e-01 -5.227632075548171997e-02 1.723321080207824707e-01 3.098459541797637939e-01 5.670510232448577881e-02 -2.156310677528381348e-01 7.053568959236145020e-02 -4.178479015827178955e-01 4.125290364027023315e-02 6.703486293554306030e-02 -2.816074788570404053e-01 -1.181581169366836548e-01 2.066244632005691528e-01 1.258092075586318970e-01 7.026598602533340454e-02 2.877070307731628418e-01 1.153690516948699951e-01
-2.819602191448211670e-01 1.910386383533477783e-01 -2.468176884576678276e-03 1.009731143712997437e-01 -2.953322231769561768e-01 1.315472722053527832e-01 -9.020534157752990723e-02 -8.247201889753341675e-02 -2.506327629089355469e-01 8.541249483823776245e-02 9.577299654483795166e-02 8.902388811111450195e-02 2.681258879601955414e-02 2.071808576583862305e-01 7.565931230783462524e-02 -2.696632146835327148e-01 -2.836433947086334229e-01 1.317959576845169067e-01 5.303657799959182739e-02 3.755298256874084473e-02 -1.942124664783477783e-01 7.963765412569046021e-02 -1.418539732694625854e-01 1.255733966827392578e-01 -3.478657007217407227e-01 -1.539397686719894409e-01 -5.131468176841735840e-02 7.003774493932723999e-02 -1.412984728813171387e-01 4.064536392688751221e-01 1.486488729715347290e-01 5.941374972462654114e-02
-3.318391740322113037e-01 3.712349534034729004e-01 1.782654076814651489e-01 1.551852524280548096e-01 -1.158276125788688660e-01 5.427008122205734253e-02 -1.325516849756240845e-01 -4.165259376168251038e-02 -2.292658090591430664e-01 1.795233041048049927e-01 9.151977300643920898e-02 8.268339186906814575e-02 3.952551633119583130e-02 -1.079244613647460938e-01 -1.237656399607658386e-01 -2.461425215005874634e-01 -1.870810389518737793e-01 1.606566756963729858e-01 9.942273795604705811e-02 -3.637112677097320557e-02 -1.503429561853408813e-01 -1.058021858334541321e-01 -4.239890351891517639e-02 1.638400107622146606e-01 -1.242286190390586853e-01 4.098922014236450195e-02 1.332918554544448853e-01 2.865751385688781738e-01 -1.023387387394905090e-01 3.840368390083312988e-01 2.469656914472579956e-01 -3.181064873933792114e-02
-2.826896905899047852e-01 2.070538550615310669e-01 -5.892879515886306763e-02 1.522724777460098267e-01 -2.202321588993072510e-01 -1.707697957754135132e-01 -4.668826702982187271e-03 -1.260707154870033264e-02 -1.501112878322601318e-01 1.633252054452896118e-01 1.890370696783065796e-01 -6.048266775906085968e-03 1.087762266397476196e-01 -2.173995077610015869e-01 -3.955909982323646545e-02 -2.409316152334213257e-01 -1.266072988510131836e-01 1.153025925159454346e-01 7.528366893529891968e-02 7.223702967166900635e-02 -2.749259173870086670e-01 -1.923043280839920044e-02 -1.079546362161636353e-01 2.567997276782989502e-01 -8.752529323101043701e-02 9.312672913074493408e-02 -4.782140254974365234e-02 4.639439284801483154e-01 -1.630110144615173340e-01 3.114801347255706787e-01 5.764746293425559998e-02 1.203268170356750488e-01
-1.139444336295127869e-01 -1.690608412027359009e-01 2.080798894166946411e-02 4.443508386611938477e-02 -9.170998632907867432e-02 -7.597926259040832520e-02 5.516554042696952820e-02 7.502646744251251221e-02 -3.598230779170989990e-01 3.478917852044105530e-02 -2.717013657093048096e-02 5.859358236193656921e-02 1.573298424482345581e-01 8.474963903427124023e-02 -2.217155694961547852e-01 2.084672078490257263e-02 1.608688831329345703e-01 6.538479775190353394e-02 2.418270893394947052e-02 1.082087382674217224e-01 -4.702847078442573547e-02 -2.339119762182235718e-01 -6.184264644980430603e-02 -5.112530291080474854e-02 -1.113240271806716919e-01 -2.372699081897735596e-01 5.092689394950866699e-01 1.583664417266845703e-01 1.761726737022399902e-01 3.034881651401519775e-01 1.561367809772491455e-01 3.321624994277954102e-01
-1.241328194737434387e-01 -1.662130057811737061e-01 1.196055859327316284e-01 2.422475367784500122e-01 -2.347793579101562500e-01 -3.783620595932006836e-01 -2.862510457634925842e-02 -1.322830021381378174e-01 -3.479103147983551025e-01 3.155600279569625854e-02 1.838126182556152344e-01 -6.306588649749755859e-02 -8.614112436771392822e-02 1.837848871946334839e-01 8.422558009624481201e-02 -1.274337321519851685e-01 -4.477403685450553894e-02 1.394717842340469360e-01 -8.164528757333755493e-02 -1.820595711469650269e-01 8.154596202075481415e-03 3.781521320343017578e-02 8.829595893621444702e-02 3.458900153636932373e-01 -2.090089321136474609e-01 1.108855828642845154e-01 1.211150214076042175e-01 1.297839730978012085e-01 5.518437828868627548e-03 3.204300105571746826e-01 2.421359866857528687e-01 -6.336674094200134277e-02
6.811103224754333496e-02 3.869514465332031250e-01 7.062037289142608643e-02 -6.123482808470726013e-02 7.518706470727920532e-02 -1.270235925912857056e-01 2.558850347995758057e-01 -1.421856731176376343e-01 -3.792768111452460289e-03 6.197495758533477783e-02 7.658873219043016434e-03 1.346334069967269897e-01 1.513745039701461792e-01 -7.378730177879333496e-02 1.313362866640090942e-01 7.591260224580764771e-02 1.175952889025211334e-02 1.888789422810077667e-02 2.261870503425598145e-01 -3.342615673318505287e-03 -3.233508169651031494e-01 -1.392748951911926270e-01 9.616905450820922852e-02 -7.698811590671539307e-02 -2.203295230865478516e-01 -1.051081120967864990e-01 6.626182235777378082e-03 1.455432623624801636e-01 -1.041474565863609314e-02 4.131154417991638184e-01 4.618285298347473145e-01 1.805375143885612488e-02
-2.349921911954879761e-01 1.893423199653625488e-01 3.404300659894943237e-02 1.794679462909698486e-01 -4.953281953930854797e-02 -3.868444561958312988e-01 1.474230289459228516e-01 -1.646970212459564209e-01 -1.141008958220481873e-01 -8.444957435131072998e-02 3.489203006029129028e-02 -1.344757676124572754e-01 1.252692192792892456e-01 -3.861837461590766907e-02 1.631462424993515015e-01 -2.278817147016525269e-01 1.018265187740325928e-01 -3.418249264359474182e-02 2.514483639970421791e-03 -3.117571957409381866e-02 -2.282846570014953613e-01 1.779047846794128418e-01 2.517763525247573853e-03 4.506759345531463623e-01 1.608825661242008209e-02 -7.832310348749160767e-02 -1.217680051922798157e-01 9.963319450616836548e-02 -6.004438549280166626e-02 3.285016119480133057e-01 2.388764023780822754e-01 2.007353603839874268e-01
-2.324962466955184937e-01 2.095471620559692383e-01 -1.397125869989395142e-01 1.492000520229339600e-01 -2.629517018795013428e-01 -9.302763640880584717e-02 1.044167354702949524e-01 -1.081597059965133667e-01 -2.014417648315429688e-01 -1.497142855077981949e-02 -1.597660183906555176e-01 1.574629694223403931e-01 1.210016608238220215e-01 -2.710424829274415970e-03 3.300053253769874573e-02 -2.676418423652648926e-01 1.304217055439949036e-02 4.316579103469848633e-01 2.742599844932556152e-01 1.005806550383567810e-01 7.515833526849746704e-02 -2.385253459215164185e-01 -5.095247924327850342e-02 -1.899987608194351196e-01 -3.373397141695022583e-02 -2.588099837303161621e-01 1.419787257909774780e-01 -2.510338276624679565e-02 8.335420489311218262e-02 1.636269390583038330e-01 2.314556688070297241e-01 1.791337430477142334e-01
2.769669890403747559e-01 -1.163448765873908997e-01 -2.091834992170333862e-01 5.564614757895469666e-02 -1.474695205688476562e-01 -2.932302951812744141e-01 2.591617777943611145e-02 -1.145374774932861328e-01 -1.938660144805908203e-01 -2.259913682937622070e-01 2.273346483707427979e-01 1.339127719402313232e-01 1.118500158190727234e-01 3.288697823882102966e-02 -2.440316081047058105e-01 -2.000891417264938354e-01 9.702534228563308716e-02 1.667713373899459839e-01 -5.458215251564979553e-03 -6.279937922954559326e-02 -2.164545804262161255e-01 5.509276688098907471e-02 -3.553551062941551208e-02 2.612303756177425385e-02 -3.370168805122375488e-01 -1.813578903675079346e-01 3.044704794883728027e-01 -8.479871600866317749e-02 1.001586671918630600e-02 1.020941138267517090e-01 9.294354170560836792e-02 3.337201178073883057e-01
-3.265202976763248444e-03 -1.214477941393852234e-01 4.052588716149330139e-02 -6.217453163117170334e-03 -2.486714422702789307e-01 -2.533814609050750732e-01 3.125896453857421875e-01 -8.124182373285293579e-02 -3.088038265705108643e-01 -3.549103438854217529e-01 5.260740593075752258e-02 1.693975329399108887e-01 1.329851895570755005e-01 -8.616994321346282959e-02 1.121398136019706726e-01 -2.985723018646240234e-01 8.612956851720809937e-02 2.532844245433807373e-01 -8.579619228839874268e-02 9.912127256393432617e-02 -3.053752481937408447e-01 -4.755302146077156067e-02 1.434744596481323242e-01 1.688903011381626129e-02 -1.454787999391555786e-01 -1.944583356380462646e-01 -9.619841352105140686e-03 1.974942833185195923e-01 9.879262745380401611e-02 2.260871529579162598e-01 -5.833159759640693665e-02 7.807555794715881348e-02
6.058298095013014972e-05 4.265656471252441406e-01 2.238498255610466003e-02 -1.906411647796630859e-01 1.305620819330215454e-01 -2.782473899424076080e-02 2.596869468688964844e-01 -1.548579633235931396e-01 -2.624388039112091064e-01 1.827256530523300171e-01 2.583746612071990967e-01 6.653509289026260376e-02 2.278938591480255127e-01 -8.466906845569610596e-02 -1.185432821512222290e-01 2.301490157842636108e-01 -3.108362853527069092e-02 1.283273994922637939e-01 3.266694843769073486e-01 -7.475071400403976440e-02 -9.133943915367126465e-02 -8.077665418386459351e-02 -1.827606000006198883e-02 -1.410664916038513184e-01 -2.609035372734069824e-01 -9.094540029764175415e-02 2.162435799837112427e-01 1.579594612121582031e-02 1.252342909574508667e-01 1.793303638696670532e-01 5.872827023267745972e-03 1.905746459960937500e-01
-1.018393635749816895e-01 2.046583890914916992e-01 1.784716546535491943e-01 -3.344736695289611816e-01 7.972531020641326904e-02 -1.508458405733108521e-01 -1.745131164789199829e-01 -9.225955605506896973e-02 -1.445815712213516235e-01 3.324037790298461914e-02 2.165613174438476562e-01 3.038848936557769775e-01 4.529576748609542847e-02 5.194928497076034546e-02 -5.177876725792884827e-02 -2.018703818321228027e-01 -1.070984527468681335e-01 1.670840382575988770e-01 1.410149335861206055e-01 -6.828605383634567261e-02 -3.981267288327217102e-02 4.500650987029075623e-02 1.608615219593048096e-01 2.020479142665863037e-01 -8.554204553365707397e-02 -8.434807509183883667e-02 4.534722492098808289e-02 2.267116457223892212e-01 -1.973724961280822754e-01 4.569556098431348801e-03 4.715565145015716553e-01 2.510583698749542236e-01
-4.597676172852516174e-02 2.954942584037780762e-01 -6.034142896533012390e-02 -5.406667292118072510e-02 8.703617495484650135e-04 1.344350427389144897e-01 4.546973854303359985e-02 5.660271272063255310e-02 -2.667272686958312988e-01 -7.049570977687835693e-02 2.681379951536655426e-02 -3.041896224021911621e-01 1.675356924533843994e-02 3.239862780901603401e-05 3.241563960909843445e-02 -1.388366967439651489e-01 1.617944613099098206e-02 6.754637509584426880e-02 -1.643206551671028137e-02 2.284141778945922852e-01 -5.407302174717187881e-03 -2.441350817680358887e-01 -6.903371959924697876e-02 7.721016556024551392e-02 -2.163605988025665283e-01 -2.336392998695373535e-01 5.211252346634864807e-02 -7.355445623397827148e-02 -3.551389649510383606e-02 4.021293222904205322e-01 3.151131570339202881e-01 4.373481273651123047e-01
-1.791468411684036255e-01 6.207185983657836914e-02 1.509224474430084229e-01 2.728203535079956055e-01 -3.566983342170715332e-02 -1.928702443838119507e-01 3.684505447745323181e-02 -8.921948820352554321e-02 -2.347994782030582428e-02 -2.869882583618164062e-01 3.026420772075653076e-01 1.069696918129920959e-01 1.060122847557067871e-01 -1.029254943132400513e-01 2.375299185514450073e-01 -1.036849096417427063e-01 3.230469524860382080e-01 1.614515297114849091e-02 7.990493625402450562e-02 -8.768798410892486572e-02 3.965807706117630005e-02 -1.148959100246429443e-01 1.301062852144241333e-01 2.105872184038162231e-01 1.381971538066864014e-01 -1.726497709751129150e-01 2.247171103954315186e-01 1.919330060482025146e-01 3.175379335880279541e-01 2.310758233070373535e-01 2.317410111427307129e-01 7.203726470470428467e-02
-3.176549673080444336e-01 -2.582777291536331177e-02 -2.361941337585449219e-01 1.318373978137969971e-01 -2.255411893129348755e-01 -1.429791003465652466e-01 1.270363777875900269e-01 -3.989347815513610840e-02 -2.483495622873306274e-01 5.818539857864379883e-02 2.639357447624206543e-01 3.165419995784759521e-01 -5.073518678545951843e-02 -2.032055109739303589e-01 -2.048866450786590576e-01 1.415445208549499512e-01 3.533565253019332886e-02 1.949865520000457764e-01 -6.265388429164886475e-02 -1.110072135925292969e-01 -2.022411823272705078e-01 -3.622420877218246460e-02 -2.075026035308837891e-01 -1.303663570433855057e-02 -8.462485857307910919e-03 -7.902840524911880493e-02 1.031434014439582825e-01 -2.147929519414901733e-01 1.851086132228374481e-02 3.027178645133972168e-01 3.143304884433746338e-01 -2.409445866942405701e-02
1.036823987960815430e-01 1.591154038906097412e-01 1.094420477747917175e-01 1.916991174221038818e-01 2.035850584506988525e-01 -3.055098354816436768e-01 7.623720914125442505e-02 -2.690945565700531006e-01 -6.594561040401458740e-02 3.627353608608245850e-01 -5.982754379510879517e-02 1.558689922094345093e-01 1.115394383668899536e-01 -1.546450853347778320e-01 2.783846855163574219e-01 8.419890888035297394e-03 1.476439535617828369e-01 1.188545972108840942e-01 -8.667178452014923096e-02 -1.367445886135101318e-01 -3.138668537139892578e-01 -9.624122083187103271e-02 4.595843702554702759e-02 1.060863025486469269e-03 -8.270475268363952637e-02 -4.222413897514343262e-02 6.282717734575271606e-02 1.476697623729705811e-01 -1.171442568302154541e-01 1.318525969982147217e-01 3.359192907810211182e-01 2.722553610801696777e-01
2.319580465555191040e-01 -3.306984901428222656e-01 -9.611995518207550049e-02 -2.991037368774414062e-01 -2.685051858425140381e-01 -2.089302986860275269e-01 5.414453521370887756e-02 8.960224688053131104e-02 -1.041969358921051025e-01 -4.306452348828315735e-02 6.831968575716018677e-02 1.818702667951583862e-01 1.201610714197158813e-01 -1.308812946081161499e-01 -6.840670108795166016e-02 8.574653416872024536e-03 1.511775404214859009e-01 2.741960883140563965e-01 3.001501262187957764e-01 -1.203417032957077026e-01 -1.143453419208526611e-01 2.277742773294448853e-01 6.497707962989807129e-02 6.219055503606796265e-02 -5.173578113317489624e-02 1.780510321259498596e-02 2.530747652053833008e-01 1.614618003368377686e-01 4.628946259617805481e-02 2.523571550846099854e-01 1.522422730922698975e-01 2.586047649383544922e-01
1.009230315685272217e-01 4.755356349050998688e-03 2.018204778432846069e-01 1.394695639610290527e-01 -3.967578709125518799e-02 -3.752616941928863525e-01 -2.984680235385894775e-02 -1.660558581352233887e-01 1.821604669094085693e-01 3.277492523193359375e-01 4.220458567142486572e-01 4.347961023449897766e-02 2.383611947298049927e-01 -9.630685299634933472e-02 -2.734486199915409088e-02 -3.589595109224319458e-02 3.107872009277343750e-01 1.794852167367935181e-01 2.184006199240684509e-02 -1.300660818815231323e-01 -6.164398416876792908e-02 4.240290075540542603e-02 -7.502046227455139160e-02 2.604595944285392761e-02 -1.333208382129669189e-01 -3.031741082668304443e-01 4.055781289935112000e-02 7.339525222778320312e-02 -1.660358607769012451e-01 2.429081946611404419e-01 -3.982673661084845662e-05 -9.279009699821472168e-02
-2.480718791484832764e-01 3.591623306274414062e-01 -2.928455770015716553e-01 1.471647471189498901e-01 -1.189931631088256836e-01 -1.574983149766921997e-01 -1.822572350502014160e-01 -1.006659194827079773e-01 -1.546242386102676392e-01 2.359384596347808838e-01 2.508297264575958252e-01 5.486604943871498108e-02 2.647793591022491455e-01 4.056664183735847473e-03 1.857393188402056694e-03 -1.732293814420700073e-01 -2.696888744831085205e-01 1.851800978183746338e-01 -2.876979531720280647e-03 -1.800338327884674072e-01 -2.027190774679183960e-01 -5.135335400700569153e-02 -1.163217872381210327e-01 7.554000616073608398e-02 -2.071540206670761108e-01 -6.967107206583023071e-02 1.278844326734542847e-01 2.029569149017333984e-01 1.152393524535000324e-03 2.147281020879745483e-01 1.295872032642364502e-01 5.885680392384529114e-02
-3.515365719795227051e-01 1.463920343667268753e-02 1.401343196630477905e-01 -2.176349312067031860e-01 -1.784316003322601318e-01 -5.785040557384490967e-03 1.718057394027709961e-01 -2.404808104038238525e-01 -3.107949495315551758e-01 -4.550963267683982849e-02 2.054610848426818848e-01 -2.216923683881759644e-01 -8.834820240736007690e-02 -1.229265555739402771e-01 -1.375484187155961990e-02 -6.261514872312545776e-02 5.430771782994270325e-02 1.928527504205703735e-01 -1.257899552583694458e-01 -2.956564538180828094e-02 1.828060671687126160e-02 -1.514337807893753052e-01 -2.348662912845611572e-01 2.011924535036087036e-01 -2.477955222129821777e-01 -8.056922256946563721e-02 7.497940957546234131e-02 3.383461236953735352e-01 -1.086989790201187134e-01 1.992269456386566162e-01 2.212614119052886963e-01 9.343366324901580811e-02
-1.188705787062644958e-01 1.253355592489242554e-01 2.227015793323516846e-02 -1.321558356285095215e-01 9.938357025384902954e-02 -1.818797886371612549e-01 -2.806598246097564697e-01 -1.553951054811477661e-01 -1.838759481906890869e-01 1.242570653557777405e-01 3.490694463253021240e-01 1.624737307429313660e-02 -8.446808159351348877e-02 5.935655906796455383e-02 9.777101874351501465e-02 -2.727112174034118652e-01 1.278963983058929443e-01 4.024005234241485596e-01 1.016862094402313232e-01 1.166555657982826233e-01 -1.765147149562835693e-01 -2.110180407762527466e-01 7.223748415708541870e-02 4.764613509178161621e-02 5.647908896207809448e-03 -1.298374831676483154e-01 1.744902282953262329e-01 2.104373276233673096e-01 -3.853172436356544495e-02 2.752136290073394775e-01 -1.186811029911041260e-01 2.683894932270050049e-01
-1.675675362348556519e-01 6.598194688558578491e-02 4.535968229174613953e-02 -1.703475415706634521e-01 1.480347067117691040e-01 -2.157372236251831055e-01 1.245953589677810669e-01 -1.841793954372406006e-01 -1.766851395368576050e-01 1.332785785198211670e-01 4.269820451736450195e-01 -9.664064273238182068e-04 9.810638427734375000e-02 1.299472153186798096e-01 1.303388923406600952e-01 -1.925364434719085693e-01 1.513041555881500244e-02 2.486958205699920654e-01 -2.342897932976484299e-03 2.184823341667652130e-02 -3.228208720684051514e-01 -2.238838672637939453e-01 -3.556478619575500488e-01 1.771057397127151489e-02 -6.254021823406219482e-02 -4.966082051396369934e-02 2.043343931436538696e-01 1.412783265113830566e-01 9.799735248088836670e-02 2.589047551155090332e-01 -2.951793745160102844e-02 1.320234537124633789e-01
1.360140144824981689e-01 3.822470009326934814e-01 2.935948967933654785e-01 8.429204672574996948e-02 1.792342811822891235e-01 -9.045151621103286743e-02 3.614736348390579224e-02 -2.210420370101928711e-01 -2.801944129168987274e-02 2.041575759649276733e-01 2.413432002067565918e-01 2.346350997686386108e-01 8.236534148454666138e-02 2.755202911794185638e-02 6.165616959333419800e-02 -2.360995113849639893e-02 1.519974619150161743e-01 9.790223091840744019e-02 -4.567108303308486938e-02 1.020576581358909607e-01 -9.308685362339019775e-02 -8.683416247367858887e-02 8.592175692319869995e-02 1.719350554049015045e-02 -2.579250037670135498e-01 1.613356918096542358e-02 1.888445615768432617e-01 2.074830532073974609e-01 -4.945210367441177368e-02 -3.259342908859252930e-02 4.842789173126220703e-01 1.770314127206802368e-01
1.872177794575691223e-02 -4.269671626389026642e-03 7.620262354612350464e-02 1.725754290819168091e-01 4.930722340941429138e-02 -1.310655474662780762e-01 -2.126209586858749390e-01 1.204597279429435730e-01 -1.123793646693229675e-01 8.282252401113510132e-02 7.370374165475368500e-03 4.657015800476074219e-01 2.031869590282440186e-01 1.867467164993286133e-01 -5.573985353112220764e-02 -2.489208988845348358e-02 -3.789145126938819885e-02 7.710273563861846924e-02 1.357794553041458130e-01 -1.483278423547744751e-01 -8.019320666790008545e-03 -1.712874621152877808e-01 1.621177494525909424e-01 2.565864920616149902e-01 -5.641455203294754028e-02 -2.640110552310943604e-01 -5.837639421224594116e-02 3.487233817577362061e-02 -1.876181960105895996e-01 2.629613876342773438e-01 4.544159173965454102e-01 1.035176962614059448e-01
-1.803055405616760254e-01 -5.805210769176483154e-02 1.707033812999725342e-01 8.603718876838684082e-02 -6.021003425121307373e-02 -3.535062968730926514e-01 1.490906476974487305e-01 -3.937568143010139465e-02 -1.371626649051904678e-02 1.491161286830902100e-01 3.116046488285064697e-01 -4.743497446179389954e-02 1.673000305891036987e-01 -1.088404431939125061e-01 7.098234444856643677e-02 -1.862338483333587646e-01 -6.761410087347030640e-02 3.671941459178924561e-01 -7.196389883756637573e-02 1.942700892686843872e-01 -2.024711221456527710e-01 -1.347177326679229736e-01 9.115308523178100586e-02 3.940666615962982178e-01 5.427496507763862610e-02 -9.473312646150588989e-03 5.496688932180404663e-02 1.396890729665756226e-01 -9.539508074522018433e-02 8.777054399251937866e-02 2.575698196887969971e-01 2.451517730951309204e-01
-2.687933743000030518e-01 2.622611224651336670e-01 -8.960921317338943481e-02 6.298364698886871338e-02 -1.802780926227569580e-01 -2.062000036239624023e-01 -6.009877100586891174e-02 -1.584225296974182129e-01 -1.327227354049682617e-01 9.558206051588058472e-02 2.246246673166751862e-02 -2.459573186933994293e-02 1.425339877605438232e-01 -5.653336271643638611e-02 1.200388967990875244e-01 -2.928249835968017578e-01 -1.427025496959686279e-01 2.837483882904052734e-01 -2.116755768656730652e-02 -1.648427993059158325e-01 -1.641641259193420410e-01 8.838119357824325562e-02 -2.588733099400997162e-02 1.189519613981246948e-01 6.901531666517257690e-02 -1.220772638916969299e-01 8.891233243048191071e-03 3.141585886478424072e-01 -1.704035550355911255e-01 3.897329568862915039e-01 3.275956511497497559e-01 -8.335434645414352417e-02
1.390266511589288712e-02 3.194313496351242065e-02 -1.515456289052963257e-01 1.534093916416168213e-01 -2.966042459011077881e-01 -2.263979166746139526e-01 1.852061003446578979e-01 -5.165206268429756165e-02 -8.110114932060241699e-02 1.133166328072547913e-01 -4.026769101619720459e-02 1.041565537452697754e-01 1.553533673286437988e-01 -3.368247300386428833e-02 1.129991114139556885e-01 -5.319770425558090210e-02 4.307915456593036652e-03 3.768694400787353516e-01 4.716374352574348450e-02 9.516055136919021606e-02 -1.698587536811828613e-01 -3.240690231323242188e-01 -3.984390199184417725e-02 -2.530870139598846436e-01 -1.727438122034072876e-01 -1.872375011444091797e-01 1.906096786260604858e-01 8.473787456750869751e-02 8.162664622068405151e-02 1.270705759525299072e-01 2.845944166183471680e-01 3.718513548374176025e-01
-2.685562670230865479e-01 -9.172581881284713745e-02 2.921313643455505371e-01 5.643576150760054588e-04 -1.566692814230918884e-02 -4.810370132327079773e-02 -2.785457856953144073e-02 -2.941808663308620453e-02 -4.658067971467971802e-02 4.035572111606597900e-01 4.414063990116119385e-01 -1.081165820360183716e-01 -2.338575944304466248e-02 9.791401773691177368e-02 1.157530397176742554e-01 -4.416999965906143188e-02 6.128766387701034546e-02 6.052585318684577942e-03 1.060979533940553665e-02 -2.159222960472106934e-01 -2.964024543762207031e-01 6.728786230087280273e-02 9.901732951402664185e-02 1.082768440246582031e-01 -1.209807544946670532e-01 -8.633445948362350464e-03 -2.437314763665199280e-02 1.307766735553741455e-01 2.991086430847644806e-02 3.561895489692687988e-01 2.250492721796035767e-01 2.400475293397903442e-01
9.825845062732696533e-02 6.471639871597290039e-02 2.542814612388610840e-01 -7.781832944601774216e-03 -5.247190222144126892e-02 -3.565321862697601318e-01 1.963163316249847412e-01 -2.193054184317588806e-02 -1.041507944464683533e-01 1.408446431159973145e-01 1.712282001972198486e-01 5.350638926029205322e-02 -1.339036971330642700e-01 -2.215350419282913208e-01 -1.164310947060585022e-01 -1.477160304784774780e-01 -6.132736429572105408e-02 4.588212966918945312e-01 9.660746157169342041e-02 -1.183729767799377441e-01 -9.636923670768737793e-02 1.621418297290802002e-01 -1.756698079407215118e-02 6.442409753799438477e-02 -1.336938291788101196e-01 -2.122808247804641724e-01 3.241816163063049316e-02 6.228985637426376343e-02 -8.780577033758163452e-02 -1.266633272171020508e-01 4.167871475219726562e-01 2.104867696762084961e-01
1.429807096719741821e-01 2.335512042045593262e-01 4.342789575457572937e-02 -2.052656859159469604e-01 -8.964455872774124146e-02 -1.713477820158004761e-01 1.627684682607650757e-01 3.522376064211130142e-03 -1.466600447893142700e-01 1.486755460500717163e-01 -1.184809878468513489e-01 3.145983815193176270e-01 2.567834854125976562e-01 -8.487394452095031738e-02 1.898960322141647339e-01 -3.689937293529510498e-02 2.000468224287033081e-02 1.063668206334114075e-01 1.006554812192916870e-01 -1.890667676925659180e-01 -8.626561611890792847e-02 -2.644534707069396973e-01 7.814873009920120239e-03 6.393814086914062500e-02 -1.894063800573348999e-01 -1.293341517448425293e-01 2.808702886104583740e-01 1.634367853403091431e-01 8.361940085887908936e-02 2.248414903879165649e-01 4.407048523426055908e-01 2.853963896632194519e-02
-1.060168072581291199e-02 -1.107576936483383179e-01 9.311567246913909912e-02 1.552949547767639160e-01 -1.387643963098526001e-01 -1.709931194782257080e-01 9.005798399448394775e-02 -2.374801486730575562e-01 -9.448655694723129272e-02 -6.915078312158584595e-02 -3.731785109266638756e-03 -9.337174147367477417e-02 -2.440966852009296417e-02 2.718944251537322998e-01 7.422925531864166260e-02 -2.510692924261093140e-02 3.149741969536989927e-04 4.343778192996978760e-01 3.200304210186004639e-01 1.336198747158050537e-01 -1.057134792208671570e-01 1.002914831042289734e-01 2.079693824052810669e-01 -4.045740142464637756e-02 -2.193715125322341919e-01 -3.215568065643310547e-01 -6.203207746148109436e-02 4.585293680429458618e-02 3.215484917163848877e-01 2.379627972841262817e-01 1.727860122919082642e-01 1.276711672544479370e-01
3.240592032670974731e-02 5.122695490717887878e-02 -7.765374332666397095e-02 1.997733488678932190e-02 1.933104693889617920e-01 7.679190486669540405e-02 -2.571865916252136230e-02 4.700274392962455750e-02 2.831066027283668518e-02 -8.196678943932056427e-03 5.079084038734436035e-01 4.143005236983299255e-02 2.973325923085212708e-02 1.011490747332572937e-01 -2.900986373424530029e-02 -2.321592420339584351e-01 -6.641189102083444595e-03 2.899618148803710938e-01 -7.206615805625915527e-02 1.132413819432258606e-01 -2.970591485500335693e-01 -2.795588076114654541e-01 -3.336093947291374207e-02 1.542883664369583130e-01 -9.849920868873596191e-02 -8.249028772115707397e-02 2.068175934255123138e-02 2.580339908599853516e-01 6.162858381867408752e-02 3.351619541645050049e-01 2.392437607049942017e-01 2.588620781898498535e-01
1.887968331575393677e-01 1.401162147521972656e-01 8.433046191930770874e-02 7.570005021989345551e-03 6.288025528192520142e-02 -1.674134880304336548e-01 1.100435554981231689e-01 -4.052725434303283691e-01 -4.592829197645187378e-02 2.053443640470504761e-01 1.652316898107528687e-01 2.299939692020416260e-01 1.343325078487396240e-01 -8.804754167795181274e-02 2.015247195959091187e-01 1.615556888282299042e-02 1.139447838068008423e-01 4.702189937233924866e-02 -7.996092550456523895e-03 -1.039604470133781433e-01 -2.160763740539550781e-01 -1.343600004911422729e-01 1.148544624447822571e-01 1.535564064979553223e-01 -3.986589908599853516e-01 -9.153839200735092163e-02 2.384236752986907959e-01 6.422803737223148346e-03 -8.559308201074600220e-02 7.060711085796356201e-02 4.138060808181762695e-01 5.245136469602584839e-02
5.585755407810211182e-02 3.585893660783767700e-02 -1.391078531742095947e-01 1.708965897560119629e-01 -3.029217943549156189e-02 2.563415095210075378e-02 6.835734844207763672e-02 -9.405586123466491699e-02 -1.154123619198799133e-01 7.634545862674713135e-02 5.026104450225830078e-01 1.106194630265235901e-01 -1.101519167423248291e-01 2.325866073369979858e-01 -5.161524750292301178e-03 -1.104668946936726570e-03 5.929869785904884338e-02 1.526230573654174805e-01 -1.642474234104156494e-01 2.777846157550811768e-01 -1.584676802158355713e-01 -1.658528298139572144e-01 -1.014516921713948250e-03 2.231547981500625610e-01 -4.596715420484542847e-02 -1.466180980205535889e-01 4.720890149474143982e-02 2.356641739606857300e-01 -2.257324308156967163e-01 2.667923271656036377e-01 1.686576008796691895e-01 3.411134481430053711e-01
1.123390421271324158e-01 7.161431759595870972e-02 -1.107378453016281128e-01 1.994275301694869995e-02 -1.421157419681549072e-01 -1.827530264854431152e-01 2.674627602100372314e-01 -8.069849759340286255e-02 3.680751193314790726e-03 1.066506654024124146e-01 -2.022256404161453247e-01 1.355125606060028076e-01 3.109877929091453552e-02 -3.355692699551582336e-02 -1.946825236082077026e-01 -7.019796967506408691e-02 3.440806865692138672e-01 2.872364223003387451e-01 7.431576400995254517e-02 1.495639979839324951e-01 -7.336039096117019653e-02 -9.678577631711959839e-02 -9.395656734704971313e-02 -1.828992515802383423e-01 -2.656831443309783936e-01 -8.919002860784530640e-02 1.807458549737930298e-01 1.549684852361679077e-01 1.255707144737243652e-01 5.486831441521644592e-02 2.314845621585845947e-01 4.785075485706329346e-01
1.930163502693176270e-01 1.138932406902313232e-01 1.445351839065551758e-01 3.112839534878730774e-02 3.020913898944854736e-02 -1.255848556756973267e-01 2.231645286083221436e-01 -2.156105488538742065e-01 -2.141072005033493042e-01 3.834064304828643799e-01 1.264668703079223633e-01 1.505308449268341064e-01 4.561893641948699951e-02 -8.335354179143905640e-02 2.008244544267654419e-01 8.302772790193557739e-02 9.948609769344329834e-02 4.344117268919944763e-02 -1.661948412656784058e-01 -1.440562009811401367e-01 -1.346410661935806274e-01 -1.457954049110412598e-01 2.318629808723926544e-02 -3.678599745035171509e-02 -3.979174494743347168e-01 4.447533562779426575e-02 -4.948281217366456985e-03 1.277333945035934448e-01 2.549473382532596588e-02 8.907917141914367676e-02 4.736041128635406494e-01 1.273373812437057495e-01
9.399116784334182739e-02 -2.476547807455062866e-01 -2.253541201353073120e-01 6.953544914722442627e-02 4.266258329153060913e-02 -5.303129926323890686e-02 -2.455397695302963257e-02 -2.666806876659393311e-01 -1.077008545398712158e-01 1.306807547807693481e-01 6.609909981489181519e-02 -9.245801717042922974e-02 4.723436757922172546e-02 1.609591543674468994e-01 -6.765426695346832275e-02 1.511392090469598770e-02 -1.272858120501041412e-02 4.123140275478363037e-01 1.939270496368408203e-01 1.157439202070236206e-01 -6.120360270142555237e-02 -8.099060505628585815e-02 3.076033890247344971e-01 5.569641292095184326e-02 -3.067316412925720215e-01 -2.294324785470962524e-01 -5.238189175724983215e-02 -5.823007784783840179e-03 2.520412206649780273e-01 2.556117475032806396e-01 3.300316631793975830e-01 8.270018547773361206e-02
-2.866478264331817627e-01 -1.568121016025543213e-01 -7.238674908876419067e-02 2.400563843548297882e-02 2.306342311203479767e-02 2.292402088642120361e-02 7.494050264358520508e-02 -1.802355796098709106e-01 -9.816829115152359009e-02 -2.436296343803405762e-01 1.779430955648422241e-01 7.786300033330917358e-02 2.272188477218151093e-02 1.293236482888460159e-02 -5.728468671441078186e-02 -5.178209766745567322e-02 -8.081645518541336060e-02 2.701953053474426270e-01 1.862605810165405273e-01 -8.518850803375244141e-02 -1.296575367450714111e-01 2.214790433645248413e-01 -3.732238709926605225e-01 9.267637506127357483e-03 -1.921809166669845581e-01 -3.656034767627716064e-01 -6.942681223154067993e-02 2.609722018241882324e-01 1.437108963727951050e-01 2.962755858898162842e-01 2.370754927396774292e-01 2.736831782385706902e-03
-7.180343568325042725e-02 1.922114044427871704e-01 -1.081176549196243286e-01 -2.393114417791366577e-01 -5.190804600715637207e-02 -1.490572988986968994e-01 2.469784319400787354e-01 8.471327275037765503e-02 2.535903081297874451e-02 2.674483954906463623e-01 -7.466334104537963867e-02 3.150747716426849365e-01 -6.447713356465101242e-03 -2.267986349761486053e-02 1.812403649091720581e-01 7.345713675022125244e-02 3.179876208305358887e-01 2.467015758156776428e-02 1.006376817822456360e-01 -6.692539155483245850e-02 -2.039292454719543457e-01 -6.304989755153656006e-02 -1.890239492058753967e-02 -8.262178301811218262e-02 -3.173011541366577148e-01 -1.386207044124603271e-01 1.049381121993064880e-02 1.788988262414932251e-01 5.376758426427841187e-02 2.473292946815490723e-01 3.452123403549194336e-01 2.751570045948028564e-01
1.486503332853317261e-01 -2.602600026875734329e-03 -1.751691699028015137e-01 1.004813760519027710e-01 9.851001948118209839e-02 -2.631734311580657959e-01 1.469324082136154175e-01 -1.353172063827514648e-01 -2.003673017024993896e-01 -1.557226628065109253e-01 1.966326236724853516e-01 2.412043139338493347e-02 7.812797278165817261e-02 1.084133163094520569e-01 -3.113355040550231934e-01 -1.963861752301454544e-03 5.054481327533721924e-02 1.363541036844253540e-01 1.069521307945251465e-01 -1.455294042825698853e-01 1.487482059746980667e-02 3.959849104285240173e-02 1.940742880105972290e-02 3.832578286528587341e-02 -5.400598049163818359e-01 -7.568841427564620972e-02 3.217759430408477783e-01 7.812367379665374756e-02 1.745995320379734039e-02 6.102526187896728516e-02 1.443019658327102661e-01 3.324597179889678955e-01
-8.745937794446945190e-02 8.914286643266677856e-02 1.262689828872680664e-01 8.798506110906600952e-03 -2.330381274223327637e-01 -2.524011731147766113e-01 1.510259807109832764e-01 -1.060064658522605896e-01 -2.303997427225112915e-01 -9.359243512153625488e-02 3.059215843677520752e-01 1.670524477958679199e-01 -3.856367245316505432e-02 3.233205080032348633e-01 2.104361727833747864e-02 6.922978907823562622e-02 6.158664822578430176e-02 2.446470707654953003e-01 -5.818914994597434998e-02 -1.364542543888092041e-01 -1.996912807226181030e-01 1.734274029731750488e-01 -1.735507696866989136e-01 -1.296689659357070923e-01 -3.411082327365875244e-01 -2.324568331241607666e-01 1.798293590545654297e-01 4.047857597470283508e-02 -2.018026560544967651e-01 2.219523042440414429e-01 1.068719625473022461e-01 -1.158081367611885071e-01
-1.912126541137695312e-01 2.399597615003585815e-01 -1.188207883387804031e-02 -6.047645211219787598e-02 1.197508424520492554e-01 -3.102575242519378662e-01 7.160992175340652466e-02 -1.897457987070083618e-01 6.049601733684539795e-02 6.994057912379503250e-03 2.523467242717742920e-01 -2.959278784692287445e-02 1.534387916326522827e-01 -4.303626343607902527e-02 9.523718059062957764e-02 -3.584325909614562988e-01 8.215122669935226440e-02 -3.933867067098617554e-02 3.239548578858375549e-02 -9.110420942306518555e-02 -8.988353610038757324e-02 5.330939963459968567e-02 6.273947656154632568e-02 3.885966241359710693e-01 -2.952304482460021973e-01 -2.897897968068718910e-03 -2.956716902554035187e-02 1.455912441015243530e-01 4.358624666929244995e-02 2.615247368812561035e-01 3.936364352703094482e-01 -3.359730169177055359e-02
-7.567296922206878662e-02 2.804546654224395752e-01 3.930382058024406433e-02 2.921432256698608398e-02 1.106117591261863708e-01 -1.562793999910354614e-01 1.340142190456390381e-01 -8.506347239017486572e-02 -1.500853300094604492e-01 1.252976357936859131e-01 3.401628434658050537e-01 3.845781087875366211e-02 3.248876035213470459e-01 -5.676509812474250793e-02 -2.015412747859954834e-01 1.903200000524520874e-01 1.706118434667587280e-01 5.759324133396148682e-02 -3.042908012866973877e-02 3.700491040945053101e-02 -4.768009483814239502e-02 7.964341342449188232e-02 6.670845672488212585e-03 -1.676285862922668457e-01 -4.782582819461822510e-01 -2.645331993699073792e-02 1.682312041521072388e-01 -1.356309652328491211e-01 2.216154187917709351e-01 2.658996284008026123e-01 9.156542271375656128e-02 1.858162730932235718e-01
1.509842276573181152e-02 2.543008625507354736e-01 1.717064529657363892e-01 -1.027167192660272121e-03 1.767427027225494385e-01 -1.927985996007919312e-02 1.471369564533233643e-01 -1.648022979497909546e-01 -1.348566710948944092e-01 1.137197464704513550e-01 -4.817916080355644226e-03 2.442233413457870483e-01 1.655914336442947388e-01 -2.369518019258975983e-02 2.255047112703323364e-01 1.524151414632797241e-01 6.545725464820861816e-02 8.307980000972747803e-02 2.196063548326492310e-01 6.647086888551712036e-02 -3.151220679283142090e-01 -1.541242301464080811e-01 -8.198272436857223511e-02 -3.936484828591346741e-02 -2.670864760875701904e-01 4.613655805587768555e-02 1.708159744739532471e-01 1.272282004356384277e-01 1.420091092586517334e-01 2.384589016437530518e-01 4.911394417285919189e-01 1.065298449248075485e-02
-9.567776322364807129e-02 -6.553468853235244751e-02 -5.954646039754152298e-03 6.226477026939392090e-02 -2.371904104948043823e-01 -4.333437606692314148e-02 8.661711215972900391e-02 -7.563907653093338013e-02 -1.851654201745986938e-01 4.131692927330732346e-03 -1.099075302481651306e-01 1.584682166576385498e-01 5.724642425775527954e-02 1.426067054271697998e-01 3.668286278843879700e-02 1.305743027478456497e-02 2.075204253196716309e-01 4.560446441173553467e-01 -5.569269880652427673e-02 4.822810739278793335e-02 -1.378923654556274414e-01 6.384400278329849243e-02 -4.772168770432472229e-02 -1.193792596459388733e-01 -2.517740726470947266e-01 -2.512295544147491455e-01 -1.503961384296417236e-01 -1.047462895512580872e-01 1.902599781751632690e-01 2.854078710079193115e-01 6.138600036501884460e-02 4.868696928024291992e-01
-2.653423249721527100e-01 9.858743846416473389e-02 1.069581583142280579e-01 -2.202148288488388062e-01 2.054940164089202881e-02 -3.397845029830932617e-01 3.974121063947677612e-03 -1.071057468652725220e-01 -1.083674356341362000e-01 2.502404153347015381e-01 2.497467398643493652e-01 -1.155582293868064880e-01 7.000148296356201172e-02 -5.368559807538986206e-02 1.240265369415283203e-02 -3.759144991636276245e-02 -2.125033922493457794e-02 2.272582054138183594e-01 -3.064569272100925446e-02 1.156782805919647217e-01 -7.326195389032363892e-02 -1.329332292079925537e-01 -1.072034090757369995e-01 4.538544714450836182e-01 -7.125714421272277832e-02 -8.431293070316314697e-02 -7.349995523691177368e-02 1.180339977145195007e-01 9.646650403738021851e-02 2.972537875175476074e-01 1.922319233417510986e-01 3.163279891014099121e-01
-5.505028367042541504e-02 1.142298132181167603e-01 -1.981449723243713379e-01 4.633716121315956116e-02 -5.965865030884742737e-02 -1.354573816061019897e-01 9.078923612833023071e-02 -5.279623717069625854e-02 -3.111048638820648193e-01 -3.024869561195373535e-01 -9.347947314381599426e-03 2.467367053031921387e-01 2.452410757541656494e-01 -8.174874633550643921e-02 1.339460164308547974e-01 -2.472475171089172363e-01 2.448048442602157593e-01 2.334474325180053711e-01 -1.320114918053150177e-02 2.407611757516860962e-01 3.780906274914741516e-02 -1.279678642749786377e-01 4.454870522022247314e-02 -6.480389833450317383e-02 -1.780094057321548462e-01 -1.785839945077896118e-01 -2.479611784219741821e-01 2.742100059986114502e-01 8.239252865314483643e-02 1.978911459445953369e-01 2.388704419136047363e-01 1.208456084132194519e-01
-1.251231282949447632e-01 -2.516277134418487549e-02 5.602488294243812561e-02 -8.062318712472915649e-02 1.103804707527160645e-01 9.847185760736465454e-02 -1.642489880323410034e-01 -2.697246670722961426e-01 -2.257498949766159058e-01 1.490384191274642944e-01 3.210304379463195801e-01 1.226121932268142700e-01 -4.896887391805648804e-02 4.607697948813438416e-03 3.119693696498870850e-02 -2.135078310966491699e-01 2.599419057369232178e-01 1.079522296786308289e-01 -2.821905612945556641e-01 3.412645459175109863e-01 -4.633423313498497009e-02 -4.833447188138961792e-02 -2.195774763822555542e-02 -4.361237213015556335e-02 -2.357444912195205688e-01 -2.495908439159393311e-01 5.758519470691680908e-02 1.837862879037857056e-01 -4.394938051700592041e-02 3.844954371452331543e-01 5.495735257863998413e-02 1.492571383714675903e-01
1.256260788068175316e-03 3.018730878829956055e-01 -1.776211559772491455e-01 6.464701890945434570e-02 9.052811656147241592e-04 -1.238551884889602661e-01 1.256761252880096436e-01 -1.126105990260839462e-02 6.279894709587097168e-02 1.900430172681808472e-01 2.110004127025604248e-01 -1.984383352100849152e-02 2.391450852155685425e-01 2.388230115175247192e-01 1.368616800755262375e-02 8.688059635460376740e-03 2.957793772220611572e-01 3.647767901420593262e-01 6.008536089211702347e-03 1.397199481725692749e-01 1.028528213500976562e-01 -2.785810530185699463e-01 -1.050906479358673096e-01 -8.911343663930892944e-02 -1.471564769744873047e-01 -2.616982460021972656e-01 2.707099020481109619e-01 1.196438148617744446e-01 -2.114970050752162933e-02 -2.132005989551544189e-02 3.020163476467132568e-01 1.590084731578826904e-01
-1.167668700218200684e-01 1.507216095924377441e-01 -3.175033330917358398e-01 3.473825752735137939e-01 4.051464423537254333e-02 -1.283346265554428101e-01 1.826809048652648926e-01 -1.734311580657958984e-01 -3.253906965255737305e-01 -6.817562878131866455e-02 2.338344454765319824e-01 4.528430476784706116e-02 -3.304715082049369812e-02 1.553131937980651855e-01 -1.547739356756210327e-01 -2.003370970487594604e-01 -2.204991469625383615e-04 2.665543258190155029e-01 -6.158270314335823059e-02 -3.555285185575485229e-02 -1.009841933846473694e-01 6.884215772151947021e-02 -3.005000650882720947e-01 1.565842181444168091e-01 -9.002044796943664551e-02 -2.178114503622055054e-01 4.549308866262435913e-02 -8.097139000892639160e-02 -1.048112511634826660e-01 2.236799597740173340e-01 -5.714470520615577698e-02 2.640539705753326416e-01
-7.156045734882354736e-02 -1.474297344684600830e-01 -3.580534085631370544e-02 -1.584691256284713745e-01 -2.642469108104705811e-02 -1.307329088449478149e-01 -2.446255981922149658e-01 -2.428166866302490234e-01 -2.764043807983398438e-01 -1.133950576186180115e-01 1.606655865907669067e-01 -5.566487461328506470e-02 2.658623456954956055e-01 1.303061246871948242e-01 -1.744311116635799408e-02 -2.564189434051513672e-01 3.093795478343963623e-02 3.251832723617553711e-01 1.204077303409576416e-01 2.638866566121578217e-02 -5.576629564166069031e-02 -1.742276996374130249e-01 3.486541565507650375e-03 1.644130498170852661e-01 4.620046541094779968e-02 1.265969574451446533e-01 3.465004637837409973e-02 1.258181035518646240e-01 -3.194752931594848633e-01 3.831621408462524414e-01 1.595398485660552979e-01 2.152758538722991943e-01
-3.863947987556457520e-01 2.311349809169769287e-01 -9.307473152875900269e-02 5.365794524550437927e-02 -5.284515395760536194e-02 4.526689276099205017e-02 -4.073935851920396090e-04 -1.023793369531631470e-01 -5.316969007253646851e-02 1.601560711860656738e-01 1.667034775018692017e-01 -5.695307999849319458e-02 1.509571075439453125e-01 -7.789236307144165039e-02 -1.075493395328521729e-01 -1.924821138381958008e-01 -1.526181399822235107e-01 1.005874574184417725e-01 1.206518262624740601e-01 -4.359134659171104431e-02 -1.805940419435501099e-01 3.340009748935699463e-01 -1.077169850468635559e-01 5.805524811148643494e-02 -6.310562789440155029e-02 -1.661081016063690186e-01 -4.094652459025382996e-02 1.628287583589553833e-01 -1.524423249065876007e-02 5.380114316940307617e-01 2.000095546245574951e-01 1.869757771492004395e-01
-2.528279125690460205e-01 -2.379680424928665161e-02 1.219125092029571533e-02 -1.432766169309616089e-01 2.056110352277755737e-01 -8.507734537124633789e-02 8.136129379272460938e-02 -3.550104051828384399e-02 -1.486331969499588013e-01 1.852031052112579346e-02 3.832119703292846680e-01 1.945490203797817230e-02 -1.221393141895532608e-02 1.249481812119483948e-01 -5.330831557512283325e-02 -2.295204550027847290e-01 9.469358623027801514e-02 3.152354061603546143e-01 1.326709985733032227e-01 -5.520620197057723999e-02 -3.497860133647918701e-01 -2.941830158233642578e-01 -2.985360026359558105e-01 5.020491033792495728e-02 -1.623755097389221191e-01 -9.880915284156799316e-02 1.356892287731170654e-02 1.197439134120941162e-01 1.561909914016723633e-01 2.338188439607620239e-01 -7.253642193973064423e-03 2.391541600227355957e-01
1.138970814645290375e-02 -1.572635471820831299e-01 -1.165379881858825684e-01 1.871820092201232910e-01 -2.691326439380645752e-01 -1.099415868520736694e-01 -4.634567350149154663e-02 -3.767798244953155518e-01 -2.858430743217468262e-01 4.405064880847930908e-02 9.333300590515136719e-02 1.030037999153137207e-01 8.684954047203063965e-02 2.075507771223783493e-03 4.830699041485786438e-02 1.210682746022939682e-02 -1.047634631395339966e-01 4.060817956924438477e-01 1.338558495044708252e-01 2.554711326956748962e-02 1.267874836921691895e-01 -1.840732991695404053e-01 2.302962243556976318e-01 -1.347416937351226807e-01 -1.328776925802230835e-01 -2.547858357429504395e-01 2.025933191180229187e-02 -7.370565086603164673e-02 1.102488860487937927e-02 4.705177992582321167e-02 2.546712756156921387e-01 3.371785879135131836e-01
-1.121581122279167175e-01 2.312114238739013672e-01 -6.409028917551040649e-02 -8.711513876914978027e-02 -1.634534895420074463e-01 -3.381701707839965820e-01 4.474352113902568817e-03 -2.756787538528442383e-01 -1.186015605926513672e-01 -3.293829560279846191e-01 2.757160663604736328e-01 -5.019893404096364975e-03 1.193035021424293518e-01 -2.941893413662910461e-03 1.080254763364791870e-01 -1.596335917711257935e-01 -7.831578142940998077e-03 2.477432787418365479e-01 1.026237905025482178e-01 -1.541061550378799438e-01 -3.167640566825866699e-01 6.707723438739776611e-02 -1.327434778213500977e-01 5.827973410487174988e-02 -3.432105854153633118e-02 -2.740711569786071777e-01 3.387551605701446533e-01 1.911999471485614777e-02 -7.747425884008407593e-02 1.163461878895759583e-01 1.016286015510559082e-01 1.109802350401878357e-01
-6.436013430356979370e-02 -1.008300387184135616e-04 -1.857221871614456177e-01 -4.441575706005096436e-02 -2.697292268276214600e-01 -2.970734536647796631e-01 -5.282161384820938110e-02 -3.578951060771942139e-01 -3.856596723198890686e-02 -2.077134102582931519e-01 1.604351997375488281e-01 -4.058057907968759537e-03 1.333035379648208618e-01 1.122419759631156921e-01 -2.716154754161834717e-01 -1.925291866064071655e-01 1.521960645914077759e-01 1.518681645393371582e-01 -3.831684216856956482e-02 2.431142330169677734e-01 -5.006537213921546936e-02 -1.294658780097961426e-01 -4.234189912676811218e-02 1.357451826333999634e-01 -5.795381590723991394e-02 4.161468893289566040e-02 4.636168107390403748e-02 1.672274470329284668e-01 -2.849522233009338379e-01 3.692980408668518066e-01 2.104479372501373291e-01 1.120183318853378296e-01
3.643735498189926147e-02 1.885704249143600464e-01 -5.608702078461647034e-03 1.106763854622840881e-01 -2.974701523780822754e-01 -1.305866092443466187e-01 -2.413476258516311646e-02 1.301924791187047958e-02 -9.768784046173095703e-02 1.814931482076644897e-01 6.556264311075210571e-02 1.199872419238090515e-01 -1.278666127473115921e-02 2.767573893070220947e-01 -6.421626359224319458e-02 -8.662209846079349518e-03 3.337853848934173584e-01 2.690473496913909912e-01 4.642857238650321960e-02 1.084754839539527893e-01 -7.537194341421127319e-02 -2.036841213703155518e-01 2.884316444396972656e-02 -2.527999877929687500e-01 -1.959739625453948975e-01 -3.725435137748718262e-01 1.981419622898101807e-01 -1.136305257678031921e-01 1.562536209821701050e-01 3.019354343414306641e-01 1.885479241609573364e-01 1.108063831925392151e-01
-1.249753758311271667e-01 1.963034421205520630e-01 -8.035497367382049561e-02 2.581204175949096680e-01 2.367963828146457672e-02 2.608688548207283020e-02 6.156141683459281921e-02 -2.735227048397064209e-01 3.731552883982658386e-02 2.117485404014587402e-01 3.027457594871520996e-01 2.556635811924934387e-02 -1.268831640481948853e-02 2.394939512014389038e-01 -1.286394000053405762e-01 -4.977817237377166748e-01 -1.563639491796493530e-01 1.710973829030990601e-01 -9.539408236742019653e-02 -8.742138743400573730e-02 -7.677675038576126099e-02 -4.269292950630187988e-02 -9.429383277893066406e-02 -1.040366962552070618e-01 -8.410982042551040649e-02 -4.804869648069143295e-03 1.334318816661834717e-01 3.192342221736907959e-01 6.897451821714639664e-03 2.548269331455230713e-01 1.323762536048889160e-01 1.590815633535385132e-01
-1.985602676868438721e-01 -5.059930309653282166e-02 4.333262890577316284e-02 -1.176869943737983704e-01 -1.644337773323059082e-01 -2.821466028690338135e-01 -1.533292979001998901e-01 4.697065800428390503e-02 -1.665650904178619385e-01 -7.821841537952423096e-02 4.821362718939781189e-02 -3.538124859333038330e-01 2.257961779832839966e-01 1.370718330144882202e-01 3.845505788922309875e-02 -3.088170886039733887e-01 1.524043381214141846e-01 1.509142387658357620e-02 -2.967797964811325073e-02 7.722945511341094971e-02 -2.488761842250823975e-01 -1.216353401541709900e-01 3.117206320166587830e-02 1.246695406734943390e-02 -1.917600184679031372e-01 -2.335202246904373169e-01 1.823825947940349579e-02 1.342225223779678345e-01 1.316614151000976562e-01 3.069045543670654297e-01 2.258583456277847290e-01 3.187231123447418213e-01
2.450017780065536499e-01 2.636121511459350586e-01 4.520324245095252991e-02 -5.254170671105384827e-02 1.741867884993553162e-02 -1.101929545402526855e-01 1.906187832355499268e-01 -1.440389007329940796e-01 -5.255297571420669556e-02 6.825882196426391602e-02 1.066222712397575378e-01 3.347125947475433350e-01 1.244141459465026855e-01 2.187469974160194397e-02 2.962298095226287842e-01 -2.424146421253681183e-02 6.418678164482116699e-02 1.774012893438339233e-01 6.716483086347579956e-02 -1.352434884756803513e-02 -3.125931322574615479e-01 8.889994025230407715e-02 -1.362252328544855118e-02 3.736295178532600403e-02 -3.707920908927917480e-01 -9.650930017232894897e-02 1.766284108161926270e-01 9.879186004400253296e-02 -7.023522257804870605e-02 7.940910756587982178e-02 4.627764523029327393e-01 1.968890614807605743e-02
1.869638562202453613e-01 2.576477229595184326e-01 -1.225957199931144714e-01 2.312534861266613007e-02 -1.258624941110610962e-01 -2.599952369928359985e-02 -1.200884357094764709e-01 -8.287980407476425171e-02 -2.743917703628540039e-01 -1.530583649873733521e-01 8.603828400373458862e-02 -1.809049546718597412e-01 -2.784083224833011627e-02 -1.400720924139022827e-01 1.620979979634284973e-02 -9.163995832204818726e-02 1.569968461990356445e-01 3.529745936393737793e-01 -1.974605023860931396e-01 3.010307550430297852e-01 -2.362678050994873047e-01 -2.771830558776855469e-01 -2.653233939781785011e-03 6.270445138216018677e-02 -2.107518613338470459e-01 -1.738488972187042236e-01 1.957047730684280396e-01 -6.136877089738845825e-02 6.144489347934722900e-02 2.521764934062957764e-01 2.324092090129852295e-01 1.544581502676010132e-01
3.294673860073089600e-01 2.559335529804229736e-01 2.568392455577850342e-01 1.034080609679222107e-01 -5.640455055981874466e-03 -1.155832782387733459e-01 8.636768907308578491e-02 -1.608849018812179565e-01 -2.203230410814285278e-01 3.211209475994110107e-01 -6.169046089053153992e-02 2.529494762420654297e-01 1.136285439133644104e-01 1.419578045606613159e-01 1.954486817121505737e-01 -7.723614573478698730e-02 -1.575467176735401154e-02 1.044232770800590515e-01 -4.293266683816909790e-02 -1.577891707420349121e-01 -1.970576047897338867e-01 -2.112335339188575745e-02 9.744458645582199097e-02 1.228512525558471680e-01 -2.503281235694885254e-01 -9.227755665779113770e-02 1.910762488842010498e-01 9.232634305953979492e-02 -2.018314003944396973e-01 1.334418058395385742e-01 3.028315603733062744e-01 1.940461397171020508e-01
-3.043720126152038574e-01 -8.603410422801971436e-02 7.143636699765920639e-03 4.009776189923286438e-02 -1.200501397252082825e-01 -1.290286630392074585e-01 1.121345907449722290e-02 -7.932329177856445312e-02 -3.583044558763504028e-02 -1.600456386804580688e-01 1.319867223501205444e-01 -1.377984881401062012e-01 2.411358505487442017e-01 6.493359804153442383e-02 -7.479781657457351685e-02 -4.608083963394165039e-01 -3.364518657326698303e-02 1.390750985592603683e-03 4.240605235099792480e-02 1.118976473808288574e-01 -1.784756183624267578e-01 9.718132205307483673e-03 -2.397982031106948853e-01 1.168462336063385010e-01 -3.131245374679565430e-01 -2.467831522226333618e-01 7.545604556798934937e-02 6.133030354976654053e-02 -1.084543671458959579e-02 2.814106047153472900e-01 3.158624172210693359e-01 2.262060046195983887e-01
3.881825879216194153e-02 -1.330734044313430786e-01 -1.738114058971405029e-01 -1.003943234682083130e-01 -1.996720135211944580e-01 1.107823550701141357e-01 -1.003552600741386414e-01 8.536712080240249634e-02 -1.735919117927551270e-01 -2.308956384658813477e-01 1.181366145610809326e-01 1.411499734967947006e-02 1.974722295999526978e-01 2.909257076680660248e-02 -8.513929694890975952e-02 -3.596777468919754028e-02 2.356566339731216431e-01 3.483115136623382568e-01 1.591877043247222900e-01 5.735732242465019226e-02 2.606867626309394836e-02 5.007439851760864258e-02 -1.800015717744827271e-01 -1.008344069123268127e-01 -3.087638318538665771e-01 -2.878485321998596191e-01 -1.327876746654510498e-02 1.208426505327224731e-01 3.123005330562591553e-01 2.138419002294540405e-01 1.838229149580001831e-01 3.220958709716796875e-01
-3.468941450119018555e-01 -1.374537944793701172e-01 3.620124459266662598e-01 2.578812837600708008e-01 -4.402454569935798645e-02 8.274029940366744995e-02 1.557109802961349487e-01 -1.152505576610565186e-01 -9.687117487192153931e-02 2.648286819458007812e-01 3.619870543479919434e-02 9.906914830207824707e-02 -1.449905484914779663e-01 1.784802824258804321e-01 6.585574895143508911e-02 -2.189513742923736572e-01 1.552938967943191528e-01 2.913349866867065430e-01 1.138950139284133911e-01 -3.216268122196197510e-02 -1.307439506053924561e-01 5.281335115432739258e-02 -3.816970810294151306e-02 -1.985908672213554382e-02 -1.148193329572677612e-02 -1.546592116355895996e-01 -1.638066954910755157e-03 -2.728737890720367432e-01 -2.877399325370788574e-02 3.047281801700592041e-01 2.521494925022125244e-01 1.434956640005111694e-01
-1.284316480159759521e-01 3.200387954711914062e-02 -3.629592061042785645e-01 9.035950899124145508e-02 -3.636827692389488220e-02 -2.919878661632537842e-01 5.630232393741607666e-02 1.481782644987106323e-02 -1.846332252025604248e-01 2.993169724941253662e-01 3.535014763474464417e-02 1.674629449844360352e-01 -2.261762619018554688e-01 -2.411912977695465088e-01 -5.659664422273635864e-02 9.325229376554489136e-02 1.068503689020872116e-02 2.217059433460235596e-01 1.124439835548400879e-01 1.002653613686561584e-01 4.804350808262825012e-02 8.878973126411437988e-02 -1.116629317402839661e-01 6.619308143854141235e-02 -3.109587728977203369e-01 -5.593979731202125549e-02 7.534722238779067993e-02 -6.954914331436157227e-02 3.065696451812982559e-03 4.452623128890991211e-01 2.062497287988662720e-01 1.680884659290313721e-01
1.615860760211944580e-01 3.509539365768432617e-01 2.442293167114257812e-01 -7.827400416135787964e-02 1.835053414106369019e-01 -7.750423252582550049e-02 1.394917517900466919e-01 -2.636988759040832520e-01 -1.815237700939178467e-01 1.111377105116844177e-01 8.136588335037231445e-02 2.434407621622085571e-01 6.005745381116867065e-02 -3.908052109181880951e-03 1.650156229734420776e-01 1.127487197518348694e-01 6.964090466499328613e-02 1.114747598767280579e-01 2.108901590108871460e-01 -1.938646845519542694e-02 -3.071960508823394775e-01 -1.402419209480285645e-01 -3.280601277947425842e-02 -1.083386838436126709e-01 -2.134726047515869141e-01 -7.922153919935226440e-02 1.464184969663619995e-01 8.297728747129440308e-02 3.681239485740661621e-02 2.401208281517028809e-01 4.121435284614562988e-01 5.912762507796287537e-02
1.074411645531654358e-01 -1.962893903255462646e-01 1.371068786829710007e-02 -7.811964303255081177e-02 -2.537485063076019287e-01 -4.963605105876922607e-02 -6.658172700554132462e-03 -3.559546470642089844e-01 -1.775973290205001831e-01 -9.508585184812545776e-02 4.446637103683315217e-05 8.454289287328720093e-02 -4.852789267897605896e-02 1.621184647083282471e-01 1.256378926336765289e-02 -1.197567060589790344e-01 -3.312206640839576721e-02 3.455374240875244141e-01 9.655860066413879395e-02 -8.865062892436981201e-02 8.272438310086727142e-03 -3.709333389997482300e-02 1.692918688058853149e-01 1.144522335380315781e-02 -2.221723198890686035e-01 -2.435907721519470215e-01 -1.417727768421173096e-01 1.829129755496978760e-01 2.155704200267791748e-01 4.875185713171958923e-02 3.253370225429534912e-01 4.175086617469787598e-01
4.737402871251106262e-02 -2.856534672901034355e-03 8.652152866125106812e-02 -2.588140778243541718e-03 -1.522440016269683838e-01 -1.658574193716049194e-01 3.847249597311019897e-02 -1.489742547273635864e-01 -1.919804960489273071e-01 1.781077235937118530e-01 -3.365367650985717773e-02 -1.876573823392391205e-02 1.361972838640213013e-01 6.805554032325744629e-02 -4.350937902927398682e-01 -5.937147140502929688e-02 3.602826893329620361e-01 1.277431696653366089e-01 2.765158712863922119e-01 -1.515843868255615234e-01 -1.719129383563995361e-01 2.373493015766143799e-01 1.737979352474212646e-01 1.145844683051109314e-01 -2.047684490680694580e-01 -2.037344872951507568e-01 7.274840772151947021e-02 3.825955986976623535e-01 2.775162085890769958e-02 7.464136928319931030e-02 4.638714343309402466e-02 -1.069129556417465210e-01
1.221386939287185669e-01 -1.581252068281173706e-01 -1.073366552591323853e-01 1.738381385803222656e-01 -1.571072041988372803e-01 -7.290308922529220581e-02 -8.757367730140686035e-02 -6.605383008718490601e-02 -3.444387018680572510e-01 -2.970902249217033386e-02 -1.100615039467811584e-01 5.863680317997932434e-02 -1.968639157712459564e-02 6.241539493203163147e-02 -2.162657678127288818e-01 6.593288481235504150e-02 2.445765137672424316e-01 2.706043422222137451e-01 -1.500937789678573608e-01 -9.275139868259429932e-02 -1.989296637475490570e-03 -2.150099724531173706e-01 -8.688579499721527100e-02 7.860548794269561768e-02 -3.072661459445953369e-01 -3.909089863300323486e-01 1.644317358732223511e-01 1.363117098808288574e-01 1.333848088979721069e-01 2.299803942441940308e-01 2.004507035017013550e-01 2.408186048269271851e-01
7.625413686037063599e-02 2.029655426740646362e-01 2.036786824464797974e-02 3.520529270172119141e-01 4.334793612360954285e-02 1.136252377182245255e-02 -2.264090254902839661e-02 -3.165958821773529053e-01 -9.898940473794937134e-02 -5.033965781331062317e-02 1.196092460304498672e-02 3.062916360795497894e-02 2.790720760822296143e-01 1.505978312343358994e-02 5.436462536454200745e-02 8.749216794967651367e-02 -7.768020033836364746e-03 2.163770794868469238e-01 -1.109107583761215210e-01 -1.204187721014022827e-01 6.669023633003234863e-02 1.824796646833419800e-01 1.097351685166358948e-01 -3.019911944866180420e-01 4.669394716620445251e-02 1.747765988111495972e-01 2.448555529117584229e-01 1.280019134283065796e-01 6.345631182193756104e-02 4.119732677936553955e-01 1.859009414911270142e-01 3.028298020362854004e-01
1.260273903608322144e-01 4.157918393611907959e-01 5.601344630122184753e-02 -1.461869478225708008e-01 2.174138277769088745e-02 1.769747957587242126e-02 1.615629047155380249e-01 -2.494911253452301025e-01 -2.279473841190338135e-01 1.740319281816482544e-02 5.264342948794364929e-02 1.291929781436920166e-01 2.085439860820770264e-02 3.999071195721626282e-02 1.213580220937728882e-01 4.077705740928649902e-02 1.680895984172821045e-01 -1.365132164210081100e-02 3.029763102531433105e-01 1.763435080647468567e-02 -2.307830750942230225e-01 -7.845577597618103027e-02 1.651991605758666992e-01 -6.858603656291961670e-02 -2.385024577379226685e-01 3.709124575834721327e-04 6.685803085565567017e-02 8.356074988842010498e-02 7.984472066164016724e-02 3.538840711116790771e-01 4.373931586742401123e-01 6.501639634370803833e-02
-2.338901609182357788e-01 -1.152941957116127014e-01 -1.851318329572677612e-01 5.966299772262573242e-02 -2.332424968481063843e-01 -2.653851807117462158e-01 -1.048085838556289673e-01 -4.078215062618255615e-01 1.406940966844558716e-01 3.528938861563801765e-03 8.473452180624008179e-02 1.748807877302169800e-01 -9.300343692302703857e-02 1.830277964472770691e-02 -4.696196690201759338e-02 1.060752291232347488e-02 3.472914397716522217e-01 3.032196760177612305e-01 1.865448951721191406e-01 7.988451048731803894e-03 1.194655150175094604e-02 -4.090281575918197632e-02 -1.491323858499526978e-01 2.051367461681365967e-01 -3.883537650108337402e-02 -1.882767081260681152e-01 -7.144711446017026901e-03 1.183681041002273560e-01 2.158336490392684937e-01 2.403907030820846558e-01 -9.394080936908721924e-02 2.130554169416427612e-01
-7.675755769014358521e-02 1.037346571683883667e-02 -7.258515805006027222e-02 1.773778796195983887e-01 3.287221863865852356e-02 5.224327743053436279e-02 -1.280249953269958496e-01 -2.522952258586883545e-01 -2.132390439510345459e-01 6.793122272938489914e-03 9.697751700878143311e-02 2.038083672523498535e-01 2.293328195810317993e-01 9.294018149375915527e-02 1.777134984731674194e-01 3.719344437122344971e-01 1.831111013889312744e-01 4.617567732930183411e-02 1.095086932182312012e-01 -1.328160464763641357e-01 -2.340693473815917969e-01 2.370940893888473511e-02 -2.673014104366302490e-01 9.597621113061904907e-02 -2.481562346220016479e-01 -4.796647280454635620e-02 -6.043518334627151489e-02 2.607483565807342529e-01 2.347904592752456665e-01 1.876175403594970703e-01 -1.832022145390510559e-02 3.439687788486480713e-01
1.455202000215649605e-03 -1.027594804763793945e-01 -7.390975952148437500e-02 -5.596282705664634705e-02 -1.431262642145156860e-01 -4.088146239519119263e-02 6.159212440252304077e-02 -1.602760702371597290e-01 -2.655054032802581787e-01 -1.481095701456069946e-01 -1.263692229986190796e-01 5.509509891271591187e-02 1.931694149971008301e-01 1.949635744094848633e-01 5.226691812276840210e-02 -2.366440594196319580e-01 1.363857090473175049e-01 3.845254480838775635e-01 -6.301333755254745483e-02 1.203964184969663620e-02 -1.328864544630050659e-01 -5.043064802885055542e-02 -2.032563984394073486e-01 -3.695144504308700562e-02 -2.506692409515380859e-01 -3.016596138477325439e-01 5.373022332787513733e-02 -5.158263072371482849e-02 8.986350893974304199e-02 1.403459757566452026e-01 1.091979816555976868e-01 5.011774301528930664e-01
5.280061159282922745e-03 2.288260906934738159e-01 -2.924724817276000977e-01 8.472553640604019165e-02 1.024156138300895691e-01 1.262444071471691132e-02 2.320544421672821045e-01 -2.788487588986754417e-03 -5.011628195643424988e-02 -4.419536516070365906e-02 4.517388045787811279e-01 1.400129776448011398e-02 1.627664268016815186e-02 -3.513125330209732056e-02 -1.415055245161056519e-01 -2.760503888130187988e-01 -2.437388896942138672e-01 1.013422533869743347e-01 6.092868000268936157e-02 -1.805505603551864624e-01 -4.410777240991592407e-02 -8.801431953907012939e-02 -7.290852814912796021e-02 9.942603111267089844e-02 -3.144607543945312500e-01 -2.358163744211196899e-01 1.182417199015617371e-01 2.040450125932693481e-01 -1.365202516317367554e-01 2.108063250780105591e-01 1.288291364908218384e-01 2.515228986740112305e-01
1.384140104055404663e-01 3.501467406749725342e-01 1.807964295148849487e-01 -1.752383857965469360e-01 3.483545780181884766e-02 -1.003001257777214050e-01 2.474312782287597656e-01 -2.564610838890075684e-01 -2.431787103414535522e-01 -3.333402052521705627e-02 -2.286492288112640381e-02 1.138488575816154480e-01 -4.154304042458534241e-02 2.000878378748893738e-02 8.907119929790496826e-02 1.074192970991134644e-01 1.225169077515602112e-01 4.216257110238075256e-02 2.455757111310958862e-01 2.242035698145627975e-04 -2.858134806156158447e-01 -1.397123336791992188e-01 -4.584880918264389038e-02 -1.144723892211914062e-01 -1.778380870819091797e-01 -1.167475730180740356e-01 -1.187169086188077927e-02 7.544070482254028320e-02 9.031412005424499512e-02 3.225369751453399658e-01 4.514997303485870361e-01 2.462982572615146637e-02
-6.828906387090682983e-02 3.163276612758636475e-01 1.098022144287824631e-02 8.042635023593902588e-02 -4.329888895153999329e-02 -4.726217314600944519e-02 9.338270127773284912e-02 1.412879228591918945e-01 1.229965686798095703e-01 1.310922056436538696e-01 1.291276514530181885e-01 -1.283147465437650681e-02 2.828200347721576691e-03 -1.053348258137702942e-01 3.174242749810218811e-02 3.049390316009521484e-01 4.213516041636466980e-02 6.696379184722900391e-02 3.611909598112106323e-02 -5.231749266386032104e-02 -2.708463668823242188e-01 -3.164988756179809570e-02 1.122928187251091003e-01 -1.525881141424179077e-01 -2.892949879169464111e-01 -2.730179131031036377e-01 1.056196317076683044e-01 3.885634243488311768e-01 8.490445464849472046e-02 3.037288598716259003e-02 3.836750388145446777e-01 3.246289789676666260e-01
-3.932720124721527100e-01 -2.694113552570343018e-01 8.858301490545272827e-02 4.730128496885299683e-02 -2.226490974426269531e-01 -1.109382361173629761e-01 6.505694985389709473e-02 -1.411302238702774048e-01 -2.001073956489562988e-01 3.481699228286743164e-01 1.097997426986694336e-01 8.828103542327880859e-02 -1.705612987279891968e-01 1.309305150061845779e-02 -5.001581273972988129e-03 -1.329706162214279175e-01 1.225167792290449142e-02 2.763385176658630371e-01 3.065446913242340088e-01 -2.041586786508560181e-01 -9.098260849714279175e-02 7.572146505117416382e-02 -1.790844649076461792e-01 -5.102360621094703674e-02 2.033424749970436096e-02 -2.563719749450683594e-01 1.029881928116083145e-02 2.410601377487182617e-01 8.023305237293243408e-02 1.533036977052688599e-01 1.822552084922790527e-01 -1.394638512283563614e-02
-6.020726263523101807e-02 2.429610043764114380e-01 1.129883229732513428e-01 1.844784319400787354e-01 -1.774478256702423096e-01 -1.733957678079605103e-01 -1.763767898082733154e-01 -2.411734163761138916e-01 4.727896302938461304e-02 -9.252708987332880497e-04 2.885940074920654297e-01 -1.647398918867111206e-01 1.625317893922328949e-02 -5.753369629383087158e-02 5.404184758663177490e-02 -2.518730759620666504e-01 4.569494351744651794e-02 3.431652486324310303e-01 -1.482712849974632263e-02 -9.885819256305694580e-02 -6.277844309806823730e-02 -1.669700294733047485e-01 -4.780755378305912018e-03 2.363503128290176392e-01 7.433166261762380600e-03 -5.433532223105430603e-02 -7.824933528900146484e-02 1.687816232442855835e-01 -2.141949683427810669e-01 4.923963844776153564e-01 -1.784389279782772064e-02 1.153471916913986206e-01
2.163802087306976318e-01 1.893202960491180420e-01 2.619278132915496826e-01 1.668300181627273560e-01 1.193087846040725708e-01 -1.999923437833786011e-01 7.832816988229751587e-02 -2.205882966518402100e-01 -1.720242202281951904e-01 -1.723287701606750488e-01 2.660984098911285400e-01 2.267127335071563721e-01 -9.739608503878116608e-04 -2.846331298351287842e-01 -1.374684870243072510e-01 -1.155057474970817566e-01 1.064882576465606689e-01 2.370179891586303711e-01 6.369826197624206543e-02 -7.129254937171936035e-02 6.975160539150238037e-02 -1.381739079952239990e-01 1.062991321086883545e-01 2.777903079986572266e-01 -3.200817406177520752e-01 -6.024947762489318848e-02 3.219279646873474121e-02 9.074260294437408447e-02 4.332371056079864502e-02 -5.775034427642822266e-02 2.775181531906127930e-01 1.745208948850631714e-01
-3.074014186859130859e-01 -2.660051360726356506e-02 -1.018461287021636963e-01 2.058189958333969116e-01 1.714324951171875000e-02 -1.260382831096649170e-01 -1.915396563708782196e-02 -5.838292092084884644e-02 -1.198591515421867371e-01 1.420756429433822632e-01 2.310940027236938477e-01 1.563490927219390869e-01 1.338526010513305664e-01 7.768619805574417114e-02 -7.680114358663558960e-02 -2.695757150650024414e-01 1.115382835268974304e-01 3.739408850669860840e-01 1.327585726976394653e-01 -5.120298266410827637e-02 -3.118230998516082764e-01 1.018984019756317139e-01 -1.286625117063522339e-01 1.148388013243675232e-01 3.391189500689506531e-02 1.103636622428894043e-01 -1.688609421253204346e-01 2.928096354007720947e-01 -2.082150280475616455e-01 1.616159677505493164e-01 2.978792190551757812e-01 -1.466980278491973877e-01
-7.082168012857437134e-02 7.442536298185586929e-03 2.775070071220397949e-01 2.400320023298263550e-01 -5.891039222478866577e-02 -2.991141676902770996e-01 2.519704774022102356e-02 -2.871003746986389160e-01 1.629449725151062012e-01 3.037683367729187012e-01 3.696331679821014404e-01 -2.933876775205135345e-02 1.382407639175653458e-02 -1.477137506008148193e-01 -1.015683263540267944e-01 -1.614757347851991653e-03 6.716549396514892578e-02 1.142122820019721985e-01 2.217527031898498535e-01 -2.550618648529052734e-01 2.531658113002777100e-02 2.240352518856525421e-02 3.420486301183700562e-02 6.778102368116378784e-02 -2.144383192062377930e-01 -1.691771596670150757e-01 1.479309648275375366e-01 5.856514349579811096e-02 3.343949839472770691e-02 3.746667504310607910e-01 8.720145374536514282e-02 -8.915200084447860718e-02
1.734390258789062500e-01 2.365498840808868408e-01 1.446237117052078247e-01 5.470458790659904480e-02 1.526002138853073120e-01 -1.297873258590698242e-01 1.350342333316802979e-01 -2.566498219966888428e-01 -1.648655682802200317e-01 1.471763551235198975e-01 1.263511329889297485e-01 1.653290987014770508e-01 1.132765710353851318e-01 3.561395779252052307e-02 3.253243565559387207e-01 -3.595005720853805542e-02 8.332855999469757080e-02 1.048471033573150635e-01 2.461058050394058228e-01 -4.974109679460525513e-02 -1.647212207317352295e-01 -1.168890297412872314e-01 -8.745536208152770996e-03 3.923059627413749695e-02 -2.123167514801025391e-01 -1.061645802110433578e-02 1.690738797187805176e-01 -1.175994239747524261e-02 -1.233589127659797668e-01 1.393685583025217056e-02 5.383579730987548828e-01 2.233926504850387573e-01
-6.947002559900283813e-02 -4.785672761499881744e-03 1.185631379485130310e-01 8.486454188823699951e-02 1.666109114885330200e-01 -6.638950854539871216e-02 4.075414314866065979e-02 -1.776315271854400635e-01 -2.118534147739410400e-01 -5.014331266283988953e-02 4.439469873905181885e-01 -1.107649579644203186e-01 4.785453155636787415e-02 1.669222116470336914e-01 -1.738936305046081543e-01 -1.193878650665283203e-01 5.422423407435417175e-02 1.380523592233657837e-01 1.495929956436157227e-01 -1.486003398895263672e-01 -2.999198734760284424e-01 2.370560020208358765e-01 -1.752288937568664551e-01 9.835356473922729492e-02 -1.549794375896453857e-01 -2.684657275676727295e-01 2.032481133937835693e-01 2.643088698387145996e-01 -1.023481264710426331e-01 3.176655769348144531e-01 3.013303503394126892e-02 -6.760584563016891479e-02
-3.214818537235260010e-01 5.991728976368904114e-02 -2.245177701115608215e-02 -5.250554159283638000e-02 -2.880206704139709473e-02 -1.828315854072570801e-01 1.664910465478897095e-02 -6.311850249767303467e-02 6.272565573453903198e-02 2.161208093166351318e-01 3.670203685760498047e-01 2.246288061141967773e-01 -7.182299345731735229e-02 2.322972938418388367e-02 -3.311805659905076027e-03 6.953413039445877075e-02 6.770501285791397095e-02 -3.940384835004806519e-03 -1.048171594738960266e-01 -1.698886454105377197e-01 -5.582412704825401306e-02 1.889048218727111816e-01 -4.022363126277923584e-01 -5.071379244327545166e-02 -2.162734717130661011e-01 -1.015963777899742126e-01 -6.741700228303670883e-03 1.614063680171966553e-01 -9.360661357641220093e-02 4.576062262058258057e-01 2.315725237131118774e-01 4.828075692057609558e-02
1.667214483022689819e-01 -4.186480119824409485e-02 -1.233265697956085205e-01 -1.827331781387329102e-01 -2.624999284744262695e-01 -2.676933407783508301e-01 -2.168852388858795166e-01 6.937202811241149902e-02 -1.366520673036575317e-01 2.980061993002891541e-02 1.911417990922927856e-01 9.155677258968353271e-02 1.143510341644287109e-01 -1.058610305190086365e-01 1.963504254817962646e-01 1.555423587560653687e-01 1.385694146156311035e-01 8.063206076622009277e-02 9.210187941789627075e-02 -3.683726862072944641e-02 2.744776904582977295e-01 1.169108822941780090e-01 -6.388135254383087158e-02 1.577455997467041016e-01 -1.738037317991256714e-01 -9.744356572628021240e-02 2.913666963577270508e-01 2.933377921581268311e-01 3.353962674736976624e-02 3.926616311073303223e-01 1.987290829420089722e-01 1.377106308937072754e-01
9.340649843215942383e-02 4.887595027685165405e-02 -4.575077071785926819e-02 1.322429329156875610e-01 -1.342706233263015747e-01 4.897481948137283325e-02 3.735067248344421387e-01 1.019963845610618591e-01 -1.391694247722625732e-01 3.954643849283456802e-03 2.523250877857208252e-02 -8.435826748609542847e-02 9.575450420379638672e-02 1.637597978115081787e-01 -6.296453624963760376e-02 5.319146066904067993e-02 -1.745410030707716942e-03 2.006404250860214233e-01 3.105911314487457275e-01 -1.886771023273468018e-01 -5.576034262776374817e-02 -1.789437234401702881e-01 -9.329955279827117920e-02 -1.350383162498474121e-01 -8.852516114711761475e-02 -4.577068686485290527e-01 2.369102090597152710e-01 -9.459533542394638062e-02 -3.366928780451416969e-03 3.161370158195495605e-01 2.494197636842727661e-01 2.237937897443771362e-01
-6.970663368701934814e-02 1.199816912412643433e-02 -9.107529371976852417e-02 8.380369096994400024e-02 -3.600898683071136475e-01 -7.213632017374038696e-02 1.364467442035675049e-01 6.098315864801406860e-02 -1.536050289869308472e-01 1.232947111129760742e-01 1.293796207755804062e-02 9.369975328445434570e-02 2.267528921365737915e-01 6.256052106618881226e-02 6.395236402750015259e-02 -1.016418710350990295e-01 -6.078690290451049805e-02 2.809755802154541016e-01 1.927980333566665649e-01 6.230197846889495850e-02 -3.341922909021377563e-02 -2.563790678977966309e-01 1.769844442605972290e-01 -1.345738619565963745e-01 1.672303676605224609e-02 -3.665534555912017822e-01 2.060249894857406616e-01 -1.463548690080642700e-01 3.132702410221099854e-02 3.237975239753723145e-01 2.087927609682083130e-01 3.421637713909149170e-01
-1.260452321730554104e-03 1.384769845753908157e-02 1.217990964651107788e-01 1.967045515775680542e-01 7.996100932359695435e-02 -1.211678832769393921e-01 -1.603548526763916016e-01 -1.582659333944320679e-01 -1.516444087028503418e-01 -8.920881897211074829e-02 -3.466993104666471481e-03 2.270544469356536865e-01 3.935188055038452148e-02 5.766675248742103577e-02 3.368100896477699280e-02 -8.331754058599472046e-02 7.500227540731430054e-02 3.268896341323852539e-01 2.260587066411972046e-01 -1.703410893678665161e-01 1.749264597892761230e-01 3.077505715191364288e-02 -2.360886186361312866e-01 -1.229572016745805740e-02 -5.254286527633666992e-01 1.076560765504837036e-01 -2.384516298770904541e-01 2.901006340980529785e-01 -3.808227926492691040e-02 2.404592633247375488e-01 1.040922254323959351e-01 1.210938673466444016e-02
-2.410041727125644684e-02 -8.546814322471618652e-03 1.376081705093383789e-01 2.352786213159561157e-01 -8.670955896377563477e-02 5.006752535700798035e-02 1.356846541166305542e-01 -3.612207248806953430e-03 -1.815345585346221924e-01 -4.935314878821372986e-02 7.964888960123062134e-02 4.586263373494148254e-02 2.030332386493682861e-01 4.192134831100702286e-03 2.156665921211242676e-01 -2.071049436926841736e-02 2.918533086776733398e-01 4.017765074968338013e-02 1.305230855941772461e-01 -6.476133316755294800e-02 -6.816557049751281738e-02 7.608419656753540039e-02 -3.866811096668243408e-01 3.940032720565795898e-01 -1.298172920942306519e-01 -1.008274927735328674e-01 1.017957851290702820e-01 3.345031142234802246e-01 1.113466545939445496e-01 1.719047129154205322e-01 -1.171670332551002502e-01 3.693460226058959961e-01
2.311036586761474609e-01 -1.103587541729211807e-02 1.907210946083068848e-01 2.279908061027526855e-01 8.557148277759552002e-02 -3.938562273979187012e-01 -1.102059856057167053e-01 4.638721048831939697e-02 -9.055897593498229980e-03 -5.819637794047594070e-03 1.176033914089202881e-01 -9.948761761188507080e-02 -1.048217043280601501e-01 9.599822014570236206e-02 -2.278235107660293579e-01 -8.963033556938171387e-02 7.055229693651199341e-02 4.857600927352905273e-01 7.226499170064926147e-02 -5.845981091260910034e-02 -1.961489766836166382e-02 -8.951091021299362183e-02 -7.319401949644088745e-02 1.781907528638839722e-01 -2.944974005222320557e-01 -1.272115856409072876e-01 1.385949403047561646e-01 1.747369617223739624e-01 -2.354210019111633301e-01 1.283491700887680054e-01 1.844880431890487671e-01 1.539998650550842285e-01
-5.153108388185501099e-02 -1.525014042854309082e-01 1.873942911624908447e-01 1.496816426515579224e-01 -1.874058321118354797e-02 -8.950319886207580566e-02 2.217992246150970459e-01 -2.527298331260681152e-01 -3.595521748065948486e-01 -2.395643591880798340e-01 4.082685410976409912e-01 -3.685512021183967590e-02 1.472374498844146729e-01 9.184841811656951904e-02 2.431946620345115662e-02 5.205132439732551575e-02 -1.078701168298721313e-01 1.426140125840902328e-02 7.543122023344039917e-02 -1.966612786054611206e-01 5.821856483817100525e-02 -9.800481796264648438e-02 -1.327946484088897705e-01 2.221437245607376099e-01 6.741736084222793579e-02 -3.380830585956573486e-01 6.698898971080780029e-02 3.458087146282196045e-02 5.148674361407756805e-03 6.012110412120819092e-02 3.589522540569305420e-01 1.175307258963584900e-01
-4.849588871002197266e-02 2.564486302435398102e-02 8.978743106126785278e-02 -6.007790938019752502e-02 3.913155570626258850e-02 -3.722013831138610840e-01 6.943311542272567749e-03 -1.599693894386291504e-01 -1.612805724143981934e-01 2.052695155143737793e-01 7.823713868856430054e-02 5.957746505737304688e-02 9.190174937248229980e-02 -2.442692369222640991e-01 -6.148839369416236877e-02 1.888357549905776978e-01 1.353739351034164429e-01 4.062145650386810303e-01 6.914741545915603638e-02 -2.098358720541000366e-01 5.761232692748308182e-03 1.330004930496215820e-01 -1.719855368137359619e-01 1.331671327352523804e-01 -3.162901997566223145e-01 -1.306358873844146729e-01 6.842073518782854080e-03 -2.130796164274215698e-01 9.398946166038513184e-02 3.977478444576263428e-01 -8.205021917819976807e-02 2.714611962437629700e-02
9.017642587423324585e-02 -1.030280143022537231e-01 -2.082703448832035065e-02 -1.385715305805206299e-01 -1.362952142953872681e-01 -4.332942143082618713e-02 4.535438120365142822e-02 -1.594830006361007690e-01 -3.225457072257995605e-01 6.113325431942939758e-02 9.791449457406997681e-02 2.130123376846313477e-01 6.301118433475494385e-02 9.946179389953613281e-02 -1.981936246156692505e-01 -1.399234384298324585e-01 -1.791169941425323486e-01 6.786070019006729126e-02 3.320494890213012695e-01 -5.142973363399505615e-02 -1.744708120822906494e-01 6.920395046472549438e-02 -3.486126661300659180e-01 8.792695403099060059e-02 -1.442472934722900391e-01 -3.903697729110717773e-01 -9.620539844036102295e-03 2.280838787555694580e-01 1.615180671215057373e-01 1.080411449074745178e-01 3.057079613208770752e-01 8.720801770687103271e-02
8.535606414079666138e-02 1.066949125379323959e-02 -9.611976146697998047e-02 -1.029871925711631775e-01 1.930713802576065063e-01 3.036519587039947510e-01 2.545267045497894287e-01 -1.174644455313682556e-01 -6.769640743732452393e-02 -6.674920767545700073e-02 2.416227906942367554e-01 -3.996584936976432800e-02 -1.104364264756441116e-02 7.977803051471710205e-02 -1.904160976409912109e-01 -1.364327669143676758e-01 -8.768569678068161011e-03 3.849429786205291748e-01 -1.113886311650276184e-01 1.633380651473999023e-01 -9.829246252775192261e-02 4.544308781623840332e-02 -7.872580736875534058e-02 3.339488208293914795e-01 -1.428514569997787476e-01 -1.901207268238067627e-01 8.548580855131149292e-02 2.166392505168914795e-01 -1.794692575931549072e-01 3.067462146282196045e-01 1.581255793571472168e-01 2.354290485382080078e-01
1.291852295398712158e-01 -1.241018548607826233e-01 -4.213429987430572510e-02 3.287492692470550537e-01 -1.294225752353668213e-01 -5.936077609658241272e-02 -9.666644781827926636e-02 -4.910594597458839417e-02 -1.456292867660522461e-01 -1.207000240683555603e-01 -8.928613737225532532e-03 8.380777388811111450e-02 1.530611217021942139e-01 2.905633747577667236e-01 1.360964328050613403e-01 1.636856496334075928e-01 1.704431623220443726e-01 2.203275561332702637e-01 -1.094111502170562744e-01 1.055237557739019394e-02 2.623059088364243507e-03 -1.501956135034561157e-01 -2.331606894731521606e-01 -3.192443028092384338e-02 -2.100446969270706177e-01 -7.741250842809677124e-02 1.578828785568475723e-03 3.301809132099151611e-01 -6.227066367864608765e-02 4.016162157058715820e-01 7.007122039794921875e-04 3.715452253818511963e-01
-2.589230239391326904e-02 -3.290778398513793945e-02 -8.649268001317977905e-02 -1.925046890974044800e-01 7.084420323371887207e-02 -1.208474487066268921e-01 9.102155268192291260e-02 8.680011332035064697e-02 -1.391116529703140259e-01 8.563932776451110840e-02 1.348662674427032471e-01 -1.622609943151473999e-01 1.810951977968215942e-01 5.060494318604469299e-02 -1.061370819807052612e-01 1.628726571798324585e-01 8.029307425022125244e-02 4.921883642673492432e-01 2.725857496261596680e-01 8.034875988960266113e-02 8.581261150538921356e-03 2.556133866310119629e-01 -7.545518875122070312e-02 6.284387316554784775e-03 -3.010378777980804443e-02 -1.219527944922447205e-01 -1.683720499277114868e-01 3.808076679706573486e-01 8.971057832241058350e-02 -1.046366915106773376e-01 2.388717830181121826e-01 3.288067579269409180e-01
8.588353544473648071e-02 2.351034581661224365e-01 -7.619756506755948067e-04 -2.567600905895233154e-01 -1.068304032087326050e-01 -1.711840927600860596e-01 1.863062977790832520e-01 1.629846543073654175e-01 6.001522019505500793e-02 1.988977789878845215e-01 -5.296779796481132507e-02 1.567380875349044800e-01 2.559263259172439575e-02 -1.154798045754432678e-01 1.543672233819961548e-01 -4.300762712955474854e-02 1.880323737859725952e-01 1.297289580106735229e-01 -6.110213696956634521e-02 -1.581367850303649902e-01 -3.006718158721923828e-01 -8.117063343524932861e-02 -8.653610013425350189e-03 -1.266225576400756836e-01 -3.823795616626739502e-01 -2.298086732625961304e-01 1.008518487215042114e-01 1.999981850385665894e-01 5.567443557083606720e-03 3.851671814918518066e-01 1.553006917238235474e-01 2.085736244916915894e-01
2.129084318876266479e-01 3.357883989810943604e-01 8.265446871519088745e-02 -1.111933290958404541e-01 4.647879302501678467e-02 -2.613150179386138916e-01 9.042014181613922119e-02 -1.728516519069671631e-01 -7.174028456211090088e-02 1.426336467266082764e-01 -4.916487261652946472e-02 4.237927496433258057e-01 3.264088630676269531e-01 -1.327136158943176270e-01 1.602871119976043701e-01 2.973145619034767151e-02 1.088904887437820435e-01 2.534132078289985657e-02 7.172804325819015503e-02 -1.131127327680587769e-01 -2.301133573055267334e-01 -1.356395632028579712e-01 1.190089732408523560e-01 1.076804921030998230e-01 -1.476773321628570557e-01 -1.669609732925891876e-02 5.634022876620292664e-02 7.917945086956024170e-02 -1.134714782238006592e-01 2.575194537639617920e-01 2.867037057876586914e-01 1.884460002183914185e-01
-3.438666835427284241e-02 5.520543083548545837e-02 -3.737291693687438965e-02 9.366744756698608398e-02 -6.016407161951065063e-02 8.982366882264614105e-03 1.246625743806362152e-02 8.028043806552886963e-02 -1.846579462289810181e-01 -3.423398733139038086e-02 4.337228238582611084e-01 -1.890566200017929077e-01 8.801206201314926147e-02 7.939201593399047852e-02 1.234126836061477661e-01 -1.247304454445838928e-01 2.394859045743942261e-01 3.995978236198425293e-01 -2.168682515621185303e-01 7.620231807231903076e-02 -2.101821154356002808e-01 -1.475214660167694092e-01 9.417159110307693481e-02 2.578831911087036133e-01 -1.867040097713470459e-01 -3.136617243289947510e-01 1.423408985137939453e-01 2.486099600791931152e-01 -1.112188324332237244e-01 1.365067958831787109e-01 -2.881821431219577789e-02 1.140484064817428589e-01
-1.616693288087844849e-01 -1.864485889673233032e-01 -4.719780758023262024e-02 6.924597918987274170e-02 -1.501370817422866821e-01 -1.019477993249893188e-01 -5.845583509653806686e-03 -3.276487290859222412e-01 -2.551859617233276367e-01 -8.957684040069580078e-02 3.176386952400207520e-01 -8.793957531452178955e-02 2.294188886880874634e-01 4.090926051139831543e-02 -2.621730417013168335e-02 -9.912545233964920044e-02 1.594337373971939087e-01 1.364522725343704224e-01 2.586125023663043976e-02 2.762666940689086914e-01 -8.339716494083404541e-02 -8.252037316560745239e-02 -3.181546181440353394e-02 1.749383509159088135e-01 -6.285808235406875610e-02 6.016938481479883194e-03 2.711993157863616943e-01 5.369189009070396423e-02 -2.422519922256469727e-01 4.770930111408233643e-01 -8.835858851671218872e-02 6.498044729232788086e-02
-1.386527270078659058e-01 2.392592728137969971e-01 2.251354604959487915e-02 2.445257902145385742e-01 1.235602796077728271e-01 1.093247085809707642e-01 1.166990399360656738e-01 3.050109930336475372e-02 -2.586064636707305908e-01 1.366619467735290527e-01 4.142947867512702942e-02 -6.302130222320556641e-02 1.719133853912353516e-01 -4.117114469408988953e-02 -5.941996350884437561e-03 1.370118558406829834e-01 2.180422097444534302e-01 7.304060459136962891e-02 1.160364747047424316e-01 -6.834387034177780151e-02 -4.650452733039855957e-01 -1.866270750761032104e-01 -9.253387153148651123e-02 -1.296169608831405640e-01 -3.211035430431365967e-01 -3.248472139239311218e-02 -3.105128742754459381e-02 4.088677093386650085e-02 5.563360080122947693e-02 1.154283508658409119e-01 4.576823115348815918e-01 9.413143852725625038e-04
-2.397612482309341431e-01 6.525913625955581665e-02 5.355152115225791931e-02 7.380526047199964523e-03 5.203972756862640381e-02 -6.640087813138961792e-02 -2.484227716922760010e-02 9.342199191451072693e-03 5.495358631014823914e-02 4.056344032287597656e-01 2.185922265052795410e-01 -6.006186082959175110e-02 -2.456788346171379089e-02 4.776815418154001236e-03 1.013230606913566589e-01 -3.698870241641998291e-01 6.323672831058502197e-02 2.635978460311889648e-01 2.908328175544738770e-01 -1.462679263204336166e-02 -2.291642576456069946e-01 7.605781406164169312e-02 1.218894049525260925e-01 2.328880578279495239e-01 1.689125411212444305e-02 4.142679646611213684e-02 -8.037762343883514404e-02 5.360949411988258362e-02 1.642965972423553467e-01 3.171675205230712891e-01 3.551041781902313232e-01 1.007704287767410278e-01
8.789385855197906494e-02 1.448089778423309326e-01 5.357462912797927856e-02 -9.159661829471588135e-02 4.768493771553039551e-02 -1.394475400447845459e-01 3.604190945625305176e-01 -3.716813027858734131e-02 -1.412962377071380615e-01 1.415653675794601440e-01 2.326993048191070557e-01 1.147749274969100952e-01 2.113175392150878906e-01 -1.715891361236572266e-01 -1.919007301330566406e-02 -8.461468666791915894e-02 1.971623599529266357e-01 1.541575938463211060e-01 5.286260321736335754e-02 3.450023382902145386e-02 -2.748533189296722412e-01 -3.243235051631927490e-01 4.993552714586257935e-02 -1.908803433179855347e-01 -2.157968282699584961e-01 -3.048734962940216064e-01 3.635466694831848145e-01 1.380049288272857666e-01 -6.169898435473442078e-02 1.905190497636795044e-01 2.323013544082641602e-02 2.087694965302944183e-02
-1.552833169698715210e-01 1.875718683004379272e-01 8.118746429681777954e-02 -6.385082378983497620e-03 -1.176884770393371582e-02 -1.770334132015705109e-02 -7.729382067918777466e-02 -1.938093751668930054e-01 -8.339764177799224854e-02 1.088290810585021973e-01 3.685720860958099365e-01 -4.987448453903198242e-02 1.274920254945755005e-01 -2.553633749485015869e-01 1.521522402763366699e-01 -2.441059201955795288e-01 -1.395818442106246948e-01 4.155676364898681641e-01 9.022147953510284424e-02 9.310536831617355347e-02 -1.926674693822860718e-02 -1.583623439073562622e-01 1.038911789655685425e-01 3.423184454441070557e-01 4.903177171945571899e-02 -1.123913973569869995e-01 1.058019995689392090e-01 7.014192640781402588e-02 -1.164656728506088257e-01 3.449676930904388428e-01 1.461289823055267334e-01 1.458249539136886597e-01
-2.953514158725738525e-01 1.799871772527694702e-01 1.183854863047599792e-01 1.039377786219120026e-02 -2.249957434833049774e-02 -2.388319373130798340e-01 6.058735027909278870e-02 -1.275094002485275269e-01 -2.237095534801483154e-01 -6.590781360864639282e-02 1.263095289468765259e-01 -1.200774312019348145e-01 2.196408361196517944e-01 6.573537737131118774e-02 1.257096379995346069e-01 -3.419807255268096924e-01 1.676442101597785950e-02 7.574401795864105225e-02 3.609819337725639343e-02 -1.257654428482055664e-01 -2.589413821697235107e-01 1.921281963586807251e-01 1.008353531360626221e-01 3.443289697170257568e-01 -5.639188736677169800e-02 1.370177119970321655e-01 1.350507605820894241e-02 2.188670635223388672e-01 2.290595322847366333e-02 2.551527023315429688e-01 3.254386186599731445e-01 1.458900421857833862e-01
-1.732465624809265137e-01 1.288785189390182495e-01 9.886037558317184448e-03 2.424485832452774048e-01 1.304773688316345215e-01 -3.819850459694862366e-02 4.450787324458360672e-03 -3.129199147224426270e-02 -1.460359692573547363e-01 1.513939499855041504e-01 -1.271426081657409668e-01 5.202873144298791885e-03 7.508991658687591553e-02 7.352510839700698853e-02 1.116399988532066345e-01 3.131569921970367432e-01 1.154859885573387146e-01 2.951267659664154053e-01 1.870008409023284912e-01 3.642165660858154297e-02 -9.204285591840744019e-02 -9.369352832436561584e-03 -1.917884647846221924e-01 2.456196993589401245e-01 -1.703101545572280884e-01 2.034630067646503448e-02 3.336544036865234375e-01 -6.228518858551979065e-02 3.508830815553665161e-02 3.290357291698455811e-01 1.802078634500503540e-02 4.428898096084594727e-01
1.301699429750442505e-01 1.684890245087444782e-03 -1.655184924602508545e-01 1.188331171870231628e-01 2.821123600006103516e-01 5.305781587958335876e-02 4.707710072398185730e-02 7.455779612064361572e-02 -1.190279871225357056e-01 -3.606781130656599998e-03 3.162845671176910400e-01 9.791581332683563232e-02 1.487260311841964722e-01 1.513614207506179810e-01 -1.912063807249069214e-01 -2.228205502033233643e-01 -2.259878367185592651e-01 3.417210578918457031e-01 -7.522433996200561523e-02 -2.174377888441085815e-01 -1.825654208660125732e-01 -7.118821144104003906e-02 -1.137902438640594482e-01 2.375173717737197876e-01 -1.110051199793815613e-01 -1.463476568460464478e-02 2.822510600090026855e-01 1.693907678127288818e-01 3.775035962462425232e-02 2.604775726795196533e-01 2.677012979984283447e-01 7.706981152296066284e-02
9.333409368991851807e-02 1.967090964317321777e-01 -7.909221947193145752e-02 4.453347995877265930e-02 -6.913573294878005981e-02 -9.779663383960723877e-02 -1.103907227516174316e-01 -1.696233451366424561e-01 -1.884143501520156860e-01 -3.862163424491882324e-02 -1.640548110008239746e-01 5.036271214485168457e-01 5.250498652458190918e-02 2.990681231021881104e-01 1.762985717505216599e-03 -5.551572516560554504e-02 -3.426394239068031311e-02 8.408167213201522827e-02 1.113542914390563965e-01 1.491506993770599365e-01 -6.752902269363403320e-02 -1.585955172777175903e-01 2.391953393816947937e-02 2.581796646118164062e-01 -3.017744123935699463e-01 -1.728933304548263550e-01 1.650051325559616089e-01 -6.697263568639755249e-02 -7.999167591333389282e-02 2.000949829816818237e-01 2.768388092517852783e-01 2.462611198425292969e-01
2.911698818206787109e-01 2.716956436634063721e-01 1.238918229937553406e-01 -1.695039719343185425e-01 6.253255158662796021e-02 -8.367052674293518066e-02 1.232052817940711975e-01 -2.275635302066802979e-01 -1.985533833503723145e-01 1.468586027622222900e-01 1.010199114680290222e-01 1.595419496297836304e-01 4.506971314549446106e-02 -5.007576942443847656e-02 1.708457320928573608e-01 1.026871129870414734e-01 8.590244501829147339e-02 -7.365148048847913742e-03 2.319792956113815308e-01 -3.610375523567199707e-02 -3.081080317497253418e-01 -9.843026101589202881e-02 6.712595373392105103e-02 -1.092329174280166626e-01 -1.786133199930191040e-01 -9.374252706766128540e-02 8.933503925800323486e-02 1.226620897650718689e-01 4.128839448094367981e-02 2.652641832828521729e-01 4.969889819622039795e-01 1.101389676332473755e-01
7.198637723922729492e-02 -3.772340714931488037e-01 1.478697210550308228e-01 2.551228404045104980e-01 6.433834135532379150e-02 3.126177936792373657e-02 -9.993171691894531250e-02 -1.777845621109008789e-01 -3.505918383598327637e-01 7.843238115310668945e-02 -1.174338012933731079e-01 5.152585729956626892e-02 2.159034162759780884e-01 1.474413722753524780e-01 1.948041319847106934e-01 4.353941977024078369e-02 5.163504555821418762e-02 2.033241838216781616e-01 1.701711416244506836e-01 1.691684573888778687e-01 -2.325111776590347290e-01 -5.331374704837799072e-02 -4.457843303680419922e-02 6.968138366937637329e-02 -1.983450651168823242e-01 -1.034951768815517426e-02 7.812152057886123657e-02 3.063753843307495117e-01 -9.477311372756958008e-02 1.810286343097686768e-01 5.912927165627479553e-02 3.393279910087585449e-01
-3.773285076022148132e-02 8.703788369894027710e-02 2.322544753551483154e-01 4.166103899478912354e-02 -2.297115512192249298e-02 -1.456233561038970947e-01 -9.225452691316604614e-02 4.873027279973030090e-02 3.020815365016460419e-02 2.737199962139129639e-01 4.906434714794158936e-01 7.054622471332550049e-02 3.254088759422302246e-02 2.235459238290786743e-01 1.614183634519577026e-01 -2.675731778144836426e-01 8.929821103811264038e-02 9.621293097734451294e-02 8.254148811101913452e-02 2.013028711080551147e-01 -1.271878778934478760e-01 2.698865830898284912e-01 4.981870576739311218e-02 2.807820588350296021e-02 -2.245208919048309326e-01 -2.867474853992462158e-01 3.049229085445404053e-02 1.002416238188743591e-01 -4.922760650515556335e-02 1.813104748725891113e-01 1.196850612759590149e-01 2.870391011238098145e-01
5.958256870508193970e-02 -1.815659105777740479e-01 1.580380946397781372e-01 6.206363812088966370e-02 -1.639578044414520264e-01 1.062877550721168518e-01 3.946520015597343445e-02 -3.802710473537445068e-01 -2.594376206398010254e-01 3.977972641587257385e-02 7.696095108985900879e-02 1.830632239580154419e-01 -3.273468092083930969e-02 7.409194484353065491e-03 -1.414242237806320190e-01 -6.401313096284866333e-02 -1.959655135869979858e-01 2.794751524925231934e-01 -1.583008840680122375e-02 -8.011276274919509888e-02 -1.177306398749351501e-01 -4.618880525231361389e-02 -4.031271934509277344e-01 -1.018528118729591370e-01 -1.947667747735977173e-01 -1.228434592485427856e-01 -3.560014814138412476e-02 3.393135666847229004e-01 8.620693534612655640e-02 3.155329525470733643e-01 -3.173219785094261169e-02 1.651679575443267822e-01
-5.342934280633926392e-02 -4.352278262376785278e-02 2.214591484516859055e-03 6.108923628926277161e-02 -2.157150804996490479e-01 -1.524665486067533493e-02 6.649912893772125244e-02 -4.246641695499420166e-01 -8.099088817834854126e-02 4.402269423007965088e-01 9.736505150794982910e-02 4.097312688827514648e-02 3.369278460741043091e-02 -2.565695717930793762e-02 3.257386758923530579e-02 -1.798088848590850830e-01 1.450076699256896973e-01 1.466338038444519043e-01 3.218568563461303711e-01 -1.757127791643142700e-01 -7.057624310255050659e-02 -2.425494045019149780e-01 -3.906252235174179077e-02 2.538629472255706787e-01 -2.126932442188262939e-01 -1.278485804796218872e-01 2.288532555103302002e-01 -1.858799532055854797e-02 -1.203992739319801331e-01 2.504808008670806885e-01 1.151818196376552805e-05 -1.223301887512207031e-01
-3.488763421773910522e-02 1.526828259229660034e-01 -2.679703235626220703e-01 7.111306488513946533e-02 1.390844136476516724e-01 -2.057088166475296021e-02 2.354577481746673584e-01 -7.983770221471786499e-02 -1.917907595634460449e-01 -1.440882831811904907e-01 2.317070662975311279e-01 -1.443586796522140503e-01 -1.657422035932540894e-01 9.418108314275741577e-02 -1.732855103909969330e-02 -1.104537248611450195e-01 -1.015795841813087463e-01 2.630053162574768066e-01 1.394751816987991333e-01 -1.446823179721832275e-01 -2.124174386262893677e-01 -5.830058455467224121e-02 -2.437691688537597656e-01 6.745678931474685669e-02 -8.752557635307312012e-02 -4.221481829881668091e-02 4.056009650230407715e-02 4.146323204040527344e-01 -1.130659803748130798e-01 1.390743702650070190e-01 1.629546582698822021e-01 4.025564491748809814e-01
-2.274722754955291748e-01 1.901535540819168091e-01 -2.800582349300384521e-02 2.418490797281265259e-01 -2.324208617210388184e-01 -6.744009256362915039e-02 -1.423322409391403198e-01 -3.101094439625740051e-02 -1.204280555248260498e-02 1.318977475166320801e-01 1.761657893657684326e-01 -5.157917365431785583e-02 2.514728344976902008e-02 5.845247954130172729e-02 6.807006150484085083e-02 -2.284641861915588379e-01 -1.632747501134872437e-01 2.487209290266036987e-01 7.711274921894073486e-02 -2.762836515903472900e-01 -1.998539865016937256e-01 -5.372317880392074585e-02 -1.509692869149148464e-03 -5.188273638486862183e-02 1.064477674663066864e-02 1.301630120724439621e-02 2.022244930267333984e-01 1.836491674184799194e-01 -2.460153847932815552e-01 4.888706803321838379e-01 2.512331306934356689e-01 8.400686830282211304e-02
-1.509641706943511963e-01 -1.971018314361572266e-01 -1.873937621712684631e-02 -8.794617652893066406e-02 -2.374327927827835083e-01 -6.595403701066970825e-02 -2.575933039188385010e-01 -3.023856580257415771e-01 -3.333598673343658447e-01 -2.325282543897628784e-01 3.599951565265655518e-01 6.337673962116241455e-02 2.100095748901367188e-01 2.121906578540802002e-01 -1.543577164411544800e-01 -1.115525588393211365e-01 1.248667910695075989e-01 1.012672707438468933e-01 5.309331696480512619e-03 3.246068581938743591e-02 -9.250999987125396729e-02 -2.122735083103179932e-01 -6.243813410401344299e-02 6.965023279190063477e-02 -1.621416509151458740e-01 -1.250635832548141479e-01 -5.220190808176994324e-02 1.253821849822998047e-01 -1.210842728614807129e-01 3.277916908264160156e-01 1.219044104218482971e-01 3.010691516101360321e-02
-1.983546018600463867e-01 6.262757629156112671e-02 3.085879087448120117e-01 -3.842201828956604004e-02 6.705676764249801636e-02 -9.454766660928726196e-02 3.520727902650833130e-02 -4.571348801255226135e-02 -2.799059264361858368e-02 5.741097778081893921e-02 2.284572273492813110e-01 -1.361289620399475098e-01 2.784588038921356201e-01 -6.601397693157196045e-02 -4.756557941436767578e-02 -4.170888960361480713e-01 1.248018164187669754e-02 2.746022045612335205e-01 -6.768114864826202393e-02 4.164667427539825439e-02 -6.651093065738677979e-02 -2.750854380428791046e-02 -8.750821650028228760e-02 4.470142424106597900e-01 -9.648393094539642334e-02 -1.639210134744644165e-01 -3.849020600318908691e-02 1.951989978551864624e-01 7.198883593082427979e-02 2.225817441940307617e-01 2.229923903942108154e-01 1.886481940746307373e-01
1.599737703800201416e-01 -1.836837828159332275e-01 -2.002032250165939331e-01 -7.204002887010574341e-02 1.102169603109359741e-01 -3.328371047973632812e-02 1.232850477099418640e-01 -3.867404907941818237e-02 -1.208066707476973534e-03 -8.184262365102767944e-02 2.461432665586471558e-01 1.133397817611694336e-01 -4.263980314135551453e-02 3.512123972177505493e-02 -7.443284988403320312e-02 -1.646748632192611694e-01 -9.939333051443099976e-02 1.043062284588813782e-01 -2.644260227680206299e-02 -1.303841173648834229e-01 8.428575098514556885e-02 8.694095164537429810e-02 -2.618603780865669250e-02 3.794317245483398438e-01 -1.667512655258178711e-01 -2.367838025093078613e-01 8.184130489826202393e-02 2.163797616958618164e-01 1.786452382802963257e-01 3.153795301914215088e-01 2.912827730178833008e-01 4.452142119407653809e-01
2.048163712024688721e-01 1.126273125410079956e-01 2.079000174999237061e-01 -6.283742934465408325e-02 2.023642137646675110e-02 -1.478919684886932373e-01 -1.511431634426116943e-01 -8.652362972497940063e-02 -3.013047277927398682e-01 -4.626458510756492615e-02 2.706862092018127441e-01 1.466313898563385010e-01 1.127423718571662903e-01 -2.393379248678684235e-02 -2.941711544990539551e-01 -3.457388579845428467e-01 5.392545089125633240e-02 7.799538224935531616e-02 2.465454787015914917e-01 5.562750250101089478e-02 -2.178354114294052124e-01 1.190631184726953506e-02 -1.825058483518660069e-03 1.551740318536758423e-01 -2.902664244174957275e-02 -2.139247208833694458e-01 2.804648578166961670e-01 -1.993025839328765869e-01 -2.540550753474235535e-02 1.627593040466308594e-01 3.159067630767822266e-01 4.540691524744033813e-02
3.043607473373413086e-01 2.126149684190750122e-01 1.330056786537170410e-01 2.595106065273284912e-01 -7.282488793134689331e-02 -1.430209376849234104e-03 5.967774614691734314e-02 -2.480476051568984985e-01 -1.026124507188796997e-01 5.326370149850845337e-02 -3.318320214748382568e-02 8.144237846136093140e-02 3.104873895645141602e-01 -2.114648222923278809e-01 -1.387687027454376221e-02 2.607199251651763916e-01 9.503567963838577271e-02 3.977055251598358154e-01 -8.841846138238906860e-02 4.282519593834877014e-02 -1.032346487045288086e-01 1.382797807455062866e-01 7.319362461566925049e-02 -8.142694085836410522e-02 -1.664563715457916260e-01 -6.472229026257991791e-03 5.402164906263351440e-02 3.472286760807037354e-01 -1.329804658889770508e-01 3.760779276490211487e-02 1.313207298517227173e-01 2.648445665836334229e-01
-1.331447158008813858e-02 5.339482054114341736e-02 6.353578716516494751e-02 -8.079758286476135254e-02 -1.052460074424743652e-01 -3.236819207668304443e-01 2.357082366943359375e-01 3.253846243023872375e-02 1.269047558307647705e-01 9.557323902845382690e-02 -1.714463979005813599e-01 -4.915249720215797424e-02 4.987317696213722229e-02 1.976947300136089325e-02 -7.333062589168548584e-02 9.381194412708282471e-02 5.963724479079246521e-02 1.075612604618072510e-01 1.958241164684295654e-01 2.075445652008056641e-01 -5.119540914893150330e-02 -9.675703197717666626e-02 1.664716377854347229e-02 -9.831922501325607300e-02 -1.121405884623527527e-01 -3.976092040538787842e-01 1.591241359710693359e-01 1.181183382868766785e-01 3.020267933607101440e-02 2.229353934526443481e-01 2.264120876789093018e-01 5.563697814941406250e-01
-2.949388325214385986e-01 -2.652924880385398865e-02 -2.298239469528198242e-01 2.030387669801712036e-01 -3.976080119609832764e-01 -1.991171091794967651e-01 -9.438717365264892578e-02 1.196968369185924530e-02 -1.195697411894798279e-01 5.269422009587287903e-02 2.437302023172378540e-01 2.060501277446746826e-01 -2.288295701146125793e-02 -2.444766834378242493e-02 -1.484998464584350586e-01 2.293202467262744904e-02 3.240998089313507080e-02 8.784753829240798950e-02 -1.076847910881042480e-01 -2.452274784445762634e-03 -4.169129766523838043e-03 -7.306905090808868408e-02 -2.547071576118469238e-01 -1.356454938650131226e-01 -1.444957554340362549e-01 -1.638537198305130005e-01 -2.409557551145553589e-01 9.038378298282623291e-02 1.140823680907487869e-02 2.940807640552520752e-01 3.965447247028350830e-01 4.492797330021858215e-02
-8.667632192373275757e-02 -2.116683870553970337e-01 -1.974042057991027832e-01 2.994279563426971436e-02 -1.287226229906082153e-01 -1.752224713563919067e-01 1.229109615087509155e-02 -2.446338981389999390e-01 -8.834445476531982422e-02 -7.347744703292846680e-02 3.288436830043792725e-01 -6.892367452383041382e-02 2.640008032321929932e-01 2.013507485389709473e-01 -2.462352961301803589e-01 -1.904422342777252197e-01 1.289773434400558472e-01 1.379375904798507690e-01 1.315516233444213867e-01 1.283143460750579834e-01 1.548203974962234497e-01 -1.065619215369224548e-01 6.628283858299255371e-02 1.870139390230178833e-01 -1.314997673034667969e-01 -8.417790383100509644e-02 1.951593458652496338e-01 5.998599901795387268e-02 -3.067705035209655762e-01 3.444395363330841064e-01 1.491397321224212646e-01 1.487978845834732056e-01
-1.368333995342254639e-01 2.974179014563560486e-02 -8.723672479391098022e-03 -2.561371214687824249e-02 -1.089574024081230164e-01 -1.778769642114639282e-01 -8.174007758498191833e-03 -1.748151779174804688e-01 -1.298562288284301758e-01 4.141315817832946777e-02 1.815283894538879395e-01 -7.718994468450546265e-02 -1.617542058229446411e-01 2.112337648868560791e-01 -1.573375016450881958e-01 1.064951345324516296e-01 4.226287081837654114e-02 2.403126806020736694e-01 -6.332087516784667969e-02 -8.720444142818450928e-02 -3.364426791667938232e-01 2.121237814426422119e-01 -1.812317073345184326e-01 5.186455324292182922e-02 -1.821395754814147949e-01 -2.651604413986206055e-01 4.335773885250091553e-01 1.874083131551742554e-01 -5.952316895127296448e-02 3.813429474830627441e-01 2.196793910115957260e-03 2.664550207555294037e-02
-3.849432989954948425e-02 7.560835778713226318e-02 -2.094784379005432129e-01 9.620766341686248779e-02 -1.569720953702926636e-01 -6.939625740051269531e-02 2.579857781529426575e-02 -5.743662640452384949e-02 -2.313235104084014893e-01 -6.352382898330688477e-02 -3.292288631200790405e-02 7.893702387809753418e-02 4.547479003667831421e-02 5.980625376105308533e-02 -1.311181932687759399e-01 -7.859686017036437988e-02 1.719810962677001953e-01 3.569891452789306641e-01 -8.962930738925933838e-02 1.376946121454238892e-01 -1.041978504508733749e-02 -1.572147309780120850e-01 4.142836481332778931e-02 -9.993207454681396484e-02 -3.271305859088897705e-01 -4.622143208980560303e-01 1.391358524560928345e-01 -1.557306293398141861e-02 -1.625071093440055847e-02 1.303205192089080811e-01 2.311369329690933228e-01 4.253226816654205322e-01
-2.479972392320632935e-01 -2.024156004190444946e-01 2.054972946643829346e-02 -5.550803989171981812e-02 -1.107650920748710632e-01 3.502107784152030945e-02 5.567716434597969055e-03 -3.507868349552154541e-01 7.516940683126449585e-02 -1.382797360420227051e-01 1.781886629760265350e-02 3.024059832096099854e-01 3.212265297770500183e-02 8.860112726688385010e-02 -3.411052525043487549e-01 3.418593108654022217e-02 2.405689805746078491e-01 3.502187728881835938e-01 1.055661961436271667e-01 -1.022643819451332092e-01 4.054775461554527283e-02 1.172400265932083130e-01 -9.135111421346664429e-02 1.542298793792724609e-01 -1.218944117426872253e-01 -5.148882418870925903e-02 1.520536839962005615e-01 1.725591272115707397e-01 -1.446174234151840210e-01 1.605851799249649048e-01 3.750393390655517578e-01 8.419714868068695068e-02
-3.916647732257843018e-01 3.720871806144714355e-01 -8.310708403587341309e-02 3.138215243816375732e-01 -1.453127562999725342e-01 -6.484349817037582397e-02 -2.885764651000499725e-02 -1.257148981094360352e-01 -5.797450244426727295e-02 7.316362112760543823e-02 2.095735520124435425e-01 6.293226033449172974e-02 2.460692971944808960e-01 -2.669725753366947174e-02 -3.249758481979370117e-02 -3.009801208972930908e-01 -1.330031156539916992e-01 3.195053040981292725e-01 6.153066456317901611e-02 -2.534629106521606445e-01 -2.209542542695999146e-01 4.062516614794731140e-02 -3.150423616170883179e-02 -8.322065696120262146e-03 -1.793965883553028107e-02 -1.681026518344879150e-01 5.455896630883216858e-02 1.430266499519348145e-01 5.418716743588447571e-02 1.856027245521545410e-01 1.099543571472167969e-01 1.023432537913322449e-01
-3.679284453392028809e-02 -2.007865905761718750e-01 1.212046146392822266e-01 8.379420638084411621e-02 6.627910584211349487e-02 -5.367334932088851929e-02 4.153315443545579910e-03 -2.180990278720855713e-01 -4.654416814446449280e-02 1.171736717224121094e-01 3.008757531642913818e-01 4.180346056818962097e-02 -1.449636369943618774e-01 -1.904878467321395874e-01 -4.416599497199058533e-02 -3.039836585521697998e-01 1.756437718868255615e-01 2.731831371784210205e-01 2.370863109827041626e-01 1.694296896457672119e-01 4.159789532423019409e-02 6.405728310346603394e-02 -1.237143352627754211e-01 2.004235237836837769e-01 -6.612347811460494995e-02 -1.823307573795318604e-01 2.050447016954421997e-01 1.791064441204071045e-01 -3.289525806903839111e-01 1.857778877019882202e-01 3.376842141151428223e-01 4.167202115058898926e-02
3.219551742076873779e-01 -4.813492670655250549e-02 2.071214914321899414e-01 -6.867347657680511475e-02 2.357942909002304077e-01 -1.908277273178100586e-01 -1.211686804890632629e-01 1.902811378240585327e-01 -8.319510519504547119e-02 -1.466685384511947632e-01 2.322493642568588257e-01 -1.393406242132186890e-01 -4.956844821572303772e-02 -1.610912010073661804e-02 1.057819053530693054e-01 9.252372197806835175e-03 1.186852604150772095e-01 2.926520705223083496e-01 -3.972165752202272415e-03 8.070500195026397705e-02 -1.392254680395126343e-01 -9.397245198488235474e-02 -1.825169175863265991e-01 -3.704137727618217468e-02 -4.947464913129806519e-02 -1.381983608007431030e-01 8.773315697908401489e-02 2.721621990203857422e-01 -9.133528918027877808e-02 3.516326248645782471e-01 2.187910974025726318e-01 3.679625093936920166e-01
-2.407606840133666992e-01 1.962443999946117401e-02 7.124970108270645142e-02 5.400034785270690918e-02 -5.975389108061790466e-02 4.204040765762329102e-02 1.402714699506759644e-01 -7.883925735950469971e-02 7.811567932367324829e-02 -1.286890953779220581e-01 2.099687010049819946e-01 -2.682627737522125244e-01 -3.537238016724586487e-02 -1.974644325673580170e-02 1.869347244501113892e-01 -8.838210999965667725e-02 2.371800094842910767e-01 1.247321739792823792e-01 6.527380645275115967e-02 6.725809723138809204e-02 1.392275542020797729e-01 3.102796711027622223e-02 1.093643903732299805e-01 1.591012924909591675e-01 -2.509971857070922852e-01 -2.587034702301025391e-01 1.979206949472427368e-01 4.753021299839019775e-01 2.385625056922435760e-02 2.901697754859924316e-01 1.604311168193817139e-01 2.749181985855102539e-01
-1.518720686435699463e-01 9.717770665884017944e-02 9.068381786346435547e-02 1.262281090021133423e-01 -1.759844124317169189e-01 -6.124007329344749451e-02 -1.529755145311355591e-01 -1.385289579629898071e-01 -1.146032959222793579e-01 6.998039036989212036e-02 1.619903296232223511e-01 -1.783853471279144287e-01 1.655794829130172729e-01 -5.484917014837265015e-02 -6.721419841051101685e-02 -2.916581928730010986e-01 -4.524719715118408203e-02 4.124455153942108154e-01 -4.545901715755462646e-02 -1.564814597368240356e-01 -3.496629595756530762e-01 1.313515305519104004e-01 -3.954309970140457153e-02 -8.491285145282745361e-02 1.552709788084030151e-01 -4.551950842142105103e-02 2.179746329784393311e-01 2.518445253372192383e-01 -8.888772130012512207e-02 3.725182414054870605e-01 1.967408508062362671e-01 2.050503715872764587e-02
1.619216203689575195e-01 1.742162108421325684e-01 -1.060744654387235641e-02 1.730718165636062622e-01 1.430113911628723145e-01 -2.836563885211944580e-01 1.018194407224655151e-01 -1.049511879682540894e-01 -2.425295263528823853e-01 1.143071576952934265e-01 1.552015393972396851e-01 -5.202833935618400574e-02 2.771166563034057617e-01 -5.824658274650573730e-02 -1.485856920480728149e-01 -5.481471889652311802e-04 -2.251937799155712128e-02 3.800200521945953369e-01 -3.182071819901466370e-02 -5.687393620610237122e-02 8.788113296031951904e-02 8.522191643714904785e-02 1.132238209247589111e-01 -6.557924300432205200e-02 -4.229691028594970703e-01 -9.543462097644805908e-02 2.599312067031860352e-01 1.863989979028701782e-01 9.099204093217849731e-02 -7.332108914852142334e-02 1.564527451992034912e-01 2.835401296615600586e-01
2.169975191354751587e-01 -5.577686242759227753e-03 -2.795157730579376221e-01 1.798147559165954590e-01 -1.181887090206146240e-01 -2.157987952232360840e-01 2.082420438528060913e-01 -1.167230773717164993e-02 -1.669639647006988525e-01 -2.423649653792381287e-03 3.642011582851409912e-01 -6.979391723871231079e-02 8.567146956920623779e-02 -2.213315293192863464e-02 -7.238783687353134155e-02 -2.653437256813049316e-01 -3.913886100053787231e-02 2.683491706848144531e-01 1.550361514091491699e-01 -8.081222325563430786e-02 -1.412011533975601196e-01 -1.577034243382513523e-03 -1.199311986565589905e-01 -4.563013836741447449e-02 -3.897588253021240234e-01 1.683155596256256104e-01 2.842134237289428711e-01 1.048603430390357971e-01 -6.877796351909637451e-02 1.170371938496828079e-02 8.569730818271636963e-02 2.544884383678436279e-01
9.813628345727920532e-02 -1.585842370986938477e-01 -1.937192119657993317e-02 -2.015957385301589966e-01 -1.547466367483139038e-01 -1.254499703645706177e-01 -5.429681017994880676e-02 2.431112974882125854e-01 -5.666558817028999329e-02 -1.544192582368850708e-01 2.441630512475967407e-01 1.761084496974945068e-01 2.000359594821929932e-01 -2.482353299856185913e-01 8.769311010837554932e-02 3.031781613826751709e-01 2.691214904189109802e-03 2.543897330760955811e-01 2.664721608161926270e-01 -5.654931440949440002e-02 -3.085572272539138794e-02 -6.451297551393508911e-02 -2.528668753802776337e-02 1.752697527408599854e-01 -2.780416905879974365e-01 1.517486874945461750e-03 1.180345565080642700e-01 2.809059619903564453e-01 -5.185664072632789612e-02 2.719784080982208252e-01 2.813811898231506348e-01 4.641540721058845520e-02
1.229119393974542618e-02 6.969406455755233765e-02 6.368699669837951660e-02 -1.093495041131973267e-01 1.087446871679276228e-04 -9.270104020833969116e-02 -5.108647793531417847e-02 -2.185484468936920166e-01 3.389993309974670410e-01 1.474889814853668213e-01 2.888008654117584229e-01 -1.854017563164234161e-02 2.826941013336181641e-01 -2.196292132139205933e-01 -1.398933529853820801e-01 1.156918928027153015e-01 1.239113211631774902e-01 2.660696506500244141e-01 2.412611693143844604e-01 -2.708492279052734375e-01 4.322982206940650940e-02 -5.565677955746650696e-02 6.527844071388244629e-02 2.845567762851715088e-01 -4.993288964033126831e-02 -2.765223979949951172e-01 -4.026246815919876099e-02 5.703292787075042725e-02 1.269700005650520325e-02 3.584060966968536377e-01 1.312221139669418335e-01 2.999708987772464752e-02
1.466891169548034668e-01 2.756942212581634521e-01 1.802426725625991821e-01 -3.496656194329261780e-02 -8.620344102382659912e-02 -2.194822579622268677e-01 3.201921582221984863e-01 1.193028688430786133e-02 -7.839979976415634155e-02 7.361611723899841309e-02 -1.046408787369728088e-01 2.608906030654907227e-01 3.039982616901397705e-01 -7.269745320081710815e-02 2.073234766721725464e-01 -4.241069406270980835e-02 2.813616991043090820e-01 -1.093603074550628662e-01 5.401346459984779358e-02 -6.567207723855972290e-02 -2.132681012153625488e-01 4.790178500115871429e-03 8.932937681674957275e-02 3.905352205038070679e-02 -1.396796703338623047e-01 -1.478380244225263596e-02 1.135212182998657227e-01 1.906910724937915802e-02 -3.525300323963165283e-02 4.061217606067657471e-01 2.691466808319091797e-01 2.290685176849365234e-01
-1.013026535511016846e-01 3.293748199939727783e-01 4.423737898468971252e-02 1.236995756626129150e-01 7.246321439743041992e-02 2.019894681870937347e-02 2.530616819858551025e-01 -9.324711561203002930e-02 -1.349922567605972290e-01 2.526048943400382996e-02 3.408825099468231201e-01 9.306701272726058960e-02 2.497431784868240356e-01 -1.576830297708511353e-01 -7.874809205532073975e-02 5.973312258720397949e-02 1.436793506145477295e-01 1.343320757150650024e-01 9.718385338783264160e-02 7.723428308963775635e-02 -1.085462272167205811e-01 -5.254963785409927368e-02 -9.941750206053256989e-03 -3.038619458675384521e-01 -2.611552178859710693e-01 -2.039660811424255371e-01 3.356749117374420166e-01 -1.520437300205230713e-01 1.406356692314147949e-01 2.714081406593322754e-01 1.664044559001922607e-01 1.306345611810684204e-01
-2.094687670469284058e-01 1.698928028345108032e-01 -4.060632735490798950e-02 -5.639794468879699707e-02 9.421704337000846863e-03 -1.116506680846214294e-01 -3.999409824609756470e-02 -2.862316966056823730e-01 -2.343768626451492310e-01 8.457893133163452148e-02 6.893069297075271606e-02 3.594508171081542969e-01 1.423851251602172852e-01 1.318434178829193115e-01 2.290127612650394440e-02 -6.531254947185516357e-02 4.901408031582832336e-02 3.125801682472229004e-01 -1.063792258501052856e-01 -3.768180608749389648e-01 2.151653021574020386e-01 1.383276283740997314e-01 -1.159035116434097290e-01 4.143950715661048889e-02 -3.580656647682189941e-01 -5.521941464394330978e-03 -7.702331990003585815e-02 2.370683252811431885e-01 1.388742327690124512e-01 1.852757781744003296e-01 2.183547988533973694e-02 9.692379087209701538e-02
1.233171299099922180e-01 6.014619767665863037e-02 -1.421216428279876709e-01 1.886872947216033936e-01 7.730956654995679855e-03 -1.120795011520385742e-01 3.128342702984809875e-02 2.534399507567286491e-03 -5.566864088177680969e-02 -1.407414972782135010e-01 1.335142999887466431e-01 -1.580215841531753540e-01 8.140022307634353638e-02 1.131057292222976685e-01 -9.997078031301498413e-02 1.593491733074188232e-01 2.160555124282836914e-01 2.703316509723663330e-01 1.831130683422088623e-01 3.173606097698211670e-02 4.970093816518783569e-02 -8.395595359615981579e-04 -3.818933665752410889e-01 -3.347937390208244324e-02 -2.134077399969100952e-01 -2.881345339119434357e-02 2.092428356409072876e-01 6.896115094423294067e-02 1.489071846008300781e-01 2.174135297536849976e-01 2.490268945693969727e-01 5.110374093055725098e-01
1.222197432070970535e-02 -2.472002245485782623e-02 -1.059580370783805847e-01 7.584625482559204102e-02 -2.173812538385391235e-01 1.245424002408981323e-01 -6.066264212131500244e-02 -2.500458359718322754e-01 -1.284551620483398438e-01 -1.679012328386306763e-01 4.638186469674110413e-02 -3.949111327528953552e-02 1.022274419665336609e-01 2.228193879127502441e-01 1.366821378469467163e-01 -4.350285232067108154e-02 8.793315291404724121e-02 4.581702053546905518e-01 1.975072473287582397e-01 -5.777874588966369629e-02 -1.051197201013565063e-01 -1.077854335308074951e-01 1.036011353135108948e-01 -1.029007881879806519e-01 -3.119492530822753906e-01 -3.034273684024810791e-01 1.131871342658996582e-02 -1.375366747379302979e-01 1.731511354446411133e-01 2.369122803211212158e-01 2.592680454254150391e-01 2.418114542961120605e-01
1.634658314287662506e-02 2.673271894454956055e-01 -1.962891519069671631e-01 1.072669997811317444e-01 1.165043488144874573e-01 1.329229325056076050e-01 1.920675933361053467e-01 -5.651133134961128235e-02 -1.140693351626396179e-01 1.039671227335929871e-01 2.527592778205871582e-01 -1.541565507650375366e-01 3.485470712184906006e-01 -2.131423354148864746e-02 2.152750194072723389e-01 6.661024689674377441e-02 2.041686326265335083e-01 3.294559717178344727e-01 1.957533657550811768e-01 5.303804576396942139e-02 6.708372966386377811e-04 -5.638862401247024536e-02 -2.607308141887187958e-02 -2.416499555110931396e-01 -9.510588832199573517e-03 -2.862279117107391357e-01 3.123638331890106201e-01 1.507212668657302856e-01 -1.227627415210008621e-02 4.666125774383544922e-02 1.942913979291915894e-01 1.634650081396102905e-01
-8.220701664686203003e-02 2.230167239904403687e-01 -1.205795258283615112e-01 2.655833959579467773e-01 1.214444562792778015e-01 -2.765966951847076416e-01 1.303083151578903198e-01 1.118712797760963440e-01 -1.300778985023498535e-01 1.186871249228715897e-02 9.699288010597229004e-02 -3.734790161252021790e-02 -4.717051517218351364e-03 -5.258547514677047729e-02 -7.117871195077896118e-02 8.820255100727081299e-02 2.550035119056701660e-01 1.670016944408416748e-01 3.093408234417438507e-02 -2.180889993906021118e-01 -1.423400826752185822e-02 8.990568667650222778e-02 2.577989697456359863e-01 3.057478368282318115e-01 -1.641318351030349731e-01 -3.371713161468505859e-01 -1.018897891044616699e-01 2.480119317770004272e-01 2.567386925220489502e-01 5.609531700611114502e-02 1.278827637434005737e-01 2.942620515823364258e-01
-2.630487084388732910e-02 3.080488145351409912e-01 9.757024794816970825e-02 9.168639779090881348e-02 -3.568963706493377686e-02 -3.120464980602264404e-01 2.321000993251800537e-01 -1.189955472946166992e-01 -2.283632457256317139e-01 7.995220273733139038e-02 -1.084256842732429504e-01 6.876749452203512192e-03 1.964570432901382446e-01 -2.275467664003372192e-01 -1.417603809386491776e-03 1.405932381749153137e-02 3.615830093622207642e-02 3.952101469039916992e-01 5.028421804308891296e-02 -8.911721408367156982e-02 3.247504308819770813e-02 -1.475741621106863022e-02 -2.263933122158050537e-01 -1.740170419216156006e-01 -3.022613227367401123e-01 -5.910227447748184204e-02 -9.589342400431632996e-03 -1.037993729114532471e-01 -3.336575627326965332e-02 -5.589918419718742371e-02 3.731388449668884277e-01 2.427412122488021851e-01
7.561035454273223877e-02 -1.964735239744186401e-01 -2.682774066925048828e-01 6.824210286140441895e-02 -1.195127815008163452e-01 7.301763445138931274e-02 -5.587898194789886475e-02 -1.966475546360015869e-01 -3.399757295846939087e-02 -6.830591708421707153e-02 -5.409814789891242981e-02 6.991029530763626099e-02 2.523871362209320068e-01 -9.939706325531005859e-02 -2.324343174695968628e-01 1.799831241369247437e-01 2.359532415866851807e-01 3.078934848308563232e-01 3.043009638786315918e-01 8.839502930641174316e-02 5.567961558699607849e-02 -6.987407803535461426e-02 -9.998361021280288696e-02 3.103047907352447510e-01 8.659375458955764771e-02 -2.334279268980026245e-01 2.714582532644271851e-02 5.782765150070190430e-02 -1.745876520872116089e-01 2.616243064403533936e-01 3.274057805538177490e-01 8.164210617542266846e-02
4.486761242151260376e-02 -5.076678097248077393e-02 -2.109500169754028320e-01 -8.892823010683059692e-02 -4.929838329553604126e-02 -1.389052271842956543e-01 -3.459796607494354248e-01 2.647619880735874176e-02 -6.358058750629425049e-02 -1.148215681314468384e-01 5.591627210378646851e-02 2.091723382472991943e-01 1.474990695714950562e-01 -1.039424985647201538e-01 -1.557463109493255615e-01 8.634752035140991211e-02 1.916578859090805054e-01 2.097479850053787231e-01 2.733162939548492432e-01 9.375964105129241943e-02 -2.297792136669158936e-01 -4.224479570984840393e-02 -7.028140127658843994e-02 -7.520745694637298584e-02 -2.014337480068206787e-01 -1.043879687786102295e-01 4.933203160762786865e-01 5.302421376109123230e-02 -1.403111368417739868e-01 2.329244166612625122e-01 2.487853467464447021e-01 9.804183989763259888e-02
-7.448499649763107300e-02 3.376475721597671509e-02 1.631712466478347778e-01 -5.048820376396179199e-02 -2.137484103441238403e-01 -1.625143736600875854e-01 4.051547497510910034e-02 3.870575875043869019e-02 -6.294827908277511597e-02 -1.805919259786605835e-01 1.303259432315826416e-01 -2.350389957427978516e-01 -1.281806919723749161e-02 -1.984394900500774384e-02 1.862445175647735596e-01 -2.287779897451400757e-01 2.662405967712402344e-01 1.022586748003959656e-01 -7.688339054584503174e-02 -1.268935948610305786e-01 4.947362840175628662e-02 4.752597014885395765e-04 1.651629209518432617e-01 1.447340846061706543e-01 -1.421108543872833252e-01 -1.529600769281387329e-01 2.136224657297134399e-01 5.185244083404541016e-01 -8.546236902475357056e-02 2.982918322086334229e-01 6.246495619416236877e-02 2.832027077674865723e-01
-2.507770657539367676e-01 2.278615832328796387e-01 8.378667384386062622e-02 -2.263521850109100342e-01 -9.450517594814300537e-02 1.049112081527709961e-01 -5.198479071259498596e-02 -1.837551891803741455e-01 -9.289269894361495972e-02 -3.228059411048889160e-02 1.767549067735671997e-01 -2.414305210113525391e-01 1.308345198631286621e-01 4.052174743264913559e-03 1.086972802877426147e-01 -2.385663799941539764e-02 2.953540384769439697e-01 1.435226649045944214e-01 3.415545215830206871e-03 5.553881451487541199e-02 7.290232926607131958e-02 -9.845257550477981567e-02 1.009583398699760437e-01 2.875887453556060791e-01 -1.122973263263702393e-01 -5.229623615741729736e-02 2.150833904743194580e-01 3.648361563682556152e-01 -2.841692790389060974e-02 1.306963264942169189e-01 3.097171187400817871e-01 3.382987678050994873e-01
1.927359104156494141e-01 3.584741428494453430e-02 -1.192396059632301331e-01 1.802579034119844437e-03 -1.550467498600482941e-02 1.268018931150436401e-01 1.602684557437896729e-01 -6.729038059711456299e-02 -1.658994406461715698e-01 9.873724728822708130e-02 4.292305409908294678e-01 4.199657589197158813e-02 1.783699095249176025e-01 2.500478625297546387e-01 1.182886138558387756e-01 1.566525781527161598e-03 -1.052876263856887817e-01 3.354095816612243652e-01 1.524094492197036743e-01 -1.592856645584106445e-01 -3.273860514163970947e-01 -1.417727172374725342e-01 -1.547029018402099609e-01 5.447471886873245239e-02 -1.250187754631042480e-01 -6.172692403197288513e-02 -2.885358929634094238e-01 1.047557517886161804e-01 -1.476099044084548950e-01 2.048054337501525879e-01 1.352077424526214600e-01 2.171541899442672729e-01
1.360616236925125122e-01 3.716020882129669189e-01 1.107075437903404236e-01 -1.769866049289703369e-01 7.200445234775543213e-02 -1.397317051887512207e-01 2.052019387483596802e-01 -1.868513077497482300e-01 -2.604650557041168213e-01 7.194984704256057739e-02 5.301947519183158875e-02 1.878304779529571533e-01 7.447855919599533081e-02 -1.583772338926792145e-02 1.884915679693222046e-01 1.555828303098678589e-01 1.459148228168487549e-01 3.517859801650047302e-02 9.204462170600891113e-02 5.054115783423185349e-03 -2.867416143417358398e-01 -2.201783955097198486e-01 4.873432591557502747e-02 -1.142882779240608215e-01 -1.494662463665008545e-01 -1.093178391456604004e-01 7.317427545785903931e-03 3.255920857191085815e-02 6.739610433578491211e-02 4.112242460250854492e-01 3.673628568649291992e-01 1.658108271658420563e-02
-3.347331658005714417e-02 2.862553596496582031e-01 -8.488963794661685824e-05 -4.803010448813438416e-02 -1.939022913575172424e-02 -2.296225130558013916e-01 1.497348845005035400e-01 -2.742744088172912598e-01 -2.278816699981689453e-01 -2.713461518287658691e-01 2.817494571208953857e-01 -1.556778103113174438e-01 -1.861647819168865681e-03 3.930118866264820099e-03 -1.372600048780441284e-01 -1.693722158670425415e-01 -1.373847126960754395e-01 2.647237777709960938e-01 1.959499418735504150e-01 -2.090423405170440674e-01 -1.132242754101753235e-01 1.781825721263885498e-01 -4.478601366281509399e-02 -8.002275135368108749e-04 5.006352066993713379e-02 -3.811300918459892273e-02 2.907893657684326172e-01 2.325915992259979248e-01 -4.545843601226806641e-02 3.313848674297332764e-01 1.218491047620773315e-01 1.372080482542514801e-02
1.247465163469314575e-01 -5.527315661311149597e-02 -5.498521775007247925e-02 2.521040141582489014e-01 -2.594807744026184082e-01 1.351516693830490112e-01 7.474769838154315948e-03 -1.563277989625930786e-01 -2.448322251439094543e-02 -9.493914991617202759e-02 6.970306485891342163e-02 2.163432389497756958e-01 9.220509789884090424e-03 2.415368258953094482e-01 7.192823290824890137e-02 -3.074411675333976746e-02 -2.016856521368026733e-02 4.412092864513397217e-01 2.138149887323379517e-01 5.836897715926170349e-02 4.614364728331565857e-02 -7.434141356498003006e-03 5.849302560091018677e-02 -1.140261441469192505e-01 -1.862621158361434937e-01 -1.644710004329681396e-01 -1.411127019673585892e-02 -6.642922759056091309e-02 1.231961101293563843e-01 3.098782896995544434e-01 3.456450998783111572e-01 3.450515568256378174e-01
-1.244841068983078003e-01 1.649633049964904785e-02 -1.916765049099922180e-02 8.461919613182544708e-03 -2.560635842382907867e-02 2.221193462610244751e-01 -1.973685026168823242e-01 -6.115460395812988281e-02 -1.263507157564163208e-01 2.424086034297943115e-01 4.465019702911376953e-01 -5.864433199167251587e-02 1.492512226104736328e-01 4.041571542620658875e-02 5.065744742751121521e-03 -2.591046094894409180e-01 3.812285512685775757e-02 1.854194886982440948e-02 2.301088869571685791e-01 8.338238298892974854e-02 -1.096988096833229065e-01 2.998802959918975830e-01 -1.031611710786819458e-01 -1.639066636562347412e-01 -2.188249379396438599e-01 -2.779598832130432129e-01 -6.239530816674232483e-02 1.364355385303497314e-01 8.949279785156250000e-02 2.407461851835250854e-01 2.880570590496063232e-01 1.572830080986022949e-01
-3.793513476848602295e-01 1.186261549592018127e-01 1.381115149706602097e-02 -2.578089833259582520e-01 2.315215207636356354e-02 5.625357851386070251e-02 6.655776500701904297e-02 -2.279604822397232056e-01 -3.170412480831146240e-01 6.283347308635711670e-02 1.498915404081344604e-01 -2.303282916545867920e-01 1.520622819662094116e-01 -1.551459170877933502e-02 1.221994012594223022e-01 -1.508175134658813477e-01 6.697305291891098022e-02 2.584435343742370605e-01 4.027944803237915039e-02 -5.651901662349700928e-02 4.540071263909339905e-02 -1.661668419837951660e-01 -2.099628746509552002e-01 3.522211611270904541e-01 -1.118768528103828430e-01 -1.235548779368400574e-01 -6.770447827875614166e-03 9.762249886989593506e-02 -3.985643014311790466e-02 2.581923902034759521e-01 2.784472107887268066e-01 1.311057955026626587e-01
-2.472655326128005981e-01 -1.223478093743324280e-01 1.623543649911880493e-01 3.223631978034973145e-01 -1.184148155152797699e-02 -1.039771065115928650e-01 4.366933926939964294e-02 -4.191071987152099609e-01 -1.154299527406692505e-01 1.994655430316925049e-01 1.004240959882736206e-01 1.593440920114517212e-01 4.184510111808776855e-01 4.091897979378700256e-02 8.501619100570678711e-02 -1.367119252681732178e-01 8.494428358972072601e-03 -9.842711687088012695e-02 2.154400497674942017e-01 8.952191472053527832e-02 -1.084770336747169495e-01 -2.047752588987350464e-01 -5.158999562263488770e-02 -1.392307579517364502e-01 2.509650401771068573e-02 -1.016408428549766541e-01 -4.637021198868751526e-02 2.326113730669021606e-01 -1.444222629070281982e-01 2.454441934823989868e-01 1.147941201925277710e-01 1.113195717334747314e-01
1.760502010583877563e-01 1.429599151015281677e-02 -2.459856914356350899e-03 6.772928684949874878e-02 -1.690456569194793701e-01 -1.914264261722564697e-01 -7.865197025239467621e-03 -2.348921075463294983e-02 -4.181792140007019043e-01 1.086127664893865585e-02 8.780940622091293335e-02 -3.586009144783020020e-02 -1.111235171556472778e-01 1.497032791376113892e-01 -2.032580673694610596e-01 7.138580828905105591e-02 3.712328970432281494e-01 1.735179871320724487e-01 -5.007987469434738159e-02 1.156015414744615555e-02 1.179478690028190613e-01 -2.731842994689941406e-01 3.983244299888610840e-02 1.193770840764045715e-01 -2.478405088186264038e-01 -3.159697949886322021e-01 1.946775242686271667e-02 -1.544890552759170532e-02 8.922574669122695923e-02 1.617801785469055176e-01 1.345247179269790649e-01 3.796888291835784912e-01
-2.353906929492950439e-01 2.560237646102905273e-01 1.244688555598258972e-01 -8.327644318342208862e-02 -2.175042629241943359e-01 -1.738164387643337250e-02 1.254290342330932617e-01 -5.151550099253654480e-02 -5.551070719957351685e-02 -2.352663129568099976e-01 -8.542852848768234253e-02 2.045688927173614502e-01 2.334540188312530518e-01 1.209919452667236328e-01 1.782962679862976074e-01 1.213685274124145508e-01 1.065487191081047058e-01 2.463961094617843628e-01 2.903257869184017181e-02 -1.539731025695800781e-01 -1.666134968400001526e-02 -9.723215550184249878e-02 -2.393189258873462677e-02 1.258509755134582520e-01 -2.064521051943302155e-02 -2.629234194755554199e-01 -6.231549009680747986e-02 -9.842523932456970215e-02 -6.094655394554138184e-02 9.371173381805419922e-02 4.359987974166870117e-01 3.986315131187438965e-01
5.975503474473953247e-02 -2.008988112211227417e-01 2.105347812175750732e-01 2.069679498672485352e-01 -1.462475359439849854e-01 -9.778653830289840698e-02 5.139240995049476624e-02 -2.135709673166275024e-01 4.650218412280082703e-02 4.121091589331626892e-02 2.405726462602615356e-01 2.924215421080589294e-02 -1.119817122817039490e-01 -8.454448729753494263e-02 -9.399872273206710815e-03 -3.107795417308807373e-01 1.933495551347732544e-01 1.834345906972885132e-01 3.878216072916984558e-02 1.175808385014533997e-01 -2.068424224853515625e-01 6.113137677311897278e-02 -9.119754284620285034e-02 4.445850551128387451e-01 -2.095091193914413452e-01 -1.818583160638809204e-01 1.931669712066650391e-01 3.350768983364105225e-02 -3.145850822329521179e-02 -5.983059294521808624e-03 3.663096427917480469e-01 1.458999365568161011e-01
1.769424527883529663e-01 2.785060703754425049e-01 1.171517893671989441e-01 -1.914352625608444214e-01 4.949035122990608215e-02 -1.064211428165435791e-01 2.197787761688232422e-01 -2.047607004642486572e-01 -1.708153448998928070e-02 2.820637635886669159e-02 1.909634284675121307e-02 1.766172200441360474e-01 1.646231412887573242e-01 -2.114868536591529846e-02 9.646574035286903381e-03 5.700976029038429260e-02 2.465118318796157837e-01 1.129455715417861938e-01 1.814851313829421997e-01 -9.287400543689727783e-02 -3.584126234054565430e-01 -2.215176820755004883e-01 6.024510040879249573e-02 -4.551519826054573059e-02 -2.782230973243713379e-01 1.181178539991378784e-02 4.219293966889381409e-02 2.668975386768579483e-03 1.059043705463409424e-01 3.135330080986022949e-01 4.306862652301788330e-01 2.345134131610393524e-02
-2.197692692279815674e-01 1.196838021278381348e-01 2.077986001968383789e-01 -8.840255439281463623e-02 2.548857778310775757e-02 -1.475067734718322754e-01 -7.828912138938903809e-02 -1.002127490937709808e-02 -1.152292788028717041e-01 9.783935546875000000e-02 3.255944252014160156e-01 -6.835173070430755615e-02 3.463498502969741821e-02 -1.477394253015518188e-01 1.437136828899383545e-01 -9.948593378067016602e-02 -5.254248157143592834e-02 4.316042363643646240e-01 5.430676043033599854e-02 8.845628052949905396e-02 -8.177685737609863281e-02 -1.938687264919281006e-01 -1.032110154628753662e-01 4.207319617271423340e-01 -1.993912309408187866e-01 -9.397672861814498901e-02 3.879544965457171202e-04 1.184036880731582642e-01 -8.520951867103576660e-02 1.424570381641387939e-01 1.230744495987892151e-01 3.654664456844329834e-01
8.589258044958114624e-02 4.797493666410446167e-02 -1.628522425889968872e-01 -4.096575547009706497e-03 -2.129915915429592133e-02 -2.401966974139213562e-02 1.944113522768020630e-01 7.217260450124740601e-02 -1.142150834202766418e-01 4.515805095434188843e-02 3.853535652160644531e-02 -5.716455727815628052e-02 3.814787790179252625e-02 1.037243977189064026e-01 1.274201869964599609e-01 -8.638960123062133789e-02 7.760588079690933228e-02 2.519741952419281006e-01 3.562295138835906982e-01 -8.557426184415817261e-02 9.956086426973342896e-02 -1.881552636623382568e-01 -1.726567447185516357e-01 -2.129479646682739258e-01 1.321023702621459961e-01 -2.632953226566314697e-01 2.388524264097213745e-01 1.039516404271125793e-01 2.252730429172515869e-01 4.487815797328948975e-01 2.687815129756927490e-01 2.464988231658935547e-01
2.134185656905174255e-02 2.805893681943416595e-02 1.134728342294692993e-01 -1.285949442535638809e-02 -1.051096543669700623e-01 -1.081439182162284851e-01 4.146621748805046082e-02 4.958619922399520874e-02 -1.626729071140289307e-01 -4.210489615797996521e-02 -1.706010401248931885e-01 -4.365269839763641357e-02 2.356416732072830200e-01 9.294451028108596802e-02 1.705365180969238281e-01 -2.247744202613830566e-01 1.550063639879226685e-01 2.858315706253051758e-01 3.007563063874840736e-03 -1.117377951741218567e-01 -1.044959500432014465e-01 -1.510120481252670288e-01 -2.476176321506500244e-01 9.016747027635574341e-02 -2.022021859884262085e-01 -4.804205000400543213e-01 1.960473656654357910e-01 4.556957632303237915e-02 3.256382048130035400e-01 1.073987185955047607e-01 2.042240947484970093e-01 2.508070468902587891e-01
2.086703926324844360e-01 2.967519164085388184e-01 1.066469922661781311e-01 8.509499579668045044e-02 8.575981110334396362e-02 8.867366705089807510e-04 2.549394965171813965e-01 -3.126981109380722046e-02 -2.038313299417495728e-01 5.606598407030105591e-02 -3.932957723736763000e-02 -4.743668064475059509e-02 5.537838116288185120e-02 2.462410740554332733e-02 -1.839874684810638428e-02 -1.845257431268692017e-01 2.747418582439422607e-01 2.184334248304367065e-01 3.162378370761871338e-01 -1.638084836304187775e-02 -3.615478575229644775e-01 -2.459797263145446777e-01 8.782262355089187622e-02 -7.811885327100753784e-02 -9.857612848281860352e-02 5.489796027541160583e-02 3.106086747720837593e-03 6.476031988859176636e-02 2.494237273931503296e-01 2.871602177619934082e-01 3.008616268634796143e-01 9.627571702003479004e-02
-2.807303667068481445e-01 3.353990986943244934e-02 2.866374142467975616e-02 3.707402348518371582e-01 -2.165461182594299316e-01 -9.678202867507934570e-02 -1.498807966709136963e-01 -1.664786487817764282e-01 4.786469042301177979e-02 1.317081004381179810e-01 2.510484158992767334e-01 -1.463831216096878052e-01 3.734337165951728821e-02 -1.317720562219619751e-01 -3.524729982018470764e-02 -3.022210597991943359e-01 -6.938766688108444214e-02 3.739278316497802734e-01 5.792594328522682190e-02 -9.020777791738510132e-02 -1.271550804376602173e-01 7.725168764591217041e-02 -1.350354216992855072e-02 -1.357299741357564926e-02 -7.911772280931472778e-02 7.898099720478057861e-03 1.835188567638397217e-01 2.274562567472457886e-01 -6.848389655351638794e-02 3.778061568737030029e-01 2.036191970109939575e-01 -2.587037347257137299e-02
7.140575349330902100e-02 -9.052234143018722534e-02 2.677980661392211914e-01 4.768646508455276489e-02 -1.493721306324005127e-01 -1.201509162783622742e-01 1.141436025500297546e-02 -2.119571119546890259e-01 7.020184397697448730e-02 -1.104867085814476013e-01 3.688156902790069580e-01 -3.554112091660499573e-02 -1.277122348546981812e-01 -9.462361782789230347e-02 -2.258169800043106079e-01 -2.526918053627014160e-01 2.423011362552642822e-01 1.699717789888381958e-01 2.144449949264526367e-01 4.764566943049430847e-02 -2.033257633447647095e-01 6.903165578842163086e-02 -1.019109040498733521e-01 3.574045002460479736e-01 -1.736009418964385986e-01 -1.632020175457000732e-01 1.085342243313789368e-01 7.233740389347076416e-02 -1.147503107786178589e-01 4.266874492168426514e-02 3.346502482891082764e-01 1.246081888675689697e-01
3.000045008957386017e-02 -4.123064503073692322e-02 1.640226542949676514e-01 -1.046827584505081177e-01 -2.309203147888183594e-01 -2.919084206223487854e-02 -3.254484850913286209e-03 -5.992249771952629089e-02 -8.559732139110565186e-02 -2.236846089363098145e-01 3.635465502738952637e-01 2.171937972307205200e-01 -2.656526118516921997e-02 7.555492222309112549e-02 -1.864241063594818115e-01 1.245903447270393372e-01 3.374567627906799316e-02 2.414022833108901978e-01 2.588863372802734375e-01 6.384746730327606201e-02 -2.273312956094741821e-01 5.450846999883651733e-02 -3.153626620769500732e-01 -2.308862805366516113e-01 -2.493600398302078247e-01 -1.221344694495201111e-01 2.782315611839294434e-01 1.607503294944763184e-01 5.249266326427459717e-02 2.418758124113082886e-01 1.689660847187042236e-01 1.684212870895862579e-02
-1.473795026540756226e-01 -4.127452149987220764e-02 3.413767740130424500e-02 -1.084119733422994614e-02 -5.284913629293441772e-02 2.209587721154093742e-03 1.412985026836395264e-01 -1.210949942469596863e-01 -4.914705753326416016e-01 -2.554679811000823975e-01 -6.036839634180068970e-02 -4.909609910100698471e-03 1.719839274883270264e-01 -5.999201908707618713e-02 1.742581874132156372e-01 -2.222890704870223999e-01 1.179497763514518738e-01 2.632248699665069580e-01 9.661357849836349487e-03 -9.340044111013412476e-02 -2.071622945368289948e-02 -1.952479034662246704e-01 1.128574311733245850e-01 6.361391395330429077e-03 -9.106472134590148926e-02 -3.700110316276550293e-01 -1.286908388137817383e-01 2.083285897970199585e-01 2.093786001205444336e-02 3.595536947250366211e-01 1.801729053258895874e-01 -6.121066585183143616e-02
-5.637948960065841675e-02 -1.605950109660625458e-02 4.508443176746368408e-02 9.916792809963226318e-02 -1.136749386787414551e-01 -4.953565821051597595e-02 2.463172078132629395e-01 -9.429366886615753174e-02 -1.634512841701507568e-01 1.478309333324432373e-01 1.398386154323816299e-02 2.323569357395172119e-01 1.120451912283897400e-01 6.224349513649940491e-02 1.902807652950286865e-01 2.361651957035064697e-01 3.545458987355232239e-02 3.905271887779235840e-01 8.652953058481216431e-02 1.289408504962921143e-01 1.274335086345672607e-01 -1.560684740543365479e-01 1.449658721685409546e-01 -1.512708365917205811e-01 -3.881133794784545898e-01 -3.256049752235412598e-01 1.261950284242630005e-01 4.169527441263198853e-02 1.908567100763320923e-01 8.344987034797668457e-02 1.232098266482353210e-01 3.055016994476318359e-01
5.260749533772468567e-02 -7.443162798881530762e-02 9.214533120393753052e-02 3.461284935474395752e-01 -2.439740113914012909e-02 -1.899703592061996460e-02 8.028354495763778687e-03 -1.132394447922706604e-01 -2.433451563119888306e-01 -2.024817466735839844e-01 -1.802537776529788971e-02 1.563389599323272705e-01 1.542899161577224731e-01 2.322523146867752075e-01 2.707894146442413330e-01 1.831122189760208130e-01 1.412169486284255981e-01 2.831547856330871582e-01 1.153761595487594604e-01 -3.913697600364685059e-02 -5.060975998640060425e-02 1.550239045172929764e-03 -2.290718704462051392e-01 -6.076590344309806824e-02 -2.300416082143783569e-01 -6.414205580949783325e-02 7.867638953030109406e-03 1.366960406303405762e-01 1.195026040077209473e-01 3.876865208148956299e-01 -1.887851161882281303e-03 3.548355698585510254e-01
1.001125201582908630e-01 2.757419645786285400e-01 2.670415639877319336e-01 -2.228924781084060669e-01 -1.284591406583786011e-01 -9.857298433780670166e-02 2.891540229320526123e-01 -2.263430692255496979e-02 -8.686635643243789673e-02 3.334626555442810059e-02 -1.635420136153697968e-02 2.298393398523330688e-01 1.081693768501281738e-01 1.048685330897569656e-02 1.333031058311462402e-01 8.964770287275314331e-02 7.598120719194412231e-02 -4.345453903079032898e-02 1.252000331878662109e-01 1.111235991120338440e-01 -2.178827822208404541e-01 -1.413030624389648438e-01 -1.077204383909702301e-02 -2.526643918827176094e-03 -3.809350728988647461e-01 -6.673987954854965210e-02 9.365177899599075317e-02 1.175378113985061646e-01 7.106365263462066650e-02 3.886826038360595703e-01 3.575398325920104980e-01 1.545486450195312500e-01
-8.517163246870040894e-02 8.269370347261428833e-02 -1.202370002865791321e-01 1.373968422412872314e-01 -1.205340176820755005e-01 -1.884614378213882446e-01 1.623281538486480713e-01 -2.315960638225078583e-02 -1.115060597658157349e-01 3.076144158840179443e-01 -1.068193092942237854e-01 1.028990894556045532e-01 1.513419896364212036e-01 7.629355788230895996e-02 1.046657785773277283e-01 -3.553750738501548767e-02 9.185747057199478149e-02 3.925654292106628418e-01 1.408575326204299927e-01 1.087161973118782043e-01 -5.051141232252120972e-02 -3.839820921421051025e-01 -1.180723085999488831e-01 9.379448741674423218e-02 -1.892941743135452271e-01 -3.582064211368560791e-01 1.611571013927459717e-01 6.501415371894836426e-02 2.046184800565242767e-02 7.542967051267623901e-02 1.815230846405029297e-01 3.244982361793518066e-01
1.205510646104812622e-02 6.531568616628646851e-02 -1.655707359313964844e-01 9.356754273176193237e-02 -1.371759623289108276e-01 -1.624571382999420166e-01 1.164507344365119934e-01 -1.222162693738937378e-01 -3.170327469706535339e-02 1.102689579129219055e-01 -1.501793861389160156e-01 1.464621871709823608e-01 1.497701853513717651e-01 -8.161909878253936768e-02 8.614274859428405762e-02 2.134797163307666779e-02 3.294925391674041748e-02 3.592247366905212402e-01 1.000193133950233459e-01 2.342667989432811737e-02 5.561112239956855774e-02 -1.435182392597198486e-01 1.378268301486968994e-01 -2.084705233573913574e-01 -1.690156757831573486e-01 -2.951792776584625244e-01 3.213306665420532227e-01 6.810643523931503296e-02 3.646076098084449768e-02 1.166233867406845093e-01 4.268741309642791748e-01 3.794819414615631104e-01
1.963930577039718628e-01 -2.259907275438308716e-01 6.083978712558746338e-02 1.875817030668258667e-01 -2.734529599547386169e-02 -1.210694462060928345e-01 1.163446083664894104e-01 -4.877441003918647766e-02 -7.455600798130035400e-02 -2.434376999735832214e-02 2.868635654449462891e-01 3.096281886100769043e-01 1.366614364087581635e-02 4.151760134845972061e-03 1.480265147984027863e-02 8.723159879446029663e-02 -9.051349759101867676e-02 7.867341488599777222e-02 -1.024654731154441833e-01 -2.801319211721420288e-02 1.275805383920669556e-01 2.072946876287460327e-01 -1.602146774530410767e-01 3.104368448257446289e-01 -1.220396012067794800e-01 -1.423033028841018677e-01 -3.220845013856887817e-02 3.223424553871154785e-01 -3.882453590631484985e-02 3.637773096561431885e-01 2.298621088266372681e-01 3.377681076526641846e-01
-7.441134750843048096e-02 -1.894401311874389648e-01 2.026094198226928711e-01 1.460367888212203979e-01 -8.060377836227416992e-02 -1.967095285654067993e-01 6.427755206823348999e-02 9.834935516119003296e-02 -1.248734444379806519e-01 -2.712821066379547119e-01 2.855300009250640869e-01 1.404242813587188721e-01 2.468995451927185059e-01 2.094967365264892578e-01 1.391846984624862671e-01 -2.944515347480773926e-01 1.913157552480697632e-01 1.189384236931800842e-01 1.509547233581542969e-01 -2.594354450702667236e-01 -2.008144855499267578e-01 -9.401788562536239624e-02 1.443680971860885620e-01 2.740565538406372070e-01 -8.821365982294082642e-02 -2.035290561616420746e-02 6.127284467220306396e-02 3.321379721164703369e-01 1.082441806793212891e-01 1.119522526860237122e-01 1.448378246277570724e-02 5.624168738722801208e-02
6.837007403373718262e-02 -1.178448796272277832e-01 -1.931454688310623169e-01 -8.052910864353179932e-02 4.050468280911445618e-02 -1.198155656456947327e-01 -1.413353681564331055e-01 -1.947858780622482300e-01 -1.413979232311248779e-01 -5.370862036943435669e-02 8.138418942689895630e-02 -7.653036713600158691e-02 -4.886424914002418518e-02 5.580838024616241455e-02 -3.499371707439422607e-01 -3.455244898796081543e-01 9.793173521757125854e-02 2.379371374845504761e-01 1.467182487249374390e-01 1.233468949794769287e-01 -1.147574782371520996e-01 -2.206260412931442261e-01 1.501524001359939575e-01 1.324770748615264893e-01 -1.346763819456100464e-01 -1.599856317043304443e-01 1.682237684726715088e-01 1.030186787247657776e-01 -2.314232438802719116e-01 3.677362203598022461e-01 2.540467083454132080e-01 2.004307806491851807e-01
-3.338627815246582031e-01 -1.429574638605117798e-01 7.546813040971755981e-02 8.611701923655346036e-05 -1.446573436260223389e-01 -7.327959872782230377e-03 -1.105383485555648804e-01 -1.502763628959655762e-01 -2.688936591148376465e-01 -7.968942821025848389e-02 2.344570457935333252e-01 3.495538607239723206e-02 1.307298839092254639e-01 7.203121483325958252e-02 4.443394020199775696e-02 -4.566229134798049927e-02 -6.904858350753784180e-02 1.094121485948562622e-01 2.093466520309448242e-01 2.379985451698303223e-01 -1.418545395135879517e-01 7.726939767599105835e-02 -3.054649531841278076e-01 5.892793647944927216e-03 -1.374780684709548950e-01 -3.365654349327087402e-01 -1.375192403793334961e-01 3.733182847499847412e-01 1.182272657752037048e-01 2.753269076347351074e-01 1.637657284736633301e-01 4.167196899652481079e-02
1.653762310743331909e-01 3.123878240585327148e-01 6.733402609825134277e-02 -1.169437542557716370e-01 1.518520265817642212e-01 -9.170896559953689575e-02 1.828291416168212891e-01 -1.261897981166839600e-01 -2.638834416866302490e-01 6.548624485731124878e-02 7.462065666913986206e-03 1.735046952962875366e-01 7.888866961002349854e-02 -6.402038037776947021e-03 2.213339656591415405e-01 1.224953085184097290e-01 1.660407185554504395e-01 2.198651200160384178e-03 1.692006438970565796e-01 5.777176469564437866e-03 -2.280797064304351807e-01 -9.695256501436233521e-02 8.253231644630432129e-02 1.793116144835948944e-02 -2.921294271945953369e-01 -1.011561453342437744e-01 3.989103063941001892e-02 1.948344111442565918e-01 9.462653845548629761e-02 3.732145130634307861e-01 4.344537556171417236e-01 6.918998807668685913e-02
-1.165254935622215271e-01 1.831953525543212891e-01 -1.850113086402416229e-02 -3.940230980515480042e-02 3.023427352309226990e-02 3.670139983296394348e-02 1.331773251295089722e-01 6.564782559871673584e-02 1.639103330671787262e-02 1.059389859437942505e-01 -9.100034087896347046e-02 1.975940018892288208e-01 -1.812763214111328125e-01 -2.132569104433059692e-01 -3.856490552425384521e-02 1.565583348274230957e-01 1.630224734544754028e-01 1.842736601829528809e-01 -9.167018532752990723e-02 5.709695443511009216e-02 -2.539287507534027100e-01 1.392838954925537109e-01 2.199837714433670044e-01 -1.180943474173545837e-02 -3.587636649608612061e-01 -1.526943892240524292e-01 3.249884545803070068e-01 2.240748852491378784e-01 1.480359137058258057e-01 2.876810431480407715e-01 2.851676046848297119e-01 2.550440728664398193e-01
1.032669246196746826e-01 -1.766335368156433105e-01 1.579855978488922119e-01 -8.281295001506805420e-02 4.860395193099975586e-02 -9.736500680446624756e-02 -2.102604359388351440e-01 -5.136016756296157837e-02 -2.166512459516525269e-01 -2.123029828071594238e-01 2.306741923093795776e-01 4.798595979809761047e-02 -4.305855184793472290e-02 1.681428402662277222e-02 -1.762066632509231567e-01 -2.850086055696010590e-02 1.167079284787178040e-01 1.972365975379943848e-01 3.430780172348022461e-01 6.834115087985992432e-02 1.067299619317054749e-01 1.235390827059745789e-02 -9.490900486707687378e-02 -1.445902585983276367e-01 -2.276349216699600220e-01 -6.739084422588348389e-02 4.305828511714935303e-01 1.249833479523658752e-01 -1.442174054682254791e-02 3.116531372070312500e-01 3.128196597099304199e-01 1.310753673315048218e-01
1.823770552873611450e-01 -1.065868064761161804e-01 1.092079952359199524e-01 6.107204407453536987e-02 -1.825344860553741455e-01 -1.242044270038604736e-01 1.193832308053970337e-01 -3.209338784217834473e-01 -1.625257879495620728e-01 7.901679724454879761e-02 -1.244932115077972412e-01 1.155944615602493286e-01 1.616744324564933777e-03 3.764482587575912476e-02 -1.015796586871147156e-01 8.144352585077285767e-02 2.648663818836212158e-01 2.430690526962280273e-01 3.875715732574462891e-01 1.279266625642776489e-01 2.936548292636871338e-01 1.199295520782470703e-01 -4.642031714320182800e-02 -4.940004087984561920e-03 1.144169345498085022e-01 -2.620865404605865479e-01 -1.388171687722206116e-02 1.070040315389633179e-01 5.576217547059059143e-02 3.207046091556549072e-01 1.379122585058212280e-01 2.771673500537872314e-01
-9.709486365318298340e-02 2.044189572334289551e-01 -1.996747916564345360e-03 -8.904120884835720062e-03 -8.229532837867736816e-02 -2.543681859970092773e-01 9.020652621984481812e-02 -1.798024177551269531e-01 -1.671074926853179932e-01 -8.092325180768966675e-02 2.167145311832427979e-01 -1.134749948978424072e-01 -1.360395848751068115e-01 9.358294308185577393e-02 -1.707114875316619873e-01 8.838863670825958252e-02 1.461104899644851685e-01 1.907991468906402588e-01 -8.576378971338272095e-02 -1.016189828515052795e-01 -2.559385001659393311e-01 2.190373688936233521e-01 -2.368796765804290771e-01 4.973820596933364868e-02 -2.737688720226287842e-01 -2.694311738014221191e-01 1.758950203657150269e-01 2.179046571254730225e-01 -2.455620467662811279e-01 3.526182770729064941e-01 1.096788942813873291e-01 -8.994181454181671143e-02
-2.578229606151580811e-01 -1.658075451850891113e-01 1.128626093268394470e-01 -1.193228960037231445e-01 -8.935718983411788940e-02 -1.436127871274948120e-01 -5.673506483435630798e-02 -3.474162146449089050e-02 -7.547496352344751358e-03 -7.417625188827514648e-02 1.274060755968093872e-01 -1.179484650492668152e-02 2.380813211202621460e-01 -2.141018398106098175e-02 -8.911825716495513916e-02 -4.195648729801177979e-01 -9.333607554435729980e-02 -7.704693078994750977e-02 -3.946780413389205933e-02 -5.209414288401603699e-02 -1.580730974674224854e-01 3.468620777130126953e-02 -1.413667351007461548e-01 1.316225230693817139e-01 -1.909987181425094604e-01 -1.178476437926292419e-01 7.357613742351531982e-02 2.529848515987396240e-01 -3.504133224487304688e-02 4.073371887207031250e-01 4.108554422855377197e-01 2.117073833942413330e-01
-9.518703073263168335e-02 1.635141670703887939e-01 -4.451954364776611328e-02 6.060765311121940613e-02 -8.227464742958545685e-03 -4.980896413326263428e-02 -1.679170504212379456e-02 1.007947418838739395e-02 -1.132601946592330933e-01 -1.695831865072250366e-01 3.211705386638641357e-01 5.344107747077941895e-01 2.771478295326232910e-01 1.098802089691162109e-01 -1.831129789352416992e-01 -1.463458687067031860e-01 -6.679134815931320190e-02 2.778652310371398926e-01 -4.723538085818290710e-02 1.086818501353263855e-01 -1.488531976938247681e-01 -1.378234326839447021e-01 1.515941321849822998e-01 2.834244966506958008e-01 4.208165779709815979e-02 -4.288140684366226196e-02 4.691766574978828430e-02 3.982685506343841553e-03 -1.276191323995590210e-01 2.282213270664215088e-01 1.534744054079055786e-01 2.086204141378402710e-01
-5.982127785682678223e-02 -1.952634751796722412e-01 1.136633902788162231e-01 -1.227196902036666870e-01 3.162509500980377197e-01 -1.096051260828971863e-01 -1.634277403354644775e-01 2.289495244622230530e-02 -6.973085552453994751e-02 -2.083747535943984985e-01 2.207889258861541748e-01 1.322444528341293335e-01 1.124190166592597961e-01 -1.274993866682052612e-01 2.224425785243511200e-02 1.382940560579299927e-01 3.668855503201484680e-02 3.044847548007965088e-01 -9.265644103288650513e-02 3.290781378746032715e-02 -2.158426642417907715e-01 -9.395360946655273438e-02 -2.361942976713180542e-01 -1.735846698284149170e-02 -1.582811325788497925e-01 -2.596111297607421875e-01 2.623924314975738525e-01 1.833872497081756592e-01 -6.856652349233627319e-02 2.887961268424987793e-01 1.541135460138320923e-01 3.255822658538818359e-01
1.183044761419296265e-01 8.951448649168014526e-02 -3.676878660917282104e-02 -1.343367621302604675e-03 -1.066630184650421143e-01 6.211479008197784424e-02 -3.021302819252014160e-01 -3.173334896564483643e-01 -3.600909411907196045e-01 1.392781287431716919e-01 -1.434764713048934937e-01 1.206673216074705124e-02 -2.310692518949508667e-02 -1.423073410987854004e-01 2.659167535603046417e-02 5.070763826370239258e-02 2.186237126588821411e-01 2.893071174621582031e-01 -3.188410773873329163e-02 -1.460694968700408936e-01 -1.354811340570449829e-01 2.627479732036590576e-01 4.494747519493103027e-02 -8.787626773118972778e-02 -1.522378474473953247e-01 -2.133564278483390808e-02 -5.443972349166870117e-02 4.112082719802856445e-01 -8.387565612792968750e-02 2.762642800807952881e-01 -3.922227397561073303e-02 2.097509801387786865e-01
-5.170961469411849976e-02 3.966438025236129761e-02 1.222657561302185059e-01 1.440916359424591064e-01 -6.743131577968597412e-02 -2.822621166706085205e-02 2.341204434633255005e-01 -3.955094516277313232e-01 -1.216398328542709351e-01 -1.545505374670028687e-01 -7.756290584802627563e-02 2.920110225677490234e-01 2.527488768100738525e-01 -7.278858870267868042e-02 -2.300535589456558228e-01 1.364270299673080444e-01 4.458591714501380920e-02 2.714865803718566895e-01 6.006373092532157898e-02 4.650240764021873474e-02 2.871458828449249268e-01 5.568388849496841431e-02 -9.621081501245498657e-02 3.165577352046966553e-01 -2.278411537408828735e-01 -2.313888864591717720e-03 -2.430646494030952454e-02 5.085686594247817993e-02 -3.627879312261939049e-03 3.510712385177612305e-01 1.226118877530097961e-01 -5.383572727441787720e-02
-1.181167736649513245e-01 2.902468852698802948e-02 1.791559755802154541e-01 4.970314726233482361e-02 -2.120263874530792236e-01 1.250023394823074341e-01 4.338201507925987244e-02 2.902872860431671143e-01 -6.417988985776901245e-02 1.519487202167510986e-01 2.426296174526214600e-01 2.348850071430206299e-01 2.098433375358581543e-01 -1.100715547800064087e-01 2.354997545480728149e-01 5.377554893493652344e-02 -3.309998288750648499e-02 4.857072234153747559e-01 -1.560450327815487981e-04 9.590680897235870361e-02 -4.466848820447921753e-02 -2.047247737646102905e-01 2.311520837247371674e-02 -1.234588027000427246e-01 -5.702085047960281372e-02 -7.650197297334671021e-02 2.308272197842597961e-02 -2.886224351823329926e-02 1.029247120022773743e-01 2.399291843175888062e-01 2.969922721385955811e-01 2.746579945087432861e-01
1.792011409997940063e-01 3.458838909864425659e-02 -1.607032567262649536e-01 2.706250175833702087e-02 -1.366289705038070679e-01 -1.234970986843109131e-02 -1.006939336657524109e-01 -1.824842989444732666e-01 -3.143255114555358887e-01 -7.027012854814529419e-02 2.770543098449707031e-03 1.252545863389968872e-01 -6.910409033298492432e-02 -3.924322500824928284e-02 2.331063151359558105e-02 -2.686007022857666016e-01 -1.074222624301910400e-01 3.404055535793304443e-01 1.345652788877487183e-01 1.355154216289520264e-01 7.959858328104019165e-02 -5.918627977371215820e-02 -4.378843009471893311e-01 7.744829356670379639e-02 -1.608448177576065063e-01 8.572375774383544922e-02 2.793802022933959961e-01 1.254369616508483887e-01 1.776391267776489258e-01 7.671666145324707031e-02 3.439754843711853027e-01 1.587379276752471924e-01
-1.934012919664382935e-01 1.344265192747116089e-01 9.685557335615158081e-02 1.817745119333267212e-01 -2.581235580146312714e-02 2.905922010540962219e-02 -1.449349522590637207e-01 -1.434338837862014771e-01 -3.440004214644432068e-02 2.404860593378543854e-02 4.389053285121917725e-01 -3.036772087216377258e-02 2.152057439088821411e-01 1.455952972173690796e-01 1.703499257564544678e-02 -2.393465787172317505e-01 -1.466118544340133667e-01 2.536821663379669189e-01 1.272756755352020264e-01 -9.778698533773422241e-02 -2.172274049371480942e-03 1.455849707126617432e-01 5.414177477359771729e-02 -2.189926207065582275e-01 2.646481851115822792e-03 -7.354403287172317505e-02 9.130030125379562378e-02 8.767664432525634766e-02 -1.824715584516525269e-01 4.848065674304962158e-01 2.548087239265441895e-01 1.424687635153532028e-02
-1.994374394416809082e-01 -1.630339026451110840e-01 -2.428853660821914673e-01 -1.232903674244880676e-01 -1.071560531854629517e-01 -1.629088521003723145e-01 -1.584986150264739990e-01 -1.725592315196990967e-01 -2.157626599073410034e-01 -2.480094879865646362e-01 3.309176266193389893e-01 -3.455504775047302246e-02 2.368962913751602173e-01 6.921645998954772949e-02 6.919831037521362305e-02 -1.987838894128799438e-01 2.182050049304962158e-01 8.023976534605026245e-02 1.253382712602615356e-01 9.632651507854461670e-02 5.667476449161767960e-03 -2.553517520427703857e-01 1.846084743738174438e-02 4.385756701231002808e-02 -1.994267553091049194e-01 -2.202871441841125488e-01 -2.053228393197059631e-02 8.162393420934677124e-02 -1.992986053228378296e-01 2.881899774074554443e-01 2.548326849937438965e-01 1.136566400527954102e-01
2.360844910144805908e-01 2.576822936534881592e-01 -6.733665615320205688e-02 8.304435759782791138e-02 -1.773221045732498169e-01 -1.774735748767852783e-01 -7.521819323301315308e-02 -3.252390325069427490e-01 -2.199323028326034546e-01 1.132750511169433594e-01 1.143827214837074280e-01 1.280598640441894531e-01 5.099021270871162415e-02 -1.518473327159881592e-01 -1.717628836631774902e-01 1.860745847225189209e-01 1.363292783498764038e-01 4.117345809936523438e-01 -5.444243177771568298e-02 1.314689666032791138e-01 -5.058925598859786987e-02 6.589479744434356689e-02 1.845206618309020996e-01 5.141699686646461487e-02 -5.415284261107444763e-02 3.077776171267032623e-02 -3.407192528247833252e-01 1.585898846387863159e-01 5.422903969883918762e-02 2.952333986759185791e-01 2.453145012259483337e-02 1.543034613132476807e-01
-3.306774795055389404e-01 -5.266289785504341125e-02 1.074026245623826981e-02 -4.982688650488853455e-02 -4.071001708507537842e-02 -1.931906640529632568e-01 3.177272155880928040e-02 -2.443987131118774414e-01 -1.536679267883300781e-01 -1.511084008961915970e-02 -8.034187369048595428e-03 -2.482024766504764557e-02 2.777057588100433350e-01 -1.438850536942481995e-02 5.909047275781631470e-02 -4.030358493328094482e-01 -6.543932110071182251e-02 -1.434060782194137573e-01 -7.329659163951873779e-02 1.439750287681818008e-02 -6.739756464958190918e-02 1.434485316276550293e-01 5.158597603440284729e-02 1.124912500381469727e-01 -2.721446454524993896e-01 -2.803470380604267120e-02 2.070643007755279541e-01 2.594609856605529785e-01 4.707442969083786011e-02 3.548620641231536865e-01 1.076725870370864868e-01 3.494822382926940918e-01
-2.022290825843811035e-01 -4.260571002960205078e-01 1.221996024250984192e-01 2.966253161430358887e-01 -3.724263012409210205e-01 -4.600036889314651489e-02 -6.805615872144699097e-02 -1.580013334751129150e-01 -1.291350275278091431e-01 1.697843223810195923e-01 9.951886534690856934e-02 -1.172365341335535049e-02 1.216431781649589539e-01 4.677951708436012268e-02 6.343545019626617432e-02 5.342253018170595169e-03 8.618971705436706543e-02 2.087193131446838379e-01 2.376338392496109009e-01 8.088016510009765625e-02 -1.230121627449989319e-01 -1.052130246534943581e-03 -2.550099277868866920e-03 -1.000407934188842773e-01 -2.003924101591110229e-01 -2.142676617950201035e-03 -1.693855226039886475e-01 2.574079632759094238e-01 -1.157203912734985352e-01 4.725153371691703796e-02 3.415081202983856201e-01 1.454263031482696533e-01
1.410279124975204468e-01 8.337245881557464600e-02 1.732834577560424805e-01 5.245186761021614075e-02 -2.229729201644659042e-03 -5.549448356032371521e-02 8.898877352476119995e-02 -1.677280366420745850e-01 1.976687610149383545e-01 1.741395145654678345e-01 3.027400076389312744e-01 -1.200161967426538467e-02 1.335606724023818970e-01 -3.734131455421447754e-01 -7.565441727638244629e-02 4.525836557149887085e-02 2.839491069316864014e-01 3.940990269184112549e-01 1.221833974123001099e-01 -2.401797324419021606e-01 5.683835595846176147e-02 4.857658874243497849e-03 -1.998234540224075317e-01 4.444254562258720398e-02 -2.381395399570465088e-01 -2.056050300598144531e-01 5.897045880556106567e-02 -4.402448982000350952e-02 9.605637192726135254e-02 2.752831578254699707e-01 1.736416220664978027e-01 -4.160508140921592712e-02
6.088826805353164673e-02 2.753671072423458099e-02 4.947711154818534851e-02 -1.980483904480934143e-02 -7.866863161325454712e-02 3.045899234712123871e-02 -6.028898060321807861e-02 9.978911280632019043e-02 -1.975204050540924072e-01 -1.056663021445274353e-01 8.135771006345748901e-02 9.909712709486484528e-03 1.271781474351882935e-01 -1.976068913936614990e-01 1.683414564467966557e-03 -2.498735040426254272e-01 3.805456757545471191e-01 1.425091028213500977e-01 4.042820259928703308e-02 -2.332738637924194336e-01 1.659785397350788116e-02 -1.340014189481735229e-01 2.865899205207824707e-01 -7.999644428491592407e-02 -2.458462566137313843e-01 -3.090040087699890137e-01 -2.052662819623947144e-01 3.526213467121124268e-01 -2.578216195106506348e-01 1.197645440697669983e-01 1.853835880756378174e-01 1.786142736673355103e-01
-7.293390482664108276e-02 -2.784819006919860840e-01 1.167153120040893555e-01 2.522265315055847168e-01 -2.187489271163940430e-01 2.665265649557113647e-02 -3.365552425384521484e-02 -2.886067032814025879e-01 -1.118368208408355713e-01 1.036783680319786072e-01 1.414761785417795181e-02 -6.157436873763799667e-03 1.571375280618667603e-01 2.121389955282211304e-01 4.571030847728252411e-03 -2.065587192773818970e-01 6.001318246126174927e-02 3.348197042942047119e-01 -2.680374382180161774e-05 6.867806613445281982e-02 -5.526063591241836548e-02 -8.974775671958923340e-02 -1.058501228690147400e-01 -4.621826857328414917e-02 -7.885572314262390137e-02 -3.056516405194997787e-03 -2.896087765693664551e-01 -4.834299534559249878e-02 1.949501186609268188e-01 2.985683381557464600e-01 3.408808112144470215e-01 3.006078302860260010e-01
-1.400095522403717041e-01 2.597432397305965424e-02 1.412221193313598633e-01 -1.029373239725828171e-02 -2.139373719692230225e-01 3.573679924011230469e-02 1.719601303339004517e-01 -3.643300384283065796e-02 1.720351353287696838e-02 -1.655302643775939941e-01 2.861630916595458984e-01 -3.023148477077484131e-01 1.152642294764518738e-01 5.001065880060195923e-02 2.697248458862304688e-01 -1.547160595655441284e-01 1.169285476207733154e-01 1.977019011974334717e-01 -5.174884945154190063e-02 -1.843089461326599121e-01 -5.938319023698568344e-03 -7.257189135998487473e-03 1.972399950027465820e-01 9.345436841249465942e-02 -2.094000726938247681e-01 -6.138937175273895264e-02 2.497991323471069336e-01 4.137097597122192383e-01 -1.562035270035266876e-02 2.188744693994522095e-01 1.291839778423309326e-01 2.917731404304504395e-01
-4.967840388417243958e-02 2.231652736663818359e-01 7.701181620359420776e-02 1.721154898405075073e-01 -3.002770990133285522e-02 -1.757443994283676147e-01 -1.019898131489753723e-01 -2.866673842072486877e-02 -1.730006188154220581e-01 -1.221387386322021484e-01 4.195733368396759033e-01 -1.466044876724481583e-02 -1.735179126262664795e-02 1.763663887977600098e-01 4.219650756567716599e-03 -5.679619684815406799e-02 -6.957457959651947021e-02 6.448386609554290771e-02 1.355679631233215332e-01 3.120858408510684967e-02 -7.252240926027297974e-02 2.122490406036376953e-01 -2.065474353730678558e-02 -4.474443383514881134e-03 -5.414789170026779175e-02 -2.691701054573059082e-01 2.746646404266357422e-01 2.132718712091445923e-01 -2.745390832424163818e-01 4.607222974300384521e-01 1.545094233006238937e-02 2.238677889108657837e-01
-1.721488535404205322e-01 -1.654851734638214111e-01 1.319101899862289429e-01 5.045737698674201965e-02 -2.534464001655578613e-01 1.427571661770343781e-02 2.837361991405487061e-01 -1.729658991098403931e-01 9.310092031955718994e-02 1.152327805757522583e-01 1.924501359462738037e-01 6.741926074028015137e-02 2.955024838447570801e-01 3.516181111335754395e-01 2.327840588986873627e-02 -7.105745375156402588e-02 1.119109690189361572e-01 1.285972297191619873e-01 1.790123134851455688e-01 -1.399261653423309326e-01 2.846672013401985168e-02 -8.602537959814071655e-02 -3.519553318619728088e-02 8.769455365836620331e-03 -3.749796152114868164e-01 5.552537739276885986e-02 -2.777206301689147949e-01 7.210060209035873413e-02 -1.731728613376617432e-01 2.184006273746490479e-01 2.024472951889038086e-01 1.821787208318710327e-01
6.272527575492858887e-02 2.254339307546615601e-01 -3.374915570020675659e-02 9.936819970607757568e-02 -5.453642457723617554e-02 -4.580912366509437561e-02 2.074066996574401855e-01 -8.322098851203918457e-02 4.667693283408880234e-03 2.471625953912734985e-01 -8.835851331241428852e-04 -7.177053391933441162e-02 2.819051444530487061e-01 4.691005684435367584e-03 1.448233872652053833e-01 -3.018298931419849396e-02 1.124851778149604797e-01 4.712581336498260498e-01 6.811592262238264084e-03 6.580343842506408691e-02 -2.247394062578678131e-02 -1.603086441755294800e-01 -9.420777857303619385e-02 -1.868949532508850098e-01 -1.939134150743484497e-01 -3.659855127334594727e-01 3.758869171142578125e-01 5.557478219270706177e-02 -6.781277805566787720e-02 3.910746797919273376e-02 2.575255632400512695e-01 1.186536401510238647e-01
-9.620317816734313965e-02 -1.220052316784858704e-01 2.986613810062408447e-01 4.653012007474899292e-02 -1.428605616092681885e-02 6.612921506166458130e-02 1.300678998231887817e-01 -6.590652465820312500e-02 -1.087447404861450195e-01 2.287739813327789307e-01 3.255013525485992432e-01 -1.380552500486373901e-01 2.157967537641525269e-01 1.298322528600692749e-01 -1.337995938956737518e-02 -3.618919849395751953e-01 3.320804610848426819e-02 1.703069657087326050e-01 1.631937026977539062e-01 1.403323858976364136e-01 -2.344419658184051514e-01 3.482902348041534424e-01 9.872643649578094482e-02 1.002166345715522766e-01 -5.418438091874122620e-02 -1.937569379806518555e-01 7.795660197734832764e-02 -5.365485325455665588e-02 -4.045501351356506348e-02 2.948003411293029785e-01 1.987683624029159546e-01 1.579114943742752075e-01
1.564177498221397400e-02 -1.033696234226226807e-01 -1.183608099818229675e-01 1.634273380041122437e-01 -2.219800651073455811e-01 -1.226214766502380371e-01 -9.839761070907115936e-03 -3.009245693683624268e-01 -3.851982951164245605e-02 -1.318188607692718506e-01 1.119331270456314087e-01 3.169665113091468811e-02 -5.813394114375114441e-02 2.288735955953598022e-01 9.531921893358230591e-02 6.115763261914253235e-02 -5.611488968133926392e-02 3.658865392208099365e-01 2.167252153158187866e-01 3.306795656681060791e-02 1.930594258010387421e-02 -1.463508754968643188e-01 2.120331078767776489e-01 -8.339962363243103027e-02 -2.129971683025360107e-01 -2.188802957534790039e-01 -5.140007287263870239e-02 -4.577488824725151062e-02 1.085372269153594971e-01 3.279735445976257324e-01 2.377192825078964233e-01 3.996816575527191162e-01
-3.568724205251783133e-04 2.640050351619720459e-01 3.365399315953254700e-02 2.127329446375370026e-02 -7.731792330741882324e-02 -2.080964110791683197e-02 3.487636521458625793e-02 -7.360307872295379639e-02 -3.891544789075851440e-02 -2.223129719495773315e-01 1.118311434984207153e-01 4.271858930587768555e-01 1.663054972887039185e-01 1.338285952806472778e-01 -9.071291983127593994e-02 -1.454473286867141724e-01 -7.292512804269790649e-02 2.018773853778839111e-01 -2.058025449514389038e-01 -4.596632346510887146e-02 -1.293451189994812012e-01 -1.274824440479278564e-01 1.656279414892196655e-01 3.533071577548980713e-01 -1.727670878171920776e-01 -3.427723348140716553e-01 -1.192693337798118591e-01 5.667334794998168945e-02 -4.082592576742172241e-02 2.270114421844482422e-01 2.525217235088348389e-01 1.930320262908935547e-01
-2.400167584419250488e-01 -1.739105768501758575e-02 6.109173223376274109e-02 2.457597851753234863e-01 -7.804328948259353638e-02 -1.361247301101684570e-01 7.960195839405059814e-02 -4.382510669529438019e-03 -2.225477248430252075e-01 -1.240847408771514893e-01 1.880955994129180908e-01 -1.231664791703224182e-01 1.730279624462127686e-01 -2.844829112291336060e-03 8.672518283128738403e-02 -3.199196457862854004e-01 1.102140694856643677e-01 -2.480821125209331512e-02 1.151320040225982666e-01 -1.698123216629028320e-01 -1.827116012573242188e-01 1.758360564708709717e-01 1.704319417476654053e-01 4.172060191631317139e-01 -4.964078962802886963e-02 1.212667021900415421e-02 -4.280589520931243896e-02 1.839484572410583496e-01 1.660991609096527100e-01 2.501637935638427734e-01 3.725136816501617432e-01 4.701051115989685059e-02
-2.747142910957336426e-01 -1.680775582790374756e-01 1.253026071935892105e-02 -1.066357344388961792e-01 -1.158993616700172424e-01 -2.177882790565490723e-01 -5.891847610473632812e-02 -2.423874568194150925e-03 -2.991646900773048401e-02 2.395827323198318481e-02 2.649655640125274658e-01 -1.283431053161621094e-02 1.479263007640838623e-01 9.789896756410598755e-02 -5.484086647629737854e-02 -4.884474575519561768e-01 6.039564311504364014e-02 -1.578699052333831787e-02 -8.213905990123748779e-02 3.768744319677352905e-02 -1.619325876235961914e-01 -2.712333947420120239e-02 -5.863624066114425659e-02 1.730068325996398926e-01 -1.079520061612129211e-01 -1.817855983972549438e-01 8.967281877994537354e-02 3.432056307792663574e-01 -5.729276314377784729e-02 2.202918082475662231e-01 3.047983944416046143e-01 2.964478731155395508e-01
2.128431349992752075e-01 1.239882316440343857e-02 -1.044010147452354431e-01 -6.304907798767089844e-02 -2.799670994281768799e-01 -9.046331793069839478e-02 2.586354017257690430e-01 -3.708485141396522522e-02 -2.694090902805328369e-01 5.981065705418586731e-02 1.857167184352874756e-01 1.809912770986557007e-01 5.684794113039970398e-02 -9.797419421374797821e-03 5.103422701358795166e-02 -1.658147573471069336e-02 5.453793704509735107e-02 3.590114116668701172e-01 2.030455321073532104e-02 4.508167877793312073e-02 4.248321987688541412e-03 -3.145068883895874023e-01 1.937388032674789429e-01 -2.825917601585388184e-01 -9.164747595787048340e-02 -2.293462455272674561e-01 2.218103408813476562e-01 -4.775506258010864258e-02 -1.420650780200958252e-01 1.951116472482681274e-01 2.135385572910308838e-01 2.612657845020294189e-01
1.170427538454532623e-02 -4.781693592667579651e-02 -3.057055873796343803e-03 6.906408071517944336e-02 -1.261315345764160156e-01 1.044992655515670776e-01 6.011668220162391663e-02 -1.283003091812133789e-01 -2.989940345287322998e-01 -2.882533669471740723e-01 1.912267804145812988e-01 1.060353219509124756e-01 3.297412395477294922e-01 -9.255465865135192871e-02 3.810745850205421448e-02 -2.602194547653198242e-01 1.907693594694137573e-01 1.505429446697235107e-01 -9.449531137943267822e-02 -1.840779930353164673e-02 -7.591370493173599243e-02 -4.865682125091552734e-02 1.377438455820083618e-01 -1.124738976359367371e-01 -3.212640881538391113e-01 -3.473739326000213623e-01 -1.846010088920593262e-01 2.685515582561492920e-01 6.350258737802505493e-02 2.663441896438598633e-01 1.554898768663406372e-01 4.275869205594062805e-02
-4.480846226215362549e-02 8.428207784891128540e-02 1.685266345739364624e-01 9.053575992584228516e-02 -2.858207523822784424e-01 3.106554970145225525e-02 5.680587515234947205e-02 -3.233263790607452393e-01 -3.478102684020996094e-01 3.005172908306121826e-01 2.448050826787948608e-01 7.622644305229187012e-02 -1.409494876861572266e-01 1.302169114351272583e-01 -7.283885031938552856e-02 -1.134376898407936096e-01 3.182803392410278320e-01 8.328948915004730225e-02 3.219486474990844727e-01 -2.430173009634017944e-01 -4.282652586698532104e-02 -1.661818288266658783e-02 8.118190616369247437e-02 2.713587582111358643e-01 4.524071142077445984e-02 7.816264778375625610e-02 -8.030460029840469360e-02 1.414937525987625122e-01 1.338853985071182251e-01 1.352459490299224854e-01 3.372905030846595764e-02 8.112949132919311523e-02
1.588315367698669434e-01 -2.740774452686309814e-01 3.229489549994468689e-02 -5.465674772858619690e-02 -2.222295552492141724e-01 -4.725193232297897339e-02 5.601703748106956482e-02 -1.061811372637748718e-01 -1.343624889850616455e-01 -6.916157901287078857e-02 9.524263441562652588e-02 2.011841386556625366e-01 -2.721422910690307617e-02 1.993728987872600555e-02 -3.028339520096778870e-02 -2.296630144119262695e-01 -1.983875036239624023e-01 1.402062624692916870e-01 1.744675934314727783e-01 -2.807853519916534424e-01 -3.586055338382720947e-02 -5.486873164772987366e-02 -3.785387575626373291e-01 1.208681091666221619e-01 -6.631777435541152954e-02 -1.903504431247711182e-01 4.213536903262138367e-02 2.074086368083953857e-01 1.017045229673385620e-01 1.482521146535873413e-01 4.928721189498901367e-01 1.060528531670570374e-01
-9.097621589899063110e-02 2.363923192024230957e-02 8.352839201688766479e-02 2.645163536071777344e-01 2.078543305397033691e-01 -1.801874488592147827e-01 -1.997776180505752563e-01 -1.423895806074142456e-01 -2.502880990505218506e-01 2.203879505395889282e-02 2.079259720630943775e-04 1.419932395219802856e-01 1.113607957959175110e-01 1.585200279951095581e-01 1.060935556888580322e-01 -3.600534424185752869e-02 3.743232786655426025e-01 2.148524224758148193e-01 3.739360719919204712e-02 -9.342367947101593018e-02 -4.022051990032196045e-01 6.662740558385848999e-02 -1.166137531399726868e-01 5.529156699776649475e-02 -2.005973607301712036e-01 3.229718655347824097e-02 -1.430216282606124878e-01 2.264823615550994873e-01 2.161147594451904297e-01 2.822614312171936035e-01 -1.269246488809585571e-01 1.009910628199577332e-01
-2.168659269809722900e-01 -2.274753712117671967e-02 1.229052022099494934e-01 2.022692859172821045e-01 -1.482647359371185303e-01 -1.999943405389785767e-01 -6.378343701362609863e-02 -4.600207880139350891e-02 4.124375991523265839e-03 2.819136902689933777e-02 1.190364956855773926e-01 2.229202836751937866e-01 1.723555177450180054e-01 2.438967078924179077e-01 -7.338470220565795898e-02 -3.151352703571319580e-02 -7.228080183267593384e-02 4.679875969886779785e-01 2.538387179374694824e-01 1.048131212592124939e-01 1.752863973379135132e-01 1.825480014085769653e-01 -5.865589529275894165e-02 1.900735199451446533e-01 -9.634031355381011963e-02 -1.498522758483886719e-01 -1.222493872046470642e-01 8.318091183900833130e-02 -2.855082601308822632e-02 2.947353720664978027e-01 -1.652945578098297119e-01 3.100664615631103516e-01
5.749689787626266479e-02 1.709098219871520996e-01 -7.046645134687423706e-02 2.008315362036228180e-02 -4.939586669206619263e-02 -3.101708590984344482e-01 3.879704698920249939e-02 8.085095323622226715e-03 -1.684578806161880493e-01 -7.794114202260971069e-02 2.951995134353637695e-01 -1.954395771026611328e-01 1.305598393082618713e-02 6.896693259477615356e-02 -7.217534817755222321e-03 -1.849902272224426270e-01 1.936482936143875122e-01 3.870538175106048584e-01 -2.317614853382110596e-01 -3.752220794558525085e-02 -9.560332447290420532e-02 -9.464909881353378296e-02 -6.681064516305923462e-02 3.787431120872497559e-01 -8.066354691982269287e-02 -1.985205858945846558e-01 7.539689540863037109e-02 2.289095707237720490e-02 2.724422812461853027e-01 1.464442014694213867e-01 2.386641949415206909e-01 2.229545861482620239e-01
-9.882146865129470825e-02 1.316708326339721680e-01 -7.053710520267486572e-02 8.872565627098083496e-02 -7.514220476150512695e-02 -3.311945125460624695e-02 8.895663172006607056e-02 1.527093797922134399e-01 -2.031808048486709595e-01 -2.538288012146949768e-03 -1.402704119682312012e-01 2.158824056386947632e-01 2.987517416477203369e-01 -1.801646947860717773e-01 -2.560730499681085348e-04 -6.868220865726470947e-02 2.224821597337722778e-01 2.254746854305267334e-01 8.823791146278381348e-02 -1.983284056186676025e-01 -3.485760092735290527e-01 -2.478668391704559326e-01 -8.725669234991073608e-02 -1.329802870750427246e-01 -2.741721570491790771e-01 5.391423031687736511e-02 1.032377183437347412e-01 2.689217627048492432e-01 1.392337083816528320e-01 -4.045586287975311279e-02 3.557310104370117188e-01 1.541239768266677856e-01
-7.833061367273330688e-02 6.176818162202835083e-02 1.873992830514907837e-01 6.894367281347513199e-03 -1.788184046745300293e-01 -3.566085398197174072e-01 1.524678170680999756e-01 -1.282802671194076538e-01 -1.830261945724487305e-02 -1.863434016704559326e-01 1.458310633897781372e-01 2.954120188951492310e-02 -8.718811906874179840e-03 -1.766957044601440430e-01 -1.018254905939102173e-01 5.678144842386245728e-02 1.142391860485076904e-01 4.421176016330718994e-01 -9.892369806766510010e-02 -2.278113961219787598e-01 2.036695033311843872e-01 2.073233947157859802e-02 -2.852214127779006958e-02 -2.987978234887123108e-02 -2.315623760223388672e-01 1.138308346271514893e-01 -2.460762560367584229e-01 2.870570421218872070e-01 1.612818390130996704e-01 2.390209883451461792e-01 8.639302686788141727e-04 2.178289145231246948e-01
-2.301758378744125366e-01 -3.577730432152748108e-02 -2.385865896940231323e-02 -5.052530765533447266e-02 -1.963612586259841919e-01 -7.583165168762207031e-02 -2.463337630033493042e-01 6.165504828095436096e-02 -3.489015996456146240e-01 -1.720372438430786133e-01 1.268734037876129150e-01 1.297738850116729736e-01 -1.034768000245094299e-01 1.246388778090476990e-01 -9.279103949666023254e-03 -7.586873322725296021e-02 3.250500885769724846e-03 1.335828900337219238e-01 1.699384450912475586e-01 1.192184835672378540e-01 -9.496288746595382690e-02 1.179126873612403870e-01 -4.031530916690826416e-01 -1.278120130300521851e-01 -8.841628581285476685e-02 -1.285923719406127930e-01 5.138554424047470093e-02 2.490384429693222046e-01 7.795450091361999512e-02 3.118730187416076660e-01 2.037318348884582520e-01 3.476728498935699463e-01
-1.649602204561233521e-01 -9.776961803436279297e-02 -1.168214455246925354e-01 2.129826135933399200e-02 -5.641904473304748535e-02 8.608611673116683960e-02 1.539271883666515350e-02 -4.431373476982116699e-01 1.105132792145013809e-02 1.197778731584548950e-01 8.118850737810134888e-02 2.999910116195678711e-01 1.228495091199874878e-01 1.353159844875335693e-01 -3.260842263698577881e-01 -8.154722303152084351e-02 3.601528406143188477e-01 2.198240160942077637e-01 2.736193500459194183e-02 -2.128533273935317993e-02 9.984824061393737793e-02 -3.790526092052459717e-02 -1.806207150220870972e-01 1.571348458528518677e-01 -3.571951389312744141e-02 -7.315308600664138794e-02 1.641627848148345947e-01 1.256500333547592163e-01 -1.923723816871643066e-01 2.468961775302886963e-01 2.977960407733917236e-01 -2.280876226723194122e-02
-1.399768888950347900e-01 1.007961407303810120e-01 2.816235413774847984e-03 -7.032197713851928711e-02 -3.091985285282135010e-01 9.967667981982231140e-03 -1.121168360114097595e-01 -4.238154888153076172e-01 6.356629729270935059e-02 3.803367018699645996e-01 2.361518889665603638e-01 9.050833433866500854e-02 2.058620899915695190e-01 1.466697454452514648e-01 1.839701272547245026e-02 1.793390661478042603e-01 2.626072466373443604e-01 2.362096123397350311e-02 1.791282147169113159e-01 -2.447951436042785645e-01 5.608766898512840271e-02 1.535093039274215698e-02 -8.485367149114608765e-02 1.768807917833328247e-01 2.586848847568035126e-02 -2.039781510829925537e-01 1.164302229881286621e-01 -8.187311887741088867e-02 -3.921451792120933533e-02 8.103433251380920410e-02 2.873167693614959717e-01 1.084483489394187927e-01
1.682464592158794403e-02 8.574607223272323608e-02 -2.364006191492080688e-01 -4.923559352755546570e-02 -1.947432458400726318e-01 1.056771278381347656e-01 -3.990787267684936523e-02 -2.073431611061096191e-01 -2.318272739648818970e-01 -1.144429892301559448e-01 8.035881072282791138e-02 6.671962887048721313e-02 1.494947224855422974e-01 1.472802311182022095e-01 2.314148098230361938e-01 -6.091650202870368958e-02 1.633258722722530365e-02 4.729695916175842285e-01 2.157015055418014526e-01 8.222215622663497925e-02 -7.225071638822555542e-02 -1.022514998912811279e-01 1.716883927583694458e-01 5.485203489661216736e-02 -1.656732410192489624e-01 -2.567274272441864014e-01 2.744883000850677490e-01 -1.691778898239135742e-01 8.658805489540100098e-02 1.949121505022048950e-01 1.420518606901168823e-01 2.700380682945251465e-01
-4.165225848555564880e-02 -5.011268332600593567e-02 -1.104516535997390747e-02 1.037172004580497742e-01 2.497771084308624268e-01 -1.068653389811515808e-01 1.477212309837341309e-01 -9.400042146444320679e-02 -2.301162779331207275e-01 1.739358529448509216e-02 3.145030438899993896e-01 1.975228339433670044e-01 -1.387467682361602783e-01 5.213513970375061035e-02 5.036134272813796997e-02 -3.386234939098358154e-01 -3.615139424800872803e-02 4.189499318599700928e-01 -8.059811592102050781e-02 1.248548328876495361e-01 -1.870235651731491089e-01 2.241604626178741455e-01 -1.441283226013183594e-01 1.595909297466278076e-01 -1.683660149574279785e-01 -3.754835575819015503e-02 7.236614823341369629e-03 1.782089024782180786e-01 -1.084484830498695374e-01 1.334463953971862793e-01 2.320517003536224365e-01 2.732952535152435303e-01
5.988248437643051147e-02 -1.627083718776702881e-01 -1.827004551887512207e-01 1.968134641647338867e-01 -1.808499246835708618e-01 -2.905409336090087891e-01 -1.859944909811019897e-01 -5.700748041272163391e-02 -7.330776657909154892e-03 1.064415462315082550e-02 1.319011598825454712e-01 8.088320493698120117e-02 2.320295274257659912e-01 -1.941403448581695557e-01 1.067836731672286987e-01 -2.154626138508319855e-02 1.564542055130004883e-01 1.842377930879592896e-01 -9.770949371159076691e-03 1.044286042451858521e-01 7.227475196123123169e-02 2.596985101699829102e-01 -1.622639894485473633e-01 1.859199553728103638e-01 -2.031666934490203857e-01 -3.531581722199916840e-03 2.041056156158447266e-01 1.302525252103805542e-01 -2.015348225831985474e-01 4.248048737645149231e-02 4.643987119197845459e-01 2.331787645816802979e-01
-3.138359785079956055e-01 -5.914529040455818176e-02 -2.174487151205539703e-02 -1.579205505549907684e-02 -8.408636786043643951e-03 5.683200061321258545e-02 2.557365894317626953e-01 -2.661238908767700195e-01 -2.151439040899276733e-01 2.839857041835784912e-01 1.736322343349456787e-01 1.561438143253326416e-01 1.006945148110389709e-01 1.123927012085914612e-01 -8.222410082817077637e-02 -1.273120343685150146e-01 1.673361659049987793e-01 3.678774535655975342e-01 1.297123879194259644e-01 -2.435843199491500854e-01 2.709574699401855469e-01 2.770514786243438721e-01 -7.628516852855682373e-02 -5.065504088997840881e-02 -1.841572970151901245e-01 -9.122775495052337646e-02 -1.135662496089935303e-01 1.499095261096954346e-01 1.795674674212932587e-02 1.293728053569793701e-01 1.811901628971099854e-01 -7.076405733823776245e-02
1.117915008217096329e-02 -9.230293333530426025e-02 5.424290895462036133e-02 1.930443197488784790e-01 2.106675803661346436e-01 2.107129693031311035e-01 -2.095915190875530243e-02 -7.380726933479309082e-02 -1.344699859619140625e-01 9.044793248176574707e-02 4.278492331504821777e-01 1.591855734586715698e-01 -9.852939099073410034e-02 3.672119230031967163e-03 3.304735757410526276e-03 -3.983652591705322266e-02 1.245545968413352966e-01 2.897343933582305908e-01 6.469485233537852764e-04 2.595570683479309082e-01 -3.112236261367797852e-01 -1.400386095046997070e-01 2.334180325269699097e-01 1.834198534488677979e-01 -2.610887289047241211e-01 -8.817889541387557983e-02 1.555712074041366577e-01 1.232207566499710083e-01 -9.857458993792533875e-03 3.313227593898773193e-01 9.848587960004806519e-02 6.460459530353546143e-02
-2.001507282257080078e-01 -2.657564878463745117e-01 1.603883951902389526e-01 2.921395003795623779e-01 -3.895663321018218994e-01 -8.198547177016735077e-03 3.073767013847827911e-02 -7.294271141290664673e-02 -1.728124022483825684e-01 2.087621390819549561e-01 2.384994328022003174e-01 1.051694154739379883e-01 1.142726168036460876e-01 2.132043242454528809e-02 1.002876013517379761e-01 -7.972713559865951538e-03 2.638180553913116455e-01 1.475434005260467529e-01 2.686887681484222412e-01 -5.526277422904968262e-02 -3.044436685740947723e-02 -7.191687822341918945e-02 -1.037334203720092773e-01 -6.814791820943355560e-03 -3.008079528808593750e-01 -1.439243853092193604e-01 -2.752763628959655762e-01 -1.989272050559520721e-02 7.439196854829788208e-02 3.858741000294685364e-02 2.654472887516021729e-01 8.213403075933456421e-02
-1.676555722951889038e-01 1.833837293088436127e-02 1.705422997474670410e-01 1.259371638298034668e-02 -3.039767742156982422e-01 8.536143600940704346e-02 7.070210576057434082e-02 2.170803695917129517e-01 -1.717152446508407593e-01 1.459631025791168213e-01 7.343158870935440063e-02 2.080128192901611328e-01 -2.645040675997734070e-02 7.301541417837142944e-02 1.342589035630226135e-02 1.533980369567871094e-01 1.053325608372688293e-01 4.220720529556274414e-01 -1.022151708602905273e-01 -1.143924444913864136e-01 -1.513324230909347534e-01 -2.976712398231029510e-02 4.298473149538040161e-02 -1.670491993427276611e-01 -1.286999136209487915e-01 2.159076929092407227e-02 1.118852198123931885e-01 2.559673413634300232e-02 2.507371082901954651e-02 1.686853617429733276e-01 3.320110738277435303e-01 4.748408794403076172e-01
3.139615058898925781e-01 1.646576970815658569e-01 2.123077213764190674e-01 1.488571316003799438e-01 8.141480386257171631e-02 -2.786945700645446777e-01 2.210940271615982056e-01 -1.897016316652297974e-01 -1.315513253211975098e-01 2.735964357852935791e-01 1.904013007879257202e-01 2.361166477203369141e-01 1.731613576412200928e-01 2.707332745194435120e-02 5.731136724352836609e-02 -4.401898011565208435e-02 -1.196409668773412704e-02 1.510860025882720947e-01 3.095309482887387276e-03 -1.009039282798767090e-01 -2.134086638689041138e-01 -1.539740115404129028e-01 -8.751001954078674316e-02 -6.570307910442352295e-02 -2.760090231895446777e-01 -4.353078082203865051e-03 1.629855185747146606e-01 1.342135071754455566e-01 1.951714046299457550e-03 6.085634976625442505e-02 4.100004434585571289e-01 1.041041389107704163e-01
-2.208335511386394501e-02 1.823784969747066498e-02 -6.750936806201934814e-02 1.759714037179946899e-01 -1.634159088134765625e-01 -1.625392585992813110e-01 -1.342307776212692261e-01 -6.855222582817077637e-02 -2.795453369617462158e-01 1.136862579733133316e-02 2.232343405485153198e-01 -1.450690478086471558e-01 -6.579904258251190186e-02 1.491757631301879883e-01 -4.512847959995269775e-02 2.439611405134201050e-01 -9.886553883552551270e-02 2.256105840206146240e-01 3.186412155628204346e-01 -3.507781401276588440e-02 -2.063009738922119141e-01 4.272939264774322510e-02 -2.907223999500274658e-01 -4.725055769085884094e-02 -1.813619881868362427e-01 -2.025814652442932129e-01 3.281216621398925781e-01 -1.294389665126800537e-01 2.488049492239952087e-02 1.387322545051574707e-01 2.934446632862091064e-01 2.272107750177383423e-01
-2.625323235988616943e-01 1.743078827857971191e-01 1.593793481588363647e-01 1.596757620573043823e-01 1.207170262932777405e-01 -2.061142623424530029e-01 1.385665386915206909e-01 -1.868909746408462524e-01 -2.497664391994476318e-01 5.275430902838706970e-02 1.459880024194717407e-01 2.371476441621780396e-01 2.154403598979115486e-03 2.914929091930389404e-01 -5.462850676849484444e-04 -1.416682600975036621e-01 1.209508851170539856e-01 3.129022419452667236e-01 1.973152346909046173e-02 -1.059149429202079773e-01 8.016925305128097534e-02 3.328107893466949463e-01 3.083860315382480621e-02 -2.959368191659450531e-02 -2.521471381187438965e-01 1.255906075239181519e-01 3.736631572246551514e-02 2.678425312042236328e-01 5.245145037770271301e-02 2.514319717884063721e-01 1.181915402412414551e-01 -1.235450804233551025e-01
-2.231649607419967651e-01 6.997334212064743042e-02 8.957906812429428101e-02 -2.020134031772613525e-01 -2.216451801359653473e-02 -1.916892975568771362e-01 -6.829700618982315063e-02 -1.089613363146781921e-01 -1.944327503442764282e-01 7.598568499088287354e-02 2.504135072231292725e-01 -5.062256008386611938e-02 1.414581090211868286e-01 -7.831969112157821655e-02 1.717310249805450439e-01 -5.533339828252792358e-02 4.166729003190994263e-02 3.960937559604644775e-01 -6.332562118768692017e-02 3.474063798785209656e-02 -1.790994256734848022e-01 -9.769975394010543823e-02 -1.409851014614105225e-01 5.194283723831176758e-01 -5.650858581066131592e-02 -8.019883930683135986e-02 8.746305853128433228e-02 2.790246903896331787e-02 -1.145616024732589722e-01 2.301734387874603271e-01 1.406194120645523071e-01 2.758072316646575928e-01
1.294378340244293213e-01 1.437949016690254211e-02 -1.304375082254409790e-01 1.264740973711013794e-01 -1.327473819255828857e-01 -1.675254851579666138e-01 6.394334137439727783e-02 -7.963565737009048462e-02 -9.043687582015991211e-02 3.286253660917282104e-02 5.559185147285461426e-02 1.555093079805374146e-01 1.500064134597778320e-01 7.010251283645629883e-02 2.196724154055118561e-02 -2.085201628506183624e-02 -1.222726330161094666e-01 2.958140373229980469e-01 2.301106899976730347e-01 1.127892509102821350e-01 -1.195990107953548431e-02 5.909612402319908142e-03 -3.382605016231536865e-01 -2.243223488330841064e-01 -1.036865636706352234e-01 -3.933276832103729248e-01 3.079579472541809082e-01 1.398846656084060669e-01 -1.475682109594345093e-01 8.064410090446472168e-02 2.878703474998474121e-01 3.240158855915069580e-01
4.420904815196990967e-02 8.208836615085601807e-02 3.020966947078704834e-01 -1.687026619911193848e-01 -3.042230308055877686e-01 -1.617061793804168701e-01 7.757581770420074463e-02 -1.825375407934188843e-01 -1.545111089944839478e-02 3.324570357799530029e-01 2.007507979869842529e-01 1.041370108723640442e-01 -1.117597743868827820e-01 1.285686790943145752e-01 8.236742764711380005e-02 -1.518894433975219727e-01 3.550716638565063477e-01 3.190938234329223633e-01 3.560552597045898438e-01 6.843267381191253662e-02 -2.075772546231746674e-02 8.431204408407211304e-02 -8.410095423460006714e-02 5.178581923246383667e-02 -6.466480344533920288e-02 -5.398446321487426758e-02 1.448749303817749023e-01 7.932001352310180664e-02 -9.040440618991851807e-02 2.659575641155242920e-01 -4.604094102978706360e-02 2.659219875931739807e-02
-2.414945214986801147e-01 8.945672959089279175e-02 2.600581347942352295e-01 2.621024549007415771e-01 -1.252625323832035065e-02 5.410374328494071960e-02 2.905858755111694336e-01 4.624115303158760071e-02 -1.309826225042343140e-01 3.244656622409820557e-01 4.152350127696990967e-01 -5.975110456347465515e-02 6.939477473497390747e-02 1.262608766555786133e-01 2.393499761819839478e-01 -1.963624730706214905e-02 1.806239783763885498e-01 7.467272132635116577e-02 1.098962277173995972e-01 -8.848297595977783203e-02 -2.188483253121376038e-02 1.701880693435668945e-01 -1.063402555882930756e-02 2.438633739948272705e-01 1.628131121397018433e-01 -1.851781606674194336e-01 -4.346193000674247742e-02 5.322757363319396973e-02 2.559048309922218323e-02 2.002611756324768066e-01 2.692128121852874756e-01 7.030347734689712524e-02
-1.947132498025894165e-01 -7.957982271909713745e-02 6.793889403343200684e-02 -1.953577250242233276e-01 7.503744214773178101e-02 -1.831787452101707458e-02 -3.766518086194992065e-02 -1.163062676787376404e-01 -2.069617807865142822e-01 2.732917964458465576e-01 2.227891385555267334e-01 -1.818723529577255249e-01 2.048899829387664795e-01 8.267234265804290771e-02 9.510653465986251831e-02 -5.003403872251510620e-02 4.343250766396522522e-02 1.663823872804641724e-01 1.767729520797729492e-01 -5.561866238713264465e-02 -3.242453336715698242e-01 1.119619831442832947e-01 8.777186274528503418e-02 2.806254625320434570e-01 6.738256663084030151e-02 5.749239027500152588e-02 -1.253292262554168701e-01 -1.794553399085998535e-01 6.244513019919395447e-02 2.959848642349243164e-01 4.090469777584075928e-01 2.210070937871932983e-01
9.398041665554046631e-02 2.967395782470703125e-01 2.982226610183715820e-01 -2.440883517265319824e-01 -1.936187148094177246e-01 -1.136057376861572266e-01 -3.327981010079383850e-02 5.821279808878898621e-02 5.877811461687088013e-02 -1.764244586229324341e-01 -1.629516035318374634e-01 1.595036983489990234e-01 2.585203945636749268e-01 2.587325870990753174e-01 1.699507683515548706e-01 -1.097115427255630493e-01 6.925263255834579468e-02 4.505651593208312988e-01 1.472137421369552612e-01 -2.333307079970836639e-02 -1.027754396200180054e-01 -9.049549698829650879e-02 3.901916369795799255e-02 1.493308246135711670e-01 -7.409910857677459717e-02 -1.307354569435119629e-01 -5.877652391791343689e-02 1.764153987169265747e-01 -5.672851949930191040e-02 2.050361484289169312e-01 1.526568084955215454e-01 2.002969235181808472e-01
-3.592436909675598145e-01 8.654818683862686157e-02 4.178152978420257568e-02 9.714974462985992432e-02 1.745954528450965881e-02 -1.731663197278976440e-01 -2.005563974380493164e-01 -2.246854901313781738e-01 -1.677369326353073120e-01 4.593222215771675110e-02 2.614081501960754395e-01 1.794500648975372314e-02 2.156650088727474213e-02 2.253387421369552612e-01 -4.836167767643928528e-02 -1.027723029255867004e-01 -1.160823106765747070e-01 1.469525992870330811e-01 2.267302125692367554e-01 -2.344625256955623627e-02 -1.296371668577194214e-01 -1.653399318456649780e-01 1.037974953651428223e-01 1.854038387537002563e-01 -2.494244724512100220e-01 -5.270961672067642212e-02 -1.351955533027648926e-01 1.543474793434143066e-01 -2.389256358146667480e-01 4.441589415073394775e-01 2.268262393772602081e-02 1.730305999517440796e-01
-2.593006193637847900e-01 1.452771872282028198e-01 2.060364186763763428e-02 1.298984289169311523e-01 -1.479899287223815918e-01 -1.615777760744094849e-01 -1.532298922538757324e-01 -2.061793021857738495e-02 -3.233863040804862976e-02 2.013622075319290161e-01 3.641955852508544922e-01 9.306425601243972778e-02 1.848562210798263550e-01 1.073361933231353760e-01 -2.087373584508895874e-01 -2.794788479804992676e-01 -1.515913307666778564e-01 3.490788340568542480e-01 2.124190479516983032e-01 -1.038936823606491089e-01 -8.820582926273345947e-02 6.840825825929641724e-02 -2.156454622745513916e-01 3.288493026047945023e-03 -1.305551975965499878e-01 -2.175223082304000854e-02 8.227704465389251709e-02 2.167324572801589966e-01 -2.419906556606292725e-01 2.756204009056091309e-01 -1.485582790337502956e-03 8.165824413299560547e-02
5.261022225022315979e-02 2.391649037599563599e-01 8.766023442149162292e-03 -7.016126066446304321e-02 1.601440012454986572e-01 2.028585225343704224e-01 -2.302462309598922729e-01 -6.348270922899246216e-02 -1.573948562145233154e-01 1.443017870187759399e-01 4.623526930809020996e-01 3.663953840732574463e-01 6.767752114683389664e-03 -5.224522203207015991e-03 -1.393896490335464478e-01 -8.112712204456329346e-02 1.865162327885627747e-02 2.026114910840988159e-01 -3.857857361435890198e-02 -5.070131272077560425e-02 -1.179665848612785339e-01 -1.106235161423683167e-01 4.715237021446228027e-02 2.825283408164978027e-01 7.662865333259105682e-03 -1.697151809930801392e-01 -1.534971594810485840e-02 -3.118200786411762238e-02 -5.630629882216453552e-02 3.618570566177368164e-01 9.618779271841049194e-02 2.537822425365447998e-01
-1.262391742784529924e-04 5.518045742064714432e-03 -1.513180732727050781e-01 1.896592378616333008e-01 -7.383450865745544434e-02 -6.321355700492858887e-02 -1.029223948717117310e-01 -4.617580026388168335e-02 -2.393830120563507080e-01 -1.916868388652801514e-01 4.418548569083213806e-02 7.211373746395111084e-02 2.985678613185882568e-01 -2.241158634424209595e-01 2.009486258029937744e-01 -2.046698480844497681e-01 9.676619619131088257e-02 2.933801710605621338e-01 1.185683161020278931e-01 4.843845963478088379e-03 -7.746808230876922607e-02 -1.585019826889038086e-01 1.565883606672286987e-01 -1.625142842531204224e-01 -1.656349003314971924e-01 -4.254384040832519531e-01 -1.274606436491012573e-01 1.552626341581344604e-01 1.594159603118896484e-01 2.884419262409210205e-01 2.169102728366851807e-01 -8.196881040930747986e-03
-1.501711159944534302e-01 1.443274319171905518e-01 -7.115519046783447266e-02 9.039236232638359070e-03 -2.956432104110717773e-01 -2.383951097726821899e-01 4.415237903594970703e-02 -7.426566630601882935e-02 -1.590061932802200317e-01 1.924319416284561157e-01 -8.372518420219421387e-02 -3.134816884994506836e-03 1.071010008454322815e-01 6.828161329030990601e-02 8.376049809157848358e-03 -2.726043947041034698e-02 7.532649487257003784e-02 4.276925623416900635e-01 2.419566512107849121e-01 2.879001796245574951e-01 9.975434094667434692e-02 -1.742473095655441284e-01 4.669087007641792297e-03 -1.076177731156349182e-01 -1.014477834105491638e-01 -2.298835664987564087e-01 2.232244610786437988e-01 1.053940057754516602e-01 1.752231121063232422e-01 6.825008988380432129e-02 1.395602822303771973e-01 3.906892538070678711e-01
-3.977404162287712097e-02 9.099581092596054077e-02 6.569129973649978638e-02 1.799089610576629639e-01 1.118519306182861328e-01 -3.414381444454193115e-01 2.464287355542182922e-02 -1.948158144950866699e-01 -2.623478174209594727e-01 -1.097118258476257324e-01 1.761898398399353027e-01 8.848410844802856445e-02 5.732269957661628723e-02 9.415834397077560425e-02 1.015782654285430908e-01 -4.932209476828575134e-02 9.969224035739898682e-02 3.362133204936981201e-01 -3.793413937091827393e-02 -2.353530526161193848e-01 1.828618645668029785e-01 -8.765240013599395752e-02 -2.451399266719818115e-01 1.269506514072418213e-01 -3.549090921878814697e-01 5.166646838188171387e-02 -1.836153566837310791e-01 3.037723004817962646e-01 1.731537878513336182e-01 1.736997812986373901e-01 -1.342051923274993896e-01 1.060171276330947876e-01
-2.246508188545703888e-02 1.831533312797546387e-01 9.655861184000968933e-03 1.995249539613723755e-01 -1.312988102436065674e-01 6.660057604312896729e-02 -1.036161854863166809e-01 -1.244501620531082153e-01 -1.780054718255996704e-01 -4.718089848756790161e-02 -1.231280192732810974e-01 -6.049108225852251053e-03 2.080602794885635376e-01 3.728404045104980469e-01 1.973418444395065308e-01 2.206219136714935303e-01 1.815575063228607178e-01 2.404700070619583130e-01 -7.319449633359909058e-02 -1.060008704662322998e-01 -1.132185161113739014e-01 6.834880262613296509e-02 -3.568406701087951660e-01 2.040985785424709320e-02 -1.436116844415664673e-01 -1.234647631645202637e-01 -9.549888968467712402e-02 2.036193609237670898e-01 2.998378276824951172e-01 2.637179195880889893e-01 1.929888576269149780e-01 1.528195887804031372e-01
-2.374585270881652832e-01 -4.351790621876716614e-02 1.283867955207824707e-01 -1.648738980293273926e-01 -1.454896330833435059e-01 -2.140296995639801025e-01 -1.258373707532882690e-01 -2.160495221614837646e-01 -2.549555711448192596e-02 -5.345382541418075562e-02 1.175189092755317688e-01 -1.372541040182113647e-01 3.623908162117004395e-01 -6.249110773205757141e-02 4.556362703442573547e-02 -2.868175208568572998e-01 -1.395151019096374512e-01 1.238026693463325500e-01 1.655102819204330444e-01 -8.562215417623519897e-02 -3.535407781600952148e-01 -4.378509707748889923e-03 -4.092332720756530762e-02 2.155121564865112305e-01 -6.569169461727142334e-02 -1.676349784247577190e-03 2.142295241355895996e-01 2.452579438686370850e-01 9.416589140892028809e-02 3.038360178470611572e-01 2.308011502027511597e-01 7.329395413398742676e-02
1.616450101137161255e-01 4.382550120353698730e-01 1.385663747787475586e-01 -6.484171003103256226e-02 1.055757626891136169e-01 -2.846547663211822510e-01 2.713474035263061523e-01 -2.459051311016082764e-01 -2.104858309030532837e-01 1.268713325262069702e-01 5.190572701394557953e-03 4.227726906538009644e-02 -8.355769328773021698e-03 -4.797467961907386780e-02 2.768034636974334717e-01 4.512142390012741089e-03 -4.918257147073745728e-02 1.528490334749221802e-01 6.106114014983177185e-02 -7.865404710173606873e-03 -1.522712707519531250e-01 1.234017219394445419e-02 1.138170957565307617e-01 1.037306636571884155e-01 -2.025846391916275024e-01 -9.398885071277618408e-02 2.782801687717437744e-01 2.823932096362113953e-02 -2.608462795615196228e-02 1.644963324069976807e-01 3.333274722099304199e-01 2.175192683935165405e-01
6.525716185569763184e-02 2.986902892589569092e-01 9.359284490346908569e-02 1.799708008766174316e-01 2.044192999601364136e-01 -6.390804890543222427e-03 2.490994930267333984e-01 -1.891077011823654175e-01 -1.145078390836715698e-01 1.241416633129119873e-01 3.116052225232124329e-02 8.279187232255935669e-02 1.451752930879592896e-01 2.021975629031658173e-02 -9.542428702116012573e-02 -1.807368546724319458e-01 1.988051831722259521e-01 1.311412006616592407e-01 1.954747587442398071e-01 -6.871743500232696533e-02 -3.964485526084899902e-01 -2.408089339733123779e-01 3.136596083641052246e-02 -1.428606510162353516e-01 -8.597002178430557251e-02 -1.391172260046005249e-01 1.731180027127265930e-02 -3.999581560492515564e-02 1.728454977273941040e-01 3.004472255706787109e-01 3.686402142047882080e-01 7.238963991403579712e-02
-4.734946042299270630e-02 -9.001781791448593140e-02 -6.520524621009826660e-02 9.987057745456695557e-02 -1.264814138412475586e-01 1.521478407084941864e-03 2.082308381795883179e-01 -2.481702566146850586e-01 -6.621097028255462646e-02 3.291060030460357666e-01 3.084296286106109619e-01 7.557909190654754639e-02 -5.621710047125816345e-02 1.246584877371788025e-01 -3.141199797391891479e-02 -5.581093207001686096e-02 9.675425477325916290e-03 2.227476537227630615e-01 2.300827354192733765e-01 -1.124330013990402222e-01 -4.546220600605010986e-01 4.632912576198577881e-02 -7.432679086923599243e-02 -1.481705065816640854e-02 5.918278917670249939e-02 -2.508628666400909424e-01 -2.542725503444671631e-01 -1.636670157313346863e-02 -9.727363288402557373e-02 1.999845057725906372e-01 9.102551639080047607e-02 3.149342238903045654e-01
-1.933041363954544067e-01 7.304915785789489746e-02 2.148434072732925415e-01 1.024546474218368530e-01 -3.211420178413391113e-01 3.431451693177223206e-02 1.695158183574676514e-01 1.511710435152053833e-01 -1.299230605363845825e-01 1.374384462833404541e-01 -2.456072717905044556e-02 1.607112735509872437e-01 -2.773675136268138885e-02 1.239372566342353821e-01 8.300930261611938477e-02 1.417404711246490479e-01 1.292451471090316772e-01 3.498509228229522705e-01 -1.473975330591201782e-01 3.317799651995301247e-03 -1.162843480706214905e-01 -1.426289677619934082e-01 -1.139571592211723328e-01 -1.400221884250640869e-01 -1.338524669408798218e-01 -1.273371875286102295e-01 1.792647838592529297e-01 1.306141018867492676e-01 2.031654864549636841e-01 1.645263284444808960e-01 3.692676424980163574e-01 3.522898256778717041e-01
8.878128230571746826e-02 -2.881269454956054688e-01 2.483470439910888672e-01 3.344505727291107178e-01 -2.215853631496429443e-01 -2.791696786880493164e-01 7.619774341583251953e-02 -2.231807112693786621e-01 -1.251729726791381836e-01 -9.407864511013031006e-02 -1.321521960198879242e-02 6.859875470399856567e-02 9.914594702422618866e-04 -1.122501213103532791e-02 1.003521010279655457e-01 -9.791970998048782349e-02 7.788660377264022827e-02 -1.670586690306663513e-02 2.981833182275295258e-02 -3.233716636896133423e-02 7.827327400445938110e-02 -4.524573311209678650e-02 -8.691349625587463379e-02 2.064558863639831543e-01 1.116062253713607788e-01 -2.688271403312683105e-01 1.289890110492706299e-01 3.917874693870544434e-01 7.110903412103652954e-02 2.787028551101684570e-01 2.702454030513763428e-01 1.627104580402374268e-01
-1.197425723075866699e-01 -1.253305524587631226e-01 2.105597965419292450e-02 -2.069083005189895630e-01 -2.109072357416152954e-01 -8.348218351602554321e-02 -6.584875285625457764e-02 -4.742163792252540588e-02 -5.812307447195053101e-02 8.215495198965072632e-02 1.657535731792449951e-01 7.973010838031768799e-02 1.611902378499507904e-02 2.222720235586166382e-01 -9.552504122257232666e-02 -2.308207452297210693e-01 -7.700186222791671753e-02 1.534735225141048431e-02 3.363042175769805908e-01 -8.248367160558700562e-02 -1.173089966177940369e-01 -7.684583775699138641e-03 -3.325371444225311279e-01 1.324015408754348755e-01 -1.791593581438064575e-01 -2.846928834915161133e-01 8.220722526311874390e-02 2.892010807991027832e-01 1.833760887384414673e-01 2.020736783742904663e-01 3.241575360298156738e-01 2.481018453836441040e-01
4.448467493057250977e-02 4.389983713626861572e-01 2.197234481573104858e-01 1.576596312224864960e-02 -7.208242267370223999e-02 -3.474661335349082947e-02 -2.317096106708049774e-02 -5.604209005832672119e-02 -1.022428572177886963e-01 -2.285805791616439819e-01 1.330535300076007843e-02 5.176371932029724121e-01 2.990514598786830902e-02 -3.276647254824638367e-02 -6.917109340429306030e-02 9.746118634939193726e-02 -3.099667467176914215e-02 3.056592643260955811e-01 5.123513936996459961e-02 3.803897649049758911e-02 7.060649991035461426e-02 -1.254705339670181274e-01 1.282864660024642944e-01 1.010561659932136536e-01 -1.991962641477584839e-01 -2.247739583253860474e-01 -9.725297242403030396e-02 5.403690785169601440e-02 -1.173771396279335022e-01 2.553749978542327881e-01 2.578567564487457275e-01 7.544458657503128052e-02
2.600260823965072632e-02 -1.279106736183166504e-01 4.009481519460678101e-02 1.677179485559463501e-01 -2.316237986087799072e-01 8.197871595621109009e-02 -1.285343021154403687e-01 -3.354707732796669006e-02 -2.765327692031860352e-01 2.606787383556365967e-01 6.327251903712749481e-03 9.597782045602798462e-02 7.662457227706909180e-02 -2.228244207799434662e-02 -1.121266186237335205e-01 -2.367571145296096802e-01 -2.006547451019287109e-01 3.726389110088348389e-01 1.965993046760559082e-01 7.061661779880523682e-02 -1.641137641854584217e-03 -1.103458926081657410e-01 -3.505823016166687012e-01 2.945440262556076050e-02 -1.196749210357666016e-01 -3.221565783023834229e-01 2.429627180099487305e-01 3.240538015961647034e-02 9.578188508749008179e-02 1.155428811907768250e-01 2.688322663307189941e-01 1.218278333544731140e-01
-6.517356634140014648e-02 -4.443627840373665094e-04 -7.850155234336853027e-02 6.033909693360328674e-02 1.634666919708251953e-01 -1.030937060713768005e-01 3.743686378002166748e-01 -1.322442316450178623e-03 -2.494752705097198486e-01 -1.660257726907730103e-01 1.397276576608419418e-02 3.144498765468597412e-01 2.931002676486968994e-01 -2.284573018550872803e-01 2.225278168916702271e-01 4.845188185572624207e-02 2.278068810701370239e-01 1.754925996065139771e-01 1.613724604249000549e-02 1.215700805187225342e-01 -1.307526975870132446e-01 1.572702825069427490e-01 1.112350821495056152e-01 -1.211698353290557861e-01 -1.805805712938308716e-01 -1.878082007169723511e-01 -3.057783283293247223e-02 1.553357690572738647e-01 -1.280429810285568237e-01 1.259426623582839966e-01 3.091035485267639160e-01 2.055149376392364502e-01
-4.303020238876342773e-02 9.146461635828018188e-02 -1.980592310428619385e-01 3.549115955829620361e-01 1.181120350956916809e-01 -4.198604822158813477e-02 -5.201904475688934326e-02 -2.718916535377502441e-01 -1.849462687969207764e-01 1.678814738988876343e-02 -9.677692502737045288e-02 1.551276892423629761e-01 -3.287840262055397034e-02 9.405890852212905884e-02 2.018846385180950165e-02 -1.871774792671203613e-01 2.290623039007186890e-01 3.321028500795364380e-02 2.744103781878948212e-02 8.030028641223907471e-02 -1.944318599998950958e-02 6.128560006618499756e-02 -2.788358926773071289e-01 -2.164799347519874573e-02 -3.935841023921966553e-01 2.688740193843841553e-02 -1.633207798004150391e-01 3.503132760524749756e-01 -6.715540587902069092e-02 2.203704267740249634e-01 1.929915323853492737e-02 3.425852656364440918e-01
-1.969626247882843018e-01 -1.637943536043167114e-01 -1.957031488418579102e-01 -6.741439551115036011e-02 -1.208257675170898438e-01 3.737614676356315613e-02 -1.441024392843246460e-01 -2.324433028697967529e-01 -2.240348905324935913e-01 -2.562194764614105225e-01 2.703706920146942139e-01 1.131877955049276352e-02 2.184526622295379639e-01 3.065199824050068855e-03 -2.311263084411621094e-01 -2.232066243886947632e-01 1.751340478658676147e-01 1.752396821975708008e-01 2.002263069152832031e-01 8.412910252809524536e-02 1.154842004179954529e-01 -1.388376355171203613e-01 9.192927181720733643e-02 1.888400912284851074e-01 -2.302475571632385254e-01 1.079921200871467590e-01 7.848153263330459595e-02 3.119163811206817627e-01 -8.134780824184417725e-02 2.581944465637207031e-01 1.803785115480422974e-01 3.850438818335533142e-02
-2.225424796342849731e-01 1.157462224364280701e-01 -2.230359166860580444e-01 4.436573013663291931e-02 -1.110936030745506287e-01 -2.267372906208038330e-01 2.130555361509323120e-01 -1.328594684600830078e-01 1.766653358936309814e-02 9.377273172140121460e-02 -4.435222223401069641e-02 1.053597405552864075e-02 2.378899455070495605e-01 1.001428887248039246e-01 1.745213866233825684e-01 -1.957367174327373505e-02 4.003699123859405518e-02 4.423504173755645752e-01 1.737508475780487061e-01 6.264094263315200806e-02 2.234081551432609558e-02 -2.969344556331634521e-01 3.229717537760734558e-02 4.001364484429359436e-02 5.620506778359413147e-02 -3.016247451305389404e-01 1.608419418334960938e-01 -2.465812116861343384e-02 1.488127410411834717e-01 2.384107708930969238e-01 2.077845036983489990e-01 2.905968129634857178e-01
-2.863182425498962402e-01 9.332324378192424774e-03 -2.219299226999282837e-01 -8.414431475102901459e-03 -1.404402256011962891e-01 -1.218997612595558167e-01 2.011076509952545166e-01 -3.599322587251663208e-02 -5.117837339639663696e-02 3.164808452129364014e-01 -1.949326507747173309e-02 -6.261430215090513229e-03 2.831910550594329834e-01 3.682590322569012642e-03 1.930796205997467041e-01 -7.969372719526290894e-02 7.690017670392990112e-02 3.523307144641876221e-01 1.857436001300811768e-01 -2.680496778339147568e-03 6.778241693973541260e-02 -2.539863884449005127e-01 -2.719282172620296478e-02 -1.648604497313499451e-02 -3.650930523872375488e-02 -3.593375086784362793e-01 1.400900036096572876e-01 -7.839120179414749146e-02 1.196488365530967712e-01 2.089162766933441162e-01 2.135855704545974731e-01 2.660217285156250000e-01
-1.137146800756454468e-01 -1.409507542848587036e-01 -4.921760875731706619e-03 2.797942459583282471e-01 5.763955414295196533e-03 -1.112287044525146484e-01 1.321479976177215576e-01 -4.574470221996307373e-02 -2.413849830627441406e-01 2.463210560381412506e-02 1.574715375900268555e-01 -2.397633157670497894e-02 3.420111909508705139e-02 8.694563060998916626e-02 -8.995632082223892212e-02 -1.804085634648799896e-02 2.483679056167602539e-01 1.038689399138092995e-03 1.150341257452964783e-01 3.937102854251861572e-02 3.376280888915061951e-02 1.105561032891273499e-01 1.077216714620590210e-01 5.840922594070434570e-01 -2.110587432980537415e-02 -1.729630380868911743e-01 1.252118945121765137e-01 2.455520033836364746e-01 1.518996953964233398e-01 2.833179533481597900e-01 3.131351470947265625e-01 -7.215986400842666626e-02
1.933568529784679413e-02 1.147736236453056335e-01 -2.545118033885955811e-01 2.740531563758850098e-01 -2.456179261207580566e-01 -3.719788789749145508e-02 7.522956281900405884e-02 -3.372713550925254822e-02 -2.278205603361129761e-01 3.319174796342849731e-02 -2.616493776440620422e-02 -9.551465511322021484e-02 4.747432768344879150e-01 1.997826844453811646e-01 2.257838547229766846e-01 -2.283325940370559692e-01 4.476974159479141235e-02 1.991247832775115967e-01 1.152854263782501221e-01 -2.385588586330413818e-01 -1.035644561052322388e-01 -1.105825230479240417e-02 -2.359786815941333771e-02 -1.016995310783386230e-02 -2.092387229204177856e-01 -6.522220373153686523e-02 -7.755300030112266541e-03 1.695654839277267456e-01 8.362911641597747803e-02 -1.362048983573913574e-01 4.802630469202995300e-02 3.446435928344726562e-01
-1.840438544750213623e-01 3.433085605502128601e-02 4.239916428923606873e-02 2.300818711519241333e-01 -9.161403030157089233e-02 -2.260730713605880737e-01 -1.091428697109222412e-01 -1.175680831074714661e-01 -1.226444263011217117e-02 3.332287445664405823e-02 2.873401939868927002e-01 -1.372639238834381104e-01 6.539361178874969482e-02 1.409067958593368530e-02 -1.012537851929664612e-01 -2.876549661159515381e-01 -1.345600932836532593e-01 3.929442167282104492e-01 1.189297288656234741e-01 -1.773927956819534302e-01 -1.871058940887451172e-01 5.022548139095306396e-02 -8.273214101791381836e-02 -1.322648227214813232e-01 -6.210633739829063416e-02 -1.578335016965866089e-01 1.360773295164108276e-01 2.222932428121566772e-01 -2.658919095993041992e-01 3.920387029647827148e-01 1.492266803979873657e-01 3.850645199418067932e-02
-1.390570700168609619e-01 3.345778211951255798e-02 -3.938850760459899902e-02 1.513104438781738281e-01 -1.014352194033563137e-03 -3.635035753250122070e-01 1.121239289641380310e-01 -1.778567880392074585e-01 -1.873382478952407837e-01 1.159315481781959534e-01 1.996034979820251465e-01 2.072592675685882568e-01 -3.740123659372329712e-02 2.351664304733276367e-01 -8.796638250350952148e-02 3.191456897184252739e-03 1.178074106574058533e-01 2.219596058130264282e-01 5.907856673002243042e-02 5.267148837447166443e-02 -2.347998172044754028e-01 2.768987715244293213e-01 -2.645579576492309570e-01 3.389968071132898331e-03 -4.067524895071983337e-02 -1.756432205438613892e-01 1.878211796283721924e-01 1.793557107448577881e-01 -1.606969237327575684e-01 2.804623842239379883e-01 2.444877624511718750e-01 -2.180599421262741089e-01
-1.922957366332411766e-03 1.595250815153121948e-01 7.985229045152664185e-02 2.078856229782104492e-01 -1.151487156748771667e-01 4.681281745433807373e-03 2.253049910068511963e-01 -2.647820413112640381e-01 -1.709788739681243896e-01 -5.947490781545639038e-02 3.247323445975780487e-03 3.197933360934257507e-02 1.067422479391098022e-01 -1.605091616511344910e-02 6.112057343125343323e-02 2.153093963861465454e-01 1.752164065837860107e-01 4.006460309028625488e-02 3.603145778179168701e-01 -1.047152206301689148e-01 -2.195465266704559326e-01 5.731853842735290527e-02 -1.557739526033401489e-01 -1.586838439106941223e-02 -1.453507542610168457e-01 -1.653042137622833252e-01 -2.791822422295808792e-03 3.987740874290466309e-01 -1.226451024413108826e-01 7.268150895833969116e-02 -1.758209168910980225e-01 4.329352974891662598e-01
3.496270999312400818e-02 1.140962541103363037e-01 -2.712711691856384277e-01 9.271690621972084045e-03 -1.630374602973461151e-02 -3.099941313266754150e-01 1.288562733680009842e-02 -2.965276241302490234e-01 -2.869636118412017822e-01 2.413651496171951294e-01 -5.564199760556221008e-03 -3.380126133561134338e-02 2.447597235441207886e-01 2.108541503548622131e-02 3.824647516012191772e-02 1.340125203132629395e-01 3.096970170736312866e-02 3.841922581195831299e-01 3.112475969828665257e-04 -1.512528061866760254e-01 -1.144598573446273804e-01 3.199099004268646240e-01 1.693581789731979370e-02 -2.097670733928680420e-02 -1.053136289119720459e-01 -1.022508833557367325e-03 -2.051241993904113770e-01 3.191623389720916748e-01 -8.347134292125701904e-02 1.571445465087890625e-01 1.666842252016067505e-01 -6.314533203840255737e-02
-2.344891279935836792e-01 1.709865778684616089e-02 2.018799334764480591e-01 1.750676035881042480e-01 -1.922151446342468262e-01 4.038621857762336731e-02 1.621809303760528564e-01 -8.701908588409423828e-02 -2.316796034574508667e-01 1.068222448229789734e-01 2.816334068775177002e-01 1.224345341324806213e-01 4.477539286017417908e-02 3.983469679951667786e-02 1.211916506290435791e-01 -1.359498053789138794e-01 4.128261208534240723e-01 -7.328699529170989990e-02 2.933549284934997559e-01 -1.922711282968521118e-01 1.422355771064758301e-01 1.108324155211448669e-03 1.179893407970666885e-02 2.274819612503051758e-01 4.843114688992500305e-02 -1.737706214189529419e-01 -9.652701020240783691e-02 1.968166828155517578e-01 -1.001654751598834991e-02 3.899846076965332031e-01 -2.657027728855609894e-02 1.669901236891746521e-02
-1.300734132528305054e-01 2.032129280269145966e-02 1.324218809604644775e-01 4.614579677581787109e-02 -3.152637779712677002e-01 -1.589419543743133545e-01 9.634336829185485840e-02 1.593890488147735596e-01 -1.390374153852462769e-01 4.091108962893486023e-02 -6.681538373231887817e-02 2.065976411104202271e-01 1.346907764673233032e-01 1.329698115587234497e-01 2.045124024152755737e-01 3.229699656367301941e-02 1.144599765539169312e-01 5.504240989685058594e-01 -8.489872515201568604e-02 -5.023879557847976685e-02 -8.172929286956787109e-02 4.721259698271751404e-02 4.283783026039600372e-03 -7.419501245021820068e-02 -2.352093458175659180e-01 -4.924484062939882278e-03 -4.787939414381980896e-02 -1.375010013580322266e-01 6.666171550750732422e-02 1.908845454454421997e-01 1.741582006216049194e-01 4.108885228633880615e-01
-2.248924374580383301e-01 2.463949173688888550e-01 8.275338262319564819e-02 -3.270590677857398987e-02 -6.166855990886688232e-02 -2.831273674964904785e-01 4.590405151247978210e-02 -2.885278761386871338e-01 -1.523668318986892700e-02 -2.536570131778717041e-01 1.573026180267333984e-01 7.401437032967805862e-03 1.728202998638153076e-01 2.208149284124374390e-01 -1.066820621490478516e-01 -2.820588648319244385e-01 1.088263094425201416e-01 1.586256921291351318e-01 1.445153057575225830e-01 -1.977566778659820557e-01 -2.451260983943939209e-01 1.265785843133926392e-01 -9.544776380062103271e-02 7.862186431884765625e-02 -1.450623571872711182e-01 -2.876312136650085449e-01 3.581208288669586182e-01 4.847208037972450256e-02 -5.905836075544357300e-02 6.387969106435775757e-02 1.261883974075317383e-01 7.920267432928085327e-02
9.552250057458877563e-02 3.266633152961730957e-01 3.317337483167648315e-02 3.140041232109069824e-02 -4.518228583037853241e-03 -6.438240408897399902e-02 3.004018664360046387e-01 -5.905031040310859680e-02 -2.327826917171478271e-01 1.634821742773056030e-01 1.378599256277084351e-01 6.419859081506729126e-02 8.541079610586166382e-02 -6.734424084424972534e-02 -1.384439319372177124e-01 -2.353244125843048096e-01 1.076910942792892456e-01 1.655973047018051147e-01 1.073995530605316162e-01 -1.227079853415489197e-01 -3.683829903602600098e-01 -2.959307730197906494e-01 5.329042300581932068e-02 -1.406402438879013062e-01 -2.010751664638519287e-01 -6.217499449849128723e-02 4.960892722010612488e-02 4.665764048695564270e-02 2.163719981908798218e-01 2.380436360836029053e-01 3.602871596813201904e-01 -5.914306268095970154e-03
2.300037294626235962e-01 -2.537908032536506653e-03 -1.984946578741073608e-01 -2.495626360177993774e-01 -4.351404309272766113e-02 -2.064298987388610840e-01 -6.642160564661026001e-02 3.950357437133789062e-03 -2.107151746749877930e-01 -1.154720112681388855e-01 3.076702952384948730e-01 9.676471352577209473e-02 1.996632516384124756e-01 -1.004647761583328247e-01 5.397660657763481140e-02 2.289093732833862305e-01 2.134818285703659058e-01 2.202768921852111816e-01 2.309874594211578369e-01 -2.052471190690994263e-01 1.099298223853111267e-01 1.294417828321456909e-01 5.868894606828689575e-02 2.509111166000366211e-01 -1.316982954740524292e-01 -2.253931201994419098e-02 3.487307727336883545e-01 1.614598035812377930e-01 3.583902865648269653e-02 1.366917192935943604e-01 2.211792767047882080e-01 1.010079830884933472e-01
-1.442596223205327988e-02 1.363533288240432739e-01 -2.025232464075088501e-02 3.386918082833290100e-02 -2.684270739555358887e-01 2.510531339794397354e-03 1.394500881433486938e-01 -5.841803178191184998e-02 -3.969030976295471191e-01 -3.383124172687530518e-01 8.762802928686141968e-02 1.064534634351730347e-01 2.323822677135467529e-01 -1.170828714966773987e-01 8.623739331960678101e-02 -9.850188344717025757e-02 1.088639274239540100e-01 1.766822338104248047e-01 -2.837023697793483734e-02 -2.779293060302734375e-02 -2.691661193966865540e-02 -6.772857904434204102e-02 2.279793471097946167e-01 -1.710747331380844116e-01 -6.066312268376350403e-02 -3.736710846424102783e-01 -1.957652568817138672e-01 2.098028361797332764e-01 1.013548579066991806e-02 3.306407332420349121e-01 1.432997882366180420e-01 1.485455483198165894e-01
1.059079095721244812e-01 1.948338598012924194e-01 6.168207898736000061e-02 1.732336878776550293e-01 2.738101966679096222e-02 6.643418222665786743e-02 -2.002895623445510864e-01 -1.689870357513427734e-01 -1.756769865751266479e-01 1.986995488405227661e-01 -6.045351922512054443e-02 4.438754171133041382e-02 1.595989912748336792e-01 1.739189177751541138e-01 -1.160523742437362671e-01 8.538494259119033813e-02 3.009282052516937256e-01 4.197588264942169189e-01 -1.276057064533233643e-01 -8.307652920484542847e-02 -1.903828531503677368e-01 1.156707555055618286e-01 9.554632008075714111e-02 -2.409726195037364960e-02 -5.849361792206764221e-02 -5.913589522242546082e-02 -3.230738937854766846e-01 3.812824487686157227e-01 2.223333343863487244e-02 9.268067777156829834e-02 2.340560853481292725e-01 1.446115225553512573e-01
1.757602989673614502e-01 2.132084071636199951e-01 -1.461096294224262238e-02 1.170762702822685242e-01 1.330853626132011414e-02 -2.211710065603256226e-01 2.315079718828201294e-01 -6.587965041399002075e-02 -9.604863822460174561e-02 2.798766791820526123e-01 2.424555830657482147e-02 8.782555162906646729e-02 2.472330778837203979e-01 -5.298911035060882568e-02 3.229234367609024048e-02 -1.276333779096603394e-01 9.648717939853668213e-02 1.144320517778396606e-01 1.829135566949844360e-01 6.281679123640060425e-02 -2.040386795997619629e-01 -1.850741654634475708e-01 -7.218702882528305054e-02 -2.273828089237213135e-01 -1.947651505470275879e-01 -8.340733498334884644e-02 2.957645058631896973e-01 -1.408397778868675232e-02 2.378434240818023682e-01 2.215566784143447876e-01 4.408471584320068359e-01 2.009109035134315491e-02
1.182829495519399643e-02 -5.315158516168594360e-03 2.782054543495178223e-01 1.196194142103195190e-01 -1.894698590040206909e-01 -3.654955625534057617e-01 7.764478772878646851e-02 -6.481772661209106445e-02 -2.694554328918457031e-01 7.265051454305648804e-02 2.435364425182342529e-01 2.030617892742156982e-01 1.082616001367568970e-01 -2.118719369173049927e-01 -1.419473141431808472e-01 -6.707711517810821533e-02 -8.985899388790130615e-03 2.687397599220275879e-01 2.479713410139083862e-01 1.129667088389396667e-02 -1.786486357450485229e-01 2.022530436515808105e-01 1.954331547021865845e-01 1.266903579235076904e-01 -1.577889323234558105e-01 -2.640350759029388428e-01 3.023399412631988525e-02 6.389587372541427612e-02 -3.100604414939880371e-01 1.168867666274309158e-02 1.178217958658933640e-02 1.082350537180900574e-01
-5.378833413124084473e-02 1.241971105337142944e-01 -1.814573109149932861e-01 -7.073726505041122437e-02 -3.714653849601745605e-01 -1.204348076134920120e-02 -1.034762784838676453e-01 -1.580339521169662476e-01 -2.633251845836639404e-01 -8.684570342302322388e-02 1.709393858909606934e-01 1.098605543375015259e-01 8.974227309226989746e-02 2.196140214800834656e-02 8.858015388250350952e-02 -3.857512399554252625e-02 -1.868241280317306519e-02 4.634632468223571777e-01 4.969589784741401672e-02 1.125428825616836548e-01 -9.064722061157226562e-02 -1.014500930905342102e-01 1.850260347127914429e-01 -7.732652872800827026e-02 -7.773663103580474854e-02 -3.399322628974914551e-01 1.919729709625244141e-01 -4.057548940181732178e-02 7.663026452064514160e-02 9.520506113767623901e-02 2.085289359092712402e-01 3.554885983467102051e-01
1.186830475926399231e-01 3.272498250007629395e-01 5.800382792949676514e-02 1.383006274700164795e-01 7.697486132383346558e-02 -2.342215329408645630e-01 2.242816090583801270e-01 3.854346275329589844e-02 -4.795983061194419861e-02 1.865805126726627350e-02 1.071985065937042236e-01 1.427604109048843384e-01 1.045231893658638000e-01 3.120925277471542358e-02 -5.772998556494712830e-02 -3.388044610619544983e-02 6.899593770503997803e-02 1.400154829025268555e-01 3.636086359620094299e-02 -2.994104288518428802e-02 -1.944811642169952393e-01 -2.272413074970245361e-01 -1.806101500988006592e-01 -3.457529842853546143e-01 -1.999996304512023926e-01 -2.459460943937301636e-01 3.097120225429534912e-01 6.848503649234771729e-02 1.462692618370056152e-01 3.654004335403442383e-01 2.298091053962707520e-01 1.257858574390411377e-01
-1.892605721950531006e-01 2.880007624626159668e-01 2.707125432789325714e-02 9.275671094655990601e-02 2.013936638832092285e-01 -5.405777692794799805e-02 3.531816899776458740e-01 -2.045651227235794067e-01 -1.372156143188476562e-01 -2.208831021562218666e-03 2.848668396472930908e-01 1.003134548664093018e-01 1.400680392980575562e-01 -1.888213902711868286e-01 -1.237181425094604492e-01 1.048807501792907715e-01 9.017223119735717773e-02 1.538142412900924683e-01 9.828255325555801392e-02 3.291402244940400124e-03 -3.492567315697669983e-02 2.229301445186138153e-02 -1.344035658985376358e-02 -3.106858730316162109e-01 -2.623617053031921387e-01 -7.034873217344284058e-02 2.582304477691650391e-01 2.801338955760002136e-02 2.189997881650924683e-01 3.199427723884582520e-01 1.155488118529319763e-01 1.593759506940841675e-01
-7.817893475294113159e-02 1.628362834453582764e-01 3.172833845019340515e-02 9.117630869150161743e-02 2.155964523553848267e-01 -1.314457356929779053e-01 -1.871839724481105804e-02 9.655062109231948853e-02 -3.647496998310089111e-01 -1.588291861116886139e-02 -1.116789281368255615e-01 3.350403904914855957e-01 2.364999204874038696e-01 -1.425854954868555069e-02 -4.476412013173103333e-02 2.970047062262892723e-03 9.567377716302871704e-02 1.329177916049957275e-01 -2.268779277801513672e-01 -4.937234148383140564e-02 -1.071320995688438416e-01 4.937017336487770081e-02 8.880010247230529785e-02 -1.422387510538101196e-01 -2.362428754568099976e-01 -2.148265093564987183e-01 -7.292914390563964844e-02 2.635696828365325928e-01 -5.024051293730735779e-02 7.143884897232055664e-02 4.213309884071350098e-01 2.894705832004547119e-01
-3.387500047683715820e-01 8.855167031288146973e-02 7.208231836557388306e-02 -2.265813760459423065e-02 -7.878110557794570923e-02 -2.743031270802021027e-02 -4.732834547758102417e-02 -2.661270499229431152e-01 -2.448645830154418945e-01 -7.825810462236404419e-02 3.126021623611450195e-01 -1.224302034825086594e-02 -6.303380429744720459e-02 1.394722461700439453e-01 -2.262067347764968872e-01 1.600774228572845459e-01 -1.314049661159515381e-01 1.873648613691329956e-01 3.717814385890960693e-01 -1.153095662593841553e-01 -1.782168447971343994e-01 -2.105953842401504517e-01 1.750820577144622803e-01 1.517473459243774414e-01 -1.613257825374603271e-01 1.113211512565612793e-01 4.566743224859237671e-02 1.506309658288955688e-01 -1.996653378009796143e-01 2.610422372817993164e-01 4.763618856668472290e-02 1.426426321268081665e-01
-4.627382755279541016e-02 -2.297752797603607178e-01 4.368901252746582031e-02 6.661848723888397217e-02 -1.712449342012405396e-01 -6.572247948497533798e-03 6.665551662445068359e-02 -1.435232609510421753e-01 -1.755452901124954224e-01 -2.120616883039474487e-01 -6.104298681020736694e-02 1.008559763431549072e-01 1.784285306930541992e-01 7.325910031795501709e-02 9.574787318706512451e-02 -2.213886380195617676e-02 1.488394141197204590e-01 4.069854021072387695e-01 -4.806441813707351685e-02 6.814362946897745132e-03 -6.937422603368759155e-02 9.229830652475357056e-02 -4.207784682512283325e-02 3.118757624179124832e-03 -3.255172967910766602e-01 -2.261036187410354614e-01 -9.481491893529891968e-02 1.088495645672082901e-02 2.830880284309387207e-01 2.799756228923797607e-01 8.294714242219924927e-02 4.592412710189819336e-01
1.956232935190200806e-01 1.371127665042877197e-01 -2.328916490077972412e-01 -5.584871023893356323e-02 2.637096345424652100e-01 -2.003661543130874634e-02 -9.998408704996109009e-02 2.849409915506839752e-02 -1.267358362674713135e-01 1.276977509260177612e-01 9.183519333600997925e-02 6.040814518928527832e-02 -2.013472281396389008e-02 1.796132922172546387e-01 -1.384560912847518921e-01 -9.354544430971145630e-02 1.304711997509002686e-01 4.692712426185607910e-01 6.891854852437973022e-02 1.183053329586982727e-01 -1.651808023452758789e-01 -1.521995514631271362e-01 -1.451855432242155075e-02 -1.117147039622068405e-02 -9.351148456335067749e-02 -2.920906841754913330e-01 2.013298124074935913e-01 1.550512164831161499e-01 1.061127334833145142e-02 1.749112308025360107e-01 1.531892716884613037e-01 4.245041906833648682e-01
1.731454767286777496e-02 1.982913613319396973e-01 2.803590297698974609e-01 5.226428061723709106e-02 -1.053382456302642822e-01 -9.858340024948120117e-02 -3.427309170365333557e-02 -1.912762224674224854e-01 -1.502715498208999634e-01 2.100933790206909180e-01 3.119022548198699951e-01 2.252332568168640137e-01 -2.516321837902069092e-02 1.684994101524353027e-01 -1.393852829933166504e-01 3.835339331999421120e-03 -1.459089517593383789e-01 7.519660145044326782e-02 1.370817869901657104e-01 1.201761439442634583e-01 1.348458230495452881e-01 1.827025711536407471e-01 1.183902174234390259e-01 3.426543772220611572e-01 -2.678896784782409668e-01 -1.898374110460281372e-01 1.087120920419692993e-01 -3.991303965449333191e-02 3.860200569033622742e-02 4.479491617530584335e-03 1.498384475708007812e-01 4.110037982463836670e-01
-1.493369042873382568e-01 -8.157139271497726440e-02 1.528531610965728760e-01 -4.788167774677276611e-02 -1.005859151482582092e-01 6.099795550107955933e-02 -5.626309290528297424e-02 -2.117307037115097046e-01 -1.859976798295974731e-01 -1.543339043855667114e-01 -9.255825728178024292e-02 -6.425760686397552490e-02 9.746593236923217773e-02 -6.715795397758483887e-02 1.196849569678306580e-01 -4.061592519283294678e-01 5.346727743744850159e-02 8.749671280384063721e-02 -7.754400372505187988e-02 1.056636869907379150e-01 -2.795514166355133057e-01 -1.556026935577392578e-01 -1.527678370475769043e-01 -1.783687621355056763e-03 -1.101138815283775330e-01 -3.340580761432647705e-01 -2.904165908694267273e-02 8.684694766998291016e-02 1.996475011110305786e-01 2.783595025539398193e-01 2.801418602466583252e-01 3.712430000305175781e-01
4.130181856453418732e-03 1.234736945480108261e-02 -2.287932299077510834e-02 -7.886618375778198242e-02 -3.336421772837638855e-02 -2.202811688184738159e-01 1.710264384746551514e-01 -1.793187856674194336e-01 -3.172210454940795898e-01 1.330197453498840332e-01 1.270103007555007935e-01 -1.336374580860137939e-01 6.268551573157310486e-03 1.571404375135898590e-02 4.827687982469797134e-03 -2.131142886355519295e-03 8.927021920680999756e-02 4.160426855087280273e-01 1.057371646165847778e-01 4.429440572857856750e-02 1.222013123333454132e-02 4.001074135303497314e-01 2.630119770765304565e-02 1.147183701395988464e-01 -3.100267052650451660e-01 -1.781802475452423096e-01 -9.410429745912551880e-02 4.528701603412628174e-01 -7.272575050592422485e-02 -3.315560147166252136e-02 1.072455421090126038e-01 -3.774629160761833191e-02
1.121073067188262939e-01 1.311324238777160645e-01 7.710666954517364502e-02 3.568970412015914917e-02 6.212032213807106018e-02 -1.739994287490844727e-01 1.679757535457611084e-01 1.471269577741622925e-01 -1.020400673151016235e-01 -3.084172308444976807e-02 2.703742980957031250e-01 6.582358386367559433e-03 3.593831956386566162e-01 -1.370971500873565674e-01 -1.948552392423152924e-02 2.062650620937347412e-01 1.181759014725685120e-01 3.039756715297698975e-01 7.992452383041381836e-02 -8.180495351552963257e-02 3.962211310863494873e-02 1.561531871557235718e-01 -1.798754930496215820e-01 -2.635635137557983398e-01 -3.784624934196472168e-01 -8.096197247505187988e-02 4.945173859596252441e-02 1.293891966342926025e-01 2.035157084465026855e-01 2.666950225830078125e-01 -2.437228523194789886e-02 2.725771665573120117e-01
6.383622437715530396e-02 -1.173384636640548706e-01 -1.008275151252746582e-01 -6.751450896263122559e-02 1.586675494909286499e-01 -1.051061004400253296e-01 -2.408899925649166107e-02 6.581392139196395874e-02 -3.573973178863525391e-01 -6.162710487842559814e-02 1.858621984720230103e-01 -6.487207114696502686e-02 2.217258363962173462e-01 -3.936113417148590088e-02 1.073124818503856659e-02 2.436776608228683472e-01 -7.328894734382629395e-02 2.725222110748291016e-01 1.634208559989929199e-01 1.763153076171875000e-01 -1.041249185800552368e-02 2.711847126483917236e-01 6.449819356203079224e-02 8.308842778205871582e-02 -6.780006736516952515e-02 -1.612763106822967529e-01 5.584570579230785370e-03 4.404043555259704590e-01 -7.911513000726699829e-02 6.153666600584983826e-02 3.993408083915710449e-01 1.718977838754653931e-01
3.270837292075157166e-02 3.106173872947692871e-01 9.503137320280075073e-02 -2.567919529974460602e-02 -2.077358402311801910e-02 8.070533722639083862e-02 -2.359806746244430542e-01 -5.012347549200057983e-02 -1.825026124715805054e-01 -1.338823437690734863e-01 6.951868999749422073e-03 2.984165251255035400e-01 1.652354747056961060e-01 1.225493028759956360e-01 -8.157067000865936279e-02 -1.096345409750938416e-01 -7.223997265100479126e-02 2.509697377681732178e-01 3.295046463608741760e-02 9.497827850282192230e-03 1.507027447223663330e-01 -3.209707140922546387e-02 1.301346812397241592e-02 2.278167456388473511e-01 -2.118301540613174438e-01 -3.487342596054077148e-01 1.222091913223266602e-01 -1.415815055370330811e-01 -1.400790363550186157e-01 3.150010108947753906e-01 3.988013565540313721e-01 4.165906086564064026e-02
8.661523461341857910e-02 -4.397791996598243713e-02 -1.566538214683532715e-01 2.371409982442855835e-01 -1.842753216624259949e-02 7.153802365064620972e-02 8.276147395372390747e-02 -3.014020025730133057e-01 -1.667214743793010712e-02 -1.470627728849649429e-02 1.454272419214248657e-01 6.929923593997955322e-02 -2.041524834930896759e-02 9.537424892187118530e-02 2.062068879604339600e-02 -1.936386153101921082e-02 -1.264844387769699097e-01 4.479338824748992920e-01 3.408336266875267029e-02 -1.187037210911512375e-02 1.394744813442230225e-01 -2.531999023631215096e-03 2.991088926792144775e-01 1.248265057802200317e-01 -3.731300234794616699e-01 -2.740642726421356201e-01 4.667714610695838928e-02 -7.882393896579742432e-02 1.488511413335800171e-01 1.571079641580581665e-01 2.651581764221191406e-01 2.958852350711822510e-01
1.960502266883850098e-01 -1.419744193553924561e-01 -1.246238127350807190e-01 1.940331459045410156e-01 -2.053131014108657837e-01 -9.314009919762611389e-03 2.087065018713474274e-02 -2.593932151794433594e-01 -5.202956125140190125e-02 -1.934157870709896088e-02 1.840392313897609711e-02 7.905083894729614258e-02 1.342760026454925537e-01 4.584956914186477661e-02 2.603624761104583740e-01 -3.279987871646881104e-01 6.771075725555419922e-02 4.451225697994232178e-01 1.929855197668075562e-01 -7.575153559446334839e-02 -1.290475577116012573e-01 -7.928566634654998779e-02 2.355910092592239380e-01 -2.189915180206298828e-01 -2.324709147214889526e-01 -2.966572940349578857e-01 -4.479353316128253937e-03 5.767706781625747681e-02 -1.427511405199766159e-02 1.073701307177543640e-01 2.064253389835357666e-01 -3.542858734726905823e-02
-1.646719872951507568e-01 -1.018578186631202698e-01 6.353005766868591309e-02 4.532939195632934570e-02 -3.452774882316589355e-01 -1.363506168127059937e-01 -1.877860277891159058e-01 -2.906967997550964355e-01 7.977624982595443726e-02 -6.732667330652475357e-03 1.211013793945312500e-01 3.207108974456787109e-01 1.233698129653930664e-01 1.159273907542228699e-01 -1.563543975353240967e-01 2.430780418217182159e-02 3.795891106128692627e-01 1.838109344244003296e-01 1.883945316076278687e-01 2.056700587272644043e-01 -1.171945929527282715e-01 -1.937773674726486206e-01 -6.444457173347473145e-02 2.538895010948181152e-01 -2.225138694047927856e-01 -7.909879833459854126e-02 6.895581609569489956e-04 2.446437180042266846e-01 7.166321575641632080e-02 2.046173252165317535e-02 1.789603196084499359e-02 1.554183214902877808e-01
8.267453312873840332e-02 3.835898637771606445e-01 1.229297369718551636e-01 4.026015996932983398e-01 -1.658608764410018921e-02 -3.604084998369216919e-02 9.435635060071945190e-02 -2.987359166145324707e-01 -1.946346908807754517e-01 4.873832222074270248e-03 9.506681561470031738e-02 -8.230043947696685791e-02 3.287756443023681641e-01 -1.722703725099563599e-01 -3.358165547251701355e-02 1.967106461524963379e-01 1.211293563246726990e-01 2.183529287576675415e-01 -8.463463932275772095e-02 -1.300828307867050171e-01 9.987857192754745483e-02 -1.142137870192527771e-01 1.006897389888763428e-01 -3.889404609799385071e-02 2.755429781973361969e-02 9.602597355842590332e-02 -6.747755408287048340e-02 1.358054429292678833e-01 -1.033546105027198792e-01 1.770061999559402466e-01 1.562182009220123291e-01 3.424796462059020996e-01
1.041146740317344666e-01 1.354027539491653442e-01 -9.139901399612426758e-02 -1.342596411705017090e-01 -9.266012161970138550e-02 -2.083330601453781128e-01 7.590649276971817017e-02 -1.629875004291534424e-01 1.465169787406921387e-01 -2.576899342238903046e-02 -1.885318607091903687e-01 -3.466672729700803757e-03 1.614180952310562134e-02 -1.597967892885208130e-01 -1.693909242749214172e-02 -6.922661513090133667e-02 1.109971851110458374e-01 2.391879707574844360e-01 1.397899836301803589e-01 6.415921449661254883e-02 1.908866763114929199e-01 6.976197659969329834e-02 -7.523932307958602905e-02 6.620375812053680420e-02 -2.590905725955963135e-01 -1.399215012788772583e-01 4.935908690094947815e-02 3.255072534084320068e-01 -1.412384510040283203e-01 5.322717428207397461e-01 3.234678804874420166e-01 -1.550541967153549194e-01
-8.817681670188903809e-02 1.575780063867568970e-01 -2.333295345306396484e-01 1.719651222229003906e-01 -5.072106420993804932e-02 -4.475748538970947266e-01 2.215132415294647217e-01 6.187796965241432190e-02 -2.774068526923656464e-02 6.164836138486862183e-02 2.221330851316452026e-01 1.745561361312866211e-01 1.718238145112991333e-01 -1.284062266349792480e-01 -1.552646309137344360e-01 -3.409235924482345581e-02 1.718466430902481079e-01 2.031377106904983521e-01 4.597596824169158936e-03 6.176678463816642761e-02 1.608771234750747681e-01 -4.408869147300720215e-02 -2.936668097972869873e-01 -1.387018412351608276e-01 -1.870630532503128052e-01 9.421002119779586792e-02 1.122695878148078918e-01 5.319403484463691711e-02 -1.076189875602722168e-01 1.202883124351501465e-01 2.654483616352081299e-01 3.288924992084503174e-01
4.040376469492912292e-02 3.252153471112251282e-02 -2.174941301345825195e-01 -1.132068503648042679e-02 -2.426901161670684814e-01 -1.884415149688720703e-01 1.370955407619476318e-01 4.258034005761146545e-02 -6.310278922319412231e-02 1.920223087072372437e-01 1.159586682915687561e-01 -1.965752430260181427e-02 -2.568334713578224182e-02 -1.125617548823356628e-01 -1.628184467554092407e-01 -5.995086953043937683e-02 -3.617319744080305099e-03 2.317423075437545776e-01 1.723983436822891235e-01 9.053566306829452515e-02 -1.381294727325439453e-01 -8.581485599279403687e-02 -4.491380155086517334e-01 -1.456370502710342407e-01 -1.839396506547927856e-01 -2.252684533596038818e-01 1.185575574636459351e-01 -1.933325827121734619e-02 1.423515528440475464e-01 1.718849241733551025e-01 3.379260003566741943e-01 3.642990589141845703e-01
-5.749549716711044312e-02 -4.000180587172508240e-02 -3.039416074752807617e-01 8.621785789728164673e-02 -2.426808327436447144e-01 -1.481284797191619873e-01 1.640771925449371338e-01 -1.014377828687429428e-02 2.258086390793323517e-02 8.545286208391189575e-02 7.011943310499191284e-02 1.039412692189216614e-01 9.725021570920944214e-02 -5.700644478201866150e-02 8.151969313621520996e-02 -3.367214277386665344e-02 1.618645153939723969e-02 4.028618633747100830e-01 2.604561448097229004e-01 -2.163932193070650101e-03 -3.092980710789561272e-03 -2.656746506690979004e-01 -3.143833205103874207e-02 -1.846736818552017212e-01 -6.412257440388202667e-03 -2.317557036876678467e-01 1.744396835565567017e-01 -2.511628903448581696e-02 6.274805963039398193e-02 3.358310163021087646e-01 1.648467332124710083e-01 4.226196706295013428e-01
-5.643111094832420349e-02 -3.447854146361351013e-02 9.938492625951766968e-02 -1.838741824030876160e-02 -1.030397191643714905e-01 -8.942453190684318542e-03 7.976105064153671265e-02 -4.823724627494812012e-01 -1.494040191173553467e-01 3.297613859176635742e-01 4.139823615550994873e-01 -3.583064675331115723e-02 7.071342319250106812e-03 -5.181859713047742844e-03 2.279046028852462769e-01 2.942563034594058990e-02 1.106345430016517639e-01 1.371911466121673584e-01 3.711930215358734131e-01 -1.922104954719543457e-01 3.977668285369873047e-02 -7.741834502667188644e-03 3.958543390035629272e-02 -5.096856132149696350e-02 -1.721076220273971558e-01 -6.628522276878356934e-02 8.111774176359176636e-02 -3.554425202310085297e-04 -2.328203022480010986e-01 2.628174126148223877e-01 4.717001691460609436e-02 -3.689120709896087646e-02
-8.577509224414825439e-02 3.613143861293792725e-01 -1.677642613649368286e-01 -3.188320249319076538e-02 7.424684613943099976e-02 1.324904710054397583e-01 -2.224521897733211517e-02 -9.828475862741470337e-02 -8.916148543357849121e-02 -1.378298271447420120e-03 2.176258563995361328e-01 6.099328771233558655e-02 4.403520226478576660e-01 -1.036853343248367310e-01 2.007966674864292145e-02 1.012829020619392395e-01 6.126677989959716797e-02 4.237690865993499756e-01 1.098277270793914795e-01 -9.478779137134552002e-02 2.146558091044425964e-02 -1.317633036524057388e-02 -3.292909264564514160e-02 -2.641747891902923584e-01 2.861160039901733398e-02 -2.925996184349060059e-01 2.383872866630554199e-01 1.242154743522405624e-02 1.103465929627418518e-01 1.368105113506317139e-01 1.957688331604003906e-01 1.919234097003936768e-01
-1.081790179014205933e-01 1.029329970479011536e-01 -3.059334121644496918e-02 -2.380187511444091797e-01 -2.254959642887115479e-01 1.962790638208389282e-01 9.125196188688278198e-02 -2.235008925199508667e-01 -2.415924817323684692e-01 7.463943213224411011e-02 1.429926604032516479e-01 -2.081149518489837646e-01 -6.088970601558685303e-02 -5.767862498760223389e-02 2.327781766653060913e-01 -2.398084700107574463e-01 1.055585443973541260e-01 5.024801939725875854e-02 6.598332896828651428e-03 -1.075438708066940308e-01 1.207705661654472351e-01 -3.384458646178245544e-02 8.174792677164077759e-02 3.565191626548767090e-01 -2.294034957885742188e-01 -3.635795786976814270e-02 2.085565775632858276e-01 1.432374715805053711e-01 -5.704069882631301880e-02 2.691046595573425293e-01 2.726795375347137451e-01 2.885354161262512207e-01
1.024244725704193115e-01 -4.551711305975914001e-02 1.031478270888328552e-01 -1.416347920894622803e-01 1.220628246665000916e-01 3.045582771301269531e-02 1.227615624666213989e-01 1.102570891380310059e-01 -2.075537294149398804e-01 7.273571938276290894e-02 2.972223162651062012e-01 3.980978950858116150e-02 4.868055880069732666e-02 2.735227048397064209e-01 -1.107663288712501526e-02 1.197771728038787842e-01 -4.461073130369186401e-02 3.897802829742431641e-01 -8.202544599771499634e-02 -4.934106022119522095e-02 -3.796920478343963623e-01 7.072141021490097046e-02 -2.007216960191726685e-01 -3.329731523990631104e-02 -2.546260356903076172e-01 -1.398805677890777588e-01 5.584054440259933472e-02 2.921403944492340088e-01 -2.548479735851287842e-01 2.424374073743820190e-01 1.830249726772308350e-01 -1.088147400878369808e-03
-3.956010937690734863e-02 -2.956576459109783173e-02 1.856890767812728882e-01 -2.792606502771377563e-02 -3.161108493804931641e-01 -1.936178952455520630e-01 1.571478843688964844e-01 -1.068144962191581726e-01 -2.766628190875053406e-02 4.464222490787506104e-01 2.853396832942962646e-01 2.973389253020286560e-02 1.555041819810867310e-01 2.731485478579998016e-02 4.773110523819923401e-02 6.455431133508682251e-02 1.647692024707794189e-01 1.337671130895614624e-01 2.155996561050415039e-01 -2.041143476963043213e-01 -8.271761238574981689e-02 6.916914135217666626e-02 4.176565259695053101e-02 9.576070308685302734e-02 -4.758179932832717896e-02 -9.011998027563095093e-02 -1.760031655430793762e-02 -6.962769478559494019e-02 -2.691375613212585449e-01 4.759704470634460449e-01 6.916373223066329956e-02 2.892098855227231979e-03
7.036252319812774658e-02 1.610427908599376678e-02 -1.941899508237838745e-01 -6.954185664653778076e-02 -8.368926122784614563e-03 -3.436509966850280762e-01 -3.929295577108860016e-03 -4.198493808507919312e-02 -4.680659174919128418e-01 8.201851695775985718e-02 1.274201869964599609e-01 1.246006041765213013e-01 4.158993065357208252e-01 -1.157271787524223328e-01 5.175180360674858093e-02 1.329509317874908447e-01 4.001283273100852966e-02 5.989461019635200500e-02 -4.347966611385345459e-02 2.649548053741455078e-01 3.852254152297973633e-02 1.048347428441047668e-01 -1.542162150144577026e-03 7.704455405473709106e-02 -1.847396343946456909e-01 -2.636161446571350098e-01 -1.766361892223358154e-01 2.042958289384841919e-01 -5.155586078763008118e-02 2.801567912101745605e-01 1.208672747015953064e-01 -2.326846879441291094e-04
1.740064024925231934e-01 2.900463044643402100e-01 6.838865578174591064e-02 1.970845460891723633e-01 -6.703017652034759521e-02 -3.605105355381965637e-02 -1.374098211526870728e-01 -3.773173987865447998e-01 -1.104047745466232300e-01 -1.068932563066482544e-01 1.841991096735000610e-01 5.107275396585464478e-02 1.566045545041561127e-02 -2.695841491222381592e-01 -1.179474368691444397e-01 2.554702162742614746e-01 1.598963588476181030e-01 4.519990980625152588e-01 5.353252962231636047e-02 1.956766285002231598e-02 3.775049746036529541e-02 -6.343524903059005737e-02 1.350092738866806030e-01 5.237539857625961304e-02 -1.699626147747039795e-01 -4.076881334185600281e-02 -2.256132215261459351e-01 1.276132911443710327e-01 8.856692165136337280e-02 2.138769477605819702e-01 1.420165598392486572e-01 1.781903058290481567e-01
4.024727642536163330e-02 -5.641986057162284851e-02 1.220543906092643738e-01 -1.758359819650650024e-01 -1.263167010620236397e-03 1.183231100440025330e-01 1.642324030399322510e-01 5.519048869609832764e-02 -1.651515960693359375e-01 1.389468163251876831e-01 6.900047417730093002e-03 -2.650392055511474609e-01 -1.731222122907638550e-02 -4.711054265499114990e-02 -5.779674649238586426e-02 -9.841788560152053833e-02 7.419530302286148071e-02 1.252349019050598145e-01 6.462908536195755005e-02 6.120807677507400513e-02 -8.219312131404876709e-02 -4.258803129196166992e-01 -1.349629908800125122e-01 1.329456176608800888e-02 -2.406309247016906738e-01 -1.646658480167388916e-01 2.663483023643493652e-01 1.552796512842178345e-01 -9.633883833885192871e-03 2.124908566474914551e-01 4.226841628551483154e-01 3.651422262191772461e-01
1.744754798710346222e-02 -3.534783795475959778e-02 -2.115576118230819702e-01 -1.005093306303024292e-01 -1.395463645458221436e-01 9.039148688316345215e-02 7.416190207004547119e-02 -1.590836942195892334e-01 -1.256127357482910156e-01 1.785334944725036621e-01 1.289166230708360672e-02 7.876945286989212036e-02 3.305012285709381104e-01 -9.723667800426483154e-02 -2.551061511039733887e-01 -6.278063356876373291e-02 2.756406068801879883e-01 1.823551952838897705e-01 4.745588079094886780e-02 1.207090318202972412e-01 -1.557709425687789917e-01 2.157760560512542725e-01 7.552695274353027344e-02 -4.905808251351118088e-03 -8.779818564653396606e-02 -2.294921427965164185e-01 4.472666978836059570e-01 5.589070916175842285e-02 2.276144474744796753e-01 2.471311688423156738e-01 2.531201839447021484e-01 1.735760644078254700e-02
-1.424686312675476074e-01 -3.036226034164428711e-01 6.632518023252487183e-02 2.659419476985931396e-01 -1.278683841228485107e-01 -2.623646557331085205e-01 1.198153942823410034e-02 -1.531057506799697876e-01 -1.060695946216583252e-01 -9.104659408330917358e-02 1.046933755278587341e-01 1.109907403588294983e-01 3.047597222030162811e-02 4.022412374615669250e-02 1.838511526584625244e-01 -1.465077698230743408e-01 1.785330176353454590e-01 1.150540336966514587e-01 8.034504950046539307e-02 -8.678106218576431274e-02 6.479512900114059448e-02 -4.283722117543220520e-02 -1.428665667772293091e-01 3.443862497806549072e-01 1.122789457440376282e-01 -1.102283000946044922e-01 -9.057761169970035553e-03 3.150936961174011230e-01 2.890840172767639160e-01 2.369358241558074951e-01 3.339901268482208252e-01 1.531814485788345337e-01
5.849701166152954102e-02 -1.258502453565597534e-01 5.257173255085945129e-02 1.868436695076525211e-03 -1.083823218941688538e-01 2.536129057407379150e-01 -1.458009239286184311e-02 1.137032359838485718e-01 -1.664995700120925903e-01 1.526590287685394287e-01 1.091665327548980713e-01 1.489600688219070435e-01 1.809154897928237915e-01 6.424508243799209595e-02 -1.819427013397216797e-01 2.997600473463535309e-02 2.859230041503906250e-01 1.089399829506874084e-01 1.348932981491088867e-01 1.572378426790237427e-01 3.797549754381179810e-02 -3.281384110450744629e-01 -3.335228189826011658e-02 -5.700543150305747986e-02 -1.982575356960296631e-01 -3.619374036788940430e-01 2.902383804321289062e-01 3.695723041892051697e-02 4.935536161065101624e-02 3.431991636753082275e-01 1.704043298959732056e-01 2.785418331623077393e-01
-2.765769883990287781e-02 2.711981236934661865e-01 7.565413415431976318e-02 6.802427768707275391e-02 1.314777731895446777e-01 -1.535827666521072388e-01 -1.523654013872146606e-01 -2.266458123922348022e-01 -1.645261347293853760e-01 1.310027390718460083e-01 7.175133377313613892e-02 -2.226590812206268311e-01 3.947189152240753174e-01 4.865235462784767151e-02 -7.015282660722732544e-02 1.006506010890007019e-01 1.668251156806945801e-01 1.658273786306381226e-01 8.364088088274002075e-02 -3.348566293716430664e-01 1.902302652597427368e-01 8.292864263057708740e-02 -1.807238534092903137e-02 9.547104127705097198e-03 -1.260766983032226562e-01 2.838584184646606445e-01 1.524951010942459106e-01 1.636786162853240967e-01 -4.907118156552314758e-02 2.350600808858871460e-01 2.740491628646850586e-01 1.745940744876861572e-01
-6.553032994270324707e-02 1.522231847047805786e-01 1.945928335189819336e-01 5.378986895084381104e-02 -3.316058814525604248e-01 1.106675490736961365e-01 2.164413630962371826e-01 1.872030645608901978e-01 -1.525034159421920776e-01 2.162059694528579712e-01 2.862584777176380157e-02 8.228681236505508423e-02 -2.356535941362380981e-02 -2.214622870087623596e-02 9.439541026949882507e-03 1.599914133548736572e-01 5.082288756966590881e-02 2.793977558612823486e-01 -7.722266018390655518e-02 -6.982856243848800659e-02 -2.152784764766693115e-01 -6.832396239042282104e-02 -6.440237164497375488e-02 -1.829465180635452271e-01 -2.174089550971984863e-01 -1.489806175231933594e-01 7.518087327480316162e-02 -1.918897905852645636e-04 2.002167105674743652e-01 2.302436381578445435e-01 4.132906496524810791e-01 3.228154778480529785e-01
-1.182962879538536072e-01 2.634644275531172752e-03 2.496135681867599487e-01 1.233637705445289612e-01 -1.554851531982421875e-01 -1.557750701904296875e-01 2.227915972471237183e-01 -1.731506437063217163e-01 1.201279014348983765e-01 4.845834672451019287e-01 3.761222362518310547e-01 -1.563390493392944336e-01 3.326151520013809204e-02 8.857617527246475220e-02 9.550727903842926025e-02 -6.541974842548370361e-02 1.501973420381546021e-01 1.596617400646209717e-01 7.423163950443267822e-02 7.677380740642547607e-02 -2.165605872869491577e-01 -7.610819302499294281e-03 2.491860836744308472e-02 1.410148292779922485e-01 3.208800405263900757e-02 -2.031152248382568359e-01 -6.278780102729797363e-02 -2.561419084668159485e-02 -1.904002726078033447e-01 2.439616024494171143e-01 1.572452634572982788e-01 2.204589098691940308e-01
-8.375647664070129395e-02 1.876411959528923035e-03 -2.630598247051239014e-01 -8.872620016336441040e-02 -2.023095786571502686e-01 -6.738103926181793213e-02 1.596775352954864502e-01 -1.235677078366279602e-01 -3.571627736091613770e-01 -2.975675165653228760e-01 -1.156986355781555176e-01 7.760298997163772583e-02 3.068713843822479248e-01 -5.636195838451385498e-02 1.812184303998947144e-01 -5.364263430237770081e-02 1.891684085130691528e-01 3.480997383594512939e-01 2.094694040715694427e-02 1.977520732907578349e-04 -1.882157474756240845e-01 -1.421481817960739136e-01 1.191446408629417419e-01 -3.386334329843521118e-02 4.439958184957504272e-02 -3.047582805156707764e-01 -2.805593609809875488e-02 6.765680015087127686e-02 -2.408507838845252991e-02 1.694672852754592896e-01 1.952080577611923218e-01 2.551456391811370850e-01
-2.694966197013854980e-01 1.612707227468490601e-02 4.250422120094299316e-02 7.284210529178380966e-03 2.353631146252155304e-02 -1.310681551694869995e-01 1.576080620288848877e-01 -3.010136187076568604e-01 -2.644620835781097412e-02 1.176755428314208984e-01 -1.901913732290267944e-01 6.713145226240158081e-02 6.984002143144607544e-02 3.477208614349365234e-01 -9.942499548196792603e-02 -9.737005829811096191e-02 2.346605509519577026e-01 2.783681452274322510e-01 1.043881028890609741e-01 -5.227927491068840027e-02 -1.189718991518020630e-01 -1.132185682654380798e-01 -3.339809179306030273e-02 1.192763075232505798e-01 -4.299465417861938477e-01 -1.060638949275016785e-01 -2.917262315750122070e-01 -1.434964127838611603e-02 1.317124813795089722e-01 2.964531779289245605e-01 7.405616343021392822e-02 1.051642298698425293e-01
1.476299613714218140e-01 1.430811285972595215e-01 -3.304542601108551025e-01 -2.916129119694232941e-02 1.522937715053558350e-01 1.200817339122295380e-02 1.609203368425369263e-01 3.883494809269905090e-02 -1.155791059136390686e-01 7.994090765714645386e-02 1.823175232857465744e-03 -3.653779327869415283e-01 -2.273091822862625122e-01 -1.069695800542831421e-01 -1.463256124407052994e-02 -3.690789267420768738e-02 8.966615796089172363e-02 3.011356592178344727e-01 2.522605098783969879e-02 4.252540320158004761e-02 -7.581877708435058594e-02 -1.280672997236251831e-01 1.199307292699813843e-01 -2.444968186318874359e-02 -2.464386075735092163e-01 -2.201298922300338745e-01 1.945408135652542114e-01 3.577298223972320557e-01 -2.693725004792213440e-02 3.789080381393432617e-01 1.128407418727874756e-01 9.309016913175582886e-02
-8.930813521146774292e-03 -4.039649665355682373e-02 -7.698247581720352173e-02 3.091731667518615723e-02 -1.520005911588668823e-01 -3.451717495918273926e-01 2.613660097122192383e-01 1.043771207332611084e-01 -2.903678268194198608e-02 3.427817225456237793e-01 -9.313824772834777832e-02 7.588195800781250000e-02 2.503921836614608765e-02 -8.222469687461853027e-02 1.229183450341224670e-01 3.295021876692771912e-02 6.389110535383224487e-02 3.661738336086273193e-01 1.621041297912597656e-01 1.278676390647888184e-01 -2.270180173218250275e-02 -1.796893030405044556e-01 -3.343759849667549133e-02 -1.043633893132209778e-01 -4.292140156030654907e-02 -3.987643420696258545e-01 1.175825595855712891e-01 5.127004906535148621e-02 1.330634802579879761e-01 3.030988276004791260e-01 2.118917107582092285e-01 2.370759099721908569e-01
-7.776957005262374878e-02 1.447508186101913452e-01 7.013899087905883789e-02 -1.957251280546188354e-01 6.938010454177856445e-02 1.295915395021438599e-01 3.308623135089874268e-01 -1.677750200033187866e-01 -3.082298040390014648e-01 2.753492593765258789e-01 2.089789062738418579e-01 1.852722465991973877e-01 1.927624493837356567e-01 -2.082338631153106689e-01 -1.134456843137741089e-01 1.754866726696491241e-02 6.536348164081573486e-02 2.007301896810531616e-01 3.525330498814582825e-02 3.769223019480705261e-02 -4.942970722913742065e-02 -1.519610881805419922e-01 9.489379823207855225e-02 -2.312752753496170044e-01 -1.558927446603775024e-01 -3.364961966872215271e-02 2.790398895740509033e-01 -1.839322783052921295e-02 1.064513027667999268e-01 3.156080842018127441e-01 2.049355357885360718e-01 1.902515441179275513e-01
-2.215623855590820312e-01 -2.068413943052291870e-01 2.086064219474792480e-01 1.397996842861175537e-01 8.232859522104263306e-02 -1.140602901577949524e-01 3.751746192574501038e-02 -5.446989834308624268e-02 -3.274049460887908936e-01 6.301264464855194092e-02 3.934971094131469727e-01 1.388202458620071411e-01 9.002386033535003662e-02 -1.687148213386535645e-01 -2.645972184836864471e-02 -3.352712392807006836e-01 -6.057493016123771667e-02 -3.034199960529804230e-02 4.412836581468582153e-02 4.224908351898193359e-02 -3.731633126735687256e-01 4.084392264485359192e-02 -6.886453181505203247e-02 -3.143932437524199486e-03 -1.503324657678604126e-01 -4.532864689826965332e-02 -5.573383718729019165e-02 6.341627240180969238e-02 -2.094533443450927734e-01 2.184784114360809326e-01 1.656297892332077026e-01 2.848500013351440430e-01
-8.627982437610626221e-02 1.332655102014541626e-01 4.695364087820053101e-02 -2.504270337522029877e-02 2.843284746631979942e-03 -2.937419116497039795e-01 2.768731862306594849e-02 -2.357465922832489014e-01 -8.849410712718963623e-02 1.882957816123962402e-01 7.488074898719787598e-02 1.628456413745880127e-01 -1.617448627948760986e-01 1.487680524587631226e-01 -1.459427177906036377e-02 5.317362770438194275e-02 -9.491740167140960693e-02 2.204584777355194092e-01 -8.362547308206558228e-02 -1.016659662127494812e-01 -2.873923778533935547e-01 2.302786111831665039e-01 -1.811895221471786499e-01 1.487889885902404785e-01 -2.255727648735046387e-01 -5.797123908996582031e-02 2.521077394485473633e-01 3.171867132186889648e-01 -5.973997712135314941e-02 3.917588889598846436e-01 1.652811169624328613e-01 -1.851501166820526123e-01
-2.138203084468841553e-01 3.858383744955062866e-02 1.069377735257148743e-01 1.132027506828308105e-01 -1.480198204517364502e-01 -3.890596032142639160e-01 2.197059839963912964e-01 -2.902247011661529541e-01 -2.125179469585418701e-01 1.424090713262557983e-01 2.338189184665679932e-01 -3.605342656373977661e-02 -9.030111879110336304e-02 -3.234702162444591522e-03 -2.618703432381153107e-02 -1.874705404043197632e-01 7.812265306711196899e-02 2.992330491542816162e-01 -1.050685532391071320e-02 -6.035265326499938965e-02 -2.097392082214355469e-01 1.727765947580337524e-01 -2.073680609464645386e-02 3.754760921001434326e-01 -9.774922579526901245e-02 1.457939743995666504e-01 -4.819696769118309021e-02 1.367716938257217407e-01 1.017634794116020203e-01 1.362082511186599731e-01 2.073044180870056152e-01 -1.377579569816589355e-01
-3.273945450782775879e-01 1.976363807916641235e-01 1.213201209902763367e-01 1.009157896041870117e-01 -8.267104625701904297e-02 1.451496481895446777e-01 1.323026120662689209e-01 4.760134220123291016e-02 -7.918676733970642090e-02 -1.995928436517715454e-01 2.881975471973419189e-01 -1.367573142051696777e-01 8.873696438968181610e-03 -9.002633392810821533e-02 5.466052144765853882e-02 -1.782710552215576172e-01 2.346256673336029053e-01 1.340195685625076294e-01 -3.652604296803474426e-02 -1.437612026929855347e-01 1.223770081996917725e-01 4.917296022176742554e-02 1.814149022102355957e-01 2.103792130947113037e-01 -2.851353883743286133e-01 -2.863972783088684082e-01 5.301427096128463745e-02 3.814574480056762695e-01 -2.211914956569671631e-02 1.993478536605834961e-01 1.568440794944763184e-01 1.559033840894699097e-01
-3.050413541495800018e-02 -5.289900302886962891e-02 -6.744718551635742188e-02 -3.706886246800422668e-02 -3.463796079158782959e-01 -1.970001310110092163e-01 2.613012194633483887e-01 2.417491376399993896e-02 -4.724276065826416016e-02 8.563595265150070190e-02 -1.811227761209011078e-02 3.595127537846565247e-02 1.108285710215568542e-01 -5.559498071670532227e-02 1.769783198833465576e-01 -8.093456178903579712e-02 -1.029592007398605347e-01 4.274389743804931641e-01 2.471874952316284180e-01 1.710358709096908569e-01 1.615425222553312778e-03 -2.793523371219635010e-01 -2.825938537716865540e-02 -1.369877308607101440e-01 6.973781157284975052e-03 -2.457098960876464844e-01 1.470778882503509521e-01 4.803924262523651123e-02 6.138475611805915833e-02 2.966239452362060547e-01 3.035596907138824463e-01 2.207659333944320679e-01
-3.930750787258148193e-01 1.831890791654586792e-01 2.412067502737045288e-01 6.521063297986984253e-02 -6.704387068748474121e-02 -5.556475371122360229e-02 1.653177738189697266e-01 -3.391222059726715088e-01 -3.997325897216796875e-02 -1.639666259288787842e-01 1.882842555642127991e-02 -3.406243398785591125e-02 1.191212981939315796e-01 3.051600046455860138e-02 2.050857543945312500e-01 -2.294238060712814331e-01 -4.895019810646772385e-03 4.294015467166900635e-02 1.046714931726455688e-01 -9.255364537239074707e-02 -1.068321391940116882e-01 -4.177792742848396301e-02 2.522142827510833740e-01 2.696064710617065430e-01 -3.197742402553558350e-01 -3.814764693379402161e-02 1.401340663433074951e-01 2.582582235336303711e-01 -5.232487991452217102e-02 7.139036804437637329e-02 1.082341670989990234e-01 2.816506624221801758e-01
-2.115362286567687988e-01 2.360368967056274414e-01 6.335525214672088623e-02 1.600328646600246429e-02 -8.321135491132736206e-02 -4.028504490852355957e-01 3.375849127769470215e-02 -3.139113783836364746e-01 9.281990677118301392e-02 -1.757473647594451904e-01 9.048816561698913574e-02 1.066684126853942871e-01 -5.084936320781707764e-02 1.181513071060180664e-01 -7.657471299171447754e-02 -2.140033543109893799e-01 -4.068945534527301788e-03 2.449353039264678955e-01 3.499187529087066650e-01 -1.783064156770706177e-01 -6.894489377737045288e-02 -5.595026537775993347e-02 -5.232922732830047607e-02 7.298951596021652222e-02 4.194847866892814636e-02 -1.830313056707382202e-01 2.557506263256072998e-01 6.418438255786895752e-02 4.544782266020774841e-02 3.516600728034973145e-01 1.825840920209884644e-01 7.106328010559082031e-02
-9.096647053956985474e-02 5.054216831922531128e-02 4.604279249906539917e-02 6.316600739955902100e-02 4.481078311800956726e-02 3.095202893018722534e-02 1.479603946208953857e-01 -1.077317371964454651e-01 -3.546276390552520752e-01 8.321069926023483276e-02 1.311731785535812378e-01 -7.026973366737365723e-02 -1.606164425611495972e-01 9.701038151979446411e-02 -9.239935874938964844e-02 -1.078383922576904297e-01 7.199218124151229858e-02 1.176536455750465393e-01 3.155944347381591797e-01 7.099917531013488770e-02 -1.774197518825531006e-01 -1.339431945234537125e-02 -3.978874087333679199e-01 -8.928947150707244873e-03 -4.516121745109558105e-02 -1.312536448240280151e-01 -1.357901394367218018e-01 3.538103997707366943e-01 -1.039218530058860779e-01 4.315727949142456055e-01 2.201150804758071899e-01 -1.195035278797149658e-01
1.021607145667076111e-01 1.239454448223114014e-01 1.978610008955001831e-01 1.590958237648010254e-01 -1.267266273498535156e-01 7.263605017215013504e-03 -1.437244117259979248e-01 -1.976175755262374878e-01 -1.795315742492675781e-01 1.240850016474723816e-01 6.723473779857158661e-03 6.849015504121780396e-02 -1.520888060331344604e-01 1.795107126235961914e-02 -1.961903870105743408e-01 -1.106905490159988403e-01 9.808746725320816040e-02 4.100934863090515137e-01 3.484714329242706299e-01 -2.379514873027801514e-01 1.851890385150909424e-01 -7.567259948700666428e-03 8.435853570699691772e-02 2.183514088392257690e-01 -1.581898033618927002e-01 -2.053303122520446777e-01 -1.419065743684768677e-01 2.384822368621826172e-01 2.052141726016998291e-01 4.359506443142890930e-02 3.884880617260932922e-02 2.695214152336120605e-01
-3.284835815429687500e-02 -2.296550571918487549e-01 9.906603395938873291e-02 1.468388270586729050e-02 -4.420164227485656738e-02 1.236474215984344482e-01 1.765368729829788208e-01 -7.007600367069244385e-02 3.289871674496680498e-04 -1.359858512878417969e-01 9.045294672250747681e-02 2.702466249465942383e-01 1.238242164254188538e-01 9.305104613304138184e-02 -3.449530601501464844e-01 -8.863712102174758911e-02 2.962130904197692871e-01 2.750307023525238037e-01 4.122333228588104248e-02 -8.919456601142883301e-02 1.185545697808265686e-01 5.319942533969879150e-02 -8.393102139234542847e-02 -2.920070104300975800e-02 -9.909477084875106812e-02 -3.021598048508167267e-02 2.975897490978240967e-01 3.122682869434356689e-01 -2.024241536855697632e-01 3.805469572544097900e-01 2.197257429361343384e-01 -5.989576131105422974e-02
1.667746305465698242e-01 -1.462821960449218750e-01 -1.211210712790489197e-01 -2.075273729860782623e-02 -7.328981906175613403e-02 -1.914783418178558350e-01 -3.550944477319717407e-02 -7.200387772172689438e-03 -1.029996648430824280e-01 -6.385365128517150879e-02 1.896678209304809570e-01 5.308933928608894348e-02 1.738625615835189819e-01 9.873568266630172729e-02 -1.458817571401596069e-01 2.500656545162200928e-01 2.540519833564758301e-02 1.844748556613922119e-01 3.576035797595977783e-01 3.864465514197945595e-03 4.275757446885108948e-02 1.118229106068611145e-01 -3.495181910693645477e-03 6.671570986509323120e-02 -2.950410246849060059e-01 1.111377552151679993e-01 2.340331971645355225e-01 -1.162293031811714172e-01 5.939844995737075806e-02 4.457373917102813721e-01 3.099270164966583252e-01 2.602980732917785645e-01
4.122605919837951660e-02 3.797515332698822021e-01 -9.716901928186416626e-03 2.274923026561737061e-02 9.686008095741271973e-02 -3.611927479505538940e-02 5.475842580199241638e-02 -2.647557295858860016e-02 -1.427440643310546875e-01 2.748877108097076416e-01 7.682952284812927246e-02 5.473088100552558899e-02 1.259664744138717651e-01 1.256006211042404175e-01 4.137348383665084839e-03 7.705417275428771973e-02 1.384274214506149292e-01 3.035447895526885986e-01 -3.776490688323974609e-02 3.881180286407470703e-02 -1.004169061779975891e-01 -4.003084003925323486e-01 -1.352702975273132324e-01 -3.031437285244464874e-03 -1.185861378908157349e-01 -4.039378762245178223e-01 2.754532694816589355e-01 1.040242239832878113e-01 3.015274368226528168e-02 9.185322560369968414e-03 2.140095531940460205e-01 2.882136404514312744e-01
3.305358067154884338e-02 1.100756451487541199e-01 -8.164698630571365356e-02 2.662890031933784485e-02 6.610754877328872681e-02 -2.654056297615170479e-03 1.018216609954833984e-01 1.187742799520492554e-01 -8.063790947198867798e-02 2.726174890995025635e-01 2.458632439374923706e-01 4.275275394320487976e-02 1.641360968351364136e-01 2.251876145601272583e-01 2.559254132211208344e-02 1.451268792152404785e-01 1.516355425119400024e-01 2.296667397022247314e-01 2.228474058210849762e-02 1.172359138727188110e-01 6.494872272014617920e-02 -3.354034721851348877e-01 -1.585931330919265747e-01 7.113069295883178711e-03 -1.711699515581130981e-01 -3.983961641788482666e-01 1.946644783020019531e-01 5.143519490957260132e-02 1.499021798372268677e-01 2.219369262456893921e-01 3.225089609622955322e-01 2.681467235088348389e-01
-3.829523026943206787e-01 1.538326442241668701e-01 1.067553013563156128e-01 7.625142484903335571e-02 6.979259848594665527e-02 2.394428290426731110e-02 -1.454549133777618408e-01 -7.616178132593631744e-03 -2.901198565959930420e-01 -1.078690495342016220e-02 2.713568210601806641e-01 1.878426223993301392e-01 1.714193224906921387e-01 2.402641475200653076e-01 -2.012282162904739380e-01 -1.131483912467956543e-01 4.700180143117904663e-02 2.035263478755950928e-01 3.534131050109863281e-01 1.600410938262939453e-01 -3.314982354640960693e-02 4.366054385900497437e-02 -4.049242287874221802e-02 5.402388051152229309e-02 -9.874249994754791260e-02 -2.401245087385177612e-01 -1.551498025655746460e-01 -6.954703014343976974e-03 -1.119626685976982117e-01 2.914991378784179688e-01 -1.727574504911899567e-02 2.472963035106658936e-01
1.756903678178787231e-01 -1.375664323568344116e-01 -1.196510270237922668e-01 2.830879390239715576e-02 -4.210876673460006714e-02 -9.601119160652160645e-02 9.176836162805557251e-02 -3.321091532707214355e-01 5.778574198484420776e-02 7.666030526161193848e-02 7.460463047027587891e-02 1.186435893177986145e-01 -3.243770450353622437e-02 3.470340967178344727e-01 5.403062328696250916e-03 2.737711183726787567e-02 -3.533170744776725769e-02 3.433991372585296631e-01 3.600962460041046143e-02 5.755718424916267395e-02 -2.114209346473217010e-02 -6.463173031806945801e-02 1.825585663318634033e-01 -1.856969445943832397e-01 -3.419294655323028564e-01 -2.983261346817016602e-01 -7.899134606122970581e-02 1.479106247425079346e-01 8.947671204805374146e-02 2.309366464614868164e-01 1.776401847600936890e-01 3.621027767658233643e-01
-1.711690239608287811e-02 1.841129213571548462e-01 1.288670450448989868e-01 5.447880551218986511e-02 -1.575066745281219482e-01 -3.334935903549194336e-01 -3.923480585217475891e-02 -1.652062684297561646e-01 1.389493234455585480e-02 8.099108934402465820e-02 2.593257725238800049e-01 9.195835143327713013e-02 -2.462693005800247192e-01 4.110467061400413513e-02 -1.492797881364822388e-01 -9.976501017808914185e-02 -3.600894287228584290e-02 2.351227551698684692e-01 2.464196644723415375e-02 -5.181417614221572876e-02 -2.415692508220672607e-01 1.588328778743743896e-01 -2.500047683715820312e-01 6.378481537103652954e-02 3.839197754859924316e-02 -3.198208510875701904e-01 1.783447265625000000e-01 2.971415221691131592e-01 -1.269848644733428955e-01 3.216041624546051025e-01 2.235365957021713257e-01 3.055279888212680817e-02
-5.224403366446495056e-02 1.792998015880584717e-01 2.432947047054767609e-02 1.363757848739624023e-01 -5.899047106504440308e-02 -1.111159473657608032e-01 2.134148776531219482e-01 -1.404972970485687256e-01 -6.703201681375503540e-02 4.304838180541992188e-02 3.309425413608551025e-01 1.436382830142974854e-01 -7.901245355606079102e-02 7.532768696546554565e-02 -6.458597630262374878e-02 -4.596887528896331787e-02 3.497886646073311567e-04 2.777060270309448242e-01 5.511227250099182129e-02 2.161955088376998901e-02 -2.436166554689407349e-01 6.346906721591949463e-02 -4.221139252185821533e-01 1.430377922952175140e-02 -1.906170547008514404e-01 -5.749819055199623108e-02 7.998967915773391724e-02 2.884033024311065674e-01 -8.387880772352218628e-02 2.987410426139831543e-01 2.807085216045379639e-01 -2.888498306274414062e-01
-2.817954719066619873e-01 3.028038330376148224e-02 2.656157910823822021e-01 2.092707902193069458e-02 2.098701149225234985e-01 -1.030127108097076416e-01 -2.145002223551273346e-02 -1.905586868524551392e-01 -1.180383265018463135e-01 -2.071682810783386230e-01 -3.104175673797726631e-03 -6.745827943086624146e-02 8.834744989871978760e-02 2.962574660778045654e-01 3.004997223615646362e-02 -2.329657971858978271e-01 -8.336021006107330322e-02 4.575341567397117615e-02 1.806180775165557861e-01 -6.131815537810325623e-02 -4.349663853645324707e-02 -3.641137853264808655e-02 -2.549956925213336945e-02 -1.881328597664833069e-02 -2.506403028964996338e-01 -4.948404803872108459e-02 1.226129606366157532e-01 4.607624113559722900e-01 -7.913906872272491455e-02 1.184052750468254089e-01 3.577713370323181152e-01 2.335761785507202148e-01
-1.634583920240402222e-01 7.621589303016662598e-02 5.764991417527198792e-02 6.394910067319869995e-02 -1.435055583715438843e-01 -1.343592107295989990e-01 -2.060513645410537720e-01 -1.611798405647277832e-01 -2.285118680447340012e-03 -5.804338306188583374e-02 3.497634828090667725e-01 -1.109553277492523193e-01 -6.103976815938949585e-02 4.696498066186904907e-02 1.126730442047119141e-01 -1.769537925720214844e-01 5.880728363990783691e-02 3.023949563503265381e-01 1.583401411771774292e-01 -8.692129631526768208e-04 -2.885926067829132080e-01 5.614214390516281128e-02 -5.791112035512924194e-02 -1.652313172817230225e-01 2.417529076337814331e-01 -5.621407553553581238e-02 2.724210321903228760e-01 2.583334743976593018e-01 -1.544750668108463287e-02 4.504210650920867920e-01 1.361667960882186890e-01 6.114760786294937134e-02
3.326462209224700928e-01 4.167759418487548828e-02 -6.054014712572097778e-02 2.435981929302215576e-01 1.167698875069618225e-01 -3.640088737010955811e-01 -4.800479114055633545e-02 1.064536720514297485e-01 -1.449260115623474121e-01 -6.026878207921981812e-02 2.441777437925338745e-01 -1.062946394085884094e-01 -4.660797119140625000e-02 -1.083628088235855103e-02 -1.442217677831649780e-01 -1.183486580848693848e-01 4.052254930138587952e-02 1.616525799036026001e-01 5.418775975704193115e-02 -8.417697995901107788e-02 -7.456835359334945679e-03 8.766795694828033447e-02 1.089006438851356506e-01 5.259712412953376770e-02 -3.744406700134277344e-01 -2.167431861162185669e-01 2.680689692497253418e-01 2.245565354824066162e-01 -6.633272767066955566e-02 2.542526423931121826e-01 1.646253317594528198e-01 2.576780319213867188e-01
-6.681598722934722900e-02 3.080863654613494873e-01 -1.820213943719863892e-01 2.184424251317977905e-01 7.305945456027984619e-02 -1.262819617986679077e-01 -7.401388138532638550e-03 -8.852561563253402710e-02 -1.993486136198043823e-01 1.621706224977970123e-02 1.026139259338378906e-01 -9.996679425239562988e-02 9.974111616611480713e-02 -2.239291518926620483e-01 1.738180071115493774e-01 -2.929255962371826172e-01 1.941670626401901245e-01 1.322977244853973389e-01 -2.978825867176055908e-01 2.759411633014678955e-01 -6.783323734998703003e-02 -9.746410697698593140e-02 -1.601303182542324066e-02 3.845372423529624939e-02 -3.186086714267730713e-01 -1.664149016141891479e-01 6.154284812510013580e-03 1.044106334447860718e-01 8.300330489873886108e-02 1.854516565799713135e-01 2.188310027122497559e-01 2.978695631027221680e-01
-4.233843088150024414e-02 8.397884666919708252e-02 5.149675905704498291e-02 -3.130232542753219604e-02 1.176029518246650696e-01 1.520899087190628052e-01 2.006282210350036621e-01 -8.770872652530670166e-02 -2.665937244892120361e-01 1.995652914047241211e-01 3.691616952419281006e-01 -4.595446959137916565e-02 -7.156176120042800903e-02 6.138902157545089722e-02 6.855587661266326904e-02 9.815113618969917297e-03 -1.564707793295383453e-02 2.419360578060150146e-01 1.194141209125518799e-01 5.890892818570137024e-02 -1.969085037708282471e-01 -4.538272321224212646e-01 -1.640325039625167847e-02 -2.288697361946105957e-01 -1.660029441118240356e-01 -4.299015179276466370e-02 1.928468197584152222e-01 8.407281339168548584e-02 2.242678254842758179e-01 3.038878738880157471e-01 7.883653044700622559e-02 2.079125791788101196e-01
-7.237691432237625122e-02 1.027342006564140320e-01 -1.484723687171936035e-01 1.832300983369350433e-02 -5.094102397561073303e-02 5.411922559142112732e-02 -1.570909284055233002e-02 1.121494844555854797e-01 -9.538625925779342651e-02 2.646557092666625977e-01 7.632046937942504883e-02 -3.634190559387207031e-01 5.752388015389442444e-02 -1.176916360855102539e-01 -6.304369121789932251e-02 8.938149362802505493e-02 2.948760241270065308e-02 3.322664201259613037e-01 3.818753361701965332e-02 -1.015221048146486282e-02 3.644571080803871155e-02 -2.441224604845046997e-01 2.919885814189910889e-01 6.504002958536148071e-02 -2.230709940195083618e-01 -5.078275129199028015e-02 3.869441449642181396e-01 2.908320724964141846e-01 7.894381880760192871e-02 2.450933158397674561e-01 1.580819189548492432e-01 2.369206696748733521e-01
-2.402450293302536011e-01 1.761176288127899170e-01 -2.539822831749916077e-02 -2.341517247259616852e-02 -9.034917503595352173e-02 -4.349369406700134277e-01 6.608952581882476807e-02 -2.998518943786621094e-01 -6.268803775310516357e-02 -2.512311935424804688e-01 2.342339158058166504e-01 7.826866954565048218e-02 1.374216228723526001e-01 6.171417981386184692e-02 2.963827177882194519e-02 -1.389122903347015381e-01 -5.524421483278274536e-02 -5.865194834768772125e-03 1.724666655063629150e-01 -2.221978306770324707e-01 -2.468196004629135132e-01 -5.819778144359588623e-02 -1.613351255655288696e-01 8.314716815948486328e-02 -1.087698340415954590e-01 -8.180556446313858032e-02 3.842894136905670166e-01 6.513011455535888672e-02 -6.517782458104193211e-04 2.145190238952636719e-01 5.259620025753974915e-02 2.210699617862701416e-01
6.024927645921707153e-02 -1.844474673271179199e-01 3.507116809487342834e-02 6.716673821210861206e-02 1.240424290299415588e-01 -2.073540985584259033e-01 1.030356138944625854e-01 8.384462445974349976e-02 -1.553525775671005249e-01 -3.679757937788963318e-02 1.989325135946273804e-01 1.242938116192817688e-01 6.048427522182464600e-02 -1.106070652604103088e-01 -1.023823767900466919e-01 1.986740231513977051e-01 -5.995810776948928833e-02 2.817191183567047119e-01 2.123704999685287476e-01 -1.530162096023559570e-01 2.316359132528305054e-01 1.513195335865020752e-01 -9.164716303348541260e-02 1.666514426469802856e-01 -7.147961854934692383e-02 -2.564106285572052002e-01 -1.159844249486923218e-01 1.814417690038681030e-01 2.852633297443389893e-01 1.418406516313552856e-01 4.576877057552337646e-01 2.045002132654190063e-01
-4.398175328969955444e-02 -3.917725756764411926e-02 -1.105606555938720703e-01 -3.828994557261466980e-02 2.529744803905487061e-01 4.304828122258186340e-02 -3.038856014609336853e-02 -1.939359009265899658e-01 -1.583868414163589478e-01 1.141269132494926453e-01 3.865616917610168457e-01 -1.076899394392967224e-01 1.337884068489074707e-01 1.908582746982574463e-01 1.885311305522918701e-01 -9.087208658456802368e-02 5.245622247457504272e-02 4.424413442611694336e-01 -1.609274595975875854e-01 9.988563507795333862e-02 -2.822060286998748779e-01 -2.296635657548904419e-01 -6.746479868888854980e-02 1.833056099712848663e-02 -6.847566366195678711e-02 -1.307469904422760010e-01 7.716343551874160767e-02 1.893492192029953003e-01 -3.486399352550506592e-02 2.941674292087554932e-01 -7.966308854520320892e-03 2.411064058542251587e-01
-1.163098663091659546e-01 -3.103286325931549072e-01 -1.271179020404815674e-01 2.214782536029815674e-01 3.964622318744659424e-02 -2.285546809434890747e-02 1.113852560520172119e-01 -3.155987858772277832e-01 -3.938902914524078369e-01 1.443997025489807129e-01 5.750932916998863220e-02 3.900704160332679749e-02 5.490980297327041626e-02 3.278665244579315186e-01 1.050710976123809814e-01 -1.231169924139976501e-01 2.159674167633056641e-01 1.786996573209762573e-01 3.182777017354965210e-02 -4.304135218262672424e-03 -1.777773201465606689e-01 -2.457455731928348541e-02 -1.685778647661209106e-01 -5.552719533443450928e-02 -2.001581937074661255e-01 1.234095394611358643e-01 5.688627809286117554e-02 2.247387617826461792e-01 -1.468464434146881104e-01 1.133646890521049500e-01 1.012848783284425735e-02 3.262542784214019775e-01
1.399485021829605103e-01 -2.223925739526748657e-01 -1.891104429960250854e-01 1.152810305356979370e-01 -5.093585699796676636e-02 -1.637654453516006470e-01 7.059693336486816406e-02 6.843040883541107178e-02 -6.364818662405014038e-02 1.223944276571273804e-01 3.120576031506061554e-02 1.521708793006837368e-03 8.303670585155487061e-02 -1.794823110103607178e-01 -1.988950222730636597e-01 -7.981336116790771484e-02 1.831267029047012329e-01 2.404930442571640015e-01 3.091128170490264893e-01 -1.096275355666875839e-02 -7.916878163814544678e-02 2.406001091003417969e-01 -1.605988740921020508e-01 6.870442628860473633e-02 -2.619042992591857910e-01 1.583296358585357666e-01 1.868491172790527344e-01 -9.387080371379852295e-02 1.228470355272293091e-01 3.606314063072204590e-01 3.854160606861114502e-01 1.580737531185150146e-01
-1.856176108121871948e-01 2.017238587141036987e-01 1.736660897731781006e-01 2.675837650895118713e-02 1.043148562312126160e-01 -2.350936084985733032e-01 -1.815031617879867554e-01 -1.579803414642810822e-02 -1.608857959508895874e-01 -8.620658516883850098e-02 1.900860369205474854e-01 2.961873412132263184e-01 2.021207362413406372e-01 6.916086375713348389e-02 3.472813637927174568e-03 -2.796648144721984863e-01 1.996689140796661377e-01 3.327903747558593750e-01 -6.990242004394531250e-02 -1.403919514268636703e-02 -1.539835035800933838e-01 -2.489589750766754150e-01 -1.652645021677017212e-01 3.992511928081512451e-01 -1.643707603216171265e-01 -1.535309255123138428e-01 5.777556449174880981e-03 1.328216399997472763e-02 -9.841984510421752930e-02 -2.468096092343330383e-02 1.090986281633377075e-01 1.117805391550064087e-01
1.525946855545043945e-01 7.204332854598760605e-03 2.260415256023406982e-01 4.709497094154357910e-02 -9.610551595687866211e-02 -1.408947855234146118e-01 2.246594130992889404e-01 -2.403892278671264648e-01 -3.914421051740646362e-02 2.565951645374298096e-01 1.508547216653823853e-01 4.640860855579376221e-02 5.625275894999504089e-02 -2.606651782989501953e-01 -1.268100738525390625e-01 9.296150505542755127e-02 2.165154218673706055e-01 2.636646926403045654e-01 -1.632192544639110565e-02 -1.877942830324172974e-01 -2.178644761443138123e-02 1.396351009607315063e-01 9.096214920282363892e-02 3.723654150962829590e-02 -2.259920835494995117e-01 -2.835970520973205566e-01 -4.450209438800811768e-02 1.020480319857597351e-01 -7.257022708654403687e-02 4.934195578098297119e-01 -1.509912312030792236e-01 -3.000614047050476074e-02
-3.040642440319061279e-01 9.132666885852813721e-02 -6.715897470712661743e-02 -8.858787268400192261e-02 -4.287523776292800903e-02 -1.625497788190841675e-01 2.199845574796199799e-02 -2.500507533550262451e-01 -1.488698273897171021e-01 -4.982486367225646973e-02 2.776151001453399658e-01 -2.516067400574684143e-02 2.348839789628982544e-01 -1.013332605361938477e-01 1.589339822530746460e-01 -2.802627384662628174e-01 -4.510973021388053894e-02 -7.777352631092071533e-02 7.741232216358184814e-02 -1.258568018674850464e-01 -2.132987529039382935e-01 1.645202040672302246e-01 1.420853883028030396e-01 3.017401099205017090e-01 -1.939596384763717651e-01 1.296927183866500854e-01 -8.700542896986007690e-02 2.267309427261352539e-01 1.863216422498226166e-02 3.158515095710754395e-01 2.752867639064788818e-01 1.447673290967941284e-01
1.451460868120193481e-01 -1.566753834486007690e-01 -1.160691156983375549e-01 2.023088485002517700e-01 -2.802556380629539490e-02 -1.914703696966171265e-01 -9.697367995977401733e-02 -9.150435030460357666e-02 3.708516806364059448e-02 7.209272682666778564e-02 7.875227183103561401e-02 -1.370826214551925659e-01 2.323448956012725830e-01 9.361202269792556763e-02 1.544556021690368652e-01 -1.820586025714874268e-01 2.297450900077819824e-01 9.738316386938095093e-02 2.753203213214874268e-01 5.281760916113853455e-02 1.616032421588897705e-01 2.413458824157714844e-01 1.408174186944961548e-01 5.886862426996231079e-02 -4.159412086009979248e-01 -9.265607595443725586e-02 5.717162508517503738e-03 -9.543658792972564697e-02 -4.309181496500968933e-02 1.710381954908370972e-01 4.721058607101440430e-01 -1.421038154512643814e-02
-3.175310790538787842e-01 -2.212401479482650757e-02 -9.557337313890457153e-02 2.014263123273849487e-01 -2.818928956985473633e-01 -6.993529945611953735e-02 9.923366457223892212e-02 -1.304692178964614868e-01 1.112780645489692688e-01 9.749432653188705444e-02 -1.170926317572593689e-01 2.904375642538070679e-02 2.636262960731983185e-02 -1.485067456960678101e-01 1.620608009397983551e-02 -1.183169521391391754e-02 4.301661998033523560e-02 4.042187333106994629e-01 2.553370594978332520e-01 2.545344643294811249e-02 1.482668449170887470e-04 -2.738125622272491455e-01 6.532169412821531296e-03 -1.332747638225555420e-01 -5.949369817972183228e-02 -2.577455639839172363e-01 2.896035611629486084e-01 2.136607766151428223e-01 1.470206975936889648e-01 1.627536565065383911e-01 2.377078086137771606e-01 2.240340262651443481e-01
1.317520439624786377e-01 1.133072376251220703e-01 -3.597047878429293633e-03 1.411946415901184082e-01 -1.508752405643463135e-01 -6.835345178842544556e-02 -1.038723066449165344e-01 -9.175682067871093750e-02 -2.486909329891204834e-01 5.077452957630157471e-02 3.059150278568267822e-01 -5.734183639287948608e-02 -1.179631501436233521e-01 8.349850773811340332e-02 -2.694315835833549500e-02 -2.225364148616790771e-01 -1.177181079983711243e-01 5.526087712496519089e-03 2.810209393501281738e-01 -2.569008246064186096e-02 -1.722468733787536621e-01 3.394011557102203369e-01 -5.246598646044731140e-02 -2.284585684537887573e-01 -7.920505851507186890e-02 -2.412068843841552734e-01 2.439633160829544067e-01 1.448539197444915771e-01 1.955269463360309601e-02 3.241981565952301025e-01 2.719621658325195312e-01 2.303099930286407471e-01
-6.472217291593551636e-02 -2.226111106574535370e-02 -8.983363211154937744e-02 1.827436536550521851e-01 -1.136813983321189880e-01 -1.130840405821800232e-01 -6.798929721117019653e-02 -1.811770647764205933e-01 -1.775027513504028320e-01 -5.012936145067214966e-02 4.489146918058395386e-02 6.712564826011657715e-02 1.027110144495964050e-01 -7.653378695249557495e-02 2.433378696441650391e-01 -2.221212238073348999e-01 -7.401961833238601685e-02 3.737334609031677246e-01 1.618517488241195679e-01 1.049064919352531433e-01 -1.254924088716506958e-01 6.600660830736160278e-02 2.671815752983093262e-01 -1.500389277935028076e-01 -2.416405230760574341e-01 -3.460983932018280029e-01 -1.502859741449356079e-01 -1.329911053180694580e-01 1.756818592548370361e-01 3.055124878883361816e-01 2.805580496788024902e-01 8.643054962158203125e-02
-4.744224622845649719e-02 2.247815579175949097e-01 4.555267840623855591e-02 -3.914009314030408859e-03 -1.191488355398178101e-01 -2.147187590599060059e-01 -6.666559725999832153e-02 -1.504436433315277100e-01 -9.052843600511550903e-02 -2.246794253587722778e-01 4.943288564682006836e-01 -6.927819550037384033e-02 -4.727166146039962769e-02 1.018078718334436417e-02 -3.885802626609802246e-02 -2.461337745189666748e-01 7.277160137891769409e-02 2.671707570552825928e-01 1.958170831203460693e-01 -1.131628751754760742e-01 -1.874847859144210815e-01 2.765776589512825012e-03 -1.472535729408264160e-01 -6.334391981363296509e-02 4.379050806164741516e-02 -9.892475605010986328e-02 2.125315070152282715e-01 2.448606491088867188e-01 -8.233042806386947632e-02 3.860366344451904297e-01 8.104073256254196167e-02 -1.326900422573089600e-01
-1.700009554624557495e-01 2.026495933532714844e-01 1.139439344406127930e-01 -8.315054327249526978e-02 5.045887827873229980e-02 -1.695368736982345581e-01 1.431894004344940186e-01 -1.010911725461483002e-02 -2.051028311252593994e-01 -2.067328542470932007e-01 -2.747871540486812592e-02 2.565301656723022461e-01 2.053679972887039185e-01 -4.661420360207557678e-02 -4.100619629025459290e-02 2.362596243619918823e-02 1.687890291213989258e-01 2.976402938365936279e-01 -2.275414466857910156e-01 -1.593091785907745361e-01 -1.128756180405616760e-01 -2.697561867535114288e-02 -1.249746084213256836e-01 -3.001959621906280518e-01 -4.087095558643341064e-01 3.944583609700202942e-02 -1.249551773071289062e-01 2.265073657035827637e-01 -4.179342091083526611e-02 1.348413825035095215e-01 1.991371512413024902e-01 2.274690270423889160e-01
1.210150644183158875e-01 4.478637874126434326e-01 9.011752903461456299e-02 -7.318467646837234497e-02 4.972467571496963501e-02 -1.631408780813217163e-01 8.910647779703140259e-02 -3.112394511699676514e-01 -2.696671187877655029e-01 8.012986183166503906e-02 -3.897443041205406189e-02 1.170897260308265686e-01 8.172713965177536011e-02 1.165722236037254333e-01 8.520698547363281250e-02 7.717412710189819336e-02 7.863900810480117798e-02 2.945319749414920807e-02 1.199714615941047668e-01 3.383951634168624878e-02 -2.355203628540039062e-01 -1.270610839128494263e-01 5.352548137307167053e-02 -6.322549283504486084e-02 -3.125837147235870361e-01 -1.587711088359355927e-02 2.056848956272006035e-03 5.187738686800003052e-02 2.340035140514373779e-02 2.331305295228958130e-01 4.932262599468231201e-01 9.824310243129730225e-02
-1.046818718314170837e-01 -1.694048941135406494e-01 2.786446511745452881e-01 -5.925248935818672180e-02 -1.942755281925201416e-02 4.298679530620574951e-02 1.161041408777236938e-01 -1.832940280437469482e-01 1.334842890501022339e-01 8.636911958456039429e-02 4.211355745792388916e-01 1.039832308888435364e-01 -7.662447635084390640e-03 2.355323545634746552e-02 -7.120601087808609009e-02 -3.226091340184211731e-02 2.750074565410614014e-01 2.406326830387115479e-01 2.491209357976913452e-01 1.220659539103507996e-01 -1.702004224061965942e-01 1.675055474042892456e-01 1.560819242149591446e-02 1.721112132072448730e-01 -1.079147607088088989e-01 -1.096145510673522949e-01 9.487847983837127686e-02 1.752772331237792969e-01 -3.062532544136047363e-01 1.561732590198516846e-01 3.615635633468627930e-01 -6.077083293348550797e-03
1.266296207904815674e-01 8.558237552642822266e-02 -3.977347537875175476e-02 7.350593060255050659e-02 -8.098786324262619019e-02 -5.037341266870498657e-02 1.437590271234512329e-01 1.623868010938167572e-02 -9.452454745769500732e-02 2.108736149966716766e-02 3.585512936115264893e-01 -3.887701779603958130e-02 -3.383652865886688232e-02 2.870038449764251709e-01 -1.001051589846611023e-01 9.078985452651977539e-02 1.372951734811067581e-02 1.362023949623107910e-01 2.597430944442749023e-01 9.395077079534530640e-02 5.354901775717735291e-03 3.797557204961776733e-02 -1.823002099990844727e-01 2.295332252979278564e-01 -2.442324906587600708e-01 -1.848725676536560059e-01 3.406010270118713379e-01 5.285101383924484253e-02 -3.748371899127960205e-01 9.823560714721679688e-02 8.048729598522186279e-02 3.830341100692749023e-01
5.456026643514633179e-02 1.295683383941650391e-01 6.393636018037796021e-02 -8.771911263465881348e-02 -1.389323025941848755e-01 -1.404192894697189331e-01 1.141419932246208191e-01 1.736811101436614990e-01 -1.462614862248301506e-03 1.819052696228027344e-01 -3.034066781401634216e-02 2.056321501731872559e-01 1.731405109167098999e-01 -2.197148054838180542e-01 5.762976035475730896e-02 -8.358164690434932709e-03 1.037368550896644592e-01 -6.512235850095748901e-02 -4.737320542335510254e-02 -3.629913553595542908e-02 -1.404399722814559937e-01 -2.451897859573364258e-01 -1.582593321800231934e-01 -1.600212305784225464e-01 -2.254242449998855591e-01 -1.756389290094375610e-01 1.128871664404869080e-01 5.429318547248840332e-02 -7.848376035690307617e-02 4.848379492759704590e-01 3.022478222846984863e-01 3.863978683948516846e-01
3.228337466716766357e-01 7.199495285749435425e-02 2.070800634101033211e-03 2.083668261766433716e-01 5.365752428770065308e-02 -2.538126707077026367e-01 4.203977808356285095e-02 -1.380454469472169876e-02 1.208878308534622192e-02 -2.015889883041381836e-01 2.482817620038986206e-01 2.412126027047634125e-02 1.138243749737739563e-01 1.548989564180374146e-01 -3.113499283790588379e-01 -6.822265218943357468e-03 1.867942214012145996e-01 3.933000862598419189e-01 -5.844190716743469238e-02 -1.878215968608856201e-01 -2.098942548036575317e-01 2.251930236816406250e-01 4.060206562280654907e-02 1.108096614480018616e-01 -1.607124656438827515e-01 -5.469317361712455750e-02 2.798794806003570557e-01 1.373448818922042847e-01 -8.098173886537551880e-02 1.040444821119308472e-01 1.133500263094902039e-01 2.185398787260055542e-01
-3.624747740104794502e-03 2.842131853103637695e-01 -6.626288592815399170e-02 3.932810947299003601e-02 1.339280903339385986e-01 -5.824755411595106125e-03 6.884113699197769165e-02 2.691461471840739250e-03 -1.047667786478996277e-01 3.034315705299377441e-01 -5.553087964653968811e-02 8.365867286920547485e-02 1.419606357812881470e-01 1.033997982740402222e-01 5.806608125567436218e-02 3.709792345762252808e-02 2.197263985872268677e-01 3.562164902687072754e-01 -5.835767835378646851e-02 8.348518051207065582e-03 -3.606605529785156250e-02 -3.166474401950836182e-01 -2.218453139066696167e-01 -2.270528115332126617e-02 -1.254787743091583252e-01 -3.753936290740966797e-01 2.002479135990142822e-01 1.538356542587280273e-01 -1.701942458748817444e-02 5.679560825228691101e-02 3.055110275745391846e-01 3.075857460498809814e-01
2.327596768736839294e-02 -4.489050805568695068e-02 2.215318977832794189e-01 -6.250879913568496704e-02 6.270919926464557648e-03 -3.661722540855407715e-01 1.215258613228797913e-01 -4.203964769840240479e-02 -2.713404595851898193e-01 2.654734551906585693e-01 2.191539555788040161e-01 -9.532593190670013428e-03 2.610241472721099854e-01 -4.723538458347320557e-02 -9.466311335563659668e-02 -1.135184019804000854e-01 1.246843263506889343e-01 3.156039416790008545e-01 6.536620855331420898e-02 9.027596563100814819e-02 3.022619336843490601e-02 2.573478519916534424e-01 -4.176426306366920471e-02 1.482395548373460770e-02 -5.538444221019744873e-02 2.195762544870376587e-01 4.104176536202430725e-02 4.683013558387756348e-01 -8.683066070079803467e-02 1.430881470441818237e-01 1.037065684795379639e-01 -4.059475660324096680e-02
2.149817794561386108e-01 -2.945879101753234863e-01 1.992614120244979858e-01 -2.634668536484241486e-02 -1.174408048391342163e-01 5.708204954862594604e-02 -7.290419191122055054e-02 -2.255463451147079468e-01 7.556518167257308960e-02 1.240877956151962280e-01 1.530844569206237793e-01 -5.167013034224510193e-02 7.572176307439804077e-02 -2.796656787395477295e-01 -8.200985938310623169e-02 1.483777016401290894e-01 1.262362897396087646e-01 1.741831302642822266e-01 1.429215520620346069e-01 -1.006141975522041321e-01 3.008277155458927155e-02 2.609076909720897675e-02 9.618192166090011597e-02 2.343899756669998169e-01 -1.605056077241897583e-01 -1.183142513036727905e-01 2.404575608670711517e-02 8.153489232063293457e-02 1.500373240560293198e-02 5.931568145751953125e-01 2.274070531129837036e-01 1.014290563762187958e-02
3.234194964170455933e-02 4.642876610159873962e-02 8.337382227182388306e-02 8.746188133955001831e-02 -1.423279792070388794e-01 2.739674746990203857e-01 -1.115554128773510456e-03 -1.850630044937133789e-01 -2.263090610504150391e-01 9.638489782810211182e-02 2.670453190803527832e-01 2.451083213090896606e-01 -3.286278992891311646e-02 5.401203525252640247e-04 -7.637169957160949707e-02 -2.342800945043563843e-01 -1.200855970382690430e-01 1.900875419378280640e-01 2.614293992519378662e-01 -1.585912704467773438e-01 3.528827428817749023e-02 -7.068488001823425293e-02 -2.896097302436828613e-01 1.412145793437957764e-01 8.934864401817321777e-02 -1.881189942359924316e-01 8.017473667860031128e-02 3.700923621654510498e-01 1.268723011016845703e-01 -7.339807599782943726e-02 2.400862574577331543e-01 2.809529602527618408e-01
-5.012036114931106567e-02 -2.739402949810028076e-01 1.334589868783950806e-01 3.179666101932525635e-01 3.245662199333310127e-03 1.334872543811798096e-01 2.229388207197189331e-01 -4.259992837905883789e-01 -3.417172133922576904e-01 1.022727414965629578e-01 1.767479330301284790e-01 3.836465254426002502e-02 1.779906898736953735e-01 2.373294383287429810e-01 -4.767358303070068359e-02 -4.859251156449317932e-02 1.717922687530517578e-01 1.482789665460586548e-01 1.302457898855209351e-01 6.102038547396659851e-02 -1.225116327404975891e-01 1.016176789999008179e-01 -1.320046186447143555e-01 6.170487031340599060e-02 -8.237131871283054352e-03 8.270195871591567993e-02 1.305212825536727905e-01 1.113776341080665588e-01 -3.033838272094726562e-01 6.803248077630996704e-02 2.043566405773162842e-01 9.169208258390426636e-02
-2.456558495759963989e-01 2.313646376132965088e-01 7.060815393924713135e-02 5.530296638607978821e-02 2.509202249348163605e-02 -2.949187755584716797e-01 -1.077024936676025391e-01 -3.457075953483581543e-01 4.888965934514999390e-02 -1.739883124828338623e-01 1.922202706336975098e-01 -1.511057764291763306e-01 1.056745741516351700e-02 1.118438094854354858e-01 -2.110840007662773132e-02 -2.020764797925949097e-01 -2.798976190388202667e-02 1.448452323675155640e-01 1.420895755290985107e-01 -1.795820146799087524e-01 -2.372054755687713623e-01 -9.452348947525024414e-02 -1.027464643120765686e-01 1.048363074660301208e-01 2.273816429078578949e-02 -1.594478189945220947e-01 3.021409511566162109e-01 1.669936627149581909e-01 3.038756176829338074e-02 4.155361056327819824e-01 8.429364860057830811e-02 1.620108932256698608e-01
-1.976372301578521729e-01 1.698284894227981567e-01 -4.093402251601219177e-02 -2.041661925613880157e-02 -3.422084078192710876e-02 -1.411542575806379318e-02 3.843297064304351807e-01 1.892379857599735260e-02 -1.325671523809432983e-01 7.013767212629318237e-02 -1.174230426549911499e-01 2.080315500497817993e-01 6.165015697479248047e-02 5.663613602519035339e-02 -8.917228877544403076e-02 -4.295818507671356201e-02 1.891901642084121704e-01 3.875810503959655762e-01 1.786875724792480469e-01 2.177190035581588745e-02 3.280104137957096100e-03 3.522099852561950684e-01 -1.622448861598968506e-01 1.567850112915039062e-01 -4.237225055694580078e-01 4.434675443917512894e-03 4.171466827392578125e-02 1.618849188089370728e-01 -5.265761539340019226e-02 2.012249976396560669e-01 1.589718312025070190e-01 -1.215608045458793640e-01
1.858595609664916992e-01 3.581910431385040283e-01 1.423743367195129395e-01 -1.051668450236320496e-01 1.794494129717350006e-02 -2.227288484573364258e-01 4.309024661779403687e-02 -3.715178743004798889e-02 -1.712677627801895142e-01 1.916222274303436279e-01 -4.748330265283584595e-02 2.527027428150177002e-01 1.568161696195602417e-01 -4.645925760269165039e-02 1.570473611354827881e-01 1.060044206678867340e-02 1.499183773994445801e-01 3.617966175079345703e-02 2.389257997274398804e-01 -8.258296549320220947e-02 -2.869770228862762451e-01 -1.211825758218765259e-01 9.186580032110214233e-02 1.027395017445087433e-02 -1.397334933280944824e-01 -9.932317584753036499e-02 8.578215539455413818e-02 -2.889687381684780121e-02 1.089233383536338806e-01 3.293778300285339355e-01 4.536864161491394043e-01 1.091841086745262146e-01
3.477576421573758125e-03 3.246306777000427246e-01 -1.038796231150627136e-01 1.298068463802337646e-01 5.344978999346494675e-03 2.846475504338741302e-02 7.542536407709121704e-02 -1.210132688283920288e-01 -2.298643887042999268e-01 1.276057064533233643e-01 1.695818603038787842e-01 -2.088368833065032959e-01 1.155054792761802673e-01 -1.391112953424453735e-01 1.898218542337417603e-01 -1.786706596612930298e-01 3.830252587795257568e-02 4.186419397592544556e-02 -1.378473788499832153e-01 3.512527942657470703e-01 -2.143594622611999512e-01 -7.187733054161071777e-02 3.333081305027008057e-02 -7.475696504116058350e-02 -4.224416315555572510e-01 -2.378701865673065186e-01 1.307049021124839783e-02 4.477430880069732666e-02 1.764960289001464844e-01 1.298749595880508423e-01 1.483481824398040771e-01 3.049481511116027832e-01
-2.082878798246383667e-01 3.230012953281402588e-02 2.028333097696304321e-01 1.931935101747512817e-01 -1.794945895671844482e-01 6.308046728372573853e-02 1.752970516681671143e-01 -4.769735783338546753e-02 -2.570747733116149902e-01 1.124289631843566895e-01 1.668009310960769653e-01 2.503812909126281738e-01 3.070754408836364746e-01 -6.641744822263717651e-02 1.936761289834976196e-01 -2.348991036415100098e-01 3.880735039710998535e-01 1.146019399166107178e-01 2.493910342454910278e-01 -1.573128849267959595e-01 6.787049770355224609e-02 7.413888722658157349e-02 -1.227490417659282684e-02 8.814061991870403290e-03 -3.618958219885826111e-02 6.135452911257743835e-02 -2.267789989709854126e-01 1.514828205108642578e-01 -5.079018324613571167e-02 2.408744692802429199e-01 -4.833071678876876831e-02 2.094645351171493530e-01
4.548057913780212402e-02 -2.110409736633300781e-02 -1.289436966180801392e-01 -1.955553703010082245e-02 -3.877778053283691406e-01 -1.405941843986511230e-01 -1.224572807550430298e-01 4.014424607157707214e-02 -4.785734042525291443e-02 -1.629155874252319336e-01 2.546207904815673828e-01 1.891747415065765381e-01 2.062963247299194336e-01 -2.865670025348663330e-01 8.758471161127090454e-02 2.174052894115447998e-01 1.302807964384555817e-02 5.973381921648979187e-02 2.474497556686401367e-01 5.934778228402137756e-02 -1.756285279989242554e-01 2.283881306648254395e-01 -2.056508883833885193e-02 1.636911630630493164e-01 -4.742562398314476013e-02 -2.104019671678543091e-01 8.608352392911911011e-02 2.388401031494140625e-01 1.323972940444946289e-01 1.666381806135177612e-01 3.224454224109649658e-01 2.137962281703948975e-01
1.037715151906013489e-01 -6.661505252122879028e-02 1.866895705461502075e-01 -1.257326155900955200e-01 -2.436741441488265991e-01 3.898610919713973999e-02 5.139158573001623154e-03 2.868953451979905367e-04 -1.014852151274681091e-01 -1.418099254369735718e-01 7.572269439697265625e-02 -2.004190534353256226e-01 -1.515916455537080765e-02 -3.867826983332633972e-02 -3.570886254310607910e-01 -3.075040131807327271e-02 9.274648129940032959e-02 1.650622636079788208e-01 2.228114306926727295e-01 -1.231281310319900513e-01 -1.124592497944831848e-01 4.538156464695930481e-02 -5.890877917408943176e-02 7.928033918142318726e-02 -3.606354594230651855e-01 -1.078248992562294006e-01 1.640820652246475220e-01 3.330011069774627686e-01 -3.876637518405914307e-01 2.976499199867248535e-01 1.506939232349395752e-01 -2.269194647669792175e-02
-1.524447053670883179e-01 8.275639265775680542e-02 2.497864514589309692e-01 -6.534835323691368103e-03 -4.521521553397178650e-02 9.377451613545417786e-03 5.568207800388336182e-02 -1.371362358331680298e-01 4.050577059388160706e-02 -1.274013333022594452e-02 1.494179219007492065e-01 -2.403841763734817505e-01 2.902369573712348938e-02 -3.128398209810256958e-02 2.405572384595870972e-01 -1.475988179445266724e-01 2.688212990760803223e-01 1.533826291561126709e-01 -6.905191391706466675e-02 6.592030078172683716e-02 -3.732181340456008911e-02 9.907219558954238892e-02 6.649126112461090088e-02 2.553090453147888184e-01 -1.095786765217781067e-01 -2.739693820476531982e-01 1.179519072175025940e-01 5.153535604476928711e-01 -8.976828306913375854e-02 1.080241054296493530e-01 2.755176126956939697e-01 2.685633599758148193e-01
1.704284548759460449e-01 1.655426062643527985e-02 6.675555557012557983e-02 -1.271953992545604706e-02 -9.271228313446044922e-02 -4.034592956304550171e-02 3.901200592517852783e-01 1.152496337890625000e-01 -2.218682020902633667e-01 7.760433852672576904e-02 1.366690993309020996e-01 -2.251726016402244568e-02 -1.179272457957267761e-01 -7.255828008055686951e-03 7.376267015933990479e-02 5.556471645832061768e-02 -5.579229816794395447e-02 4.159122705459594727e-01 2.302427776157855988e-02 7.476722449064254761e-02 -1.164886727929115295e-01 -2.315623313188552856e-01 -1.946182101964950562e-01 -1.585882157087326050e-01 -1.677578538656234741e-01 -3.475424051284790039e-01 1.697985082864761353e-01 4.872057586908340454e-03 1.482959091663360596e-01 2.683525383472442627e-01 2.632544934749603271e-01 1.997919380664825439e-01
5.605010781437158585e-03 3.279417455196380615e-01 2.262733578681945801e-01 5.733979120850563049e-02 -5.087915807962417603e-02 -5.548888444900512695e-02 -1.829542964696884155e-01 -2.580505311489105225e-01 -2.162574976682662964e-01 -1.165689602494239807e-01 -1.436700462363660336e-03 4.509699642658233643e-01 2.168900072574615479e-01 1.163869164884090424e-02 -9.347215294837951660e-02 -2.401858717203140259e-01 6.246870383620262146e-02 1.084620505571365356e-01 -8.601325564086437225e-03 -7.987479120492935181e-02 -7.532471208833158016e-04 -4.979624971747398376e-02 1.916245967149734497e-01 2.747713401913642883e-02 -1.236839070916175842e-01 -2.946350574493408203e-01 9.305518120527267456e-03 -8.219302445650100708e-02 -2.323530316352844238e-01 1.904988884925842285e-01 2.542627751827239990e-01 1.700532883405685425e-01
6.400255858898162842e-02 -2.078911066055297852e-01 -1.003121882677078247e-01 -3.293657302856445312e-02 -9.347968548536300659e-02 -9.638208895921707153e-02 1.182333100587129593e-02 -4.844097420573234558e-02 -3.390756249427795410e-01 -5.374818667769432068e-02 -8.280097693204879761e-02 -2.503841370344161987e-02 8.755860477685928345e-02 1.123353317379951477e-01 -2.049558162689208984e-01 8.182704448699951172e-02 3.795821070671081543e-01 2.385257035493850708e-01 -5.990550294518470764e-02 -5.647463351488113403e-02 -3.929278254508972168e-02 -2.383421361446380615e-01 -3.677431493997573853e-02 5.703216046094894409e-02 -3.806955218315124512e-01 -2.656759917736053467e-01 1.298328042030334473e-01 8.547551929950714111e-02 1.778452470898628235e-02 1.067725569009780884e-01 2.114032804965972900e-01 3.998703360557556152e-01
-1.149735180661082268e-03 -5.148904025554656982e-02 -5.636069178581237793e-02 4.660413134843111038e-03 -9.496562927961349487e-02 1.173905376344919205e-02 -1.294244080781936646e-01 8.067116141319274902e-02 -2.192706763744354248e-01 1.574880480766296387e-01 -6.187731400132179260e-02 -1.738577149808406830e-02 2.046533972024917603e-01 -3.998712450265884399e-02 -2.304376512765884399e-01 -1.307539939880371094e-01 2.594427168369293213e-01 -2.681657671928405762e-02 5.521683394908905029e-02 1.951777935028076172e-01 6.675508484477177262e-05 -2.757303416728973389e-01 -1.902430318295955658e-02 -1.855534464120864868e-01 -2.197370082139968872e-01 -1.398933231830596924e-01 2.926877140998840332e-01 1.612509489059448242e-01 -4.520790278911590576e-02 2.934395670890808105e-01 2.865179181098937988e-01 4.486464858055114746e-01
8.094340562820434570e-02 1.069871634244918823e-01 1.703075915575027466e-01 1.249107867479324341e-01 -1.709231734275817871e-01 -1.449241489171981812e-01 1.046921834349632263e-01 9.572512470185756683e-03 -2.924214676022529602e-02 -1.287104487419128418e-01 6.012311950325965881e-02 7.295883446931838989e-02 7.538849860429763794e-02 -2.436241209506988525e-01 -6.895983219146728516e-02 2.627618014812469482e-01 6.575556099414825439e-02 5.977858304977416992e-01 -8.762307465076446533e-03 -7.667936384677886963e-02 7.775603234767913818e-02 6.684318929910659790e-02 1.612753979861736298e-02 -4.754137992858886719e-02 -2.506069242954254150e-01 2.536123991012573242e-02 -2.983446419239044189e-01 1.007735636085271835e-02 3.739480860531330109e-03 2.226242572069168091e-01 2.259233444929122925e-01 2.776556611061096191e-01
1.098740994930267334e-01 -7.919976860284805298e-02 -7.284283638000488281e-02 1.257148236036300659e-01 8.669227361679077148e-03 2.518195193260908127e-03 -5.602829530835151672e-02 1.725827604532241821e-01 -2.466839700937271118e-01 -2.251491323113441467e-02 1.516337990760803223e-01 1.647454202175140381e-01 4.082311317324638367e-02 -1.086393296718597412e-01 -2.034060657024383545e-01 1.670119762420654297e-01 -8.593964390456676483e-03 2.176777869462966919e-01 2.266672700643539429e-01 -1.672688573598861694e-01 -4.081784933805465698e-02 2.162584811449050903e-01 -8.542650192975997925e-02 2.626092433929443359e-01 -7.374300062656402588e-02 -2.332909554243087769e-01 1.576843559741973877e-01 -3.230009227991104126e-02 3.634599745273590088e-01 3.366082608699798584e-01 3.401489257812500000e-01 1.868693381547927856e-01
-4.680316522717475891e-02 -4.198929369449615479e-01 -7.168584316968917847e-02 1.292061954736709595e-01 -9.384830296039581299e-02 -6.897640228271484375e-02 -3.651354089379310608e-02 -2.808641791343688965e-01 -2.010837793350219727e-01 1.459718495607376099e-01 7.232619076967239380e-02 1.130731776356697083e-01 -1.019174419343471527e-02 2.385388910770416260e-01 7.186274975538253784e-02 -9.870204329490661621e-02 3.303430676460266113e-01 1.850749552249908447e-01 1.011343002319335938e-01 4.012442380189895630e-02 -2.455978244543075562e-01 1.527828723192214966e-01 -6.390093266963958740e-02 -1.338645964860916138e-01 6.220941245555877686e-02 -2.180126868188381195e-02 1.935356110334396362e-02 -4.549031704664230347e-02 -1.817809045314788818e-01 4.702502861618995667e-02 3.124786913394927979e-01 3.919744193553924561e-01
-2.701437771320343018e-01 8.930525183677673340e-02 1.542802900075912476e-01 1.818027794361114502e-01 3.049138002097606659e-02 -1.683160215616226196e-01 1.325794011354446411e-01 -1.683690100908279419e-01 -8.366619795560836792e-02 3.015301227569580078e-01 2.028843611478805542e-01 2.344031333923339844e-01 9.523928910493850708e-02 -5.239576846361160278e-02 -2.837783470749855042e-02 -2.822377383708953857e-01 -4.315498471260070801e-02 1.338130086660385132e-01 -1.672904752194881439e-02 -4.639408364892005920e-02 -3.580124974250793457e-01 1.721523851156234741e-01 -8.601517416536808014e-03 1.469810158014297485e-01 -3.902133554220199585e-02 1.802139915525913239e-02 -2.151272445917129517e-01 2.674852609634399414e-01 -1.909674555063247681e-01 2.749883234500885010e-01 2.314087450504302979e-01 1.170476898550987244e-01
7.222231477499008179e-02 2.027459442615509033e-01 -2.476383000612258911e-01 -1.047496423125267029e-01 -1.960816420614719391e-02 -7.929780334234237671e-02 1.979410946369171143e-01 -1.332159042358398438e-01 2.324140518903732300e-01 -1.584389247000217438e-02 -7.712983340024948120e-02 9.120129793882369995e-02 8.141317218542098999e-02 -1.487505435943603516e-01 -1.280786246061325073e-01 -3.109368495643138885e-02 2.731020748615264893e-01 3.745580017566680908e-01 1.822955906391143799e-01 6.447295099496841431e-02 5.253426730632781982e-02 9.244447946548461914e-02 -1.481145620346069336e-01 1.949905008077621460e-01 -1.384820342063903809e-01 -5.514572933316230774e-02 -1.191800683736801147e-01 3.294442594051361084e-01 2.739311382174491882e-02 3.731293082237243652e-01 2.915549278259277344e-01 -9.825203567743301392e-02
-2.247050553560256958e-01 1.340843439102172852e-01 1.447238177061080933e-01 7.216238975524902344e-02 2.824971377849578857e-01 -1.495729237794876099e-01 -2.787951007485389709e-02 -3.003314733505249023e-01 5.986376106739044189e-02 -4.655453562736511230e-02 -4.112399742007255554e-02 -1.258807033300399780e-01 5.761573091149330139e-02 1.865263432264328003e-01 1.420796513557434082e-01 1.424768939614295959e-02 -5.912321060895919800e-02 -4.521433264017105103e-03 9.062412381172180176e-02 1.230536252260208130e-01 -1.803958117961883545e-01 -1.896741054952144623e-02 1.417799293994903564e-01 8.263751864433288574e-02 -2.746641337871551514e-01 -3.456652536988258362e-02 -4.930046945810317993e-02 2.941370010375976562e-01 8.718683570623397827e-02 5.182937979698181152e-01 2.359294444322586060e-01 2.150705009698867798e-01
-1.193732768297195435e-01 1.927571487613022327e-03 2.217499017715454102e-01 1.057167351245880127e-01 4.078236594796180725e-02 -1.550620645284652710e-01 3.880833089351654053e-02 -2.762538790702819824e-01 -3.870776295661926270e-01 9.166035056114196777e-02 5.188634991645812988e-02 1.991439163684844971e-01 1.290094405412673950e-01 1.328070461750030518e-01 -1.337650418281555176e-01 1.264654099941253662e-01 -1.807088106870651245e-01 4.304468631744384766e-03 2.511030435562133789e-01 5.931344255805015564e-02 -1.695443540811538696e-01 -2.644950710237026215e-02 -3.568241596221923828e-01 1.212431117892265320e-02 -2.380510419607162476e-02 -2.419258505105972290e-01 -6.907217204570770264e-02 3.936044871807098389e-01 8.722882717847824097e-02 2.026335597038269043e-01 1.715181618928909302e-01 8.950673975050449371e-03
1.682712882757186890e-01 3.081428110599517822e-01 5.999207496643066406e-02 1.454116553068161011e-01 1.330530047416687012e-01 -2.734883315861225128e-02 2.819000184535980225e-01 -6.011613458395004272e-02 -1.608247756958007812e-01 -8.582452684640884399e-02 1.483658561483025551e-03 -4.871282260864973068e-03 2.061492949724197388e-02 -3.298960253596305847e-02 -1.093749850988388062e-01 -2.161349803209304810e-01 1.697567999362945557e-01 1.060887053608894348e-01 2.197687476873397827e-01 -1.269520968198776245e-01 -3.204527199268341064e-01 -3.213159441947937012e-01 2.498769946396350861e-02 -5.805151909589767456e-02 -2.291210889816284180e-01 1.849727891385555267e-02 -8.052115142345428467e-02 9.873008728027343750e-02 1.791001707315444946e-01 2.690994739532470703e-01 4.013624787330627441e-01 8.911194652318954468e-02
5.254899337887763977e-02 1.096034869551658630e-01 1.927956342697143555e-01 2.166980877518653870e-02 -2.058669775724411011e-01 -3.377251923084259033e-01 1.233996748924255371e-01 -5.247666686773300171e-02 6.544270366430282593e-02 -3.907896950840950012e-02 3.322948217391967773e-01 9.410281479358673096e-02 -2.388429492712020874e-01 1.005213260650634766e-01 -9.833013266324996948e-02 -1.332206130027770996e-01 -1.817584186792373657e-01 1.045398488640785217e-01 2.183568477630615234e-01 -1.113842576742172241e-01 -1.773038804531097412e-01 -8.338248729705810547e-02 -2.326975762844085693e-01 5.377075076103210449e-02 -1.229366473853588104e-02 -2.998692989349365234e-01 5.617464892566204071e-03 3.052880167961120605e-01 7.413914054632186890e-02 1.972777694463729858e-01 3.409823775291442871e-01 1.002211347222328186e-01
2.073065340518951416e-01 2.060523480176925659e-01 1.519574671983718872e-01 2.478054910898208618e-01 4.411656782031059265e-02 -2.904078960418701172e-01 1.104316413402557373e-01 -3.683697581291198730e-01 -2.125922590494155884e-01 5.793373286724090576e-02 2.352352589368820190e-01 2.963784039020538330e-01 2.961311638355255127e-01 1.312445499934256077e-03 9.336752817034721375e-03 2.435245364904403687e-02 -6.886236369609832764e-02 2.291512638330459595e-01 -1.262460947036743164e-01 -8.480294048786163330e-02 -3.785342723131179810e-02 -1.410658806562423706e-01 1.441345214843750000e-01 -4.674227093346416950e-04 -6.184211373329162598e-02 6.591326743364334106e-02 1.947225257754325867e-02 1.640807241201400757e-01 -6.014441698789596558e-02 -8.556007593870162964e-02 3.084321618080139160e-01 2.275123149156570435e-01
-1.115494966506958008e-01 7.793454825878143311e-02 1.746021956205368042e-01 1.215722113847732544e-01 -3.437454104423522949e-01 -4.255695641040802002e-01 7.491290569305419922e-02 -7.339924573898315430e-02 -1.658344417810440063e-01 1.290922164916992188e-01 2.936793267726898193e-01 -1.337216794490814209e-01 1.041576787829399109e-01 1.900123804807662964e-01 1.015545874834060669e-01 5.341174826025962830e-02 -1.932782493531703949e-02 3.186745345592498779e-01 7.740628719329833984e-02 -3.509948402643203735e-02 3.742971271276473999e-02 2.958192527294158936e-01 1.479481160640716553e-01 3.590672910213470459e-01 -1.264580786228179932e-01 2.459769137203693390e-02 2.111461572349071503e-02 7.917588204145431519e-02 3.777373582124710083e-02 1.508079767227172852e-01 1.274211406707763672e-01 -7.026127725839614868e-02
2.313246577978134155e-01 7.022755593061447144e-02 1.136204376816749573e-01 -2.064074203372001648e-02 -2.508885860443115234e-01 -4.113577678799629211e-02 -1.310300529003143311e-01 -8.783289045095443726e-02 -2.465702146291732788e-01 -9.108003973960876465e-02 1.336940079927444458e-01 -8.496741950511932373e-02 1.508928388357162476e-01 -1.102610155940055847e-01 9.331168234348297119e-02 -1.845248192548751831e-01 3.084029853343963623e-01 1.485700309276580811e-01 2.330591902136802673e-02 -1.408911589533090591e-02 -1.041342541575431824e-01 -8.186586946249008179e-02 2.094461619853973389e-01 -2.147201895713806152e-01 -2.465674430131912231e-01 -3.336584866046905518e-01 -2.114960700273513794e-01 3.158823847770690918e-01 -2.205510586500167847e-01 1.440355330705642700e-01 2.352362424135208130e-01 -5.055084358900785446e-03
1.605622172355651855e-01 -3.506265580654144287e-02 -6.450218707323074341e-02 4.293785430490970612e-03 -9.324494004249572754e-02 -1.519435942173004150e-01 -8.814813196659088135e-02 -6.698363274335861206e-02 -4.266024529933929443e-01 -3.481770679354667664e-02 4.657201096415519714e-02 -5.840707942843437195e-02 4.399458877742290497e-03 1.511678248643875122e-01 -2.354164868593215942e-01 1.706205010414123535e-01 3.441934287548065186e-01 2.342377305030822754e-01 -7.666562497615814209e-02 -1.093934401869773865e-01 1.220616921782493591e-01 -2.102583050727844238e-01 5.442193895578384399e-02 5.621968209743499756e-02 -1.963135153055191040e-01 -2.382372319698333740e-01 7.523339986801147461e-02 2.021086029708385468e-02 1.003995537757873535e-01 1.694929301738739014e-01 2.855550050735473633e-01 3.878948390483856201e-01
2.789329886436462402e-01 4.014488756656646729e-01 1.242337673902511597e-01 2.367398440837860107e-01 -1.183342784643173218e-01 -1.350401341915130615e-01 7.491453737020492554e-02 -1.282078176736831665e-01 -2.150350958108901978e-01 8.665759861469268799e-02 1.273729652166366577e-01 1.095881238579750061e-01 1.510760933160781860e-01 -3.103443384170532227e-01 -9.773792326450347900e-02 2.099486738443374634e-01 5.768173839896917343e-03 2.646906673908233643e-01 -1.393295377492904663e-01 1.227155625820159912e-01 -2.027823589742183685e-02 2.731743641197681427e-02 1.194780413061380386e-02 -4.904717579483985901e-02 -2.463904172182083130e-01 -2.198648750782012939e-01 -1.103741750121116638e-01 8.340333402156829834e-02 4.196975380182266235e-02 1.874594986438751221e-01 2.994835674762725830e-01 1.321474611759185791e-01
-9.353636950254440308e-02 1.638606488704681396e-01 -9.087187796831130981e-02 -4.001054912805557251e-02 -6.860464811325073242e-02 -2.076182961463928223e-01 1.273136585950851440e-01 -1.410665828734636307e-02 -2.526669204235076904e-01 -7.470823824405670166e-02 3.046787381172180176e-01 1.093691512942314148e-01 5.440142378211021423e-02 2.330328077077865601e-01 -9.264843165874481201e-02 1.735075712203979492e-01 7.394780963659286499e-02 3.151906728744506836e-01 2.911897003650665283e-02 -5.744899436831474304e-02 -2.931105494499206543e-01 1.753352135419845581e-01 -2.173700183629989624e-01 -3.721988573670387268e-02 -9.575822204351425171e-02 -1.591978669166564941e-01 2.736477255821228027e-01 1.942724585533142090e-01 -2.453067749738693237e-01 3.244933485984802246e-01 1.284398585557937622e-01 -1.296059191226959229e-01
-5.530548095703125000e-02 -5.837471783161163330e-02 1.147444099187850952e-01 -3.248002380132675171e-02 -3.235599100589752197e-01 -1.610452234745025635e-01 1.865216046571731567e-01 -2.366275489330291748e-01 -2.041558921337127686e-02 5.534653067588806152e-01 3.188612759113311768e-01 -2.545141149312257767e-03 1.021863520145416260e-01 7.806823402643203735e-02 2.817023079842329025e-03 1.433794647455215454e-01 1.061856374144554138e-01 2.568444237112998962e-02 1.582775861024856567e-01 -1.688573658466339111e-01 -2.892358973622322083e-02 -1.913754083216190338e-02 -6.293576676398515701e-03 1.193107515573501587e-01 -6.885527074337005615e-02 -1.244978979229927063e-01 9.185943752527236938e-02 4.515103995800018311e-02 -2.109552323818206787e-01 3.766390681266784668e-01 1.163688078522682190e-01 -2.802640758454799652e-02
-2.143191397190093994e-01 -1.132218092679977417e-01 -9.160782396793365479e-02 2.477897703647613525e-01 1.553425043821334839e-01 1.357076223939657211e-02 1.778626292943954468e-01 -1.124497726559638977e-01 -1.646996438503265381e-01 9.699884057044982910e-02 -7.477748394012451172e-02 2.935389876365661621e-01 3.452849686145782471e-01 8.063794672489166260e-02 1.553790569305419922e-01 -2.133857086300849915e-02 1.853818595409393311e-01 3.097402453422546387e-01 8.873897790908813477e-02 1.077166944742202759e-01 -2.386276423931121826e-02 6.890820711851119995e-02 -3.582722973078489304e-03 8.335971087217330933e-02 -3.944379091262817383e-01 -2.340082675218582153e-01 -1.118913888931274414e-01 3.369121551513671875e-01 1.071105673909187317e-01 -5.660296976566314697e-02 1.054222881793975830e-01 4.871437791734933853e-03
-3.299365341663360596e-01 -5.670081824064254761e-02 4.573633149266242981e-02 -7.369130849838256836e-02 2.341760508716106415e-02 4.822329431772232056e-02 2.619495689868927002e-01 -2.707465589046478271e-01 -2.289455831050872803e-01 5.887674912810325623e-02 1.276063024997711182e-01 -2.189358621835708618e-01 -1.429182589054107666e-01 2.953119017183780670e-02 -1.638652384281158447e-01 -6.385520845651626587e-02 3.972290083765983582e-02 1.679352372884750366e-01 3.598505556583404541e-01 9.553288668394088745e-02 -5.189395695924758911e-02 -4.220215231180191040e-02 -2.879034578800201416e-01 -1.263127848505973816e-02 1.674564927816390991e-02 -2.274817042052745819e-02 -1.092131435871124268e-01 2.610035240650177002e-01 7.140807062387466431e-02 4.337126314640045166e-01 1.470220237970352173e-01 1.081361621618270874e-01
2.123942226171493530e-01 -2.884085476398468018e-01 -1.367774456739425659e-01 2.354969680309295654e-01 -8.752137422561645508e-02 -3.090253472328186035e-01 2.850943803787231445e-01 -9.723716974258422852e-02 4.438828304409980774e-02 5.142535082995891571e-03 1.855461448431015015e-01 -6.749060004949569702e-02 -8.592101186513900757e-02 1.347205042839050293e-01 -3.882972151041030884e-02 -9.201089292764663696e-02 2.231862246990203857e-01 -1.057461798191070557e-01 1.210808381438255310e-01 -6.064022332429885864e-02 -1.062870174646377563e-01 -9.790535271167755127e-02 7.331679761409759521e-02 1.979123651981353760e-01 -3.848867863416671753e-02 -1.068055704236030579e-01 1.045593544840812683e-01 3.802147507667541504e-01 9.228041768074035645e-02 3.618352711200714111e-01 1.852946430444717407e-01 2.006196379661560059e-01
4.519191011786460876e-02 -1.669430360198020935e-02 -1.123013347387313843e-02 3.802500665187835693e-01 -2.759401798248291016e-01 -1.029643043875694275e-01 -1.563338190317153931e-01 -2.762815654277801514e-01 -4.306239634752273560e-02 -2.220289558172225952e-01 1.994234472513198853e-01 -1.539763808250427246e-01 3.189316764473915100e-02 4.406324774026870728e-02 5.747777968645095825e-02 1.521546952426433563e-02 -5.848627910017967224e-02 -4.006016626954078674e-02 3.536293804645538330e-01 -3.498376160860061646e-02 1.239307690411806107e-03 -2.074178494513034821e-02 2.283835709095001221e-01 1.068989485502243042e-01 -3.137303590774536133e-01 6.190733052790164948e-03 6.659577786922454834e-02 3.805915638804435730e-02 1.608271002769470215e-01 3.681943416595458984e-01 2.305200248956680298e-01 1.734390854835510254e-01
-1.038870811462402344e-01 -1.036311313509941101e-01 1.736963689327239990e-01 6.170177832245826721e-03 8.299240469932556152e-02 -2.297595143318176270e-01 2.170444875955581665e-01 -8.871942758560180664e-02 1.653166711330413818e-01 9.148944914340972900e-02 3.740534782409667969e-01 -1.511895004659891129e-02 -1.221700608730316162e-01 2.039745263755321503e-02 -1.278591454029083252e-01 -2.939552366733551025e-01 2.404823601245880127e-01 7.562036812305450439e-02 4.218364357948303223e-01 4.061191901564598083e-02 -5.378654971718788147e-02 -1.011609099805355072e-02 -1.926377564668655396e-01 8.308304101228713989e-02 -2.329544574022293091e-01 -3.044298663735389709e-02 -4.733066074550151825e-03 1.258353143930435181e-01 -1.543363332748413086e-01 1.665385663509368896e-01 4.481254145503044128e-02 3.534005880355834961e-01
-1.128732636570930481e-01 7.422886043787002563e-02 -3.498380631208419800e-02 1.946715265512466431e-01 3.351072221994400024e-02 1.425182670354843140e-01 1.855078786611557007e-01 2.091665118932723999e-01 2.559394016861915588e-02 1.289402693510055542e-01 4.432759061455726624e-02 1.538249403238296509e-01 5.731897801160812378e-02 -3.064528405666351318e-01 5.899327620863914490e-02 5.731922388076782227e-02 1.579337716102600098e-01 3.833923116326332092e-02 -1.678924411535263062e-01 -1.723142117261886597e-01 -1.075569167733192444e-01 2.661061100661754608e-02 2.337510585784912109e-01 1.549245975911617279e-02 -3.590922653675079346e-01 -2.769276201725006104e-01 4.445106908679008484e-02 1.327915936708450317e-01 1.766632199287414551e-01 2.817739844322204590e-01 3.601243197917938232e-01 2.813671529293060303e-01
-3.460903763771057129e-01 2.166788429021835327e-01 2.285373359918594360e-01 -1.792350560426712036e-01 -1.498807221651077271e-01 -1.694372147321701050e-01 1.413646489381790161e-01 -2.259491533041000366e-01 -6.063700467348098755e-02 -3.585322573781013489e-02 5.973593518137931824e-02 -4.960256814956665039e-02 8.949552476406097412e-02 4.596935957670211792e-02 2.124889492988586426e-01 -2.711865007877349854e-01 -3.204569220542907715e-02 -5.971744284033775330e-02 9.227321296930313110e-02 -1.723917275667190552e-01 -2.425648421049118042e-01 3.191791102290153503e-02 1.532846540212631226e-01 2.139823138713836670e-01 -1.845222711563110352e-01 -3.658606857061386108e-02 -2.565339952707290649e-02 3.703491091728210449e-01 -8.940733969211578369e-03 1.956962049007415771e-01 2.748664617538452148e-01 1.667333990335464478e-01
-2.951695956289768219e-02 -4.754788707941770554e-03 -2.090763151645660400e-01 -2.814652165398001671e-03 6.257224082946777344e-02 -2.253848016262054443e-01 7.001788914203643799e-02 -1.876857280731201172e-01 -2.388695925474166870e-01 6.949014216661453247e-02 2.854564189910888672e-01 3.842033073306083679e-02 4.909131303429603577e-02 -4.079236835241317749e-02 7.612068951129913330e-02 2.671735286712646484e-01 -1.239629760384559631e-01 3.316557705402374268e-01 2.395865470170974731e-01 9.426654875278472900e-02 -6.698294728994369507e-02 4.223915282636880875e-03 -4.326610267162322998e-01 1.036915779113769531e-01 -2.064940631389617920e-01 -3.064940571784973145e-01 1.495177298784255981e-01 -1.937485300004482269e-02 -2.008090168237686157e-01 2.924720197916030884e-02 1.475401520729064941e-01 1.344796121120452881e-01
9.661324322223663330e-02 3.948182612657546997e-02 -1.505671441555023193e-01 4.036869704723358154e-01 -2.436472568660974503e-03 5.564861465245485306e-03 -5.157859530299901962e-03 -8.439861238002777100e-02 1.721097389236092567e-03 -2.012892216444015503e-01 2.257742173969745636e-02 -1.273894608020782471e-01 1.164494231343269348e-01 1.094220653176307678e-01 9.290139377117156982e-02 2.606684565544128418e-01 2.559544444084167480e-01 2.934913933277130127e-01 2.596844136714935303e-01 -3.167641535401344299e-02 -1.691892892122268677e-01 6.576763093471527100e-02 -2.189015746116638184e-01 5.844346433877944946e-02 -1.941637247800827026e-01 -8.452284336090087891e-02 1.401707828044891357e-01 -1.206424683332443237e-01 -2.058227732777595520e-02 3.763533234596252441e-01 9.914703667163848877e-02 3.187495768070220947e-01
-1.052103638648986816e-01 1.651436686515808105e-01 3.034536838531494141e-01 -1.565471738576889038e-01 8.761816471815109253e-02 -1.841588020324707031e-01 -7.386664301156997681e-02 2.948405034840106964e-02 -8.779640495777130127e-02 6.214053370058536530e-03 3.488106727600097656e-01 2.728412151336669922e-01 2.301125675439834595e-01 2.346988022327423096e-01 -5.295637249946594238e-02 -9.574362635612487793e-02 1.940513588488101959e-02 1.587669253349304199e-01 1.897569447755813599e-01 1.771702468395233154e-01 3.785659745335578918e-02 1.302364021539688110e-01 2.085319012403488159e-01 2.020490169525146484e-01 -1.291428357362747192e-01 -3.251282274723052979e-01 6.465030461549758911e-02 -3.516772296279668808e-03 -1.591453254222869873e-01 1.246895864605903625e-01 1.602448523044586182e-01 2.906363904476165771e-01
-5.470421910285949707e-02 -7.582973688840866089e-03 1.341312974691390991e-01 -2.100629955530166626e-01 2.712584733963012695e-01 -2.584498822689056396e-01 -2.486883103847503662e-02 6.755890697240829468e-02 -1.843729615211486816e-02 -8.231205493211746216e-02 2.998960316181182861e-01 5.133833736181259155e-02 -9.547706693410873413e-03 -9.880299121141433716e-02 1.657992005348205566e-01 2.961846068501472473e-02 8.368848264217376709e-02 3.298667669296264648e-01 1.435829102993011475e-01 8.553983271121978760e-02 -2.065730541944503784e-01 -7.725065201520919800e-02 -1.034080460667610168e-01 1.880680583417415619e-02 -5.626770202070474625e-03 9.156924672424793243e-03 1.661571711301803589e-01 2.636580467224121094e-01 -4.386829957365989685e-02 2.759957313537597656e-01 4.091599211096763611e-02 5.204961895942687988e-01
8.045716583728790283e-02 -6.960432231426239014e-02 -9.454300999641418457e-02 -1.690917164087295532e-01 -1.221806034445762634e-01 1.199572011828422546e-01 -1.381244417279958725e-02 -6.889884173870086670e-02 -1.986524090170860291e-02 2.816896140575408936e-01 2.152799665927886963e-01 1.103233471512794495e-01 9.562656283378601074e-02 2.135570496320724487e-01 2.123944833874702454e-02 1.065329760313034058e-01 4.268282651901245117e-01 3.034971654415130615e-01 4.237602055072784424e-01 6.787060946226119995e-02 1.518907696008682251e-01 -8.547379821538925171e-02 -1.648329943418502808e-01 1.235115602612495422e-01 -2.314638942480087280e-01 1.280058473348617554e-01 1.409133374691009521e-01 1.389462202787399292e-01 -7.377003878355026245e-02 1.059836298227310181e-01 2.089045047760009766e-01 1.066351160407066345e-01
-9.342222660779953003e-02 -1.469161510467529297e-01 -1.320021152496337891e-01 -2.625241689383983612e-02 -2.520225383341312408e-02 6.443274021148681641e-02 5.269590392708778381e-02 -4.212600365281105042e-02 -2.204957306385040283e-01 -1.178103983402252197e-01 2.131814211606979370e-01 2.388359978795051575e-02 -2.549306452274322510e-01 -5.972604453563690186e-02 3.364201784133911133e-01 -2.492591738700866699e-02 1.167472749948501587e-01 1.226697713136672974e-01 1.692734062671661377e-01 -1.720532923936843872e-01 1.137510836124420166e-01 -1.956923604011535645e-01 2.936875224113464355e-01 8.509276807308197021e-02 -2.169896960258483887e-01 1.064317002892494202e-01 9.700477123260498047e-02 2.456076741218566895e-01 1.343820244073867798e-01 3.222534656524658203e-01 3.535325825214385986e-01 2.113459408283233643e-01
-6.238088011741638184e-02 1.400631368160247803e-01 7.032638788223266602e-02 9.786741435527801514e-02 -4.036853462457656860e-02 -1.520387083292007446e-02 -7.817357778549194336e-02 -5.204246044158935547e-01 -3.319720029830932617e-01 -1.227760538458824158e-01 -1.073632538318634033e-01 4.891597107052803040e-02 4.141811132431030273e-01 -8.869814127683639526e-02 8.994875103235244751e-02 -2.364868670701980591e-01 -1.827563531696796417e-02 1.091234385967254639e-01 -4.671042785048484802e-02 -2.079782187938690186e-01 -5.277821328490972519e-03 -1.355769485235214233e-01 9.318286180496215820e-02 -7.623851299285888672e-02 8.749870210886001587e-02 3.559114038944244385e-02 -8.259773254394531250e-02 1.560018956661224365e-01 6.519794464111328125e-02 3.245752155780792236e-01 2.054359391331672668e-02 2.446171343326568604e-01
-1.888958364725112915e-01 7.505733519792556763e-02 -2.175022289156913757e-02 -9.492374956607818604e-02 9.048335254192352295e-02 1.422678977251052856e-01 6.612281501293182373e-02 -2.071660012006759644e-01 -2.211371064186096191e-01 1.013363301753997803e-01 1.807817816734313965e-01 -4.479512944817543030e-02 4.968656226992607117e-02 2.250675112009048462e-01 -4.814244806766510010e-02 -1.846810132265090942e-01 -1.017479896545410156e-01 1.660891920328140259e-01 1.217999756336212158e-01 -1.093357354402542114e-01 -4.862503111362457275e-01 -1.521852910518646240e-01 -2.145974785089492798e-01 -4.623498022556304932e-02 -1.119234189391136169e-01 -1.494937688112258911e-01 -1.916712820529937744e-01 7.668301463127136230e-02 1.428848654031753540e-01 2.211118489503860474e-01 6.276461482048034668e-02 4.084349572658538818e-01
-3.602920472621917725e-02 3.528347983956336975e-02 -6.832344830036163330e-02 6.488136202096939087e-02 -1.444909423589706421e-01 1.233114302158355713e-02 -4.832697659730911255e-02 4.469175264239311218e-02 -2.268243432044982910e-01 1.474497914314270020e-01 -4.145111888647079468e-02 1.019284054636955261e-01 1.401490271091461182e-01 1.083871945738792419e-01 -1.572982370853424072e-01 1.397501677274703979e-01 2.262761443853378296e-01 1.327795237302780151e-01 -1.557357516139745712e-02 -4.227092862129211426e-02 7.571895420551300049e-02 -4.927124083042144775e-01 -2.059894651174545288e-01 2.269648388028144836e-02 -1.697319746017456055e-01 -3.276133239269256592e-01 2.989746928215026855e-01 1.751946061849594116e-01 2.494383417069911957e-02 2.655130922794342041e-01 1.869361847639083862e-01 2.786875367164611816e-01
1.454518884420394897e-01 3.204848468303680420e-01 1.314866244792938232e-01 2.074112147092819214e-01 4.509249329566955566e-02 -1.361863780766725540e-02 2.433621734380722046e-01 -5.452695488929748535e-02 -1.232348084449768066e-01 -3.436302533373236656e-03 -5.329243466258049011e-02 4.241821169853210449e-02 2.132504805922508240e-02 -2.755755744874477386e-02 -6.810388714075088501e-02 -1.839013397693634033e-01 1.013343110680580139e-01 6.596308946609497070e-02 2.403279989957809448e-01 -6.845528632402420044e-02 -3.722057044506072998e-01 -2.614414095878601074e-01 1.363849639892578125e-02 -1.053618714213371277e-01 -2.513577342033386230e-01 -1.028175279498100281e-01 -8.112949877977371216e-02 4.382329061627388000e-02 2.238456308841705322e-01 3.815843462944030762e-01 3.354343473911285400e-01 7.857689261436462402e-02
5.752345547080039978e-02 3.482449054718017578e-01 1.699271947145462036e-01 4.657874256372451782e-02 6.558313965797424316e-02 -6.910879164934158325e-02 3.143067359924316406e-01 -9.719371050596237183e-02 -2.663274705410003662e-01 2.247072458267211914e-01 1.544220000505447388e-01 1.069465279579162598e-01 1.786475181579589844e-01 -2.101946771144866943e-01 -8.539576083421707153e-02 -7.421485334634780884e-02 1.842794567346572876e-01 1.125628203153610229e-01 1.258052736520767212e-01 3.227479010820388794e-02 -2.703463137149810791e-01 -2.987712919712066650e-01 -4.600088670849800110e-02 -1.457135677337646484e-01 -1.013001427054405212e-01 -3.573827445507049561e-02 1.133445799350738525e-01 -4.831643402576446533e-02 1.180135980248451233e-01 3.226441740989685059e-01 2.508648931980133057e-01 1.567697972059249878e-01
-6.101046502590179443e-02 1.613522022962570190e-01 -1.760813780128955841e-02 3.031921200454235077e-02 1.388619542121887207e-01 1.389579265378415585e-03 3.033016324043273926e-01 -1.655797660350799561e-01 -2.662403583526611328e-01 2.429118156433105469e-01 2.774966657161712646e-01 1.630289554595947266e-01 2.327833920717239380e-01 -3.403282463550567627e-01 1.345480233430862427e-02 4.890007153153419495e-02 3.170994669198989868e-02 9.714162349700927734e-02 -4.695764929056167603e-02 4.582643881440162659e-02 -8.347660303115844727e-03 -2.103487849235534668e-01 -4.747700877487659454e-03 -1.576361060142517090e-01 -2.920655906200408936e-01 -1.623241752386093140e-01 2.679347991943359375e-01 -1.065996289253234863e-01 -1.223720982670783997e-01 3.370004892349243164e-01 1.296948641538619995e-01 -1.265158597379922867e-02
-1.777785713784396648e-03 -5.020993202924728394e-02 -2.497195824980735779e-02 3.159869611263275146e-01 -1.570304632186889648e-01 -1.101764217019081116e-01 1.294719129800796509e-01 -1.371990740299224854e-01 -2.516728639602661133e-01 5.971802398562431335e-02 3.413828015327453613e-01 -5.247223004698753357e-02 -7.910269498825073242e-02 2.827329933643341064e-01 6.054956000298261642e-03 -2.069451659917831421e-01 2.736047506332397461e-01 2.512869238853454590e-01 3.633034974336624146e-02 1.335584521293640137e-01 -2.157555893063545227e-02 9.186358749866485596e-02 4.738160222768783569e-02 4.697315096855163574e-01 -1.141154468059539795e-01 -4.585220292210578918e-02 1.514362096786499023e-01 1.423830837011337280e-01 -5.445410683751106262e-02 1.684996634721755981e-01 1.449849903583526611e-01 -9.845305234193801880e-02
4.498805478215217590e-02 2.721979916095733643e-01 7.007069420069456100e-03 2.413095086812973022e-01 -3.877439796924591064e-01 4.123351350426673889e-02 1.861981600522994995e-01 -1.654180735349655151e-01 -1.783669590950012207e-01 1.806017607450485229e-01 2.065792977809906006e-01 -1.276138424873352051e-01 1.385956257581710815e-01 1.994969137012958527e-02 -7.818603888154029846e-03 -9.883874654769897461e-02 1.534814685583114624e-01 6.168132275342941284e-02 2.244635522365570068e-01 -1.561863124370574951e-01 1.057400852441787720e-01 5.086885765194892883e-02 -4.251899197697639465e-02 2.655466198921203613e-01 2.667592763900756836e-01 1.177844554185867310e-01 -2.734156511723995209e-02 1.524431854486465454e-01 -2.314822375774383545e-02 2.142019718885421753e-01 -1.052016671746969223e-02 3.935956060886383057e-01
-7.165077328681945801e-02 -2.014433778822422028e-02 3.058600723743438721e-01 1.899795234203338623e-02 -1.021920889616012573e-01 -7.107909768819808960e-02 -1.736685186624526978e-01 -1.282405257225036621e-01 -9.338010102510452271e-02 1.995792239904403687e-01 1.585943847894668579e-01 7.007617503404617310e-02 1.818619966506958008e-01 -2.377708107233047485e-01 3.514210507273674011e-02 1.812017709016799927e-01 8.113732188940048218e-02 2.506319582462310791e-01 2.672217190265655518e-01 -1.955036371946334839e-01 2.362926751375198364e-01 1.624274104833602905e-01 -1.898787766695022583e-01 -7.267203927040100098e-02 -2.938114106655120850e-01 -1.617363244295120239e-01 4.065405949950218201e-02 1.070512551814317703e-02 2.542270421981811523e-01 3.858867883682250977e-01 2.644827216863632202e-02 7.129702717065811157e-02
-2.158663468435406685e-03 -3.418169617652893066e-01 9.481352567672729492e-02 2.760185673832893372e-02 -1.018158569931983948e-01 -1.954001188278198242e-01 1.121681407094001770e-01 -1.778648644685745239e-01 -4.629865661263465881e-02 -1.703785657882690430e-01 1.705228583887219429e-03 3.494881391525268555e-01 -1.200781855732202530e-02 -2.857372164726257324e-02 -3.224299550056457520e-01 5.234811082482337952e-02 5.257694795727729797e-02 2.889313995838165283e-01 1.515793204307556152e-01 -1.387014836072921753e-01 8.376415073871612549e-02 -1.212190166115760803e-01 -7.630323991179466248e-03 -1.256834901869297028e-02 7.624144852161407471e-02 -1.231910362839698792e-01 1.940635442733764648e-01 2.573409974575042725e-01 -2.377752512693405151e-01 3.299042880535125732e-01 2.805630564689636230e-01 1.761511527001857758e-02
-3.093094751238822937e-02 2.023838758468627930e-01 8.238731324672698975e-02 2.867253422737121582e-01 -1.286322325468063354e-01 6.509203463792800903e-02 -4.674533382058143616e-02 -3.648164868354797363e-01 5.084272474050521851e-02 4.445927590131759644e-02 6.259234994649887085e-02 1.645384579896926880e-01 6.056718528270721436e-02 2.768430411815643311e-01 1.215820461511611938e-01 -4.755962640047073364e-02 2.032903134822845459e-01 1.972352564334869385e-01 3.607661277055740356e-02 1.982503980398178101e-01 3.941924870014190674e-02 1.410093009471893311e-01 -2.802475392818450928e-01 1.813746988773345947e-01 -2.799727320671081543e-01 6.243992131203413010e-03 8.506238460540771484e-02 3.306171894073486328e-01 1.950804293155670166e-01 1.304920911788940430e-01 -7.154454290866851807e-02 2.669119536876678467e-01
2.706926167011260986e-01 -1.741731762886047363e-01 6.571462005376815796e-02 -5.270026624202728271e-03 1.540632825344800949e-02 1.267590187489986420e-02 1.616931147873401642e-02 -1.908017545938491821e-01 1.894875615835189819e-01 4.459035024046897888e-02 1.685576885938644409e-01 8.004915714263916016e-02 2.103070318698883057e-01 -1.477295756340026855e-01 2.095401845872402191e-02 1.658179759979248047e-01 1.882110089063644409e-01 2.766363620758056641e-01 7.747710496187210083e-02 -1.748219430446624756e-01 -1.388440281152725220e-01 2.016641795635223389e-01 -2.762605622410774231e-02 2.231175154447555542e-01 -2.611735463142395020e-01 -2.167463451623916626e-01 -3.503191843628883362e-02 -8.239573240280151367e-02 1.842566430568695068e-01 4.754836559295654297e-01 2.137320637702941895e-01 1.861253380775451660e-02
-2.703514695167541504e-02 3.425034880638122559e-01 -1.718059182167053223e-01 -2.213685400784015656e-02 5.895633623003959656e-02 1.067626252770423889e-01 -1.278399378061294556e-01 1.057643368840217590e-01 -6.340160220861434937e-02 -3.468819335103034973e-02 2.595479786396026611e-01 4.347865283489227295e-01 3.146350383758544922e-01 1.463058441877365112e-01 -7.336924970149993896e-02 -1.931360960006713867e-01 4.197129607200622559e-02 3.854563832283020020e-02 6.488011218607425690e-03 9.566157311201095581e-02 4.949205904267728329e-04 -8.436155319213867188e-02 -1.232149526476860046e-01 3.181419074535369873e-01 -1.549553275108337402e-01 -1.939623802900314331e-01 4.825685173273086548e-02 9.981448203325271606e-02 1.652731932699680328e-02 1.065073758363723755e-01 3.773816823959350586e-01 1.446556299924850464e-01
-4.081688448786735535e-02 1.693810820579528809e-01 1.423084735870361328e-01 -4.307700321078300476e-02 -6.665231287479400635e-02 -5.411187559366226196e-02 1.128370873630046844e-02 -2.631052732467651367e-01 -4.378905147314071655e-02 -9.396021068096160889e-02 5.158093571662902832e-01 -1.613528877496719360e-01 9.975555352866649628e-03 5.593106523156166077e-02 -6.030245497822761536e-02 -1.803804486989974976e-01 -3.403154760599136353e-02 4.147177338600158691e-01 2.917534112930297852e-01 1.491983886808156967e-02 -8.140017092227935791e-02 6.529879570007324219e-02 -1.847798675298690796e-01 1.806456446647644043e-01 -6.013596430420875549e-03 -1.220337226986885071e-01 9.742600470781326294e-02 8.609592914581298828e-02 -2.279849052429199219e-01 3.170993328094482422e-01 8.561335504055023193e-02 2.690050192177295685e-02
1.590731292963027954e-01 1.169697791337966919e-01 -5.081523209810256958e-02 1.795119196176528931e-01 -3.708021342754364014e-01 -5.959154292941093445e-02 7.887974381446838379e-03 -1.405776739120483398e-01 -1.550007015466690063e-01 2.395394891500473022e-01 1.929940432310104370e-01 -1.178654506802558899e-01 1.496541202068328857e-01 6.174833327531814575e-02 -1.412096917629241943e-01 -1.715109050273895264e-01 3.011197447776794434e-01 -3.595816344022750854e-02 3.501576483249664307e-01 -1.613438874483108521e-01 1.062459424138069153e-01 1.559169888496398926e-01 4.081652313470840454e-02 3.068728148937225342e-01 4.156855866312980652e-02 9.945284575223922729e-02 2.337990887463092804e-02 2.333744913339614868e-01 3.507493063807487488e-02 3.310863375663757324e-01 3.194946562871336937e-03 8.773566037416458130e-02
1.737198419868946075e-02 1.192708164453506470e-01 -1.010463684797286987e-01 1.219127029180526733e-01 -4.415519535541534424e-02 7.456055283546447754e-02 -1.380796134471893311e-01 -3.108428716659545898e-01 -1.798900812864303589e-01 -1.187152508646249771e-02 -3.594178333878517151e-02 1.708678901195526123e-02 1.253582537174224854e-01 1.274294555187225342e-01 7.340571284294128418e-02 -2.776367031037807465e-02 -5.381048470735549927e-02 4.076542258262634277e-01 -5.781371518969535828e-02 -3.067047297954559326e-01 1.297233104705810547e-01 1.158186141401529312e-02 2.250836044549942017e-01 -1.840565502643585205e-01 -5.510627478361129761e-02 5.471063032746315002e-02 2.795749604701995850e-01 -1.410090625286102295e-01 1.176991909742355347e-01 4.041154682636260986e-01 1.719989925622940063e-01 2.935857474803924561e-01
2.244833856821060181e-02 -2.978228591382503510e-02 -9.283166378736495972e-02 -2.241999953985214233e-01 -7.980507612228393555e-02 5.004882439970970154e-02 1.474606543779373169e-01 -1.305357664823532104e-01 -5.587514489889144897e-02 2.278328239917755127e-01 -5.404980480670928955e-02 -1.931046508252620697e-02 2.906384468078613281e-01 -1.984218806028366089e-01 -2.142380774021148682e-01 -8.034695871174335480e-03 2.846089601516723633e-01 2.586993277072906494e-01 1.752953231334686279e-01 7.543919235467910767e-02 -1.979937106370925903e-01 1.789666116237640381e-01 -2.788321487605571747e-02 -1.908105611801147461e-02 -2.207675017416477203e-02 -1.807683110237121582e-01 3.732749223709106445e-01 1.568732410669326782e-01 2.831447422504425049e-01 1.670858711004257202e-01 2.906385064125061035e-01 1.324867159128189087e-01
-1.713223010301589966e-01 8.751425892114639282e-02 8.910995721817016602e-02 7.320343051105737686e-03 5.404146015644073486e-02 -9.721522033214569092e-02 7.481288909912109375e-02 -4.812231659889221191e-02 -2.250659167766571045e-01 5.402527004480361938e-02 1.337315142154693604e-02 8.256506174802780151e-02 3.024108707904815674e-01 4.665826447308063507e-03 3.855526149272918701e-01 -2.295925915241241455e-01 -5.851475149393081665e-02 -3.836216777563095093e-02 1.611581295728683472e-01 1.508309245109558105e-01 -2.324756085872650146e-01 1.975575089454650879e-01 1.335921585559844971e-01 1.784864515066146851e-01 -2.141593396663665771e-01 -1.117540672421455383e-01 -2.397894114255905151e-02 5.105985999107360840e-01 1.026773676276206970e-01 1.850133389234542847e-01 1.209996342658996582e-01 7.652956247329711914e-02
2.075120806694030762e-01 -3.168267309665679932e-01 -2.524902820587158203e-01 -5.604621022939682007e-03 -1.309828311204910278e-01 -1.686589270830154419e-01 -1.444653272628784180e-01 8.669146150350570679e-02 -2.533374726772308350e-01 2.611156105995178223e-01 1.705119460821151733e-01 8.730585128068923950e-02 1.085550859570503235e-01 -1.438964903354644775e-01 1.831869594752788544e-02 -1.141756474971771240e-01 5.193626135587692261e-02 1.507318764925003052e-01 1.751063466072082520e-01 -1.473143100738525391e-01 -7.206526398658752441e-02 1.552293896675109863e-01 -1.149833947420120239e-01 1.050024703145027161e-01 -2.233891934156417847e-01 -1.025399118661880493e-01 2.662640213966369629e-01 -9.312096051871776581e-03 2.127637118101119995e-01 1.916144788265228271e-01 3.974805176258087158e-01 3.429194912314414978e-02
1.100267469882965088e-01 1.212381869554519653e-01 4.781825840473175049e-02 -9.430521167814731598e-03 6.691001355648040771e-02 -2.782876193523406982e-01 2.375771850347518921e-01 7.425717264413833618e-02 9.255722165107727051e-02 8.961862325668334961e-02 3.467302024364471436e-02 5.982325226068496704e-02 7.649853080511093140e-02 1.310814470052719116e-01 -9.425246715545654297e-02 9.013190120458602905e-02 -7.922001928091049194e-02 2.425118088722229004e-01 -1.733122393488883972e-02 1.180630456656217575e-02 -5.860755220055580139e-02 -9.766251593828201294e-02 -9.011531621217727661e-02 -2.828251123428344727e-01 -1.047246679663658142e-01 -3.192930221557617188e-01 3.065738976001739502e-01 8.039240539073944092e-02 6.962109357118606567e-02 3.601891100406646729e-01 2.667029500007629395e-01 4.240640401840209961e-01
1.563257277011871338e-01 -9.887558966875076294e-02 -1.605981588363647461e-01 3.147382140159606934e-01 -1.676440089941024780e-01 -1.794237792491912842e-01 2.226783484220504761e-01 -3.914610147476196289e-01 -1.402837410569190979e-02 -7.160698622465133667e-02 7.270764559507369995e-02 2.619729563593864441e-02 -1.944193392992019653e-01 -8.323699235916137695e-02 -1.815649420022964478e-01 5.669213831424713135e-02 2.269627153873443604e-01 2.095097750425338745e-01 -8.514758944511413574e-02 -2.202235013246536255e-01 3.054347634315490723e-02 -1.203441768884658813e-01 9.527961909770965576e-02 1.803216636180877686e-01 3.117918968200683594e-02 1.024261936545372009e-01 6.021434068679809570e-02 2.965887784957885742e-01 9.980309754610061646e-02 2.556723356246948242e-01 3.005056083202362061e-01 9.356277436017990112e-02
-3.290878534317016602e-01 -2.685955911874771118e-02 1.140180379152297974e-01 1.017248034477233887e-01 -1.121235489845275879e-01 -6.508504040539264679e-03 -1.450079530477523804e-01 -1.050856932997703552e-01 -1.896767616271972656e-01 5.871387571096420288e-02 4.414153695106506348e-01 1.237930804491043091e-01 1.540057957172393799e-01 2.136394977569580078e-01 -1.616878062486648560e-01 -1.600322723388671875e-01 1.149722635746002197e-01 1.707545518875122070e-01 2.577292025089263916e-01 2.238093167543411255e-01 -6.982153654098510742e-02 -5.796143040060997009e-02 -2.594467066228389740e-02 -8.280048519372940063e-02 -9.805707633495330811e-02 -1.050831601023674011e-01 -2.630908787250518799e-01 2.123752832412719727e-01 2.984257601201534271e-02 3.596372604370117188e-01 -3.362344577908515930e-02 1.060444191098213196e-01
8.391482383012771606e-02 -1.649136394262313843e-01 -4.946430400013923645e-02 2.501307725906372070e-01 -1.389223933219909668e-01 5.367815494537353516e-02 7.196083664894104004e-02 -7.489918172359466553e-02 -1.309745106846094131e-02 -7.232871651649475098e-02 7.869651913642883301e-02 1.437849998474121094e-01 2.087322808802127838e-02 -1.247857213020324707e-01 -7.224267721176147461e-02 1.753689534962177277e-02 -6.836967915296554565e-02 -1.211570296436548233e-02 -3.940319269895553589e-02 -3.191486895084381104e-01 -3.900407999753952026e-02 2.523696422576904297e-01 -6.244232133030891418e-02 4.228277802467346191e-01 2.929755300283432007e-02 -1.486711651086807251e-01 6.221914291381835938e-02 2.763729393482208252e-01 1.145012155175209045e-01 3.524427413940429688e-01 2.977703809738159180e-01 3.586710691452026367e-01
-9.891754388809204102e-02 -1.087681129574775696e-01 -1.895180195569992065e-01 -1.124568190425634384e-02 -4.858557134866714478e-03 1.575737148523330688e-01 6.978048384189605713e-02 -7.785336673259735107e-02 -2.030913829803466797e-01 -1.666772514581680298e-01 1.249242350459098816e-01 6.806979328393936157e-02 -2.247881889343261719e-01 -1.767046600580215454e-01 3.921989202499389648e-01 3.148039802908897400e-02 1.228994652628898621e-01 1.860731840133666992e-01 1.263734549283981323e-01 -1.509152501821517944e-01 5.771153047680854797e-02 -1.839287281036376953e-01 1.907714307308197021e-01 1.455327570438385010e-01 -1.628006696701049805e-01 1.500786840915679932e-01 8.653388172388076782e-02 1.957063376903533936e-01 -8.558318018913269043e-03 3.327825665473937988e-01 3.134110569953918457e-01 3.060354590415954590e-01
4.867217689752578735e-02 4.222425520420074463e-01 -1.020705252885818481e-01 -1.434227675199508667e-01 7.335629314184188843e-02 -2.488334178924560547e-01 -1.340219974517822266e-01 1.600328683853149414e-01 -1.222051531076431274e-01 -2.455420978367328644e-02 1.369060873985290527e-01 3.170104026794433594e-01 1.401634067296981812e-01 2.286857962608337402e-01 -9.908323734998703003e-02 -9.762419760227203369e-02 3.939205780625343323e-02 1.146727651357650757e-01 1.507806940935552120e-03 -7.889021188020706177e-02 -3.582629859447479248e-01 1.160533516667783260e-03 -7.967686653137207031e-02 1.907922029495239258e-01 -2.024474442005157471e-01 -8.000856637954711914e-02 -1.227310746908187866e-01 7.962140440940856934e-02 -2.525255270302295685e-02 1.201965510845184326e-01 2.790093719959259033e-01 3.125125467777252197e-01
7.200919836759567261e-02 3.515475094318389893e-01 1.861782744526863098e-02 7.455483078956604004e-02 -9.527485817670822144e-02 -1.083263456821441650e-01 -9.833723306655883789e-02 -2.460888326168060303e-01 -1.094635277986526489e-01 -4.716413468122482300e-02 4.524609744548797607e-01 -1.621615737676620483e-01 -1.263793259859085083e-01 2.365499585866928101e-01 -2.299655415117740631e-02 -2.084931433200836182e-01 -4.554808139801025391e-03 2.090952247381210327e-01 9.459073096513748169e-02 1.677363738417625427e-02 -1.329133808612823486e-01 1.830337047576904297e-01 -2.046656459569931030e-01 -6.091922149062156677e-02 -2.159952670335769653e-01 -9.037526696920394897e-02 8.352985233068466187e-02 1.452793926000595093e-01 -1.255629509687423706e-01 3.773841857910156250e-01 5.343686789274215698e-02 1.394633203744888306e-01
-1.957220286130905151e-01 9.258314967155456543e-02 6.263253092765808105e-02 -2.438262999057769775e-01 -1.583049148321151733e-01 1.068146005272865295e-01 -3.893164917826652527e-02 -1.719804257154464722e-01 -3.016818463802337646e-01 -6.809855997562408447e-02 9.098048508167266846e-02 -2.984044253826141357e-01 -3.144087269902229309e-02 -2.962720394134521484e-02 5.071478337049484253e-02 -2.460216730833053589e-01 1.849828064441680908e-01 1.540387719869613647e-01 -8.866461366415023804e-02 -2.287302864715456963e-03 -8.673486858606338501e-02 -8.788835257291793823e-02 -6.480784714221954346e-02 3.449403047561645508e-01 -2.947802245616912842e-01 2.375784143805503845e-02 7.292755693197250366e-02 1.753014326095581055e-01 -5.003347992897033691e-02 2.206338196992874146e-01 2.721568942070007324e-01 3.335299789905548096e-01
-1.660169810056686401e-01 -5.768408253788948059e-02 9.227497130632400513e-02 -4.522613249719142914e-03 -1.088823899626731873e-01 6.878294050693511963e-02 2.347595989704132080e-01 -1.190726161003112793e-01 -2.634412646293640137e-01 -2.486638491973280907e-03 -1.997496038675308228e-01 -1.576476991176605225e-01 1.204356253147125244e-01 -6.057018041610717773e-02 1.230317447334527969e-02 -1.902481354773044586e-02 3.235874772071838379e-01 3.437671363353729248e-01 -1.323373168706893921e-01 9.522002190351486206e-02 -9.034249931573867798e-02 -2.431363910436630249e-01 -1.021783351898193359e-01 -8.276045322418212891e-02 -2.068033367395401001e-01 -1.876055747270584106e-01 2.215048521757125854e-01 1.017755493521690369e-01 -9.220366179943084717e-02 1.558160483837127686e-01 2.411177903413772583e-01 3.993951976299285889e-01
9.322803467512130737e-02 2.822830975055694580e-01 -5.234894528985023499e-02 8.895758539438247681e-02 -2.022612690925598145e-01 -2.660871148109436035e-01 3.018143475055694580e-01 -2.087832391262054443e-01 -2.200583815574645996e-01 4.665613546967506409e-02 2.708889730274677277e-02 3.849955797195434570e-01 1.533567607402801514e-01 -3.200303316116333008e-01 1.732182949781417847e-01 2.742571756243705750e-02 1.631221771240234375e-01 -6.933475285768508911e-02 3.085855022072792053e-02 7.263278216123580933e-02 -1.330227255821228027e-01 -5.413760244846343994e-02 1.363407075405120850e-01 -5.436262115836143494e-03 -8.997502923011779785e-02 -1.412566006183624268e-01 -1.929818242788314819e-01 1.193508580327033997e-01 7.397315651178359985e-02 2.089124619960784912e-01 2.348564565181732178e-01 1.939758807420730591e-01
-2.681379020214080811e-01 3.414497077465057373e-01 3.334449231624603271e-02 1.404253393411636353e-01 1.223026588559150696e-01 -1.942507326602935791e-01 3.217696249485015869e-01 -2.037280946969985962e-01 3.994565829634666443e-02 1.415574103593826294e-01 3.296765387058258057e-01 -7.555817067623138428e-02 1.890852302312850952e-01 -1.664931476116180420e-01 -5.060128401964902878e-03 1.385737657546997070e-01 2.166959941387176514e-01 1.523792147636413574e-01 3.044179268181324005e-02 -1.351691335439682007e-01 -3.931603580713272095e-02 8.274583518505096436e-02 -8.459866791963577271e-02 -1.709570139646530151e-01 -3.214839100837707520e-01 -3.532195836305618286e-02 1.937331408262252808e-01 -8.222187310457229614e-02 9.893947094678878784e-02 1.851205229759216309e-01 3.988508880138397217e-02 2.133725285530090332e-01
2.348850965499877930e-01 -2.283341586589813232e-01 -3.565254062414169312e-02 1.569007039070129395e-01 1.921514570713043213e-01 -1.139581054449081421e-01 8.869013935327529907e-02 -1.528360787779092789e-02 -2.839539647102355957e-01 7.788825035095214844e-02 1.254593133926391602e-01 -9.530543535947799683e-02 1.788257807493209839e-02 4.200542718172073364e-02 -1.809894293546676636e-01 2.753003314137458801e-02 1.285223215818405151e-01 2.400379925966262817e-01 1.582333259284496307e-02 2.502831816673278809e-01 -1.197380051016807556e-01 -5.777540430426597595e-02 -6.906688958406448364e-02 -2.067312598228454590e-01 -1.866258978843688965e-01 -1.145641952753067017e-01 2.845643088221549988e-02 2.384254336357116699e-01 1.045246236026287079e-02 1.969678550958633423e-01 1.252110004425048828e-01 5.470565557479858398e-01
2.197696566581726074e-01 1.881244182586669922e-01 6.518346257507801056e-03 5.834119021892547607e-02 5.823461711406707764e-02 -5.478423461318016052e-02 2.174707055091857910e-01 -3.311532735824584961e-01 -1.148340255022048950e-01 2.581926882266998291e-01 -3.641587495803833008e-02 3.576693534851074219e-01 1.232524961233139038e-01 1.672037094831466675e-01 1.513895690441131592e-01 1.000162214040756226e-02 6.982252001762390137e-02 8.333198726177215576e-02 1.664007455110549927e-01 -4.130215570330619812e-02 -2.040875256061553955e-01 -1.012854650616645813e-01 8.246593177318572998e-02 1.195617839694023132e-01 -2.322520911693572998e-01 -5.443975701928138733e-02 7.405114918947219849e-02 2.183025926351547241e-01 1.542330905795097351e-02 2.570147067308425903e-02 4.961915314197540283e-01 5.362383648753166199e-02
-1.667092889547348022e-01 4.647057130932807922e-02 3.137270733714103699e-02 -1.029604929499328136e-03 -8.488967083394527435e-03 3.844028711318969727e-02 -1.472379546612501144e-02 -9.302896261215209961e-02 -5.679111927747726440e-02 3.543131053447723389e-01 3.363581001758575439e-01 -4.670111835002899170e-02 8.326796442270278931e-02 -4.261540994048118591e-02 4.218076169490814209e-02 -2.469193637371063232e-01 2.326892875134944916e-02 1.443595141172409058e-01 1.778902411460876465e-01 1.144051179289817810e-01 -3.891226947307586670e-01 2.975096106529235840e-01 1.129336133599281311e-01 1.512956917285919189e-01 -3.251143172383308411e-02 7.220823317766189575e-02 1.190331876277923584e-01 8.573976159095764160e-02 2.124103009700775146e-01 3.350516557693481445e-01 3.392818272113800049e-01 3.309008479118347168e-02
-1.043729111552238464e-01 1.449004411697387695e-01 2.374703586101531982e-01 6.911904364824295044e-02 2.049723081290721893e-02 -2.249336093664169312e-01 -1.691672354936599731e-01 -1.031679064035415649e-01 -4.261918365955352783e-02 7.221944630146026611e-02 3.428458571434020996e-01 -7.183836400508880615e-02 1.901362687349319458e-01 1.028636097908020020e-01 -9.530550986528396606e-02 -2.411902248859405518e-01 -1.032982915639877319e-01 3.951785862445831299e-01 1.670738905668258667e-01 2.735878899693489075e-02 1.425722241401672363e-01 1.231070011854171753e-01 -9.384718537330627441e-02 8.015192300081253052e-02 -2.334673888981342316e-02 -7.972437888383865356e-02 -8.398936688899993896e-02 1.830988675355911255e-01 -1.536360681056976318e-01 4.926627278327941895e-01 -2.772631309926509857e-02 1.102584227919578552e-01
-4.023081064224243164e-01 6.458655744791030884e-02 1.097273752093315125e-01 8.162970654666423798e-03 -1.414299905300140381e-01 -1.745839565992355347e-01 -9.600119292736053467e-02 -1.754937916994094849e-01 9.841461479663848877e-02 -1.422278583049774170e-02 2.048651576042175293e-01 4.528141021728515625e-02 3.381335437297821045e-01 -1.862327009439468384e-01 1.700547486543655396e-01 -3.053853213787078857e-01 -1.592940986156463623e-01 1.358886212110519409e-01 8.954176306724548340e-02 2.664674632251262665e-02 -7.703460752964019775e-02 5.115487147122621536e-03 -2.467739768326282501e-02 3.998720273375511169e-02 -7.509729266166687012e-02 -3.225136897526681423e-04 1.124791726469993591e-01 2.620017230510711670e-01 -1.491156965494155884e-01 3.945251405239105225e-01 2.447860836982727051e-01 1.441926509141921997e-01
8.518633246421813965e-02 2.369787096977233887e-01 6.484503298997879028e-02 2.120994925498962402e-01 4.051167517900466919e-02 -1.859485954046249390e-01 -6.487329304218292236e-02 -3.115339763462543488e-02 -2.231292873620986938e-01 2.190545797348022461e-01 -2.634976804256439209e-01 1.029155254364013672e-01 9.575396776199340820e-02 -1.373107880353927612e-01 1.075548976659774780e-01 -3.479522466659545898e-02 1.441537886857986450e-01 3.018539845943450928e-01 3.140969946980476379e-02 1.416703015565872192e-01 2.518998980522155762e-01 -5.954116210341453552e-02 3.068247139453887939e-01 7.216716557741165161e-02 -3.108378648757934570e-01 -7.263243198394775391e-02 2.039363831281661987e-01 3.077349066734313965e-01 3.643088508397340775e-03 1.937320828437805176e-01 1.427275985479354858e-01 1.788734346628189087e-01
-2.417578399181365967e-01 1.760399341583251953e-01 1.297413837164640427e-02 1.463330388069152832e-01 5.702771991491317749e-02 -1.651581823825836182e-01 -1.894931942224502563e-01 -1.325295865535736084e-01 -1.019276380538940430e-01 9.318516403436660767e-02 2.915393412113189697e-01 -9.138743579387664795e-02 1.484062075614929199e-01 -9.129632264375686646e-02 1.779945045709609985e-01 -2.290526032447814941e-01 -1.083934307098388672e-02 1.556776314973831177e-01 1.254265308380126953e-01 -2.482227282598614693e-03 -2.192657887935638428e-01 1.225408911705017090e-01 8.664035797119140625e-02 1.227786764502525330e-02 3.273581154644489288e-03 1.368496865034103394e-01 -8.114101737737655640e-02 1.160020530223846436e-01 -2.311698645353317261e-01 5.508601069450378418e-01 1.714887619018554688e-01 2.052770555019378662e-01
[truncated: 3,262,485 more chars]
