# Supplementary material for: The Language of Innovation
Source: PLoS One. 2020 Apr 30;15(4):e0230107. doi: 10.1371/journal.pone.0230107 (PMC7194493; doi:10.1371/journal.pone.0230107)
Supplement: S14 File — (GZ) [file pone.0230107.s014.tar.gz › 1992-1996/V2Run_3_VS_4500_embeddings1992-1996ED32.txt]

-1.103868260979652405e-01 -1.481906473636627197e-01 3.394183814525604248e-01 -1.919569671154022217e-01 -6.562908738851547241e-02 -2.402925491333007812e-02 1.200092770159244537e-02 3.158897459506988525e-01 1.183113735169172287e-02 2.347416430711746216e-01 1.025830209255218506e-01 1.636354774236679077e-01 -7.695546746253967285e-02 -1.972570419311523438e-01 -7.184385508298873901e-02 2.198890745639801025e-01 1.416395902633666992e-01 -5.906638875603675842e-02 1.028954163193702698e-01 1.405472010374069214e-01 -3.085695207118988037e-02 1.336289048194885254e-01 1.075392290949821472e-01 1.532269716262817383e-01 -8.901941776275634766e-02 3.999938964843750000e-01 -3.614368736743927002e-01 8.148265630006790161e-02 2.801893949508666992e-01 5.939986929297447205e-02 1.308545768260955811e-01 7.747090607881546021e-02
7.887045294046401978e-02 -1.154364570975303650e-01 1.662890464067459106e-01 -4.449690878391265869e-02 2.610368430614471436e-01 1.789428740739822388e-01 2.814056575298309326e-01 -2.616545259952545166e-01 3.356308341026306152e-01 1.463480740785598755e-01 1.348363906145095825e-01 3.067453503608703613e-01 -1.969655454158782959e-01 -3.476154506206512451e-01 3.787289187312126160e-02 -1.031089499592781067e-01 -9.025454521179199219e-02 -1.360781490802764893e-01 5.774464458227157593e-02 -3.225424885749816895e-02 2.519127428531646729e-01 2.125182151794433594e-01 1.009912490844726562e-01 1.111153364181518555e-01 1.467931270599365234e-01 6.287431716918945312e-02 -6.915256381034851074e-02 9.402465820312500000e-02 2.211648821830749512e-01 -7.198391109704971313e-02 -4.872438684105873108e-02 1.648337543010711670e-01
5.406513810157775879e-02 -3.994976878166198730e-01 3.079428337514400482e-02 -1.958350986242294312e-01 -1.216830685734748840e-01 2.674255371093750000e-01 5.047518014907836914e-02 3.176198005676269531e-01 2.705948650836944580e-01 1.966058760881423950e-01 -1.703199446201324463e-01 1.968856751918792725e-01 2.435568161308765411e-02 -3.037894070148468018e-01 4.765991866588592529e-02 -5.347142741084098816e-02 -5.286714062094688416e-02 -1.293126493692398071e-01 -1.284646540880203247e-01 -5.123617500066757202e-02 2.224983423948287964e-01 1.933180838823318481e-01 -1.583943329751491547e-02 1.445469707250595093e-01 4.942861199378967285e-02 2.266115099191665649e-01 -6.988665089011192322e-03 7.162636145949363708e-03 2.301731854677200317e-01 8.627350628376007080e-02 -2.464016228914260864e-01 -9.521344304084777832e-02
-1.858660876750946045e-01 -1.593776643276214600e-01 -1.167690679430961609e-01 -2.349338233470916748e-01 3.586162328720092773e-01 3.643070161342620850e-02 3.196034580469131470e-02 1.653690487146377563e-01 1.976470202207565308e-01 3.011154830455780029e-01 -4.858477041125297546e-02 3.355982303619384766e-01 -1.160744056105613708e-01 -2.822667062282562256e-01 4.868120700120925903e-02 8.987066149711608887e-02 4.783884435892105103e-02 -1.863823086023330688e-01 -7.807431370019912720e-02 1.779042780399322510e-01 1.194284036755561829e-01 2.172848880290985107e-01 3.643307462334632874e-02 3.542431816458702087e-02 -2.059469372034072876e-01 2.485654801130294800e-01 7.074359804391860962e-02 2.863405346870422363e-01 1.373983174562454224e-01 -1.200928762555122375e-01 -3.548096120357513428e-02 -4.702305886894464493e-03
-1.106463819742202759e-01 -1.657471060752868652e-01 -1.705004461109638214e-02 -2.672390043735504150e-01 7.914206385612487793e-02 -5.969077465124428272e-04 1.223266944289207458e-01 -2.550490386784076691e-02 8.384899795055389404e-02 3.640205264091491699e-01 -2.427075654268264771e-01 1.873997300863265991e-01 -2.552918493747711182e-01 -1.609481275081634521e-01 1.277143210172653198e-01 9.600993245840072632e-02 1.579804867506027222e-01 2.283515930175781250e-01 5.891187489032745361e-02 1.963707208633422852e-01 2.385008037090301514e-01 4.871592670679092407e-02 -1.388528645038604736e-01 1.452964395284652710e-01 -1.914174407720565796e-01 1.267396509647369385e-01 1.397094130516052246e-01 1.778360642492771149e-02 3.768553733825683594e-01 -8.304722607135772705e-02 3.506939113140106201e-02 2.739683091640472412e-01
6.175661087036132812e-02 -2.217823863029479980e-01 -3.154772520065307617e-02 -1.881148219108581543e-01 9.931417554616928101e-02 2.086069136857986450e-01 -1.843250989913940430e-01 2.712287008762359619e-01 1.415098756551742554e-01 -3.863294795155525208e-02 -6.994714960455894470e-03 3.828813135623931885e-01 5.737577378749847412e-02 -1.375406384468078613e-01 -1.523212715983390808e-02 -6.787820905447006226e-02 1.028429791331291199e-01 -1.088386867195367813e-02 3.097525238990783691e-01 1.467397063970565796e-01 1.403868347406387329e-01 1.022456213831901550e-01 -1.730392575263977051e-01 3.466458320617675781e-01 8.502519875764846802e-02 -7.452215254306793213e-02 -4.425114989280700684e-01 4.459409043192863464e-02 4.732622206211090088e-02 1.291160434484481812e-01 1.169500723481178284e-01 -5.350835993885993958e-02
-1.196094304323196411e-01 1.409710478037595749e-02 8.643940091133117676e-02 3.186996281147003174e-02 1.494077295064926147e-01 2.573136985301971436e-01 7.100960612297058105e-02 1.695568710565567017e-01 3.482414782047271729e-01 1.081916466355323792e-01 -1.060885861515998840e-01 5.777694582939147949e-01 1.409927662461996078e-02 -1.399615108966827393e-01 -2.074925228953361511e-02 -8.936060220003128052e-02 2.355203181505203247e-01 -6.264652311801910400e-02 5.554946139454841614e-03 -1.629227846860885620e-01 2.593019008636474609e-01 -1.838751435279846191e-01 7.066211849451065063e-02 2.147644907236099243e-01 -3.205578029155731201e-02 2.672812640666961670e-01 -1.513652205467224121e-01 6.317179650068283081e-02 1.304000499658286572e-03 -9.172518551349639893e-02 -2.258016355335712433e-02 4.473341628909111023e-02
-1.148106437176465988e-02 -8.381512016057968140e-02 9.927667677402496338e-02 -2.984356880187988281e-01 1.447249352931976318e-01 1.201769560575485229e-01 1.189097985625267029e-01 -9.004730731248855591e-02 4.590330645442008972e-02 1.729124933481216431e-01 -1.738196462392807007e-01 2.724732756614685059e-01 3.986364603042602539e-02 -2.910547554492950439e-01 -1.222038827836513519e-02 -1.663572788238525391e-01 -1.147459894418716431e-01 -8.182780444622039795e-02 -1.437128186225891113e-01 6.406649947166442871e-03 2.423524111509323120e-01 2.050146162509918213e-01 -8.793210238218307495e-02 1.910983026027679443e-01 -2.603534460067749023e-01 2.956014573574066162e-01 5.701484158635139465e-02 1.938705891370773315e-01 3.439123034477233887e-01 2.165995687246322632e-01 9.409202635288238525e-02 -1.734432131052017212e-01
3.903364762663841248e-02 4.523115977644920349e-02 4.220519959926605225e-01 -1.438882499933242798e-01 1.564494222402572632e-01 1.669103205204010010e-01 6.972174346446990967e-02 -1.038078218698501587e-01 2.158815711736679077e-01 2.031653076410293579e-01 -1.745262891054153442e-01 2.828463912010192871e-01 -1.541497856378555298e-01 -5.406505987048149109e-02 -2.154765129089355469e-01 -1.673942431807518005e-02 -1.467722952365875244e-01 1.017601322382688522e-02 -8.745419234037399292e-02 -3.056485950946807861e-02 2.402109801769256592e-01 -4.564724862575531006e-02 1.578441560268402100e-01 2.656751871109008789e-01 -1.118670403957366943e-01 3.190781176090240479e-01 -1.781542450189590454e-01 1.627059429883956909e-01 8.239360153675079346e-02 1.798393577337265015e-01 -2.463400959968566895e-01 -5.042763426899909973e-03
-7.708728313446044922e-02 -2.290343120694160461e-02 1.652067527174949646e-02 5.104216933250427246e-02 1.215463504195213318e-01 7.204066962003707886e-02 9.102522581815719604e-02 -9.126883745193481445e-02 2.262332886457443237e-01 -3.625513240694999695e-02 -3.277663141489028931e-02 1.150624081492424011e-01 -3.201439380645751953e-01 -4.374139606952667236e-01 4.934038221836090088e-02 -2.713574767112731934e-01 -2.112309485673904419e-01 -7.401901483535766602e-02 1.769383251667022705e-01 -3.936974331736564636e-02 1.999763995409011841e-01 -9.781349450349807739e-02 -2.805004455149173737e-02 4.694460034370422363e-01 -8.957306295633316040e-02 1.563102155923843384e-01 6.879570428282022476e-03 2.626648843288421631e-01 1.362225115299224854e-01 3.283649682998657227e-02 -1.893447190523147583e-01 8.192953467369079590e-02
1.503972895443439484e-02 -1.340398043394088745e-01 -5.205072835087776184e-02 2.178225368261337280e-01 -3.930809348821640015e-02 1.025276035070419312e-01 3.020065724849700928e-01 1.128134950995445251e-01 2.366235554218292236e-01 1.045638620853424072e-01 -1.462130397558212280e-01 1.227884292602539062e-01 -1.429090499877929688e-01 -4.065670967102050781e-01 -1.075572222471237183e-01 2.174172177910804749e-02 -2.085811197757720947e-01 -3.700187802314758301e-02 6.329001486301422119e-02 -2.150274515151977539e-01 2.225993275642395020e-01 5.392298102378845215e-02 -5.003046989440917969e-02 3.370566964149475098e-01 1.446416042745113373e-02 3.464852869510650635e-01 -3.031950294971466064e-01 7.417873293161392212e-02 1.022165874019265175e-03 -1.159729659557342529e-01 -1.128268614411354065e-01 8.343224227428436279e-02
-8.578445017337799072e-02 -2.110370844602584839e-01 1.122395172715187073e-01 -1.790537238121032715e-01 1.700741499662399292e-01 4.425575025379657745e-03 5.821868777275085449e-02 9.001840651035308838e-02 4.664829745888710022e-02 2.889576852321624756e-01 -3.011883497238159180e-01 2.798944413661956787e-01 4.897349327802658081e-02 -2.440690845251083374e-01 -2.196328788995742798e-01 6.572451442480087280e-03 7.089053839445114136e-02 -5.019909143447875977e-02 2.288583070039749146e-01 -1.761741191148757935e-01 1.489904671907424927e-01 6.225589662790298462e-02 -3.570333821699023247e-03 1.221896857023239136e-01 1.070770323276519775e-01 3.803479969501495361e-01 -3.987821564078330994e-02 3.154918253421783447e-01 1.056066304445266724e-01 2.510890960693359375e-01 1.617926508188247681e-01 -9.178406000137329102e-02
-1.438038647174835205e-01 -1.290473788976669312e-01 2.455563098192214966e-01 -2.991047203540802002e-01 6.413128226995468140e-02 2.296639829874038696e-01 -4.358989372849464417e-02 1.333063095808029175e-01 1.307019144296646118e-01 1.897549927234649658e-01 -7.748626917600631714e-02 3.237993419170379639e-01 2.354479767382144928e-02 -1.787172704935073853e-01 -1.760887354612350464e-01 6.592733412981033325e-02 1.699075549840927124e-01 -2.559207081794738770e-01 1.974754733964800835e-03 1.315039098262786865e-01 1.705716252326965332e-01 4.816308245062828064e-02 5.989766493439674377e-02 3.054631948471069336e-01 -1.382176298648118973e-02 7.364171743392944336e-02 1.445930749177932739e-01 2.520243525505065918e-01 -1.000760793685913086e-01 2.839274704456329346e-01 -2.896533906459808350e-01 7.156580686569213867e-03
4.180390015244483948e-02 -1.020616888999938965e-01 3.671361505985260010e-01 -1.370185315608978271e-01 1.568913608789443970e-01 3.603476583957672119e-01 -2.048895321786403656e-02 3.315702825784683228e-02 2.277502417564392090e-01 2.139405757188796997e-01 1.150807552039623260e-02 1.774304956197738647e-01 -1.196452379226684570e-01 -1.797471195459365845e-01 -2.296757847070693970e-01 1.968942582607269287e-01 -2.934204041957855225e-01 -4.160299152135848999e-02 2.282896190881729126e-01 -9.764561057090759277e-02 9.114786237478256226e-02 4.513752087950706482e-02 1.479186713695526123e-01 1.261750757694244385e-01 -1.596404165029525757e-01 1.498334109783172607e-01 -2.007520347833633423e-01 5.903130397200584412e-02 2.931853532791137695e-01 -1.180724874138832092e-01 -1.416110694408416748e-01 -3.993913903832435608e-02
-7.911669462919235229e-02 7.855127565562725067e-03 -9.937781840562820435e-02 7.764632999897003174e-02 5.447332561016082764e-02 -1.046530380845069885e-01 3.782505914568901062e-02 1.459169946610927582e-02 1.680507510900497437e-01 4.009304344654083252e-01 -1.714051701128482819e-02 3.794829845428466797e-01 7.599680125713348389e-02 -3.807003498077392578e-01 -2.237503416836261749e-02 4.436079412698745728e-02 7.012667506933212280e-02 7.627744227647781372e-02 -3.894236311316490173e-02 7.899443060159683228e-02 3.184887468814849854e-01 1.292825043201446533e-01 -1.191183850169181824e-01 3.997292220592498779e-01 -3.119273185729980469e-01 1.385116875171661377e-01 6.620508618652820587e-03 1.022543609142303467e-01 4.443481937050819397e-02 -1.574506908655166626e-01 -1.042902767658233643e-01 -2.250825613737106323e-02
-7.897661626338958740e-02 -1.939112842082977295e-01 1.523405313491821289e-01 8.845309168100357056e-02 2.149217575788497925e-02 5.996773019433021545e-02 1.201196908950805664e-01 8.550480008125305176e-02 8.202514611184597015e-03 1.577742695808410645e-01 -8.851940929889678955e-02 3.067208454012870789e-02 8.588287234306335449e-02 -4.857213497161865234e-01 -8.011609315872192383e-02 -9.043172001838684082e-02 2.012120038270950317e-01 2.885492332279682159e-02 9.195728600025177002e-02 1.236874684691429138e-01 1.894352287054061890e-01 1.245962008833885193e-01 1.092334240674972534e-01 7.003810256719589233e-02 3.667306900024414062e-02 -1.314455717802047729e-01 -4.788476526737213135e-01 1.458547115325927734e-01 3.148800134658813477e-01 8.866819739341735840e-02 1.841320842504501343e-02 -3.127859234809875488e-01
-1.176025718450546265e-02 -1.123563870787620544e-01 8.996574580669403076e-02 -1.051824763417243958e-01 2.704430222511291504e-01 2.356301099061965942e-01 1.421225517988204956e-01 1.715359240770339966e-01 -9.137098491191864014e-02 3.464789390563964844e-01 -1.915424317121505737e-01 3.369570374488830566e-01 -6.787066161632537842e-02 -2.839945554733276367e-01 -9.656314551830291748e-02 7.650422304868698120e-02 -3.196495771408081055e-02 4.130048677325248718e-02 -7.265415042638778687e-02 -8.268345147371292114e-02 2.425790280103683472e-01 2.882802486419677734e-01 -6.090441718697547913e-02 1.450090557336807251e-01 -2.594851702451705933e-02 3.274649977684020996e-01 1.483076959848403931e-01 1.524577587842941284e-01 -5.214265547692775726e-03 2.464173883199691772e-01 1.122893542051315308e-01 5.198099836707115173e-02
1.165964007377624512e-01 1.752187907695770264e-01 2.891707718372344971e-01 1.886453852057456970e-02 -1.750795543193817139e-01 -5.820368882268667221e-03 -5.431283731013536453e-03 3.798439800739288330e-01 2.863844037055969238e-01 9.622748941183090210e-02 -1.262050122022628784e-01 1.587605476379394531e-01 -2.403807491064071655e-01 -4.175822138786315918e-01 1.114514917135238647e-01 -2.338543832302093506e-01 -2.002258785068988800e-02 2.292480785399675369e-03 1.951285898685455322e-01 1.027281954884529114e-01 -4.257887601852416992e-02 -3.276995196938514709e-02 -1.702895313501358032e-01 2.475083619356155396e-01 -1.412380486726760864e-01 7.144217193126678467e-02 4.983651917427778244e-03 2.355010360479354858e-01 1.338342428207397461e-01 -5.659983307123184204e-02 1.186091974377632141e-01 8.457778394222259521e-02
-2.723355293273925781e-01 -1.552644819021224976e-01 1.829342991113662720e-01 -3.146639168262481689e-01 6.972897052764892578e-02 -5.397946760058403015e-02 1.580262333154678345e-01 4.622335731983184814e-02 2.850185334682464600e-01 3.803792595863342285e-01 -1.742864996194839478e-01 2.523853778839111328e-01 -8.756169676780700684e-02 -2.004676014184951782e-01 -1.286977827548980713e-01 -1.021113246679306030e-01 7.980036735534667969e-02 -1.215505674481391907e-01 8.812496066093444824e-02 4.290303587913513184e-02 1.849968731403350830e-01 -1.280621737241744995e-01 -3.239987790584564209e-02 2.161755114793777466e-01 3.270674124360084534e-02 1.592267602682113647e-01 -9.464387595653533936e-02 9.772890806198120117e-02 1.017385870218276978e-01 3.682515323162078857e-01 -2.395235374569892883e-02 -1.374818831682205200e-01
-2.939294837415218353e-02 -2.983880601823329926e-02 6.700141727924346924e-02 4.622624069452285767e-02 4.887924343347549438e-02 3.511546552181243896e-02 1.514145731925964355e-01 1.559229195117950439e-01 3.408412635326385498e-01 6.712552905082702637e-02 6.878794729709625244e-02 5.454225465655326843e-02 -1.660744845867156982e-01 -3.555969893932342529e-01 -7.036524266004562378e-02 4.548638314008712769e-02 1.928914897143840790e-02 -2.890675365924835205e-01 -1.606630627065896988e-03 -1.766997426748275757e-01 9.293805807828903198e-02 3.108933381736278534e-02 -1.427756994962692261e-01 1.675239503383636475e-01 -5.235261097550392151e-02 4.548050165176391602e-01 -2.492206990718841553e-01 3.928769528865814209e-01 1.491931080818176270e-01 -1.273832321166992188e-01 -2.578205429017543793e-02 1.136282235383987427e-01
-1.700877994298934937e-01 -2.351235300302505493e-01 2.475333958864212036e-01 -2.506725490093231201e-01 2.645018398761749268e-01 1.970351189374923706e-01 1.227700151503086090e-02 1.230264604091644287e-01 -2.091325633227825165e-02 2.768498063087463379e-01 -1.515843570232391357e-01 2.086249887943267822e-01 -1.030861772596836090e-02 -3.039173185825347900e-01 9.331201761960983276e-02 -1.059309765696525574e-02 7.585668563842773438e-02 -1.569269895553588867e-01 -5.484971031546592712e-02 -2.341476976871490479e-01 2.529859840869903564e-01 2.164185494184494019e-01 -2.966184914112091064e-01 2.539338469505310059e-01 -1.449654847383499146e-01 2.251817658543586731e-02 -9.640216827392578125e-03 -2.402487443760037422e-03 -1.679483652114868164e-01 1.034108251333236694e-01 -4.392812401056289673e-02 9.360533952713012695e-02
-2.600458860397338867e-01 -1.901221275329589844e-01 3.761709928512573242e-01 -1.009642146527767181e-02 -1.433901023119688034e-02 1.690875440835952759e-01 5.873296037316322327e-02 1.385354846715927124e-01 -6.665364652872085571e-02 -9.127245098352432251e-02 -1.916207224130630493e-01 3.418003320693969727e-01 1.594411730766296387e-01 -3.211629390716552734e-01 5.346981063485145569e-02 -9.686159901320934296e-03 1.634180396795272827e-01 -7.677423954010009766e-02 2.668333649635314941e-01 1.885077059268951416e-01 -6.172533333301544189e-02 1.377469003200531006e-01 -5.908377096056938171e-02 1.962374895811080933e-01 -4.148181155323982239e-02 1.102445498108863831e-01 -2.987508773803710938e-01 -1.028819009661674500e-01 1.206779181957244873e-01 1.485465466976165771e-01 1.438665837049484253e-01 -1.737492084503173828e-01
4.471871256828308105e-02 -9.054156392812728882e-02 2.538513541221618652e-01 1.155782714486122131e-01 8.124628663063049316e-02 8.198409527540206909e-02 3.110046088695526123e-01 1.310995668172836304e-01 -3.175939992070198059e-02 2.060139328241348267e-01 -2.807723581790924072e-01 2.200321406126022339e-01 -4.020480811595916748e-02 -1.959890127182006836e-01 -5.895799770951271057e-02 -2.256070673465728760e-01 -2.753466665744781494e-01 5.841441452503204346e-03 2.411201782524585724e-02 1.756789833307266235e-01 -1.487950086593627930e-01 1.603592187166213989e-01 6.769504398107528687e-02 1.084256842732429504e-01 1.694215834140777588e-01 -9.208784252405166626e-02 -4.050299823284149170e-01 3.444617986679077148e-01 -1.033177599310874939e-01 -9.344688802957534790e-02 -9.411940723657608032e-02 -5.416775122284889221e-03
1.286879181861877441e-01 -2.927764654159545898e-01 5.660390108823776245e-02 -9.628131240606307983e-02 -1.228656321763992310e-01 4.653652012348175049e-02 -2.544848620891571045e-01 -2.387625426054000854e-01 -2.372771874070167542e-02 1.252381652593612671e-01 -1.591832786798477173e-01 4.584476947784423828e-01 -3.533518314361572266e-02 -1.666093766689300537e-01 2.446800768375396729e-01 4.784693941473960876e-02 -8.710107952356338501e-02 -3.558016195893287659e-02 -1.679553464055061340e-02 1.671160161495208740e-01 1.391401141881942749e-01 1.125293821096420288e-01 -8.795701712369918823e-02 2.834558486938476562e-01 1.139747053384780884e-01 4.878721013665199280e-02 -3.606512546539306641e-01 2.431983314454555511e-02 1.052183210849761963e-01 1.183276847004890442e-01 9.509192407131195068e-02 2.568552494049072266e-01
-1.496104598045349121e-01 -8.401241153478622437e-02 -6.365096196532249451e-03 -1.684599965810775757e-01 2.183070480823516846e-01 -1.150799542665481567e-01 1.539297252893447876e-01 2.165571972727775574e-02 2.061047106981277466e-01 2.866263389587402344e-01 -1.891912221908569336e-01 2.199592292308807373e-01 -1.863814592361450195e-01 -1.307006031274795532e-01 1.164136976003646851e-01 1.045525595545768738e-01 2.997723817825317383e-01 -1.284269243478775024e-01 -1.272028982639312744e-01 6.520010530948638916e-02 3.053976595401763916e-01 1.125703603029251099e-01 2.068311348557472229e-02 3.652470707893371582e-01 -2.445399016141891479e-01 2.047965675592422485e-02 -4.831182584166526794e-02 1.007785424590110779e-01 2.279470562934875488e-01 1.645193807780742645e-02 2.190490067005157471e-01 1.802144050598144531e-01
2.249116003513336182e-01 -1.903177052736282349e-01 5.108073353767395020e-02 3.526367247104644775e-01 8.683567494153976440e-02 5.919322371482849121e-02 -1.066492963582277298e-02 2.567656934261322021e-01 4.257033020257949829e-02 2.339788079261779785e-01 8.642993867397308350e-02 1.798329949378967285e-01 -1.846488714218139648e-01 -2.795827686786651611e-01 -8.859662711620330811e-02 -1.048055589199066162e-01 1.390866488218307495e-01 1.007255837321281433e-01 1.099295094609260559e-01 -1.670753210783004761e-01 -1.452314257621765137e-01 1.438282150775194168e-02 -1.342059969902038574e-01 -4.073701798915863037e-02 -2.677625417709350586e-01 2.562144398689270020e-01 -1.710240840911865234e-01 1.372344046831130981e-01 -4.721090197563171387e-02 2.359877079725265503e-01 4.350626841187477112e-02 3.549446165561676025e-01
6.926585733890533447e-02 -1.608273833990097046e-01 5.608418211340904236e-02 -2.302875220775604248e-01 3.070555813610553741e-02 1.112656667828559875e-01 -6.127240136265754700e-02 1.658080220222473145e-01 2.447999715805053711e-01 -1.515526045113801956e-02 -1.707661300897598267e-01 1.170194968581199646e-01 -2.464047521352767944e-01 -3.798337578773498535e-01 2.199149280786514282e-01 -2.296255826950073242e-01 1.161882355809211731e-01 -7.174090296030044556e-02 -4.525415599346160889e-02 6.556633859872817993e-02 -6.161427125334739685e-02 -9.910725057125091553e-02 -5.488796159625053406e-02 1.742254048585891724e-01 -9.841173887252807617e-02 2.599683105945587158e-01 -4.896613359451293945e-01 -3.065478429198265076e-02 1.969164907932281494e-01 -1.030116081237792969e-01 1.340329051017761230e-01 4.681044816970825195e-02
4.603751748800277710e-02 -1.195985972881317139e-01 1.348973363637924194e-01 9.717340022325515747e-02 1.798373609781265259e-01 -1.958260834217071533e-01 4.346683621406555176e-02 1.295738369226455688e-01 2.320387512445449829e-01 1.237893104553222656e-01 -1.763109862804412842e-01 4.683567881584167480e-01 -2.802558839321136475e-01 -4.737341701984405518e-01 6.182560324668884277e-02 1.305626779794692993e-01 3.524177148938179016e-02 2.822940237820148468e-03 2.184418775141239166e-02 2.762475609779357910e-02 2.434299737215042114e-01 -2.575590312480926514e-01 -1.322392746806144714e-02 1.782517880201339722e-01 1.515406370162963867e-01 1.433857232332229614e-01 -5.939039960503578186e-02 6.165870279073715210e-02 -4.469704255461692810e-02 -6.512536108493804932e-02 -5.878540873527526855e-02 -5.041052401065826416e-02
7.231760770082473755e-02 -3.963158726692199707e-01 8.089357614517211914e-02 -6.541237235069274902e-02 -7.182228844612836838e-03 2.050548344850540161e-01 -1.741909235715866089e-01 4.595976322889328003e-02 -2.058971077203750610e-01 -1.027063950896263123e-01 -2.217922955751419067e-01 2.257667481899261475e-01 9.730374068021774292e-02 -2.899805307388305664e-01 4.963772743940353394e-02 -8.622111380100250244e-02 4.392834380269050598e-02 1.495072990655899048e-01 2.308082431554794312e-01 2.069845199584960938e-01 1.336060464382171631e-01 2.562359906733036041e-02 -1.157792806625366211e-01 2.527838349342346191e-01 -2.244983017444610596e-01 9.324467182159423828e-02 -3.235421180725097656e-01 5.774316191673278809e-02 1.759072095155715942e-01 2.035626620054244995e-01 6.065447628498077393e-02 -1.907652318477630615e-01
-2.145688235759735107e-01 -3.737446069717407227e-01 2.470630258321762085e-01 -1.049540266394615173e-01 -3.771190717816352844e-02 1.416741013526916504e-01 3.779028356075286865e-02 4.344294313341379166e-03 6.625888496637344360e-02 -1.873454004526138306e-01 -1.716593056917190552e-01 1.417486518621444702e-01 1.728072315454483032e-01 -1.928063929080963135e-01 -1.491464953869581223e-02 -1.394185125827789307e-01 7.482328265905380249e-02 -9.326504170894622803e-02 1.219675913453102112e-01 2.415722906589508057e-01 9.735367447137832642e-02 1.182674691081047058e-01 -2.273243814706802368e-01 2.424358427524566650e-01 -9.695737063884735107e-02 -3.393636643886566162e-02 -4.207094311714172363e-01 8.829290419816970825e-02 2.597351372241973877e-01 2.090380787849426270e-01 1.131962835788726807e-01 5.263332277536392212e-02
6.038179621100425720e-02 -9.779566526412963867e-02 3.519015386700630188e-02 -7.823996990919113159e-02 9.836406260728836060e-02 1.333691626787185669e-01 1.558604240417480469e-01 -9.102366864681243896e-02 3.732140958309173584e-01 2.058561332523822784e-02 -6.478340178728103638e-02 2.047924697399139404e-01 -1.493885219097137451e-01 -1.522014290094375610e-01 -4.837354645133018494e-02 -1.020717173814773560e-01 3.688206076622009277e-01 -1.607879847288131714e-01 5.472738668322563171e-02 1.426467746496200562e-01 -2.658523321151733398e-01 2.270141094923019409e-01 8.583306521177291870e-02 3.974615335464477539e-01 -3.083635680377483368e-02 4.334208965301513672e-01 -5.152651667594909668e-02 1.481973286718130112e-02 -1.907101646065711975e-02 -3.911775350570678711e-02 -7.126364111900329590e-02 6.218838691711425781e-02
-5.558475106954574585e-02 -2.652029097080230713e-01 1.789073944091796875e-01 1.418757885694503784e-01 -7.198870182037353516e-02 2.061785459518432617e-01 -6.811884045600891113e-02 1.432937234640121460e-01 2.777973413467407227e-01 2.897135019302368164e-01 -9.814767539501190186e-02 1.575865894556045532e-01 -8.803482353687286377e-02 -3.450476527214050293e-01 1.746111810207366943e-01 -1.543492358177900314e-02 6.046190485358238220e-02 -5.202875286340713501e-02 2.169187217950820923e-01 -1.071782559156417847e-01 4.467199444770812988e-01 -5.431618541479110718e-02 8.767860382795333862e-02 8.698952943086624146e-02 -3.108494877815246582e-01 3.105614520609378815e-02 -2.116872556507587433e-02 1.174779981374740601e-02 -3.013236261904239655e-02 -1.624125391244888306e-01 -1.096070036292076111e-01 1.682978868484497070e-01
-1.294769197702407837e-01 -1.427194178104400635e-01 2.634958624839782715e-01 -3.104336559772491455e-01 2.946902215480804443e-01 2.287317961454391479e-01 1.200115606188774109e-01 7.763055711984634399e-02 -3.506552055478096008e-02 2.924006879329681396e-01 -1.468225102871656418e-02 1.112949550151824951e-01 -4.702785052359104156e-03 -2.313414663076400757e-01 -1.291256844997406006e-01 1.561755388975143433e-01 4.305775836110115051e-02 -1.130940318107604980e-01 5.520884692668914795e-02 -1.663055568933486938e-01 6.448361277580261230e-02 1.647651940584182739e-01 -6.509074568748474121e-02 1.152966246008872986e-01 -1.269742846488952637e-01 2.248284667730331421e-01 -5.185784772038459778e-02 3.093029558658599854e-01 1.749793142080307007e-01 1.764530390501022339e-01 2.672458887100219727e-01 -2.261760383844375610e-01
-2.040935903787612915e-01 2.896852232515811920e-02 4.591132402420043945e-01 3.994395490735769272e-03 2.238705456256866455e-01 1.750085800886154175e-01 8.071954548358917236e-02 1.794296056032180786e-01 1.010595187544822693e-01 2.091062217950820923e-01 -9.427460283041000366e-02 1.397762075066566467e-02 -2.754983305931091309e-01 -2.332640588283538818e-01 7.246772944927215576e-02 1.366468816995620728e-01 -9.509851783514022827e-02 -6.907702237367630005e-02 2.098286300897598267e-01 -8.849151432514190674e-02 2.683244347572326660e-01 2.321132123470306396e-01 -2.921514771878719330e-02 1.299922615289688110e-01 1.303144693374633789e-01 2.016289234161376953e-01 -1.049339920282363892e-01 5.854214727878570557e-02 2.113545238971710205e-01 -2.870976924896240234e-02 -8.288631588220596313e-02 -2.761383652687072754e-01
-1.083206385374069214e-01 -3.321027755737304688e-01 1.694971770048141479e-01 -4.380308464169502258e-02 5.811261758208274841e-02 4.689683392643928528e-02 2.561948895454406738e-01 -6.638561189174652100e-02 1.396023631095886230e-01 1.121264174580574036e-01 -3.445081412792205811e-01 1.410362720489501953e-01 -7.832383364439010620e-02 -2.165465205907821655e-01 -1.369367539882659912e-01 -1.991274300962686539e-03 2.314292639493942261e-01 -9.481157362461090088e-02 1.935351043939590454e-01 1.816122680902481079e-01 3.993476927280426025e-01 -1.503465473651885986e-01 4.875768348574638367e-02 7.003356516361236572e-02 -7.951738685369491577e-02 1.849078387022018433e-01 -1.926388740539550781e-01 9.172453731298446655e-02 1.609031707048416138e-01 -3.174137696623802185e-02 1.607020795345306396e-01 -2.611023783683776855e-01
-1.670255959033966064e-01 -1.903196126222610474e-01 1.885757744312286377e-01 -2.152176946401596069e-01 5.137252211570739746e-01 1.876688599586486816e-01 1.391992717981338501e-01 1.445552408695220947e-01 -2.441174909472465515e-02 2.279785871505737305e-01 -1.647288799285888672e-01 2.003335356712341309e-01 4.785931110382080078e-02 -2.989238202571868896e-01 -2.967746742069721222e-02 -7.884534448385238647e-02 -1.119432738050818443e-03 3.671588748693466187e-02 8.233426511287689209e-02 -1.412998437881469727e-01 5.646615754812955856e-03 1.140753552317619324e-01 -6.363254040479660034e-02 3.305038213729858398e-01 -3.316415473818778992e-02 2.560588419437408447e-01 -3.661446273326873779e-02 -1.797588914632797241e-02 3.712143748998641968e-02 1.724708825349807739e-01 1.537272185087203979e-01 -1.360373646020889282e-01
-1.476758718490600586e-01 -6.556206196546554565e-02 2.261889576911926270e-01 -1.305357962846755981e-01 1.056659892201423645e-01 2.684893012046813965e-01 -1.270180046558380127e-01 6.005931645631790161e-02 2.168051153421401978e-01 1.785294264554977417e-01 -2.728123962879180908e-01 2.836236059665679932e-01 -1.501033902168273926e-01 -2.156177461147308350e-01 -6.185033172369003296e-02 -6.990525126457214355e-02 -1.739618182182312012e-01 -3.951021730899810791e-01 -1.653791964054107666e-01 1.301304157823324203e-02 4.705676808953285217e-02 2.540503144264221191e-01 -1.727120727300643921e-01 6.885565817356109619e-02 -5.419621616601943970e-02 3.261859416961669922e-01 -1.527793258428573608e-01 8.527782559394836426e-02 -1.686335653066635132e-01 6.870122998952865601e-02 -5.290635675191879272e-02 1.003029756247997284e-02
-5.815392360091209412e-03 -1.743199527263641357e-01 2.532331645488739014e-01 -2.110330164432525635e-01 2.858534455299377441e-01 2.470916658639907837e-01 1.283804029226303101e-01 2.683157660067081451e-02 -2.760926261544227600e-02 1.061410009860992432e-01 -1.124727576971054077e-01 2.032568305730819702e-01 8.178025484085083008e-03 -1.230552420020103455e-01 -2.416825443506240845e-01 7.571640610694885254e-02 -1.072810217738151550e-01 -2.509356476366519928e-02 6.373895704746246338e-02 7.108829170465469360e-02 1.275739818811416626e-01 3.323365449905395508e-01 -1.692601889371871948e-01 4.658383429050445557e-01 -6.107441708445549011e-02 2.229511588811874390e-01 1.534585505723953247e-01 1.170722916722297668e-01 2.323222309350967407e-01 7.206907123327255249e-02 9.166368842124938965e-02 -6.090730428695678711e-02
2.654500007629394531e-01 -1.092438623309135437e-01 4.483203962445259094e-02 -3.534951061010360718e-02 5.752420052886009216e-02 1.938801258802413940e-01 2.033694386482238770e-01 2.096191644668579102e-01 2.366537004709243774e-01 -4.790624976158142090e-02 -3.658015727996826172e-01 3.058100678026676178e-02 -2.607063055038452148e-01 -3.054606914520263672e-01 -1.741806417703628540e-02 2.679589092731475830e-01 -1.616441607475280762e-01 -1.922757923603057861e-01 -7.046099752187728882e-03 6.329188495874404907e-02 3.683217242360115051e-02 -3.921321034431457520e-02 2.447100915014743805e-02 2.430246621370315552e-01 -1.755553483963012695e-01 1.145040392875671387e-01 1.246255170553922653e-02 6.174138560891151428e-02 3.031164407730102539e-01 -9.488724917173385620e-02 2.804968357086181641e-01 6.746297329664230347e-02
-1.265539079904556274e-01 -2.287064790725708008e-01 2.857169508934020996e-01 3.326825797557830811e-02 1.336683630943298340e-01 1.799058616161346436e-01 3.045167326927185059e-01 1.868912875652313232e-01 -1.899648457765579224e-01 -5.532119050621986389e-02 6.475205719470977783e-02 1.500141620635986328e-01 -2.274210005998611450e-01 -1.272030323743820190e-01 -5.809820815920829773e-02 -8.991638571023941040e-02 -6.106862798333168030e-02 1.437977552413940430e-01 2.832246944308280945e-02 2.731676101684570312e-01 -2.264356017112731934e-01 -4.778358340263366699e-02 1.598964780569076538e-01 6.679289788007736206e-02 -2.005499154329299927e-01 2.169146239757537842e-01 -2.765212655067443848e-01 2.587271928787231445e-01 3.148309886455535889e-01 -9.922175109386444092e-02 -4.298456758260726929e-02 -3.061567619442939758e-02
-5.147299915552139282e-02 -3.050900762900710106e-03 2.367510497570037842e-01 -1.469567567110061646e-01 1.582760065793991089e-01 2.814083360135555267e-02 4.756079986691474915e-02 1.333217471837997437e-01 1.979115009307861328e-01 3.829357326030731201e-01 -1.172594651579856873e-01 -2.465193159878253937e-02 1.911382675170898438e-01 -4.265285432338714600e-01 -1.029316410422325134e-01 1.243823990225791931e-01 2.241933494806289673e-01 -2.612814307212829590e-01 2.678348124027252197e-01 1.395108997821807861e-01 1.837254017591476440e-01 -1.206376478075981140e-01 1.563200503587722778e-01 -3.759309649467468262e-03 -3.921724855899810791e-02 8.445748686790466309e-02 2.683155052363872528e-02 2.786209285259246826e-01 1.540793627500534058e-01 5.623494461178779602e-02 -1.461922079324722290e-01 -1.064787060022354126e-01
-1.003930047154426575e-01 -7.309649139642715454e-02 3.639424145221710205e-01 -2.073809355497360229e-01 4.816457256674766541e-02 6.351292133331298828e-02 -7.722289115190505981e-02 1.972227729856967926e-02 -1.883977800607681274e-01 1.034797355532646179e-01 1.115391999483108521e-01 1.473817378282546997e-01 -1.315646320581436157e-01 -4.771559834480285645e-01 -9.732742793858051300e-03 -2.270187884569168091e-01 -6.290466338396072388e-02 1.491875797510147095e-01 5.172620341181755066e-02 2.626299560070037842e-01 1.114883199334144592e-01 2.225934714078903198e-01 -1.237048208713531494e-01 1.955291479825973511e-01 2.416518181562423706e-01 -1.144510209560394287e-01 -3.380888998508453369e-01 -1.204137653112411499e-01 -1.157810725271701813e-02 -3.085345961153507233e-02 6.788685917854309082e-02 7.665374316275119781e-03
1.357512474060058594e-01 -3.339383518323302269e-03 1.630393415689468384e-01 2.543508447706699371e-02 2.112913727760314941e-01 -2.905279863625764847e-03 2.326163947582244873e-01 1.440713405609130859e-01 4.870109856128692627e-01 1.302272081375122070e-01 1.875643065432086587e-04 3.807096481323242188e-01 -1.288172043859958649e-02 -2.082639038562774658e-01 4.027115926146507263e-02 -6.275571882724761963e-02 1.076733991503715515e-01 -1.304101496934890747e-01 1.128002405166625977e-01 6.356436014175415039e-02 1.474000792950391769e-02 2.944706678390502930e-01 -1.710921078920364380e-01 2.479999214410781860e-01 -8.660183101892471313e-02 2.077624946832656860e-01 8.299240469932556152e-02 -2.188805788755416870e-01 -4.975770786404609680e-02 -1.487981826066970825e-01 -1.442210674285888672e-01 -1.126247048377990723e-01
1.815197169780731201e-01 -2.031261920928955078e-01 3.619895875453948975e-01 5.391148850321769714e-02 -1.106602326035499573e-01 6.607244908809661865e-02 -2.873664796352386475e-01 1.498365104198455811e-01 5.167549103498458862e-02 1.534662023186683655e-02 -2.452463954687118530e-01 1.927766650915145874e-01 -5.659215524792671204e-02 -2.267751693725585938e-01 1.920961141586303711e-01 5.356896296143531799e-02 2.883903123438358307e-02 -1.673976518213748932e-02 1.764701604843139648e-01 2.334246486425399780e-01 2.073594480752944946e-01 3.174637258052825928e-01 -5.645450949668884277e-02 2.720557749271392822e-01 -3.218453750014305115e-02 -2.373832613229751587e-01 -2.581821382045745850e-01 1.189926639199256897e-01 4.815795645117759705e-02 7.043941877782344818e-03 1.623390614986419678e-01 3.067500144243240356e-02
-3.686182945966720581e-02 1.081433147192001343e-01 4.417586326599121094e-01 -1.917156577110290527e-01 1.082783788442611694e-01 2.874361872673034668e-01 -1.710827052593231201e-01 8.157197386026382446e-02 7.671423256397247314e-03 2.127792984247207642e-01 -1.410238146781921387e-01 1.418262422084808350e-01 -1.323621869087219238e-01 -2.811164557933807373e-01 -9.078018367290496826e-02 1.068677008152008057e-01 -1.648563891649246216e-01 -3.189845681190490723e-01 -2.058305144309997559e-01 -9.381548501551151276e-03 1.509960591793060303e-01 2.213818877935409546e-01 -1.511880308389663696e-01 6.407095119357109070e-03 -2.549434304237365723e-01 4.022076353430747986e-02 -5.732068791985511780e-02 1.567293107509613037e-01 -1.024170443415641785e-01 2.114268541336059570e-01 -7.246091961860656738e-03 -8.620366454124450684e-02
1.695765107870101929e-01 2.656764118000864983e-03 1.052235066890716553e-01 -7.248444110155105591e-02 -4.279140755534172058e-02 1.605948507785797119e-01 -8.979758620262145996e-02 -9.790775179862976074e-02 2.403564900159835815e-01 1.712186038494110107e-01 -2.711041569709777832e-01 1.605646610260009766e-01 -1.395731717348098755e-01 -4.176638424396514893e-01 1.833824664354324341e-01 -7.806921005249023438e-02 -9.368084371089935303e-02 3.066513454541563988e-03 -1.329041570425033569e-01 1.059241220355033875e-01 -4.741274192929267883e-02 -2.272904366254806519e-01 -1.711724251508712769e-01 1.678033769130706787e-01 -2.637519538402557373e-01 2.489133477210998535e-01 -3.457190990447998047e-01 1.350241601467132568e-01 1.212012693285942078e-01 -1.535962820053100586e-01 1.560017615556716919e-01 9.325300902128219604e-02
-1.196138337254524231e-01 -1.009789332747459412e-01 1.481838226318359375e-01 -1.172864735126495361e-01 3.223223611712455750e-03 1.024699956178665161e-01 1.651233881711959839e-01 4.269739240407943726e-02 -1.525053679943084717e-01 -6.205326691269874573e-02 -1.931792199611663818e-01 3.923257887363433838e-01 3.029245138168334961e-01 -2.609106302261352539e-01 -9.193994849920272827e-02 9.758556634187698364e-02 2.161517441272735596e-01 6.493721157312393188e-02 1.683741211891174316e-01 2.013759315013885498e-01 -1.198356971144676208e-01 2.174647003412246704e-01 -2.266165614128112793e-01 3.472957015037536621e-01 -8.453544974327087402e-02 -1.814249344170093536e-02 -3.139763474464416504e-01 1.225856468081474304e-01 1.293437331914901733e-01 9.068046510219573975e-02 1.599926687777042389e-02 6.533181667327880859e-02
2.030582278966903687e-01 -2.812581956386566162e-01 3.409713506698608398e-01 -1.649753898382186890e-01 8.563616871833801270e-02 1.953616887331008911e-01 -1.041498854756355286e-01 1.117600426077842712e-01 -6.819767877459526062e-04 2.036402225494384766e-01 -1.701141297817230225e-01 2.872251272201538086e-01 -2.125229686498641968e-02 -1.489155143499374390e-01 -6.843524426221847534e-02 1.754070222377777100e-01 1.099942699074745178e-01 -1.323857903480529785e-01 8.779934793710708618e-02 8.659748360514640808e-03 -2.132510393857955933e-01 2.572242915630340576e-01 -2.020350098609924316e-01 3.964303433895111084e-02 -1.148388627916574478e-02 4.244940578937530518e-01 9.758885204792022705e-02 5.143637210130691528e-02 4.592909291386604309e-02 8.058844506740570068e-02 -1.110784560441970825e-01 -2.268981188535690308e-01
1.561031639575958252e-01 2.645151317119598389e-02 6.101649999618530273e-02 -6.663141399621963501e-02 6.994315981864929199e-02 2.098947316408157349e-01 3.699206113815307617e-01 2.527629733085632324e-01 9.828346222639083862e-02 -7.026682794094085693e-02 -1.017005294561386108e-01 8.534551411867141724e-02 -3.192380815744400024e-02 -3.614677488803863525e-01 1.616569906473159790e-01 3.359611332416534424e-02 8.885411173105239868e-02 -1.061358861625194550e-02 -1.270119249820709229e-01 3.190918862819671631e-01 1.774550676345825195e-01 -3.727511316537857056e-02 -2.802781015634536743e-02 1.586387455463409424e-01 -8.610501140356063843e-02 2.744718194007873535e-01 -2.558189071714878082e-02 2.481358051300048828e-01 2.785938978195190430e-02 -4.556086286902427673e-02 3.164571821689605713e-01 3.052290081977844238e-01
-2.823259830474853516e-01 -9.361109137535095215e-02 1.531803905963897705e-01 -3.678693249821662903e-02 2.142864912748336792e-01 1.958517283201217651e-01 3.026275634765625000e-01 -3.537615016102790833e-02 5.151907727122306824e-02 1.370965838432312012e-01 -3.043626435101032257e-02 2.770956158638000488e-01 -5.540426820516586304e-02 -2.559679746627807617e-01 -1.307800263166427612e-01 1.646081209182739258e-01 1.985249854624271393e-02 -3.208569483831524849e-03 2.111118845641613007e-02 -5.568008497357368469e-02 1.716125756502151489e-01 2.615546584129333496e-01 -9.168577939271926880e-02 4.222060739994049072e-01 -1.052617728710174561e-01 3.368679285049438477e-01 -4.293138626962900162e-03 4.739977885037660599e-03 -2.901769056916236877e-02 2.829695343971252441e-01 -4.253560677170753479e-02 -4.304791614413261414e-02
-2.165261656045913696e-01 -8.482487499713897705e-02 2.372694313526153564e-01 -1.174903884530067444e-01 1.784592121839523315e-01 1.318872720003128052e-01 1.571497172117233276e-01 2.062864005565643311e-01 -4.468092229217290878e-03 2.720652222633361816e-01 6.918991357088088989e-02 2.261535674333572388e-01 -1.754781007766723633e-01 -1.792190670967102051e-01 -1.345481816679239273e-02 -2.870117500424385071e-02 -7.741483300924301147e-02 -1.269902437925338745e-01 -5.068187788128852844e-02 -1.344114542007446289e-01 2.251906543970108032e-01 2.758108973503112793e-01 -3.591754436492919922e-01 1.530220657587051392e-01 8.696720749139785767e-02 4.527426958084106445e-01 1.756713725626468658e-02 4.221178218722343445e-02 1.694609522819519043e-01 -1.136935316026210785e-02 1.280027441680431366e-03 1.434915466234087944e-03
9.517511725425720215e-02 1.658421605825424194e-01 1.743149310350418091e-01 -9.694743901491165161e-02 1.035481169819831848e-01 1.670151501893997192e-01 -5.157660227268934250e-03 1.017796844244003296e-01 2.711525857448577881e-01 6.240696460008621216e-02 -3.123287558555603027e-01 8.548275381326675415e-02 -7.536175101995468140e-02 -4.419146180152893066e-01 2.143622636795043945e-01 -5.481068044900894165e-02 -2.180799096822738647e-02 8.262165635824203491e-02 2.605100870132446289e-01 1.346182376146316528e-01 -6.894800812005996704e-02 -9.384991973638534546e-02 -8.200047910213470459e-02 2.092875838279724121e-01 -1.867312192916870117e-01 1.204345598816871643e-01 -2.129808217287063599e-01 2.486682236194610596e-01 1.124689821153879166e-02 -1.813957393169403076e-01 2.531286776065826416e-01 1.772053986787796021e-01
-5.762243643403053284e-02 -2.567453980445861816e-01 2.778349518775939941e-01 -1.178645342588424683e-01 1.761024743318557739e-01 1.227559447288513184e-01 8.086678385734558105e-02 1.039250344038009644e-01 2.715873420238494873e-01 4.048584103584289551e-01 -1.755769699811935425e-01 3.836356997489929199e-01 7.523021847009658813e-02 -2.006640434265136719e-01 -1.672976315021514893e-01 1.583687961101531982e-01 -8.879867941141128540e-02 2.850352786481380463e-02 -1.976589709520339966e-01 3.405614569783210754e-02 1.092398762702941895e-01 7.924480736255645752e-02 -1.714899241924285889e-01 3.636847436428070068e-02 -8.476487547159194946e-02 1.424201875925064087e-01 1.220460608601570129e-01 1.409009397029876709e-01 2.196848392486572266e-01 1.864348351955413818e-01 9.349308162927627563e-02 -9.868824481964111328e-02
1.933342963457107544e-01 2.011085115373134613e-02 2.132391333580017090e-01 -6.643507629632949829e-02 -2.031205743551254272e-01 2.800381183624267578e-01 4.967198520898818970e-02 -5.474141240119934082e-02 -7.136956602334976196e-02 -5.737115442752838135e-02 5.779767781496047974e-02 -4.386579152196645737e-03 -4.121173620223999023e-01 -1.759615540504455566e-01 7.540521770715713501e-02 2.426307089626789093e-02 9.047289937734603882e-02 8.098442852497100830e-02 -6.503177434206008911e-02 6.883282214403152466e-02 1.153556331992149353e-01 9.177982062101364136e-02 2.540187835693359375e-01 2.223357856273651123e-01 -3.046432733535766602e-01 1.037160307168960571e-01 -2.648973166942596436e-01 4.057334661483764648e-01 2.517939209938049316e-01 4.153211135417222977e-03 -6.842003669589757919e-03 -8.454442769289016724e-02
2.241841144859790802e-02 -2.922114729881286621e-01 3.528155982494354248e-01 7.655113935470581055e-02 3.165033832192420959e-02 -5.156854912638664246e-02 -1.365343481302261353e-01 1.383352577686309814e-01 3.846503198146820068e-01 5.424359813332557678e-02 -9.262618422508239746e-02 2.878140509128570557e-01 8.641559630632400513e-02 -3.004056811332702637e-01 6.185973808169364929e-02 -1.623657643795013428e-01 8.587648719549179077e-02 -3.150713816285133362e-02 -4.832071065902709961e-02 3.439759090542793274e-02 2.397568225860595703e-01 -1.730714589357376099e-01 1.638574749231338501e-01 1.514800339937210083e-01 -2.334840446710586548e-01 3.145680129528045654e-01 -4.974161088466644287e-02 1.317278295755386353e-01 1.960759609937667847e-01 -3.751919418573379517e-02 -5.918208137154579163e-02 7.967408746480941772e-02
-9.756222367286682129e-03 1.176225841045379639e-01 2.205837965011596680e-01 1.021175161004066467e-01 2.522481381893157959e-01 3.419707119464874268e-01 2.712848223745822906e-02 1.743894964456558228e-01 6.056690588593482971e-02 4.361168248578906059e-04 -5.204848200082778931e-02 -2.446835488080978394e-02 -9.497904032468795776e-02 -2.351021766662597656e-01 5.916318297386169434e-02 -1.612051203846931458e-02 1.914903223514556885e-01 -3.631925284862518311e-01 -1.250438541173934937e-01 -4.638403281569480896e-02 2.986945509910583496e-01 -5.037356633692979813e-03 -2.924382686614990234e-01 3.018523454666137695e-01 -4.738710355013608932e-03 2.544955909252166748e-01 -1.047108843922615051e-01 2.874914109706878662e-01 1.540638655424118042e-01 3.453081101179122925e-02 6.367751955986022949e-02 -2.450697496533393860e-02
-1.377676725387573242e-01 -1.663140207529067993e-01 1.853187382221221924e-01 -1.906091719865798950e-01 -2.035477459430694580e-01 2.315003275871276855e-01 -2.998655475676059723e-02 2.040927559137344360e-01 -5.390143487602472305e-03 2.280333042144775391e-01 -2.694414258003234863e-01 1.352195888757705688e-01 -2.887677848339080811e-01 -1.104423627257347107e-01 -9.485653042793273926e-02 -3.917521238327026367e-02 -6.239543668925762177e-03 -8.824997395277023315e-02 1.482702791690826416e-02 -1.191726922988891602e-01 1.848548650741577148e-01 2.960412204265594482e-01 -3.723901510238647461e-01 1.466771662235260010e-01 -2.221089452505111694e-01 1.592453122138977051e-01 6.494352966547012329e-02 3.033705949783325195e-01 3.550159186124801636e-02 9.212582558393478394e-02 -1.528858393430709839e-02 1.044340133666992188e-01
-1.701044440269470215e-01 -9.981571929529309273e-04 2.515906393527984619e-01 -2.687015533447265625e-01 -3.201094269752502441e-02 2.248297035694122314e-01 -2.404569089412689209e-02 7.362203299999237061e-02 -1.741392761468887329e-01 3.011598885059356689e-01 -3.784990608692169189e-01 1.926114708185195923e-01 -6.216260418295860291e-02 -3.111220896244049072e-01 5.049502104520797729e-02 6.231477484107017517e-02 8.733288943767547607e-02 -1.967185735702514648e-01 3.778392449021339417e-02 -5.302125588059425354e-02 1.734904497861862183e-01 2.684890329837799072e-01 -8.588723838329315186e-02 1.145654246211051941e-01 -1.509343385696411133e-01 2.006411701440811157e-01 -2.932473318651318550e-03 2.137617170810699463e-01 -1.480926573276519775e-01 7.443114370107650757e-02 2.406846433877944946e-01 4.609358310699462891e-02
-1.807158738374710083e-01 -7.647565007209777832e-02 3.203223645687103271e-01 -2.329977303743362427e-01 5.796527117490768433e-02 1.141826361417770386e-01 -2.423386275768280029e-02 1.702339202165603638e-01 -7.051826268434524536e-02 3.275629878044128418e-01 -4.196810424327850342e-01 8.175163716077804565e-02 5.800760164856910706e-02 -3.307099044322967529e-01 -3.882364556193351746e-02 8.963405340909957886e-02 8.603800833225250244e-02 -1.536975502967834473e-01 -1.704050451517105103e-01 -6.788323819637298584e-02 9.534362703561782837e-02 1.542474478483200073e-01 -1.895956508815288544e-02 2.287116050720214844e-01 -2.968496680259704590e-01 1.361612975597381592e-01 -5.904395878314971924e-02 4.125300794839859009e-02 -9.999541938304901123e-02 2.498052120208740234e-01 -6.575334072113037109e-02 -4.977260529994964600e-02
2.500739991664886475e-01 9.038552641868591309e-02 3.507804274559020996e-01 -1.417400538921356201e-01 -2.433003336191177368e-01 -5.515102297067642212e-02 4.377268627285957336e-02 -3.322562668472528458e-03 2.174898535013198853e-01 1.137805804610252380e-01 -2.758861482143402100e-01 2.263552397489547729e-01 -3.473165333271026611e-01 -2.736697494983673096e-01 -7.182084023952484131e-03 -1.992570757865905762e-01 1.181565374135971069e-01 1.709643900394439697e-01 -7.096786051988601685e-02 4.649734497070312500e-02 4.614905267953872681e-02 1.068373396992683411e-01 -2.081830054521560669e-01 1.174929663538932800e-01 -1.590712368488311768e-02 2.177189886569976807e-01 -3.252241909503936768e-01 7.027216255664825439e-02 8.964870870113372803e-02 6.741740554571151733e-02 -3.639545664191246033e-02 7.595414668321609497e-02
2.460110373795032501e-02 -1.228391006588935852e-01 3.645504415035247803e-01 -1.232335809618234634e-02 2.640704512596130371e-01 -8.653842657804489136e-02 3.512890338897705078e-01 1.947709769010543823e-01 -2.952282316982746124e-02 1.309538483619689941e-01 -1.290655601769685745e-02 6.521625071763992310e-02 7.348262518644332886e-02 -3.058463931083679199e-01 -4.500350728631019592e-02 6.754301488399505615e-02 6.367655843496322632e-02 -2.129392325878143311e-01 4.951668158173561096e-02 -1.247949153184890747e-01 2.152731865644454956e-01 1.779502034187316895e-01 1.008191406726837158e-01 2.661694288253784180e-01 3.072956344112753868e-03 7.660733908414840698e-02 1.176107376813888550e-01 3.350136578083038330e-01 1.728561073541641235e-01 3.039838075637817383e-01 -4.421901330351829529e-02 -4.579506814479827881e-02
-9.481085091829299927e-02 -3.065148293972015381e-01 5.383502319455146790e-02 -4.477125406265258789e-02 1.762380897998809814e-01 1.934831589460372925e-01 -2.364162802696228027e-01 1.962551623582839966e-01 7.265916559845209122e-03 -2.747993357479572296e-02 -5.086337774991989136e-02 3.865385949611663818e-01 3.414342552423477173e-02 -3.337042927742004395e-01 -5.829218029975891113e-02 4.500322788953781128e-02 8.911889046430587769e-03 1.105151847004890442e-01 8.183076232671737671e-02 2.001524716615676880e-01 1.112776026129722595e-01 2.443835288286209106e-01 -1.414759755134582520e-01 1.286872476339340210e-01 -4.128859937191009521e-02 -3.133126720786094666e-02 -4.737527966499328613e-01 1.290378868579864502e-01 1.045852228999137878e-01 8.494262397289276123e-02 1.393412947654724121e-01 -9.704393893480300903e-02
-8.516763895750045776e-02 -1.105456724762916565e-01 2.193996757268905640e-01 -2.409337311983108521e-01 2.993250787258148193e-01 1.462877243757247925e-01 -6.256651133298873901e-02 3.018123097717761993e-02 4.842635244131088257e-02 8.970005065202713013e-02 -1.723002791404724121e-01 5.736331641674041748e-02 -3.588704764842987061e-02 -4.431205689907073975e-01 -3.578383624553680420e-01 7.645603269338607788e-02 1.197801604866981506e-01 4.621843621134757996e-02 2.095090299844741821e-01 -4.250854626297950745e-02 3.531410545110702515e-02 1.452524065971374512e-01 -7.493739575147628784e-02 2.496113032102584839e-01 -3.736407030373811722e-03 -1.075562238693237305e-01 1.184459254145622253e-01 1.263190656900405884e-01 1.392320245504379272e-01 3.978460729122161865e-01 1.084969192743301392e-01 1.244864892214536667e-02
6.982856988906860352e-02 1.293763369321823120e-01 2.009007483720779419e-01 -1.559292674064636230e-01 -8.339082822203636169e-03 1.545580178499221802e-01 2.131731435656547546e-02 1.491364687681198120e-01 3.887457549571990967e-01 1.682860851287841797e-01 -4.291252419352531433e-02 -8.400228619575500488e-02 -4.245112463831901550e-02 -4.402316212654113770e-01 1.524820625782012939e-01 -9.239733964204788208e-02 2.024715393781661987e-02 4.551303759217262268e-02 -4.560800269246101379e-02 1.541791260242462158e-01 1.178081408143043518e-01 -1.843519881367683411e-02 -2.780505418777465820e-01 8.828065544366836548e-02 -8.751817047595977783e-02 -5.242990702390670776e-02 -4.082098901271820068e-01 -1.502855587750673294e-02 9.506914764642715454e-02 -1.161433532834053040e-01 3.079697489738464355e-01 1.703593134880065918e-01
3.373599350452423096e-01 -7.215774804353713989e-02 3.573558628559112549e-01 2.751613780856132507e-02 7.781877368688583374e-02 1.478219926357269287e-01 -3.981611505150794983e-02 9.581495076417922974e-02 3.708660602569580078e-01 3.083708584308624268e-01 -8.900994807481765747e-02 3.508934378623962402e-02 -2.737539708614349365e-01 -2.129846662282943726e-01 7.022403925657272339e-02 1.695819199085235596e-01 -1.943934895098209381e-02 5.188555270433425903e-02 1.821811646223068237e-01 6.254459917545318604e-02 -5.549880489706993103e-02 -5.602970253676176071e-03 2.008547186851501465e-01 2.353091686964035034e-01 -4.026950150728225708e-02 1.323129683732986450e-01 -1.401071250438690186e-01 2.449484765529632568e-01 1.403137743473052979e-01 -9.872975200414657593e-02 -2.142541259527206421e-01 -7.051389664411544800e-02
-1.453374028205871582e-01 -1.699029207229614258e-01 2.182353287935256958e-01 3.266206942498683929e-03 -1.414768099784851074e-01 1.577209532260894775e-01 -2.960192598402500153e-02 3.364533558487892151e-02 2.682305499911308289e-02 8.432172238826751709e-03 -1.064520031213760376e-01 2.002085298299789429e-01 -2.890061438083648682e-01 -2.195608466863632202e-01 -2.401602268218994141e-01 -1.311373412609100342e-01 -1.928232461214065552e-01 -3.052255213260650635e-01 1.708140373229980469e-01 8.898084610700607300e-02 -6.014578789472579956e-02 -2.667120993137359619e-01 -1.822774708271026611e-01 4.373551905155181885e-01 -4.564240202307701111e-02 2.265826165676116943e-01 -6.389937549829483032e-02 -7.965881377458572388e-02 7.036520540714263916e-02 -7.306698709726333618e-02 2.287383973598480225e-01 5.918096750974655151e-02
-1.521989852190017700e-01 -4.892115294933319092e-02 3.833020105957984924e-02 -1.435198038816452026e-01 3.880515694618225098e-01 2.226524055004119873e-01 -6.149534881114959717e-02 1.422155462205410004e-02 6.127205118536949158e-02 -1.505057513713836670e-01 -1.373527199029922485e-01 4.023249745368957520e-01 -1.768229752779006958e-01 -1.497170031070709229e-01 4.855364188551902771e-02 -5.745464190840721130e-02 -3.049170412123203278e-02 2.279433757066726685e-01 5.764909833669662476e-02 2.739759087562561035e-01 5.928131937980651855e-02 2.651624195277690887e-02 -1.647204905748367310e-01 1.692601591348648071e-01 -1.697630435228347778e-01 -6.270787119865417480e-02 -3.344938755035400391e-01 2.780233919620513916e-01 -5.764380097389221191e-03 -2.670647576451301575e-02 -1.912285238504409790e-01 1.767280697822570801e-01
-2.448122948408126831e-01 -3.424990177154541016e-01 1.625559031963348389e-01 1.298615336418151855e-01 -2.851093746721744537e-02 2.684330046176910400e-01 -2.738144807517528534e-02 5.043403431773185730e-02 2.642903625965118408e-01 1.165051534771919250e-01 -5.280819535255432129e-02 -3.969237674027681351e-03 -2.122898586094379425e-02 -1.819387972354888916e-01 -1.533589512109756470e-01 -1.219969615340232849e-01 2.951683476567268372e-02 3.546685352921485901e-02 2.168698459863662720e-01 4.403404295444488525e-01 1.414199620485305786e-01 2.975949347019195557e-01 -7.751338183879852295e-02 1.412221342325210571e-01 7.298073172569274902e-02 1.343446671962738037e-01 -4.690405353903770447e-02 1.358954459428787231e-01 1.242054775357246399e-01 2.638776302337646484e-01 -1.569356024265289307e-01 -1.175719648599624634e-01
3.509116172790527344e-01 -1.879367679357528687e-01 7.985204458236694336e-02 -1.308600306510925293e-01 1.356945931911468506e-01 -1.747999340295791626e-01 -1.220798566937446594e-01 2.966174483299255371e-02 2.106877863407135010e-01 3.444351721554994583e-03 4.578123614192008972e-02 3.892789781093597412e-01 -7.571589201688766479e-02 -2.505167722702026367e-01 -2.259339094161987305e-01 -1.393140852451324463e-01 1.615452468395233154e-01 5.656812712550163269e-02 -1.607666909694671631e-01 9.534899145364761353e-02 1.366777867078781128e-01 -3.631582856178283691e-02 -4.585614427924156189e-02 3.548334538936614990e-01 -1.169370338320732117e-01 3.051062524318695068e-01 -8.691006898880004883e-02 2.117184400558471680e-01 1.166709512472152710e-01 -4.756879433989524841e-02 1.698019802570343018e-01 -1.463692169636487961e-02
3.535379364620894194e-04 -1.961732208728790283e-01 2.922174036502838135e-01 -1.949356347322463989e-01 3.325405064970254898e-03 4.095365852117538452e-02 1.416572928428649902e-01 -4.844405129551887512e-02 -8.381175249814987183e-02 -1.498064696788787842e-01 -5.913918837904930115e-02 -3.055956587195396423e-02 -2.394381761550903320e-01 -4.853138327598571777e-01 -1.902321279048919678e-01 2.101597785949707031e-01 1.328382045030593872e-01 -3.775636255741119385e-01 2.460748404264450073e-01 1.321627348661422729e-01 1.151455268263816833e-01 -1.308328658342361450e-01 -5.938645079731941223e-02 1.074206978082656860e-01 4.769117385149002075e-02 1.048912480473518372e-02 3.901649266481399536e-02 1.106701344251632690e-01 2.551533579826354980e-01 1.364068835973739624e-01 2.469901181757450104e-02 1.509088426828384399e-01
-2.660254836082458496e-01 -2.931028790771961212e-02 4.024124443531036377e-01 1.695127934217453003e-01 -4.890384152531623840e-02 3.954925760626792908e-02 1.284050494432449341e-01 -5.533168464899063110e-02 2.415471673011779785e-01 -1.293878853321075439e-01 -1.374157220125198364e-01 9.496323019266128540e-02 1.436695009469985962e-01 -1.871477365493774414e-01 4.480018839240074158e-02 1.771379858255386353e-01 -1.618412137031555176e-01 -1.267712265253067017e-01 -4.393655434250831604e-02 -5.642137490212917328e-03 -4.388277977705001831e-02 2.124195098876953125e-01 -1.256123483180999756e-01 3.382480144500732422e-01 -1.559524983167648315e-01 1.730931103229522705e-01 -1.780695021152496338e-01 3.741362690925598145e-01 1.704033277928829193e-02 1.555046159774065018e-02 -3.860918059945106506e-02 2.696345150470733643e-01
-1.447263360023498535e-01 -2.342475652694702148e-01 1.844289004802703857e-01 -1.015061885118484497e-02 -2.717896997928619385e-01 1.668405532836914062e-01 1.802107244729995728e-01 5.083632469177246094e-02 -8.902450650930404663e-02 4.046150669455528259e-02 -1.086904406547546387e-01 3.526231050491333008e-01 2.167700827121734619e-01 -2.965218126773834229e-01 -1.572534441947937012e-01 -1.859072246588766575e-03 -4.337855800986289978e-02 -2.835463499650359154e-03 1.302900761365890503e-01 -1.940239779651165009e-02 -4.607683420181274414e-02 2.040854692459106445e-01 -1.775043308734893799e-01 2.628968358039855957e-01 -1.570398062467575073e-01 4.904454690404236317e-04 -5.013554692268371582e-01 -2.537505142390727997e-02 4.264885559678077698e-02 -3.814292326569557190e-02 6.071760505437850952e-02 2.593015879392623901e-02
1.988500505685806274e-01 -1.850319653749465942e-01 6.300216168165206909e-02 -2.492835968732833862e-01 -4.036200046539306641e-02 2.106900364160537720e-01 9.009970724582672119e-02 -1.105228960514068604e-01 9.007809311151504517e-02 7.231819629669189453e-02 -8.947937190532684326e-02 5.553335323929786682e-02 -2.256702482700347900e-01 -2.353158742189407349e-01 7.621321827173233032e-02 2.649670541286468506e-01 -6.481552869081497192e-02 1.782183796167373657e-01 -7.071125507354736328e-02 3.129078447818756104e-01 -8.905936777591705322e-02 -1.953859031200408936e-01 -7.125781476497650146e-02 7.716715335845947266e-02 -1.767437011003494263e-01 3.896962404251098633e-01 -1.114271059632301331e-01 2.926006317138671875e-01 -5.241681635379791260e-02 2.334896475076675415e-01 -2.293336689472198486e-01 -9.610505076125264168e-04
-5.367975309491157532e-02 -1.297919005155563354e-01 2.495787441730499268e-01 -5.569919943809509277e-02 3.891652226448059082e-01 9.916489571332931519e-02 2.469104230403900146e-01 -9.279499202966690063e-02 2.395237088203430176e-01 3.428849950432777405e-02 -7.771534379571676254e-03 1.867475509643554688e-01 6.677801162004470825e-02 -1.985589601099491119e-02 -1.502528488636016846e-01 1.854070425033569336e-01 8.271460235118865967e-02 3.448428586125373840e-02 -5.065122246742248535e-02 7.037075608968734741e-02 2.172234654426574707e-02 -1.274780333042144775e-01 -1.500310152769088745e-01 -2.981017343699932098e-02 -3.365546464920043945e-01 8.751140534877777100e-02 -3.646159172058105469e-01 -3.874295949935913086e-02 2.628048062324523926e-01 3.608278632164001465e-01 -1.125752776861190796e-01 7.586663961410522461e-02
-2.036072760820388794e-01 -9.763256460428237915e-02 2.875336706638336182e-01 -2.315769493579864502e-01 1.467850059270858765e-01 2.043015807867050171e-01 7.054606825113296509e-02 2.261205464601516724e-01 -1.212639212608337402e-01 1.634064316749572754e-01 -2.012466639280319214e-01 2.453398555517196655e-01 -5.444134771823883057e-02 -3.126243054866790771e-01 -3.046289086341857910e-02 1.789281368255615234e-01 1.903724484145641327e-02 1.237897295504808426e-02 -1.175062879920005798e-01 -2.628388255834579468e-02 1.874512732028961182e-01 3.700508549809455872e-02 -1.431341320276260376e-01 3.230619430541992188e-02 -2.401678264141082764e-01 2.184912413358688354e-01 -1.304206252098083496e-02 3.796392679214477539e-01 -2.687407433986663818e-01 1.336883008480072021e-01 -6.250363588333129883e-02 -2.842589467763900757e-02
-2.675484418869018555e-01 -1.422645598649978638e-01 8.253008872270584106e-02 -1.694971323013305664e-02 3.275519609451293945e-01 -1.893909275531768799e-01 -1.917991414666175842e-02 1.031479313969612122e-01 -2.556415088474750519e-02 2.797104418277740479e-01 9.888797998428344727e-02 2.451911717653274536e-01 -1.557332426309585571e-01 -2.198783606290817261e-01 -1.504859775304794312e-01 9.907370060682296753e-02 7.145641744136810303e-02 7.264143321663141251e-03 -5.650176201015710831e-03 5.966634675860404968e-02 7.362721115350723267e-02 -2.025024779140949249e-02 -1.225035488605499268e-01 2.735662162303924561e-01 -3.740870058536529541e-01 3.304721117019653320e-01 4.175987467169761658e-02 1.517518460750579834e-01 3.339028656482696533e-01 4.436962306499481201e-02 3.499175608158111572e-02 5.165786948055028915e-03
9.814764559268951416e-02 -1.402301043272018433e-01 1.848393827676773071e-01 -3.919717669486999512e-01 -8.986666053533554077e-02 3.215068578720092773e-01 -5.622433871030807495e-02 7.250341027975082397e-02 2.429814189672470093e-01 2.642368972301483154e-01 -6.823722273111343384e-02 4.431154131889343262e-01 1.128836721181869507e-01 -1.799888759851455688e-01 9.270351380109786987e-02 3.471701964735984802e-02 9.746076911687850952e-02 -5.227434635162353516e-02 -4.437025636434555054e-02 1.013939231634140015e-01 2.635688185691833496e-01 2.009454369544982910e-01 -5.770562589168548584e-02 7.754249125719070435e-02 6.909717619419097900e-02 1.672940552234649658e-01 1.467926353216171265e-01 1.025060713291168213e-01 2.356047332286834717e-01 -5.874623730778694153e-02 -8.312050998210906982e-02 6.220817938446998596e-02
-1.637709438800811768e-01 -6.843211501836776733e-02 3.301605880260467529e-01 -1.805486977100372314e-01 1.414092034101486206e-01 2.308500707149505615e-01 -2.041722834110260010e-01 -5.637008231133222580e-03 1.405546963214874268e-01 1.566955894231796265e-01 -8.808910101652145386e-02 4.357242286205291748e-01 1.696016788482666016e-01 -2.809341847896575928e-01 -4.576837643980979919e-02 -2.112639136612415314e-02 -1.121789291501045227e-01 1.423230022192001343e-01 1.220966577529907227e-01 -9.880271553993225098e-02 1.107965931296348572e-01 8.830752223730087280e-02 -5.452467873692512512e-02 4.815737903118133545e-02 -5.086086690425872803e-02 2.562581002712249756e-01 4.632793366909027100e-02 1.014711186289787292e-01 3.099969029426574707e-01 1.075916085392236710e-02 -3.081374764442443848e-01 7.067905366420745850e-02
-2.394956648349761963e-01 -1.154320687055587769e-01 2.331072986125946045e-01 2.165998332202434540e-02 1.899760030210018158e-02 1.209443137049674988e-01 5.507979169487953186e-02 -1.442731767892837524e-01 1.335569564253091812e-02 -2.032629400491714478e-02 -2.206243872642517090e-01 3.552547097206115723e-01 1.835941225290298462e-01 -2.661274671554565430e-01 -1.042633578181266785e-01 4.144399426877498627e-03 3.353513777256011963e-02 5.662617459893226624e-02 3.719493746757507324e-02 2.687445878982543945e-01 1.570151597261428833e-01 1.447256952524185181e-01 2.344697564840316772e-01 3.164105117321014404e-01 -5.626776441931724548e-02 -6.133698299527168274e-02 -4.401655495166778564e-01 1.986148953437805176e-02 1.383573710918426514e-01 1.966207325458526611e-01 -5.048352479934692383e-02 -6.878994405269622803e-02
2.513392269611358643e-01 -2.119174152612686157e-01 2.697349190711975098e-01 -7.991532981395721436e-02 -3.192071914672851562e-01 1.872377246618270874e-01 -5.778095126152038574e-02 2.330896705389022827e-01 7.504348456859588623e-02 6.897856295108795166e-02 6.238213554024696350e-02 6.815216690301895142e-02 -4.786494001746177673e-02 -1.381658464670181274e-01 8.924207836389541626e-02 7.501223683357238770e-02 6.967259943485260010e-02 -4.191724583506584167e-02 1.751765161752700806e-01 3.174527883529663086e-01 2.377910315990447998e-01 3.895284235477447510e-02 3.696923702955245972e-02 -4.826408252120018005e-02 1.544076651334762573e-01 1.369528025388717651e-01 -2.144543528556823730e-01 9.729348868131637573e-02 2.656560540199279785e-01 3.726904690265655518e-01 1.741393506526947021e-01 -1.630185395479202271e-01
-8.553083240985870361e-02 -2.217875272035598755e-01 1.012535020709037781e-01 -2.337058782577514648e-01 3.688662946224212646e-01 1.509384959936141968e-01 -2.629376575350761414e-02 -4.309088736772537231e-02 1.633453667163848877e-01 3.962526023387908936e-01 -1.750865876674652100e-01 1.541482657194137573e-01 -1.240900307893753052e-01 -3.308239579200744629e-01 -2.411899268627166748e-01 -7.973118871450424194e-02 1.964160799980163574e-01 -1.041940078139305115e-01 9.078117460012435913e-02 1.364326477050781250e-01 2.461316436529159546e-01 -1.601581573486328125e-01 2.356497198343276978e-02 8.357495814561843872e-02 4.209537431597709656e-02 1.076459437608718872e-01 2.284223586320877075e-02 1.029267758131027222e-01 -1.048147771507501602e-02 2.876592278480529785e-01 -1.072476059198379517e-01 -2.909300290048122406e-02
-3.049679100513458252e-01 -1.876852810382843018e-01 2.669902145862579346e-01 -3.463036715984344482e-01 6.920454651117324829e-02 2.483501881361007690e-01 1.114039570093154907e-01 9.929620474576950073e-02 -1.496611386537551880e-01 1.217326149344444275e-01 -2.113539874553680420e-01 2.900510430335998535e-01 -1.362873464822769165e-01 -2.097217142581939697e-01 -1.279893331229686737e-03 1.726091355085372925e-01 -6.541447341442108154e-02 -1.112091988325119019e-01 -8.320342004299163818e-02 -5.385386198759078979e-02 2.801685631275177002e-01 2.108960002660751343e-01 -1.079759746789932251e-01 2.268618494272232056e-01 -1.305615454912185669e-01 2.144291996955871582e-01 -6.196902599185705185e-03 -2.589698322117328644e-02 -1.449229661375284195e-02 2.314548641443252563e-01 5.164739117026329041e-02 2.646445855498313904e-02
5.459138378500938416e-02 1.117645762860774994e-02 2.381551414728164673e-01 1.924470625817775726e-02 -1.671531349420547485e-01 1.544402679428458214e-03 -7.887753844261169434e-02 1.450170427560806274e-01 2.230433523654937744e-01 1.001337692141532898e-01 -2.271527498960494995e-01 1.909329593181610107e-01 -8.354866504669189453e-02 -4.436437785625457764e-01 1.798300594091415405e-01 -1.275648325681686401e-01 3.568582981824874878e-02 6.857979297637939453e-02 2.272706478834152222e-02 1.678064465522766113e-01 2.898074686527252197e-02 4.820190742611885071e-02 -7.010076195001602173e-02 1.530019491910934448e-01 -1.224248632788658142e-01 2.612729072570800781e-01 -4.657445847988128662e-01 8.819512277841567993e-02 1.216814517974853516e-01 -2.051431834697723389e-01 2.218146920204162598e-01 6.475297361612319946e-02
-8.657157421112060547e-02 -2.066759765148162842e-01 1.566573977470397949e-01 -1.619332581758499146e-01 1.541034430265426636e-01 -9.604199789464473724e-03 9.464560449123382568e-02 2.371485531330108643e-01 2.461163848638534546e-01 1.469987481832504272e-01 -2.510489523410797119e-01 1.112666130065917969e-01 9.200817346572875977e-02 -6.292431056499481201e-02 -2.522614002227783203e-01 1.164702326059341431e-02 -2.186040729284286499e-01 -1.267310678958892822e-01 6.208913400769233704e-02 2.735324501991271973e-01 2.603261172771453857e-01 5.717505514621734619e-02 -3.422324657440185547e-01 -5.587456002831459045e-02 -8.169677108526229858e-02 1.199756562709808350e-01 5.467555299401283264e-02 2.368946820497512817e-01 3.952134028077125549e-02 3.056201040744781494e-01 -2.117023915052413940e-01 1.497903615236282349e-01
-2.858758270740509033e-01 -1.227453276515007019e-01 1.261708885431289673e-01 1.518228650093078613e-01 -2.185727655887603760e-02 9.099666774272918701e-02 3.286207616329193115e-01 7.330265641212463379e-02 2.526045143604278564e-01 2.581441104412078857e-01 -1.982853114604949951e-01 7.270431518554687500e-02 -2.147148400545120239e-01 -8.937127888202667236e-02 -1.850969940423965454e-01 9.671995788812637329e-02 3.122561275959014893e-01 -9.245795011520385742e-02 2.197663933038711548e-01 1.476868242025375366e-01 1.176043972373008728e-01 5.160805583000183105e-02 9.822203218936920166e-02 2.336838990449905396e-01 -2.960692346096038818e-02 9.670803695917129517e-02 -4.033698737621307373e-01 3.374065086245536804e-02 8.569127321243286133e-02 2.123305387794971466e-02 1.782660745084285736e-02 -1.739634722471237183e-01
-2.007426880300045013e-02 -3.262560367584228516e-01 1.452097147703170776e-01 -8.219380676746368408e-02 -2.417722940444946289e-01 1.064573004841804504e-01 -1.454238686710596085e-02 2.774243801832199097e-02 5.173830315470695496e-02 -1.118237450718879700e-01 -7.258863747119903564e-02 2.804960608482360840e-01 -1.578126698732376099e-01 -3.564198017120361328e-01 1.556737869977951050e-01 1.006602942943572998e-01 4.116430878639221191e-02 1.687511056661605835e-01 2.007594257593154907e-01 3.078671693801879883e-01 8.977814763784408569e-02 1.255070269107818604e-01 -1.547904759645462036e-01 1.501961499452590942e-01 -6.988580524921417236e-02 -4.731671139597892761e-02 -4.161267280578613281e-01 9.807572513818740845e-02 -3.048330359160900116e-02 2.362695038318634033e-01 1.638566404581069946e-01 3.919433336704969406e-03
3.128468096256256104e-01 2.300352305173873901e-01 2.674701213836669922e-01 1.087177991867065430e-01 1.729766577482223511e-01 1.580545306205749512e-01 6.080913543701171875e-02 4.430461525917053223e-01 9.560423344373703003e-02 -2.027566358447074890e-02 -1.750108599662780762e-01 1.144445315003395081e-02 -1.526148021221160889e-01 -2.663208842277526855e-01 4.225515574216842651e-02 1.822934448719024658e-01 -5.557705461978912354e-02 4.000402241945266724e-02 5.398449953645467758e-03 1.249920800328254700e-01 1.273640543222427368e-01 -9.872063994407653809e-02 4.972211644053459167e-02 3.178608417510986328e-01 -9.235412627458572388e-02 2.312132418155670166e-01 -2.221976406872272491e-02 -1.388422911986708641e-03 2.849472463130950928e-01 -5.606139544397592545e-03 1.424964666366577148e-01 1.660813540220260620e-01
2.296703122556209564e-02 -2.478828579187393188e-01 3.715032935142517090e-01 -7.401791960000991821e-02 1.279897391796112061e-01 2.029855698347091675e-01 -8.899013511836528778e-03 1.305764615535736084e-01 3.468253314495086670e-01 2.029189616441726685e-01 1.143294945359230042e-01 3.186287581920623779e-01 1.787971109151840210e-01 -2.379525750875473022e-01 -1.236021742224693298e-01 -5.368794873356819153e-02 2.022436410188674927e-01 -1.457420438528060913e-01 -1.985950628295540810e-03 -4.410277307033538818e-02 1.942171901464462280e-01 -2.041249573230743408e-01 8.292973786592483521e-02 1.506029218435287476e-01 -2.855381965637207031e-01 1.012110859155654907e-01 9.374877065420150757e-02 4.927407950162887573e-02 2.161795496940612793e-01 -4.812680184841156006e-02 -9.522584825754165649e-02 -5.349500477313995361e-02
-1.595977842807769775e-01 -2.610121667385101318e-01 3.148153126239776611e-01 -1.902906000614166260e-01 -1.084303408861160278e-01 2.363721132278442383e-01 -2.215689420700073242e-02 -3.184780105948448181e-02 -4.085206612944602966e-02 -5.507221072912216187e-02 -1.485538780689239502e-01 3.413120508193969727e-01 2.157034873962402344e-01 -1.490994393825531006e-01 -1.282817684113979340e-02 -5.344741418957710266e-02 9.539655596017837524e-02 4.721852391958236694e-02 2.315219640731811523e-01 7.163619250059127808e-02 3.142493963241577148e-02 1.347463876008987427e-01 5.157921463251113892e-03 2.342685312032699585e-01 -2.458802759647369385e-01 -8.320786058902740479e-02 -4.124575853347778320e-01 3.448015823960304260e-02 2.525842189788818359e-01 1.816450357437133789e-01 8.542860299348831177e-02 2.182565163820981979e-03
1.680488735437393188e-01 -2.692274749279022217e-01 1.636750847101211548e-01 -2.573296427726745605e-03 -2.924461103975772858e-02 1.716326028108596802e-01 7.098335027694702148e-02 -6.266994774341583252e-02 2.621410787105560303e-01 2.500915229320526123e-01 -4.443487152457237244e-02 2.740860283374786377e-01 1.245715692639350891e-01 -1.626614183187484741e-01 5.546930804848670959e-02 -2.665964886546134949e-02 2.353772819042205811e-01 -3.510469496250152588e-01 -6.964388489723205566e-02 -2.664125338196754456e-02 1.940419226884841919e-01 -2.460374534130096436e-01 1.233992204070091248e-01 1.485060602426528931e-01 -2.991704344749450684e-01 1.321039944887161255e-01 3.405539318919181824e-02 9.659581631422042847e-02 3.130735456943511963e-01 1.757375895977020264e-01 -6.588748097419738770e-02 9.341203421354293823e-02
2.167997509241104126e-01 8.219812810420989990e-02 -1.713171415030956268e-02 -1.904830634593963623e-01 -1.733624190092086792e-02 5.263645201921463013e-02 -2.580714412033557892e-02 6.615424156188964844e-02 1.228858530521392822e-01 1.577389612793922424e-02 -2.955513298511505127e-01 2.405369430780410767e-01 -1.976053118705749512e-01 -2.966021299362182617e-01 2.628955058753490448e-02 -1.112861931324005127e-01 2.391216307878494263e-01 -6.966789066791534424e-02 1.671228259801864624e-01 5.550383403897285461e-02 -6.025056913495063782e-02 -1.368930488824844360e-01 1.203682832419872284e-02 7.589749991893768311e-02 -1.070048436522483826e-01 4.182629287242889404e-02 -4.218561947345733643e-01 3.349203765392303467e-01 3.770335316658020020e-01 -1.224671453237533569e-01 1.378997564315795898e-01 8.633448742330074310e-03
-1.844389587640762329e-01 -1.462783664464950562e-01 1.558311432600021362e-01 -1.748146265745162964e-01 -7.987911254167556763e-02 1.506956964731216431e-01 -3.244612365961074829e-02 7.516353577375411987e-02 -1.004306301474571228e-01 -1.658567935228347778e-01 -2.636352479457855225e-01 3.644087910652160645e-01 9.981154650449752808e-02 -3.540934920310974121e-01 -1.468072980642318726e-01 5.291395261883735657e-02 1.020957380533218384e-01 -1.629738211631774902e-01 2.868998944759368896e-01 3.627752012107521296e-04 -6.354678422212600708e-02 8.471680432558059692e-02 -1.119681894779205322e-01 1.791701614856719971e-01 -8.350090682506561279e-02 -1.519396752119064331e-01 -4.066228270530700684e-01 2.060154676437377930e-01 1.650038659572601318e-01 9.795242547988891602e-02 5.839714035391807556e-02 3.371925279498100281e-02
3.632233440876007080e-01 -7.407451979815959930e-03 -2.124658599495887756e-02 1.309701949357986450e-01 1.080106645822525024e-01 1.274301111698150635e-01 2.542397677898406982e-01 2.004264593124389648e-01 6.885479390621185303e-02 -2.255065366625785828e-02 -3.008586764335632324e-01 4.224637523293495178e-02 -9.287682175636291504e-02 -4.796525835990905762e-01 1.161303669214248657e-01 -2.533284015953540802e-02 -1.350259929895401001e-01 5.279619712382555008e-03 -8.239603042602539062e-02 3.415502905845642090e-01 2.144215255975723267e-01 8.490204066038131714e-02 -3.368777222931385040e-03 2.585002183914184570e-01 -5.173474922776222229e-02 1.689892262220382690e-01 3.164874017238616943e-02 9.066168218851089478e-02 2.263417690992355347e-01 -2.595209144055843353e-02 4.711988940834999084e-02 -1.049827486276626587e-01
1.549050584435462952e-02 -6.501685827970504761e-02 2.451609969139099121e-01 -1.948988251388072968e-02 4.673315584659576416e-02 2.273065596818923950e-01 9.742890298366546631e-02 6.931028515100479126e-02 1.096465438604354858e-01 1.752227842807769775e-01 -9.190662950277328491e-02 1.228415518999099731e-01 -3.699513971805572510e-01 -1.554511636495590210e-01 8.765365928411483765e-02 1.246020756661891937e-02 8.540550619363784790e-02 -1.270517706871032715e-01 -5.388101562857627869e-02 -3.413747549057006836e-01 1.400999873876571655e-01 -1.176473051309585571e-01 -3.774387538433074951e-01 1.764369606971740723e-01 -3.096611984074115753e-02 3.801162540912628174e-01 1.958542875945568085e-02 1.656150370836257935e-01 2.309052795171737671e-01 1.428074985742568970e-01 1.181877106428146362e-01 1.445581465959548950e-01
1.071656569838523865e-01 -1.792419403791427612e-01 3.432633727788925171e-02 -1.966125220060348511e-01 -1.592277437448501587e-01 2.199430614709854126e-01 -1.217714473605155945e-01 -5.300178006291389465e-02 5.461251735687255859e-02 1.224578917026519775e-01 -1.866544932126998901e-01 4.822846949100494385e-01 -2.029671818017959595e-01 -2.462119907140731812e-01 2.090828716754913330e-01 8.914144337177276611e-02 1.356264203786849976e-01 -1.244880035519599915e-01 9.632001072168350220e-02 1.172240450978279114e-01 6.837451457977294922e-02 2.731528319418430328e-02 -2.503286600112915039e-01 4.601363465189933777e-02 -6.189814582467079163e-02 -2.685854136943817139e-01 -2.947783470153808594e-01 1.218676269054412842e-01 1.338636577129364014e-01 -4.364892840385437012e-03 2.363995462656021118e-01 8.740668743848800659e-02
1.850507706403732300e-01 -5.238149315118789673e-02 3.692427575588226318e-01 -2.501498758792877197e-01 9.115515276789665222e-03 2.862087190151214600e-01 7.789126783609390259e-02 1.345584839582443237e-01 3.170332014560699463e-01 2.057985514402389526e-01 -5.763080716133117676e-02 1.840365827083587646e-01 -2.917968928813934326e-01 -1.196716949343681335e-01 4.362349584698677063e-02 2.043014466762542725e-01 -3.219489008188247681e-02 -3.295873105525970459e-02 1.722573339939117432e-01 1.181692630052566528e-02 -8.477761410176753998e-03 -5.436963587999343872e-02 2.746513485908508301e-01 2.318140566349029541e-01 4.906750097870826721e-02 -1.984372735023498535e-02 -2.291709035634994507e-01 2.626173496246337891e-01 -3.427515178918838501e-02 -1.374115347862243652e-01 -1.598151177167892456e-01 2.725157327950000763e-02
3.003996796905994415e-03 -6.284549087285995483e-02 2.434754520654678345e-01 8.436497300863265991e-03 1.815989464521408081e-01 2.396549284458160400e-01 1.154759153723716736e-02 2.674504816532135010e-01 5.259137600660324097e-02 1.960721015930175781e-01 1.808670163154602051e-02 -6.237718090415000916e-02 1.387026160955429077e-01 -8.937247842550277710e-02 1.342191249132156372e-01 -3.233721107244491577e-02 1.088586002588272095e-01 1.499946564435958862e-01 4.556426033377647400e-02 -2.067330777645111084e-01 2.055414021015167236e-01 2.588678598403930664e-01 -1.441718488931655884e-01 1.408156305551528931e-01 -1.103877741843461990e-02 2.571228742599487305e-01 -3.753166794776916504e-01 2.368891388177871704e-01 1.674543023109436035e-01 1.296852976083755493e-01 -3.810843825340270996e-01 2.375786378979682922e-02
-1.181819513440132141e-01 -1.879045367240905762e-01 2.283230274915695190e-01 -7.546444982290267944e-02 1.921298503875732422e-01 5.621103197336196899e-02 1.717477850615978241e-02 -4.616785421967506409e-02 -9.978986531496047974e-02 2.048066705465316772e-01 -2.200188040733337402e-01 1.288104802370071411e-01 -9.750572592020034790e-02 -4.759249687194824219e-01 -2.165743708610534668e-01 -1.836902275681495667e-02 3.048656135797500610e-02 -1.118757128715515137e-01 -9.655676782131195068e-03 2.478538546711206436e-03 1.135974898934364319e-01 1.210822686553001404e-01 6.776116788387298584e-03 2.906037271022796631e-01 2.647959813475608826e-02 5.172563344240188599e-02 4.170695692300796509e-02 1.551153510808944702e-01 1.045840606093406677e-01 4.698675274848937988e-01 1.458072066307067871e-01 -2.061167359352111816e-01
1.198552548885345459e-01 -7.839874178171157837e-02 2.751874327659606934e-01 1.138853561133146286e-02 2.880918979644775391e-01 2.192227691411972046e-01 -3.268495947122573853e-02 -6.567545980215072632e-02 7.895423471927642822e-02 2.155039273202419281e-02 9.021720290184020996e-02 3.601869046688079834e-01 -1.058704182505607605e-01 4.697278887033462524e-02 -1.114728525280952454e-01 4.250014200806617737e-02 2.080795168876647949e-01 -2.419165149331092834e-02 4.174527525901794434e-02 4.864695295691490173e-02 -1.903246194124221802e-01 -2.826643735170364380e-02 -3.040204346179962158e-01 2.909527122974395752e-01 -1.907589733600616455e-01 3.951312508434057236e-03 -4.387979805469512939e-01 1.534699946641921997e-01 9.309013932943344116e-02 -1.339467167854309082e-01 -1.265233904123306274e-01 1.943227946758270264e-01
-9.147943556308746338e-02 -1.064546555280685425e-01 6.941256672143936157e-02 6.426846981048583984e-02 -2.962392568588256836e-02 2.466154992580413818e-01 -1.512099504470825195e-01 1.964050829410552979e-01 3.456468693912029266e-03 2.816325426101684570e-02 -2.805298268795013428e-01 4.760337173938751221e-01 1.716396957635879517e-01 -3.546953797340393066e-01 -8.561030030250549316e-02 1.204700544476509094e-01 5.206250771880149841e-02 1.375398933887481689e-01 9.113073348999023438e-02 1.072459518909454346e-01 1.442859768867492676e-01 5.603063106536865234e-02 -2.077155411243438721e-01 1.052382737398147583e-01 1.305310614407062531e-02 -1.150055155158042908e-01 -4.103112220764160156e-01 1.760769337415695190e-01 4.400499537587165833e-02 1.555436998605728149e-01 6.881857663393020630e-02 4.193526506423950195e-02
1.924460828304290771e-01 7.684048265218734741e-02 3.746744990348815918e-01 2.786836959421634674e-02 9.096757322549819946e-02 1.091875135898590088e-01 4.833089560270309448e-02 2.508094608783721924e-01 2.124146521091461182e-01 5.883915722370147705e-02 -2.494852803647518158e-02 2.902571111917495728e-02 -1.282567381858825684e-01 -2.893870472908020020e-01 5.233467742800712585e-02 -2.401688098907470703e-01 -8.371830731630325317e-02 1.162455752491950989e-01 2.011781036853790283e-01 1.382395774126052856e-01 -3.005576133728027344e-02 1.050818338990211487e-02 -2.664189971983432770e-02 2.461226843297481537e-02 -8.910375833511352539e-02 9.092212468385696411e-02 -1.493438631296157837e-01 4.039381146430969238e-01 1.015503481030464172e-01 7.011344283819198608e-02 3.811249732971191406e-01 2.742411792278289795e-01
-8.339012414216995239e-02 -2.557622194290161133e-01 1.823561787605285645e-01 -1.439898908138275146e-01 2.364969551563262939e-01 -3.612355887889862061e-02 -3.612384945154190063e-02 1.737142950296401978e-01 7.950787991285324097e-02 2.917937040328979492e-01 7.817637920379638672e-02 3.378537893295288086e-01 3.566154837608337402e-02 -2.176516503095626831e-01 -1.599345952272415161e-01 -9.303180873394012451e-02 2.673097513616085052e-02 -3.714079782366752625e-02 -3.650509053841233253e-03 1.228380054235458374e-01 2.463783919811248779e-01 3.371275588870048523e-02 -1.850407719612121582e-01 9.216517210006713867e-02 -3.121413988992571831e-03 1.584617793560028076e-01 -4.872847814112901688e-03 2.326500415802001953e-01 2.872263789176940918e-01 3.359183967113494873e-01 -1.304901298135519028e-02 -3.062316775321960449e-01
5.972842872142791748e-02 -2.159610390663146973e-01 2.472756356000900269e-01 7.193641364574432373e-02 -1.416576057672500610e-01 1.332077682018280029e-01 -1.533697545528411865e-01 9.036666899919509888e-02 6.476765871047973633e-02 3.616701662540435791e-01 1.830273540690541267e-03 1.887847036123275757e-01 -1.803951710462570190e-01 -3.426504135131835938e-01 -6.152744218707084656e-02 -1.418412327766418457e-01 -2.682699561119079590e-01 -6.026642024517059326e-02 1.395669877529144287e-01 2.962807416915893555e-01 -6.863530725240707397e-02 -1.176335290074348450e-01 -1.484082043170928955e-01 1.940243840217590332e-01 4.355434328317642212e-02 7.975684478878974915e-03 -6.771084666252136230e-02 1.056186929345130920e-01 2.271264046430587769e-01 -1.773981600999832153e-01 2.560912072658538818e-01 2.050693333148956299e-01
8.662657812237739563e-03 -1.248087882995605469e-01 2.565797865390777588e-01 -1.367928832769393921e-01 -2.475975602865219116e-01 2.107289060950279236e-02 1.524332314729690552e-01 -6.595619022846221924e-02 1.844854354858398438e-01 2.490380853414535522e-01 -8.562938868999481201e-02 3.103616535663604736e-01 1.143295988440513611e-01 -1.797994971275329590e-01 2.645378112792968750e-01 -1.137919053435325623e-01 -1.696802526712417603e-01 -3.282555341720581055e-01 -2.412506043910980225e-01 2.767530083656311035e-01 1.264146715402603149e-01 7.734212279319763184e-02 -1.286228150129318237e-01 1.734927892684936523e-01 -9.749697148799896240e-02 1.508281081914901733e-01 1.191312000155448914e-01 7.475343346595764160e-02 2.235081791877746582e-01 5.745929479598999023e-02 -1.926178634166717529e-01 9.526176378130912781e-03
1.622314453125000000e-01 -1.035362631082534790e-01 1.476191431283950806e-01 -1.749316155910491943e-01 8.517905324697494507e-02 -8.043286204338073730e-02 -7.065345346927642822e-02 4.675240814685821533e-02 3.967880308628082275e-01 -5.271910130977630615e-02 -2.208537012338638306e-01 2.237867414951324463e-01 -1.351946145296096802e-01 -4.193502664566040039e-01 -4.009627550840377808e-02 1.074835583567619324e-01 2.847382128238677979e-01 1.686810143291950226e-02 2.560106515884399414e-01 1.839947849512100220e-01 1.110899448394775391e-02 -8.414673060178756714e-02 -2.852408401668071747e-02 -9.666023403406143188e-02 -6.999228894710540771e-02 1.264213398098945618e-02 -3.974434435367584229e-01 8.545559644699096680e-02 8.239374309778213501e-02 -7.867952436208724976e-02 -3.698965162038803101e-02 2.012700438499450684e-01
1.434213817119598389e-01 -2.185043506324291229e-02 2.984651923179626465e-01 1.614387184381484985e-01 3.304380476474761963e-01 2.941900677978992462e-02 -2.163033559918403625e-02 1.633878499269485474e-01 2.992685139179229736e-01 4.087758362293243408e-01 -8.386772871017456055e-02 1.438945233821868896e-01 1.261236369609832764e-01 -8.402931690216064453e-02 -8.499172329902648926e-02 -8.138327300548553467e-02 -1.184198185801506042e-01 -3.553411737084388733e-02 8.712699264287948608e-02 -9.577608853578567505e-02 1.141284182667732239e-01 4.235954489558935165e-03 1.522982865571975708e-01 1.154982596635818481e-01 -1.545584946870803833e-01 3.696483075618743896e-01 -1.913468688726425171e-01 2.733192145824432373e-01 1.109931524842977524e-02 -1.754725873470306396e-01 -1.446617841720581055e-01 7.945129647850990295e-03
1.965086609125137329e-01 -1.487881690263748169e-01 2.259897887706756592e-01 -7.091282308101654053e-02 -1.060875970870256424e-02 3.170660734176635742e-01 1.244577020406723022e-01 1.568585783243179321e-01 2.558859437704086304e-02 2.455351203680038452e-01 -1.244211718440055847e-01 3.065441846847534180e-01 5.815431009978055954e-03 -3.270488083362579346e-01 -7.292858511209487915e-02 9.865727275609970093e-03 1.317128092050552368e-01 -2.018216997385025024e-01 -1.046903431415557861e-01 1.059785410761833191e-01 -1.415354758501052856e-01 2.616623044013977051e-01 -1.901961304247379303e-02 2.094567567110061646e-01 -9.133785218000411987e-02 2.903417944908142090e-01 2.088910192251205444e-01 7.208162546157836914e-02 1.126696988940238953e-01 1.127624139189720154e-01 -5.342055857181549072e-02 -2.772449851036071777e-01
-2.417091280221939087e-01 -8.338184654712677002e-02 2.432355880737304688e-01 -1.733864694833755493e-01 4.547391552478075027e-03 1.496512889862060547e-01 -1.460637003183364868e-01 3.521268963813781738e-01 9.919726848602294922e-02 1.403049472719430923e-02 -1.970792710781097412e-01 1.452195048332214355e-01 -3.069646470248699188e-02 -2.759711146354675293e-01 -1.085147261619567871e-01 -1.192694827914237976e-01 -7.298475503921508789e-02 -2.447300851345062256e-01 -3.822105703875422478e-03 1.639686152338981628e-02 2.371910810470581055e-01 3.021783232688903809e-01 -1.020721495151519775e-01 2.532659769058227539e-01 -2.657904028892517090e-01 2.265913337469100952e-01 -6.466678529977798462e-02 1.479725241661071777e-01 -1.394074857234954834e-01 1.794134825468063354e-01 -1.117995604872703552e-01 -6.898777186870574951e-02
-1.826461553573608398e-01 -4.103016480803489685e-02 3.786461055278778076e-01 -5.786350369453430176e-02 1.227109041064977646e-02 1.259075850248336792e-01 -1.045969896949827671e-03 1.301203370094299316e-01 2.734776437282562256e-01 1.868691146373748779e-01 -1.699552237987518311e-01 3.754634261131286621e-01 1.516579538583755493e-01 -3.298920989036560059e-01 -1.924302801489830017e-02 -7.337722927331924438e-02 -1.071947664022445679e-01 1.133782938122749329e-01 1.931684836745262146e-02 -1.256100237369537354e-01 2.093158960342407227e-01 -9.816950187087059021e-03 -6.827879697084426880e-02 6.387042999267578125e-02 -8.873444050550460815e-03 3.101449608802795410e-01 5.424845963716506958e-02 1.725923120975494385e-01 3.201874792575836182e-01 -7.395213097333908081e-02 -1.187230795621871948e-01 1.546548157930374146e-01
6.737980991601943970e-02 8.003748208284378052e-02 2.448891401290893555e-01 2.187706343829631805e-02 8.719535171985626221e-02 1.525387763977050781e-01 2.380762249231338501e-01 1.140117570757865906e-01 1.596057116985321045e-01 2.227638810873031616e-01 -1.988669931888580322e-01 -6.500943750143051147e-02 -2.579219080507755280e-02 -5.730224251747131348e-01 2.043838500976562500e-01 -3.248948231339454651e-02 3.410929068922996521e-02 6.160863861441612244e-02 1.140955239534378052e-01 2.657052576541900635e-01 7.980172336101531982e-02 -3.320049121975898743e-02 2.436334826052188873e-02 1.586114317178726196e-01 -1.726055890321731567e-01 -5.406725779175758362e-02 8.246324956417083740e-03 1.681562215089797974e-01 7.675354182720184326e-02 -2.045260667800903320e-01 2.812224924564361572e-01 1.663364619016647339e-01
1.096324548125267029e-01 -1.315076053142547607e-01 2.449594438076019287e-01 -1.458105295896530151e-01 2.440911978483200073e-01 3.363143503665924072e-01 1.098343878984451294e-01 -1.027802973985671997e-01 4.348433390259742737e-02 2.322804927825927734e-01 1.174014154821634293e-02 1.694986820220947266e-01 1.339928805828094482e-01 -1.448163986206054688e-01 -2.536764442920684814e-01 1.483959332108497620e-02 -3.928235545754432678e-02 -1.522171590477228165e-02 1.009996831417083740e-01 -1.775040924549102783e-01 1.263998448848724365e-01 1.841022223234176636e-01 -6.815708428621292114e-02 2.491121292114257812e-01 -5.513645708560943604e-02 4.247561097145080566e-01 -3.346233367919921875e-01 2.228730544447898865e-02 8.224808424711227417e-02 -4.104108735918998718e-02 -1.498796343803405762e-01 -1.378338634967803955e-01
2.202912569046020508e-01 -1.023665666580200195e-01 3.707471117377281189e-02 2.493985369801521301e-02 1.895616501569747925e-01 8.868488669395446777e-02 -1.059959009289741516e-01 7.026522606611251831e-02 1.626195013523101807e-01 8.116174489259719849e-02 -2.236666381359100342e-01 2.879733145236968994e-01 -9.771987050771713257e-02 -2.898688018321990967e-01 5.256401747465133667e-02 5.064890161156654358e-02 1.951383352279663086e-01 -2.813472747802734375e-01 1.426688134670257568e-01 -1.203297600150108337e-01 -2.195471078157424927e-01 1.625147163867950439e-01 -1.039808019995689392e-01 4.088444411754608154e-01 -1.388468146324157715e-01 2.030712515115737915e-01 1.600517183542251587e-01 7.615609467029571533e-02 1.836407333612442017e-01 2.295787036418914795e-01 -1.235727518796920776e-01 -1.259210854768753052e-01
2.510041296482086182e-01 -1.520021706819534302e-01 3.867942094802856445e-01 -1.270158886909484863e-01 -2.805479988455772400e-02 -1.074527800083160400e-01 -2.026074007153511047e-02 -3.887846693396568298e-02 1.770491153001785278e-01 -1.900165975093841553e-01 -8.429132401943206787e-02 2.875837385654449463e-01 -2.313363254070281982e-01 -2.848142087459564209e-01 3.489249646663665771e-01 3.188149631023406982e-02 9.508531540632247925e-02 7.415415346622467041e-02 -7.025857269763946533e-02 1.396061778068542480e-01 -3.642005100846290588e-02 2.618525549769401550e-02 -1.602791249752044678e-01 9.807715564966201782e-02 -7.662682235240936279e-02 9.414181858301162720e-02 -2.213333696126937866e-01 1.115829125046730042e-01 2.202223986387252808e-01 8.197190612554550171e-02 1.315738856792449951e-01 3.069886565208435059e-01
4.389955103397369385e-02 -1.244425550103187561e-01 3.244330585002899170e-01 -1.245802491903305054e-01 1.655471473932266235e-01 3.194345533847808838e-01 9.236854314804077148e-02 6.097043678164482117e-02 1.201061531901359558e-01 6.035270169377326965e-02 -2.503494918346405029e-01 2.527110278606414795e-01 -1.671036481857299805e-01 -2.212728410959243774e-01 -7.007747888565063477e-02 2.203396894037723541e-02 7.933820784091949463e-02 -8.093518763780593872e-02 -1.150714885443449020e-02 -2.189346961677074432e-02 3.998171985149383545e-01 2.285446375608444214e-01 1.284272503107786179e-02 -1.517968028783798218e-01 -3.699883818626403809e-01 2.541774809360504150e-01 1.025159582495689392e-01 -2.931111725047230721e-03 -8.478075265884399414e-02 -5.761542916297912598e-02 -1.457930952310562134e-01 2.645233459770679474e-02
2.041012980043888092e-02 5.826519429683685303e-02 2.342709153890609741e-01 -2.035332024097442627e-01 -1.186153218150138855e-01 -1.450062543153762817e-01 -4.277534037828445435e-02 9.740380942821502686e-02 1.967453360557556152e-01 -7.192509248852729797e-03 -1.036297231912612915e-01 8.417487889528274536e-02 -9.383422881364822388e-02 -4.760771691799163818e-01 -3.000146150588989258e-01 -2.402908951044082642e-01 4.716351255774497986e-02 1.754304617643356323e-01 8.163041435182094574e-03 1.398375183343887329e-01 2.388470433652400970e-02 1.868327558040618896e-01 -1.933582574129104614e-01 2.253277152776718140e-01 -5.844721943140029907e-02 3.969302475452423096e-01 3.065840527415275574e-02 1.176095753908157349e-01 2.180361002683639526e-01 1.109494864940643311e-01 2.123038098216056824e-02 -3.712481632828712463e-02
5.690491944551467896e-02 -2.710616886615753174e-01 2.992944419384002686e-01 -1.255716979503631592e-01 2.763983421027660370e-02 2.267361134290695190e-01 7.540600001811981201e-02 4.695587977766990662e-02 -5.825351178646087646e-02 -1.563031822443008423e-01 -2.607688605785369873e-01 2.832231223583221436e-01 6.613390147686004639e-02 -2.496858090162277222e-01 -4.516676440834999084e-02 -1.311593949794769287e-01 1.534048020839691162e-01 8.081079274415969849e-02 2.819432020187377930e-01 1.666914075613021851e-01 1.694471091032028198e-01 1.384386271238327026e-01 -1.576466113328933716e-01 1.303261071443557739e-01 -9.447941184043884277e-02 -1.221096813678741455e-01 -4.430217742919921875e-01 -1.439473032951354980e-02 3.658059984445571899e-02 1.947876513004302979e-01 6.326992809772491455e-02 -7.229150831699371338e-02
-2.518059499561786652e-02 -2.482163906097412109e-01 1.128619462251663208e-01 -2.187896370887756348e-01 -6.952750682830810547e-02 -1.218737289309501648e-01 2.339570075273513794e-01 3.137179315090179443e-01 2.978646755218505859e-01 -2.978489361703395844e-02 -4.652906581759452820e-02 4.912802577018737793e-01 -1.591449081897735596e-01 -3.248807489871978760e-01 -1.416181921958923340e-01 -4.338331148028373718e-02 4.498575255274772644e-02 -3.384597226977348328e-02 -6.839789450168609619e-02 1.175935789942741394e-01 -8.222351223230361938e-02 6.099769845604896545e-02 8.674427866935729980e-02 1.970869153738021851e-01 -8.343587070703506470e-02 1.324401944875717163e-01 -1.186507865786552429e-01 1.951138675212860107e-01 -1.535917818546295166e-01 -1.655897647142410278e-01 2.135442569851875305e-02 -1.082616969943046570e-01
-4.139596968889236450e-02 -2.221341133117675781e-01 2.121266573667526245e-01 1.227824464440345764e-01 -2.332387417554855347e-01 2.545582056045532227e-01 1.247998625040054321e-01 9.171316772699356079e-02 -1.317893713712692261e-01 -2.283559441566467285e-01 -1.226115748286247253e-01 2.259471863508224487e-01 5.695442482829093933e-02 -2.057078331708908081e-01 7.376910070888698101e-04 -6.908964365720748901e-02 1.500794440507888794e-01 -6.765263527631759644e-02 2.254882007837295532e-01 2.122500240802764893e-01 2.725796401500701904e-01 1.504393666982650757e-01 -4.222185909748077393e-02 2.877198457717895508e-01 -1.447454541921615601e-01 3.722471371293067932e-02 -4.220078587532043457e-01 -4.761406406760215759e-02 1.078388988971710205e-01 1.775031983852386475e-01 9.049593657255172729e-02 3.514927625656127930e-02
4.528331011533737183e-02 5.150296539068222046e-02 1.839816719293594360e-01 -1.516160517930984497e-01 1.207111701369285583e-01 1.673759543336927891e-03 1.708772964775562286e-02 5.925610288977622986e-02 3.976588547229766846e-01 2.306046634912490845e-01 -1.628652364015579224e-01 6.411917507648468018e-02 -9.311035275459289551e-02 -5.278354287147521973e-01 -3.301433920860290527e-01 4.581988323479890823e-03 4.414319992065429688e-02 -5.812345445156097412e-02 -1.751831173896789551e-01 -1.535800844430923462e-01 -4.866238310933113098e-02 1.424331963062286377e-01 -2.744818627834320068e-01 1.800875514745712280e-01 -1.076147705316543579e-02 2.648405730724334717e-01 -4.112296923995018005e-02 1.258971840143203735e-01 3.006780147552490234e-02 5.099730193614959717e-02 1.987696811556816101e-02 1.062197517603635788e-02
2.577840387821197510e-01 7.205799967050552368e-02 4.456177726387977600e-02 -2.588150277733802795e-02 -1.049209386110305786e-01 2.256146669387817383e-01 1.282372772693634033e-01 2.948448956012725830e-01 3.366030752658843994e-01 1.794177889823913574e-01 -1.944763027131557465e-02 1.232639178633689880e-01 -3.550576865673065186e-01 -2.325579077005386353e-01 -2.778074890375137329e-02 -1.304366737604141235e-01 5.823320895433425903e-02 1.983911544084548950e-01 2.144160270690917969e-01 3.748455643653869629e-02 2.337280102074146271e-02 -1.244818195700645447e-01 -1.894837319850921631e-01 2.891957759857177734e-01 -1.479722466319799423e-02 2.702522873878479004e-01 -1.499299257993698120e-01 1.867319792509078979e-01 -2.432442083954811096e-02 8.925330475904047489e-04 1.774890869855880737e-01 1.140344291925430298e-01
-6.283510476350784302e-02 -3.337448090314865112e-02 6.138074025511741638e-02 4.267506301403045654e-02 1.790681779384613037e-01 3.049211204051971436e-01 1.431113928556442261e-01 1.207268238067626953e-01 3.287054598331451416e-01 -7.023809105157852173e-02 -1.917104870080947876e-01 4.302471503615379333e-02 3.559930622577667236e-01 -2.268839925527572632e-01 -1.019072234630584717e-01 -2.623925730586051941e-02 -2.041439265012741089e-01 -3.288981914520263672e-01 5.782748758792877197e-02 2.078117728233337402e-01 7.380603253841400146e-02 -7.494539022445678711e-02 -3.712273668497800827e-03 -5.844242870807647705e-02 -5.833291634917259216e-02 9.852065891027450562e-02 -9.918696433305740356e-02 3.109930753707885742e-01 2.326325327157974243e-01 1.874220222234725952e-01 1.409379988908767700e-01 2.207733839750289917e-01
-1.385900080204010010e-01 -2.211846038699150085e-02 2.854882776737213135e-01 -6.329429149627685547e-02 1.556496620178222656e-01 -1.348196063190698624e-02 1.976423561573028564e-01 -4.772168025374412537e-02 1.781940013170242310e-01 7.421359419822692871e-02 7.478448748588562012e-02 2.959481254220008850e-02 1.710994169116020203e-02 -1.658470034599304199e-01 1.484297066926956177e-01 1.710557937622070312e-02 -1.430962681770324707e-01 1.359093189239501953e-01 3.032083250582218170e-02 2.929473221302032471e-01 1.000968441367149353e-01 2.616110146045684814e-01 -5.491602048277854919e-02 1.561902314424514771e-01 -9.868347644805908203e-02 2.062959074974060059e-01 -2.803779840469360352e-01 5.547124147415161133e-01 -2.454714626073837280e-01 -6.725873798131942749e-02 1.736385282129049301e-03 1.552045438438653946e-02
3.599051153287291527e-03 -2.609142661094665527e-01 2.380517125129699707e-01 -8.777286857366561890e-02 -1.915712025947868824e-03 2.133992016315460205e-01 -1.729393303394317627e-01 1.621489226818084717e-01 5.001869797706604004e-02 -1.445114910602569580e-01 -2.747890055179595947e-01 3.832846283912658691e-01 4.142882302403450012e-02 -2.147163897752761841e-01 -8.621524274349212646e-02 1.659837067127227783e-01 7.410497963428497314e-02 1.361178755760192871e-01 1.576272584497928619e-02 1.807362437248229980e-01 1.860862076282501221e-01 6.718703359365463257e-02 -2.736745774745941162e-01 2.796268463134765625e-01 1.102016866207122803e-02 -4.735407233238220215e-02 -3.824546635150909424e-01 -1.823598705232143402e-02 6.701691448688507080e-02 1.747017651796340942e-01 -6.462161429226398468e-03 -6.327514350414276123e-02
1.731010824441909790e-01 -1.965134777128696442e-02 2.509522438049316406e-01 -7.145796716213226318e-02 2.075967751443386078e-02 1.606852263212203979e-01 2.231063544750213623e-01 3.368559479713439941e-01 1.544490605592727661e-01 1.879323720932006836e-01 -6.376016139984130859e-02 -6.271503865718841553e-03 -1.655613631010055542e-01 -3.213376402854919434e-01 9.475263953208923340e-02 7.466991990804672241e-02 2.029393985867500305e-02 -1.009582281112670898e-01 1.087076663970947266e-01 2.108025103807449341e-01 1.177360638976097107e-01 -7.086509466171264648e-02 9.586322307586669922e-02 1.152147427201271057e-01 -1.084008365869522095e-01 2.587617337703704834e-01 1.482032686471939087e-01 1.241372227668762207e-01 2.708009183406829834e-01 -8.065534383058547974e-02 4.422293305397033691e-01 6.222976371645927429e-02
1.920965760946273804e-01 -2.384266853332519531e-01 2.072380334138870239e-01 8.501727879047393799e-02 1.301646679639816284e-01 -4.903493076562881470e-02 2.729340493679046631e-01 1.400316357612609863e-01 2.026923149824142456e-01 4.003445506095886230e-01 -2.667482793331146240e-01 -2.726374752819538116e-02 4.810045287013053894e-02 -6.290552765130996704e-02 1.281562261283397675e-02 2.057174146175384521e-01 -9.774275869131088257e-02 -9.571190923452377319e-02 -6.032778695225715637e-02 -3.557409346103668213e-02 -3.528324142098426819e-02 -6.898127496242523193e-02 -9.764433652162551880e-02 2.817247211933135986e-01 -1.958673000335693359e-01 -2.124478220939636230e-01 -2.715159654617309570e-01 -1.126822009682655334e-01 6.367104500532150269e-02 1.791440397500991821e-01 -2.159270495176315308e-01 2.222638279199600220e-01
1.586479991674423218e-01 5.634426325559616089e-02 3.617724180221557617e-01 -3.803295642137527466e-02 -1.267904788255691528e-01 -1.952771693468093872e-01 2.910321950912475586e-01 9.850099682807922363e-02 2.653318047523498535e-01 1.515804231166839600e-01 -8.219195902347564697e-02 1.428200304508209229e-01 -2.988749742507934570e-01 -1.557241976261138916e-01 6.330526620149612427e-02 -2.135096341371536255e-01 1.056668311357498169e-01 1.931271404027938843e-01 7.235007733106613159e-02 1.527635455131530762e-01 -2.605902217328548431e-02 -7.355011999607086182e-02 8.650259114801883698e-03 3.892301023006439209e-01 -1.205290481448173523e-01 2.484908699989318848e-01 -1.900288015604019165e-01 8.201735466718673706e-02 -5.525350943207740784e-02 1.044834777712821960e-01 -6.768651306629180908e-02 1.861613839864730835e-01
2.570520937442779541e-01 -3.670603781938552856e-02 2.432535886764526367e-01 -1.582508236169815063e-01 7.921752333641052246e-02 3.878296911716461182e-01 9.294950962066650391e-02 1.361293494701385498e-01 -2.810715734958648682e-01 4.968759045004844666e-02 -1.023533716797828674e-01 3.346278890967369080e-02 1.190022453665733337e-01 -2.922995090484619141e-01 -1.688847541809082031e-01 6.665964145213365555e-03 -2.893491461873054504e-02 1.317876856774091721e-02 -9.655489027500152588e-02 1.980110108852386475e-01 1.126425713300704956e-01 1.341363638639450073e-01 8.778941631317138672e-02 -1.679157651960849762e-02 -5.656703934073448181e-02 2.086826972663402557e-02 -3.776648342609405518e-01 2.277126014232635498e-01 9.053378552198410034e-02 -2.550723552703857422e-01 7.153105735778808594e-02 2.802931368350982666e-01
7.502087205648422241e-02 -3.250636458396911621e-01 1.688487082719802856e-01 1.391909364610910416e-02 1.703614890575408936e-01 6.112333759665489197e-02 -1.891859471797943115e-01 2.775073349475860596e-01 -4.079990088939666748e-02 -1.094430014491081238e-01 3.315159678459167480e-02 3.556639850139617920e-01 -6.318911164999008179e-02 -3.277409970760345459e-01 -3.128460422158241272e-02 1.920311450958251953e-01 2.831067144870758057e-02 1.394763737916946411e-01 7.301618903875350952e-02 8.286166191101074219e-02 1.284931302070617676e-01 1.599234491586685181e-01 -1.849513947963714600e-01 3.018827140331268311e-01 2.513698302209377289e-02 -8.365666121244430542e-02 -3.775466382503509521e-01 1.379552576690912247e-02 1.894881129264831543e-01 1.731104999780654907e-01 6.830602884292602539e-02 -5.622747167944908142e-02
-1.117865666747093201e-01 -6.573591381311416626e-02 5.226437747478485107e-02 -8.255396038293838501e-02 -7.827014476060867310e-02 -1.638253033161163330e-02 2.257525473833084106e-01 2.460654675960540771e-01 2.124259769916534424e-01 1.625866889953613281e-01 1.691148877143859863e-01 -4.922076314687728882e-02 -1.841090768575668335e-01 -2.984623908996582031e-01 2.889294326305389404e-01 -1.400309503078460693e-01 8.446863293647766113e-02 -1.176976189017295837e-01 7.893673330545425415e-02 7.173387706279754639e-02 -1.716911643743515015e-01 -9.389980882406234741e-02 -4.072052240371704102e-02 1.156038325279951096e-02 -2.972453236579895020e-01 3.119188249111175537e-01 -1.891880333423614502e-01 9.322689473628997803e-02 2.018992453813552856e-01 4.270945191383361816e-01 1.838492602109909058e-02 3.143823891878128052e-02
3.190314769744873047e-01 -1.906042993068695068e-01 2.198093235492706299e-01 4.203337058424949646e-02 1.929805427789688110e-01 2.229720801115036011e-01 -1.384569108486175537e-01 2.727259993553161621e-01 -2.045928835868835449e-01 5.875627323985099792e-02 7.502932101488113403e-02 -4.735153168439865112e-02 -1.222891807556152344e-01 -3.866799175739288330e-01 -3.341884911060333252e-02 -3.154059052467346191e-01 1.149035394191741943e-01 7.423496246337890625e-02 -9.008038789033889771e-02 -1.971058733761310577e-02 9.570285677909851074e-02 2.278038300573825836e-02 5.996087938547134399e-02 -7.756653428077697754e-02 -2.012019604444503784e-01 5.807137489318847656e-02 -1.807834208011627197e-01 2.139108330011367798e-01 1.325351744890213013e-01 2.544503509998321533e-01 -2.194252982735633850e-02 2.478887587785720825e-01
8.638235181570053101e-02 4.167831316590309143e-02 3.131873011589050293e-01 8.475124835968017578e-02 -3.009945526719093323e-02 6.799462437629699707e-02 1.190528739243745804e-02 2.394590377807617188e-01 4.924354553222656250e-01 1.966292709112167358e-01 -5.682953447103500366e-02 1.787774413824081421e-01 -2.203744351863861084e-01 -3.077749907970428467e-01 -5.237503349781036377e-02 -1.715316027402877808e-01 4.486509785056114197e-02 3.295572847127914429e-02 2.564362585544586182e-01 8.055029809474945068e-02 -6.226018443703651428e-02 -7.872027903795242310e-02 -6.587935239076614380e-02 1.630567610263824463e-01 -1.229815185070037842e-01 1.081407740712165833e-01 -2.717235684394836426e-02 2.607453763484954834e-01 1.396863311529159546e-01 -6.975091993808746338e-02 1.952941715717315674e-01 2.372902482748031616e-01
2.478441447019577026e-01 -1.064933389425277710e-01 1.888452768325805664e-01 -6.635252386331558228e-02 1.895603537559509277e-01 1.686826497316360474e-01 -7.675707340240478516e-02 -1.329678017646074295e-02 2.271711528301239014e-01 2.412192374467849731e-01 -1.726375371217727661e-01 3.257720172405242920e-01 2.501230314373970032e-02 -2.064476311206817627e-01 -2.410334199666976929e-01 1.114795356988906860e-01 -6.444805115461349487e-02 -9.524726867675781250e-02 3.517793118953704834e-02 -8.208912611007690430e-02 3.671877980232238770e-01 -8.440387994050979614e-02 1.051576808094978333e-01 3.362085297703742981e-02 -2.883919179439544678e-01 1.861661523580551147e-01 -8.787286281585693359e-02 3.177191913127899170e-01 -6.700597703456878662e-02 -9.866696596145629883e-02 -1.959047913551330566e-01 5.269275233149528503e-02
1.670075505971908569e-01 -2.594256699085235596e-01 1.762265563011169434e-01 -6.024340912699699402e-02 1.645694971084594727e-01 7.543996721506118774e-02 -2.761387526988983154e-01 1.890255957841873169e-01 8.323429524898529053e-02 1.596351736225187778e-03 -1.188022568821907043e-01 3.763037919998168945e-01 1.114592179656028748e-01 -2.889674901962280273e-01 -1.407662332057952881e-01 1.931661367416381836e-01 8.544110506772994995e-02 1.474468559026718140e-01 6.837895512580871582e-02 1.966841071844100952e-01 -2.596146427094936371e-02 4.670241847634315491e-02 -2.203266620635986328e-01 1.657523065805435181e-01 -9.361770004034042358e-02 -1.491671055555343628e-01 -3.845177888870239258e-01 6.259496510028839111e-02 5.089843273162841797e-02 2.426961064338684082e-01 1.141188442707061768e-01 -3.294628113508224487e-02
1.325658857822418213e-01 -4.524864628911018372e-02 -8.592089638113975525e-03 3.228210285305976868e-02 1.412962190806865692e-02 9.996592998504638672e-02 1.131834685802459717e-01 -1.944120675325393677e-01 -3.243726491928100586e-02 -4.667340964078903198e-02 -2.250075899064540863e-02 5.405316948890686035e-01 -6.277170032262802124e-02 -3.505937755107879639e-01 1.360629796981811523e-01 -2.538707554340362549e-01 1.078922823071479797e-01 -2.922062277793884277e-01 1.102516725659370422e-01 8.271684497594833374e-02 -2.552905119955539703e-02 1.403749883174896240e-01 -1.519402116537094116e-01 2.313997447490692139e-01 1.212031841278076172e-01 7.511750608682632446e-02 -4.017265439033508301e-01 1.039484515786170959e-01 4.213705658912658691e-02 -1.551497727632522583e-02 -1.071354281157255173e-02 -7.118738442659378052e-02
-2.373360395431518555e-01 5.090147256851196289e-02 2.909734249114990234e-01 2.163392864167690277e-02 1.497841030359268188e-01 1.841911375522613525e-01 2.195775806903839111e-01 9.785221517086029053e-02 1.028106659650802612e-01 1.097582727670669556e-01 -3.033367395401000977e-01 2.417402574792504311e-03 -1.447003632783889771e-01 -1.436579078435897827e-01 2.150847166776657104e-01 1.165515333414077759e-01 -1.341805011034011841e-01 -1.382002979516983032e-01 -1.497078686952590942e-01 -4.840893670916557312e-02 3.834865689277648926e-01 -7.697664201259613037e-02 -2.298483252525329590e-01 3.089214488863945007e-02 -1.885097622871398926e-01 2.153722345829010010e-01 -5.788633972406387329e-02 1.360033750534057617e-01 1.807056963443756104e-01 3.177760243415832520e-01 1.155408322811126709e-01 7.970195263624191284e-02
2.274242788553237915e-01 -3.344573080539703369e-01 1.958681195974349976e-01 -3.606491088867187500e-01 2.018092572689056396e-01 2.483893483877182007e-01 -1.616695225238800049e-01 5.443223193287849426e-02 3.113456815481185913e-02 3.031410574913024902e-01 -2.498549968004226685e-01 2.049294710159301758e-01 -5.482922866940498352e-02 -2.276530722156167030e-03 6.131527200341224670e-02 1.296589337289333344e-02 -3.370059654116630554e-02 -1.297538578510284424e-01 -1.196339726448059082e-01 1.517956703901290894e-01 2.102896720170974731e-01 2.306919693946838379e-01 1.221626345068216324e-02 2.363249659538269043e-01 -4.167129844427108765e-02 1.381984651088714600e-01 2.465002238750457764e-02 9.334588050842285156e-02 5.404218658804893494e-02 2.711805105209350586e-01 -3.315444663166999817e-02 -1.255123764276504517e-01
-2.110901176929473877e-01 -2.831515967845916748e-01 1.644436120986938477e-01 1.366565376520156860e-01 1.333846449851989746e-01 1.151792034506797791e-01 2.060016244649887085e-01 -9.798278659582138062e-02 3.808325901627540588e-02 2.714511156082153320e-01 -2.992297708988189697e-01 9.367784112691879272e-02 -1.142017394304275513e-01 -3.712127506732940674e-01 -1.318409591913223267e-01 1.353648304939270020e-01 1.118972823023796082e-01 9.830284118652343750e-02 2.282253950834274292e-01 2.677020132541656494e-01 1.358081251382827759e-01 -9.943828731775283813e-02 3.002754747867584229e-01 2.185920178890228271e-01 -1.303667426109313965e-01 -4.107599332928657532e-02 -2.044418752193450928e-01 2.973589673638343811e-02 1.365623623132705688e-02 6.049030274152755737e-02 7.663698494434356689e-02 -5.621596798300743103e-02
-2.653989791870117188e-01 -1.755992174148559570e-01 4.993762671947479248e-01 -1.056540682911872864e-01 1.838328391313552856e-01 1.959064751863479614e-01 1.515113413333892822e-01 2.456011176109313965e-01 -2.377665042877197266e-02 3.156010508537292480e-01 -1.423070281744003296e-01 1.246697977185249329e-01 3.316250443458557129e-02 -6.831115484237670898e-02 2.027358859777450562e-02 4.355067759752273560e-02 2.033275365829467773e-01 -2.953270077705383301e-01 -8.376202732324600220e-02 -8.424645662307739258e-02 3.173470869660377502e-02 2.420268952846527100e-01 -5.021425429731607437e-03 3.813463076949119568e-02 -1.713386774063110352e-01 1.802070736885070801e-01 7.175110280513763428e-02 4.174004495143890381e-02 3.659375011920928955e-02 1.349910199642181396e-01 -2.015858888626098633e-02 2.151164412498474121e-01
-1.080066636204719543e-01 -1.373061984777450562e-01 2.381887286901473999e-01 -4.654021933674812317e-03 2.850342094898223877e-01 9.108208119869232178e-02 3.994486331939697266e-01 1.797902882099151611e-01 2.405888438224792480e-01 5.166665837168693542e-02 -4.863956570625305176e-02 8.711725473403930664e-02 -5.546892806887626648e-02 -1.167080551385879517e-01 -1.229057386517524719e-01 2.179990112781524658e-01 -6.010016798973083496e-02 8.524134755134582520e-02 -7.116220146417617798e-02 2.191503942012786865e-01 1.029215976595878601e-01 2.010824978351593018e-01 -2.083175331354141235e-01 -7.928863167762756348e-02 -2.658862769603729248e-01 2.023711949586868286e-01 -2.376160621643066406e-01 -1.715628504753112793e-01 2.412116080522537231e-01 2.355451136827468872e-01 -4.972201958298683167e-02 -5.573739856481552124e-02
-2.602512538433074951e-01 -3.378082811832427979e-01 1.562110036611557007e-01 2.791387401521205902e-02 -2.557642199099063873e-02 1.538816243410110474e-01 3.888460993766784668e-02 1.747435480356216431e-01 1.400796044617891312e-02 -7.736162841320037842e-02 -2.690732777118682861e-01 3.306283056735992432e-01 1.624168902635574341e-01 -2.381942123174667358e-01 7.934239692986011505e-03 -1.360496729612350464e-01 3.979532420635223389e-02 2.421523630619049072e-02 1.169743314385414124e-01 2.917382121086120605e-01 7.638987153768539429e-02 1.692631244659423828e-01 1.222077943384647369e-02 2.612294256687164307e-01 -2.861327826976776123e-01 -2.396293915808200836e-02 -3.582571148872375488e-01 5.559396371245384216e-02 9.608159959316253662e-02 1.209832727909088135e-01 4.080398008227348328e-02 -6.123267114162445068e-02
2.135474234819412231e-01 -8.715772628784179688e-02 2.848421633243560791e-01 -5.117591470479965210e-03 9.030713140964508057e-02 1.553433388471603394e-01 1.491850800812244415e-02 9.925814718008041382e-02 1.917938143014907837e-01 2.973927855491638184e-01 -2.904319167137145996e-01 8.349397778511047363e-02 1.127185747027397156e-01 1.098865829408168793e-02 -2.377079613506793976e-02 1.227795779705047607e-01 -5.950967594981193542e-02 -1.841591447591781616e-01 -3.656138852238655090e-02 -3.074774444103240967e-01 2.971355617046356201e-01 2.503582537174224854e-01 7.544959336519241333e-02 2.252765148878097534e-01 -4.917225241661071777e-02 2.274883836507797241e-01 -2.563921511173248291e-01 1.358128786087036133e-01 2.631570100784301758e-01 1.693675667047500610e-01 2.250709757208824158e-02 2.687199972569942474e-02
-3.625977039337158203e-01 3.352966532111167908e-02 2.817044258117675781e-01 -6.502495706081390381e-02 -2.974573522806167603e-02 2.345881611108779907e-01 2.360640764236450195e-01 2.909409701824188232e-01 1.480492502450942993e-01 -6.121604144573211670e-02 3.096979111433029175e-02 8.026199042797088623e-02 3.937978472094982862e-04 9.812223166227340698e-02 1.259987708181142807e-02 -9.134937077760696411e-02 1.356325745582580566e-01 -4.229441285133361816e-02 7.327704876661300659e-02 1.697054319083690643e-02 1.664218902587890625e-01 2.255279272794723511e-01 -1.300888508558273315e-01 1.498060971498489380e-01 -2.167221903800964355e-01 4.058529734611511230e-01 -1.997904777526855469e-01 2.785635292530059814e-01 1.242555677890777588e-02 1.540171653032302856e-01 -1.376683712005615234e-01 1.432868838310241699e-01
8.685797452926635742e-02 -8.539712429046630859e-02 3.445249423384666443e-02 -2.153724133968353271e-01 -6.345756351947784424e-02 3.311540782451629639e-01 1.374068111181259155e-01 -7.450922578573226929e-02 3.735614567995071411e-02 9.762502461671829224e-02 9.699570387601852417e-02 -2.154455147683620453e-02 -7.995275408029556274e-02 -2.050405293703079224e-01 -3.190422803163528442e-02 1.433108747005462646e-01 1.676619201898574829e-01 1.520425528287887573e-01 -8.817505091428756714e-02 3.314259350299835205e-01 1.661238372325897217e-01 -1.471915692090988159e-01 -1.186046823859214783e-01 4.784756004810333252e-01 -5.678087472915649414e-02 1.497640609741210938e-01 -1.285018324851989746e-01 3.091935254633426666e-02 -1.097908914089202881e-01 2.260892093181610107e-01 -2.825588583946228027e-01 2.478592246770858765e-01
1.821354329586029053e-01 9.157744795083999634e-02 4.561174660921096802e-02 9.470312506891787052e-04 1.634494960308074951e-01 2.574910409748554230e-02 -4.351218044757843018e-02 -4.116870835423469543e-02 2.883199155330657959e-01 -1.319691836833953857e-01 5.395770817995071411e-02 2.995832562446594238e-01 -2.464717626571655273e-01 -4.304817616939544678e-01 6.641326099634170532e-02 -1.028316020965576172e-01 -2.096964418888092041e-02 2.078241258859634399e-01 -1.342751644551753998e-02 1.944975083461031318e-04 1.048903018236160278e-01 -9.443370252847671509e-02 -1.509566158056259155e-01 1.166768819093704224e-01 4.846403002738952637e-02 3.526279926300048828e-01 -3.765348792076110840e-01 2.659686096012592316e-02 2.150678336620330811e-01 6.517718732357025146e-02 -3.326658532023429871e-02 2.240896075963973999e-01
1.260854601860046387e-01 1.611657291650772095e-01 3.258344531059265137e-01 -7.138116657733917236e-02 -1.037472039461135864e-01 1.699159741401672363e-01 -8.899989724159240723e-02 7.447640597820281982e-02 2.885228395462036133e-01 9.663815051317214966e-02 -1.644529849290847778e-01 1.166418865323066711e-01 -2.197927562519907951e-03 -4.910770952701568604e-01 1.958535313606262207e-01 -5.179460346698760986e-02 3.893995191901922226e-03 1.900715529918670654e-01 3.568135201930999756e-02 1.416831016540527344e-01 -6.545227020978927612e-02 1.219772547483444214e-02 -3.112730046268552542e-04 2.249245941638946533e-01 -1.838465929031372070e-01 2.712919712066650391e-01 -3.100669384002685547e-01 -1.011748164892196655e-01 6.628118455410003662e-02 -9.996130317449569702e-02 1.560024023056030273e-01 1.153793781995773315e-01
1.121721193194389343e-01 -2.439084798097610474e-01 2.248492538928985596e-01 5.735180154442787170e-02 2.464290112257003784e-01 3.456183671951293945e-01 2.539433240890502930e-01 7.279112935066223145e-02 4.963454976677894592e-02 1.261753737926483154e-01 -1.625845432281494141e-01 1.460655629634857178e-01 -2.185014933347702026e-01 -7.121907174587249756e-02 -2.190193161368370056e-02 -3.687492311000823975e-01 9.766342490911483765e-02 3.931679204106330872e-02 1.361870169639587402e-01 6.676382571458816528e-02 -1.907137632369995117e-01 -1.001853272318840027e-01 -3.574321269989013672e-01 4.309757798910140991e-02 -3.087309598922729492e-01 8.115258812904357910e-02 6.332262605428695679e-02 -5.987715441733598709e-03 1.402654051780700684e-01 1.613963842391967773e-01 2.485484071075916290e-02 7.932160049676895142e-02
1.998735070228576660e-01 -3.057240843772888184e-01 1.194395869970321655e-01 7.018586248159408569e-02 -1.270677428692579269e-02 4.348159208893775940e-02 -1.447090972214937210e-02 -7.023882865905761719e-02 -9.879780560731887817e-02 2.265946418046951294e-01 -1.060527935624122620e-01 -5.312781780958175659e-03 -4.320581629872322083e-02 -2.955483496189117432e-01 -3.679488319903612137e-03 -1.668863296508789062e-01 1.242814660072326660e-01 -2.060660719871520996e-01 2.716944515705108643e-01 9.996877610683441162e-02 1.189542785286903381e-01 -7.752506434917449951e-02 5.513324588537216187e-02 1.852616108953952789e-02 -1.691573858261108398e-01 2.166993468999862671e-01 1.990695716813206673e-03 1.726054996252059937e-01 -1.366161108016967773e-01 3.935303986072540283e-01 1.860467493534088135e-01 4.146779775619506836e-01
-8.101466298103332520e-02 -9.086192399263381958e-02 7.027574628591537476e-02 1.055856794118881226e-01 3.979723900556564331e-02 1.519351899623870850e-01 1.362345516681671143e-01 -3.527636080980300903e-02 3.653520345687866211e-01 6.761178374290466309e-02 -9.955861419439315796e-02 2.762436866760253906e-01 -5.749937519431114197e-02 -3.907226026058197021e-01 -6.949323415756225586e-02 2.535098493099212646e-01 -2.120674103498458862e-01 -2.649101614952087402e-01 7.694182544946670532e-02 2.494974136352539062e-01 -8.832923322916030884e-02 -4.068356007337570190e-02 3.258913159370422363e-01 1.758019477128982544e-01 5.264029651880264282e-02 1.580102294683456421e-01 -1.632968783378601074e-01 1.777983456850051880e-01 -3.628471121191978455e-02 9.012215584516525269e-02 -1.660401523113250732e-01 -1.495552062988281250e-01
-8.033521473407745361e-02 -9.084044955670833588e-03 2.503937482833862305e-01 -1.451172232627868652e-01 -1.517878728918731213e-03 2.541307508945465088e-01 2.901714146137237549e-01 -1.950581520795822144e-01 2.344051375985145569e-02 2.367671430110931396e-01 1.947729475796222687e-02 -8.345572650432586670e-02 -3.003619015216827393e-01 -5.512859225273132324e-01 3.343843622133135796e-03 -8.124671131372451782e-02 1.084665954113006592e-01 -1.657226383686065674e-01 2.227197885513305664e-01 -2.560960128903388977e-02 2.235663682222366333e-01 -2.305991016328334808e-02 3.338129445910453796e-02 1.157488822937011719e-01 -7.210785150527954102e-02 1.623305976390838623e-01 1.249915957450866699e-01 2.889637835323810577e-02 1.998603790998458862e-01 1.574462861754000187e-03 7.584275305271148682e-02 9.977861493825912476e-02
5.773346126079559326e-02 -1.045627668499946594e-01 2.835321426391601562e-01 1.711476892232894897e-01 1.210559308528900146e-01 3.292470872402191162e-01 3.255288302898406982e-01 1.548241078853607178e-01 1.429624110460281372e-01 1.415577717125415802e-03 2.197420746088027954e-01 2.673162817955017090e-01 -1.751041114330291748e-01 -9.262519329786300659e-02 6.490666419267654419e-02 2.263975292444229126e-01 1.397503167390823364e-01 -6.434658169746398926e-02 7.437105476856231689e-02 1.465157717466354370e-01 -1.639558672904968262e-01 5.958112701773643494e-02 -1.186760663986206055e-01 -1.606558859348297119e-01 7.891543954610824585e-02 -5.324573442339897156e-02 -1.834789067506790161e-01 1.419499665498733521e-01 3.880313038825988770e-01 9.231930971145629883e-02 -1.708940565586090088e-01 1.264593899250030518e-01
-7.531192898750305176e-02 -8.705108426511287689e-03 1.012430265545845032e-01 2.705363035202026367e-01 1.456862241029739380e-01 2.951090633869171143e-01 -8.002880960702896118e-02 1.349718421697616577e-01 6.379781663417816162e-02 9.113684296607971191e-02 4.206551238894462585e-03 7.572407368570566177e-03 -2.986983954906463623e-01 -3.642582893371582031e-01 -2.707587555050849915e-02 1.492420881986618042e-01 1.180336624383926392e-01 -1.154344528913497925e-01 1.035668626427650452e-01 4.570993408560752869e-02 3.864381015300750732e-01 -4.187826812267303467e-02 -3.400138020515441895e-01 1.663770377635955811e-01 -7.412055879831314087e-02 3.102910220623016357e-01 -7.283462584018707275e-02 2.463279515504837036e-01 1.276931315660476685e-01 -2.980551309883594513e-02 -7.611987646669149399e-03 3.246819227933883667e-02
2.013060152530670166e-01 -1.330836564302444458e-01 4.486924968659877777e-03 -2.163509093225002289e-02 1.381609886884689331e-01 1.469389349222183228e-01 -2.364579215645790100e-02 2.284943610429763794e-01 1.565337777137756348e-01 4.675905406475067139e-01 -4.162234254181385040e-03 2.705842852592468262e-01 -9.330096840858459473e-02 -1.841788291931152344e-01 7.542398571968078613e-02 -3.665790706872940063e-02 1.576794981956481934e-01 -1.448863148689270020e-01 6.172437593340873718e-02 -6.696180999279022217e-02 1.957020461559295654e-01 -2.012221366167068481e-01 1.495545171201229095e-02 1.433825045824050903e-01 -3.932356536388397217e-01 1.706181615591049194e-01 4.671854153275489807e-02 1.764760464429855347e-01 1.838191449642181396e-01 -3.183964639902114868e-02 -1.724901050329208374e-01 -2.155086994171142578e-01
3.259072601795196533e-01 -1.917915493249893188e-01 2.111130021512508392e-02 3.030210174620151520e-02 -1.382963955402374268e-01 3.489975631237030029e-02 3.344081342220306396e-02 2.051610946655273438e-01 9.829008579254150391e-02 1.543342769145965576e-01 3.765093907713890076e-02 5.853530392050743103e-02 -2.032192647457122803e-01 -2.020705342292785645e-01 -8.467926830053329468e-02 -3.623569905757904053e-01 -4.069320857524871826e-02 -1.184912398457527161e-01 3.632350265979766846e-02 -5.700899288058280945e-02 2.811368321999907494e-03 -6.535954773426055908e-02 5.665277596563100815e-03 2.561054527759552002e-01 -3.276728689670562744e-01 2.163787335157394409e-01 -1.891378462314605713e-01 2.026014029979705811e-01 6.797434389591217041e-02 1.055835410952568054e-01 5.037518218159675598e-03 4.429275989532470703e-01
-4.737513605505228043e-03 -4.461560770869255066e-02 2.529352307319641113e-01 -1.509905676357448101e-03 1.338982880115509033e-01 8.401306718587875366e-02 1.341965496540069580e-01 3.163098692893981934e-01 9.613817557692527771e-03 2.169124484062194824e-01 1.103934645652770996e-01 -1.522017270326614380e-01 -1.444184184074401855e-01 9.899024665355682373e-02 7.399769872426986694e-02 -1.586817502975463867e-01 1.706150323152542114e-01 -1.323375254869461060e-01 -1.532514691352844238e-01 2.176060527563095093e-01 1.270965933799743652e-01 -1.103789657354354858e-01 1.358200311660766602e-01 3.392305672168731689e-01 -4.281663335859775543e-03 2.962303459644317627e-01 -3.002039194107055664e-01 3.063459098339080811e-01 2.999676764011383057e-01 -4.072812944650650024e-02 6.531737744808197021e-02 1.358842011541128159e-02
-3.694386407732963562e-02 -2.555881738662719727e-01 -1.009515523910522461e-01 -1.967072784900665283e-01 -3.325105831027030945e-02 1.244456544518470764e-01 -6.408475339412689209e-02 -8.454910665750503540e-02 8.113628625869750977e-02 1.745297759771347046e-01 -2.082763612270355225e-01 5.046963691711425781e-01 -1.083981692790985107e-01 -1.899145096540451050e-01 2.508887052536010742e-01 4.662689194083213806e-02 2.065598964691162109e-01 -9.379619359970092773e-02 5.636362358927726746e-02 1.829531192779541016e-01 6.529677659273147583e-02 2.981321811676025391e-01 -6.236153095960617065e-02 8.293328434228897095e-02 -9.226191788911819458e-02 -1.162946671247482300e-01 -3.217230439186096191e-01 3.350730240345001221e-02 -1.167800799012184143e-01 -1.298425835557281971e-03 1.867958307266235352e-01 2.031627744436264038e-01
-1.100295186042785645e-01 -3.427451848983764648e-01 2.265078723430633545e-01 2.515598200261592865e-03 -1.011395528912544250e-01 2.880616188049316406e-01 -1.395133286714553833e-01 1.218612417578697205e-01 -1.648840904235839844e-01 1.985361240804195404e-02 1.277755573391914368e-02 2.587418854236602783e-01 3.729984909296035767e-02 -2.249817401170730591e-01 1.055935546755790710e-01 1.146091818809509277e-01 3.591867629438638687e-03 7.087179459631443024e-03 2.834952175617218018e-01 1.947172284126281738e-01 1.856605708599090576e-02 1.183527186512947083e-01 -1.028206944465637207e-01 1.796169281005859375e-01 -2.277349121868610382e-02 -1.498125493526458740e-01 -3.911850154399871826e-01 2.688032090663909912e-01 2.979338355362415314e-02 2.092473953962326050e-01 2.250170856714248657e-01 -3.895310685038566589e-02
-9.899862110614776611e-02 -9.886885434389114380e-02 2.743345797061920166e-01 -2.976112663745880127e-01 9.072182327508926392e-02 -1.668758243322372437e-01 5.658985115587711334e-03 1.247956007719039917e-01 3.335295990109443665e-02 2.756790518760681152e-01 -5.258548632264137268e-02 2.459588050842285156e-01 1.003271061927080154e-02 -3.823665380477905273e-01 -2.515815757215023041e-02 -1.297143995761871338e-01 6.088864058256149292e-02 -2.727272510528564453e-01 -1.904934793710708618e-01 1.415292471647262573e-01 2.070054560899734497e-01 -8.485660701990127563e-02 2.469407767057418823e-01 2.058278918266296387e-01 -1.641490161418914795e-01 2.268309593200683594e-01 -2.098209597170352936e-02 6.391876190900802612e-02 2.400585412979125977e-01 -1.274105906486511230e-01 -1.262885332107543945e-01 -1.537828799337148666e-02
1.634668111801147461e-01 -6.803406029939651489e-02 2.059610337018966675e-01 -2.245608121156692505e-01 3.363799676299095154e-02 1.554145365953445435e-01 1.580515643581748009e-03 -8.883643150329589844e-02 1.832998543977737427e-01 1.944801360368728638e-01 -2.810080349445343018e-01 2.290726006031036377e-01 -3.845492005348205566e-02 -2.013544142246246338e-01 1.819663643836975098e-01 2.518510632216930389e-02 3.409615159034729004e-02 -3.225081562995910645e-01 4.750497639179229736e-02 -1.105862297117710114e-02 -8.452448248863220215e-02 2.095644921064376831e-02 -2.863163948059082031e-01 3.265963494777679443e-01 -2.800987288355827332e-02 1.488417834043502808e-01 2.310580760240554810e-01 -5.671386793255805969e-02 2.463699579238891602e-01 2.485143542289733887e-01 -2.368718385696411133e-01 4.588973522186279297e-02
1.484294235706329346e-01 -1.081541180610656738e-01 -1.343572698533535004e-02 4.553002864122390747e-02 1.881430111825466156e-02 8.460083603858947754e-02 -4.681656137108802795e-02 3.528599441051483154e-01 -4.123227298259735107e-02 3.386479988694190979e-02 -2.878992259502410889e-01 5.283201932907104492e-01 6.854201853275299072e-02 -1.380778104066848755e-01 -5.397464707493782043e-02 3.669191524386405945e-02 1.981236189603805542e-01 4.414595291018486023e-02 -1.680305302143096924e-01 4.994221404194831848e-02 -1.485200524330139160e-01 4.946020245552062988e-02 -1.280464380979537964e-01 2.713823318481445312e-01 8.914189785718917847e-02 1.713799089193344116e-01 -3.846083581447601318e-01 1.187391281127929688e-01 6.988474726676940918e-02 1.254326254129409790e-01 1.560357660055160522e-01 7.837803661823272705e-02
8.012108504772186279e-03 -6.771255284547805786e-02 1.888038665056228638e-01 -1.729895621538162231e-01 2.427370846271514893e-01 5.480225384235382080e-02 -2.980749309062957764e-02 1.793086528778076172e-01 2.559849917888641357e-01 2.493654638528823853e-01 -1.599528938531875610e-01 1.763668060302734375e-01 2.524594068527221680e-01 -2.850852608680725098e-01 -7.410777360200881958e-02 -1.095338240265846252e-01 -3.414814770221710205e-01 -2.793420851230621338e-01 2.881901897490024567e-02 -6.954704225063323975e-02 1.822409480810165405e-01 8.339367061853408813e-02 -2.918210327625274658e-01 5.543345585465431213e-03 -4.245083034038543701e-02 -9.993178397417068481e-02 -9.468796104192733765e-02 2.233612388372421265e-01 4.563685506582260132e-02 2.872952520847320557e-01 -7.713760435581207275e-02 -3.212535381317138672e-02
9.088507853448390961e-03 -6.316900253295898438e-02 3.077214360237121582e-01 -1.337259113788604736e-01 3.446765989065170288e-02 4.303810745477676392e-02 -1.369027793407440186e-01 7.292020320892333984e-02 5.038767680525779724e-02 -3.501768410205841064e-02 -9.006207436323165894e-02 5.307124853134155273e-01 -1.313518583774566650e-01 -6.571376323699951172e-02 8.066803216934204102e-02 -6.345503032207489014e-02 1.216926984488964081e-02 1.665029674768447876e-01 2.108434885740280151e-01 2.568962574005126953e-01 1.514047682285308838e-01 2.375560998916625977e-02 -4.154670536518096924e-01 3.943816944956779480e-02 -1.358008831739425659e-01 2.656430378556251526e-02 -3.095440566539764404e-01 -2.085291594266891479e-02 1.747877895832061768e-01 -1.826107501983642578e-01 -9.725248813629150391e-02 7.668825238943099976e-02
-4.474037140607833862e-02 -3.485962748527526855e-01 9.940501302480697632e-02 -3.678046464920043945e-01 2.474587596952915192e-02 2.615648806095123291e-01 -8.043859153985977173e-02 4.813886433839797974e-02 1.716215014457702637e-01 5.397172570228576660e-01 -5.596074461936950684e-02 1.535828560590744019e-01 -8.094376325607299805e-02 -1.042977720499038696e-01 -2.321743220090866089e-02 6.974313408136367798e-02 -1.706877164542675018e-02 -1.813438832759857178e-01 5.685643106698989868e-02 1.791796088218688965e-01 2.039251327514648438e-01 9.695881605148315430e-02 -2.064132243394851685e-01 1.927167773246765137e-01 4.953209683299064636e-02 1.675362884998321533e-01 -3.899243101477622986e-02 9.421398490667343140e-02 -4.757021553814411163e-03 1.273840218782424927e-01 -5.914944782853126526e-02 -1.525969058275222778e-01
-2.637267410755157471e-01 -1.650382280349731445e-01 1.781691908836364746e-01 -1.687342822551727295e-01 3.118890225887298584e-01 -1.263878028839826584e-02 1.066518202424049377e-01 7.991050928831100464e-02 7.026521861553192139e-02 1.543899923563003540e-01 -1.714586913585662842e-01 8.050220459699630737e-02 5.427275598049163818e-02 -5.180037617683410645e-01 -1.982024013996124268e-01 1.027971506118774414e-01 -1.645339429378509521e-01 -6.312971562147140503e-02 1.544506009668111801e-02 4.560222849249839783e-02 -5.860885232686996460e-02 2.234471887350082397e-01 -6.010829284787178040e-02 2.697020471096038818e-01 2.133693080395460129e-03 1.108591407537460327e-01 9.895439445972442627e-02 2.073731720447540283e-01 8.158391714096069336e-02 3.198672831058502197e-01 5.374101176857948303e-02 4.453546926379203796e-02
2.584673166275024414e-01 2.372534945607185364e-02 1.121294870972633362e-01 -1.045467332005500793e-03 -1.512228250503540039e-01 1.094512715935707092e-01 1.224742457270622253e-01 -4.712255299091339111e-02 -3.094097785651683807e-02 1.428085863590240479e-01 -2.132876776158809662e-02 9.372077882289886475e-02 -1.154798641800880432e-02 -4.318332970142364502e-01 4.945321753621101379e-02 -1.905751973390579224e-01 1.863182038068771362e-01 -1.297341585159301758e-01 -1.289798021316528320e-01 -5.055556818842887878e-02 1.715224981307983398e-01 1.382433325052261353e-01 -1.096895802766084671e-02 -1.486430410295724869e-02 -2.349890917539596558e-01 -6.036125496029853821e-02 -3.727525472640991211e-01 4.257137477397918701e-01 -1.095075681805610657e-01 9.412070363759994507e-02 -5.832790210843086243e-02 2.985277771949768066e-01
1.194158867001533508e-01 -3.114592432975769043e-01 3.888780772686004639e-01 9.801424294710159302e-02 5.371030885726213455e-03 8.036217838525772095e-02 -9.026899933815002441e-02 6.790114939212799072e-02 1.957591027021408081e-01 3.301615417003631592e-01 1.064603775739669800e-01 2.590537667274475098e-01 7.048764824867248535e-02 -2.178896367549896240e-01 5.483780428767204285e-02 1.824117600917816162e-01 -2.543318085372447968e-02 5.554878339171409607e-02 7.446731626987457275e-02 -1.672822609543800354e-02 3.747071623802185059e-01 -1.274081915616989136e-01 1.936534494161605835e-01 -4.680848121643066406e-02 -2.399061620235443115e-01 2.303449511528015137e-01 -7.835827767848968506e-02 2.403476089239120483e-01 -4.173223301768302917e-02 -5.038022249937057495e-02 -9.642066806554794312e-02 1.309412810951471329e-02
7.662327587604522705e-02 -1.903208494186401367e-01 2.785290479660034180e-01 -3.605025634169578552e-02 -1.776455491781234741e-01 2.180515080690383911e-01 6.450196355581283569e-02 2.292522042989730835e-01 2.057252973318099976e-01 -5.212848633527755737e-02 7.125394046306610107e-02 9.114761650562286377e-02 6.997603923082351685e-02 -3.398325741291046143e-01 2.330992072820663452e-01 9.670343250036239624e-02 2.553531825542449951e-01 2.519091367721557617e-01 1.727318018674850464e-01 4.047342240810394287e-01 2.343322187662124634e-01 6.276653707027435303e-02 1.320917010307312012e-01 1.830886676907539368e-02 -9.956765919923782349e-02 -4.571639373898506165e-02 -6.996998190879821777e-02 1.487896442413330078e-01 6.827634572982788086e-02 1.695179641246795654e-01 1.635545194149017334e-01 5.081542581319808960e-02
-2.673603594303131104e-03 -3.152569830417633057e-01 1.708401739597320557e-01 2.934809401631355286e-02 5.438061803579330444e-02 2.489674091339111328e-01 -1.927930265665054321e-01 1.219342350959777832e-01 4.865062236785888672e-02 1.093187369406223297e-02 -9.553185850381851196e-02 4.009484052658081055e-01 5.881993100047111511e-02 -2.426839470863342285e-01 -1.557710673660039902e-02 1.299824416637420654e-01 8.414433896541595459e-02 1.560000032186508179e-01 9.873023629188537598e-02 2.964546903967857361e-02 6.360419094562530518e-02 1.396518051624298096e-01 -2.839441597461700439e-01 3.039384782314300537e-01 -1.137277036905288696e-01 -1.007381379604339600e-01 -4.422913789749145508e-01 2.740728855133056641e-02 5.063291639089584351e-02 1.561596989631652832e-01 9.928458929061889648e-02 -8.281027525663375854e-02
2.209600806236267090e-01 -5.423018336296081543e-02 1.121972128748893738e-01 -1.505794078111648560e-01 1.396826803684234619e-01 2.427825778722763062e-01 3.027475252747535706e-02 3.322289586067199707e-01 3.053476801142096519e-03 2.442883998155593872e-01 -2.557165548205375671e-02 8.363855630159378052e-02 -6.454959977418184280e-03 -2.761272490024566650e-01 1.241420023143291473e-02 -2.689498662948608398e-01 -8.893600851297378540e-02 -7.028786465525627136e-03 7.334478199481964111e-02 -1.900731325149536133e-01 -2.125096321105957031e-01 -6.355266273021697998e-02 1.100854426622390747e-01 2.036145031452178955e-01 -1.829919368028640747e-01 1.382057666778564453e-01 -1.395312696695327759e-01 -1.064189616590738297e-02 2.506639063358306885e-01 5.866027623414993286e-02 -1.541575789451599121e-01 4.389353394508361816e-01
3.983049828093498945e-04 3.333254158496856689e-02 1.896094344556331635e-02 1.325061358511447906e-02 2.169687766581773758e-03 6.431899964809417725e-02 6.243253499269485474e-02 1.030769571661949158e-01 4.667304456233978271e-01 3.747383058071136475e-01 -8.552539348602294922e-02 2.777106165885925293e-01 2.635944820940494537e-02 -1.906199008226394653e-01 -1.831870526075363159e-01 -5.627537891268730164e-02 -4.470671992748975754e-03 -1.133730709552764893e-01 -1.215621083974838257e-02 1.907650828361511230e-01 2.578141987323760986e-01 2.430877089500427246e-01 -1.029618233442306519e-01 -2.384353429079055786e-01 -5.225033313035964966e-02 1.219742596149444580e-01 -1.970077157020568848e-01 1.435087025165557861e-01 -1.152722612023353577e-01 3.196332156658172607e-01 -1.599764674901962280e-01 5.239528790116310120e-02
-4.968474805355072021e-02 -1.614712029695510864e-01 2.109302878379821777e-01 1.453194916248321533e-01 1.761290729045867920e-01 1.959597915410995483e-01 7.449530810117721558e-02 2.069459408521652222e-01 1.541968435049057007e-02 2.131274491548538208e-01 -1.059554591774940491e-01 -1.052282974123954773e-01 -2.023562192916870117e-01 -2.425871789455413818e-01 4.801785200834274292e-02 -7.591423392295837402e-02 8.991789817810058594e-02 -2.152348905801773071e-01 -4.728948231786489487e-03 -6.627716869115829468e-02 2.310558110475540161e-01 -2.172838300466537476e-01 -3.815611600875854492e-01 -5.492007359862327576e-02 -1.009368970990180969e-01 4.068768620491027832e-01 -1.752312481403350830e-01 5.114751309156417847e-02 -2.234419621527194977e-02 1.399273332208395004e-02 4.671592265367507935e-02 3.037406802177429199e-01
9.751650691032409668e-02 -5.851358920335769653e-02 4.914381424896419048e-04 -1.937751770019531250e-01 3.174284100532531738e-01 2.761380076408386230e-01 2.577050328254699707e-01 2.853187322616577148e-01 -1.070168688893318176e-01 -2.317974716424942017e-02 -1.814171373844146729e-01 2.097137421369552612e-01 -6.211709603667259216e-02 -9.909543395042419434e-02 1.696494817733764648e-01 -2.742157317698001862e-02 -3.952388092875480652e-02 -1.802170574665069580e-01 1.438555419445037842e-01 1.751568019390106201e-01 2.013748437166213989e-01 2.723021619021892548e-02 3.958430886268615723e-02 -1.123804673552513123e-01 -9.757766127586364746e-02 -3.085790015757083893e-02 -2.497607618570327759e-01 -4.771686717867851257e-02 2.853267490863800049e-01 4.002625048160552979e-01 -1.864090710878372192e-01 -1.370657980442047119e-02
1.954404115676879883e-01 8.011928200721740723e-02 2.156547904014587402e-01 -6.564299575984477997e-03 2.679526247084140778e-02 1.766498386859893799e-01 1.320180017501115799e-02 1.826680898666381836e-01 6.365366280078887939e-02 2.978705167770385742e-01 2.103991061449050903e-02 3.374938964843750000e-01 -2.253894656896591187e-01 -1.742574572563171387e-02 -1.353180408477783203e-01 8.269810117781162262e-03 -7.944474369287490845e-02 -1.349325776100158691e-01 -1.174286678433418274e-01 -1.612018346786499023e-01 3.775326907634735107e-01 -1.139480620622634888e-01 1.640468239784240723e-01 5.485445633530616760e-02 -2.755528390407562256e-01 3.207437396049499512e-01 -2.460573315620422363e-01 2.726709470152854919e-02 2.309008240699768066e-01 -1.207772716879844666e-01 -7.735484838485717773e-02 5.525239557027816772e-02
-4.506267607212066650e-02 -3.527733087539672852e-01 2.961157560348510742e-01 -7.357391715049743652e-02 2.066051959991455078e-01 2.831154167652130127e-01 -2.296135276556015015e-01 1.007441654801368713e-01 5.810955166816711426e-02 1.034777089953422546e-01 -3.567126691341400146e-01 2.589060664176940918e-01 -1.276155263185501099e-01 -1.953165829181671143e-01 -1.814580406062304974e-03 1.851247251033782959e-01 -7.890684902667999268e-02 -7.162117213010787964e-02 -4.537863656878471375e-02 -2.488557063043117523e-02 2.151444405317306519e-01 2.765116691589355469e-01 -7.528770714998245239e-02 2.084197998046875000e-01 -1.364910751581192017e-01 2.011916041374206543e-01 4.823879897594451904e-02 4.849136248230934143e-02 -1.643639057874679565e-01 1.138899922370910645e-01 3.040693514049053192e-02 8.400572091341018677e-02
-4.140580072999000549e-03 -1.374438777565956116e-02 2.113145887851715088e-01 -2.804576978087425232e-02 -2.106649577617645264e-01 2.958370745182037354e-01 -1.861390285193920135e-02 -2.461501955986022949e-02 4.429822042584419250e-02 2.074228972196578979e-01 -1.666546612977981567e-01 1.807116270065307617e-01 -1.566012054681777954e-01 -4.593474864959716797e-01 7.539307326078414917e-02 3.108280897140502930e-02 -5.047039315104484558e-02 -1.925112903118133545e-01 1.010593771934509277e-01 -1.217192038893699646e-01 -2.263922095298767090e-01 1.168998479843139648e-01 -1.463356465101242065e-01 1.072123348712921143e-01 -2.109758704900741577e-01 3.421646058559417725e-01 2.402527481317520142e-01 -5.454008281230926514e-02 2.909323275089263916e-01 -3.825020743533968925e-03 -6.683772057294845581e-02 -6.276288069784641266e-03
-2.056000679731369019e-01 -1.097528487443923950e-01 2.551959156990051270e-01 -2.547950744628906250e-01 1.494652181863784790e-01 3.344135731458663940e-02 -1.239240355789661407e-02 9.682870656251907349e-02 1.866073608398437500e-01 4.113473594188690186e-01 -1.375309526920318604e-01 6.239986047148704529e-03 -1.216381788253784180e-01 -2.751722335815429688e-01 -2.273369580507278442e-01 -3.218213096261024475e-02 1.379856318235397339e-01 -1.741744428873062134e-01 9.907499700784683228e-02 1.620263010263442993e-01 1.325396597385406494e-01 3.389086201786994934e-02 -2.201315611600875854e-01 2.785490453243255615e-01 -4.268265143036842346e-02 7.108594477176666260e-02 3.022433072328567505e-02 1.701896488666534424e-01 1.678072512149810791e-01 2.302548587322235107e-01 1.088754460215568542e-02 -2.611085474491119385e-01
1.170769333839416504e-01 -1.584394425153732300e-01 1.518221795558929443e-01 -1.585851311683654785e-01 1.172912493348121643e-01 1.239200234413146973e-01 2.121871262788772583e-01 5.064665526151657104e-02 2.716138660907745361e-01 4.144924134016036987e-02 6.146456301212310791e-02 2.274341732263565063e-01 -1.710730195045471191e-01 -2.235316187143325806e-01 -8.886006474494934082e-02 2.186386287212371826e-01 9.182762354612350464e-02 1.503587961196899414e-01 2.942878603935241699e-01 1.707408279180526733e-01 2.592408657073974609e-01 -2.508108019828796387e-01 -7.580231409519910812e-03 -1.422387175261974335e-02 -1.540777683258056641e-01 3.359675109386444092e-01 1.728092133998870850e-01 2.726759016513824463e-01 8.693077415227890015e-02 8.314447849988937378e-02 -1.873631179332733154e-01 5.279657617211341858e-02
1.581166684627532959e-01 -1.154288053512573242e-01 3.200295865535736084e-01 8.957914263010025024e-02 1.216298192739486694e-01 2.173867970705032349e-01 -1.283981502056121826e-01 -3.187393248081207275e-01 3.226411044597625732e-01 8.861389011144638062e-02 -3.166094422340393066e-01 1.283193193376064301e-02 -7.933317124843597412e-02 -3.046396672725677490e-01 8.227339386940002441e-02 1.771324574947357178e-01 1.036313269287347794e-02 2.043822593986988068e-02 3.038794174790382385e-02 2.117177397012710571e-01 2.304081022739410400e-01 2.699420750141143799e-01 6.435742229223251343e-02 1.148755848407745361e-01 -8.635081350803375244e-02 6.832706928253173828e-02 -1.418174952268600464e-01 2.327993325889110565e-02 5.848820134997367859e-02 1.919828802347183228e-01 -1.368858385831117630e-02 -2.422554045915603638e-01
-1.260378807783126831e-01 -5.293629318475723267e-02 3.413950502872467041e-01 1.720320582389831543e-01 -5.832272395491600037e-02 1.171989291906356812e-01 1.374876946210861206e-01 1.778118014335632324e-01 -3.015494346618652344e-01 1.884498447179794312e-01 -1.023061946034431458e-01 2.695446014404296875e-01 9.881331026554107666e-02 -2.301716208457946777e-01 -7.971213012933731079e-02 1.937561482191085815e-02 9.958297014236450195e-02 -1.183064877986907959e-01 -8.900476992130279541e-02 2.930864393711090088e-01 -1.387483924627304077e-01 -1.687635183334350586e-01 1.348027586936950684e-01 6.422726809978485107e-02 -4.058653488755226135e-02 3.029912523925304413e-02 -3.585394620895385742e-01 3.874523341655731201e-01 -1.364362835884094238e-01 2.163576334714889526e-02 6.681006867438554764e-03 -1.854918710887432098e-02
1.424204856157302856e-01 1.555125694721937180e-02 -5.809240043163299561e-02 -1.321595162153244019e-01 8.756438642740249634e-02 2.398701617494225502e-03 -1.936881244182586670e-01 -5.948932468891143799e-02 1.740533411502838135e-01 2.482199668884277344e-01 -1.850795894861221313e-01 1.162542328238487244e-01 -2.376641035079956055e-01 -4.020571112632751465e-01 2.891695797443389893e-01 -1.342761367559432983e-01 9.880743920803070068e-02 1.015006452798843384e-01 1.329077184200286865e-01 2.350998073816299438e-01 1.898625046014785767e-01 1.301904171705245972e-01 -1.326821148395538330e-01 -3.435527160763740540e-02 3.656709939241409302e-02 4.187054559588432312e-02 -3.152933418750762939e-01 1.804025620222091675e-01 2.965799272060394287e-01 -1.586361676454544067e-01 1.680046617984771729e-01 9.626087546348571777e-02
-3.870264291763305664e-01 1.256140647456049919e-03 4.503606259822845459e-01 -6.437485665082931519e-02 -9.576094150543212891e-02 1.690042167901992798e-01 5.909142270684242249e-02 2.507917284965515137e-01 2.079916298389434814e-01 -8.990891277790069580e-02 1.433847993612289429e-01 -9.020747989416122437e-02 -1.308811306953430176e-01 -3.226779401302337646e-02 8.139960467815399170e-02 1.014016121625900269e-01 2.180140279233455658e-02 -2.006561905145645142e-01 1.896011680364608765e-01 6.292419880628585815e-02 -4.532303661108016968e-02 8.278810232877731323e-02 -1.422729194164276123e-01 3.292120993137359619e-01 -1.431002020835876465e-01 3.346331119537353516e-01 -6.782760471105575562e-02 2.040306031703948975e-01 1.078097671270370483e-01 -6.918457150459289551e-02 2.714822813868522644e-02 9.995236992835998535e-02
3.778826892375946045e-01 -9.245669841766357422e-02 9.013590216636657715e-02 2.582919970154762268e-02 -1.156412735581398010e-01 6.294617056846618652e-02 1.271491497755050659e-01 1.296581923961639404e-01 2.065545469522476196e-01 8.965348452329635620e-02 -2.032493501901626587e-01 3.112101852893829346e-01 -3.916685283184051514e-02 -3.248493075370788574e-01 5.023619905114173889e-02 1.086811423301696777e-01 2.177115976810455322e-01 -8.738986402750015259e-02 2.124039679765701294e-01 -1.371873021125793457e-01 -2.022394351661205292e-02 1.673123240470886230e-01 -1.931861639022827148e-01 2.057416588068008423e-01 -5.077790841460227966e-02 2.854816019535064697e-01 9.423397481441497803e-02 -8.408581465482711792e-02 2.479902207851409912e-01 2.584326267242431641e-01 -1.018640175461769104e-01 -1.165123432874679565e-01
3.369943052530288696e-02 -8.619352430105209351e-02 2.768092155456542969e-01 7.281418144702911377e-02 6.345907598733901978e-02 6.930555403232574463e-02 9.459661692380905151e-02 2.354959547519683838e-01 1.763756275177001953e-01 2.841823101043701172e-01 -7.641091197729110718e-02 2.090613842010498047e-01 -9.279960393905639648e-02 4.644934460520744324e-02 3.981006518006324768e-02 1.942804753780364990e-01 3.084152936935424805e-02 6.518316268920898438e-02 -3.190917521715164185e-02 -2.137979567050933838e-01 1.184630542993545532e-01 3.238959610462188721e-01 -1.517523545771837234e-02 2.574720382690429688e-01 7.157411891967058182e-03 3.391067087650299072e-01 -1.698446571826934814e-01 2.340355813503265381e-01 2.587513923645019531e-01 1.383957862854003906e-01 -3.002907037734985352e-01 1.114609315991401672e-01
2.085237056016921997e-01 5.327469110488891602e-02 2.796555161476135254e-01 -8.746439218521118164e-02 -7.973552495241165161e-02 4.878963530063629150e-02 1.473522037267684937e-01 7.327261567115783691e-02 4.510320127010345459e-01 1.087243556976318359e-01 -2.368071824312210083e-01 2.629367411136627197e-01 -2.084871083498001099e-01 -2.079047560691833496e-01 1.461553387343883514e-02 -1.667160242795944214e-01 1.309112608432769775e-01 1.094093695282936096e-01 8.779935538768768311e-02 2.824323773384094238e-01 2.000270178541541100e-03 -1.419814676046371460e-01 -3.790164738893508911e-02 2.740971148014068604e-01 -1.517881173640489578e-02 1.491151601076126099e-01 -1.250087767839431763e-01 1.923222690820693970e-01 1.525665223598480225e-01 -1.390310525894165039e-01 1.852260828018188477e-01 1.073788180947303772e-01
5.614605918526649475e-02 -5.958478152751922607e-02 -1.058861389756202698e-01 1.239689141511917114e-01 3.284959122538566589e-02 2.866168022155761719e-01 1.164111793041229248e-01 3.268808126449584961e-02 -5.619128700345754623e-03 9.818208962678909302e-02 -1.477345526218414307e-01 7.277165353298187256e-02 -1.827319115400314331e-01 -3.477295935153961182e-01 1.595880091190338135e-01 1.789468377828598022e-01 1.166465207934379578e-01 6.438811123371124268e-02 3.070201277732849121e-01 -1.265560556203126907e-02 -4.636300727725028992e-02 2.292099744081497192e-01 -4.440326392650604248e-01 7.837839424610137939e-02 -2.429238110780715942e-01 2.030525207519531250e-01 -8.857675828039646149e-03 8.962099999189376831e-02 3.082489669322967529e-01 1.951327174901962280e-01 -8.684268593788146973e-02 -3.349806368350982666e-02
-1.845303922891616821e-02 -3.024018406867980957e-01 1.483294069766998291e-01 -2.702551782131195068e-01 1.274680495262145996e-01 3.531626760959625244e-01 6.398164480924606323e-02 1.290022879838943481e-01 -1.690898537635803223e-01 1.343322992324829102e-01 -1.504115313291549683e-01 1.638621538877487183e-01 -1.449245214462280273e-01 -2.094940841197967529e-01 -1.796922087669372559e-02 7.205913215875625610e-02 -1.582459658384323120e-01 -1.928408741950988770e-01 -6.792449951171875000e-02 -2.624925400596112013e-05 2.338917702436447144e-01 1.913265138864517212e-01 3.665477782487869263e-02 8.085028082132339478e-02 -2.584521770477294922e-01 3.222084939479827881e-01 -7.034963369369506836e-02 2.704688310623168945e-01 -2.471047639846801758e-01 3.413933562114834785e-03 -8.743824809789657593e-02 3.844343125820159912e-02
1.277229636907577515e-01 -2.963059023022651672e-02 5.968040600419044495e-02 1.080984156578779221e-02 3.660425916314125061e-02 9.346158057451248169e-02 1.112162843346595764e-01 -6.774521619081497192e-02 2.017623186111450195e-01 4.009799063205718994e-01 -1.525600254535675049e-01 1.424711048603057861e-01 -1.399319320917129517e-01 -2.143865376710891724e-01 5.692919366993010044e-04 3.479642793536186218e-02 -2.683593519032001495e-02 -2.120164334774017334e-01 2.531085610389709473e-01 2.329845726490020752e-02 2.535610496997833252e-01 9.692314267158508301e-02 -1.669952273368835449e-01 -4.569204524159431458e-02 -1.491061598062515259e-01 1.462873369455337524e-01 -1.920413374900817871e-01 -1.175009608268737793e-01 2.620186209678649902e-01 1.848701536655426025e-01 -4.178099930286407471e-01 -2.337142080068588257e-01
-8.536437153816223145e-02 -6.480425596237182617e-02 9.751025587320327759e-02 -1.905011944472789764e-02 3.979787975549697876e-02 1.522305756807327271e-01 -1.846475340425968170e-02 1.258274018764495850e-01 2.337279021739959717e-01 6.011163932271301746e-04 1.068047583103179932e-01 3.399497270584106445e-01 -4.612164944410324097e-02 -3.806791603565216064e-01 -9.312962740659713745e-02 5.269591137766838074e-02 3.413029015064239502e-02 1.107192132622003555e-02 1.135294958949089050e-01 2.685083746910095215e-01 7.143974304199218750e-02 2.631794288754463196e-02 1.102047935128211975e-01 1.098723337054252625e-01 2.370940148830413818e-01 3.237560093402862549e-01 1.741832820698618889e-03 3.474394083023071289e-01 2.212059050798416138e-01 2.228903904324397445e-04 -3.836959600448608398e-01 5.852206423878669739e-02
-6.407904438674449921e-04 -6.680118292570114136e-02 -5.879773199558258057e-02 -2.836099267005920410e-01 2.315324842929840088e-01 -1.212229505181312561e-01 2.059397846460342407e-01 1.982661038637161255e-01 5.783737450838088989e-02 2.303539663553237915e-01 2.831560559570789337e-02 7.470840960741043091e-02 -3.261865079402923584e-01 -2.287531793117523193e-01 -1.257013827562332153e-01 8.116821199655532837e-02 1.731681674718856812e-01 -2.003827244043350220e-01 -3.633157908916473389e-02 2.503799498081207275e-01 2.787140607833862305e-01 5.495371762663125992e-03 -3.461709991097450256e-02 3.789825439453125000e-01 -2.155894637107849121e-01 1.829783767461776733e-01 -3.028444759547710419e-02 -1.481070071458816528e-01 1.248562410473823547e-01 -7.621423574164509773e-04 -9.056670218706130981e-02 1.855352371931076050e-01
4.651599749922752380e-02 -2.180176824331283569e-01 2.089826911687850952e-01 -1.805394589900970459e-01 7.958135008811950684e-02 3.239891231060028076e-01 -2.153183892369270325e-02 1.042068824172019958e-01 1.555542647838592529e-01 1.061100140213966370e-01 -1.164428517222404480e-01 3.484247028827667236e-01 -3.478553891181945801e-02 -1.975170969963073730e-01 5.098820850253105164e-02 2.341294139623641968e-01 -4.719134047627449036e-02 -8.322491496801376343e-02 -1.254501640796661377e-01 -1.452845185995101929e-01 2.646093368530273438e-01 3.165439665317535400e-01 -3.028654679656028748e-02 1.461136192083358765e-01 -1.334100365638732910e-01 2.846131920814514160e-01 -7.144377380609512329e-02 3.371314704418182373e-02 -2.486161440610885620e-01 2.195632159709930420e-01 1.702943593263626099e-01 2.848690748214721680e-02
4.892267286777496338e-02 -2.821332216262817383e-01 3.263007402420043945e-01 1.138937994837760925e-01 1.207969263195991516e-01 1.147832572460174561e-01 2.529389560222625732e-01 5.851359292864799500e-02 1.821598708629608154e-01 1.741992426104843616e-03 -8.159182220697402954e-02 2.855558693408966064e-01 -9.397753328084945679e-02 -1.178173050284385681e-01 -1.274920254945755005e-01 1.545501500368118286e-01 1.751002222299575806e-01 -4.369477927684783936e-02 2.353428490459918976e-02 1.756376177072525024e-01 -1.329779475927352905e-01 -1.383039802312850952e-01 1.558077037334442139e-01 3.383083343505859375e-01 7.733579725027084351e-02 1.149615347385406494e-01 -3.808296620845794678e-01 1.281428486108779907e-01 9.046963602304458618e-02 -2.164842039346694946e-01 -1.480854451656341553e-01 1.483829766511917114e-01
2.030404508113861084e-01 -2.457385882735252380e-03 3.095003962516784668e-01 1.081768125295639038e-01 4.735610634088516235e-02 1.853043287992477417e-01 6.690987944602966309e-02 -1.586150825023651123e-01 9.716373682022094727e-02 9.736449271440505981e-02 -1.601413786411285400e-01 3.001412153244018555e-01 -1.457272768020629883e-01 -1.878241300582885742e-01 1.111484766006469727e-01 1.515974551439285278e-01 -2.923561632633209229e-01 -1.921074986457824707e-01 1.095113381743431091e-01 -2.932162024080753326e-02 1.132226437330245972e-01 1.854638382792472839e-02 3.006426990032196045e-01 2.636140584945678711e-01 -2.802010178565979004e-01 9.551404416561126709e-02 -2.000767886638641357e-01 2.659355401992797852e-01 6.052328273653984070e-02 -9.520402550697326660e-02 -1.852449923753738403e-01 -6.969144195318222046e-02
3.473002910614013672e-01 -6.141033023595809937e-03 1.670250296592712402e-01 -1.317574083805084229e-01 8.598028123378753662e-02 1.786538660526275635e-01 -1.140576973557472229e-01 -5.712301284074783325e-02 1.032081469893455505e-01 2.333579659461975098e-01 1.065800786018371582e-01 -7.394965738058090210e-02 1.222596913576126099e-01 -1.933157593011856079e-01 5.562010779976844788e-02 1.083846911787986755e-01 3.649738058447837830e-02 2.353711426258087158e-01 -6.371180713176727295e-02 2.960024178028106689e-01 2.120197936892509460e-02 -1.182176321744918823e-01 -8.656726032495498657e-02 3.156400620937347412e-01 -6.201402097940444946e-02 3.709807991981506348e-01 -1.534990370273590088e-01 1.405180096626281738e-01 5.109985824674367905e-03 3.267306685447692871e-01 -2.132147997617721558e-01 1.497845798730850220e-01
1.910375431180000305e-02 1.356487423181533813e-01 1.248472109436988831e-01 -2.445860803127288818e-01 6.790273636579513550e-02 2.596091032028198242e-01 4.260021746158599854e-01 5.920538306236267090e-02 1.590335369110107422e-01 -6.888359785079956055e-02 1.165631338953971863e-01 2.875766754150390625e-01 -2.297852933406829834e-02 -1.510013043880462646e-01 1.210547536611557007e-01 1.643200367689132690e-01 1.674608141183853149e-01 7.753312587738037109e-02 -1.843466460704803467e-01 1.755006760358810425e-01 -7.697499543428421021e-02 1.915215849876403809e-01 -1.921792328357696533e-01 6.643544882535934448e-02 -2.059673666954040527e-01 4.353557154536247253e-02 -1.708798855543136597e-01 -2.147413603961467743e-02 3.704903721809387207e-01 2.504936754703521729e-01 -6.544184871017932892e-03 -2.651624754071235657e-02
-8.561696112155914307e-02 -3.038910925388336182e-01 1.465951949357986450e-01 -1.286339759826660156e-01 1.004521772265434265e-01 2.121816128492355347e-01 -1.334016919136047363e-01 2.919780090451240540e-02 -1.762499511241912842e-01 6.805234402418136597e-02 -6.408658623695373535e-02 3.337372839450836182e-01 -4.679368808865547180e-02 -1.770561337471008301e-01 1.561955809593200684e-01 1.341502275317907333e-02 -5.073697865009307861e-02 2.558305859565734863e-02 1.963063180446624756e-01 1.618115603923797607e-01 1.909346133470535278e-01 2.165049910545349121e-01 -2.420660257339477539e-01 2.659096419811248779e-01 1.353087089955806732e-02 -8.449622988700866699e-02 -3.499790430068969727e-01 1.995276957750320435e-01 -6.305179744958877563e-02 6.616719812154769897e-02 3.462316095829010010e-01 2.816124632954597473e-02
4.211072623729705811e-02 -3.420766443014144897e-02 2.175047844648361206e-01 -1.317978501319885254e-01 3.085870444774627686e-01 1.164524182677268982e-01 -1.439193487167358398e-01 4.753072932362556458e-02 1.896243840456008911e-01 -1.238289996981620789e-01 -2.279548048973083496e-01 3.910018503665924072e-01 -1.951518952846527100e-01 -7.769165933132171631e-02 -1.394079923629760742e-01 6.759776175022125244e-02 3.418358415365219116e-02 -1.476715039461851120e-02 1.894642561674118042e-01 1.338374018669128418e-01 -1.537531763315200806e-01 -1.801957376301288605e-02 -2.627085447311401367e-01 6.668444722890853882e-03 -9.698460251092910767e-02 1.092345938086509705e-01 -4.741336107254028320e-01 1.769962161779403687e-01 4.109345749020576477e-02 -1.134787797927856445e-01 -7.875044643878936768e-02 1.729172170162200928e-01
5.109600722789764404e-02 -5.114256143569946289e-01 2.439687550067901611e-01 1.146101728081703186e-01 6.814949959516525269e-02 1.466082632541656494e-01 2.090444564819335938e-01 9.925832599401473999e-02 -9.276039898395538330e-02 1.442040801048278809e-01 -1.343832314014434814e-01 7.622339576482772827e-02 -2.196358740329742432e-01 -2.706958055496215820e-01 1.393753737211227417e-01 -1.735404282808303833e-01 3.208392113447189331e-02 -1.574504971504211426e-01 -2.337098866701126099e-02 -8.983373641967773438e-02 -2.010444998741149902e-01 2.944496460258960724e-02 -3.343289494514465332e-01 -1.037061363458633423e-01 -1.944303661584854126e-01 1.752370782196521759e-02 -1.133344322443008423e-01 2.585502266883850098e-01 1.604034006595611572e-01 4.420332610607147217e-02 -8.171550929546356201e-02 9.350818395614624023e-02
3.697069287300109863e-01 6.034282594919204712e-02 1.889859139919281006e-01 -2.966430597007274628e-02 -8.215937763452529907e-02 1.160752549767494202e-01 3.016484528779983521e-02 2.167985029518604279e-02 1.179934516549110413e-01 2.094952017068862915e-01 -8.146177232265472412e-02 4.232444241642951965e-02 -3.098571002483367920e-01 -1.445364058017730713e-01 -5.284191295504570007e-02 -9.610928595066070557e-02 1.978040337562561035e-01 2.207197714596986771e-03 1.509733200073242188e-01 -1.991313323378562927e-02 6.941680610179901123e-02 -5.341484397649765015e-02 2.125516980886459351e-01 3.197114467620849609e-01 -2.615778446197509766e-01 8.145624399185180664e-02 -3.423372507095336914e-01 3.773959875106811523e-01 1.556724458932876587e-01 -4.780573025345802307e-02 -4.347619414329528809e-02 1.607187241315841675e-01
2.233984917402267456e-01 7.386580109596252441e-02 2.418673932552337646e-01 1.643503084778785706e-02 9.423434734344482422e-02 1.370420455932617188e-01 7.500581443309783936e-02 3.777567446231842041e-01 3.366661071777343750e-01 -1.808159239590167999e-02 -1.520333737134933472e-01 1.361227035522460938e-01 -1.789167523384094238e-01 -4.037442803382873535e-01 4.416233301162719727e-02 -3.778725489974021912e-02 -9.491081535816192627e-02 1.037754490971565247e-01 1.021681949496269226e-01 2.253787070512771606e-01 7.579465210437774658e-02 -1.963927410542964935e-02 -7.071058452129364014e-02 3.425178825855255127e-01 -1.522157192230224609e-01 1.419021487236022949e-01 8.467676490545272827e-02 5.097945779561996460e-02 8.511535823345184326e-03 -5.697514861822128296e-02 2.534396350383758545e-01 1.614978313446044922e-01
1.146642118692398071e-01 -1.312326192855834961e-01 8.369380235671997070e-02 -1.052927896380424500e-01 2.076795250177383423e-01 1.554790288209915161e-01 3.870668262243270874e-02 1.525180041790008545e-01 4.896157681941986084e-01 -7.066501677036285400e-02 -6.109954789280891418e-02 1.604249626398086548e-01 -4.011942446231842041e-02 -1.888068020343780518e-01 7.045722100883722305e-03 3.509626537561416626e-02 1.845438331365585327e-01 -1.500323414802551270e-01 4.489582777023315430e-02 3.339875042438507080e-01 -3.245550394058227539e-02 -9.264039993286132812e-02 -1.993360519409179688e-01 -6.982399523258209229e-02 -2.410992048680782318e-02 5.740609392523765564e-02 -4.677483141422271729e-01 1.363992989063262939e-01 -3.636109456419944763e-02 -7.949798554182052612e-02 -5.772519484162330627e-02 2.648196518421173096e-01
1.829412579536437988e-01 3.252992406487464905e-02 2.467647194862365723e-01 -2.259922325611114502e-01 -2.140868827700614929e-02 5.673556402325630188e-02 3.426361978054046631e-01 -1.377272307872772217e-01 -2.311236411333084106e-01 3.029142022132873535e-01 -2.113114744424819946e-01 3.696526288986206055e-01 -1.842159777879714966e-01 -2.279947251081466675e-01 2.329001575708389282e-02 -8.944462984800338745e-02 -5.878044664859771729e-02 -1.392042934894561768e-01 1.868310570716857910e-01 2.090377919375896454e-02 2.380702830851078033e-02 -2.256872951984405518e-01 1.538378894329071045e-01 2.565272450447082520e-01 1.201060414314270020e-01 1.617277711629867554e-01 -1.572469472885131836e-01 2.431563660502433777e-02 1.130329221487045288e-01 -1.955921016633510590e-02 4.246333986520767212e-02 -1.119019910693168640e-01
-3.767973044887185097e-03 -1.898948401212692261e-01 3.358402848243713379e-01 2.142273187637329102e-01 6.944241374731063843e-02 2.139493077993392944e-01 1.701433211565017700e-02 -1.761466115713119507e-01 3.504704311490058899e-02 -2.768443524837493896e-02 -7.617370784282684326e-02 2.866822183132171631e-01 -5.901527777314186096e-02 -1.968914866447448730e-01 5.979505553841590881e-02 -1.230462342500686646e-01 7.963200658559799194e-02 9.648551046848297119e-02 1.907853968441486359e-02 2.818588912487030029e-01 -8.499921113252639771e-02 -1.942225545644760132e-01 1.923499815165996552e-02 1.954800337553024292e-01 -1.289313435554504395e-01 -1.284473985433578491e-01 -4.205486178398132324e-01 2.761214077472686768e-01 1.408721953630447388e-01 8.174484595656394958e-03 1.389053165912628174e-01 2.606909573078155518e-01
1.725620627403259277e-01 2.884247601032257080e-01 -2.501774430274963379e-01 3.724800050258636475e-02 4.684661328792572021e-02 1.296386420726776123e-01 1.867810934782028198e-01 8.290670812129974365e-03 9.514725953340530396e-02 3.763970732688903809e-01 6.555639207363128662e-02 1.176585629582405090e-01 8.355359733104705811e-02 -3.245206177234649658e-01 2.492458969354629517e-01 3.774419054388999939e-02 1.990089379251003265e-02 -1.249252110719680786e-01 1.318826526403427124e-01 1.602871268987655640e-01 -8.622708171606063843e-02 8.967766165733337402e-02 -2.137722820043563843e-01 2.468615174293518066e-01 -3.212804794311523438e-01 1.960927098989486694e-01 -1.222033873200416565e-01 1.073012426495552063e-01 1.224220693111419678e-01 2.703510224819183350e-02 -2.321207225322723389e-01 7.393403351306915283e-02
1.081123128533363342e-01 -1.955337077379226685e-01 2.409693971276283264e-02 3.903163131326436996e-03 -2.087853476405143738e-02 4.718427360057830811e-02 3.922081738710403442e-02 -2.250567823648452759e-01 2.671495079994201660e-01 1.671821177005767822e-01 -2.383315749466419220e-02 -5.580369010567665100e-02 4.836186021566390991e-02 -3.924435675144195557e-01 1.540020555257797241e-01 1.026122421026229858e-01 2.022979110479354858e-01 3.447295352816581726e-02 5.208873189985752106e-04 2.464991211891174316e-01 -3.919257596135139465e-02 3.308486640453338623e-01 -1.619203537702560425e-01 3.161684274673461914e-01 -1.883801259100437164e-02 2.882450222969055176e-01 -1.656244546175003052e-01 2.753283381462097168e-01 -6.925395131111145020e-02 3.391534835100173950e-02 -2.506376206874847412e-01 7.442130893468856812e-02
-8.879832923412322998e-02 -1.859856843948364258e-01 -7.797748595476150513e-02 -8.441799134016036987e-02 -3.208648879081010818e-03 -3.018341958522796631e-01 4.783496260643005371e-02 2.795839607715606689e-01 -1.123029142618179321e-01 2.905656397342681885e-01 -4.149036109447479248e-02 4.463735595345497131e-02 -3.673285245895385742e-01 -3.216494321823120117e-01 -7.259516417980194092e-02 1.577168107032775879e-01 6.200286746025085449e-02 -2.215452939271926880e-01 -3.214111924171447754e-02 2.473552972078323364e-01 2.507829070091247559e-01 -1.959644258022308350e-02 9.542300365865230560e-03 3.205444514751434326e-01 -7.925974577665328979e-02 1.888046860694885254e-01 -5.095628276467323303e-02 5.390362814068794250e-03 1.196082606911659241e-01 1.568009257316589355e-01 -3.863193467259407043e-02 1.930284202098846436e-01
2.126830257475376129e-02 -2.483579562976956367e-03 -2.618200844153761864e-03 -1.739802360534667969e-01 4.001251757144927979e-01 -2.602632045745849609e-01 -1.321662515401840210e-01 6.279260385781526566e-03 -1.132109835743904114e-01 3.548643589019775391e-01 -7.146295160055160522e-02 2.443817108869552612e-01 -7.393032312393188477e-02 -3.890979886054992676e-01 -1.408534590154886246e-02 5.187375843524932861e-02 1.496328115463256836e-01 -1.528757214546203613e-01 -9.449891000986099243e-02 2.144878059625625610e-01 1.941258758306503296e-01 -2.688419818878173828e-02 -1.514437794685363770e-01 1.674194931983947754e-01 -1.523004770278930664e-01 1.863740831613540649e-01 -9.783079847693443298e-03 2.365089580416679382e-02 2.758554220199584961e-01 9.122755378484725952e-02 7.560656964778900146e-02 1.476652324199676514e-01
1.707101315259933472e-01 -9.656561911106109619e-02 2.844109833240509033e-01 1.758704483509063721e-01 -6.807174533605575562e-02 1.812128275632858276e-01 -1.108915507793426514e-01 2.883897721767425537e-01 5.306857451796531677e-02 9.803554415702819824e-02 -3.249702453613281250e-01 2.109179347753524780e-01 -1.354900840669870377e-02 -1.745439767837524414e-01 -3.665262460708618164e-02 -1.181094795465469360e-01 5.629031360149383545e-02 -5.554476752877235413e-02 -1.087657138705253601e-01 1.911715269088745117e-01 3.643120229244232178e-01 -9.219718724489212036e-02 -2.337026149034500122e-01 1.041738465428352356e-01 2.115120925009250641e-02 1.467414647340774536e-01 -6.055066362023353577e-02 -1.129063591361045837e-01 2.054397910833358765e-01 6.621924787759780884e-02 -3.146775364875793457e-01 2.509656548500061035e-01
1.571364002302289009e-03 -4.098684191703796387e-01 1.204170733690261841e-01 -1.724801212549209595e-01 2.609372837468981743e-03 1.237858086824417114e-01 -1.645640432834625244e-01 2.752167284488677979e-01 -6.020183209329843521e-03 4.109178483486175537e-02 7.887455075979232788e-02 3.754833638668060303e-01 -5.769224371761083603e-03 -3.335202336311340332e-01 -9.156857617199420929e-03 1.064485162496566772e-01 5.010548979043960571e-02 5.504889786243438721e-02 8.151484280824661255e-02 2.332515716552734375e-01 9.890553355216979980e-02 1.169958040118217468e-01 -2.664987444877624512e-01 1.123686507344245911e-01 -1.118810176849365234e-01 -5.388791859149932861e-02 -4.479306042194366455e-01 -7.206140086054801941e-03 -1.426121685653924942e-03 2.464033104479312897e-02 5.686479806900024414e-02 -6.568433344364166260e-02
-2.208094578236341476e-03 -2.495064437389373779e-01 2.497708499431610107e-01 -1.022547408938407898e-01 2.640596330165863037e-01 3.475861847400665283e-01 5.966284498572349548e-02 1.271563023328781128e-02 2.096143811941146851e-01 1.959578394889831543e-01 -1.298233568668365479e-01 1.989262700080871582e-01 -1.757462769746780396e-01 1.136278510093688965e-01 -1.596511006355285645e-01 1.697184741497039795e-01 -1.127236858010292053e-01 -7.151497900485992432e-02 2.370589375495910645e-01 -1.292028129100799561e-01 1.983202546834945679e-01 1.774320602416992188e-01 -9.194082766771316528e-02 2.694406807422637939e-01 -6.618624553084373474e-03 3.780341446399688721e-01 -1.648140251636505127e-01 -6.496326625347137451e-02 8.310642093420028687e-02 9.881660342216491699e-02 -1.049583218991756439e-02 -9.280647151172161102e-03
3.496247231960296631e-01 1.283143609762191772e-01 2.933105640113353729e-02 6.509460508823394775e-02 1.382624506950378418e-01 2.796732187271118164e-01 1.785850971937179565e-01 3.411259353160858154e-01 2.322227656841278076e-01 -2.400051802396774292e-02 3.622279316186904907e-02 8.094115555286407471e-02 -8.533890545368194580e-02 -3.356570899486541748e-01 1.543332934379577637e-01 -1.850925572216510773e-02 -7.314273715019226074e-02 -6.539885699748992920e-02 1.862889826297760010e-01 2.752165794372558594e-01 6.172065436840057373e-02 6.508012861013412476e-02 -2.177218720316886902e-02 2.462253160774707794e-02 -2.449559271335601807e-01 2.203986942768096924e-01 -1.041751578450202942e-01 2.049752175807952881e-01 1.041044890880584717e-01 -1.205407530069351196e-01 2.343997210264205933e-01 1.821351498365402222e-01
1.195519194006919861e-01 1.535339802503585815e-01 1.367855519056320190e-01 -9.222513064742088318e-03 2.470082230865955353e-02 1.423151344060897827e-01 -1.044255420565605164e-01 2.567352056503295898e-01 3.353111743927001953e-01 2.489045858383178711e-01 -9.424084424972534180e-02 1.854346692562103271e-02 -1.222443655133247375e-01 -3.674511611461639404e-01 3.289308771491050720e-02 -7.266261428594589233e-02 7.138182967901229858e-02 -3.288890123367309570e-01 -5.536089465022087097e-02 -9.204554557800292969e-02 2.633807957172393799e-01 3.733431398868560791e-01 -1.727958023548126221e-01 -3.406025841832160950e-02 -1.764515638351440430e-01 -5.237637553364038467e-03 -4.168852791190147400e-02 2.506617009639739990e-01 -2.929643355309963226e-02 1.263301223516464233e-01 3.777022287249565125e-02 1.648344546556472778e-01
-8.575960248708724976e-02 -1.077505722641944885e-01 1.579513587057590485e-02 -1.408864110708236694e-01 1.181358993053436279e-01 -6.789930164813995361e-02 3.681125817820429802e-03 7.670089602470397949e-02 -8.424443006515502930e-02 4.335972070693969727e-01 -1.515167579054832458e-02 3.843124806880950928e-01 -7.083945721387863159e-02 -3.146569430828094482e-01 -1.456291079521179199e-01 1.562030613422393799e-01 6.344527471810579300e-03 -8.192972093820571899e-02 -6.919900327920913696e-02 4.920133948326110840e-02 1.347435116767883301e-01 5.835344269871711731e-02 -2.749485373497009277e-01 1.872822791337966919e-01 -8.394504897296428680e-03 2.546958923339843750e-01 3.249565884470939636e-02 2.479959428310394287e-01 3.209018409252166748e-01 1.279840618371963501e-01 1.646383404731750488e-01 -1.537974178791046143e-01
1.009752508252859116e-02 1.299575120210647583e-01 1.122386157512664795e-01 -1.749874800443649292e-01 2.586099207401275635e-01 2.598534524440765381e-01 6.035660579800605774e-02 -1.536630745977163315e-02 4.279555380344390869e-02 3.388153016567230225e-02 -3.698905110359191895e-01 1.413266956806182861e-01 -3.867684304714202881e-02 -2.187814712524414062e-01 -5.264234915375709534e-02 -1.283420473337173462e-01 -9.653324633836746216e-02 -1.701374948024749756e-01 -2.464542090892791748e-01 4.826425760984420776e-02 -4.933350533246994019e-02 7.360470294952392578e-02 -8.269928395748138428e-02 1.478240191936492920e-01 -1.265540719032287598e-01 1.653978675603866577e-01 -7.282614707946777344e-02 -9.103598445653915405e-02 1.251352429389953613e-01 3.259394764900207520e-01 5.355564877390861511e-02 5.035164356231689453e-01
3.722379505634307861e-01 -6.923889368772506714e-02 3.932919800281524658e-01 -7.745423913002014160e-02 -1.521789580583572388e-01 -1.807669848203659058e-01 2.992822825908660889e-01 1.614293642342090607e-02 2.096341550350189209e-01 1.628561168909072876e-01 -1.584478616714477539e-01 2.412495762109756470e-01 -2.133526355028152466e-01 -1.272723376750946045e-01 5.375020951032638550e-02 -1.784802228212356567e-01 7.762380689382553101e-02 1.979949772357940674e-01 2.323605418205261230e-01 5.199819430708885193e-02 1.814157664775848389e-01 -3.527923300862312317e-02 3.888888657093048096e-02 2.952784001827239990e-01 -9.036075323820114136e-02 1.064031943678855896e-01 -1.322467774152755737e-01 7.909996062517166138e-02 1.323112547397613525e-01 -9.309292770922183990e-03 6.127509847283363342e-02 1.034552603960037231e-01
-3.449632599949836731e-02 2.138083614408969879e-02 1.534845083951950073e-01 1.274132635444402695e-02 -1.840014904737472534e-01 -1.051362901926040649e-01 -5.775048956274986267e-02 2.075779438018798828e-01 1.083029136061668396e-01 1.770331263542175293e-01 -1.207476854324340820e-01 1.619163155555725098e-01 9.020546078681945801e-02 -2.170469611883163452e-01 1.035674512386322021e-01 -7.150840014219284058e-02 -4.058842360973358154e-02 1.825248897075653076e-01 3.346873223781585693e-01 5.048473477363586426e-01 1.115143895149230957e-01 1.695575714111328125e-01 2.031623199582099915e-02 7.024862617254257202e-02 -1.584366150200366974e-02 6.027233600616455078e-02 -1.016556397080421448e-01 3.477448225021362305e-01 3.215305134654045105e-02 1.644317656755447388e-01 3.115367591381072998e-01 1.403317451477050781e-01
-2.306322008371353149e-02 -9.555320255458354950e-03 1.055871099233627319e-01 -6.452518701553344727e-02 9.797269850969314575e-02 -2.696714363992214203e-02 6.217270344495773315e-02 -1.492945700883865356e-01 1.802359670400619507e-01 5.015742182731628418e-01 -1.152046769857406616e-01 2.731764875352382660e-02 2.320638671517372131e-02 -4.763497710227966309e-01 6.209379807114601135e-02 2.184122651815414429e-01 -1.970094442367553711e-02 -1.619435697793960571e-01 3.110104501247406006e-01 1.075722724199295044e-01 1.325021833181381226e-01 -6.530174612998962402e-02 4.492620006203651428e-02 -2.216701023280620575e-02 1.071776915341615677e-02 2.657705545425415039e-01 -1.434372514486312866e-01 -8.939172327518463135e-02 1.352452486753463745e-01 2.470247745513916016e-01 -1.436963826417922974e-01 -1.094452515244483948e-01
-6.203482300043106079e-02 -3.097325265407562256e-01 6.973600480705499649e-03 -9.622563421726226807e-02 1.666397750377655029e-01 1.741241067647933960e-01 -1.026515960693359375e-01 2.395673841238021851e-01 -6.880858447402715683e-03 -3.431303799152374268e-02 -1.026827618479728699e-01 4.550972282886505127e-01 2.244256436824798584e-02 -3.117484748363494873e-01 1.143029779195785522e-01 1.443663984537124634e-01 8.041892200708389282e-03 1.577824503183364868e-01 1.845245808362960815e-01 1.635995805263519287e-01 1.438650935888290405e-01 1.171182468533515930e-01 -2.052934914827346802e-01 1.551613956689834595e-01 -3.004847466945648193e-02 -7.128039747476577759e-02 -3.914268612861633301e-01 3.873603418469429016e-02 1.562352627515792847e-01 1.026247739791870117e-01 1.577662229537963867e-01 -8.644539117813110352e-02
-1.076483726501464844e-01 -2.953584492206573486e-01 7.017778232693672180e-03 -2.984129786491394043e-01 1.195003986358642578e-01 1.566062569618225098e-01 -3.356044366955757141e-02 3.875082731246948242e-02 2.117524594068527222e-01 4.835948646068572998e-01 -5.620128661394119263e-02 2.487332671880722046e-01 -1.059677973389625549e-01 -8.378630876541137695e-02 -1.761324107646942139e-01 -1.111924573779106140e-01 1.317124068737030029e-01 -1.159701943397521973e-01 -5.731581896543502808e-02 1.877979487180709839e-01 1.949795484542846680e-01 -9.583242982625961304e-02 -4.540239647030830383e-02 1.797102391719818115e-01 -6.348361074924468994e-02 1.447740644216537476e-01 -1.107036471366882324e-01 2.752439677715301514e-01 1.624037623405456543e-01 2.425423413515090942e-01 -3.987044468522071838e-02 -1.207157224416732788e-01
9.683530777692794800e-02 -5.051294341683387756e-02 2.211078256368637085e-01 -1.838539540767669678e-01 2.423322014510631561e-02 2.223842591047286987e-02 -2.969877794384956360e-02 1.142866071313619614e-02 2.973156273365020752e-01 -1.525638252496719360e-01 -4.102955758571624756e-02 6.597661226987838745e-02 -2.117921113967895508e-01 -4.233302474021911621e-01 2.279172092676162720e-01 1.236576512455940247e-01 2.968952059745788574e-02 1.147726178169250488e-01 -5.999916419386863708e-02 -1.442704051733016968e-01 7.724422961473464966e-02 -1.369217187166213989e-01 -1.537163853645324707e-01 1.695107966661453247e-01 -1.883280090987682343e-02 2.350771278142929077e-01 -3.925269544124603271e-01 8.450207859277725220e-02 2.207749933004379272e-01 5.909695476293563843e-02 9.971147775650024414e-02 3.157848417758941650e-01
1.398934721946716309e-01 -7.156924344599246979e-03 8.524291962385177612e-02 7.437970954924821854e-03 -8.333334699273109436e-03 -1.311150193214416504e-01 -1.505174785852432251e-01 6.557860970497131348e-02 2.537508010864257812e-01 7.687711715698242188e-02 -2.970360517501831055e-01 2.305795550346374512e-01 -1.737902313470840454e-02 -3.404526412487030029e-01 -5.157134309411048889e-02 -8.794461935758590698e-02 8.123768493533134460e-03 -6.347576528787612915e-02 2.114736735820770264e-01 3.818172961473464966e-02 1.699623912572860718e-01 -2.390371263027191162e-01 -8.171660453081130981e-02 2.955132424831390381e-01 1.646370887756347656e-01 1.581261605024337769e-01 -1.038420721888542175e-01 2.035262584686279297e-01 1.682097464799880981e-01 1.613107621669769287e-01 3.001592457294464111e-01 3.339268863201141357e-01
1.379819214344024658e-01 -1.695861071348190308e-01 2.312056124210357666e-01 -1.781090497970581055e-01 8.903145790100097656e-02 -1.074940711259841919e-01 -8.363882452249526978e-02 4.563560485839843750e-01 1.743321865797042847e-02 -3.949076309800148010e-02 -1.183964833617210388e-01 3.507331311702728271e-01 -7.375044375658035278e-02 -1.559611111879348755e-01 4.992215707898139954e-02 9.636794775724411011e-02 1.207813527435064316e-02 2.042834311723709106e-01 4.919509962201118469e-02 3.688456863164901733e-02 1.699741631746292114e-01 1.335909515619277954e-01 -1.179891303181648254e-01 5.990205705165863037e-02 -6.275140494108200073e-02 1.689006239175796509e-01 -4.764271676540374756e-01 1.852502524852752686e-01 2.744362223893404007e-03 1.622840762138366699e-01 1.232111379504203796e-01 -8.156052976846694946e-02
6.250002235174179077e-02 -2.337290793657302856e-01 3.547902405261993408e-01 -2.210261076688766479e-01 2.835394740104675293e-01 1.474290341138839722e-01 -2.565761096775531769e-02 2.418249696493148804e-01 4.220419749617576599e-02 1.504020690917968750e-01 -2.004148662090301514e-01 2.918982803821563721e-01 -2.504286468029022217e-01 -1.709998846054077148e-01 -4.179511219263076782e-02 1.583848297595977783e-01 -6.765093654394149780e-03 -1.673602759838104248e-01 -1.073257327079772949e-01 -5.442360043525695801e-02 2.115078270435333252e-01 3.172428905963897705e-01 1.230379194021224976e-02 1.596093326807022095e-01 -1.101740598678588867e-01 1.577215641736984253e-01 1.326097548007965088e-02 3.808232769370079041e-02 -1.922370642423629761e-01 2.122185528278350830e-01 3.521660342812538147e-02 -3.865075111389160156e-02
6.545031070709228516e-02 1.313757151365280151e-01 1.860134005546569824e-01 2.429271861910820007e-02 1.442205756902694702e-01 4.018517583608627319e-02 -1.378893945366144180e-02 -1.044075414538383484e-01 2.585017383098602295e-01 4.256379008293151855e-01 -5.929890275001525879e-02 -2.962741442024707794e-02 -7.346028089523315430e-02 -3.347223699092864990e-01 -9.751553880050778389e-04 3.032102286815643311e-01 7.998012006282806396e-02 -2.011348903179168701e-01 2.592851221561431885e-01 1.049093380570411682e-01 9.302454441785812378e-02 1.162641718983650208e-01 2.586574759334325790e-03 -1.436843653209507465e-03 -2.056687837466597557e-03 1.498255431652069092e-01 -2.086124569177627563e-01 -8.378076553344726562e-02 3.139722347259521484e-01 2.663676142692565918e-01 -1.839652359485626221e-01 -1.561156064271926880e-01
9.097980707883834839e-02 3.687596647068858147e-03 4.906846210360527039e-02 1.223779991269111633e-01 8.954554796218872070e-02 2.874699980020523071e-02 -1.819414272904396057e-02 -1.060541719198226929e-01 8.171012997627258301e-02 2.218329012393951416e-01 -1.250256896018981934e-01 9.222349151968955994e-03 -3.643025159835815430e-01 -2.890292406082153320e-01 2.159420549869537354e-01 1.230339705944061279e-01 -3.563709929585456848e-02 -7.186582684516906738e-02 5.720762070268392563e-03 8.658127486705780029e-02 2.361921370029449463e-01 3.049306571483612061e-01 -9.849145263433456421e-02 8.442965894937515259e-02 2.975811250507831573e-02 4.836915731430053711e-01 -2.514772415161132812e-01 1.616646945476531982e-01 -2.731975540518760681e-02 1.082326248288154602e-01 -2.602714598178863525e-01 1.424535810947418213e-01
9.821941703557968140e-02 -1.487246453762054443e-01 1.808753013610839844e-01 -1.027935445308685303e-01 2.658379822969436646e-02 2.655351459980010986e-01 -6.426978856325149536e-02 1.142648234963417053e-01 1.373489052057266235e-01 2.709665596485137939e-01 4.848711192607879639e-02 3.080182671546936035e-01 -2.646571099758148193e-01 -2.314439862966537476e-01 -2.175521999597549438e-01 -2.106001675128936768e-01 1.815619692206382751e-02 -1.706816852092742920e-01 2.061254233121871948e-01 2.623150646686553955e-01 -5.594531446695327759e-02 4.906327277421951294e-02 -1.516819298267364502e-01 1.664489358663558960e-01 9.651729464530944824e-02 8.513292670249938965e-02 7.114335894584655762e-02 -1.816605329513549805e-01 1.550734192132949829e-01 -6.705346703529357910e-02 2.838688492774963379e-01 2.664297521114349365e-01
8.552774786949157715e-02 5.960794910788536072e-02 1.774968206882476807e-01 1.703711301088333130e-01 1.316875070333480835e-01 9.994938969612121582e-02 -4.626868292689323425e-02 2.150428481400012970e-02 5.830084905028343201e-03 -2.125429213047027588e-01 -2.279194891452789307e-01 1.594787985086441040e-01 -1.895229369401931763e-01 -4.190204739570617676e-01 2.218692600727081299e-01 -2.337131500244140625e-01 6.683069467544555664e-02 1.393787413835525513e-01 1.182718053460121155e-01 3.741723895072937012e-01 3.256195411086082458e-02 -7.896906137466430664e-02 -1.666480153799057007e-01 2.903547585010528564e-01 -2.188320606946945190e-01 1.096700057387351990e-01 -9.125345200300216675e-02 1.586679667234420776e-01 3.459807857871055603e-02 -9.501191973686218262e-02 1.095856055617332458e-01 2.186794728040695190e-01
2.558374404907226562e-01 -1.983055025339126587e-01 1.286671161651611328e-01 6.118947267532348633e-02 -5.270415171980857849e-02 1.076071560382843018e-01 -7.837411947548389435e-03 3.776882588863372803e-01 6.670054048299789429e-02 1.874080300331115723e-01 4.645881801843643188e-02 -5.060054734349250793e-02 -6.953339278697967529e-02 -2.862965762615203857e-01 -5.318734794855117798e-02 -2.478313595056533813e-01 1.076621189713478088e-01 3.310082480311393738e-02 9.776031970977783203e-02 6.078774109482765198e-02 -7.958271354436874390e-02 2.750742807984352112e-02 -6.714574992656707764e-02 2.624931335449218750e-01 -2.465507686138153076e-01 1.133007407188415527e-01 -8.841037750244140625e-02 3.104624450206756592e-01 -7.545045018196105957e-02 1.368947625160217285e-01 4.601249005645513535e-03 4.623790085315704346e-01
1.227042675018310547e-01 -2.751976847648620605e-01 8.895740658044815063e-02 -2.035498619079589844e-01 2.326310984790325165e-02 2.210359424352645874e-01 -1.755277961492538452e-01 2.261064760386943817e-02 -1.581419957801699638e-03 6.611137650907039642e-03 -1.221858486533164978e-01 4.564228355884552002e-01 -3.486228734254837036e-02 -2.357779443264007568e-01 1.123631820082664490e-01 5.554000288248062134e-02 3.538421541452407837e-02 8.411139249801635742e-02 6.672292202711105347e-02 2.678028345108032227e-01 1.186807602643966675e-01 3.404962420463562012e-01 -2.915033400058746338e-01 1.253625601530075073e-01 7.538911700248718262e-02 -5.433381348848342896e-02 -3.361352980136871338e-01 1.362020522356033325e-01 9.019025019370019436e-04 1.062355190515518188e-01 1.281868070363998413e-01 -1.510287448763847351e-02
8.656646311283111572e-02 -6.625879555940628052e-02 2.062674909830093384e-01 3.128841891884803772e-02 -7.833656668663024902e-02 -8.484855294227600098e-02 -1.501273363828659058e-01 4.832833260297775269e-02 2.476355284452438354e-01 8.307859301567077637e-02 -2.029701173305511475e-01 1.815198808908462524e-01 -4.990424960851669312e-02 -5.675969123840332031e-01 2.345650941133499146e-01 -2.312058806419372559e-01 1.786977946758270264e-01 2.441846393048763275e-02 5.350625608116388321e-03 1.781409978866577148e-01 6.127285212278366089e-02 -1.141225695610046387e-01 -4.267803207039833069e-02 9.785115718841552734e-02 -1.525529026985168457e-01 9.249890595674514771e-02 -4.244840443134307861e-01 7.427160441875457764e-02 4.008772596716880798e-02 5.787560250610113144e-03 4.018573090434074402e-02 1.327489018440246582e-01
1.747372150421142578e-01 -1.063177958130836487e-01 1.193045750260353088e-01 -6.582163274288177490e-02 -1.253656297922134399e-02 3.988166153430938721e-02 8.275160193443298340e-02 8.870273828506469727e-02 1.406289935111999512e-01 8.553351461887359619e-02 -1.843799203634262085e-01 1.862205117940902710e-01 -4.105120524764060974e-02 -5.001543164253234863e-01 2.916135787963867188e-01 -1.223532389849424362e-02 1.656626462936401367e-01 9.586731344461441040e-02 1.288441121578216553e-01 3.177889287471771240e-01 -4.422721453011035919e-03 -8.068075776100158691e-02 -7.488093525171279907e-02 1.141144409775733948e-01 -4.010443761944770813e-02 1.244946867227554321e-01 -3.909940123558044434e-01 6.585865467786788940e-02 1.222936585545539856e-01 -2.502261102199554443e-01 1.727387160062789917e-01 1.709603965282440186e-01
1.317301988601684570e-01 -2.972072958946228027e-01 1.904572546482086182e-01 3.086606040596961975e-02 1.730557382106781006e-01 1.512741446495056152e-01 3.133955299854278564e-01 -4.900903254747390747e-02 1.683603376150131226e-01 2.194963842630386353e-01 2.658059298992156982e-01 3.425157815217971802e-02 -9.366161376237869263e-02 -1.364724040031433105e-01 3.980697598308324814e-03 4.707173909991979599e-03 8.022437989711761475e-02 4.098109528422355652e-02 1.881751865148544312e-01 7.211652398109436035e-02 1.135705709457397461e-01 -1.912015527486801147e-01 -9.802667051553726196e-02 3.573320060968399048e-02 -4.355790466070175171e-02 3.082511126995086670e-01 -6.338509917259216309e-02 2.701893150806427002e-01 -8.367553353309631348e-02 4.073724746704101562e-01 -1.981830596923828125e-01 1.806026697158813477e-01
-5.994873121380805969e-02 -2.015113979578018188e-01 2.881062030792236328e-01 -4.876975342631340027e-02 1.231321096420288086e-01 1.041667833924293518e-01 4.692063480615615845e-02 -5.420457571744918823e-02 -1.806445270776748657e-01 -6.512817740440368652e-02 -1.469180285930633545e-01 -1.284621804952621460e-01 -1.075395047664642334e-01 -3.944728374481201172e-01 -2.619255781173706055e-01 -8.005116879940032959e-02 -1.416181474924087524e-01 -3.527604043483734131e-01 3.085210323333740234e-01 1.199181079864501953e-01 -7.460390776395797729e-02 6.563411653041839600e-02 3.553261235356330872e-02 1.824921667575836182e-01 -4.248835891485214233e-02 3.682845830917358398e-01 2.416249737143516541e-02 -3.995045647025108337e-02 1.830137968063354492e-01 1.602964848279953003e-01 -6.884909421205520630e-02 1.416572034358978271e-01
2.314946651458740234e-01 -1.090403422713279724e-01 1.376494169235229492e-01 1.609979569911956787e-02 -1.101157516241073608e-01 7.529123127460479736e-02 1.359738260507583618e-01 1.577662304043769836e-02 2.986149787902832031e-01 -1.149958930909633636e-02 -1.490071266889572144e-01 4.320244193077087402e-01 -7.070387154817581177e-02 -2.906520664691925049e-01 -8.722642064094543457e-02 7.149050943553447723e-03 1.249505281448364258e-01 -8.557144552469253540e-02 1.834385395050048828e-01 1.360743045806884766e-01 1.221599243581295013e-02 2.701638340950012207e-01 -1.752482540905475616e-02 2.866429388523101807e-01 -1.804445087909698486e-01 3.835423588752746582e-01 1.108912900090217590e-01 -1.929640583693981171e-02 -4.896673560142517090e-02 3.756152093410491943e-02 -1.982248574495315552e-01 -1.317092627286911011e-01
-1.053377389907836914e-01 1.603814065456390381e-01 1.159509643912315369e-01 3.872470185160636902e-02 -4.266695678234100342e-02 3.370889127254486084e-01 4.912235215306282043e-02 1.354833096265792847e-01 7.933095097541809082e-02 3.277515172958374023e-01 -4.382076486945152283e-02 1.016576811671257019e-01 -2.926389575004577637e-01 -2.884321808815002441e-01 3.677201643586158752e-02 -5.588789284229278564e-02 -4.439926147460937500e-02 -1.867765486240386963e-01 -1.365081965923309326e-01 -1.764820814132690430e-01 5.730843171477317810e-02 4.521943628787994385e-02 -1.846231669187545776e-01 1.888920515775680542e-01 -9.836725890636444092e-02 4.551196694374084473e-01 7.424519956111907959e-02 1.142952814698219299e-01 1.888088434934616089e-01 1.139277964830398560e-01 1.438277959823608398e-01 2.152009308338165283e-01
1.261209100484848022e-01 -3.371423184871673584e-01 1.816608160734176636e-01 -1.359125077724456787e-01 4.882510006427764893e-02 1.303209215402603149e-01 -2.546319067478179932e-01 2.293400466442108154e-01 -7.017523515969514847e-03 1.022089272737503052e-01 3.252368047833442688e-02 3.361719846725463867e-01 4.369529895484447479e-03 -2.728447914123535156e-01 2.525660023093223572e-02 1.207853853702545166e-01 -2.465824224054813385e-02 1.545803993940353394e-01 5.678512156009674072e-02 6.909082829952239990e-02 8.631755411624908447e-02 1.026743724942207336e-01 -2.607960402965545654e-01 2.089805752038955688e-01 -6.997740711085498333e-04 -1.918474435806274414e-01 -4.589073359966278076e-01 1.172376796603202820e-01 9.221015125513076782e-02 1.439504325389862061e-01 1.250197272747755051e-02 -1.232472732663154602e-01
2.535450644791126251e-02 2.421486377716064453e-02 -1.024732738733291626e-01 -7.557070255279541016e-02 -9.035987406969070435e-02 3.748279064893722534e-02 -1.103725805878639221e-01 8.374123834073543549e-03 -1.008174046874046326e-01 -3.929495066404342651e-02 -7.847080379724502563e-02 5.363180041313171387e-01 -2.524577677249908447e-01 -2.992483377456665039e-01 1.028533875942230225e-01 1.633463352918624878e-01 2.625232376158237457e-02 -2.942893207073211670e-01 2.318674623966217041e-01 1.833266764879226685e-01 -9.156006574630737305e-02 1.368243545293807983e-01 6.447281222790479660e-03 2.764150202274322510e-01 9.627188742160797119e-02 1.496208012104034424e-01 -2.312072515487670898e-01 2.759230434894561768e-01 1.477049738168716431e-01 -3.773592785000801086e-02 4.269681498408317566e-02 -1.274285931140184402e-02
2.147071957588195801e-01 -5.646966770291328430e-02 7.179598510265350342e-02 1.305233687162399292e-01 -8.166759461164474487e-02 1.771511435508728027e-01 -1.056058891117572784e-02 -2.372872233390808105e-01 2.310395240783691406e-01 4.315427690744400024e-02 -1.274139881134033203e-01 -7.008879631757736206e-02 -7.840394973754882812e-02 -3.614053428173065186e-01 1.716648191213607788e-01 1.512140780687332153e-01 -2.404038235545158386e-02 -1.876928061246871948e-01 4.166499897837638855e-02 2.637085914611816406e-01 1.033956110477447510e-01 2.440600097179412842e-01 -6.050682067871093750e-02 3.244611024856567383e-01 9.624610841274261475e-02 2.296236604452133179e-01 -6.714576482772827148e-02 1.824723780155181885e-01 1.404711306095123291e-01 1.134695783257484436e-01 -3.438940346240997314e-01 1.778366416692733765e-01
2.131243050098419189e-01 2.549600899219512939e-01 9.882470965385437012e-02 4.691458866000175476e-02 7.493692636489868164e-02 2.053948193788528442e-01 1.714213043451309204e-01 8.011786639690399170e-02 5.483184754848480225e-02 3.247070014476776123e-01 -1.076036244630813599e-01 5.976308137178421021e-02 -3.413454294204711914e-01 -2.807528376579284668e-01 2.546520531177520752e-01 1.418536156415939331e-01 5.821583908982574940e-04 -2.230613231658935547e-01 4.199200496077537537e-02 -1.073421910405158997e-01 -1.611786931753158569e-01 -1.216649487614631653e-01 -3.099573589861392975e-02 2.023552507162094116e-01 -3.352839648723602295e-01 -9.286323189735412598e-02 -2.606086730957031250e-01 -1.229424625635147095e-01 1.268318593502044678e-01 -1.225880533456802368e-02 -2.654626965522766113e-03 1.550908684730529785e-01
-3.226247616112232208e-03 -4.959839209914207458e-02 3.166792392730712891e-01 -1.003748457878828049e-02 2.268795520067214966e-01 6.944074481725692749e-02 9.572022408246994019e-02 2.715849578380584717e-01 2.142304927110671997e-01 2.661395668983459473e-01 -1.454575210809707642e-01 5.354929342865943909e-02 7.478310167789459229e-02 2.391727082431316376e-02 4.672493785619735718e-02 1.534328311681747437e-01 1.413802653551101685e-01 1.319808363914489746e-01 -6.089006736874580383e-02 -1.621978878974914551e-01 1.581695228815078735e-01 3.376464843750000000e-01 3.373406082391738892e-02 1.810231953859329224e-01 -7.443246245384216309e-02 4.208062887191772461e-01 -3.046356737613677979e-01 1.452185809612274170e-01 8.190383762121200562e-02 1.134539023041725159e-01 -1.486416310071945190e-01 8.215386420488357544e-02
-1.099099814891815186e-01 -2.159819751977920532e-01 1.619031876325607300e-01 -2.140942364931106567e-01 -7.324852049350738525e-02 1.214829273521900177e-02 8.738263696432113647e-02 6.342136859893798828e-02 2.044872194528579712e-01 4.178580641746520996e-02 -1.752364486455917358e-01 -5.496860668063163757e-02 -1.787574887275695801e-01 -3.845897614955902100e-01 -3.549960851669311523e-01 1.489391773939132690e-01 1.165170818567276001e-01 -1.074239090085029602e-01 -1.688612699508666992e-01 -8.576313406229019165e-02 4.864485934376716614e-02 2.183833122253417969e-01 -3.200231492519378662e-01 1.628363877534866333e-01 -7.333646714687347412e-02 3.223527669906616211e-01 -8.443544059991836548e-02 6.583084911108016968e-02 2.116107493638992310e-01 2.012278735637664795e-01 9.572203271090984344e-03 -2.455779910087585449e-02
5.415638908743858337e-03 -2.043896168470382690e-01 1.899108439683914185e-01 -2.267294749617576599e-02 -5.524668097496032715e-02 4.465792179107666016e-01 -1.220485717058181763e-01 1.104269921779632568e-01 2.869458198547363281e-01 2.761422693729400635e-01 -1.584463417530059814e-01 2.210402935743331909e-01 1.294295936822891235e-01 -1.127391606569290161e-01 1.605657190084457397e-01 1.850728988647460938e-01 1.564123034477233887e-01 2.753909211605787277e-03 1.589451432228088379e-01 4.250851571559906006e-01 1.777560710906982422e-01 -1.177542656660079956e-01 -2.314287703484296799e-04 7.088533788919448853e-02 3.728793188929557800e-02 2.065462172031402588e-01 5.713322386145591736e-02 -1.095867156982421875e-02 7.701535522937774658e-02 1.662328988313674927e-01 3.544410318136215210e-02 -8.252054452896118164e-02
1.181263700127601624e-01 2.697817236185073853e-02 1.130942478775978088e-01 2.459877580404281616e-01 2.301870845258235931e-02 2.522493004798889160e-01 -1.688549667596817017e-01 1.578103750944137573e-01 2.326888591051101685e-01 3.201838731765747070e-01 8.658547699451446533e-02 3.042500913143157959e-01 3.886662423610687256e-02 -3.645825684070587158e-01 2.215158008038997650e-02 7.382290065288543701e-02 1.028277873992919922e-01 1.494857966899871826e-01 -2.181301116943359375e-01 8.046025782823562622e-02 -4.410666972398757935e-02 3.800278156995773315e-02 1.818498969078063965e-02 2.500229477882385254e-01 7.964188605546951294e-02 2.292092293500900269e-01 -5.759137496352195740e-02 2.491135001182556152e-01 1.556810438632965088e-01 -1.734852418303489685e-02 -3.087083995342254639e-01 6.746971048414707184e-03
3.847540318965911865e-01 -4.077041521668434143e-02 2.143265455961227417e-01 -1.106793135404586792e-01 5.828889086842536926e-02 6.065427511930465698e-02 2.518074810504913330e-01 2.636987268924713135e-01 -2.224864065647125244e-01 4.388349056243896484e-01 -1.082940548658370972e-01 2.162743657827377319e-01 4.518867656588554382e-02 -1.868696659803390503e-01 -5.098679568618535995e-03 -2.744328975677490234e-01 9.068928658962249756e-02 3.716743958648294210e-04 -1.750444471836090088e-01 1.830917447805404663e-01 7.721703499555587769e-02 -2.380007207393646240e-01 -7.849460840225219727e-02 4.578511044383049011e-02 -9.436176717281341553e-02 -1.050840765237808228e-01 -1.905411668121814728e-02 -2.572248131036758423e-02 1.189395114779472351e-01 2.160886973142623901e-01 1.689494401216506958e-02 1.177520975470542908e-01
2.117973715066909790e-01 -3.705679997801780701e-02 -6.458883732557296753e-02 1.670128107070922852e-01 3.137335181236267090e-01 2.914377450942993164e-01 3.229806125164031982e-01 1.458857059478759766e-01 -1.657522469758987427e-01 3.129246532917022705e-01 -3.397083282470703125e-02 1.035048961639404297e-01 -9.740536659955978394e-02 -3.002518415451049805e-01 1.289235353469848633e-01 3.512373194098472595e-02 -6.882730126380920410e-02 9.017042815685272217e-02 4.679360985755920410e-02 -9.464504569768905640e-02 -1.104568839073181152e-01 1.880663335323333740e-01 -3.231416046619415283e-01 1.233449801802635193e-01 -3.162505030632019043e-01 5.273222550749778748e-02 -1.199935451149940491e-01 1.096237152814865112e-01 6.466789543628692627e-02 3.805344179272651672e-02 1.786068528890609741e-01 4.741927608847618103e-03
3.217510879039764404e-02 1.212190836668014526e-02 3.383746147155761719e-01 -7.825402170419692993e-02 4.249915853142738342e-02 7.659474760293960571e-02 7.946565002202987671e-02 6.981162726879119873e-02 1.531143933534622192e-01 7.387711107730865479e-02 -1.069080829620361328e-01 2.542637884616851807e-01 5.784998461604118347e-02 -2.126666456460952759e-01 2.995588481426239014e-01 -1.100989803671836853e-01 -9.665603190660476685e-02 -5.471824109554290771e-02 3.750538229942321777e-01 1.682838648557662964e-01 -1.458773016929626465e-01 5.250107869505882263e-02 -1.213407963514328003e-01 -6.147402524948120117e-02 1.071542594581842422e-02 3.749728500843048096e-01 -2.922396361827850342e-01 1.109178736805915833e-01 -1.498925536870956421e-01 1.557951793074607849e-02 3.448355793952941895e-01 3.782789921388030052e-03
1.512232571840286255e-01 -2.250839620828628540e-01 1.882329285144805908e-01 2.015373259782791138e-01 1.356534659862518311e-01 2.122116684913635254e-01 4.952692240476608276e-02 -4.108937457203865051e-02 2.676173448562622070e-01 -8.816898800432682037e-03 1.327098459005355835e-01 -1.534247584640979767e-02 -2.093743681907653809e-01 -1.734886765480041504e-01 1.675053685903549194e-01 2.089290134608745575e-02 5.077438056468963623e-02 -2.914634644985198975e-01 2.921844720840454102e-01 1.369290053844451904e-01 2.950049042701721191e-01 -5.700586736202239990e-02 -2.298343926668167114e-01 2.825518250465393066e-01 -1.535591185092926025e-01 2.269941717386245728e-01 -1.516915410757064819e-01 1.481494754552841187e-01 -1.136172413825988770e-01 -2.061563581228256226e-01 -1.320234686136245728e-02 2.514126896858215332e-02
9.158480679616332054e-04 -2.267728596925735474e-01 2.151993215084075928e-01 -1.535672247409820557e-01 2.294788062572479248e-01 3.683754205703735352e-01 -3.146836459636688232e-01 -3.119020536541938782e-02 1.204901933670043945e-01 4.688913747668266296e-02 -3.069386631250381470e-02 3.348063230514526367e-01 -1.592409014701843262e-01 -1.627291440963745117e-01 -1.179253011941909790e-01 4.716183245182037354e-02 2.169811399653553963e-03 -2.161250114440917969e-01 8.131543174386024475e-03 3.903613192960619926e-03 1.760816276073455811e-01 3.468177020549774170e-01 -5.500822514295578003e-02 6.976258754730224609e-02 -1.490632742643356323e-01 1.878716796636581421e-01 -5.437637120485305786e-02 7.952424883842468262e-02 -2.083863466978073120e-01 2.625843584537506104e-01 -5.442735552787780762e-02 6.698340922594070435e-02
2.693239748477935791e-01 8.421055041253566742e-03 3.602971881628036499e-02 1.408220175653696060e-02 -8.737174421548843384e-02 1.191732659935951233e-01 -1.609106548130512238e-02 1.010206528007984161e-02 1.426585763692855835e-01 1.206216588616371155e-01 -1.213769800961017609e-02 3.293801844120025635e-01 -5.422051995992660522e-02 -4.943512380123138428e-01 -6.717088073492050171e-02 -3.949142247438430786e-02 3.423620387911796570e-02 -2.907939255237579346e-01 9.612738341093063354e-02 4.608848318457603455e-02 -2.070910483598709106e-01 3.257107138633728027e-01 -7.335454970598220825e-02 1.461684703826904297e-01 -7.757828570902347565e-03 3.613198697566986084e-01 2.166293561458587646e-01 -2.416770346462726593e-02 2.092672884464263916e-01 -5.016340687870979309e-02 -5.896995961666107178e-02 7.769611477851867676e-02
4.063217714428901672e-02 -9.463517367839813232e-02 2.469100803136825562e-01 8.205821365118026733e-02 1.186698898673057556e-01 9.266144037246704102e-02 4.381004273891448975e-01 1.254467964172363281e-01 -1.807943433523178101e-01 2.519143521785736084e-01 -1.489203050732612610e-02 3.613512516021728516e-01 1.555998921394348145e-01 -1.875708103179931641e-01 -2.624030166771262884e-04 -7.030890882015228271e-02 -2.626752555370330811e-01 -8.868261426687240601e-02 -1.486289054155349731e-01 1.971656680107116699e-01 6.139915436506271362e-03 -2.826988697052001953e-01 -9.938661754131317139e-02 1.531264334917068481e-01 -5.136051028966903687e-02 -1.492331027984619141e-01 -1.970045715570449829e-01 2.569439709186553955e-01 5.523629859089851379e-02 6.802422553300857544e-02 5.885400623083114624e-02 -8.991670608520507812e-02
-3.650619834661483765e-02 -3.866758942604064941e-02 2.502324581146240234e-01 -3.257241845130920410e-01 -6.222054362297058105e-02 6.759706884622573853e-02 6.859776377677917480e-02 1.769587844610214233e-01 5.135760828852653503e-02 1.984480321407318115e-01 -1.486192345619201660e-01 -6.037545576691627502e-02 -7.663113623857498169e-02 -4.752551317214965820e-01 -2.921011745929718018e-01 1.565168350934982300e-01 1.100795418024063110e-01 -7.788948714733123779e-02 -2.387461960315704346e-01 5.272493511438369751e-02 2.856976352632045746e-03 3.099244832992553711e-01 -2.195422798395156860e-01 2.173952013254165649e-01 8.749911934137344360e-02 1.228030920028686523e-01 7.975175045430660248e-03 9.207615256309509277e-02 2.463133037090301514e-01 6.249970942735671997e-02 5.723509564995765686e-02 7.791475951671600342e-02
-3.048928640782833099e-02 1.471615880727767944e-01 1.011107861995697021e-01 -1.459505558013916016e-01 1.702715754508972168e-01 2.650004327297210693e-01 1.703213602304458618e-01 3.273753821849822998e-01 2.604658007621765137e-01 2.104774713516235352e-01 -2.288565486669540405e-01 2.415200695395469666e-02 -1.984772682189941406e-01 -2.033865451812744141e-01 7.275706529617309570e-02 -2.126562036573886871e-02 -5.270878970623016357e-02 -8.024553954601287842e-02 1.368473619222640991e-01 2.723631821572780609e-02 -6.080735102295875549e-02 1.000765189528465271e-01 -9.535147249698638916e-02 -8.130274713039398193e-03 1.961341127753257751e-02 6.007678341120481491e-03 -6.450866162776947021e-02 -3.745277412235736847e-03 3.474169671535491943e-01 1.500023454427719116e-01 6.961233913898468018e-02 5.046600103378295898e-01
-6.083586439490318298e-02 1.390791684389114380e-01 2.434773296117782593e-01 5.932720005512237549e-02 2.615568041801452637e-01 2.282359600067138672e-01 2.865486741065979004e-01 3.810899332165718079e-02 7.996920496225357056e-02 -5.902597308158874512e-02 6.782505661249160767e-02 2.016887813806533813e-01 -1.169408559799194336e-01 -2.543034851551055908e-01 -5.617693811655044556e-02 2.967235445976257324e-01 2.208314090967178345e-01 -6.812535226345062256e-02 -6.297063082456588745e-02 2.547946274280548096e-01 -2.393026649951934814e-02 -4.385623708367347717e-02 -1.733986139297485352e-01 -5.834157764911651611e-02 -3.564625680446624756e-01 -8.570937812328338623e-02 -3.024082481861114502e-01 1.819592714309692383e-01 2.531894445419311523e-01 2.015304379165172577e-02 -1.085819024592638016e-02 -5.936999619007110596e-02
1.589593142271041870e-01 -8.484904468059539795e-02 1.054681763052940369e-01 1.070519462227821350e-01 -2.717342078685760498e-01 7.385371625423431396e-02 -1.972549129277467728e-03 1.025018841028213501e-01 -3.460231050848960876e-02 4.257869422435760498e-01 1.215544268488883972e-01 3.113334178924560547e-01 -2.544717788696289062e-01 -2.432265579700469971e-01 -1.064791455864906311e-01 -8.219643682241439819e-02 -2.011950761079788208e-01 -1.970272064208984375e-01 1.006346642971038818e-01 3.575789034366607666e-01 -1.050932239741086960e-02 8.326819539070129395e-02 3.906198963522911072e-02 3.260604739189147949e-01 -1.233292892575263977e-01 8.797951042652130127e-02 -3.829034790396690369e-02 -7.462442666292190552e-02 -7.836747914552688599e-02 2.820676751434803009e-02 2.162987589836120605e-01 -5.529676750302314758e-02
9.209902584552764893e-02 3.706108033657073975e-02 1.078613400459289551e-01 1.097118854522705078e-01 -4.153630509972572327e-02 1.874207854270935059e-01 8.076556026935577393e-02 4.597610235214233398e-01 3.378051817417144775e-01 -1.449211314320564270e-02 -1.920311450958251953e-01 1.673525571823120117e-01 -4.512172657996416092e-03 -2.199603915214538574e-01 1.246497314423322678e-02 1.328394711017608643e-01 4.301910847425460815e-02 -1.600814284756779671e-03 9.001353383064270020e-02 2.837487729266285896e-03 4.211916401982307434e-02 -8.864504843950271606e-02 -2.086124867200851440e-01 4.965472221374511719e-02 -2.292578965425491333e-01 8.068507909774780273e-02 6.009000912308692932e-02 1.202155798673629761e-01 1.774188280105590820e-01 1.249400079250335693e-01 2.240018397569656372e-01 4.757435917854309082e-01
3.253094851970672607e-02 -2.237478941679000854e-01 -4.676991328597068787e-02 -3.283153772354125977e-01 1.307131052017211914e-01 -2.402392625808715820e-01 7.806749641895294189e-02 3.158772289752960205e-01 -1.056613326072692871e-01 1.968310177326202393e-01 7.054320722818374634e-02 4.835718870162963867e-02 -2.052352875471115112e-01 -2.833042144775390625e-01 -1.005983054637908936e-01 6.311707943677902222e-02 1.614095717668533325e-01 -2.496613711118698120e-01 4.694037884473800659e-02 3.203480839729309082e-01 1.038814559578895569e-01 4.101104289293289185e-02 4.650190472602844238e-02 3.757335543632507324e-01 -7.006838917732238770e-02 1.483474671840667725e-01 -3.126604482531547546e-02 1.205288339406251907e-02 2.685664594173431396e-01 1.181967407464981079e-01 3.366437181830406189e-02 1.502817217260599136e-02
1.335619539022445679e-01 -1.226006373763084412e-01 3.274044692516326904e-01 -2.405651807785034180e-01 -3.137931227684020996e-02 3.070304989814758301e-01 -1.496245115995407104e-01 -5.893541872501373291e-02 2.521546185016632080e-01 2.893814146518707275e-01 -1.203169301152229309e-01 2.280594557523727417e-01 -1.599065810441970825e-01 -2.767751924693584442e-02 -1.577105373144149780e-01 9.249086678028106689e-02 -6.436129659414291382e-02 -1.195978671312332153e-01 1.362063288688659668e-01 -2.942122220993041992e-01 1.199872270226478577e-01 2.131422907114028931e-01 -6.480541825294494629e-02 -2.968674153089523315e-02 -6.531548500061035156e-02 2.573131620883941650e-01 -2.879296243190765381e-01 1.702844053506851196e-01 7.061966508626937866e-02 1.535459011793136597e-01 -8.914096653461456299e-02 5.001676268875598907e-03
-1.226377561688423157e-01 2.603458473458886147e-03 4.143091663718223572e-02 5.709968507289886475e-02 2.084892243146896362e-01 1.145886257290840149e-01 -7.829014793969690800e-04 4.059199392795562744e-01 7.210481911897659302e-02 -9.241153486073017120e-03 -8.697239309549331665e-02 2.230153232812881470e-01 -1.203793808817863464e-01 -1.503354907035827637e-01 1.907853484153747559e-01 2.607078291475772858e-03 -1.103960275650024414e-01 -7.781574875116348267e-02 1.526063680648803711e-01 1.525465399026870728e-01 1.415420174598693848e-01 1.791536062955856323e-01 -3.401783853769302368e-02 5.187532678246498108e-02 8.648617565631866455e-02 9.433042258024215698e-02 5.063147842884063721e-02 1.723156273365020752e-01 3.815741539001464844e-01 3.962539434432983398e-01 2.044325619935989380e-01 3.296982944011688232e-01
7.235703617334365845e-02 5.310370400547981262e-02 1.994496285915374756e-01 -1.888203173875808716e-01 -6.733340770006179810e-02 9.121876209974288940e-03 -8.354651927947998047e-02 9.925062954425811768e-02 3.038429319858551025e-01 -1.654975116252899170e-02 -1.653770953416824341e-01 1.561393141746520996e-01 -1.208556350320577621e-02 -3.433269858360290527e-01 3.548758849501609802e-02 2.874795347452163696e-02 2.601782977581024170e-01 -2.501121908426284790e-02 2.155206650495529175e-01 3.617800474166870117e-01 -1.530323028564453125e-01 -1.567885577678680420e-01 -1.787485629320144653e-01 2.916787564754486084e-02 -7.646178454160690308e-02 5.539007484912872314e-02 -4.809447824954986572e-01 8.550819754600524902e-02 1.193912848830223083e-01 -1.041216105222702026e-01 -9.597746282815933228e-02 1.494590938091278076e-01
9.544085711240768433e-02 -2.063803561031818390e-02 2.426645308732986450e-01 -5.688295513391494751e-02 1.525588333606719971e-01 8.573016151785850525e-03 -6.927382946014404297e-02 1.827157288789749146e-01 4.441412687301635742e-01 1.679367423057556152e-01 -2.243969589471817017e-01 1.284716930240392685e-02 4.778978601098060608e-02 -1.294817477464675903e-01 -3.550179898738861084e-01 9.084317833185195923e-02 -4.140452668070793152e-02 -3.621317446231842041e-01 -5.784130655229091644e-03 1.147006303071975708e-01 1.224312931299209595e-01 1.927532106637954712e-01 -8.140762336552143097e-03 3.020467050373554230e-02 -1.510197073221206665e-01 -3.962983936071395874e-02 -1.580033600330352783e-01 2.906020283699035645e-01 4.135289695113897324e-03 3.206056356430053711e-01 1.222882536239922047e-03 4.153503850102424622e-02
2.438921779394149780e-01 3.050659410655498505e-02 9.251032769680023193e-02 -5.708308890461921692e-02 1.566494703292846680e-01 8.558442443609237671e-02 2.187428772449493408e-01 2.438769936561584473e-01 2.647309899330139160e-01 2.768043987452983856e-02 -2.140011489391326904e-01 2.987168915569782257e-02 -1.068106107413768768e-02 -4.322943687438964844e-01 2.813860028982162476e-02 1.566566713154315948e-02 -1.745158880949020386e-01 -2.053408883512020111e-03 1.318962275981903076e-01 1.952383369207382202e-01 1.494086980819702148e-01 1.022903546690940857e-01 3.927611559629440308e-02 2.342004030942916870e-01 -2.426152527332305908e-01 8.945733308792114258e-02 4.218073934316635132e-02 3.135257661342620850e-01 6.707797199487686157e-02 -1.386617422103881836e-01 2.394048571586608887e-01 2.446977049112319946e-01
9.591013938188552856e-02 -5.410004407167434692e-02 1.298120468854904175e-01 -4.079686477780342102e-02 -1.095258966088294983e-01 4.193699061870574951e-01 -1.063490211963653564e-01 1.756494045257568359e-01 3.561456874012947083e-02 2.201963961124420166e-01 -6.208722293376922607e-02 2.247112542390823364e-01 -7.181727886199951172e-02 -2.129395753145217896e-01 -1.141274813562631607e-02 -1.960646063089370728e-01 1.783554106950759888e-01 1.878623478114604950e-02 2.679777741432189941e-01 4.976592957973480225e-01 2.526853680610656738e-01 -1.584827527403831482e-02 1.189058795571327209e-01 8.050708100199699402e-03 1.145362481474876404e-02 3.939356654882431030e-02 6.369403004646301270e-02 1.310134977102279663e-01 1.682665348052978516e-01 1.934039592742919922e-01 1.195185631513595581e-01 -1.153206154704093933e-01
-1.528449952602386475e-01 -2.231367379426956177e-01 3.476084172725677490e-01 -2.781719565391540527e-01 9.400125592947006226e-02 -1.637692153453826904e-01 1.817770749330520630e-01 9.104962646961212158e-02 -6.899956613779067993e-02 2.901514060795307159e-02 -1.772426217794418335e-01 7.025963813066482544e-02 -1.209123283624649048e-01 -4.938850402832031250e-01 -1.430120766162872314e-01 3.566662967205047607e-02 -1.073964908719062805e-01 -1.271443814039230347e-01 1.979069560766220093e-01 -3.430700302124023438e-02 5.393642932176589966e-02 9.171355515718460083e-02 -1.578545421361923218e-01 1.128471046686172485e-01 1.488729566335678101e-01 1.385977417230606079e-01 3.598887845873832703e-02 2.344349958002567291e-02 2.164486050605773926e-01 3.381584584712982178e-01 -5.744208395481109619e-02 6.849807500839233398e-02
-9.453923255205154419e-02 -1.102133393287658691e-01 2.473378628492355347e-01 -1.335923075675964355e-01 -1.828572154045104980e-02 -2.003878168761730194e-02 3.171589598059654236e-02 2.247681282460689545e-02 2.369593530893325806e-01 6.226686760783195496e-02 -9.785092622041702271e-02 2.958103455603122711e-02 -8.471116423606872559e-02 -5.079661011695861816e-01 -3.414135277271270752e-01 3.435494750738143921e-02 2.088582217693328857e-01 -1.495188176631927490e-01 -1.711238026618957520e-01 1.159665063023567200e-01 2.312253862619400024e-01 2.426353245973587036e-01 -1.398552805185317993e-01 1.361717730760574341e-01 -2.256252616643905640e-01 2.832809984683990479e-01 6.344077736139297485e-02 6.252057105302810669e-02 1.460989266633987427e-01 6.317351758480072021e-02 -1.362957805395126343e-01 -4.550338163971900940e-02
-3.011659719049930573e-02 2.015925571322441101e-02 1.961746364831924438e-01 -3.263284265995025635e-01 -1.225593164563179016e-01 1.451625823974609375e-01 2.977316733449697495e-03 1.122655645012855530e-01 2.752293944358825684e-01 -1.543411910533905029e-01 -1.512866467237472534e-01 3.435047268867492676e-01 3.986185416579246521e-02 -3.528311848640441895e-01 1.209899187088012695e-01 1.216080971062183380e-02 1.458905339241027832e-01 2.355433702468872070e-01 2.063990086317062378e-01 2.449056208133697510e-01 -1.146344393491744995e-01 -5.764102190732955933e-02 -9.005735069513320923e-02 6.785412877798080444e-02 -9.146725386381149292e-02 2.183329761028289795e-01 -1.776079982519149780e-01 6.960320752114057541e-03 2.201878279447555542e-01 -1.856742799282073975e-01 9.432295709848403931e-02 1.888931095600128174e-01
6.041286047548055649e-03 -7.185950875282287598e-02 1.219854354858398438e-01 1.406749244779348373e-02 -2.315479815006256104e-01 1.946685463190078735e-01 1.027339696884155273e-01 4.664306342601776123e-02 5.653618648648262024e-02 3.923039734363555908e-01 3.470257297158241272e-02 3.182567954063415527e-01 -2.944999635219573975e-01 -2.987082302570343018e-01 -2.753872573375701904e-01 -8.170124888420104980e-02 -1.772270947694778442e-01 -1.108518317341804504e-01 5.571319535374641418e-02 3.166150450706481934e-01 -1.383663862943649292e-01 -9.315048903226852417e-02 -2.320737987756729126e-01 1.295273005962371826e-01 -4.089279845356941223e-02 1.475574672222137451e-01 1.411512307822704315e-02 -9.084295481443405151e-02 8.834833651781082153e-02 -9.383373893797397614e-03 1.635088026523590088e-01 2.130506783723831177e-01
2.009961605072021484e-01 -5.794895812869071960e-02 2.720764577388763428e-01 -1.438908874988555908e-01 2.085848897695541382e-01 6.456211954355239868e-02 9.171888232231140137e-02 1.026635468006134033e-01 -1.568675637245178223e-01 2.678872942924499512e-01 -1.738507300615310669e-01 1.012242585420608521e-01 2.588508725166320801e-01 -1.588204801082611084e-01 2.575001120567321777e-01 2.682622373104095459e-01 -6.216399744153022766e-02 -2.626258432865142822e-01 2.863510139286518097e-02 3.923350572586059570e-02 -3.742013499140739441e-02 -1.610107719898223877e-01 4.040524736046791077e-02 -1.467765569686889648e-01 -1.041701287031173706e-01 1.036006957292556763e-01 -9.288422018289566040e-02 1.264374703168869019e-01 2.787423431873321533e-01 3.516910672187805176e-01 7.531557977199554443e-02 2.204376012086868286e-01
-1.747852005064487457e-02 -1.651124507188796997e-01 5.653100460767745972e-02 2.192540019750595093e-01 -8.214919269084930420e-02 2.298594862222671509e-01 1.523997038602828979e-01 -6.460876017808914185e-02 7.450684905052185059e-02 -2.546485140919685364e-02 1.993731781840324402e-02 -3.101245127618312836e-02 -2.122244387865066528e-01 -4.994460642337799072e-01 3.765049949288368225e-02 1.772210448980331421e-01 -3.453795239329338074e-02 -1.495386660099029541e-01 1.839543133974075317e-01 -2.712160535156726837e-02 4.377679526805877686e-01 -6.032876670360565186e-02 -2.789049148559570312e-01 9.395100921392440796e-02 -1.897554658353328705e-02 1.506145894527435303e-01 -7.579632103443145752e-02 2.966866493225097656e-01 1.743342578411102295e-01 7.412082701921463013e-02 5.499968677759170532e-02 5.968524143099784851e-02
1.166453883051872253e-01 -2.678320705890655518e-01 2.451780438423156738e-01 -1.036601047962903976e-02 1.094669774174690247e-01 2.671426832675933838e-01 1.052629724144935608e-01 2.359685152769088745e-01 -4.372258856892585754e-02 2.710660398006439209e-01 -4.387812316417694092e-02 -1.347765326499938965e-02 4.503349959850311279e-02 -1.625622361898422241e-01 -2.559980452060699463e-01 -4.364170134067535400e-01 -3.079929016530513763e-02 -8.365035057067871094e-02 -5.992574989795684814e-02 8.782250434160232544e-02 -3.594635426998138428e-02 -6.848541647195816040e-02 5.677510425448417664e-02 1.108093559741973877e-01 -1.520843356847763062e-01 1.262403428554534912e-01 -4.167272150516510010e-02 2.274961918592453003e-01 7.475320599041879177e-04 3.626629412174224854e-01 -4.767386242747306824e-02 2.744014263153076172e-01
4.938483983278274536e-02 -1.044393256306648254e-01 1.768754720687866211e-01 -5.107206478714942932e-02 -7.028867304325103760e-02 2.722663283348083496e-01 2.587587833404541016e-01 1.903552711009979248e-01 3.111278116703033447e-01 1.092673242092132568e-01 -1.315900087356567383e-01 8.050616830587387085e-02 -1.514206975698471069e-01 -1.197363734245300293e-01 7.793346792459487915e-02 -2.163259834051132202e-01 5.988676473498344421e-02 -7.107032835483551025e-02 1.283259782940149307e-02 3.433401696383953094e-03 -2.695825099945068359e-01 -1.708213123492896557e-03 1.062518507242202759e-01 -1.169283837080001831e-01 -2.753505110740661621e-01 1.392768174409866333e-01 -5.811501294374465942e-02 3.574648201465606689e-01 8.387597650289535522e-02 4.321963191032409668e-01 1.449250876903533936e-01 -1.293111871927976608e-02
-1.026140972971916199e-01 -2.121064625680446625e-02 1.141282171010971069e-01 -1.430648118257522583e-01 1.552502214908599854e-01 -1.345441676676273346e-02 6.921744346618652344e-02 -1.093565225601196289e-01 2.444143295288085938e-01 2.370944470167160034e-01 -1.578014940023422241e-01 3.964281082153320312e-01 -1.904437541961669922e-01 -5.053585171699523926e-01 -2.200872153043746948e-01 -4.037076234817504883e-02 -1.236224770545959473e-01 1.066423580050468445e-02 1.228914633393287659e-01 1.069349050521850586e-01 1.708371192216873169e-01 -1.971592754125595093e-01 2.068643718957901001e-01 2.884578406810760498e-01 -3.596191480755805969e-02 9.969134628772735596e-02 5.305491760373115540e-02 1.164715886116027832e-01 6.497298926115036011e-02 3.160138800740242004e-02 -7.703515142202377319e-02 1.732561737298965454e-03
4.612917453050613403e-02 -1.008246839046478271e-01 -1.360268611460924149e-02 4.805504158139228821e-02 -1.904805451631546021e-01 2.335426956415176392e-02 5.086623877286911011e-02 5.542303994297981262e-02 -6.987553089857101440e-02 2.098576724529266357e-02 -2.284794002771377563e-01 4.040946364402770996e-01 -2.179239541292190552e-01 -9.188687056303024292e-02 -1.521940529346466064e-02 -2.336575835943222046e-01 7.232916355133056641e-02 -9.899791330099105835e-02 -9.829535335302352905e-02 1.774714291095733643e-01 -5.488102510571479797e-02 -3.537073731422424316e-02 -1.728542298078536987e-01 3.014408946037292480e-01 -1.492493450641632080e-01 1.175507232546806335e-01 -4.392503499984741211e-01 2.468704581260681152e-01 -1.407790929079055786e-03 1.778748333454132080e-01 3.038912713527679443e-01 1.263948082923889160e-01
6.020358204841613770e-02 -2.536149322986602783e-01 3.300841152667999268e-01 3.072665631771087646e-01 5.303479358553886414e-02 2.760095000267028809e-01 5.008092522621154785e-01 4.333869367837905884e-02 -2.117600440979003906e-01 3.216372057795524597e-02 -2.378046326339244843e-02 1.900398284196853638e-01 -1.522010415792465210e-01 -1.488623619079589844e-01 1.249854862689971924e-01 -3.587113320827484131e-02 -7.924571633338928223e-02 4.298189282417297363e-02 1.207092218101024628e-02 1.049997508525848389e-01 -2.240060083568096161e-02 -5.840855836868286133e-02 -2.326530031859874725e-02 6.712048500776290894e-02 -2.150954902172088623e-01 2.242646813392639160e-01 -6.909888237714767456e-02 1.133551672101020813e-01 3.125850558280944824e-01 -6.769141554832458496e-02 4.142897203564643860e-02 7.591757923364639282e-02
1.382895857095718384e-01 -2.141003683209419250e-02 2.262503504753112793e-01 2.077727764844894409e-02 -6.780482828617095947e-02 2.559463083744049072e-01 -3.300877986475825310e-03 1.061927452683448792e-01 2.827811837196350098e-01 2.571485042572021484e-01 6.451483815908432007e-03 -1.795542389154434204e-01 -1.599746644496917725e-01 -2.500449717044830322e-01 6.476245075464248657e-02 -2.580331563949584961e-01 1.219811737537384033e-01 -1.836135238409042358e-01 1.804253458976745605e-02 -1.423914432525634766e-01 1.214055418968200684e-01 1.056380495429039001e-01 -1.972331851720809937e-02 1.895346939563751221e-01 -4.960153251886367798e-02 4.532557725906372070e-01 -1.116387099027633667e-01 3.391695022583007812e-01 1.412799507379531860e-01 1.182528734207153320e-01 1.236911211162805557e-02 9.612010419368743896e-02
-5.739943683147430420e-02 -7.715539634227752686e-02 -1.963203400373458862e-01 6.182015314698219299e-02 8.477542549371719360e-02 3.368014097213745117e-01 1.917778402566909790e-01 1.911023855209350586e-01 5.626680701971054077e-02 1.421807408332824707e-01 -1.064103320240974426e-01 1.939333528280258179e-01 4.976826906204223633e-02 -2.432076185941696167e-01 3.766054213047027588e-01 1.568067073822021484e-01 9.112163633108139038e-02 -1.122757568955421448e-01 2.510859072208404541e-01 -9.894764423370361328e-02 -7.386486977338790894e-02 1.994895935058593750e-01 -1.242727264761924744e-01 1.846409142017364502e-01 -2.518071532249450684e-01 2.025027275085449219e-01 -1.068962514400482178e-01 2.781794406473636627e-03 2.885147631168365479e-01 2.026370912790298462e-01 -1.272377967834472656e-01 9.609360247850418091e-02
2.175672352313995361e-02 7.330632209777832031e-02 1.087764278054237366e-02 -1.353892385959625244e-01 8.304987847805023193e-02 5.899956822395324707e-02 2.135542780160903931e-01 1.121293529868125916e-01 -7.763677835464477539e-02 -7.045371085405349731e-02 -1.068109720945358276e-01 2.988091111183166504e-01 -1.948070973157882690e-01 -5.656201392412185669e-02 2.818889319896697998e-01 8.436943590641021729e-02 -1.682237982749938965e-01 -2.921565473079681396e-01 3.022014498710632324e-01 1.639819443225860596e-01 5.880462378263473511e-02 -1.162251457571983337e-01 -2.914586067199707031e-01 -5.080902576446533203e-02 -2.313120216131210327e-01 1.111954525113105774e-01 -2.068725973367691040e-01 8.638942241668701172e-02 3.987275063991546631e-02 4.314263463020324707e-01 -1.551354080438613892e-01 5.874823406338691711e-02
1.971942782402038574e-01 8.996678888797760010e-02 1.956841945648193359e-01 -2.233170717954635620e-01 -1.625158078968524933e-02 1.601521074771881104e-01 6.716761738061904907e-03 3.393370509147644043e-01 2.432358115911483765e-01 -6.129553914070129395e-02 -1.635874360799789429e-01 1.485614478588104248e-01 -4.043485596776008606e-02 -4.771012365818023682e-01 1.533890813589096069e-01 -3.603238612413406372e-02 -4.334616288542747498e-02 3.120166063308715820e-02 7.221615314483642578e-02 2.599468827247619629e-01 6.934544444084167480e-02 -1.506498605012893677e-01 1.153158675879240036e-02 4.315971732139587402e-01 -1.513732820749282837e-01 9.158845990896224976e-02 -2.725937403738498688e-02 2.097357995808124542e-02 -5.281854793429374695e-02 -9.736699610948562622e-02 1.106168404221534729e-01 1.066114380955696106e-01
-6.911820918321609497e-02 -1.568050980567932129e-01 3.164097666740417480e-01 -8.430819027125835419e-03 1.003767177462577820e-01 1.321693509817123413e-01 9.431188553571701050e-02 7.479327917098999023e-02 3.316550254821777344e-01 4.080556333065032959e-01 -1.875914633274078369e-01 1.138704046607017517e-01 8.156970143318176270e-02 -2.533848024904727936e-02 -1.623090952634811401e-01 -2.042867392301559448e-01 1.759853363037109375e-01 -2.341358810663223267e-01 1.116806045174598694e-01 1.103773191571235657e-01 1.772399991750717163e-01 3.121789358556270599e-02 1.482651233673095703e-01 1.847887635231018066e-01 -2.475753426551818848e-01 1.672316640615463257e-01 -1.631078869104385376e-01 1.392577141523361206e-01 1.707530170679092407e-01 -1.328818202018737793e-01 -2.155475914478302002e-01 2.975386381149291992e-02
2.595137059688568115e-01 -1.298401355743408203e-01 -2.700226753950119019e-02 -1.711999438703060150e-02 6.946706771850585938e-02 1.800589263439178467e-01 1.686808317899703979e-01 -2.474577873945236206e-01 7.083834707736968994e-02 3.234808444976806641e-01 -9.353586286306381226e-02 -1.056663766503334045e-01 5.689889192581176758e-02 -1.522851437330245972e-01 -1.570190191268920898e-01 7.542267441749572754e-02 2.243969589471817017e-02 3.909306600689888000e-02 2.558439075946807861e-01 2.628655731678009033e-01 2.435924559831619263e-01 6.351989507675170898e-02 -2.485361546277999878e-01 4.500080049037933350e-01 -2.517037093639373779e-01 1.762408390641212463e-02 -1.045560538768768311e-01 2.103569358587265015e-01 -6.602168083190917969e-02 -5.218586698174476624e-02 -8.751364052295684814e-02 6.056720763444900513e-02
-1.276074945926666260e-01 -1.853287220001220703e-01 2.524248957633972168e-01 6.246754527091979980e-02 1.829373389482498169e-01 9.296061843633651733e-02 2.854136228561401367e-01 1.533014476299285889e-01 1.637614145874977112e-02 1.361145675182342529e-01 -2.945356369018554688e-01 5.264850333333015442e-03 -1.953487694263458252e-01 -7.597194612026214600e-02 3.215419352054595947e-01 -2.451852895319461823e-02 -1.168778762221336365e-01 -1.612299978733062744e-01 -1.928103268146514893e-01 1.173369213938713074e-01 -1.944230347871780396e-01 -7.315849512815475464e-02 -8.142864704132080078e-02 1.164914444088935852e-01 -1.836387673392891884e-03 5.736675113439559937e-02 -9.255404025316238403e-02 2.595499455928802490e-01 4.004414081573486328e-01 2.347331345081329346e-01 7.907751947641372681e-03 1.802399009466171265e-01
-3.561972454190254211e-02 -2.063898891210556030e-01 2.994476258754730225e-01 -5.589409545063972473e-02 -8.700674027204513550e-02 1.295841038227081299e-01 1.236472129821777344e-01 2.057367414236068726e-01 1.505371183156967163e-01 3.259369730949401855e-01 1.409398764371871948e-01 2.344799935817718506e-01 2.802207469940185547e-01 -1.662803590297698975e-01 1.824895590543746948e-01 -1.302216500043869019e-01 2.022282928228378296e-01 -3.288064301013946533e-01 3.209142014384269714e-02 2.099118530750274658e-01 8.319255709648132324e-02 -1.769631206989288330e-01 -2.408334799110889435e-02 1.313919872045516968e-01 -2.630463801324367523e-02 2.751384377479553223e-01 -4.544077068567276001e-02 -6.118266284465789795e-02 7.668274641036987305e-02 1.262975931167602539e-01 -2.578414082527160645e-01 2.214734628796577454e-02
-1.270646154880523682e-01 8.029699325561523438e-03 2.994651496410369873e-01 2.981754578649997711e-02 1.143469959497451782e-01 1.566285490989685059e-01 1.289732605218887329e-01 2.674961686134338379e-01 2.538264691829681396e-01 6.637983024120330811e-02 -6.757074594497680664e-02 1.150925923138856888e-02 -5.786856263875961304e-02 -2.613930702209472656e-01 1.572438329458236694e-01 1.348051279783248901e-01 -3.499662876129150391e-01 -8.893729001283645630e-02 1.364756375551223755e-01 -3.723853034898638725e-03 -5.997300148010253906e-02 -9.896095097064971924e-02 -1.380570530891418457e-01 -4.189965128898620605e-02 -1.562829911708831787e-01 -3.515283763408660889e-02 -1.145735308527946472e-01 8.740878105163574219e-02 3.188834190368652344e-01 2.360852509737014771e-01 1.616838127374649048e-01 4.075500071048736572e-01
2.319659441709518433e-01 1.446527894586324692e-02 2.671156823635101318e-01 -1.228878498077392578e-01 -3.872744366526603699e-02 -7.568534929305315018e-03 -7.972180843353271484e-02 4.161293059587478638e-02 1.336169242858886719e-01 9.366991370916366577e-02 1.354676634073257446e-01 3.121985793113708496e-01 3.913795202970504761e-02 -5.050449445843696594e-02 2.651570737361907959e-01 -1.847469806671142578e-01 9.189642220735549927e-02 -2.640566825866699219e-01 2.728064656257629395e-01 1.644705981016159058e-01 -6.680914759635925293e-02 5.703071877360343933e-02 -8.622287213802337646e-02 1.304841786623001099e-01 -1.267350465059280396e-02 3.240035176277160645e-01 -3.049773871898651123e-01 3.078319430351257324e-01 -3.501754626631736755e-02 5.673710256814956665e-03 2.293391078710556030e-01 2.008237540721893311e-01
-1.639748662710189819e-01 -1.244358569383621216e-01 2.788403034210205078e-01 7.109118998050689697e-02 -2.103518880903720856e-02 1.618557870388031006e-01 4.465098306536674500e-02 1.792778819799423218e-01 -5.993495881557464600e-02 -1.440042406320571899e-01 -2.441270798444747925e-01 2.159310430288314819e-01 5.453766882419586182e-02 -3.077679574489593506e-01 -1.027857810258865356e-01 1.214196532964706421e-01 1.541246175765991211e-01 5.252037942409515381e-02 2.307240664958953857e-01 6.349736452102661133e-02 1.418006867170333862e-01 2.040170431137084961e-01 -9.278761595487594604e-02 3.453912138938903809e-01 -3.524208813905715942e-02 -6.471683084964752197e-02 -4.733258783817291260e-01 1.333876699209213257e-01 1.667762696743011475e-01 5.660379678010940552e-02 -5.411410331726074219e-02 -7.662486284971237183e-02
8.408393710851669312e-02 1.713908165693283081e-01 -5.978224426507949829e-02 2.638606168329715729e-02 2.118835411965847015e-02 1.592294275760650635e-01 -1.246426776051521301e-01 1.156292930245399475e-01 2.862909734249114990e-01 1.049115806818008423e-01 -6.153904274106025696e-02 -3.666211292147636414e-02 -1.779477149248123169e-01 -2.628746330738067627e-01 -5.777347087860107422e-02 -1.864912733435630798e-02 1.466073840856552124e-02 -1.872595250606536865e-01 1.316714286804199219e-01 2.211338095366954803e-02 2.269407510757446289e-01 1.755700558423995972e-01 4.979281127452850342e-02 3.874401748180389404e-01 -9.646329097449779510e-03 2.333633601665496826e-01 -3.831709325313568115e-01 3.982718884944915771e-01 1.775963008403778076e-01 -9.698363393545150757e-02 -9.147842228412628174e-02 6.849711388349533081e-02
-2.526966482400894165e-02 -3.594779372215270996e-01 3.554498553276062012e-01 -5.913896858692169189e-02 1.704723685979843140e-01 8.476609736680984497e-02 2.507881224155426025e-01 -8.217582106590270996e-02 -1.621638834476470947e-01 1.624872237443923950e-01 -2.835563123226165771e-01 2.000891370698809624e-03 -2.313009351491928101e-01 8.625059574842453003e-02 9.024202078580856323e-02 -1.995060890913009644e-01 1.685132235288619995e-01 -1.156432330608367920e-01 -2.256426028907299042e-03 -5.700384452939033508e-02 -6.250441819429397583e-02 1.297217458486557007e-01 -1.190053001046180725e-01 1.290976405143737793e-01 -2.509507238864898682e-01 9.100974351167678833e-02 -1.557457298040390015e-01 2.562870085239410400e-01 2.507453560829162598e-01 2.495163828134536743e-01 -8.601391315460205078e-02 4.573947563767433167e-02
-7.425160706043243408e-02 -1.850598603487014771e-01 9.754365682601928711e-02 -2.602781951427459717e-01 1.355274319648742676e-01 1.016975045204162598e-01 -9.690807759761810303e-02 5.197691544890403748e-02 1.328582763671875000e-01 4.952630996704101562e-01 -1.267855465412139893e-01 3.369147181510925293e-01 1.247209087014198303e-01 -2.026583552360534668e-01 -1.535850763320922852e-01 -7.929511368274688721e-02 9.972007013857364655e-03 -7.001636177301406860e-02 -9.885047562420368195e-03 1.808104366064071655e-01 1.528930366039276123e-01 4.419996985234320164e-04 -5.319830775260925293e-02 1.840066462755203247e-01 -5.989760160446166992e-02 1.429140269756317139e-01 -4.270389676094055176e-02 2.875854372978210449e-01 2.674604058265686035e-01 1.686376780271530151e-01 -4.143719747662544250e-02 -2.346569150686264038e-01
9.463790059089660645e-02 -3.568956628441810608e-02 1.127521693706512451e-01 5.801789090037345886e-02 3.822882845997810364e-02 1.635045707225799561e-01 -1.099720597267150879e-01 -7.681281119585037231e-02 3.788322806358337402e-01 1.830601245164871216e-01 -1.273483633995056152e-01 -7.255148887634277344e-02 -3.227456212043762207e-01 -1.466602236032485962e-01 1.535045951604843140e-01 -6.258041132241487503e-03 1.063680648803710938e-01 -1.373135447502136230e-01 2.472408115863800049e-01 1.145472124335356057e-04 7.958791404962539673e-02 7.757851481437683105e-02 -1.114869341254234314e-01 2.793456017971038818e-01 -2.730761766433715820e-01 2.664964497089385986e-01 -3.645680844783782959e-01 2.240591309964656830e-02 3.405441343784332275e-02 -2.422108650207519531e-01 5.750187858939170837e-02 2.084951251745223999e-01
-1.887589246034622192e-01 1.128102019429206848e-01 1.205541193485260010e-01 -1.716582328081130981e-01 2.691985666751861572e-01 3.253537714481353760e-01 1.308869123458862305e-01 3.729360103607177734e-01 8.524881303310394287e-02 3.040879666805267334e-01 -5.295036733150482178e-02 4.941467777825891972e-04 -2.774957194924354553e-02 -8.268754929304122925e-03 1.666595041751861572e-02 6.414208561182022095e-02 -5.324799194931983948e-02 -1.245098188519477844e-01 2.870434224605560303e-01 4.984968528151512146e-02 1.708150207996368408e-01 -1.019613742828369141e-01 -1.325370222330093384e-01 1.458297371864318848e-01 -9.597369283437728882e-02 -9.647819399833679199e-02 -3.303534388542175293e-01 -5.003955587744712830e-02 2.019721716642379761e-01 2.806058228015899658e-01 -1.627443730831146240e-01 -8.683101832866668701e-02
-5.353128165006637573e-02 -1.855965107679367065e-01 4.660437405109405518e-01 -1.752609461545944214e-01 3.171085119247436523e-01 -8.323970437049865723e-02 5.653626471757888794e-02 2.298012971878051758e-01 1.032014042139053345e-01 1.351983547210693359e-01 -3.265068680047988892e-02 -5.275512486696243286e-02 1.542821824550628662e-01 -1.651152819395065308e-01 -9.350632876157760620e-02 2.878263592720031738e-02 -2.047173976898193359e-01 -2.508481740951538086e-01 1.491944640874862671e-01 1.619535386562347412e-01 3.830420970916748047e-01 4.806825891137123108e-02 7.901134341955184937e-02 9.873827919363975525e-03 -2.019997984170913696e-01 3.648318722844123840e-02 -4.236595332622528076e-02 4.584593325853347778e-02 3.611742332577705383e-02 2.885745465755462646e-01 -1.224853917956352234e-01 5.965872108936309814e-02
4.896103870123624802e-03 2.563365502282977104e-03 1.475068628787994385e-01 -9.977527707815170288e-02 1.321796774864196777e-01 1.171823441982269287e-01 3.140833973884582520e-02 2.805537171661853790e-02 8.661329746246337891e-02 8.313752710819244385e-02 -2.999058365821838379e-01 3.639558255672454834e-01 4.084446653723716736e-02 -3.076585829257965088e-01 -2.966312170028686523e-01 -2.227051854133605957e-01 -1.002936735749244690e-01 -2.378685027360916138e-01 7.308518141508102417e-02 1.078444197773933411e-01 1.745396703481674194e-01 1.146492362022399902e-02 -3.637142777442932129e-01 1.268073357641696930e-02 -1.186619326472282410e-01 -1.805202104151248932e-02 1.208718866109848022e-01 1.201338768005371094e-01 1.640289723873138428e-01 2.885337173938751221e-01 2.127529978752136230e-01 -1.379212737083435059e-01
1.234230548143386841e-01 6.157796829938888550e-02 2.363139688968658447e-01 -1.094760186970233917e-02 7.344789803028106689e-02 1.329971998929977417e-01 -6.640952080488204956e-02 3.727855905890464783e-02 1.969430148601531982e-01 1.048976927995681763e-02 8.948049508035182953e-03 3.184604346752166748e-01 5.988949909806251526e-03 -1.996994465589523315e-01 1.075760647654533386e-01 -1.916177719831466675e-01 6.800816953182220459e-02 3.039170987904071808e-02 1.419064551591873169e-01 4.352035522460937500e-01 1.232413649559020996e-01 1.351741701364517212e-01 1.391917746514081955e-02 6.120178848505020142e-02 -1.283438783138990402e-02 -1.252375990152359009e-01 9.039026498794555664e-02 2.617674469947814941e-01 -1.292022783309221268e-02 3.969911336898803711e-01 3.538014888763427734e-01 1.988825947046279907e-01
-3.902626782655715942e-02 -2.413029074668884277e-01 1.573408246040344238e-01 -2.898981571197509766e-01 -8.480904996395111084e-02 2.831449806690216064e-01 4.175960645079612732e-02 1.198074892163276672e-01 6.182890757918357849e-02 2.919273376464843750e-01 -6.598198413848876953e-02 3.161888122558593750e-01 5.268077924847602844e-02 -1.154103428125381470e-01 -1.015061736106872559e-01 -1.972155869007110596e-01 -4.385464638471603394e-02 -2.155379056930541992e-01 6.577163934707641602e-02 3.435794496908783913e-03 -1.866075396537780762e-01 4.107211828231811523e-01 -1.369268596172332764e-01 1.173788681626319885e-01 -2.393019497394561768e-01 1.082585901021957397e-01 1.453940719366073608e-01 1.754223257303237915e-01 1.806592047214508057e-01 1.610090583562850952e-01 -2.894655335694551468e-03 -3.315570950508117676e-02
-2.601375803351402283e-02 -1.130205467343330383e-01 2.354666292667388916e-01 -1.738448292016983032e-01 1.819223761558532715e-01 3.914068341255187988e-01 3.790463879704475403e-02 2.416957467794418335e-01 1.112939789891242981e-01 1.696405708789825439e-01 -3.000177741050720215e-01 2.881238758563995361e-01 -2.506301105022430420e-01 -1.148609966039657593e-01 1.861540228128433228e-01 -1.222782116383314133e-02 6.346842646598815918e-02 -2.173252999782562256e-01 -3.488645330071449280e-02 -1.716233640909194946e-01 1.365346759557723999e-01 1.492670327425003052e-01 7.089540362358093262e-02 3.476069308817386627e-03 -1.571352183818817139e-01 1.455813050270080566e-01 -9.124832600355148315e-02 2.272818386554718018e-01 -1.273977309465408325e-01 2.330684214830398560e-01 -1.303184777498245239e-01 -9.186606109142303467e-02
-2.349171518289949745e-05 -1.675414443016052246e-01 2.053047120571136475e-01 -2.146966904401779175e-01 -9.507262706756591797e-02 4.226759076118469238e-01 3.330489248037338257e-02 1.061327680945396423e-01 2.821173071861267090e-01 2.829172909259796143e-01 1.435403823852539062e-01 9.492263197898864746e-02 -1.616994105279445648e-02 -2.175346612930297852e-01 1.350905746221542358e-01 -2.280123829841613770e-01 2.399338930845260620e-01 -2.256974577903747559e-01 -1.166974306106567383e-01 2.946434617042541504e-01 2.509086430072784424e-01 -4.440534114837646484e-02 8.940567821264266968e-02 -1.313106417655944824e-01 3.379788622260093689e-02 1.164827346801757812e-01 -1.315078735351562500e-01 6.990289688110351562e-02 1.790949404239654541e-01 7.487435638904571533e-02 -3.711206838488578796e-02 -3.868389502167701721e-02
1.631262004375457764e-01 -1.515126973390579224e-01 2.738000452518463135e-02 -2.342957770451903343e-03 -1.698890775442123413e-01 2.631180584430694580e-01 1.014437898993492126e-01 7.837010174989700317e-02 2.016140222549438477e-01 1.660395413637161255e-01 -4.350449889898300171e-02 2.274093627929687500e-01 -2.567803561687469482e-01 -4.811657965183258057e-01 -1.104897260665893555e-01 -9.771548956632614136e-02 -2.662542760372161865e-01 -2.569639123976230621e-02 -5.899310484528541565e-02 3.558347225189208984e-01 -1.173501014709472656e-01 -1.371596660465002060e-02 -8.759554475545883179e-02 6.309299170970916748e-02 1.178647801280021667e-01 1.713564395904541016e-01 -1.081472411751747131e-01 -6.697344779968261719e-02 7.837913185358047485e-02 -2.991127409040927887e-02 2.513266205787658691e-01 1.929041445255279541e-01
1.317587047815322876e-01 1.088391095399856567e-01 2.329626381397247314e-01 -4.272577166557312012e-02 8.863501250743865967e-02 -1.177041605114936829e-02 1.084836944937705994e-02 1.605671942234039307e-01 2.373965084552764893e-01 1.414156258106231689e-01 -1.331765353679656982e-01 3.689517267048358917e-03 -8.193420618772506714e-02 -4.818661510944366455e-01 3.469178378582000732e-01 -2.203029841184616089e-01 2.045284211635589600e-01 1.230290681123733521e-01 -1.152603887021541595e-03 1.486506164073944092e-01 1.179325059056282043e-01 -4.182128235697746277e-02 -2.294240295886993408e-01 1.616056859493255615e-01 -9.976466745138168335e-02 7.458209991455078125e-02 -3.947911858558654785e-01 5.444714426994323730e-02 7.977323234081268311e-02 -1.028191372752189636e-01 7.289945334196090698e-02 9.401395916938781738e-02
6.021598353981971741e-02 -3.941693007946014404e-01 3.079324662685394287e-01 3.539541363716125488e-02 3.162631392478942871e-01 3.444820940494537354e-01 2.389713823795318604e-01 1.031610667705535889e-01 -1.285260915756225586e-01 9.644915163516998291e-02 -2.193716913461685181e-02 -3.237685561180114746e-02 -9.283527731895446777e-02 -2.079753428697586060e-01 -2.171507291495800018e-02 -2.932980060577392578e-01 1.290991157293319702e-01 -1.911104768514633179e-01 2.078194171190261841e-01 -1.186504587531089783e-01 -1.133962199091911316e-01 -1.312789916992187500e-01 -6.838314235210418701e-02 -6.345917284488677979e-02 1.742053963243961334e-02 1.329326182603836060e-01 -1.261580735445022583e-01 1.537549346685409546e-01 2.711984217166900635e-01 -1.702774898149073124e-03 1.590186171233654022e-02 1.103771030902862549e-01
7.881272584199905396e-02 -1.704219579696655273e-01 1.330728828907012939e-01 6.215150654315948486e-02 2.214301191270351410e-02 2.725640870630741119e-02 2.378681488335132599e-02 4.096308946609497070e-01 -6.234072148799896240e-02 1.531900763511657715e-01 2.464101416990160942e-03 -3.848631680011749268e-02 -1.654697656631469727e-01 -2.930027842521667480e-01 8.211531490087509155e-02 -3.651524484157562256e-01 8.439800888299942017e-02 1.759434342384338379e-01 6.526920199394226074e-02 -8.986511081457138062e-02 1.685353666543960571e-01 -1.112732216715812683e-01 -4.960892722010612488e-02 2.855336368083953857e-01 -2.953214943408966064e-01 2.098167501389980316e-02 -1.766408532857894897e-01 2.243982553482055664e-01 -3.627188270911574364e-03 1.973890662193298340e-01 2.544759213924407959e-01 2.080617398023605347e-01
-9.932358562946319580e-02 -7.931084185838699341e-02 1.228555962443351746e-01 -3.380728662014007568e-01 1.157378405332565308e-01 2.424537837505340576e-01 1.457424461841583252e-01 3.729717805981636047e-02 1.000286564230918884e-01 2.673486471176147461e-01 -1.316344738006591797e-01 5.761587247252464294e-02 -8.270217478275299072e-02 -3.111712336540222168e-01 -1.398096978664398193e-01 7.176807522773742676e-02 2.599980682134628296e-03 4.738477990031242371e-02 -3.646121546626091003e-02 -9.440318495035171509e-02 7.267032051458954811e-04 3.469455540180206299e-01 -1.465506255626678467e-01 3.487486243247985840e-01 -2.763981744647026062e-02 3.957503736019134521e-01 -7.937763817608356476e-03 9.663267433643341064e-02 5.540923029184341431e-02 2.475583106279373169e-01 1.045941784977912903e-01 1.053934395313262939e-01
-7.850658893585205078e-02 -4.872516393661499023e-01 1.613830626010894775e-01 -2.371152862906455994e-02 1.164563223719596863e-01 2.016342282295227051e-01 8.052833378314971924e-02 6.426420062780380249e-02 -1.120502478443086147e-03 -2.157462686300277710e-01 -1.525804847478866577e-01 3.014727830886840820e-01 -4.942498728632926941e-02 -3.020937442779541016e-01 -2.364547923207283020e-02 -8.441289514303207397e-02 3.447230532765388489e-02 6.616500765085220337e-02 5.291684716939926147e-02 1.908405125141143799e-01 -5.080717802047729492e-02 1.407796591520309448e-01 4.286079481244087219e-02 3.081789314746856689e-01 -7.499270886182785034e-02 -2.202021703124046326e-02 -4.312380254268646240e-01 -1.286385506391525269e-01 9.757874906063079834e-02 4.380964115262031555e-02 -3.178887441754341125e-02 -1.334460079669952393e-01
-3.905253112316131592e-02 -1.869283169507980347e-01 2.286962568759918213e-01 -2.707866765558719635e-02 1.561470478773117065e-01 3.378785913810133934e-03 -1.626836210489273071e-01 3.279709815979003906e-01 9.531691670417785645e-02 -1.037247404456138611e-01 -9.526146203279495239e-02 4.372127354145050049e-01 -5.318867787718772888e-02 -1.122270822525024414e-01 7.885554432868957520e-02 1.195710897445678711e-01 3.832098469138145447e-02 9.292496740818023682e-02 -4.508337378501892090e-02 2.902466244995594025e-02 2.088149785995483398e-01 -1.558406837284564972e-02 -1.879796981811523438e-01 2.605017125606536865e-01 -5.078314244747161865e-02 1.579944789409637451e-01 -4.300769865512847900e-01 2.237704843282699585e-01 -4.284418653696775436e-03 1.775599271059036255e-01 1.445572376251220703e-01 -1.449625492095947266e-01
-2.025950467213988304e-03 9.555606544017791748e-02 2.330731451511383057e-01 2.089161239564418793e-02 -5.993505567312240601e-02 2.146764099597930908e-01 -5.575156956911087036e-02 2.246693372726440430e-01 2.363042831420898438e-01 1.234401986002922058e-01 -3.922193944454193115e-01 1.892702579498291016e-01 1.222832128405570984e-01 -8.202041685581207275e-02 -6.230283901095390320e-02 -9.120929986238479614e-02 -3.314499743282794952e-03 -2.481908053159713745e-01 1.465384066104888916e-01 1.198268905282020569e-01 2.448546737432479858e-01 -1.355834752321243286e-01 -3.369649648666381836e-01 -6.333329528570175171e-02 -1.310740262269973755e-01 7.488053292036056519e-02 -7.640136033296585083e-02 1.593893952667713165e-02 3.173536658287048340e-01 7.720082253217697144e-02 -2.309589534997940063e-01 2.366351783275604248e-01
1.098584383726119995e-01 2.407745085656642914e-02 1.505412906408309937e-01 -1.217435374855995178e-01 5.270513892173767090e-02 -1.489025950431823730e-01 -7.415662705898284912e-02 1.836326345801353455e-02 1.251839250326156616e-01 1.268732268363237381e-02 -6.409847736358642578e-02 3.779376447200775146e-01 -8.538764715194702148e-02 -1.455276608467102051e-01 3.239856362342834473e-01 -2.333007901906967163e-01 1.127436384558677673e-02 -1.625051200389862061e-01 2.406893223524093628e-01 1.615201979875564575e-01 -3.458918631076812744e-02 4.837878420948982239e-02 -5.735984072089195251e-02 1.324266344308853149e-01 -5.196990817785263062e-02 2.577883601188659668e-01 -2.424168735742568970e-01 3.962754905223846436e-01 -8.989381790161132812e-02 5.612798407673835754e-02 3.000999689102172852e-01 2.174214571714401245e-01
1.311818063259124756e-01 -1.134855821728706360e-01 1.790362447500228882e-01 -1.831487119197845459e-01 1.313285622745752335e-02 1.823928952217102051e-01 2.749016284942626953e-01 9.719253331422805786e-02 3.138407692313194275e-02 1.781554073095321655e-01 1.496527343988418579e-01 5.105506163090467453e-03 -2.940140068531036377e-01 -3.122825026512145996e-01 -7.628870010375976562e-02 1.822278648614883423e-01 4.261884838342666626e-02 -2.338992059230804443e-01 4.525842666625976562e-01 -1.925741136074066162e-01 1.846003234386444092e-01 -6.606463342905044556e-02 -2.186086326837539673e-01 1.095665320754051208e-01 -2.022491991519927979e-01 1.057973504066467285e-01 7.158411294221878052e-02 -8.672887831926345825e-02 1.490774005651473999e-01 5.514551699161529541e-02 1.069558262825012207e-01 9.794240444898605347e-02
-5.187048763036727905e-02 1.407466828823089600e-02 1.831127330660820007e-02 2.719498053193092346e-02 3.519795462489128113e-02 2.059385329484939575e-01 -5.166791006922721863e-02 1.525171846151351929e-01 1.456056386232376099e-01 7.263518124818801880e-02 -4.059428349137306213e-02 -2.264988981187343597e-02 -9.074368327856063843e-02 -4.039548635482788086e-01 -3.341928496956825256e-02 8.405157923698425293e-02 8.713789284229278564e-02 -1.924597620964050293e-01 9.093829244375228882e-02 -1.012346893548965454e-01 3.999962806701660156e-01 2.881881780922412872e-02 -4.117976725101470947e-01 2.575929164886474609e-01 2.959762699902057648e-02 3.645647764205932617e-01 -1.083993613719940186e-01 2.101408839225769043e-01 2.042169123888015747e-01 2.220650762319564819e-02 -3.042077645659446716e-02 1.596733033657073975e-01
4.840961471199989319e-02 -1.793106198310852051e-01 3.255362510681152344e-01 1.905639469623565674e-01 -5.627160519361495972e-02 4.015576839447021484e-01 4.332100972533226013e-02 1.975779086351394653e-01 5.092497542500495911e-02 2.184080630540847778e-01 -3.596038743853569031e-02 8.299055695533752441e-02 4.066524282097816467e-02 -2.396963834762573242e-01 1.499436497688293457e-01 -1.409839838743209839e-01 2.968727378174662590e-03 6.644921004772186279e-02 1.797958612442016602e-01 4.647869467735290527e-01 1.364215016365051270e-01 1.147474162280559540e-02 -1.411741133779287338e-03 2.830005250871181488e-03 -1.070883311331272125e-02 -1.480706036090850830e-01 -2.847702801227569580e-01 1.255472749471664429e-01 -1.062725707888603210e-01 3.187608718872070312e-02 4.305808246135711670e-02 -2.309833317995071411e-01
-1.942819170653820038e-02 -1.198231242597103119e-02 1.475369185209274292e-01 3.128888010978698730e-01 -1.707556803012266755e-04 2.403326034545898438e-01 6.572252511978149414e-02 7.018702477216720581e-02 3.353014886379241943e-01 1.087277755141258240e-01 -1.440614312887191772e-01 5.665297433733940125e-02 -7.161980122327804565e-02 -2.724303901195526123e-01 3.614872694015502930e-01 8.121276274323463440e-03 2.865980863571166992e-01 -2.019576728343963623e-01 2.398155629634857178e-02 -1.084213494323194027e-03 2.244729846715927124e-01 -1.500451266765594482e-01 -1.775017678737640381e-01 1.916686296463012695e-01 -4.151304811239242554e-02 2.201562076807022095e-01 -2.176530808210372925e-01 2.261857390403747559e-01 9.020898491144180298e-02 3.129539638757705688e-02 1.574485599994659424e-01 8.502443879842758179e-02
-2.273875055834650993e-03 -3.145815134048461914e-01 3.237776458263397217e-01 -3.511463850736618042e-02 8.189457654953002930e-02 1.466574966907501221e-01 -1.151752471923828125e-01 6.045835092663764954e-02 -2.523717880249023438e-01 1.297378391027450562e-01 -1.448782086372375488e-01 5.798839777708053589e-02 -2.571001648902893066e-01 -2.185242623090744019e-01 -9.948419779539108276e-02 -2.313643544912338257e-01 8.855556696653366089e-02 -5.201331898570060730e-02 5.441500991582870483e-02 1.935705542564392090e-01 -4.047183692455291748e-02 -1.247282326221466064e-02 -2.142974138259887695e-01 4.379352033138275146e-01 1.778487116098403931e-01 3.273742273449897766e-02 -2.082360237836837769e-01 1.223974823951721191e-01 4.704013094305992126e-02 -1.567650288343429565e-01 2.285688817501068115e-01 8.436598628759384155e-02
1.565426886081695557e-01 -2.530775964260101318e-01 1.268534511327743530e-01 2.120575606822967529e-01 1.735734492540359497e-01 4.071645438671112061e-02 1.449480652809143066e-01 1.928712427616119385e-01 1.427018791437149048e-01 2.744652032852172852e-01 -8.499816060066223145e-02 3.709399327635765076e-02 -1.944481134414672852e-01 -1.202849522233009338e-01 -2.443880587816238403e-02 -4.223240315914154053e-01 -1.083957627415657043e-01 -7.662001252174377441e-02 7.782062143087387085e-02 2.098891325294971466e-02 1.294226050376892090e-01 1.178563013672828674e-01 3.363345563411712646e-02 -1.044527962803840637e-01 -4.169368445873260498e-01 -1.771313138306140900e-02 -2.232009917497634888e-01 1.054586619138717651e-01 6.042865291237831116e-02 8.018983155488967896e-02 -9.360501170158386230e-02 3.226901590824127197e-01
3.370282351970672607e-01 -1.807150840759277344e-01 9.724269807338714600e-02 -6.200351566076278687e-02 -1.084606423974037170e-01 9.594114869832992554e-02 2.877560444176197052e-02 1.428844034671783447e-01 6.448946893215179443e-02 2.246692180633544922e-01 -1.055537983775138855e-01 7.359190285205841064e-02 -6.007579341530799866e-02 -2.060166001319885254e-01 -5.489863455295562744e-02 1.265837103128433228e-01 2.320930659770965576e-01 -3.136791884899139404e-01 2.427528798580169678e-01 -2.753704227507114410e-02 -1.578438580036163330e-01 2.124628126621246338e-01 -3.358819484710693359e-01 2.838022112846374512e-01 -6.065361201763153076e-02 2.864388823509216309e-01 1.740705817937850952e-01 -3.113403357565402985e-02 2.221800982952117920e-01 1.076653227210044861e-01 -8.383537828922271729e-02 4.018226638436317444e-02
1.192689388990402222e-01 -2.913399785757064819e-02 1.819740533828735352e-01 -8.805146068334579468e-02 1.459656655788421631e-01 1.585526764392852783e-01 -1.633470058441162109e-01 -7.620686292648315430e-02 3.131340146064758301e-01 5.135252699255943298e-02 -2.735016644001007080e-01 3.017081692814826965e-02 5.019966140389442444e-02 -5.132750272750854492e-01 1.484878957271575928e-01 -1.481739282608032227e-01 8.843257091939449310e-03 6.506188958883285522e-02 -6.678716838359832764e-02 1.440385580062866211e-01 6.553963571786880493e-02 -9.695565700531005859e-02 -1.241041067987680435e-02 2.048584967851638794e-01 -2.061069943010807037e-02 1.608078330755233765e-01 -4.247423112392425537e-01 -1.474445015192031860e-01 2.992766350507736206e-02 2.858193777501583099e-02 1.461214721202850342e-01 2.047327309846878052e-01
6.228718906641006470e-02 -2.559844776988029480e-02 9.060046821832656860e-02 -9.037306159734725952e-02 1.164345070719718933e-01 1.000737324357032776e-01 -1.869170814752578735e-01 9.301445633172988892e-02 2.756368815898895264e-01 9.368226677179336548e-02 -7.121508568525314331e-02 1.261552870273590088e-01 -6.501863151788711548e-02 -6.053702235221862793e-01 2.733154296875000000e-01 -9.626668691635131836e-02 1.780304163694381714e-01 1.509460341185331345e-02 -8.659262210130691528e-02 2.219426035881042480e-01 4.092296212911605835e-02 -1.124493777751922607e-01 -1.270259916782379150e-02 6.333832442760467529e-02 -3.707281500101089478e-02 2.497107535600662231e-01 -3.110198676586151123e-01 2.156840637326240540e-02 -1.239759624004364014e-01 1.310622394084930420e-01 1.513190418481826782e-01 1.672559380531311035e-01
9.455461055040359497e-02 -1.858264505863189697e-01 3.757022917270660400e-01 -1.024618223309516907e-01 9.027511626482009888e-02 1.378214824944734573e-02 2.706100046634674072e-01 7.127997279167175293e-02 1.026302874088287354e-01 1.847076788544654846e-02 -9.854540973901748657e-02 8.656484633684158325e-02 -1.201698705554008484e-01 -2.835232317447662354e-01 8.749158680438995361e-02 2.460673749446868896e-01 1.673780977725982666e-01 -3.270956128835678101e-02 2.437174171209335327e-01 1.185556054115295410e-01 2.629058361053466797e-01 -7.701316475868225098e-02 -1.670454256236553192e-02 1.929405629634857178e-01 9.737582504749298096e-02 1.362912952899932861e-01 1.700944900512695312e-01 -7.870417833328247070e-02 1.672118008136749268e-01 4.661297202110290527e-01 -3.862262889742851257e-02 4.595032334327697754e-02
9.750050306320190430e-02 2.517980523407459259e-02 2.596376836299896240e-01 2.483157515525817871e-01 7.513149175792932510e-03 -7.195691764354705811e-02 5.787559971213340759e-02 1.084283515810966492e-01 -1.437184214591979980e-02 1.532907485961914062e-01 -1.611555553972721100e-02 -2.387289330363273621e-02 -3.251596912741661072e-02 -1.546292752027511597e-01 -1.330462843179702759e-01 -2.626012265682220459e-01 1.103845834732055664e-01 -3.613395690917968750e-01 8.871445059776306152e-02 8.363340049982070923e-02 -3.333849832415580750e-02 -2.753260359168052673e-02 -5.040062591433525085e-02 2.217602580785751343e-01 -1.291648745536804199e-01 1.755850017070770264e-01 -3.907147645950317383e-01 -2.039114534854888916e-01 2.947599291801452637e-01 -7.382012158632278442e-02 1.615491509437561035e-01 3.645525276660919189e-01
1.147816609591245651e-02 -2.206584811210632324e-01 3.410071432590484619e-01 -3.602325543761253357e-02 1.277428269386291504e-01 1.991703659296035767e-01 -8.212926238775253296e-02 4.733917117118835449e-02 1.045805364847183228e-01 1.911574602127075195e-01 -1.870736032724380493e-01 4.038577079772949219e-01 -2.216404378414154053e-01 -1.482603698968887329e-01 2.661565318703651428e-02 2.583936750888824463e-01 2.779010124504566193e-02 -1.351341605186462402e-01 -8.567151427268981934e-02 -1.993470340967178345e-01 1.631609797477722168e-01 3.033004105091094971e-01 -8.520638197660446167e-02 2.249073982238769531e-01 6.887767463922500610e-02 1.386221498250961304e-01 -6.356124579906463623e-02 8.489087969064712524e-02 -1.652544140815734863e-01 2.649444937705993652e-01 -9.038539975881576538e-02 -3.185663372278213501e-02
-8.203921467065811157e-02 4.843741282820701599e-02 3.129744827747344971e-01 -4.186335951089859009e-02 1.584243476390838623e-01 2.898833751678466797e-01 1.569610387086868286e-01 1.913238614797592163e-01 4.769450426101684570e-02 2.090849876403808594e-01 -2.873037159442901611e-01 -4.447275772690773010e-02 1.119882315397262573e-01 -7.968235760927200317e-02 2.086896747350692749e-01 1.058852300047874451e-01 1.817951947450637817e-01 -3.237378597259521484e-02 1.404854059219360352e-01 -1.131132468581199646e-01 1.981801241636276245e-01 3.391641974449157715e-01 1.033832505345344543e-02 1.408634930849075317e-01 -1.573199033737182617e-02 2.790277600288391113e-01 -2.519733607769012451e-01 1.957982182502746582e-01 2.684769332408905029e-01 6.034171208739280701e-02 -1.619451306760311127e-02 1.409935653209686279e-01
1.489923745393753052e-01 1.502879150211811066e-02 1.135744825005531311e-01 7.633715122938156128e-02 1.087343841791152954e-01 -5.569301173090934753e-02 1.084977760910987854e-01 2.687919437885284424e-01 -2.479115724563598633e-01 2.062529325485229492e-01 -3.209126368165016174e-02 5.511755496263504028e-02 -6.795339286327362061e-02 -4.306732416152954102e-01 -1.950613111257553101e-01 -1.388017982244491577e-01 2.056569606065750122e-01 -2.939319908618927002e-01 -2.935666032135486603e-02 1.778494566679000854e-01 -5.730023980140686035e-02 -1.625682860612869263e-01 -2.061218023300170898e-03 1.118404138833284378e-02 -2.475963234901428223e-01 1.092768982052803040e-01 -1.966129690408706665e-01 1.765598207712173462e-01 -1.525402367115020752e-01 3.060516119003295898e-01 1.039855331182479858e-01 2.063357383012771606e-01
4.429584369063377380e-02 -2.367849498987197876e-01 1.274949312210083008e-01 1.228009387850761414e-01 9.991381317377090454e-02 1.659022271633148193e-01 2.558445930480957031e-01 4.099586606025695801e-01 -1.037753745913505554e-01 4.172247946262359619e-01 -2.073635458946228027e-01 1.408818960189819336e-01 -3.331033885478973389e-01 -6.463675945997238159e-02 -1.721317172050476074e-01 1.484171766787767410e-02 -4.198716208338737488e-02 -2.878925204277038574e-02 -2.344448268413543701e-01 -2.228360436856746674e-02 7.564117014408111572e-02 5.294600129127502441e-02 -1.097000464797019958e-01 2.284628152847290039e-01 -1.992795057594776154e-02 -1.341153979301452637e-01 -1.525271087884902954e-01 2.248575985431671143e-01 5.821551382541656494e-02 5.483273044228553772e-02 -1.296961158514022827e-01 2.636524476110935211e-02
1.124745383858680725e-01 -7.935867458581924438e-02 3.512557446956634521e-01 -2.862527593970298767e-02 1.108635142445564270e-01 -1.154035478830337524e-01 1.436525881290435791e-01 1.800271274987608194e-04 -4.972866922616958618e-02 1.542636305093765259e-01 -7.653666287660598755e-02 6.130636483430862427e-02 1.727547496557235718e-02 -2.029974311590194702e-01 1.213082075119018555e-01 1.045701950788497925e-01 -2.654056847095489502e-01 -3.886858224868774414e-01 1.109494864940643311e-01 7.317344099283218384e-02 8.823480457067489624e-02 -2.764565870165824890e-02 -2.759841084480285645e-01 7.016520947217941284e-02 -1.878511011600494385e-01 -7.650873064994812012e-02 7.806134223937988281e-02 3.101341240108013153e-02 2.680060863494873047e-01 2.814884483814239502e-01 -1.352716982364654541e-01 4.014770686626434326e-01
2.768208384513854980e-01 1.193404477089643478e-02 3.061754703521728516e-01 -3.060727752745151520e-02 -9.037089347839355469e-02 1.372797638177871704e-01 1.119789257645606995e-01 7.492560148239135742e-02 1.501718610525131226e-01 3.677484393119812012e-02 -5.514734983444213867e-02 2.118487805128097534e-01 1.995726376771926880e-01 -9.548715502023696899e-02 2.427400499582290649e-01 -2.762052416801452637e-01 -2.344394847750663757e-02 3.316629678010940552e-02 2.614377439022064209e-01 1.836158335208892822e-01 -6.733445823192596436e-02 7.358139753341674805e-02 -2.366587817668914795e-01 1.711106449365615845e-01 -1.468414962291717529e-01 1.135826483368873596e-01 -1.665385365486145020e-01 2.679477035999298096e-01 6.951139867305755615e-02 -2.890920080244541168e-02 3.043362498283386230e-01 3.101072013378143311e-01
1.432993710041046143e-01 8.983220905065536499e-03 7.019218802452087402e-02 -1.557260900735855103e-01 2.615419626235961914e-01 3.166037797927856445e-01 1.772573143243789673e-01 1.247466448694467545e-02 2.456440962851047516e-02 2.769197523593902588e-01 -1.577389836311340332e-01 1.585543453693389893e-01 3.358268365263938904e-02 -1.961948126554489136e-01 -2.367334216833114624e-01 1.662209481000900269e-01 -1.602838784456253052e-01 1.104822307825088501e-01 -4.693555459380149841e-02 -2.642633765935897827e-02 1.531650722026824951e-01 2.360371351242065430e-01 2.294439636170864105e-02 1.888911724090576172e-01 1.189792230725288391e-01 4.796192049980163574e-01 -2.353856861591339111e-01 -9.431752562522888184e-02 1.216868609189987183e-01 9.639745205640792847e-02 -9.013639390468597412e-02 4.992410540580749512e-02
4.091776907444000244e-02 -2.000406980514526367e-01 3.457128107547760010e-01 -2.113172598183155060e-02 2.531923055648803711e-01 -5.130646377801895142e-02 -2.023674845695495605e-01 1.706506609916687012e-01 9.038811177015304565e-02 -6.784962862730026245e-02 -1.140223145484924316e-01 5.355853438377380371e-01 -1.375213116407394409e-01 -8.433242887258529663e-02 9.391789138317108154e-02 1.615631510503590107e-03 -8.667298406362533569e-02 7.982043921947479248e-02 -5.653421953320503235e-02 -4.190785065293312073e-02 1.173705607652664185e-01 2.540615573525428772e-02 -1.433621048927307129e-01 2.225403189659118652e-01 -9.445683658123016357e-02 -6.097002327442169189e-02 -4.079073369503021240e-01 1.654843389987945557e-01 1.210333779454231262e-01 1.637402176856994629e-01 5.033222958445549011e-02 1.786270923912525177e-02
1.779916584491729736e-01 -2.544150054454803467e-01 8.492211997509002686e-02 -1.517903506755828857e-01 4.693375900387763977e-02 2.445760816335678101e-01 3.727909177541732788e-02 -3.151649236679077148e-02 -9.390754252672195435e-02 3.032720983028411865e-01 1.478333026170730591e-01 -6.879600882530212402e-02 -9.238009899854660034e-02 -3.256085216999053955e-01 8.930388092994689941e-02 1.982997059822082520e-01 4.944418743252754211e-02 1.681223213672637939e-01 -3.286337479948997498e-02 2.580695152282714844e-01 6.577735394239425659e-02 -1.203446760773658752e-01 -5.712113901972770691e-02 3.942016959190368652e-01 -8.927409350872039795e-02 2.314320057630538940e-01 -1.268346309661865234e-01 6.539650261402130127e-03 -5.190654844045639038e-02 -2.414239104837179184e-03 -4.038368463516235352e-01 2.004141360521316528e-02
-8.503402769565582275e-02 -9.035807847976684570e-02 2.191813439130783081e-01 -6.212902814149856567e-02 -1.964643746614456177e-01 9.853775799274444580e-02 -7.807986438274383545e-02 8.204399794340133667e-02 1.242266595363616943e-02 3.478242158889770508e-01 -2.401773631572723389e-02 2.363756448030471802e-01 -3.168779313564300537e-01 -3.679939806461334229e-01 -1.509524136781692505e-01 -1.554278433322906494e-01 -2.611487209796905518e-01 -8.107403665781021118e-02 9.467034041881561279e-02 3.404583036899566650e-01 -2.831236086785793304e-02 -1.491224765777587891e-01 -6.735336035490036011e-02 7.528240978717803955e-02 1.944524422287940979e-02 1.014721989631652832e-01 -7.020890712738037109e-02 6.393865495920181274e-02 1.304479595273733139e-02 1.399305835366249084e-02 3.879172801971435547e-01 8.820246905088424683e-02
3.499636054039001465e-02 -1.157998517155647278e-01 1.455960273742675781e-01 3.100206330418586731e-02 -5.833644419908523560e-02 2.335831373929977417e-01 2.354814559221267700e-01 4.310897886753082275e-01 -2.453606277704238892e-01 2.732502222061157227e-01 -1.313090026378631592e-01 3.135766088962554932e-01 1.322492491453886032e-02 -1.403540074825286865e-01 1.180176436901092529e-01 -2.357850670814514160e-01 6.817646324634552002e-02 2.303770929574966431e-01 2.420455915853381157e-03 1.794078648090362549e-01 -4.111047834157943726e-03 -2.916203141212463379e-01 -2.075783535838127136e-02 2.298809587955474854e-01 5.539536848664283752e-02 -4.943130910396575928e-02 2.998431213200092316e-02 1.135011389851570129e-01 1.447435282170772552e-02 1.182595118880271912e-01 -6.135771796107292175e-02 2.420990765094757080e-01
8.220326155424118042e-02 5.559261515736579895e-02 1.103459000587463379e-01 2.274022623896598816e-02 1.381889730691909790e-01 -8.176958188414573669e-03 -9.213522821664810181e-02 3.504641726613044739e-02 1.664045602083206177e-01 -5.092990025877952576e-02 -2.325917631387710571e-01 2.914039790630340576e-01 7.875908166170120239e-02 -2.138054817914962769e-01 1.100767329335212708e-01 4.745843354612588882e-03 5.265942960977554321e-02 5.570553243160247803e-02 1.263428032398223877e-01 2.907502353191375732e-01 1.428363323211669922e-01 1.121579110622406006e-01 -3.398611545562744141e-01 1.279763877391815186e-01 -1.144691705703735352e-01 1.506381481885910034e-02 -5.862103104591369629e-01 2.361649125814437866e-01 1.525297462940216064e-01 1.454672962427139282e-02 1.238857395946979523e-02 -8.722036331892013550e-02
2.142013050615787506e-02 5.463173985481262207e-02 3.176102340221405029e-01 -7.212195545434951782e-02 -3.027172014117240906e-02 3.234494328498840332e-01 3.531477749347686768e-01 5.182456225156784058e-02 2.505412399768829346e-01 4.416369497776031494e-01 -1.746239960193634033e-01 1.259521814063191414e-03 -8.453339338302612305e-02 -1.603418141603469849e-01 -2.013694643974304199e-01 1.082722172141075134e-01 1.764629185199737549e-01 -6.263806670904159546e-02 1.138015165925025940e-01 1.099918782711029053e-01 1.235892027616500854e-01 1.869995594024658203e-01 -6.532702594995498657e-02 -1.475264877080917358e-01 -1.467752903699874878e-01 -1.221956536173820496e-01 -2.882425785064697266e-01 9.676908142864704132e-03 8.023709803819656372e-02 2.567177265882492065e-02 1.087699085474014282e-01 -9.560177475214004517e-02
1.581806391477584839e-01 1.715588867664337158e-01 2.821940183639526367e-01 -3.356208801269531250e-01 3.924603387713432312e-02 2.057569473981857300e-01 8.068820834159851074e-02 2.750425040721893311e-01 2.294298708438873291e-01 -5.804390832781791687e-02 -1.919034868478775024e-01 8.637315034866333008e-02 -8.135598897933959961e-02 -4.986771643161773682e-01 2.230315655469894409e-02 -1.791993230581283569e-01 3.790249302983283997e-02 7.930559106171131134e-03 5.821400135755538940e-02 2.820995450019836426e-01 -1.664658822119235992e-02 -7.706722617149353027e-02 -2.834078110754489899e-02 2.150075733661651611e-01 -3.326326981186866760e-02 7.605556398630142212e-02 -8.128856867551803589e-02 1.289227008819580078e-01 8.045841939747333527e-03 -1.590284854173660278e-01 2.122326195240020752e-01 -2.829945087432861328e-02
1.344179809093475342e-01 -8.731877803802490234e-02 8.334933966398239136e-02 -1.165319755673408508e-01 7.026620209217071533e-02 -4.467725381255149841e-02 -4.806779325008392334e-02 1.702255457639694214e-01 1.923758387565612793e-01 6.139645818620920181e-03 -2.147748321294784546e-01 3.583400547504425049e-01 -1.673882007598876953e-01 -3.767191618680953979e-02 7.979625463485717773e-02 1.059766337275505066e-01 -4.018942266702651978e-02 1.448702216148376465e-01 1.963308602571487427e-01 1.432373225688934326e-01 2.598013877868652344e-01 8.244840800762176514e-02 -1.122876331210136414e-01 -2.058240585029125214e-02 5.167450755834579468e-02 1.324248760938644409e-01 -5.917319059371948242e-01 2.609395980834960938e-01 1.718026846647262573e-01 -1.033698618412017822e-01 -2.038917317986488342e-02 9.428416937589645386e-02
1.607201993465423584e-01 -2.160106552764773369e-03 2.388434857130050659e-01 1.058507561683654785e-01 2.777682542800903320e-01 2.115397453308105469e-01 -5.501103773713111877e-02 -3.089446760714054108e-02 6.220530718564987183e-02 -8.791050640866160393e-04 -1.530239284038543701e-01 4.307048022747039795e-01 -2.266057282686233521e-01 -1.210166700184345245e-02 -2.316954918205738068e-02 8.308424800634384155e-02 -9.075751900672912598e-02 -2.959176898002624512e-03 2.072254382073879242e-02 1.506259739398956299e-01 -1.034284532070159912e-01 9.773005545139312744e-02 -2.607538700103759766e-01 1.377796828746795654e-01 -2.157135307788848877e-01 2.027682587504386902e-02 -4.839343726634979248e-01 1.522051244974136353e-01 -1.206072792410850525e-02 -1.234409585595130920e-01 -1.334845274686813354e-01 1.794651895761489868e-01
1.041213981807231903e-02 -1.592118889093399048e-01 2.142626047134399414e-01 -8.166073262691497803e-02 -6.900802254676818848e-02 1.821338087320327759e-01 2.085878327488899231e-02 4.293587803840637207e-02 -1.240793764591217041e-01 1.836889088153839111e-01 -1.218117401003837585e-01 3.504164218902587891e-01 -1.113456338644027710e-01 -1.742216497659683228e-01 1.171019002795219421e-01 -3.010623157024383545e-01 4.670456424355506897e-02 7.489143311977386475e-02 8.141727000474929810e-02 3.132530152797698975e-01 -3.654235601425170898e-02 -1.339581310749053955e-01 2.007008492946624756e-01 7.812066376209259033e-02 2.851557135581970215e-01 -6.269562058150768280e-03 -2.364418059587478638e-01 2.047240585088729858e-01 3.765672147274017334e-01 1.521928608417510986e-01 1.516640633344650269e-01 -5.036015063524246216e-02
-2.590323425829410553e-02 -2.892975211143493652e-01 1.423580646514892578e-01 -5.653468146920204163e-02 -3.116398490965366364e-02 5.011314898729324341e-02 -1.146807298064231873e-01 5.466718599200248718e-02 1.050018817186355591e-01 4.127222895622253418e-01 -8.627858757972717285e-02 2.695904374122619629e-01 5.591297987848520279e-03 -1.875280141830444336e-01 3.844885155558586121e-02 -2.010113000869750977e-01 -1.712653189897537231e-01 -1.392706930637359619e-01 -8.769761770963668823e-03 -2.993516856804490089e-03 -2.399529367685317993e-01 4.792795181274414062e-01 -4.510061815381050110e-02 1.356318593025207520e-01 -1.550284773111343384e-01 2.250317931175231934e-01 -1.161422803997993469e-01 1.247685477137565613e-01 7.532079517841339111e-02 1.288496255874633789e-01 -9.253166615962982178e-02 -2.070847302675247192e-01
1.428970396518707275e-01 1.703871227800846100e-02 2.892717719078063965e-01 -2.550000324845314026e-02 9.029566310346126556e-03 1.342892497777938843e-01 7.224496454000473022e-02 3.188869655132293701e-01 2.087171673774719238e-01 3.333029523491859436e-02 1.323242336511611938e-01 1.623152643442153931e-01 -2.347224205732345581e-01 -2.775391042232513428e-01 -1.233220770955085754e-01 -2.427821159362792969e-01 -2.797261252999305725e-02 5.920118838548660278e-02 1.825072467327117920e-01 2.022424042224884033e-01 -9.840881079435348511e-02 -6.694505363702774048e-02 -1.525830924510955811e-01 9.243886917829513550e-02 -2.366141527891159058e-01 6.589322537183761597e-02 9.977616369724273682e-02 3.838129937648773193e-01 1.274030804634094238e-01 -3.420869261026382446e-02 2.066784501075744629e-01 2.700564563274383545e-01
1.801802664995193481e-01 -1.073161512613296509e-01 2.392717748880386353e-01 1.214220002293586731e-02 -2.206861227750778198e-02 1.996043175458908081e-01 -8.069342584349215031e-05 2.019949853420257568e-01 4.357422888278961182e-01 -6.458199024200439453e-02 -1.000934764742851257e-01 4.433741569519042969e-01 -9.548159688711166382e-02 -2.357145249843597412e-01 1.266496777534484863e-01 -1.553410291671752930e-01 2.087507098913192749e-01 4.186267778277397156e-02 -5.732800811529159546e-03 1.408056020736694336e-01 1.788714677095413208e-01 -1.019056662917137146e-01 1.661855727434158325e-01 1.670792847871780396e-01 -7.219436019659042358e-02 2.197657525539398193e-01 -1.545145511627197266e-01 1.687699407339096069e-01 7.101318985223770142e-02 -7.599804550409317017e-02 -1.302599608898162842e-01 1.234651133418083191e-01
-2.398714274168014526e-01 -8.605526387691497803e-02 2.050829678773880005e-01 -1.325557529926300049e-01 -1.648339629173278809e-01 1.413518190383911133e-01 9.690330177545547485e-02 -3.215640410780906677e-02 3.271282017230987549e-01 2.776301205158233643e-01 7.397779077291488647e-02 9.725078940391540527e-02 -1.264927834272384644e-01 -1.913685500621795654e-01 -3.024984002113342285e-01 5.185191333293914795e-02 1.454900354146957397e-01 -5.040710791945457458e-03 4.333977401256561279e-01 1.042117998003959656e-01 -9.005787223577499390e-02 3.485924005508422852e-02 4.463884979486465454e-02 -5.472953245043754578e-02 -2.785638272762298584e-01 2.731328830122947693e-02 -1.689370423555374146e-01 1.769352704286575317e-01 1.199610903859138489e-01 2.835713922977447510e-01 2.165566384792327881e-02 -6.596522778272628784e-02
-9.038513153791427612e-02 -3.906284272670745850e-02 1.112802028656005859e-01 6.843405216932296753e-02 -1.795632541179656982e-01 -2.187484502792358398e-02 1.546228956431150436e-02 6.030680146068334579e-03 3.240691125392913818e-01 8.762054145336151123e-02 -2.081814855337142944e-01 1.071589216589927673e-01 -2.447186596691608429e-02 -4.004662632942199707e-01 -4.325670599937438965e-01 -2.400171570479869843e-02 7.327238563448190689e-03 -1.617370545864105225e-02 2.928099036216735840e-02 1.250720769166946411e-01 6.709524989128112793e-02 -1.258349865674972534e-01 -2.550476789474487305e-01 2.117253392934799194e-01 -1.914623677730560303e-01 2.532507777214050293e-01 1.075198128819465637e-02 7.593864202499389648e-02 2.189535051584243774e-01 5.324053764343261719e-02 2.989787757396697998e-01 1.737514287233352661e-01
-1.340146809816360474e-01 -1.598387062549591064e-01 4.095215797424316406e-01 -3.652017936110496521e-02 2.820751070976257324e-01 5.829335749149322510e-02 2.003119289875030518e-01 2.826625704765319824e-01 2.552930265665054321e-02 3.847324252128601074e-01 -1.140460819005966187e-01 -2.064107656478881836e-01 -1.460038572549819946e-01 5.612831562757492065e-03 8.789663761854171753e-02 -8.238424360752105713e-02 4.548417031764984131e-02 8.819343149662017822e-02 -1.651954352855682373e-01 1.960326731204986572e-01 6.029217317700386047e-02 -1.166878640651702881e-02 1.044470146298408508e-01 4.114855527877807617e-01 -6.378710269927978516e-02 7.101272046566009521e-02 -1.423830091953277588e-01 7.171960920095443726e-02 1.987877488136291504e-01 5.588901415467262268e-02 -5.736484751105308533e-02 -6.552151590585708618e-02
6.943390239030122757e-03 -6.339602917432785034e-02 1.167056187987327576e-01 2.938307225704193115e-01 2.125208824872970581e-01 1.080646440386772156e-01 1.687063574790954590e-01 3.378338366746902466e-02 -4.738157615065574646e-02 7.700669020414352417e-02 2.405085712671279907e-01 2.889130115509033203e-01 -3.105791211128234863e-01 -7.829586416482925415e-02 -3.777853026986122131e-02 2.002330683171749115e-02 4.699282348155975342e-02 -1.027623191475868225e-02 2.189239487051963806e-02 2.767518758773803711e-01 -1.043847799301147461e-01 -9.735298156738281250e-02 -2.103253304958343506e-01 1.513068974018096924e-01 -2.647166848182678223e-01 1.456527262926101685e-01 -2.947486340999603271e-01 2.907123267650604248e-01 1.972446888685226440e-01 -2.210962027311325073e-01 -7.258847355842590332e-02 1.816443353891372681e-01
6.621363013982772827e-02 -2.772211730480194092e-01 2.969153523445129395e-01 -2.207684069871902466e-01 -5.144252255558967590e-02 8.222514390945434570e-02 1.274126470088958740e-01 1.510313749313354492e-01 5.451030284166336060e-02 3.012135028839111328e-01 1.716201156377792358e-01 -2.202531397342681885e-01 -1.519773602485656738e-01 6.481112539768218994e-02 4.381012637168169022e-03 3.082014434039592743e-02 7.130356878042221069e-02 -1.511589437723159790e-01 -1.567058265209197998e-02 2.541796863079071045e-01 1.112141758203506470e-01 -1.238872855901718140e-02 3.336572786793112755e-03 2.723128497600555420e-01 2.041205763816833496e-01 3.921923041343688965e-01 -2.706149220466613770e-01 2.045179456472396851e-01 1.040549054741859436e-01 -7.880378514528274536e-02 2.466950565576553345e-02 1.606950312852859497e-01
1.202012747526168823e-01 -6.425621360540390015e-02 3.734538853168487549e-01 -4.052489623427391052e-02 -9.562066197395324707e-02 4.161343276500701904e-01 -1.155849173665046692e-01 7.817108184099197388e-02 1.850261241197586060e-01 2.671382948756217957e-02 -1.033512875437736511e-01 -1.717250049114227295e-02 -2.038578689098358154e-01 -1.160272210836410522e-01 1.152129471302032471e-01 1.085944399237632751e-01 1.712032705545425415e-01 3.353466093540191650e-02 1.463304907083511353e-01 5.600003004074096680e-01 7.472577691078186035e-02 6.868132948875427246e-02 1.205567345023155212e-01 -3.875279426574707031e-02 1.020409166812896729e-02 1.188009604811668396e-01 -1.078397035598754883e-01 2.961400710046291351e-02 1.050363332033157349e-01 2.537285387516021729e-01 1.185138076543807983e-01 -6.748314201831817627e-02
2.342771291732788086e-01 -1.153629794716835022e-01 1.970712840557098389e-01 5.348158255219459534e-02 2.578060328960418701e-01 5.602019652724266052e-02 9.092634171247482300e-02 1.444034278392791748e-01 2.236236184835433960e-01 3.125090524554252625e-02 -1.713167726993560791e-01 7.506505399942398071e-02 -2.697406150400638580e-02 -3.765299320220947266e-01 1.460022479295730591e-01 2.150805592536926270e-01 -4.067078605294227600e-02 -6.689251167699694633e-04 9.971120208501815796e-02 4.308279454708099365e-01 9.276907145977020264e-02 -1.615696996450424194e-01 9.036519378423690796e-02 1.169971302151679993e-01 -1.509486585855484009e-01 1.634815335273742676e-01 9.956469386816024780e-02 2.123748958110809326e-01 1.540166884660720825e-01 -2.146526575088500977e-01 1.733950972557067871e-01 1.928047537803649902e-01
1.478598564863204956e-01 3.464763984084129333e-02 -4.812700301408767700e-02 3.014933690428733826e-02 6.748505681753158569e-02 3.002476096153259277e-01 2.052289694547653198e-01 2.822796106338500977e-01 2.488207370042800903e-01 2.654987387359142303e-02 -1.596553176641464233e-01 2.775927782058715820e-01 -1.496993154287338257e-01 -4.659784436225891113e-01 -2.831872738897800446e-02 1.640876084566116333e-01 -1.508282721042633057e-01 -1.018157452344894409e-01 -2.570592798292636871e-02 2.540588378906250000e-01 -1.067288219928741455e-02 -1.059589087963104248e-01 -1.389409452676773071e-01 1.829562336206436157e-01 4.797966033220291138e-02 2.519763074815273285e-02 -6.305522471666336060e-02 -7.423871755599975586e-02 -2.212070859968662262e-02 -8.651401847600936890e-02 3.517221510410308838e-01 1.349956244230270386e-01
2.074769884347915649e-02 1.214306503534317017e-01 7.985635846853256226e-02 -7.642915099859237671e-02 6.124025210738182068e-03 6.943650543689727783e-02 -3.454715013504028320e-02 2.660180628299713135e-01 1.873588263988494873e-01 5.145255327224731445e-01 1.307677924633026123e-01 1.081522628664970398e-01 -1.422757804393768311e-01 -2.754937112331390381e-01 3.495517671108245850e-01 3.431154415011405945e-02 -9.982220083475112915e-02 8.309914916753768921e-02 8.664408326148986816e-02 7.016406953334808350e-02 4.430674761533737183e-02 -3.975900262594223022e-02 -7.429949194192886353e-02 -1.638366654515266418e-02 -6.963929533958435059e-02 2.023419801844283938e-04 -6.575360894203186035e-02 6.263125687837600708e-02 1.888596117496490479e-01 4.520418643951416016e-01 -1.015949323773384094e-01 2.135127335786819458e-01
1.704758852720260620e-01 -5.972772464156150818e-02 3.260031640529632568e-01 -1.243674680590629578e-01 -9.540975093841552734e-02 1.795417666435241699e-01 2.346084117889404297e-01 -5.947586894035339355e-02 -3.420497477054595947e-01 1.761515140533447266e-01 -1.658226847648620605e-01 1.508373320102691650e-01 1.003732234239578247e-01 -3.509062528610229492e-01 -1.331785172224044800e-01 -5.875268578529357910e-02 4.429853521287441254e-03 -1.312258690595626831e-01 -7.474432885646820068e-02 2.888196110725402832e-01 -2.564717456698417664e-02 -4.571757465600967407e-02 -2.213418297469615936e-02 -4.309577122330665588e-02 -1.861461438238620758e-02 -1.438315305858850479e-02 -4.003659784793853760e-01 1.500367671251296997e-01 -5.586722865700721741e-03 -9.082996845245361328e-02 -1.778784841299057007e-01 2.416938096284866333e-01
1.834991388022899628e-02 -1.572951674461364746e-01 2.598607353866100311e-02 -5.035525187849998474e-02 2.483461052179336548e-01 7.844367995858192444e-03 2.073333859443664551e-01 -5.344969779253005981e-02 4.135598242282867432e-02 3.263829648494720459e-01 5.425315722823143005e-02 1.298333257436752319e-01 -3.232549130916595459e-01 -1.972137242555618286e-01 3.961892127990722656e-01 1.789041906595230103e-01 -4.532101377844810486e-02 3.087190985679626465e-01 5.980121344327926636e-02 1.267746537923812866e-01 4.024221748113632202e-02 1.937813162803649902e-01 -8.382481522858142853e-03 1.190439313650131226e-01 -2.891187071800231934e-01 -8.313591033220291138e-02 -1.854503452777862549e-01 9.762524813413619995e-02 1.509709060192108154e-01 2.102327793836593628e-01 1.181362420320510864e-01 1.339461654424667358e-01
8.891826868057250977e-02 1.209614276885986328e-01 3.757950961589813232e-01 -1.071247272193431854e-02 -1.883835159242153168e-02 1.774551272392272949e-01 1.103047505021095276e-01 -8.471104502677917480e-02 -3.529034554958343506e-02 1.485674530267715454e-01 2.772846072912216187e-02 8.335118740797042847e-02 -1.186068058013916016e-01 -2.340664900839328766e-02 -2.779202722012996674e-02 1.354992091655731201e-01 7.024016231298446655e-02 8.917340636253356934e-02 2.220121175050735474e-01 3.040156364440917969e-01 4.763939883559942245e-03 1.781200915575027466e-01 1.300860643386840820e-01 2.315229326486587524e-01 -1.307283937931060791e-01 3.068755567073822021e-01 -4.065797626972198486e-01 2.970014512538909912e-01 9.624881297349929810e-02 -2.966324985027313232e-01 1.691477745771408081e-02 3.097340092062950134e-02
-1.536252051591873169e-01 -7.042884826660156250e-02 7.883256673812866211e-02 -2.672146819531917572e-02 -5.911218747496604919e-02 4.919246956706047058e-02 -2.365850098431110382e-02 5.739050358533859253e-02 3.208807408809661865e-01 2.451949194073677063e-02 1.123941130936145782e-02 2.400545775890350342e-02 -1.528804153203964233e-01 -2.087173908948898315e-01 2.070922851562500000e-01 -1.804834790527820587e-02 1.203787401318550110e-01 1.387475430965423584e-01 1.026889234781265259e-01 1.504726894199848175e-02 1.644806563854217529e-01 4.466367885470390320e-03 -8.938921988010406494e-02 4.123690426349639893e-01 -9.437865018844604492e-02 3.729686439037322998e-01 -3.678578734397888184e-01 3.838020265102386475e-01 1.817139685153961182e-01 -1.390513032674789429e-01 1.984319463372230530e-02 8.552899211645126343e-02
1.616790890693664551e-01 1.901719602756202221e-03 9.807763248682022095e-02 -8.250340074300765991e-02 -6.040886044502258301e-02 2.918765246868133545e-01 7.554129231721162796e-03 9.250383824110031128e-02 1.513914167881011963e-01 2.595788985490798950e-02 -1.190241947770118713e-01 5.594374984502792358e-02 -1.099053844809532166e-01 -5.372179746627807617e-01 2.775510549545288086e-01 -9.900849312543869019e-02 -3.174452111124992371e-02 7.693209499120712280e-02 -2.632811479270458221e-02 1.059642732143402100e-01 -6.462487857788801193e-03 8.205944672226905823e-03 -8.810231089591979980e-02 7.550743222236633301e-02 -1.044699773192405701e-01 3.880129754543304443e-01 -3.975084722042083740e-01 1.031575277447700500e-01 1.271421909332275391e-01 -1.495450437068939209e-01 1.586997658014297485e-01 7.286128401756286621e-02
1.617231070995330811e-01 1.004951521754264832e-01 -7.225488871335983276e-02 -8.885076642036437988e-02 7.982853800058364868e-02 1.065422073006629944e-01 3.724710047245025635e-01 1.964466720819473267e-01 2.256868407130241394e-02 1.322127431631088257e-01 -2.284537106752395630e-01 2.639577984809875488e-01 5.330764129757881165e-02 -2.887467294931411743e-02 -3.131933137774467468e-02 4.793179407715797424e-02 -1.798580586910247803e-01 -2.456567883491516113e-01 -1.273359637707471848e-02 1.577488631010055542e-01 2.247264683246612549e-01 4.291973635554313660e-02 -2.376707047224044800e-01 -1.034392043948173523e-01 -2.659539133310317993e-02 1.268820762634277344e-01 -2.900783717632293701e-01 1.153904944658279419e-01 3.199653625488281250e-01 3.546649217605590820e-01 -1.622972488403320312e-01 5.221775919198989868e-02
-9.206847846508026123e-02 1.223779916763305664e-01 2.140404731035232544e-01 -7.834532111883163452e-02 2.277916073799133301e-01 1.094724461436271667e-01 -6.136081367731094360e-02 2.275528907775878906e-01 2.400691211223602295e-01 -4.672301560640335083e-02 -7.617292553186416626e-02 -2.702286094427108765e-02 -1.198921129107475281e-01 -3.135552406311035156e-01 -7.860371470451354980e-02 -6.072948873043060303e-02 3.648654557764530182e-03 6.944620609283447266e-02 3.948162496089935303e-02 4.856451749801635742e-01 4.067736864089965820e-02 2.578717470169067383e-02 -1.599653512239456177e-01 3.993752971291542053e-02 9.018119424581527710e-02 -3.222342056687921286e-04 -4.297644793987274170e-01 1.324963569641113281e-01 -5.005083605647087097e-02 -1.210768446326255798e-01 -1.568406224250793457e-01 3.039268255233764648e-01
-1.964863948523998260e-02 3.062042035162448883e-02 -1.569441109895706177e-01 -3.191854059696197510e-01 1.529637426137924194e-01 -1.436478197574615479e-01 -1.326680090278387070e-02 1.153650730848312378e-01 -5.848370492458343506e-02 2.895579040050506592e-01 1.281934231519699097e-01 3.011048138141632080e-01 9.185922890901565552e-02 -3.739539384841918945e-01 -1.737496554851531982e-01 2.149825841188430786e-01 8.174989372491836548e-02 -5.514947231858968735e-03 4.834325239062309265e-02 2.610281705856323242e-01 2.588055431842803955e-01 -5.165574699640274048e-02 -5.026939511299133301e-02 1.479168236255645752e-01 -2.485995590686798096e-01 2.382459938526153564e-01 2.698744274675846100e-02 1.430275887250900269e-01 1.917646080255508423e-01 8.974034339189529419e-02 1.132247969508171082e-01 1.642060279846191406e-01
-1.378799378871917725e-01 -2.511093318462371826e-01 2.123687714338302612e-01 -3.357604518532752991e-02 -1.682570278644561768e-01 2.608118765056133270e-02 5.072641372680664062e-02 2.438442707061767578e-01 -2.733137086033821106e-02 8.211163431406021118e-02 -1.696568727493286133e-01 2.232977002859115601e-01 -1.050967276096343994e-01 5.036682635545730591e-02 3.000462427735328674e-02 3.414091421291232109e-03 7.351561635732650757e-02 -5.552162975072860718e-02 -4.868502914905548096e-02 2.825875952839851379e-02 3.045328557491302490e-01 1.869534254074096680e-01 5.394109711050987244e-02 -5.826249346137046814e-02 7.596729695796966553e-02 3.903525471687316895e-01 -2.299911379814147949e-01 2.769067287445068359e-01 3.913224935531616211e-01 5.806733295321464539e-02 -2.091478705406188965e-01 2.154844552278518677e-01
-1.238532550632953644e-02 8.413074165582656860e-02 1.481801420450210571e-01 1.177136972546577454e-01 3.769349157810211182e-01 1.444834172725677490e-01 2.790344357490539551e-01 2.840979397296905518e-01 6.878906488418579102e-02 -2.248988486826419830e-02 -1.907046139240264893e-01 2.271542847156524658e-01 -2.290518768131732941e-02 -1.015904545783996582e-01 -5.526577308773994446e-02 1.910683512687683105e-01 -3.668613731861114502e-02 -1.905971467494964600e-01 1.679778471589088440e-02 1.649181097745895386e-01 1.563944369554519653e-01 7.686109095811843872e-02 -1.047253981232643127e-01 -6.455924361944198608e-02 -2.302616685628890991e-01 -1.551307458430528641e-02 -2.944466769695281982e-01 1.106434836983680725e-01 1.717128306627273560e-01 4.058673977851867676e-01 -1.858566552400588989e-01 1.421044860035181046e-02
-4.827666655182838440e-02 -2.900753915309906006e-01 1.799824982881546021e-01 -2.383709549903869629e-01 -6.523283571004867554e-02 2.149639725685119629e-01 3.835472837090492249e-02 1.094775125384330750e-01 -6.405051797628402710e-02 4.429596960544586182e-01 7.541669160127639771e-02 7.194903492927551270e-02 -9.226775169372558594e-02 -5.573328956961631775e-02 -3.152791643515229225e-03 1.699970960617065430e-01 -2.501756548881530762e-01 7.272327784448862076e-03 -6.262852251529693604e-02 4.143128171563148499e-03 9.194706380367279053e-02 -1.887257397174835205e-01 -2.105985134840011597e-01 2.573475539684295654e-01 1.662223190069198608e-01 -6.386275589466094971e-02 -2.034119814634323120e-01 2.336220294237136841e-01 2.516475617885589600e-01 -1.221067756414413452e-01 1.462402939796447754e-01 2.452819198369979858e-01
9.987479448318481445e-02 -2.208043076097965240e-02 2.738384604454040527e-01 -2.650121599435806274e-02 1.393165439367294312e-01 2.139158844947814941e-01 4.070883691310882568e-01 1.710685491561889648e-01 -2.171875685453414917e-01 1.321022659540176392e-01 2.486868295818567276e-03 1.591074168682098389e-01 1.970656514167785645e-01 -4.467379450798034668e-01 -5.657898262143135071e-03 2.670983597636222839e-02 -2.055250257253646851e-01 -6.354738771915435791e-02 1.337701827287673950e-01 1.415029317140579224e-01 -2.768418565392494202e-02 -2.647567689418792725e-01 -1.234025433659553528e-01 3.959472756832838058e-03 -7.923414558172225952e-02 -1.271542757749557495e-01 -1.915474534034729004e-01 2.790875732898712158e-01 6.706703454256057739e-02 -1.012649089097976685e-01 1.060615852475166321e-02 -4.899929091334342957e-02
1.377529352903366089e-01 -2.478961646556854248e-02 2.146696746349334717e-01 -1.462104171514511108e-01 -1.167139410972595215e-01 -2.603023350238800049e-01 -1.411991864442825317e-01 -1.123772338032722473e-01 3.084993362426757812e-01 1.757490932941436768e-01 6.037069484591484070e-02 3.298750519752502441e-01 -2.924316227436065674e-01 -2.176869809627532959e-01 -1.369822472333908081e-01 5.677256360650062561e-02 2.347441613674163818e-01 1.243706271052360535e-01 -4.543654620647430420e-02 1.107687652111053467e-01 1.639189571142196655e-02 2.957581728696823120e-02 -1.516713351011276245e-01 -3.976594284176826477e-02 -1.984197199344635010e-01 2.688523232936859131e-01 -3.115074634552001953e-01 1.471917033195495605e-01 1.872714906930923462e-01 -1.513775251805782318e-02 1.705044209957122803e-01 1.513826381415128708e-02
2.053438723087310791e-01 6.294708698987960815e-02 1.150208339095115662e-01 -3.962539136409759521e-01 -6.188359111547470093e-02 1.010582894086837769e-01 9.431348741054534912e-02 -3.119102912023663521e-04 1.264487206935882568e-01 -2.248096466064453125e-02 -1.372176557779312134e-01 5.529793724417686462e-02 -1.503259092569351196e-01 -1.995254307985305786e-01 2.185228317975997925e-01 -8.491745591163635254e-02 -6.310702860355377197e-02 -1.385487914085388184e-01 -4.407544061541557312e-02 2.877987325191497803e-01 -1.262476444244384766e-01 1.434310525655746460e-01 -3.695375919342041016e-01 2.837823927402496338e-01 -1.017114520072937012e-01 2.452716045081615448e-02 -3.565792143344879150e-01 1.214046999812126160e-01 1.363040357828140259e-01 7.941243797540664673e-02 -2.400324493646621704e-01 -8.971408009529113770e-02
8.626907318830490112e-02 -8.051134645938873291e-02 1.924422383308410645e-01 -2.730990648269653320e-01 6.719093024730682373e-02 7.504844665527343750e-02 2.663541138172149658e-01 2.102922946214675903e-01 -6.305730435997247696e-03 2.762185037136077881e-01 5.590561404824256897e-02 -1.073421314358711243e-01 -3.176228404045104980e-01 -2.930665016174316406e-01 -5.095793679356575012e-02 -4.648046195507049561e-02 1.216802150011062622e-01 -1.809873282909393311e-01 4.257651567459106445e-01 -1.380650103092193604e-01 1.974659562110900879e-01 -3.047388978302478790e-02 -1.988279223442077637e-01 1.030950099229812622e-01 2.116883732378482819e-02 5.794053152203559875e-02 1.219636574387550354e-01 1.337155997753143311e-01 1.172662451863288879e-01 1.945642381906509399e-01 3.476469963788986206e-02 1.981723308563232422e-01
2.006553113460540771e-01 3.661011345684528351e-03 2.982275187969207764e-01 -4.532531276345252991e-02 -5.340031906962394714e-02 -1.930855214595794678e-01 1.072133332490921021e-01 1.057755388319492340e-02 1.711859554052352905e-01 -8.466547727584838867e-02 -3.215678632259368896e-01 2.501327991485595703e-01 -1.909835487604141235e-01 -3.064142763614654541e-01 2.233268469572067261e-01 -1.179577633738517761e-01 2.823516428470611572e-01 2.688709497451782227e-01 1.152136027812957764e-01 1.266792267560958862e-01 3.278069943189620972e-02 7.962018996477127075e-02 -1.413056552410125732e-01 1.202242746949195862e-01 -1.016279235482215881e-01 2.644699215888977051e-01 -1.176070049405097961e-01 1.470995694398880005e-01 1.388488262891769409e-01 1.710681170225143433e-01 -1.807087659835815430e-02 1.805778294801712036e-01
1.771875470876693726e-01 -2.813493311405181885e-01 2.459758333861827850e-02 -1.069810315966606140e-01 7.264339178800582886e-02 2.848292887210845947e-01 3.350117802619934082e-01 8.707694709300994873e-02 -2.614305615425109863e-01 1.204339340329170227e-01 1.180886030197143555e-01 2.575926482677459717e-01 -1.981875598430633545e-01 -3.718861937522888184e-02 -3.990931212902069092e-01 3.850591182708740234e-02 6.376787275075912476e-02 -1.053986996412277222e-01 -1.657458245754241943e-01 2.060345262289047241e-01 7.879894971847534180e-02 1.438397467136383057e-01 -4.668452963232994080e-02 7.058247923851013184e-02 -1.674363911151885986e-01 6.817187368869781494e-02 -2.680717706680297852e-01 1.243751049041748047e-01 -4.345083609223365784e-02 -2.125175110995769501e-02 -1.199193745851516724e-01 2.252031266689300537e-01
1.010422110557556152e-01 1.566001959145069122e-02 1.763538420200347900e-01 -3.022624254226684570e-01 -3.442323580384254456e-02 -5.606456473469734192e-02 -7.705352734774351120e-03 -4.041608422994613647e-02 7.518994063138961792e-02 -2.728817239403724670e-02 -4.001920670270919800e-02 4.214974045753479004e-01 1.464896369725465775e-02 -1.674027293920516968e-01 2.570729851722717285e-01 -2.531193196773529053e-01 4.124297201633453369e-02 -1.356218755245208740e-01 2.098617106676101685e-01 1.527217626571655273e-01 -1.022200882434844971e-01 6.247951835393905640e-02 -1.623455733060836792e-01 7.103912066668272018e-03 7.660648226737976074e-02 1.848822534084320068e-01 -2.598514854907989502e-01 4.138140380382537842e-01 2.683470770716667175e-02 1.032023802399635315e-01 1.745168119668960571e-01 2.610475122928619385e-01
-8.582827448844909668e-02 -8.416741341352462769e-02 9.679558873176574707e-02 -1.262493878602981567e-01 1.804473549127578735e-01 -1.724836044013500214e-02 1.630233079195022583e-01 4.018621146678924561e-01 2.459434419870376587e-01 2.232186198234558105e-01 -1.788850277662277222e-01 1.665142923593521118e-01 7.592958211898803711e-02 -9.133838862180709839e-02 7.887852378189563751e-03 1.132100746035575867e-01 1.543574482202529907e-01 -2.908361256122589111e-01 6.567789614200592041e-02 1.594407111406326294e-01 3.665435314178466797e-01 -7.020085304975509644e-02 -2.051642388105392456e-01 -1.503500789403915405e-01 7.809122651815414429e-02 -2.296418882906436920e-02 -2.008990049362182617e-01 7.255868613719940186e-02 1.421305388212203979e-01 3.557522296905517578e-01 3.341374918818473816e-02 5.449846852570772171e-03
-6.465179473161697388e-02 6.634496152400970459e-03 3.019513189792633057e-01 -1.204487234354019165e-01 -1.782066076993942261e-01 1.691529154777526855e-01 -1.427769958972930908e-01 2.312873899936676025e-01 1.185163035988807678e-01 1.132483109831809998e-01 3.945671766996383667e-02 1.791603416204452515e-01 -1.448858380317687988e-01 -4.878752529621124268e-01 -1.193008273839950562e-01 -1.104417890310287476e-01 2.156619913876056671e-02 -5.460046231746673584e-02 1.622985601425170898e-01 2.606779634952545166e-01 -8.776117861270904541e-02 -1.909484714269638062e-01 -7.187592238187789917e-02 2.033976167440414429e-01 3.557308763265609741e-02 7.362034916877746582e-02 -6.722124665975570679e-02 1.890664994716644287e-01 -5.105077475309371948e-02 -1.425613313913345337e-01 3.011636435985565186e-01 2.466852962970733643e-01
-3.518034890294075012e-02 -2.286685854196548462e-01 6.254584342241287231e-02 1.555705964565277100e-01 1.552358716726303101e-01 2.479358017444610596e-01 -7.875232398509979248e-02 2.906214594841003418e-01 -1.959102042019367218e-02 5.213679373264312744e-02 -5.747419223189353943e-02 2.308847308158874512e-01 -1.420761644840240479e-01 -7.942611724138259888e-02 2.638950049877166748e-01 -3.771322220563888550e-02 -1.808125823736190796e-01 1.623565554618835449e-01 5.294255167245864868e-02 1.669217050075531006e-01 7.478700578212738037e-02 1.892297156155109406e-02 4.280041530728340149e-02 2.454306036233901978e-01 -3.435404971241950989e-02 2.520847320556640625e-01 8.574473112821578979e-02 2.219742722809314728e-02 3.142471909523010254e-01 3.042342662811279297e-01 2.642082571983337402e-01 3.056633770465850830e-01
7.930768281221389771e-02 -1.099229454994201660e-01 1.651093661785125732e-01 -2.989630103111267090e-01 1.549186557531356812e-01 -1.555403470993041992e-01 5.638464167714118958e-02 1.465636938810348511e-01 2.084342688322067261e-01 2.027657181024551392e-01 5.593063309788703918e-02 3.053423464298248291e-01 -1.719336062669754028e-01 -1.492396891117095947e-01 1.947763115167617798e-01 -5.436869338154792786e-02 -2.697484800592064857e-03 2.591552436351776123e-01 -9.866710007190704346e-02 7.924847304821014404e-02 1.746198683977127075e-01 3.990687802433967590e-02 1.846822500228881836e-01 4.267441034317016602e-01 -1.634185761213302612e-01 1.851005405187606812e-01 -2.543864846229553223e-01 -1.875035762786865234e-01 -3.488980606198310852e-02 -7.609047740697860718e-02 -1.322558373212814331e-01 -4.077501967549324036e-02
-7.166027277708053589e-02 1.291504949331283569e-01 1.314769387245178223e-01 -3.402641788125038147e-02 1.645557023584842682e-02 1.119853109121322632e-01 -7.005873322486877441e-02 -1.389878094196319580e-01 2.700436413288116455e-01 -6.608618423342704773e-03 -7.948225736618041992e-02 1.645726859569549561e-01 -1.399270147085189819e-01 -6.136943697929382324e-01 3.579217493534088135e-01 -9.738480299711227417e-02 2.845185808837413788e-02 -2.707546576857566833e-02 3.643909096717834473e-02 1.848315298557281494e-01 6.130070425570011139e-03 3.878203034400939941e-02 -1.775366812944412231e-01 1.046515554189682007e-01 -1.587236225605010986e-01 1.611582040786743164e-01 -3.326958119869232178e-01 7.600455731153488159e-02 1.201220974326133728e-01 -4.123290255665779114e-02 1.142909899353981018e-01 6.838575750589370728e-02
-8.314284682273864746e-02 -1.086615696549415588e-01 2.753478884696960449e-01 -1.495328545570373535e-01 1.638819426298141479e-01 1.402905583381652832e-01 -2.260009199380874634e-01 8.861226588487625122e-02 -7.969635538756847382e-03 -7.395387440919876099e-02 -3.772005066275596619e-02 4.823014438152313232e-01 -1.573750823736190796e-01 -1.026917323470115662e-01 2.500858902931213379e-01 1.240474283695220947e-01 4.961588978767395020e-02 -5.586943030357360840e-02 1.332265287637710571e-01 1.656951010227203369e-01 -3.609238192439079285e-02 -8.307401003548875451e-05 -1.941030472517013550e-01 1.451777517795562744e-01 -1.471566259860992432e-01 9.263338893651962280e-02 -3.778975009918212891e-01 7.399757206439971924e-02 -2.014099657535552979e-01 -8.919382095336914062e-02 -2.042752802371978760e-01 2.126311808824539185e-01
-2.116597816348075867e-02 7.774604856967926025e-02 2.380841374397277832e-01 -1.914383023977279663e-01 -4.044301062822341919e-02 2.269684076309204102e-01 4.311771690845489502e-02 2.485470846295356750e-02 2.989753186702728271e-01 3.424215614795684814e-01 -4.340170323848724365e-01 -7.196152210235595703e-02 4.983133077621459961e-02 -1.683922559022903442e-01 -1.775792241096496582e-01 -1.526969522237777710e-01 1.091923192143440247e-01 -3.255594968795776367e-01 -8.981367200613021851e-02 2.028481364250183105e-01 8.046045899391174316e-02 2.312589734792709351e-01 -3.683029115200042725e-02 6.937345862388610840e-02 -1.072376500815153122e-02 1.729762256145477295e-01 -2.378956042230129242e-02 6.256026774644851685e-02 1.230078190565109253e-01 3.828977048397064209e-02 -7.922607474029064178e-03 2.724789083003997803e-01
-1.662642508745193481e-01 -7.632177323102951050e-02 1.279685199260711670e-01 -3.047152049839496613e-02 2.017149031162261963e-01 1.168805956840515137e-01 2.222753763198852539e-01 1.125986874103546143e-01 -2.852869778871536255e-02 2.796676754951477051e-01 -1.634902358055114746e-01 1.501057147979736328e-01 -2.367310784757137299e-02 -1.558218896389007568e-02 5.467979237437248230e-02 -1.690780482022091746e-04 1.805022656917572021e-01 1.096434295177459717e-01 -2.789585478603839874e-02 -9.105478972196578979e-02 1.358908712863922119e-01 5.267336368560791016e-01 1.879039034247398376e-02 3.837910294532775879e-02 -8.316374570131301880e-02 1.833168417215347290e-01 -2.308864295482635498e-01 4.084547162055969238e-01 1.876164525747299194e-01 1.823329925537109375e-01 -7.785741984844207764e-02 1.188512668013572693e-01
-2.027363926172256470e-01 -1.563680469989776611e-01 3.654488921165466309e-01 -2.337177656590938568e-02 3.840823471546173096e-01 7.236242294311523438e-02 2.806672751903533936e-01 1.709157973527908325e-01 -1.306873094290494919e-02 2.680008113384246826e-01 -2.704719305038452148e-01 2.031762301921844482e-01 -6.456009298563003540e-02 -1.630617529153823853e-01 -1.258056610822677612e-01 1.484582424163818359e-01 9.797899425029754639e-02 4.678259138017892838e-03 2.116789966821670532e-01 -7.455068826675415039e-02 1.866255141794681549e-02 1.412687450647354126e-01 1.576622948050498962e-02 1.507387012243270874e-01 1.582871191203594208e-02 1.070098578929901123e-01 3.011294268071651459e-02 -5.715847387909889221e-02 2.327071130275726318e-01 3.187296092510223389e-01 -6.721670925617218018e-02 -7.178286463022232056e-02
-5.220308154821395874e-02 -1.656645089387893677e-01 -2.280327677726745605e-02 -2.285422384738922119e-01 2.102353870868682861e-01 -2.483688443899154663e-01 6.504818797111511230e-02 1.020897924900054932e-01 -7.818964868783950806e-02 3.912503719329833984e-01 3.093810379505157471e-02 1.493175774812698364e-01 -3.552141785621643066e-01 -3.455723524093627930e-01 -9.429098665714263916e-02 3.255850821733474731e-02 -1.080019846558570862e-01 -1.772447973489761353e-01 -1.049290895462036133e-01 3.109088540077209473e-01 1.830122768878936768e-01 -7.614104449748992920e-02 -1.043918356299400330e-01 2.949824631214141846e-01 -1.264701932668685913e-01 7.567979395389556885e-02 -5.391147732734680176e-02 -1.258601397275924683e-01 2.048185095191001892e-02 1.666270196437835693e-01 1.149438787251710892e-02 4.247575998306274414e-02
1.143737807869911194e-01 5.871988460421562195e-02 1.462157368659973145e-01 -1.538283526897430420e-01 2.190113626420497894e-02 2.116388231515884399e-01 -1.893626004457473755e-01 1.090174689888954163e-01 2.817005217075347900e-01 4.838184639811515808e-02 -1.147762015461921692e-01 3.647309914231300354e-02 -1.014873664826154709e-02 -4.986140131950378418e-01 3.379012346267700195e-01 -2.600698918104171753e-02 -5.546778440475463867e-03 1.459101587533950806e-01 1.083716526627540588e-01 5.939431488513946533e-02 -1.062951460480690002e-01 4.188866820186376572e-03 -1.151220127940177917e-01 2.081171274185180664e-01 -4.548162966966629028e-02 2.772614955902099609e-01 -3.621858358383178711e-01 -2.767367847263813019e-02 1.024272814393043518e-01 1.274086441844701767e-02 2.401474267244338989e-01 4.423086717724800110e-02
-1.267330944538116455e-01 -1.877797693014144897e-01 5.776668898761272430e-03 -2.515481412410736084e-01 1.507766842842102051e-01 3.006269782781600952e-02 -4.061434417963027954e-02 3.987612202763557434e-02 -7.724426686763763428e-02 1.232195496559143066e-01 -2.229713797569274902e-01 2.816212736070156097e-02 -1.552125960588455200e-01 -3.561436235904693604e-01 -2.096888124942779541e-01 2.623300254344940186e-01 7.735881209373474121e-02 -6.265722215175628662e-02 -1.607754528522491455e-01 3.027125895023345947e-01 -1.047391351312398911e-02 1.215270534157752991e-01 4.762684181332588196e-02 2.364710271358489990e-01 1.219163089990615845e-01 1.193353086709976196e-01 1.822636835277080536e-02 1.216444820165634155e-01 3.368767201900482178e-01 2.906554639339447021e-01 2.107152342796325684e-01 1.898820549249649048e-01
4.148101061582565308e-02 4.483694583177566528e-02 1.343782246112823486e-01 -1.948278546333312988e-01 2.620227336883544922e-01 3.968717455863952637e-01 2.670805752277374268e-01 -8.547825366258621216e-02 1.286589168012142181e-02 9.761894494295120239e-02 -1.949360966682434082e-01 3.436437249183654785e-01 -1.186942309141159058e-01 -1.024875715374946594e-01 -2.792001366615295410e-01 2.107833512127399445e-02 2.999748289585113525e-02 -1.230104081332683563e-02 2.391060441732406616e-01 -1.961448192596435547e-01 6.339690089225769043e-02 1.909864246845245361e-01 -2.643666462972760201e-03 1.558271795511245728e-01 -3.167853504419326782e-02 3.055802285671234131e-01 -1.306189596652984619e-01 -4.191169887781143188e-02 2.690871655941009521e-01 8.605664968490600586e-02 8.790176361799240112e-02 6.675367057323455811e-02
-9.652972221374511719e-02 5.392480269074440002e-02 1.434094756841659546e-01 1.521470546722412109e-01 9.342320263385772705e-02 2.059048861265182495e-01 -1.399128437042236328e-01 3.911507781594991684e-03 -1.143164262175559998e-01 4.194527268409729004e-01 -3.347806632518768311e-01 3.903123363852500916e-02 -3.014714270830154419e-02 -1.276166457682847977e-02 9.040846675634384155e-02 3.415493294596672058e-02 -9.966088831424713135e-02 -1.469642668962478638e-01 -9.554955363273620605e-02 -5.021672695875167847e-02 2.130773365497589111e-01 4.563692957162857056e-02 -2.349365949630737305e-01 2.370413392782211304e-01 -1.078810244798660278e-01 3.728444874286651611e-01 -2.044861316680908203e-01 9.142181277275085449e-02 3.397579491138458252e-01 1.281756013631820679e-01 5.398451536893844604e-02 1.505582630634307861e-01
1.986912041902542114e-01 -1.409054398536682129e-01 3.081963956356048584e-01 1.032615527510643005e-01 5.788266286253929138e-02 -4.884399846196174622e-02 3.259096145629882812e-01 3.252280950546264648e-01 1.116622090339660645e-01 3.665879070758819580e-01 -2.412802875041961670e-01 1.522656530141830444e-01 -1.510066539049148560e-01 -2.730151116847991943e-01 8.458542078733444214e-02 1.355752795934677124e-01 3.911763429641723633e-03 -4.403828829526901245e-02 2.628324031829833984e-01 2.343491464853286743e-02 2.578787505626678467e-02 -1.921214461326599121e-01 1.743036881089210510e-02 -1.865527927875518799e-01 -2.459552139043807983e-01 -4.904199391603469849e-02 -5.932020395994186401e-02 8.822149783372879028e-02 7.168534211814403534e-03 8.319229632616043091e-02 1.884896755218505859e-01 -7.206565886735916138e-02
2.433175891637802124e-01 -1.550921797752380371e-01 -1.446750853210687637e-02 1.715602725744247437e-01 -1.395813934504985809e-02 1.924250721931457520e-01 1.090221852064132690e-01 -6.936975568532943726e-02 1.916421353816986084e-01 7.619906961917877197e-02 -5.469786003232002258e-02 4.939720779657363892e-02 1.538097113370895386e-02 -2.630955576896667480e-01 2.990179359912872314e-01 1.710902005434036255e-01 -8.833988010883331299e-02 -1.109683141112327576e-01 1.069024652242660522e-01 -9.329677373170852661e-02 -2.364352643489837646e-01 3.122557997703552246e-01 -2.317773401737213135e-01 1.237776428461074829e-01 -1.707715392112731934e-01 2.281015366315841675e-01 -1.691764593124389648e-01 1.826275885105133057e-01 2.080736458301544189e-01 3.629689216613769531e-01 -6.406765431165695190e-02 1.098464354872703552e-01
2.913521528244018555e-01 -7.239585369825363159e-02 7.327147573232650757e-02 -2.366293780505657196e-02 3.203234821557998657e-02 2.688598819077014923e-02 1.261177808046340942e-01 -1.521835178136825562e-01 1.916413605213165283e-01 1.879706233739852905e-01 4.378181695938110352e-02 -9.149984270334243774e-02 -1.728159785270690918e-01 -3.671577572822570801e-01 1.212058123201131821e-02 3.071214556694030762e-01 -2.310558259487152100e-01 9.109876304864883423e-02 2.363624982535839081e-02 2.902897596359252930e-01 5.142951384186744690e-02 1.367249786853790283e-01 -3.529395163059234619e-02 1.245071664452552795e-01 -2.337988764047622681e-01 3.813919425010681152e-02 -1.496099680662155151e-01 3.847899138927459717e-01 2.042613178491592407e-02 3.924825042486190796e-02 -2.241430282592773438e-01 2.414144277572631836e-01
1.550979465246200562e-01 -2.079949676990509033e-01 2.320080697536468506e-01 9.048951789736747742e-03 -1.646650023758411407e-02 -1.737765818834304810e-01 -1.500815749168395996e-01 6.197805330157279968e-02 3.228927850723266602e-01 -1.618314161896705627e-02 -2.527450621128082275e-01 3.505451679229736328e-01 3.255181387066841125e-02 -3.556020557880401611e-01 1.480009704828262329e-01 -8.463130146265029907e-02 1.003118231892585754e-01 -1.712395250797271729e-02 1.289097517728805542e-01 2.707342505455017090e-01 7.081063091754913330e-02 -1.191426888108253479e-01 -3.189349547028541565e-02 2.585094980895519257e-02 -1.139741092920303345e-01 3.032843209803104401e-02 -3.875935375690460205e-01 1.333194375038146973e-01 -4.949943348765373230e-02 -3.692672029137611389e-02 -2.132817059755325317e-01 1.472902446985244751e-01
2.589404582977294922e-02 -7.975268363952636719e-02 1.237010061740875244e-01 -8.580192923545837402e-02 1.497403811663389206e-02 -5.719753354787826538e-02 -5.280661955475807190e-02 -8.187489956617355347e-02 3.685228526592254639e-01 -1.900937259197235107e-01 -1.956282854080200195e-01 3.350396156311035156e-01 -2.013800293207168579e-01 -4.098550677299499512e-01 8.497462421655654907e-02 -4.135607276111841202e-03 3.207231163978576660e-01 1.704092323780059814e-02 1.388068646192550659e-01 1.416502296924591064e-01 2.045250535011291504e-01 -9.640125185251235962e-02 -8.299691230058670044e-02 4.107336699962615967e-02 -6.942056119441986084e-02 1.653128564357757568e-01 -2.289177626371383667e-01 1.740481853485107422e-01 -3.451411053538322449e-02 -1.515720225870609283e-02 -2.983736805617809296e-02 3.158131241798400879e-01
-3.414450911805033684e-03 7.324816286563873291e-02 2.230847179889678955e-01 -1.052019372582435608e-01 -1.972954273223876953e-01 3.895025551319122314e-01 -6.965678185224533081e-02 3.467608094215393066e-01 1.891258358955383301e-01 2.500116527080535889e-01 -7.226293906569480896e-03 2.298233509063720703e-01 -6.285332888364791870e-02 -1.905848979949951172e-01 4.637072607874870300e-02 -1.170770078897476196e-01 -1.223181374371051788e-02 -2.039958834648132324e-01 1.050002649426460266e-01 -3.391081839799880981e-02 -1.593396216630935669e-01 1.737570166587829590e-01 4.319296777248382568e-02 -6.223731487989425659e-02 -1.979946047067642212e-01 2.091680318117141724e-01 8.568656444549560547e-02 2.851708531379699707e-01 2.051273137331008911e-01 2.291425615549087524e-01 1.364075094461441040e-01 -1.035038828849792480e-01
3.295429646968841553e-01 -1.147607713937759399e-01 1.009655296802520752e-01 1.118846684694290161e-01 1.947794556617736816e-01 1.124220490455627441e-01 1.038389131426811218e-01 2.074845135211944580e-01 2.752820551395416260e-01 -1.571703106164932251e-01 -2.378659546375274658e-01 1.309466660022735596e-01 -1.491956114768981934e-01 -3.056656718254089355e-01 1.497377455234527588e-01 -3.085467591881752014e-02 -3.633099794387817383e-02 -8.034182339906692505e-02 -6.419795751571655273e-02 2.143823355436325073e-01 1.315794438123703003e-01 1.622997969388961792e-01 1.674303263425827026e-01 2.061274200677871704e-01 -2.335327416658401489e-01 7.864857465028762817e-02 3.827511146664619446e-02 1.771608591079711914e-01 2.245345264673233032e-01 -1.315975561738014221e-02 2.162104099988937378e-01 2.736662328243255615e-01
-1.826835125684738159e-01 2.192323096096515656e-02 4.750355482101440430e-01 -2.919697947800159454e-02 3.431865945458412170e-02 4.152258932590484619e-01 -1.325159100815653801e-03 -4.515749402344226837e-03 9.475500881671905518e-02 8.968953788280487061e-02 -1.765061318874359131e-01 1.334450989961624146e-01 -1.577825397253036499e-01 -8.005582541227340698e-02 -4.535961151123046875e-02 2.031923979520797729e-01 1.521246731281280518e-01 -3.369566402398049831e-04 2.131846249103546143e-01 -8.108098059892654419e-02 1.751903146505355835e-01 2.975660264492034912e-01 2.937401086091995239e-02 6.442154198884963989e-02 6.412510410882532597e-04 3.013302981853485107e-01 -1.628839820623397827e-01 8.962052315473556519e-02 2.148918509483337402e-01 1.656612008810043335e-01 -1.375540345907211304e-01 -8.982321619987487793e-02
-2.170086055994033813e-01 -3.364903852343559265e-02 2.753799557685852051e-01 1.308995336294174194e-01 2.326172292232513428e-01 2.228326499462127686e-01 5.909438431262969971e-02 3.721316158771514893e-02 -8.117142133414745331e-03 1.688762158155441284e-01 -2.754237055778503418e-01 7.081162184476852417e-02 -6.592992693185806274e-02 -6.237553432583808899e-02 5.143978074193000793e-02 8.568958938121795654e-02 1.979048550128936768e-01 1.454760879278182983e-01 9.455806016921997070e-02 -6.338360160589218140e-02 3.854389786720275879e-01 3.186010420322418213e-01 -5.760735645890235901e-02 8.968840539455413818e-02 -1.091017797589302063e-01 3.340174853801727295e-01 -2.537966370582580566e-01 1.755398660898208618e-01 1.528405696153640747e-01 1.505510658025741577e-01 2.052995376288890839e-03 1.517621874809265137e-01
6.626677513122558594e-02 -1.309958696365356445e-01 -1.353659480810165405e-02 1.423160918056964874e-02 9.547773003578186035e-02 2.751440405845642090e-01 7.339131832122802734e-02 -6.768426299095153809e-02 -8.464473485946655273e-02 1.960563212633132935e-01 2.430598251521587372e-02 6.052201986312866211e-02 -6.485820561647415161e-02 -4.762988984584808350e-01 -1.889551132917404175e-01 -1.303932070732116699e-01 1.664733588695526123e-01 -1.645900905132293701e-01 -2.060275673866271973e-01 -4.187509045004844666e-02 1.110203638672828674e-01 3.498024344444274902e-01 1.139229908585548401e-01 1.871484667062759399e-01 2.645151503384113312e-02 2.010497748851776123e-01 -2.981647290289402008e-02 4.038380086421966553e-02 3.678053319454193115e-01 1.870411932468414307e-01 1.756496876478195190e-01 1.522899717092514038e-01
7.938454300165176392e-02 3.918757662177085876e-03 1.724206507205963135e-01 -1.066552773118019104e-01 1.475534141063690186e-01 4.582700729370117188e-01 -2.061960846185684204e-01 4.874640703201293945e-02 2.664308249950408936e-01 3.311502188444137573e-02 -6.208640336990356445e-02 3.888066112995147705e-01 9.209989570081233978e-03 6.442061811685562134e-02 -1.566529422998428345e-01 2.146172225475311279e-01 8.454143255949020386e-02 -1.337673515081405640e-01 7.710162550210952759e-02 -3.936115652322769165e-02 2.443853169679641724e-01 1.830967515707015991e-01 -1.382103562355041504e-01 3.180190324783325195e-01 -1.587723195552825928e-01 2.693571150302886963e-01 -5.547774489969015121e-03 5.822138860821723938e-02 -2.314838580787181854e-02 1.456672102212905884e-01 -4.892526776529848576e-04 -7.071150839328765869e-02
2.638722956180572510e-01 -1.682905107736587524e-01 2.103122621774673462e-01 -2.679363079369068146e-02 1.108765900135040283e-01 1.546874642372131348e-01 2.268121391534805298e-01 3.387203812599182129e-02 3.574523627758026123e-01 1.437036544084548950e-01 -1.296409368515014648e-01 1.894331127405166626e-01 -2.313990592956542969e-01 -2.498554587364196777e-01 -2.931264601647853851e-02 2.060066908597946167e-01 -3.769853338599205017e-02 -1.122708916664123535e-01 -5.173682421445846558e-02 3.325562924146652222e-02 3.071174211800098419e-02 -1.208192482590675354e-01 3.450967967510223389e-01 2.783823013305664062e-01 1.237409189343452454e-01 8.683511614799499512e-02 -2.849666178226470947e-01 1.510417461395263672e-01 1.700319908559322357e-02 1.066603884100914001e-01 -1.723813414573669434e-01 9.854809194803237915e-02
1.182519719004631042e-01 -1.638521552085876465e-01 1.541691869497299194e-01 -1.999373733997344971e-01 -7.154420018196105957e-02 -1.305863708257675171e-01 -3.098531812429428101e-02 2.358014732599258423e-01 1.596919745206832886e-01 2.372651249170303345e-01 -1.495219618082046509e-01 3.878544569015502930e-01 -1.226086914539337158e-01 -1.910379678010940552e-01 -2.313514649868011475e-01 -9.556574374437332153e-02 -5.832936614751815796e-02 -2.063417285680770874e-01 -2.296583354473114014e-02 3.204067349433898926e-01 -1.613131724298000336e-02 -9.013193845748901367e-02 -4.170999303460121155e-02 2.738491296768188477e-01 3.263771906495094299e-02 -9.987460076808929443e-02 -1.820019781589508057e-01 1.620362251996994019e-01 2.283160239458084106e-01 -1.715224087238311768e-01 -1.805905401706695557e-01 -1.704621165990829468e-01
1.786486208438873291e-01 -2.023748159408569336e-01 2.354016751050949097e-01 -1.145993843674659729e-01 1.859574317932128906e-01 1.249892190098762512e-01 -4.917683824896812439e-02 1.730298548936843872e-01 2.238382399082183838e-01 -1.400683224201202393e-01 -1.895660161972045898e-02 4.997794926166534424e-01 -6.668479740619659424e-02 -2.924249172210693359e-01 1.496328264474868774e-01 -2.322516590356826782e-01 -4.690108075737953186e-02 1.412144601345062256e-01 3.381717577576637268e-02 -8.992229402065277100e-02 1.480916291475296021e-01 1.124962121248245239e-01 -2.186633646488189697e-01 7.576002925634384155e-02 -1.182083636522293091e-01 1.274342238903045654e-01 -2.269457578659057617e-01 7.518813759088516235e-02 -5.346176028251647949e-02 -2.012051641941070557e-01 -1.957028657197952271e-01 3.671722859144210815e-02
3.142620204016566277e-03 -1.519543379545211792e-01 6.365348398685455322e-02 -2.336161285638809204e-01 1.455301418900489807e-03 -2.242894917726516724e-01 -6.995262205600738525e-02 1.027703583240509033e-01 1.161685287952423096e-01 2.559917867183685303e-01 -7.644766476005315781e-03 2.579723894596099854e-01 -2.002559304237365723e-01 -3.126258850097656250e-01 1.235886290669441223e-01 2.015482634305953979e-01 1.525320410728454590e-01 8.314300328493118286e-02 -3.108761608600616455e-01 3.205100893974304199e-01 3.613370656967163086e-02 1.887785270810127258e-02 1.425164639949798584e-01 2.221499681472778320e-01 -1.237134411931037903e-01 2.464379817247390747e-01 -2.655135989189147949e-01 3.143899887800216675e-02 -1.811841875314712524e-01 -1.379869580268859863e-01 -8.185787498950958252e-02 7.858902961015701294e-02
5.711028352379798889e-02 9.316444396972656250e-02 2.048652619123458862e-01 -1.922592073678970337e-01 1.719501614570617676e-01 2.858942151069641113e-01 2.221778482198715210e-01 1.069287434220314026e-01 6.143636256456375122e-02 2.648624479770660400e-01 5.961173772811889648e-02 2.460445612668991089e-01 6.496811658143997192e-02 -9.654023498296737671e-02 -2.890515327453613281e-01 2.806653268635272980e-02 -1.789108216762542725e-01 1.270972788333892822e-01 2.266418933868408203e-01 -1.713495403528213501e-01 1.561309248208999634e-01 2.524144351482391357e-01 6.825394462794065475e-03 3.004517555236816406e-01 5.072163045406341553e-02 3.277257680892944336e-01 -1.953894197940826416e-01 2.029188908636569977e-02 1.402860581874847412e-01 1.145145818591117859e-01 -1.083561331033706665e-01 2.703204378485679626e-02
9.485422819852828979e-02 -1.737168133258819580e-01 -2.711048349738121033e-02 -3.539770096540451050e-02 2.682172507047653198e-02 1.881429553031921387e-01 3.424227237701416016e-01 8.568825572729110718e-02 9.642282873392105103e-02 2.871560156345367432e-01 2.419859319925308228e-01 1.486275196075439453e-01 -3.185768127441406250e-01 -2.039811313152313232e-01 3.507851064205169678e-02 1.038590297102928162e-01 5.131129920482635498e-02 -9.650824218988418579e-02 1.654557734727859497e-01 -5.561145395040512085e-02 -1.440875511616468430e-02 -2.283109128475189209e-01 -1.732591539621353149e-01 1.086084097623825073e-01 1.250402331352233887e-01 3.001115024089813232e-01 -1.881193816661834717e-01 4.210953712463378906e-01 9.427230060100555420e-02 -1.361791859380900860e-03 -8.205009251832962036e-02 2.805372700095176697e-03
-9.599813073873519897e-02 -2.146714180707931519e-01 3.515143692493438721e-01 -9.736695885658264160e-02 1.274893879890441895e-01 1.173922121524810791e-01 -1.052616983652114868e-01 9.652945399284362793e-02 1.629635244607925415e-01 7.817994058132171631e-02 2.151468396186828613e-02 4.328966438770294189e-01 -7.070036139339208603e-03 -2.115396112203598022e-01 4.943837225437164307e-02 -2.709904909133911133e-01 1.036332696676254272e-01 -7.600423693656921387e-02 -1.390001773834228516e-01 1.769573092460632324e-01 1.034292504191398621e-01 -1.436303090304136276e-02 -3.988758847117424011e-02 1.484540551900863647e-01 -2.197822481393814087e-01 2.634346485137939453e-01 2.267886251211166382e-01 8.498286828398704529e-03 2.882189750671386719e-01 -1.397216618061065674e-01 -2.124489694833755493e-01 3.736122697591781616e-02
8.374444395303726196e-02 -1.104161068797111511e-01 1.494330614805221558e-01 7.883219048380851746e-03 1.662636846303939819e-01 1.990722119808197021e-01 1.380755603313446045e-01 2.595680654048919678e-01 7.121969014406204224e-02 8.811496198177337646e-02 -1.248461306095123291e-01 1.312234401702880859e-01 9.519173204898834229e-02 -2.880053520202636719e-01 2.912837453186511993e-02 -3.009549081325531006e-01 1.813752502202987671e-01 -7.478296011686325073e-02 5.131095275282859802e-02 -1.574106216430664062e-01 -3.946398571133613586e-02 4.285332188010215759e-02 1.338307261466979980e-01 5.538414698094129562e-03 -2.866818308830261230e-01 1.394037306308746338e-01 -6.640124320983886719e-02 1.162266284227371216e-01 3.965627551078796387e-01 6.847750395536422729e-02 -9.522959589958190918e-02 4.447722136974334717e-01
2.139836102724075317e-01 -1.220605336129665375e-02 1.448802649974822998e-02 -1.089030429720878601e-01 3.587470948696136475e-02 1.635039448738098145e-01 5.909304693341255188e-02 -1.045458465814590454e-01 2.050906717777252197e-01 1.752727329730987549e-01 1.247104909271001816e-02 1.793365776538848877e-01 -1.042678579688072205e-01 -8.960460126399993896e-02 -5.648724734783172607e-02 4.111853241920471191e-01 -7.895284891128540039e-02 6.974560767412185669e-02 6.592475622892379761e-02 1.710105240345001221e-01 4.528279602527618408e-02 3.394890576601028442e-02 -1.700961887836456299e-01 3.289847373962402344e-01 -1.646562367677688599e-01 -4.320155130699276924e-04 -1.538506001234054565e-01 5.896293520927429199e-01 4.235418513417243958e-02 6.593275070190429688e-02 -1.158972829580307007e-01 -1.455740258097648621e-02
3.268094360828399658e-02 -2.039140760898590088e-01 2.134852558374404907e-01 5.827301740646362305e-02 3.599578142166137695e-02 1.367108374834060669e-01 -2.717899158596992493e-02 3.928492777049541473e-03 1.621659696102142334e-01 5.051946640014648438e-01 -8.683249354362487793e-02 3.298436999320983887e-01 -1.193656772375106812e-01 -8.039347082376480103e-02 -1.517713163048028946e-02 3.038029000163078308e-02 -2.457030676305294037e-02 2.475320920348167419e-02 1.613285578787326813e-02 3.808964490890502930e-01 2.896600067615509033e-01 1.001398190855979919e-01 2.614567987620830536e-02 -9.148982912302017212e-02 1.904432624578475952e-01 9.480919688940048218e-02 7.692889124155044556e-02 2.335376739501953125e-01 1.195582225918769836e-01 2.905223071575164795e-01 2.629131264984607697e-02 -1.152013912796974182e-01
-1.227532746270298958e-03 -1.283975541591644287e-01 1.848731786012649536e-01 1.138924509286880493e-01 1.820298582315444946e-01 2.731156051158905029e-01 3.133833706378936768e-01 1.384870857000350952e-01 2.215195298194885254e-01 2.273653000593185425e-01 9.085965901613235474e-02 3.788318336009979248e-01 -2.613660693168640137e-02 -7.329308986663818359e-02 -4.054019600152969360e-02 3.110508024692535400e-01 2.230715155601501465e-01 -1.072502806782722473e-01 -2.983962744474411011e-02 2.266488224267959595e-01 -7.933484762907028198e-02 -1.369069963693618774e-01 -2.123180925846099854e-01 -4.651475697755813599e-02 -2.431146204471588135e-01 -1.534500867128372192e-01 -2.097641974687576294e-01 -6.234969571232795715e-02 1.739308536052703857e-01 7.999359071254730225e-02 2.174475975334644318e-02 2.818829193711280823e-02
-1.253126114606857300e-01 -3.219648003578186035e-01 2.397232800722122192e-01 -2.545904219150543213e-01 7.552404701709747314e-02 5.834095552563667297e-02 9.006465971469879150e-02 2.466024458408355713e-02 -8.464553393423557281e-03 1.758991777896881104e-01 -1.113452985882759094e-01 1.094044372439384460e-01 -1.035918598063290119e-03 -5.401790142059326172e-01 -2.557761669158935547e-01 4.367298632860183716e-02 -9.553452581167221069e-02 -1.258144080638885498e-01 -1.138691529631614685e-01 -2.541934140026569366e-02 8.502304553985595703e-04 2.358975857496261597e-01 -1.927738338708877563e-01 1.631258726119995117e-01 -4.066991433501243591e-02 1.236850023269653320e-01 5.288842320442199707e-02 1.622920930385589600e-01 8.683008700609207153e-02 2.983505427837371826e-01 1.458227336406707764e-01 6.425689160823822021e-02
4.780773818492889404e-01 7.546310871839523315e-02 2.028976231813430786e-01 9.589596092700958252e-02 2.290396094322204590e-01 1.018130928277969360e-01 2.747140526771545410e-01 7.592355366796255112e-03 9.446107782423496246e-03 5.043365433812141418e-02 5.554862320423126221e-02 3.869213908910751343e-02 7.144316285848617554e-02 -1.885964274406433105e-01 -4.417287185788154602e-03 2.550106644630432129e-01 -1.961927674710750580e-02 3.890933841466903687e-02 -1.529116299934685230e-03 3.336700499057769775e-01 3.137483000755310059e-01 1.915707737207412720e-01 -2.482392787933349609e-01 2.702371180057525635e-01 -5.479919724166393280e-03 1.116142794489860535e-02 5.840420722961425781e-02 1.378841698169708252e-01 2.342317402362823486e-01 4.828972741961479187e-02 -1.106055360287427902e-02 -3.426228836178779602e-02
1.760959029197692871e-01 -1.491215676069259644e-01 -5.340771377086639404e-02 -6.723934412002563477e-02 4.096464067697525024e-02 -9.053119458258152008e-03 -1.152841299772262573e-01 1.786529868841171265e-01 2.222372144460678101e-01 2.424207329750061035e-01 -1.475781202316284180e-01 -1.485385838896036148e-02 3.108412399888038635e-02 -4.350611865520477295e-01 2.423563748598098755e-01 1.781850680708885193e-02 8.839343488216400146e-02 8.327522128820419312e-02 2.204409241676330566e-02 1.675420254468917847e-01 -8.861621841788291931e-03 -7.444302737712860107e-02 -2.855572700500488281e-01 2.895092219114303589e-02 -1.927648335695266724e-01 2.935687899589538574e-01 -3.987952768802642822e-01 -5.441212095320224762e-03 1.395448893308639526e-01 -1.466680616140365601e-01 1.947298943996429443e-01 1.426127701997756958e-01
2.326742857694625854e-01 1.025478914380073547e-01 1.316524296998977661e-01 7.813063263893127441e-02 7.047735154628753662e-02 2.621141076087951660e-01 -2.520228028297424316e-01 -3.359483182430267334e-02 3.331752121448516846e-01 1.511832177639007568e-01 -7.084249984472990036e-03 1.556851565837860107e-01 -3.442626297473907471e-01 -1.853613406419754028e-01 -9.718941152095794678e-02 1.214429438114166260e-01 -3.446823731064796448e-02 -2.004092633724212646e-01 1.186426207423210144e-01 -8.131822198629379272e-02 3.531825542449951172e-01 3.126476407051086426e-01 -9.921001642942428589e-02 1.226954460144042969e-01 -1.785970777273178101e-01 9.645888209342956543e-02 -1.601620912551879883e-01 1.482579708099365234e-01 -4.319845512509346008e-02 1.403586715459823608e-01 -4.686742275953292847e-02 1.278842240571975708e-01
1.956650912761688232e-01 1.608253419399261475e-01 1.638953238725662231e-01 1.000451743602752686e-01 4.998564720153808594e-02 2.655717432498931885e-01 1.102988943457603455e-01 1.352335214614868164e-01 1.072469279170036316e-01 -1.824734918773174286e-02 -1.299902647733688354e-01 2.299851179122924805e-01 -1.739247143268585205e-01 -3.906800448894500732e-01 -3.881670162081718445e-02 2.207392752170562744e-01 -1.749073117971420288e-01 1.876368001103401184e-02 -1.185162141919136047e-01 3.771322965621948242e-01 -5.003398656845092773e-02 -3.829370019957423210e-03 -5.883017182350158691e-02 2.414482980966567993e-01 -1.659176349639892578e-01 1.514000743627548218e-01 7.028732448816299438e-02 -6.354545056819915771e-02 1.095421239733695984e-01 -4.227142408490180969e-02 3.390486240386962891e-01 2.027187794446945190e-01
3.199496865272521973e-02 -1.959326863288879395e-01 2.869919240474700928e-01 -6.946450471878051758e-02 2.508297264575958252e-01 3.710196614265441895e-01 -9.005423635244369507e-02 -7.755747437477111816e-02 2.142345905303955078e-01 9.476429969072341919e-02 -1.734516173601150513e-01 3.073410689830780029e-01 -3.049087710678577423e-02 7.881467044353485107e-02 -8.188532292842864990e-02 2.004705816507339478e-01 -2.333798073232173920e-02 -4.860918223857879639e-02 7.208915054798126221e-02 -1.195902377367019653e-01 2.048232704401016235e-01 2.214896380901336670e-01 2.438997849822044373e-02 2.682411968708038330e-01 -1.310011446475982666e-01 3.729356825351715088e-01 -1.649840623140335083e-01 -3.036900656297802925e-03 1.248375102877616882e-01 1.744278520345687866e-01 8.198866993188858032e-02 -5.547536537051200867e-02
1.453043073415756226e-01 -1.874426007270812988e-01 3.744531571865081787e-01 1.815273612737655640e-01 -1.664579287171363831e-02 2.095937430858612061e-01 -2.356422133743762970e-03 -9.974666684865951538e-02 -1.816437393426895142e-01 9.762962162494659424e-02 -1.448628306388854980e-01 3.712489902973175049e-01 -1.413933038711547852e-01 3.871997352689504623e-03 5.443073809146881104e-02 -3.123550415039062500e-01 9.618182480335235596e-02 6.343165785074234009e-02 5.534228682518005371e-02 8.667778968811035156e-02 -9.076358377933502197e-02 1.588231623172760010e-01 -8.429190516471862793e-02 1.249372810125350952e-01 3.050391003489494324e-02 2.312804013490676880e-02 -1.386418342590332031e-01 1.990792602300643921e-01 3.787012994289398193e-01 -3.368843346834182739e-02 2.219028770923614502e-01 2.457901388406753540e-01
1.421164348721504211e-02 -3.294971585273742676e-01 1.777720153331756592e-01 -5.559009313583374023e-02 1.284562349319458008e-01 1.143873929977416992e-01 -2.115457206964492798e-01 1.245904713869094849e-01 2.455230616033077240e-02 -8.552096039056777954e-02 -4.204780608415603638e-02 3.587537407875061035e-01 1.481501311063766479e-01 -3.967949450016021729e-01 -6.270045787096023560e-02 6.849311292171478271e-02 1.083495691418647766e-01 1.041582748293876648e-01 5.394056066870689392e-02 1.931419372558593750e-01 4.228271543979644775e-02 9.727981686592102051e-02 -1.468363255262374878e-01 1.596021205186843872e-01 -1.225218996405601501e-01 -1.579641848802566528e-01 -4.880678057670593262e-01 -5.990187637507915497e-03 -2.443899214267730713e-02 1.899144500494003296e-01 -4.143184050917625427e-02 -5.090998858213424683e-02
1.011405885219573975e-01 1.420385837554931641e-01 9.697151370346546173e-03 -3.992689028382301331e-02 2.180467247962951660e-01 2.821488976478576660e-01 1.173242777585983276e-01 1.907190978527069092e-01 2.726725339889526367e-01 3.816519975662231445e-01 -1.350230425596237183e-01 5.862695164978504181e-03 1.003624424338340759e-01 -2.266908586025238037e-01 -2.454702742397785187e-02 8.154219388961791992e-02 1.046373322606086731e-01 -1.865160316228866577e-01 2.165567129850387573e-01 5.119719076901674271e-03 2.242346107959747314e-01 1.521123200654983521e-01 -2.387019693851470947e-01 -4.993891716003417969e-02 -1.935350745916366577e-01 7.014571130275726318e-02 -2.070178985595703125e-01 -3.177313879132270813e-02 1.232989728450775146e-01 1.565037220716476440e-01 -2.792744934558868408e-01 -2.326894253492355347e-01
6.762409955263137817e-02 -6.632281094789505005e-02 3.614507615566253662e-02 -2.006970196962356567e-01 -2.129079401493072510e-01 1.646719723939895630e-01 9.127928316593170166e-02 -1.239413619041442871e-01 3.686169683933258057e-01 3.304048478603363037e-01 6.612966954708099365e-02 1.005613207817077637e-01 -5.816216394305229187e-02 -5.312746763229370117e-02 4.557069391012191772e-02 2.623349726200103760e-01 -5.344851524569094181e-04 -2.176395952701568604e-01 1.263475716114044189e-01 -1.325002312660217285e-01 3.525403514504432678e-02 -4.518159478902816772e-02 1.730608642101287842e-01 8.109496533870697021e-02 -2.796337604522705078e-01 2.775022387504577637e-01 -3.060686290264129639e-01 1.042882278561592102e-01 3.479738831520080566e-01 4.434413462877273560e-02 -5.486401729285717010e-03 1.145962551236152649e-01
5.247189477086067200e-02 -2.797310948371887207e-01 -1.019465364515781403e-02 -6.562773138284683228e-02 -7.668182998895645142e-02 2.030462771654129028e-01 -1.626158058643341064e-01 -1.620779931545257568e-01 5.168668553233146667e-02 1.820204854011535645e-01 -2.054820805788040161e-01 3.888787031173706055e-01 -3.263313174247741699e-01 -2.446102499961853027e-01 1.747379601001739502e-01 6.305041164159774780e-02 2.189676016569137573e-01 1.792346127331256866e-02 -4.107024520635604858e-02 1.561083942651748657e-01 1.082544922828674316e-01 1.863137632608413696e-01 -1.571488380432128906e-01 2.384069561958312988e-01 2.662573382258415222e-02 1.394284516572952271e-02 -3.067466318607330322e-01 1.779164075851440430e-01 -1.933469064533710480e-02 -5.271523818373680115e-02 1.700932681560516357e-01 1.537920683622360229e-01
1.193463951349258423e-01 2.547302283346652985e-02 2.649958729743957520e-01 8.205224573612213135e-02 3.067514896392822266e-01 2.673402428627014160e-01 1.720450818538665771e-02 1.261833161115646362e-01 2.153433561325073242e-01 1.150506958365440369e-01 -1.700728684663772583e-01 1.066033765673637390e-01 -9.756645560264587402e-02 -7.639522105455398560e-02 -1.075568944215774536e-01 1.424129158258438110e-01 1.357668042182922363e-01 -5.540537834167480469e-02 9.532624483108520508e-02 2.359925657510757446e-01 4.222008958458900452e-02 -3.246824070811271667e-02 3.406347632408142090e-01 3.243984282016754150e-01 1.389555931091308594e-01 4.876888543367385864e-02 -2.302432656288146973e-01 2.483008950948715210e-01 -8.252082765102386475e-02 9.023485332727432251e-02 -3.320355415344238281e-01 8.559183031320571899e-02
2.143652886152267456e-01 -1.003839001059532166e-01 2.108842432498931885e-01 9.532094933092594147e-03 -8.594337850809097290e-02 -1.486504375934600830e-01 -7.396756112575531006e-02 3.926016390323638916e-02 3.370470404624938965e-01 3.866425715386867523e-03 -2.822914123535156250e-01 3.091875314712524414e-01 -2.814585110172629356e-03 -3.617829084396362305e-01 6.937871873378753662e-02 -1.315245330333709717e-01 1.749498993158340454e-01 -5.744352191686630249e-02 2.195501923561096191e-01 2.206956446170806885e-01 1.192955300211906433e-01 8.397884084843099117e-04 -4.554293677210807800e-02 6.881750375032424927e-02 -1.213146224617958069e-01 -2.931681275367736816e-02 -4.144546687602996826e-01 6.072487309575080872e-02 -8.624882251024246216e-02 -4.153590276837348938e-02 -1.830105930566787720e-01 1.882866173982620239e-01
8.168443292379379272e-02 -1.682085245847702026e-01 4.637501537799835205e-01 -2.957568168640136719e-01 1.927477270364761353e-01 1.591698825359344482e-01 3.209881186485290527e-01 1.749305576086044312e-01 6.390284746885299683e-02 2.523483633995056152e-01 8.235148340463638306e-02 3.675769269466400146e-02 -1.504579335451126099e-01 3.951943293213844299e-02 -1.276652365922927856e-01 -7.093285024166107178e-02 1.941593587398529053e-01 -1.742887943983078003e-01 -4.097053036093711853e-02 1.239555478096008301e-01 4.063992947340011597e-02 1.743579953908920288e-01 -1.246340721845626831e-01 6.709413975477218628e-02 -1.019797921180725098e-01 -2.300861626863479614e-01 -1.116668134927749634e-01 2.446810603141784668e-01 1.338539719581604004e-01 6.664334982633590698e-02 -2.056896686553955078e-01 -8.602972328662872314e-02
1.473641693592071533e-01 1.118242144584655762e-01 -2.030852995812892914e-02 -1.186599358916282654e-01 -7.889213413000106812e-02 2.256911695003509521e-01 4.380700588226318359e-01 9.502228349447250366e-02 1.787818521261215210e-01 5.978834815323352814e-03 -3.049785643815994263e-02 2.257172912359237671e-01 5.340222269296646118e-03 -2.800556719303131104e-01 -4.942632094025611877e-02 3.207136690616607666e-01 2.631014287471771240e-01 -1.654541492462158203e-02 -9.371375292539596558e-02 5.728885903954505920e-02 1.159873306751251221e-01 -1.196680590510368347e-01 -1.222969144582748413e-01 1.194467917084693909e-01 -3.413932919502258301e-01 1.325363814830780029e-01 -1.915255934000015259e-01 -1.797650940716266632e-02 5.169325158931314945e-04 3.160418570041656494e-01 -7.845671474933624268e-02 9.918658435344696045e-02
-7.207393646240234375e-02 7.195094227790832520e-02 3.111306428909301758e-01 1.136028915643692017e-01 8.389867097139358521e-02 2.694158554077148438e-01 9.584676474332809448e-02 -8.512972295284271240e-02 -8.541200309991836548e-02 8.569186925888061523e-02 -2.371858060359954834e-02 3.890636935830116272e-02 -1.604638099670410156e-01 -2.587704956531524658e-01 2.015889436006546021e-01 1.408870238810777664e-02 2.235727608203887939e-01 -2.391830980777740479e-01 1.890196204185485840e-01 1.878618299961090088e-01 4.210730493068695068e-01 -1.412508934736251831e-01 1.414589956402778625e-02 -6.876552850008010864e-02 -2.322383970022201538e-01 3.756299018859863281e-01 -5.413951724767684937e-02 9.141720831394195557e-02 -1.097877696156501770e-01 6.232345476746559143e-02 1.424347013235092163e-01 1.032386422157287598e-01
-2.097029052674770355e-02 7.479956746101379395e-02 5.994658172130584717e-02 -1.302751749753952026e-01 2.946265637874603271e-01 1.997067034244537354e-01 3.155493363738059998e-02 1.430796980857849121e-01 -2.142730867490172386e-03 2.510572373867034912e-01 -3.905789256095886230e-01 2.347648330032825470e-02 2.345482446253299713e-02 -1.885668337345123291e-01 1.048542186617851257e-01 -1.028083041310310364e-01 8.126367628574371338e-02 4.897286742925643921e-02 1.863036453723907471e-01 2.651465311646461487e-02 1.050800904631614685e-01 1.727852970361709595e-01 7.382574677467346191e-02 -9.650719910860061646e-02 -2.591708898544311523e-01 1.290075331926345825e-01 -1.118894852697849274e-02 1.089893355965614319e-01 3.748449683189392090e-01 2.098078876733779907e-01 -1.647678315639495850e-01 3.792998790740966797e-01
1.726417690515518188e-01 -7.635726779699325562e-02 2.509639561176300049e-01 -2.610037028789520264e-01 1.653887927532196045e-01 3.133835494518280029e-01 1.021098345518112183e-01 2.823029085993766785e-02 9.419550001621246338e-02 2.643011808395385742e-01 -1.181623414158821106e-01 3.269780278205871582e-01 1.465196348726749420e-02 -6.898178905248641968e-02 -2.979097664356231689e-01 1.469730436801910400e-01 -4.577701166272163391e-02 1.064412444829940796e-01 1.130455806851387024e-01 -1.431145817041397095e-01 1.427709758281707764e-01 2.753031253814697266e-01 -7.658164948225021362e-02 3.024277687072753906e-01 -3.513156995177268982e-02 3.153342008590698242e-01 -5.856945365667343140e-02 4.142112657427787781e-02 1.420664787292480469e-01 1.694673672318458557e-02 8.843922615051269531e-02 -8.512613177299499512e-02
-4.002760723233222961e-02 -1.310591995716094971e-01 3.347476422786712646e-01 -8.785502612590789795e-02 3.319798111915588379e-01 -1.272961497306823730e-02 1.564120501279830933e-01 -1.024819016456604004e-01 1.720275729894638062e-02 2.042192369699478149e-01 -1.571405231952667236e-01 -1.034494489431381226e-01 -1.840240806341171265e-01 -3.128093481063842773e-02 2.694529891014099121e-01 -1.987301409244537354e-01 -3.790865465998649597e-02 -4.614379722625017166e-03 7.042763382196426392e-02 2.161779552698135376e-01 -2.944268286228179932e-01 2.458508014678955078e-01 -2.848818302154541016e-01 2.550234496593475342e-01 -1.766588538885116577e-01 7.232833653688430786e-02 -1.294225901365280151e-01 1.168489381670951843e-01 1.866729110479354858e-01 1.377823799848556519e-01 -1.369635313749313354e-01 7.654780149459838867e-02
1.799586229026317596e-02 -3.606953620910644531e-01 1.696436703205108643e-01 -3.224517032504081726e-02 -1.379789598286151886e-02 1.153030395507812500e-01 -9.815429151058197021e-02 1.611557602882385254e-01 -7.835059426724910736e-03 -6.454175710678100586e-02 -1.350914537906646729e-01 3.514258861541748047e-01 -6.860870122909545898e-02 -2.678539454936981201e-01 1.789271980524063110e-01 5.811990797519683838e-02 9.379506111145019531e-02 6.624621897935867310e-02 2.550537288188934326e-01 1.683068424463272095e-01 2.425927072763442993e-01 8.856026828289031982e-02 -2.788007557392120361e-01 1.987832188606262207e-01 -1.120510697364807129e-01 -1.810351461172103882e-01 -3.190114200115203857e-01 1.201358512043952942e-01 7.617773115634918213e-02 1.248009279370307922e-01 2.306019067764282227e-01 -7.907629758119583130e-02
1.673989593982696533e-01 -1.033396571874618530e-01 3.012201488018035889e-01 -3.963127136230468750e-01 2.274976484477519989e-02 -1.237624883651733398e-01 -1.243300512433052063e-01 1.696684360504150391e-01 1.294462233781814575e-01 6.050549447536468506e-03 -1.884652078151702881e-01 4.293694198131561279e-01 -3.274506330490112305e-02 -2.418439537286758423e-01 -1.121915802359580994e-01 -1.489129662513732910e-01 -8.001096546649932861e-02 -5.703480541706085205e-02 -2.020090818405151367e-01 3.296482264995574951e-01 1.475980579853057861e-01 5.136389285326004028e-02 -2.997707342728972435e-03 2.066603899002075195e-01 6.175244599580764771e-02 -1.017201319336891174e-02 -1.832486391067504883e-01 1.759046614170074463e-01 5.192271992564201355e-02 -1.553209275007247925e-01 3.947288729250431061e-03 -2.969157882034778595e-02
-4.554277751594781876e-03 -1.901832967996597290e-01 3.519320487976074219e-01 9.148310124874114990e-02 5.072572454810142517e-02 1.378591656684875488e-01 3.285143524408340454e-02 3.834268450736999512e-02 -1.418368518352508545e-01 1.479593217372894287e-01 -1.776212900876998901e-01 2.018172293901443481e-01 9.129379689693450928e-02 -2.593424618244171143e-01 -7.904688268899917603e-02 9.899555705487728119e-03 -1.702630966901779175e-01 -1.536556482315063477e-01 3.068727552890777588e-01 8.399506658315658569e-02 -1.240504458546638489e-01 -1.282046437263488770e-01 -9.791662544012069702e-02 -3.862445056438446045e-02 -1.341785788536071777e-01 -2.030784487724304199e-01 4.683317244052886963e-02 1.702401787042617798e-01 2.288507670164108276e-01 2.902650237083435059e-01 -8.788053877651691437e-03 4.328677058219909668e-01
3.001578748226165771e-01 -7.341431081295013428e-02 -1.718927733600139618e-02 -1.736152470111846924e-01 7.091836072504520416e-03 3.124609887599945068e-01 1.821697801351547241e-01 -1.754592731595039368e-02 -6.983947008848190308e-02 9.449300169944763184e-02 6.154554337263107300e-02 -5.102004483342170715e-02 1.428297460079193115e-01 -2.253960967063903809e-01 -1.704682782292366028e-02 -5.574763566255569458e-02 3.728374466300010681e-02 4.250205680727958679e-02 4.889545589685440063e-02 5.510767176747322083e-02 1.732104718685150146e-01 -1.587214916944503784e-01 -1.042275875806808472e-01 5.300129055976867676e-01 -6.224399805068969727e-02 3.904460072517395020e-01 -1.903776228427886963e-01 7.275358587503433228e-02 -8.535237610340118408e-02 2.894633412361145020e-01 -4.560764878988265991e-02 3.864841163158416748e-02
1.947504281997680664e-01 -3.572447970509529114e-02 2.196782827377319336e-01 2.007974535226821899e-01 2.543204836547374725e-02 -2.603304199874401093e-02 -2.050717920064926147e-02 3.404173627495765686e-02 2.574460208415985107e-01 2.887853384017944336e-01 -5.489755049347877502e-02 -1.381752043962478638e-01 -1.847603917121887207e-01 -3.466854616999626160e-02 1.568071991205215454e-01 2.071940600872039795e-01 2.516393065452575684e-01 -4.980100318789482117e-02 -1.278208792209625244e-01 1.079550385475158691e-01 2.309192530810832977e-02 1.502486467361450195e-01 8.857160061597824097e-02 3.592686653137207031e-01 -1.075144410133361816e-01 2.034890800714492798e-01 -1.723493635654449463e-01 -9.038239717483520508e-02 3.311681449413299561e-01 3.681680560111999512e-01 -6.891623139381408691e-02 6.681044120341539383e-03
-3.533148765563964844e-02 -1.031641662120819092e-01 -1.435739099979400635e-01 -1.909940242767333984e-01 2.050476372241973877e-01 -2.427768707275390625e-01 1.019686535000801086e-01 1.367402821779251099e-01 -2.550095319747924805e-02 3.715875744819641113e-01 -9.954170882701873779e-02 6.770797818899154663e-02 -1.705360859632492065e-01 -3.984587490558624268e-01 -1.289971172809600830e-01 4.759916663169860840e-02 1.280333101749420166e-01 -2.144387513399124146e-01 -4.437738656997680664e-02 2.144232690334320068e-01 3.250122964382171631e-01 8.292810618877410889e-02 -8.351380378007888794e-02 2.429398149251937866e-01 -1.081729158759117126e-01 1.786813735961914062e-01 -1.225885748863220215e-01 -1.463347673416137695e-01 2.476603686809539795e-01 3.958382084965705872e-02 -6.389821320772171021e-02 7.123368233442306519e-02
9.667403250932693481e-02 3.054223954677581787e-02 2.567415237426757812e-01 -2.306191325187683105e-01 7.988571305759251118e-04 3.921791911125183105e-02 5.340345948934555054e-02 -3.991093486547470093e-02 2.469533532857894897e-01 -2.305476069450378418e-01 -6.986750662326812744e-02 3.102350234985351562e-01 -8.566541224718093872e-02 -2.712262570858001709e-01 1.210482716560363770e-01 -1.209039911627769470e-01 -5.114532075822353363e-03 8.726220577955245972e-02 2.279335409402847290e-01 -4.748169158119708300e-04 1.916689574718475342e-01 -1.509449183940887451e-01 -1.471643894910812378e-01 2.473971247673034668e-01 -1.513800024986267090e-01 1.877961754798889160e-01 -3.460960686206817627e-01 1.585723459720611572e-01 3.300311267375946045e-01 -1.294567435979843140e-01 6.149318814277648926e-02 -6.817358732223510742e-02
1.089228391647338867e-01 -1.916766613721847534e-01 3.420459032058715820e-01 1.789264529943466187e-01 -7.967187464237213135e-02 2.986344695091247559e-01 5.395762622356414795e-02 1.003257483243942261e-01 1.923978179693222046e-01 2.530207633972167969e-01 -4.173092544078826904e-02 7.244347780942916870e-02 4.523078724741935730e-02 -3.364318013191223145e-01 -2.803767286241054535e-02 8.179851621389389038e-02 -4.933242127299308777e-02 4.221795871853828430e-02 9.539218246936798096e-02 5.435069799423217773e-01 1.425809413194656372e-01 1.420218348503112793e-01 -1.030801981687545776e-01 -1.409805864095687866e-01 1.723945438861846924e-01 -1.447583436965942383e-01 -7.868597656488418579e-02 2.294297516345977783e-02 7.310276385396718979e-03 1.343992948532104492e-01 7.483018189668655396e-02 -4.815363883972167969e-02
2.745650708675384521e-01 5.302879028022289276e-03 2.828067839145660400e-01 -4.767361283302307129e-02 -1.102102221921086311e-03 -1.052076518535614014e-01 9.456733614206314087e-02 7.543791085481643677e-02 3.042793571949005127e-01 2.953861951828002930e-01 -1.049181446433067322e-01 2.813202142715454102e-01 -2.550284266471862793e-01 -1.396748870611190796e-01 5.933474376797676086e-02 -1.699267029762268066e-01 1.874941885471343994e-01 3.011974692344665527e-01 1.648637950420379639e-01 8.459343016147613525e-02 -5.096555128693580627e-02 -5.151191353797912598e-02 -5.865975096821784973e-02 3.475902080535888672e-01 -1.347574442625045776e-01 5.018568038940429688e-02 -2.280440367758274078e-02 2.269095778465270996e-01 3.972698748111724854e-02 3.466962603852152824e-03 -6.466273963451385498e-02 2.480303794145584106e-01
2.973135411739349365e-01 -9.509574621915817261e-02 2.143593728542327881e-01 -4.699898511171340942e-02 -1.750614047050476074e-01 -7.469920068979263306e-02 -9.933648630976676941e-03 -2.260177768766880035e-02 2.230511903762817383e-01 2.000154256820678711e-01 -1.843148171901702881e-01 2.741516232490539551e-01 -1.619215160608291626e-01 -2.802668213844299316e-01 5.772813409566879272e-02 -9.943918325006961823e-03 3.280489742755889893e-01 1.326367706060409546e-01 -4.462033044546842575e-03 2.863106317818164825e-02 -1.978335380554199219e-01 2.155673801898956299e-01 -1.916243582963943481e-01 3.092558085918426514e-01 4.329259321093559265e-02 1.701224148273468018e-01 -2.764041721820831299e-01 1.075132191181182861e-01 1.505777239799499512e-01 -1.123562753200531006e-01 -8.973612636327743530e-02 6.587069481611251831e-02
6.482914090156555176e-02 -1.730979233980178833e-01 1.656692028045654297e-01 2.262023091316223145e-01 -4.121281579136848450e-02 4.836509004235267639e-02 4.533978402614593506e-01 7.880310714244842529e-02 -2.674201130867004395e-02 9.492144733667373657e-02 7.336884737014770508e-02 1.996877193450927734e-01 1.221306324005126953e-01 -1.544164717197418213e-01 8.915950357913970947e-02 -9.753920137882232666e-02 -1.602957546710968018e-01 -9.483682923018932343e-03 1.566058546304702759e-01 2.838084101676940918e-01 -2.765795774757862091e-02 -1.747868359088897705e-01 -2.427847534418106079e-01 7.252293080091476440e-02 -1.711728721857070923e-01 3.693383559584617615e-02 -2.527012825012207031e-01 3.587107658386230469e-01 2.441551238298416138e-01 -1.211818531155586243e-01 1.734633296728134155e-01 7.897867262363433838e-02
1.242005154490470886e-01 -2.024524286389350891e-02 6.689503788948059082e-02 3.485095128417015076e-02 1.036346144974231720e-02 1.819270551204681396e-01 1.832162439823150635e-01 -3.181290114298462868e-03 2.072821408510208130e-01 2.426241487264633179e-01 9.370422363281250000e-02 1.091166436672210693e-01 -4.299352318048477173e-02 -2.476645410060882568e-01 -9.117259085178375244e-02 3.578183352947235107e-01 1.514251679182052612e-01 1.072797030210494995e-01 2.217811495065689087e-01 -5.606927443295717239e-03 -4.866708070039749146e-02 -2.629416286945343018e-01 -2.412320524454116821e-01 2.203400433063507080e-01 1.578687280416488647e-01 2.373978793621063232e-01 -1.653137207031250000e-01 4.325155317783355713e-01 7.920122146606445312e-02 7.017967849969863892e-02 -4.976354539394378662e-02 1.355747133493423462e-01
-2.635729685425758362e-02 -4.280377179384231567e-02 1.657449603080749512e-01 6.432937830686569214e-02 -3.179097175598144531e-02 2.217159569263458252e-01 1.804300695657730103e-01 4.146825373172760010e-01 3.004480898380279541e-01 1.219209730625152588e-01 -2.722958326339721680e-01 -1.012794487178325653e-02 -1.087809819728136063e-02 -1.026045605540275574e-01 1.643479913473129272e-01 -1.763623021543025970e-02 5.982514843344688416e-02 -3.255454450845718384e-02 1.851515173912048340e-01 1.938925310969352722e-02 -1.921884156763553619e-02 9.631924331188201904e-02 1.767625957727432251e-01 1.501329243183135986e-01 -1.133092716336250305e-01 1.431659460067749023e-01 -8.273989707231521606e-02 1.130021084100008011e-02 3.332654237747192383e-01 -3.756525367498397827e-02 -1.229664087295532227e-01 4.724353849887847900e-01
-2.498943358659744263e-01 -6.243385002017021179e-02 3.010059893131256104e-01 -1.065909564495086670e-01 1.148408725857734680e-01 2.117859572172164917e-01 1.291675567626953125e-01 1.032761782407760620e-01 9.302175045013427734e-02 2.515305578708648682e-01 -4.376871883869171143e-01 6.645995378494262695e-02 4.163020476698875427e-02 -7.719111442565917969e-02 -1.336609870195388794e-01 -7.866349071264266968e-02 4.370944574475288391e-02 -3.055081367492675781e-01 -1.303521096706390381e-01 1.771891713142395020e-01 2.062954157590866089e-01 2.479247301816940308e-01 -4.068974405527114868e-02 2.385496944189071655e-01 -1.326066851615905762e-01 -7.611410319805145264e-02 -1.796245574951171875e-02 1.187469810247421265e-01 -9.833330661058425903e-02 2.293796390295028687e-01 2.423244342207908630e-02 1.993783861398696899e-01
2.570182681083679199e-01 1.659115031361579895e-02 -1.108146645128726959e-02 5.681891366839408875e-02 3.269770443439483643e-01 1.287483572959899902e-01 6.974157691001892090e-02 -1.100263670086860657e-01 -1.017625778913497925e-01 3.593082129955291748e-01 -1.106812339276075363e-02 1.303642094135284424e-01 -2.276875674724578857e-01 -9.477773308753967285e-02 3.405674397945404053e-01 -2.478988282382488251e-02 5.936770234256982803e-03 1.094791591167449951e-01 2.242358028888702393e-02 1.996818333864212036e-01 -3.884150832891464233e-02 2.305153757333755493e-01 -9.519315510988235474e-02 1.880095303058624268e-01 -1.848012953996658325e-01 -6.915683299303054810e-02 -2.431125044822692871e-01 1.585527807474136353e-01 2.972789406776428223e-01 2.992725372314453125e-01 3.707676380872726440e-02 4.373386874794960022e-02
9.049613028764724731e-02 -1.184518858790397644e-01 2.271171510219573975e-01 -2.489220649003982544e-01 -1.183657720685005188e-01 1.387034654617309570e-01 -1.619052588939666748e-01 -3.242530301213264465e-02 1.996714621782302856e-02 2.061542272567749023e-01 5.520188808441162109e-02 8.912596106529235840e-02 9.922697395086288452e-02 -3.169858753681182861e-01 -1.246690452098846436e-01 8.666948415338993073e-03 1.840367317199707031e-01 -8.829017728567123413e-02 -1.223754957318305969e-01 6.715657655149698257e-03 -7.092738989740610123e-03 4.180274605751037598e-01 2.853698283433914185e-02 2.411485910415649414e-01 -5.231416597962379456e-02 6.976865231990814209e-02 -8.232193440198898315e-02 -1.056500449776649475e-01 4.039074182510375977e-01 3.081123232841491699e-01 2.009763717651367188e-01 9.710758924484252930e-02
-1.798200607299804688e-01 1.005452349781990051e-01 7.944457232952117920e-02 2.282206863164901733e-01 2.050426006317138672e-01 2.644542455673217773e-01 -3.722491115331649780e-02 -3.745317831635475159e-02 -1.542218327522277832e-01 3.517440855503082275e-01 -2.010698467493057251e-01 -9.095617569983005524e-03 -1.954688429832458496e-01 -3.212836980819702148e-01 1.292095035314559937e-01 -1.334213614463806152e-01 -1.885787211358547211e-02 -1.052951887249946594e-01 -1.266106367111206055e-01 -1.074942722916603088e-01 2.036591321229934692e-01 1.107528153806924820e-02 -1.888835579156875610e-01 5.813938006758689880e-02 -6.480097025632858276e-02 4.059181511402130127e-01 -2.429902255535125732e-01 -2.183351665735244751e-03 3.383250534534454346e-02 1.052444353699684143e-01 -2.733127400279045105e-02 2.444868087768554688e-01
5.773015320301055908e-02 -2.112282067537307739e-01 2.003463655710220337e-01 -1.573708280920982361e-02 1.620303839445114136e-01 -1.408089250326156616e-01 -1.123505756258964539e-01 3.306407630443572998e-01 6.322903186082839966e-02 1.051622927188873291e-01 -6.913407891988754272e-02 4.807221293449401855e-01 -1.370250154286623001e-02 -1.513031572103500366e-01 1.395368874073028564e-01 1.263358294963836670e-01 -1.464358717203140259e-01 1.993408650159835815e-01 4.536316916346549988e-02 -7.696213573217391968e-02 5.845466256141662598e-02 1.566290110349655151e-02 -5.705839022994041443e-02 1.090818122029304504e-01 4.238028451800346375e-02 3.178796172142028809e-02 -4.545408189296722412e-01 1.990628093481063843e-01 1.377180814743041992e-01 1.804950237274169922e-01 1.504917293787002563e-01 -1.516055613756179810e-01
-3.234544992446899414e-01 2.986927330493927002e-02 2.483955770730972290e-01 3.487211465835571289e-02 6.033887341618537903e-02 3.622643053531646729e-01 3.055029362440109253e-02 -9.197586774826049805e-02 1.279518455266952515e-01 5.658712983131408691e-02 -1.179881617426872253e-01 2.072132527828216553e-01 -3.361351788043975830e-01 -3.192849159240722656e-01 -1.712835282087326050e-01 1.244914457201957703e-01 -2.147937752306461334e-02 -1.424174010753631592e-01 2.599819898605346680e-01 -1.244213655591011047e-01 1.204336211085319519e-01 -2.376821078360080719e-02 -4.010615870356559753e-02 1.687460765242576599e-02 1.483118161559104919e-02 3.530893027782440186e-01 -2.001092880964279175e-01 1.460464596748352051e-01 1.713453680276870728e-01 6.547895073890686035e-02 -5.169565975666046143e-02 -8.797200024127960205e-02
-2.599793076515197754e-01 -1.824301034212112427e-01 3.868440389633178711e-01 1.123628690838813782e-01 -2.079624086618423462e-01 1.460905373096466064e-01 2.083176374435424805e-01 -4.240970686078071594e-02 -1.459262222051620483e-01 8.120617270469665527e-02 -1.127358973026275635e-01 1.296930909156799316e-01 1.977994590997695923e-01 -3.390126824378967285e-01 -2.242574840784072876e-01 4.776422400027513504e-03 2.037101238965988159e-01 -1.512218639254570007e-02 1.767235249280929565e-01 2.663723230361938477e-01 2.864172309637069702e-02 2.661800570785999298e-02 2.127130702137947083e-02 1.587512940168380737e-01 -4.874525964260101318e-02 7.723666727542877197e-02 -2.889210283756256104e-01 1.771892458200454712e-01 2.407777756452560425e-01 -9.079536795616149902e-02 6.336658447980880737e-02 -2.725084125995635986e-02
1.340231974609196186e-03 -1.089491397142410278e-01 2.874948978424072266e-01 -2.053794413805007935e-01 4.339957833290100098e-01 -8.297457545995712280e-02 3.770460188388824463e-01 1.534210443496704102e-01 -1.380693446844816208e-02 3.182527720928192139e-01 -7.166032493114471436e-02 4.612299147993326187e-03 1.213744059205055237e-01 -6.710568070411682129e-02 1.957170851528644562e-02 7.146241515874862671e-02 2.630212604999542236e-01 -1.150481998920440674e-01 1.821300834417343140e-01 1.375771220773458481e-02 9.393242001533508301e-02 1.244798004627227783e-01 -7.191124558448791504e-02 1.588756591081619263e-01 -3.036624193191528320e-02 1.464575827121734619e-01 -5.238471925258636475e-02 2.096248120069503784e-01 5.193929746747016907e-02 3.424847424030303955e-01 -3.652530536055564880e-02 -1.005197465419769287e-01
1.682079881429672241e-01 -1.935125142335891724e-01 1.449567824602127075e-01 1.944099366664886475e-01 -2.863587439060211182e-01 2.811251580715179443e-01 6.250248104333877563e-02 1.935617439448833466e-02 1.304694861173629761e-01 3.036841154098510742e-01 -9.824847429990768433e-02 2.363220602273941040e-01 -1.557541489601135254e-01 -1.159090474247932434e-01 -2.928890585899353027e-01 9.212397783994674683e-02 -3.150900304317474365e-01 2.877399697899818420e-02 1.123824715614318848e-01 2.779893875122070312e-01 4.547124728560447693e-02 4.290255904197692871e-02 -1.433236058801412582e-02 2.087625116109848022e-01 -7.358469814062118530e-02 1.442956775426864624e-01 -1.169134825468063354e-01 -1.413082629442214966e-01 -3.879107162356376648e-02 1.920727640390396118e-02 2.349471300840377808e-01 2.208293229341506958e-01
2.726734280586242676e-01 1.775598526000976562e-02 3.634732663631439209e-01 -1.506693810224533081e-01 -2.065934427082538605e-02 -4.974619299173355103e-02 2.893228232860565186e-01 1.452861540019512177e-02 1.664311885833740234e-01 2.252658903598785400e-01 -1.064078137278556824e-01 2.609770298004150391e-01 -2.224588245153427124e-01 -1.789839565753936768e-01 1.497458219528198242e-01 -1.866415739059448242e-01 2.128528654575347900e-01 2.292232364416122437e-01 2.313358485698699951e-01 1.569626331329345703e-01 8.646549284458160400e-02 -1.300954818725585938e-01 -2.205371670424938202e-02 3.214257359504699707e-01 -1.263642031699419022e-02 5.302233621478080750e-02 -1.629076153039932251e-02 1.965501904487609863e-01 -5.062101781368255615e-02 -6.146584823727607727e-02 -1.880865171551704407e-02 1.851319223642349243e-01
-3.949285298585891724e-02 -6.001994386315345764e-02 3.440141081809997559e-01 5.588786676526069641e-02 5.607413128018379211e-02 1.659252047538757324e-01 1.707502454519271851e-01 -1.518210163339972496e-03 -1.070901080965995789e-01 1.298494189977645874e-01 -8.739152550697326660e-02 2.241620272397994995e-01 -5.028891190886497498e-02 -1.833945512771606445e-01 -6.642207503318786621e-02 -2.052172273397445679e-02 -1.087942123413085938e-01 -4.004844930022954941e-03 1.853272020816802979e-01 3.504158556461334229e-01 6.841570138931274414e-02 -2.991357147693634033e-01 -1.968180686235427856e-01 1.079535931348800659e-01 1.582451462745666504e-01 -2.139074541628360748e-02 -5.277164578437805176e-01 2.386748343706130981e-01 4.439532011747360229e-02 -7.931391894817352295e-02 -2.206641063094139099e-02 -5.552515760064125061e-02
7.089748233556747437e-02 2.604059129953384399e-02 3.283942937850952148e-01 -2.944355830550193787e-02 2.212758511304855347e-01 1.253179311752319336e-01 1.165720052085816860e-03 1.689651161432266235e-01 2.097346931695938110e-01 2.203281521797180176e-01 -1.430223137140274048e-01 8.958929777145385742e-02 7.407899200916290283e-02 -2.636644989252090454e-02 1.265017539262771606e-01 2.005034536123275757e-01 1.902485042810440063e-01 2.271936461329460144e-02 9.581463783979415894e-02 -1.549200415611267090e-01 2.219346612691879272e-01 3.346523344516754150e-01 -1.841847449541091919e-01 -2.896670438349246979e-02 8.572650700807571411e-02 3.071572482585906982e-01 -2.854065895080566406e-01 1.951889842748641968e-01 1.023019701242446899e-01 7.896486669778823853e-02 -2.341269254684448242e-01 2.242699712514877319e-01
-1.056020632386207581e-01 5.728940665721893311e-02 1.749442070722579956e-01 -2.377822622656822205e-02 2.891046702861785889e-01 1.045443862676620483e-01 3.454231321811676025e-01 3.730369210243225098e-01 4.358843341469764709e-02 -4.714757576584815979e-02 -1.627468168735504150e-01 2.748972475528717041e-01 7.078493386507034302e-02 4.816517233848571777e-02 7.097394019365310669e-02 1.433961242437362671e-01 -4.526632651686668396e-02 -2.794363200664520264e-01 1.220200806856155396e-01 1.531617641448974609e-01 1.269764453172683716e-01 5.899880453944206238e-02 -9.175007790327072144e-02 -7.241078466176986694e-02 -1.951607465744018555e-01 1.073742955923080444e-01 -3.034659922122955322e-01 1.965848952531814575e-01 1.707878261804580688e-01 2.892768979072570801e-01 -1.128989979624748230e-01 -6.786743551492691040e-02
-7.514474540948867798e-02 -1.775176525115966797e-01 2.781659364700317383e-01 9.460960328578948975e-02 1.063757166266441345e-01 9.462926536798477173e-02 -3.066737391054630280e-02 -1.039392873644828796e-02 -2.075160294771194458e-02 2.512277662754058838e-01 -4.786667600274085999e-02 -3.965840488672256470e-02 -2.429111152887344360e-01 -3.480906486511230469e-01 3.478405531495809555e-03 -1.807615756988525391e-01 -7.427819073200225830e-02 9.970976412296295166e-02 -1.921083480119705200e-01 2.564226388931274414e-01 -3.384451270103454590e-01 6.676317751407623291e-02 -2.120055109262466431e-01 6.393586099147796631e-02 -5.817094072699546814e-02 2.125840820372104645e-02 -1.202386021614074707e-01 1.957814097404479980e-01 2.475890219211578369e-01 7.968927919864654541e-02 -6.678328383713960648e-03 4.055267572402954102e-01
-8.337979018688201904e-02 2.415761500597000122e-01 3.302742913365364075e-02 1.439499855041503906e-01 2.351140826940536499e-01 1.511078029870986938e-01 -1.021533906459808350e-01 1.877776086330413818e-01 9.220486879348754883e-02 3.749247193336486816e-01 -1.807839423418045044e-01 2.126005738973617554e-01 4.024641215801239014e-02 -1.068542301654815674e-01 -5.048708617687225342e-02 1.930410601198673248e-02 -7.186517864465713501e-02 -1.499158889055252075e-01 -3.970246389508247375e-02 -4.763348028063774109e-02 1.385764181613922119e-01 -4.314386285841464996e-03 -2.164479643106460571e-01 4.209948480129241943e-01 -1.075710281729698181e-01 2.478387206792831421e-01 3.006460890173912048e-02 7.022794336080551147e-02 3.898641765117645264e-01 1.066165417432785034e-01 -2.677366137504577637e-02 1.686852723360061646e-01
2.155274301767349243e-01 -3.911723196506500244e-02 1.724126040935516357e-01 -1.208423227071762085e-01 4.692581668496131897e-02 6.106957048177719116e-02 1.784405261278152466e-01 3.127125799655914307e-01 8.720123022794723511e-02 -3.358196467161178589e-02 1.891364753246307373e-01 1.710808277130126953e-01 -2.512832283973693848e-01 -4.208610951900482178e-01 -9.470012038946151733e-02 1.303045898675918579e-01 -1.104931011795997620e-01 -1.178275123238563538e-01 2.509799301624298096e-01 -2.301918156445026398e-02 1.252630054950714111e-01 1.652508415281772614e-02 1.893628090620040894e-01 1.148582771420478821e-01 2.051143199205398560e-01 2.617720663547515869e-01 -7.628802210092544556e-02 -1.106166467070579529e-02 1.119618490338325500e-01 3.199839890003204346e-01 -2.075297385454177856e-01 5.458439141511917114e-02
2.066819667816162109e-01 -9.968333691358566284e-02 -2.694648690521717072e-02 2.032447446254082024e-05 -3.632456436753273010e-02 4.165458306670188904e-02 2.216312140226364136e-01 3.021766841411590576e-01 -6.778221577405929565e-02 9.573116153478622437e-02 -9.145002812147140503e-02 -4.415816068649291992e-02 6.436488032341003418e-02 -5.229831933975219727e-01 9.950191527605056763e-02 1.536929458379745483e-01 -3.830441534519195557e-01 -9.681642055511474609e-02 2.139239013195037842e-01 6.068512052297592163e-02 1.721552312374114990e-01 1.054248213768005371e-01 -4.827180504798889160e-02 3.048603534698486328e-01 -7.049866765737533569e-02 3.545641154050827026e-02 3.187412396073341370e-02 2.586953938007354736e-01 9.608533233404159546e-02 5.326780304312705994e-02 -1.710235923528671265e-01 1.040964350104331970e-01
1.066999137401580811e-02 3.344796299934387207e-01 1.215872988104820251e-01 -9.720426052808761597e-02 2.159556932747364044e-02 2.370467185974121094e-01 8.030494302511215210e-02 6.080057099461555481e-02 3.145758509635925293e-01 4.365211129188537598e-01 -1.288025230169296265e-01 2.322009950876235962e-01 5.810710787773132324e-02 8.970685303211212158e-03 -1.005294770002365112e-01 -2.154407650232315063e-02 -2.672121226787567139e-01 -7.539960741996765137e-02 3.244310319423675537e-01 8.384288102388381958e-02 1.795734316110610962e-01 -4.281720146536827087e-02 -2.572378702461719513e-02 1.943364925682544708e-02 -4.065208137035369873e-02 2.429118156433105469e-01 -1.804012507200241089e-01 -3.539394959807395935e-02 2.193089425563812256e-01 2.338117361068725586e-01 -1.903023384511470795e-02 2.926488779485225677e-02
1.722070276737213135e-01 9.765107184648513794e-03 -6.328463088721036911e-03 -9.355134516954421997e-02 3.943274170160293579e-02 1.560167036950588226e-02 6.432972103357315063e-02 -1.624738126993179321e-01 -1.644521951675415039e-01 2.597384899854660034e-02 -2.531744837760925293e-01 5.510613918304443359e-01 -1.490142792463302612e-01 -3.148552775382995605e-01 1.671218723058700562e-01 -6.024992093443870544e-02 1.117409244179725647e-01 -1.993001103401184082e-01 2.026318609714508057e-01 2.319396734237670898e-01 -3.438837081193923950e-02 2.343316227197647095e-01 3.284275531768798828e-02 1.083337664604187012e-01 7.907991111278533936e-02 -3.785166516900062561e-02 -1.461863815784454346e-01 2.715806066989898682e-01 2.268623411655426025e-01 2.391228079795837402e-02 6.815607845783233643e-02 7.260719686746597290e-02
-2.189754694700241089e-01 -1.376573890447616577e-01 -1.573902070522308350e-01 -2.996216714382171631e-01 2.709177136421203613e-01 4.298328980803489685e-02 2.787755429744720459e-02 5.018918961286544800e-02 -9.316154569387435913e-02 1.686709076166152954e-01 -1.076844781637191772e-01 8.961189538240432739e-02 4.200578108429908752e-02 -4.674156904220581055e-01 -1.706872731447219849e-01 -2.126083476468920708e-03 -5.231360718607902527e-02 -1.834779083728790283e-01 -5.571863800287246704e-02 1.006756648421287537e-01 7.937473803758621216e-02 2.545208334922790527e-01 -5.091531202197074890e-02 2.742305994033813477e-01 1.219501942396163940e-01 2.247363179922103882e-01 -1.679872572422027588e-01 1.520704478025436401e-01 2.370045185089111328e-01 1.916041076183319092e-01 1.134375557303428650e-01 1.135248541831970215e-01
-3.564544394612312317e-02 -8.942496776580810547e-02 7.668162137269973755e-02 -1.632063537836074829e-01 4.722630605101585388e-02 1.344897300004959106e-01 6.003292649984359741e-02 -1.130008846521377563e-01 1.649209707975387573e-01 2.910221815109252930e-01 -1.994056999683380127e-01 -1.583089083433151245e-01 -3.043843507766723633e-01 -9.228590875864028931e-02 3.609862178564071655e-02 4.675602540373802185e-02 1.320082694292068481e-01 -1.948977261781692505e-01 5.702360067516565323e-03 7.353825867176055908e-02 2.440955787897109985e-01 1.353622972965240479e-01 -6.298878788948059082e-02 7.013922184705734253e-02 -1.171818375587463379e-01 2.283438891172409058e-01 -3.780558407306671143e-01 3.069267272949218750e-01 3.481414616107940674e-01 -2.420910596847534180e-01 5.347722396254539490e-02 8.267444372177124023e-02
4.365823864936828613e-01 -1.081442553550004959e-02 7.778269052505493164e-02 1.348366588354110718e-01 -9.527381509542465210e-02 5.494682118296623230e-02 -4.878210276365280151e-02 1.972985640168190002e-02 -3.252656012773513794e-02 2.353893965482711792e-01 6.556004285812377930e-02 -3.911780193448066711e-02 -1.730129569768905640e-01 -4.487901628017425537e-01 -3.584800660610198975e-02 -2.770344913005828857e-02 3.923112526535987854e-02 -1.169971600174903870e-01 6.509976834058761597e-02 4.856884479522705078e-02 -2.753279916942119598e-02 1.346142739057540894e-01 9.782084077596664429e-02 2.619334161281585693e-01 -3.244775831699371338e-01 2.295667491853237152e-02 -1.932431906461715698e-01 3.689983189105987549e-01 9.153014980256557465e-03 4.211928229779005051e-03 -6.694646086543798447e-03 2.759462296962738037e-01
-1.298335045576095581e-01 -2.121101319789886475e-01 4.620924219489097595e-02 -2.915084734559059143e-02 -2.235643863677978516e-01 2.411037236452102661e-01 1.366709619760513306e-01 7.739934325218200684e-02 4.261450767517089844e-01 1.990826278924942017e-01 4.120855033397674561e-02 1.374530792236328125e-01 5.623834580183029175e-02 -2.530042231082916260e-01 -9.403172880411148071e-02 7.871565409004688263e-03 6.309007108211517334e-02 -9.732404723763465881e-03 1.097688749432563782e-01 2.442480623722076416e-01 1.457462161779403687e-01 2.481040656566619873e-01 -6.333242356777191162e-02 -2.263664156198501587e-01 -1.558010578155517578e-01 4.684952646493911743e-02 -1.052857339382171631e-01 3.013986051082611084e-01 1.727342009544372559e-01 2.712329626083374023e-01 1.557745039463043213e-01 -1.207734346389770508e-01
-8.249894529581069946e-02 2.822247706353664398e-02 1.872313171625137329e-01 -8.741147071123123169e-02 -1.909627579152584076e-02 3.118053972721099854e-01 -1.303660828853026032e-04 2.779601514339447021e-01 1.102408766746520996e-01 1.342190802097320557e-01 -4.322091117501258850e-02 4.042013883590698242e-01 1.922736875712871552e-02 -3.188370764255523682e-01 3.661983460187911987e-02 5.432859435677528381e-02 4.730463400483131409e-02 1.012806072831153870e-01 -1.388393640518188477e-01 1.756196767091751099e-01 9.423622488975524902e-02 1.200482696294784546e-01 2.942821085453033447e-01 9.358783811330795288e-02 1.963174790143966675e-01 2.165203839540481567e-01 -1.747900852933526039e-03 3.582084774971008301e-01 2.683381736278533936e-01 1.663102209568023682e-02 -7.195282727479934692e-02 -2.557242102921009064e-02
5.611289292573928833e-03 8.317266404628753662e-02 -2.149637043476104736e-01 -2.237086147069931030e-01 1.226661652326583862e-01 2.273070365190505981e-01 1.147355958819389343e-01 5.394381284713745117e-02 1.944290823303163052e-03 1.674668118357658386e-02 -1.478336155414581299e-01 5.851439014077186584e-02 -1.663565263152122498e-02 -3.074589967727661133e-01 9.177651256322860718e-02 3.354663550853729248e-01 -2.527303695678710938e-01 -5.861841142177581787e-02 1.173572242259979248e-01 1.483725905418395996e-01 3.802287206053733826e-02 -2.546735703945159912e-01 -3.300797194242477417e-03 1.466578990221023560e-01 -1.442808806896209717e-01 8.277476578950881958e-02 -4.061788916587829590e-01 1.865192353725433350e-01 2.238146364688873291e-01 2.573194503784179688e-01 -1.048577129840850830e-01 1.643607616424560547e-01
-5.119182169437408447e-02 -9.640913456678390503e-02 1.189142167568206787e-01 -1.317612379789352417e-01 8.671759068965911865e-02 -4.660992696881294250e-02 9.314987808465957642e-02 3.428848832845687866e-02 -1.523058265447616577e-01 4.823830723762512207e-02 2.334271818399429321e-01 2.351516634225845337e-01 1.965786330401897430e-02 -3.397312164306640625e-01 -9.497199207544326782e-02 1.263589113950729370e-01 -1.063212845474481583e-02 6.131145358085632324e-02 3.344307541847229004e-01 2.501879334449768066e-01 2.678394615650177002e-01 7.914993166923522949e-02 1.991446018218994141e-01 2.907297313213348389e-01 -7.816694676876068115e-02 3.660430610179901123e-01 5.315107479691505432e-02 6.676857173442840576e-02 1.700741648674011230e-01 2.282053045928478241e-02 1.571499705314636230e-01 2.809302508831024170e-01
1.224405393004417419e-01 -5.801136419177055359e-02 1.898153275251388550e-01 -1.086306571960449219e-01 -1.655012965202331543e-01 3.771710097789764404e-01 1.707874834537506104e-01 3.127294778823852539e-02 -3.457404971122741699e-01 1.045116707682609558e-01 -3.063270151615142822e-01 1.513764560222625732e-01 6.156021729111671448e-02 -3.359470665454864502e-01 -1.811305135488510132e-01 -1.431866139173507690e-01 -1.348760426044464111e-01 -5.137760192155838013e-02 8.248977363109588623e-02 2.494967281818389893e-01 -1.030462561175227165e-03 5.970090627670288086e-02 -8.386624604463577271e-02 -6.450603157281875610e-02 -5.094079673290252686e-02 1.944615989923477173e-01 1.163512915372848511e-01 -6.455084658227860928e-04 1.608299016952514648e-01 1.011078618466854095e-02 1.820034086704254150e-01 3.148970901966094971e-01
6.239128764718770981e-03 6.885036081075668335e-02 3.054694831371307373e-01 1.412220951169729233e-02 -1.366723924875259399e-01 1.963114291429519653e-01 -5.205752328038215637e-02 1.914105117321014404e-01 1.294537931680679321e-01 2.817909419536590576e-02 -1.223764419555664062e-01 2.752291560173034668e-01 1.768446862697601318e-01 -3.314194977283477783e-01 -1.950510889291763306e-01 -1.865574270486831665e-01 5.435120686888694763e-02 5.508207157254219055e-02 -1.705474853515625000e-01 -6.338873505592346191e-02 3.406364619731903076e-01 1.293066050857305527e-02 -1.505776047706604004e-01 2.940678969025611877e-02 -3.033264577388763428e-01 1.554322838783264160e-01 -1.019174512475728989e-02 1.291336715221405029e-01 3.557912707328796387e-01 -2.919246815145015717e-02 -5.215180292725563049e-02 2.024026215076446533e-01
1.423061639070510864e-01 -9.769885241985321045e-02 1.725153923034667969e-01 -1.055589914321899414e-01 -1.572660654783248901e-01 -9.876808524131774902e-02 1.311399787664413452e-01 -3.332599997520446777e-02 3.707382977008819580e-01 1.949126273393630981e-01 -1.502425968647003174e-01 3.347565829753875732e-01 -2.155669629573822021e-01 -2.528744339942932129e-01 1.292493343353271484e-01 -1.929334551095962524e-01 2.789565324783325195e-01 1.672640889883041382e-01 8.312858641147613525e-02 6.826465576887130737e-02 -1.136408094316720963e-02 -4.347079247236251831e-02 -1.436221450567245483e-01 7.020220160484313965e-02 -2.499707334209233522e-04 2.155375778675079346e-01 -3.433663845062255859e-01 -3.412485495209693909e-02 -3.774831816554069519e-02 1.068454235792160034e-01 -4.645321145653724670e-02 2.768186628818511963e-01
2.442169748246669769e-02 -2.066936194896697998e-01 2.451348304748535156e-01 -1.471810042858123779e-01 1.678058505058288574e-01 -8.958417922258377075e-02 -1.084739714860916138e-01 2.763220965862274170e-01 1.676674783229827881e-01 -3.959896042943000793e-03 -7.489400450140237808e-04 3.383845090866088867e-01 -7.738359738141298294e-03 -1.791355162858963013e-01 1.704423129558563232e-01 1.549732685089111328e-01 -1.044866396114230156e-03 3.439205139875411987e-02 -1.492471545934677124e-01 2.944846637547016144e-02 8.153619617223739624e-02 -1.527983136475086212e-02 -4.635932669043540955e-02 1.407673656940460205e-01 4.814651608467102051e-02 -7.013261318206787109e-03 -5.221493840217590332e-01 3.025902807712554932e-01 -6.034771725535392761e-02 2.644946277141571045e-01 1.658743768930435181e-01 -4.382004216313362122e-02
-6.144104152917861938e-02 -1.057444736361503601e-01 1.587916016578674316e-01 -9.953249245882034302e-02 1.608870029449462891e-01 7.618881762027740479e-02 -2.064477205276489258e-01 1.821551620960235596e-01 -1.542418077588081360e-02 -8.086463809013366699e-02 3.882842371240258217e-03 5.013241171836853027e-01 -1.103342920541763306e-01 -8.272881805896759033e-02 6.988997757434844971e-02 1.226034834980964661e-01 -2.037711674347519875e-03 1.133444830775260925e-01 2.642292901873588562e-02 1.344204396009445190e-01 1.567891687154769897e-01 8.327230811119079590e-02 -1.395910829305648804e-01 1.645412296056747437e-01 -1.372810155153274536e-01 1.357285231351852417e-01 -5.911997556686401367e-01 1.767589151859283447e-01 1.198139712214469910e-01 -1.560375187546014786e-02 5.264925956726074219e-02 1.687062159180641174e-02
5.502807348966598511e-02 -1.566752344369888306e-01 2.117687016725540161e-01 -1.868754029273986816e-01 2.445643842220306396e-01 8.452393114566802979e-02 1.136934943497180939e-02 5.171675235033035278e-02 1.508290320634841919e-02 2.460904419422149658e-02 -9.762064367532730103e-02 4.679831266403198242e-01 -1.523797363042831421e-01 -1.130581572651863098e-01 1.209278032183647156e-01 2.495572417974472046e-01 -1.358232349157333374e-01 8.200836181640625000e-02 2.486748993396759033e-01 2.973900139331817627e-01 -1.109445840120315552e-01 1.361327152699232101e-02 -3.365606069564819336e-01 3.407732769846916199e-02 3.503242507576942444e-02 6.087638437747955322e-02 -3.194636702537536621e-01 -6.063138693571090698e-02 -5.506324395537376404e-02 -1.446987837553024292e-01 -1.700960993766784668e-01 1.211224645376205444e-01
8.397056907415390015e-02 -1.974304467439651489e-01 3.609941005706787109e-01 -1.699166446924209595e-01 3.060253560543060303e-01 -1.029991060495376587e-01 7.099863886833190918e-02 1.862108260393142700e-01 1.368628740310668945e-01 1.598554700613021851e-01 -1.181282252073287964e-01 6.462684273719787598e-02 -2.117275446653366089e-02 -1.803575009107589722e-01 1.725872755050659180e-01 7.032526284456253052e-02 1.211050674319267273e-01 -1.471716314554214478e-01 2.795598208904266357e-01 -2.771123498678207397e-02 4.401115700602531433e-02 -5.404001567512750626e-03 2.067880481481552124e-01 1.308722943067550659e-01 -1.118534430861473083e-01 2.170733511447906494e-01 8.181691914796829224e-02 -1.692221127450466156e-02 2.878063619136810303e-01 3.306687772274017334e-01 -2.697021067142486572e-01 -1.097828075289726257e-01
1.375524103641510010e-01 -4.953934252262115479e-02 9.345270693302154541e-02 -1.911938004195690155e-02 1.768002510070800781e-01 -1.122440397739410400e-01 7.957663387060165405e-02 -6.808403879404067993e-02 -2.910800278186798096e-01 1.946798563003540039e-01 -3.288982808589935303e-01 2.135419100522994995e-01 1.846183836460113525e-01 -2.804676890373229980e-01 6.948020309209823608e-02 2.231968790292739868e-01 -9.054383635520935059e-02 -6.343876570463180542e-02 9.970851987600326538e-02 1.519850455224514008e-02 9.946029633283615112e-02 -1.312784999608993530e-01 6.912818551063537598e-02 2.754124626517295837e-02 -3.424633741378784180e-01 1.254674047231674194e-01 -1.892053186893463135e-01 6.048756465315818787e-02 -9.471091628074645996e-02 3.572916984558105469e-01 6.769326981157064438e-03 3.266435265541076660e-01
1.940379589796066284e-01 -1.081998869776725769e-01 2.906978428363800049e-01 1.526499390602111816e-01 -8.301240950822830200e-02 1.146554350852966309e-01 3.392909467220306396e-01 5.916107073426246643e-02 1.622011363506317139e-01 3.270140290260314941e-02 -4.644530639052391052e-02 3.775757551193237305e-01 -2.859955728054046631e-01 5.289704352617263794e-02 3.491010144352912903e-02 3.320457041263580322e-01 -1.331325899809598923e-02 -9.954696893692016602e-02 6.823581457138061523e-02 1.121783852577209473e-01 -1.319160461425781250e-01 -1.281111985445022583e-01 -2.783256173133850098e-01 -1.020133644342422485e-01 -2.988709211349487305e-01 6.766667217016220093e-02 -9.364160895347595215e-02 2.082201391458511353e-01 4.684150591492652893e-02 1.499387472867965698e-01 5.819206312298774719e-02 1.136378198862075806e-01
8.487126231193542480e-02 -2.352558821439743042e-01 -7.195735722780227661e-02 1.540814340114593506e-01 1.594089120626449585e-01 1.659068614244461060e-01 1.703390926122665405e-01 -1.532510519027709961e-01 2.898864448070526123e-01 7.147478312253952026e-02 -4.725868627429008484e-02 2.640385366976261139e-02 -1.650626510381698608e-01 -4.589892029762268066e-01 2.840629518032073975e-01 2.637138962745666504e-01 4.962628334760665894e-02 -9.847066551446914673e-02 2.185173034667968750e-01 1.669391617178916931e-02 -5.221091583371162415e-02 2.686598598957061768e-01 -2.077266126871109009e-01 7.003895938396453857e-02 -1.637003421783447266e-01 2.107183784246444702e-01 8.466132916510105133e-03 1.553632915019989014e-01 1.587319560348987579e-02 1.476407349109649658e-01 -8.717617951333522797e-03 1.489476412534713745e-01
1.527849584817886353e-02 -1.547214537858963013e-01 -6.719265878200531006e-02 3.661711886525154114e-02 6.163087487220764160e-02 1.138969585299491882e-01 1.193499565124511719e-01 3.648439347743988037e-01 -9.218460321426391602e-02 1.377725452184677124e-01 -1.358871459960937500e-01 -9.878448210656642914e-03 -2.180638015270233154e-01 -2.365402430295944214e-01 8.575639128684997559e-02 -3.148444294929504395e-01 -4.361316189169883728e-02 7.191024720668792725e-02 2.040551602840423584e-01 -5.040124524384737015e-03 -1.420394517481327057e-02 -3.841204941272735596e-02 5.743338912725448608e-02 -3.454582393169403076e-02 -2.457024306058883667e-01 3.899959027767181396e-01 -2.560166418552398682e-01 1.498314589262008667e-01 -9.928926825523376465e-02 3.761449754238128662e-01 -1.460408717393875122e-01 1.475854963064193726e-01
1.252240091562271118e-01 4.019616171717643738e-02 4.353429004549980164e-02 -6.508453935384750366e-02 -1.002622544765472412e-01 2.533326148986816406e-01 4.383545815944671631e-01 1.361538618803024292e-01 1.258682906627655029e-01 -6.171781942248344421e-02 8.970903605222702026e-02 8.826088160276412964e-02 -3.015008009970188141e-02 -3.292678296566009521e-01 -9.087377041578292847e-02 2.766681015491485596e-01 3.059734702110290527e-01 -5.016716197133064270e-02 -9.536334872245788574e-02 1.050480678677558899e-01 -9.166557341814041138e-02 -9.847894310951232910e-02 -2.467359304428100586e-01 2.428656667470932007e-01 -2.552638649940490723e-01 3.020866028964519501e-02 -1.856985241174697876e-01 1.530731618404388428e-01 1.985560208559036255e-01 1.869387924671173096e-01 -9.520804882049560547e-02 -1.946002058684825897e-02
-1.846245490014553070e-02 -7.662003487348556519e-02 2.110909074544906616e-01 1.476569101214408875e-02 -7.248734682798385620e-02 4.232986569404602051e-01 5.418368801474571228e-02 1.253913342952728271e-01 1.053084135055541992e-01 1.303165555000305176e-01 5.339187383651733398e-02 2.719227373600006104e-01 -8.947245776653289795e-02 -9.373201429843902588e-02 1.210108548402786255e-01 3.107042051851749420e-02 1.759238392114639282e-01 1.245892345905303955e-01 1.570497006177902222e-01 3.482240438461303711e-01 3.346384167671203613e-01 -1.300160139799118042e-01 8.315926790237426758e-02 -2.697762846946716309e-02 -1.403048187494277954e-01 1.869545280933380127e-01 -2.151715569198131561e-02 3.193946778774261475e-01 3.517160564661026001e-02 1.981169134378433228e-01 1.373212188482284546e-01 -2.515284419059753418e-01
2.488404884934425354e-02 -2.242079563438892365e-02 1.860977411270141602e-01 -1.168753802776336670e-01 1.817787140607833862e-01 3.272854089736938477e-01 -1.152079924941062927e-01 5.865055695176124573e-02 1.239984855055809021e-01 3.554776906967163086e-01 -1.799420863389968872e-01 2.741448283195495605e-01 -1.344231367111206055e-01 7.451064884662628174e-03 -5.021077767014503479e-02 2.163418978452682495e-01 1.333176344633102417e-01 -1.792031973600387573e-01 1.239685267210006714e-01 4.779314156621694565e-03 1.572793424129486084e-01 2.742761969566345215e-01 4.662898555397987366e-02 1.471314430236816406e-01 -1.621509715914726257e-02 2.915686964988708496e-01 -9.436026960611343384e-02 1.295922789722681046e-02 2.007994055747985840e-01 2.957276403903961182e-01 -1.405911892652511597e-01 -2.145618647336959839e-01
1.606964617967605591e-01 3.737971186637878418e-02 2.485085427761077881e-01 -9.140237420797348022e-02 1.908388435840606689e-01 8.179911226034164429e-02 3.476882576942443848e-01 1.737214252352714539e-02 -1.487950384616851807e-01 2.484108060598373413e-01 -2.217654734849929810e-01 8.899208903312683105e-02 1.833863109350204468e-01 -8.780466765165328979e-02 1.773406416177749634e-01 2.571886777877807617e-01 -2.301947176456451416e-01 -8.898399770259857178e-02 3.090825378894805908e-01 1.589621305465698242e-01 1.142125725746154785e-01 7.475105673074722290e-02 4.109762609004974365e-02 1.995656788349151611e-01 -2.552884519100189209e-01 -6.460227072238922119e-02 -2.588159870356321335e-03 -2.544162608683109283e-02 9.647959470748901367e-02 3.018866479396820068e-01 -5.600180476903915405e-02 2.074836939573287964e-01
3.251105844974517822e-01 -7.095897197723388672e-02 3.703797608613967896e-02 -1.333669573068618774e-01 1.874234378337860107e-01 1.930356770753860474e-01 1.090796440839767456e-01 1.824717968702316284e-01 -1.267340034246444702e-01 -7.626873999834060669e-02 -1.914031207561492920e-01 1.893275231122970581e-01 -8.536300063133239746e-02 -5.259595513343811035e-01 -7.490695267915725708e-02 -1.626270078122615814e-02 -1.678799465298652649e-02 1.918874382972717285e-01 9.340081363916397095e-02 3.501409888267517090e-01 6.324098259210586548e-02 1.079143509268760681e-01 9.831209480762481689e-02 -6.265933811664581299e-02 -6.409267336130142212e-02 2.197856754064559937e-01 -8.894605189561843872e-02 1.098303049802780151e-01 -1.694273389875888824e-02 -2.186722010374069214e-01 5.398552119731903076e-02 2.174908071756362915e-01
1.302817314863204956e-01 2.005524784326553345e-01 4.345299303531646729e-02 -3.446599841117858887e-01 -2.576699294149875641e-02 2.316428348422050476e-03 8.323767781257629395e-02 1.085855588316917419e-01 1.304981112480163574e-01 4.171258211135864258e-02 -1.291904598474502563e-01 1.007789522409439087e-01 -2.010960727930068970e-01 -1.250851005315780640e-01 1.822732239961624146e-01 4.113964736461639404e-02 8.652560412883758545e-02 -9.809721261262893677e-02 -4.952050745487213135e-02 3.775419294834136963e-01 -9.750699996948242188e-02 1.861833333969116211e-01 -3.614438772201538086e-01 2.673305571079254150e-01 -3.509179502725601196e-02 4.438971355557441711e-02 -4.275600910186767578e-01 1.785538196563720703e-01 1.093211695551872253e-01 6.908670067787170410e-02 -1.498833894729614258e-01 2.570263296365737915e-02
-2.130150943994522095e-01 -2.096239924430847168e-01 1.850037723779678345e-01 -1.263225525617599487e-01 -4.097156226634979248e-02 9.632231295108795166e-02 -2.144767716526985168e-02 3.199489042162895203e-02 -1.809794902801513672e-01 2.423607259988784790e-01 -1.405207719653844833e-02 4.947084560990333557e-02 -1.937958747148513794e-01 -2.894957959651947021e-01 -2.428638637065887451e-01 -7.069057971239089966e-02 1.043363809585571289e-01 -2.615818679332733154e-01 -2.366377860307693481e-01 5.902862921357154846e-02 -9.098836034536361694e-02 5.160037055611610413e-02 -1.287974119186401367e-01 3.381894826889038086e-01 1.739269942045211792e-01 4.577052593231201172e-02 -8.117350190877914429e-02 2.568552494049072266e-01 1.300568729639053345e-01 2.717263698577880859e-01 3.152303770184516907e-02 3.020400106906890869e-01
2.095776945352554321e-01 -9.482326358556747437e-02 1.211035177111625671e-01 -7.451803237199783325e-02 7.904735393822193146e-03 2.137501239776611328e-01 9.549894183874130249e-02 -1.217502281069755554e-01 1.999483257532119751e-01 2.504626214504241943e-01 1.179425120353698730e-01 6.437222659587860107e-02 -2.748385816812515259e-02 -2.172692418098449707e-01 8.906268328428268433e-02 2.483378499746322632e-01 -1.851394027471542358e-01 2.824792265892028809e-01 7.727216929197311401e-02 1.020529791712760925e-01 1.791090220212936401e-01 -2.098589688539505005e-01 -1.979709714651107788e-01 2.593990564346313477e-01 -2.413331717252731323e-01 1.737881153821945190e-01 -1.888353526592254639e-01 3.727833330631256104e-01 4.247867327649146318e-04 1.150310263037681580e-01 1.903324946761131287e-02 -1.706428676843643188e-01
8.893539756536483765e-02 -1.065480262041091919e-01 1.061081588268280029e-01 -2.313942313194274902e-01 4.172542318701744080e-02 1.018540784716606140e-01 -1.156181544065475464e-01 -8.060050755739212036e-02 3.687304854393005371e-01 6.067943572998046875e-02 -2.402246743440628052e-01 2.614292204380035400e-01 -1.460658162832260132e-01 -1.553021520376205444e-01 3.004550039768218994e-01 -9.255114942789077759e-02 1.740876957774162292e-02 7.283880561590194702e-02 6.192746013402938843e-02 1.656801998615264893e-01 1.710902303457260132e-01 2.932299859821796417e-02 6.972335278987884521e-03 2.059591412544250488e-01 4.434638842940330505e-02 7.737872749567031860e-02 -3.948020935058593750e-01 2.548807263374328613e-01 2.261690497398376465e-01 -1.545430123805999756e-01 1.431785337626934052e-02 2.458565831184387207e-01
2.072286009788513184e-01 4.766453430056571960e-02 9.668013453483581543e-02 -4.971589520573616028e-02 8.506619930267333984e-02 1.224681884050369263e-01 2.782428860664367676e-01 2.485095560550689697e-01 -3.427578508853912354e-01 7.386091351509094238e-02 5.872432887554168701e-02 3.252272605895996094e-01 -1.418772190809249878e-01 -4.596989154815673828e-01 7.765312492847442627e-02 8.583527803421020508e-02 -2.759618312120437622e-02 -5.514613166451454163e-02 3.324837386608123779e-01 1.730585284531116486e-02 3.208702430129051208e-02 -2.893709577620029449e-02 8.272653818130493164e-02 8.035553246736526489e-02 1.054197400808334351e-01 9.367685019969940186e-02 1.386380847543478012e-02 1.782186627388000488e-01 8.569194376468658447e-02 2.162332534790039062e-01 -2.555716931819915771e-01 -5.891017615795135498e-02
-6.275504082441329956e-02 4.102360457181930542e-02 2.378707528114318848e-01 -3.378883376717567444e-02 -2.973368391394615173e-02 3.795635700225830078e-01 -3.503281623125076294e-02 3.097290396690368652e-01 2.318579852581024170e-01 1.364062875509262085e-01 -2.217881083488464355e-01 2.539653778076171875e-01 -1.151577308773994446e-01 -1.934266239404678345e-01 1.060918197035789490e-01 -7.111009955406188965e-02 -1.120377928018569946e-01 -1.866166293621063232e-01 -8.663762360811233521e-02 1.494496967643499374e-02 -1.500614583492279053e-01 5.060708895325660706e-02 -2.227667570114135742e-01 -1.214956790208816528e-01 -1.879694610834121704e-01 2.495153695344924927e-01 1.661708950996398926e-01 1.221422031521797180e-01 1.660211682319641113e-01 3.395157158374786377e-01 -1.606117002665996552e-02 1.171104535460472107e-01
2.293905168771743774e-01 -2.141007035970687866e-01 1.800913065671920776e-01 7.959970086812973022e-02 7.261202484369277954e-02 2.047622650861740112e-01 1.323816627264022827e-01 1.120269373059272766e-01 -3.366238996386528015e-02 1.136278808116912842e-01 2.552651464939117432e-01 1.025071963667869568e-01 2.371490374207496643e-02 -3.384702503681182861e-01 -1.371951252222061157e-01 2.911643385887145996e-01 6.202238798141479492e-02 -4.965160042047500610e-02 2.843987047672271729e-01 2.025176212191581726e-02 1.073695048689842224e-01 -3.385515213012695312e-01 -1.419845223426818848e-01 1.564315557479858398e-01 -2.582037821412086487e-03 1.584893167018890381e-01 8.444805443286895752e-02 2.306084930896759033e-01 -2.129201032221317291e-02 3.128903508186340332e-01 -7.117295265197753906e-02 1.726951748132705688e-01
9.774205274879932404e-03 -8.360166102647781372e-02 6.004433333873748779e-02 -1.218853071331977844e-01 -2.064374089241027832e-02 -4.703482240438461304e-02 5.135984346270561218e-02 9.986153244972229004e-02 -1.847449392080307007e-01 1.468390226364135742e-01 1.644110232591629028e-01 2.515852451324462891e-01 1.083810180425643921e-01 -2.955518662929534912e-01 -1.019268706440925598e-01 -6.728011649101972580e-03 -3.825143352150917053e-02 3.521187976002693176e-02 1.930495649576187134e-01 2.415902465581893921e-01 2.166412174701690674e-01 6.444049626588821411e-02 2.064314633607864380e-01 4.651983082294464111e-01 -9.985851496458053589e-02 4.059319198131561279e-01 -2.252115681767463684e-02 -3.228379413485527039e-02 2.166815102100372314e-01 -7.188422977924346924e-02 4.532825574278831482e-02 2.544284760951995850e-01
4.855686798691749573e-02 -2.557763755321502686e-01 1.277337074279785156e-01 2.582573294639587402e-01 -2.478112839162349701e-02 2.294686883687973022e-01 -1.426257342100143433e-01 1.138724833726882935e-01 9.427177906036376953e-02 1.549766361713409424e-01 -1.951490901410579681e-02 3.508794605731964111e-01 -9.496840089559555054e-02 -3.009273670613765717e-02 5.243587866425514221e-02 7.813392579555511475e-02 1.281157433986663818e-01 2.893256582319736481e-02 -6.992167793214321136e-03 3.045870363712310791e-01 4.362405836582183838e-01 2.470315247774124146e-02 1.234640479087829590e-01 8.371829241514205933e-02 -3.455577185377478600e-03 8.837636560201644897e-02 -4.517995193600654602e-02 3.939784765243530273e-01 1.708897501230239868e-01 2.130796015262603760e-01 1.493803262710571289e-01 -4.693946987390518188e-02
1.636689901351928711e-01 -3.500663116574287415e-02 4.804272949695587158e-01 -2.019769549369812012e-01 1.851983964443206787e-01 3.005961477756500244e-01 -1.074501127004623413e-01 1.728899180889129639e-01 3.355199396610260010e-01 2.139596790075302124e-01 -7.298749685287475586e-02 1.301950514316558838e-01 -1.887814700603485107e-01 2.167608961462974548e-02 -2.644381299614906311e-02 -9.948499500751495361e-02 1.183779537677764893e-01 -1.043395102024078369e-01 4.137301817536354065e-02 -1.893135309219360352e-01 1.491828858852386475e-01 2.625523507595062256e-01 -1.001862809062004089e-02 1.423742473125457764e-01 -8.046892285346984863e-02 1.990948319435119629e-01 -2.596123218536376953e-01 -6.733281165361404419e-02 4.796281084418296814e-02 8.059138804674148560e-02 -6.405281275510787964e-02 -4.469767585396766663e-02
6.584195792675018311e-02 -5.546139553189277649e-02 4.096708446741104126e-02 -1.459642946720123291e-01 1.792264133691787720e-01 -2.301419973373413086e-01 -4.903747141361236572e-02 -1.739507541060447693e-02 2.677938900887966156e-02 3.598042130470275879e-01 4.994057491421699524e-02 3.743976950645446777e-01 -5.148681998252868652e-02 -3.616209328174591064e-01 -2.776794731616973877e-01 8.922613412141799927e-02 1.168936491012573242e-03 -1.183913946151733398e-01 -1.369857937097549438e-01 1.224277094006538391e-01 8.908194303512573242e-02 2.633725106716156006e-02 -2.501865625381469727e-01 2.539941370487213135e-01 -2.240494638681411743e-01 2.915068566799163818e-01 4.201084002852439880e-02 1.131166666746139526e-01 1.653537750244140625e-01 7.989300042390823364e-02 9.529105573892593384e-02 -1.201326400041580200e-01
1.975120604038238525e-01 -1.028532087802886963e-01 1.868482530117034912e-01 -5.454900860786437988e-02 3.112993203103542328e-02 -2.670826315879821777e-01 -1.153141632676124573e-01 -1.145003661513328552e-01 3.405701220035552979e-01 2.648013532161712646e-01 -1.729752272367477417e-01 2.925941050052642822e-01 -1.600155681371688843e-01 -2.286926954984664917e-01 -9.076247364282608032e-02 -2.530577182769775391e-01 -3.387606889009475708e-02 2.938258089125156403e-02 1.874502599239349365e-01 2.123344540596008301e-01 -1.625633835792541504e-01 -8.684697747230529785e-02 -2.059250473976135254e-01 2.553721368312835693e-01 -1.902877539396286011e-01 7.161664962768554688e-02 -1.902607977390289307e-01 1.822407692670822144e-01 -2.338647469878196716e-02 -5.386931821703910828e-02 1.359621435403823853e-01 7.405439764261245728e-02
-1.101747006177902222e-01 -1.831639558076858521e-01 1.780788451433181763e-01 -8.184579014778137207e-02 1.217041164636611938e-02 7.273054122924804688e-02 -1.394995003938674927e-01 -1.837392896413803101e-02 -2.392866313457489014e-01 2.609266936779022217e-01 1.491601914167404175e-01 3.162626028060913086e-01 5.468637496232986450e-02 -3.546713292598724365e-01 -3.178918734192848206e-02 3.651257976889610291e-02 -3.038564324378967285e-01 -1.554543711245059967e-02 7.626659423112869263e-02 3.038049936294555664e-01 4.584204405546188354e-02 -1.114238575100898743e-01 -2.383005432784557343e-02 2.885513305664062500e-01 6.916820257902145386e-02 -2.647538781166076660e-01 -3.128970265388488770e-01 1.806592345237731934e-01 5.514262244105339050e-02 3.457894176244735718e-02 6.604084372520446777e-02 9.422511607408523560e-02
1.458403170108795166e-01 -5.500718206167221069e-02 2.566365897655487061e-01 1.091734599322080612e-02 2.413000762462615967e-01 2.950496673583984375e-01 6.458739936351776123e-02 -1.831555739045143127e-02 2.870637923479080200e-02 3.821602463722229004e-02 -1.148093938827514648e-01 3.036302030086517334e-01 -2.808493971824645996e-01 1.408262252807617188e-01 7.146944105625152588e-02 3.421020507812500000e-02 1.661573052406311035e-01 -7.467756420373916626e-02 1.299550682306289673e-01 1.431178003549575806e-01 -7.112455368041992188e-02 6.275145709514617920e-02 -2.346690297126770020e-01 8.784527331590652466e-02 -3.030057251453399658e-01 3.011973015964031219e-02 -3.604048192501068115e-01 9.126026183366775513e-02 1.908247470855712891e-01 -2.611945271492004395e-01 -1.284052431583404541e-01 2.299770861864089966e-01
2.221799790859222412e-01 4.225460812449455261e-02 2.902642488479614258e-01 3.099418990314006805e-02 -4.948418214917182922e-02 2.072636634111404419e-01 -1.575713604688644409e-02 7.674025744199752808e-02 2.399073988199234009e-01 8.193486183881759644e-02 -1.292334049940109253e-01 3.264061808586120605e-01 -1.260886341333389282e-01 -1.635437905788421631e-01 9.948027133941650391e-02 -1.530892997980117798e-01 1.698568314313888550e-01 2.533836662769317627e-02 3.275570692494511604e-03 -7.824771106243133545e-03 1.094355620443820953e-02 -9.746098518371582031e-02 1.902270019054412842e-01 2.849902212619781494e-01 1.044722157530486584e-03 8.586480282247066498e-03 -6.172041967511177063e-02 3.868860006332397461e-01 2.568213045597076416e-01 -9.277094900608062744e-02 -2.439385950565338135e-01 3.230782747268676758e-01
5.464648827910423279e-02 -2.403843700885772705e-01 2.754398286342620850e-01 7.018904387950897217e-02 -6.952400505542755127e-02 8.073671162128448486e-02 4.140780121088027954e-02 1.080483198165893555e-01 -5.013572424650192261e-02 -1.732437759637832642e-01 -1.976134479045867920e-01 4.143653213977813721e-01 1.054288670420646667e-01 -2.752426564693450928e-01 -5.306715518236160278e-02 2.254224009811878204e-02 2.755804918706417084e-03 -7.469987869262695312e-02 1.512437015771865845e-01 1.892641633749008179e-01 2.681176066398620605e-01 1.389002501964569092e-01 -9.991883486509323120e-02 2.717789709568023682e-01 -3.371066972613334656e-02 -1.184066087007522583e-01 -3.052811920642852783e-01 4.943565651774406433e-02 2.513653039932250977e-01 1.984224617481231689e-01 1.492786407470703125e-01 -1.589700579643249512e-01
9.068229794502258301e-02 -9.295669198036193848e-02 2.798678874969482422e-01 -1.764272451400756836e-01 7.964815944433212280e-02 -3.087010048329830170e-02 -5.108735710382461548e-02 2.759582921862602234e-02 1.560112833976745605e-01 1.859905421733856201e-01 -3.147376179695129395e-01 2.126861661672592163e-01 1.233679130673408508e-01 -1.546789109706878662e-01 -1.941884607076644897e-01 6.344272941350936890e-02 -1.698355078697204590e-01 -3.203819096088409424e-01 -3.547024334693560377e-06 2.474006731063127518e-03 2.933015525341033936e-01 9.730096906423568726e-02 -3.807316422462463379e-01 -4.862392693758010864e-02 -1.305525749921798706e-01 7.803981751203536987e-02 -1.072381660342216492e-01 1.867533028125762939e-01 -1.445371061563491821e-01 3.339075446128845215e-01 4.025236517190933228e-02 3.290595486760139465e-02
2.917899191379547119e-02 -2.125220149755477905e-01 2.278586775064468384e-01 -1.620106846094131470e-01 1.455357223749160767e-01 2.737263143062591553e-01 -7.116486132144927979e-02 1.280314326286315918e-01 1.810701638460159302e-01 3.171254396438598633e-01 -1.254610866308212280e-01 3.895607292652130127e-01 -2.845833599567413330e-01 -9.456828981637954712e-02 4.752371460199356079e-02 9.465058147907257080e-02 1.907213963568210602e-02 -1.099671274423599243e-01 6.457968056201934814e-02 -1.029356792569160461e-01 -3.069852478802204132e-02 2.051210105419158936e-01 -1.185402423143386841e-01 1.490028668195009232e-02 -3.757635131478309631e-02 2.682295441627502441e-02 8.128322660923004150e-03 1.406714916229248047e-01 5.295521393418312073e-02 4.073833525180816650e-01 -1.104971244931221008e-01 -2.622534036636352539e-01
-1.172054782509803772e-01 -2.099487930536270142e-01 1.872886568307876587e-01 -4.427060484886169434e-01 1.762944161891937256e-01 3.006399869918823242e-01 2.257446199655532837e-02 1.461595892906188965e-01 8.835435658693313599e-02 2.272921651601791382e-01 -2.174068987369537354e-01 8.590316027402877808e-02 -6.859184056520462036e-02 -1.901276111602783203e-01 -2.743162214756011963e-01 1.385160535573959351e-02 -4.992541298270225525e-02 -8.514153957366943359e-02 -1.538171321153640747e-01 -4.130380973219871521e-02 -2.704824134707450867e-02 1.318650245666503906e-01 -6.719303131103515625e-02 3.440514802932739258e-01 -9.150156378746032715e-02 2.371302694082260132e-01 -5.648650974035263062e-02 5.544503778219223022e-02 -1.403194516897201538e-01 2.038588672876358032e-01 1.072042658925056458e-01 1.328606903553009033e-01
2.289775609970092773e-01 -3.305959105491638184e-01 3.607701957225799561e-01 7.639440894126892090e-02 -1.934186667203903198e-01 -3.062384575605392456e-02 1.446702778339385986e-01 1.138736754655838013e-01 -1.086967363953590393e-01 2.656077742576599121e-01 -1.981774158775806427e-02 3.153547644615173340e-01 -3.854780923575162888e-03 -3.209081590175628662e-01 6.109541282057762146e-02 5.920299887657165527e-02 1.245306357741355896e-01 -8.110201358795166016e-02 -6.011399440467357635e-03 7.414185255765914917e-02 -2.130112946033477783e-01 7.809437066316604614e-02 9.609268605709075928e-02 1.832365095615386963e-01 7.114809937775135040e-03 -1.158520206809043884e-01 -3.725251853466033936e-01 6.683713197708129883e-02 1.480003893375396729e-01 -1.710762530565261841e-01 -8.741165697574615479e-02 1.318795327097177505e-02
-1.533715426921844482e-02 -2.061316519975662231e-01 2.293001711368560791e-01 -4.049957394599914551e-01 9.126321226358413696e-02 3.585373163223266602e-01 -1.941043734550476074e-01 2.384602129459381104e-01 7.935260981321334839e-02 1.892430633306503296e-01 -6.457783281803131104e-02 2.719656527042388916e-01 -2.581791765987873077e-02 -2.779433727264404297e-01 -6.617777794599533081e-02 1.565579790621995926e-03 4.224177822470664978e-02 -3.205621838569641113e-01 -7.437450811266899109e-03 -2.308488450944423676e-02 9.876251220703125000e-02 1.357741951942443848e-01 -2.118707448244094849e-01 4.225678741931915283e-02 -2.148686163127422333e-02 1.138380914926528931e-01 7.136175036430358887e-02 6.534259021282196045e-02 -7.807214558124542236e-02 2.956017851829528809e-01 2.560742571949958801e-02 9.899359941482543945e-02
[truncated: 3,261,151 more chars]
