# Supplementary material for: The Language of Innovation
Source: PLoS One. 2020 Apr 30;15(4):e0230107. doi: 10.1371/journal.pone.0230107 (PMC7194493; doi:10.1371/journal.pone.0230107)
Supplement: S14 File — (GZ) [file pone.0230107.s014.tar.gz › 1992-1996/V2Run_4_VS_4500_embeddings1992-1996ED32.txt]

-9.963518381118774414e-02 -1.650624126195907593e-01 -1.783703565597534180e-01 -1.631128937005996704e-01 -2.765970677137374878e-02 -2.551688253879547119e-01 1.136212721467018127e-01 -1.831029653549194336e-01 -1.119018644094467163e-01 -3.165383040904998779e-01 -2.726460695266723633e-01 -2.465914189815521240e-02 2.165829017758369446e-02 1.346673369407653809e-01 1.166069656610488892e-01 2.012920230627059937e-01 1.386535614728927612e-01 2.215563785284757614e-03 5.492651462554931641e-02 8.319009840488433838e-02 -2.363307774066925049e-01 -6.150111556053161621e-02 3.950006067752838135e-01 -1.712551526725292206e-02 1.001929640769958496e-01 2.493080683052539825e-02 -4.420212805271148682e-01 -5.790467932820320129e-02 -7.023184746503829956e-02 6.589638441801071167e-02 -3.913360834121704102e-02 2.576575577259063721e-01
-3.954175859689712524e-02 -2.087608575820922852e-01 -7.762941531836986542e-03 -6.914683035574853420e-04 -3.551567345857620239e-02 -1.329856663942337036e-01 2.341787070035934448e-01 3.073246031999588013e-02 1.574519127607345581e-01 5.137245729565620422e-02 8.976890821941196918e-04 -5.450155213475227356e-02 1.152814924716949463e-01 -9.074793756008148193e-02 1.820695772767066956e-02 3.137809336185455322e-01 -1.964295096695423126e-02 -2.054419815540313721e-01 4.878231287002563477e-01 5.403323471546173096e-02 8.148252218961715698e-02 2.107947915792465210e-01 9.695671498775482178e-02 6.931084394454956055e-02 6.412816792726516724e-02 4.489671811461448669e-02 -9.183567762374877930e-02 6.052881479263305664e-02 7.286060601472854614e-02 4.767141938209533691e-01 -3.132756352424621582e-01 1.779141426086425781e-01
-5.462355539202690125e-02 9.051012992858886719e-02 1.152151729911565781e-02 9.618431329727172852e-02 -2.807062305510044098e-02 -3.035603761672973633e-01 1.370846927165985107e-01 -6.279496848583221436e-02 1.695427447557449341e-01 -1.265637576580047607e-01 1.065304204821586609e-01 -3.610096871852874756e-02 3.043572902679443359e-01 1.052341610193252563e-01 3.987322375178337097e-02 9.988707304000854492e-02 1.395611166954040527e-01 3.596190512180328369e-01 5.322004482150077820e-02 3.519237637519836426e-01 1.654660105705261230e-01 8.555653691291809082e-02 -1.043799612671136856e-02 -4.767439886927604675e-02 3.023947477340698242e-01 1.712049245834350586e-01 -3.140319585800170898e-01 -1.157862022519111633e-01 3.187319263815879822e-02 2.723100185394287109e-01 -1.623520255088806152e-01 2.102573215961456299e-01
-3.156980872154235840e-02 -2.331164181232452393e-01 -6.927273422479629517e-02 6.837121397256851196e-02 1.700451672077178955e-01 -1.213278546929359436e-01 9.369536489248275757e-02 -2.426900118589401245e-01 3.180673718452453613e-01 -6.393234711140394211e-03 1.117964759469032288e-01 -7.819392532110214233e-02 1.538544744253158569e-01 -4.912859573960304260e-02 -1.449343562126159668e-01 3.412961587309837341e-02 7.551378011703491211e-02 1.643567979335784912e-01 1.934469342231750488e-01 2.178389728069305420e-01 -4.503697622567415237e-03 3.680486977100372314e-02 3.254944980144500732e-01 2.215081304311752319e-01 3.751240074634552002e-01 -1.578783243894577026e-01 -9.679768979549407959e-02 -2.146669179201126099e-01 2.922736108303070068e-02 3.336615264415740967e-01 -2.176652103662490845e-01 -3.407797589898109436e-02
9.801374375820159912e-02 -6.955057382583618164e-02 -1.592076420783996582e-01 -2.023798078298568726e-01 1.436301171779632568e-01 -3.785107433795928955e-01 1.265625655651092529e-01 -1.267085373401641846e-01 9.009267389774322510e-02 1.087987348437309265e-01 2.619466483592987061e-01 -1.651293039321899414e-01 2.192545384168624878e-01 2.136892825365066528e-02 -1.755186617374420166e-01 2.167359590530395508e-01 -1.480187922716140747e-01 2.293255329132080078e-01 6.718307733535766602e-02 -2.853794489055871964e-03 -3.111018538475036621e-01 1.646952331066131592e-01 2.285331487655639648e-01 7.494986802339553833e-02 3.282416760921478271e-01 -1.178677529096603394e-01 -1.206165254116058350e-01 5.084819346666336060e-02 -1.289060115814208984e-01 2.182244211435317993e-01 -2.826753631234169006e-02 1.286389231681823730e-01
1.878713667392730713e-01 -2.261297553777694702e-01 -9.187600761651992798e-02 -1.670122146606445312e-01 2.615888789296150208e-02 1.150828674435615540e-01 1.126892864704132080e-01 -7.135607302188873291e-02 -1.350763440132141113e-01 -3.295091986656188965e-01 4.901056364178657532e-02 -3.744454309344291687e-02 3.177900612354278564e-01 1.662982553243637085e-01 -3.517382079735398293e-03 1.855687797069549561e-01 -7.092359662055969238e-02 -8.983429521322250366e-02 9.503416717052459717e-02 2.012205123901367188e-01 1.645664274692535400e-01 1.005330309271812439e-01 2.519445717334747314e-01 -2.817571461200714111e-01 2.917373776435852051e-01 1.507477760314941406e-01 4.614050686359405518e-02 -2.716329395771026611e-01 -1.639181375503540039e-01 1.536499410867691040e-01 -1.778353564441204071e-02 2.730939984321594238e-01
-1.705736070871353149e-01 -6.816811114549636841e-02 2.259166389703750610e-01 -1.271021068096160889e-01 -1.372230201959609985e-01 -2.191930562257766724e-01 1.907482445240020752e-01 -1.009530872106552124e-01 8.112401515245437622e-02 -2.144163548946380615e-01 2.216671034693717957e-02 -2.267478406429290771e-01 1.454176604747772217e-01 -5.098909139633178711e-02 -2.040845900774002075e-01 2.638791501522064209e-01 1.884864270687103271e-01 1.741367876529693604e-01 4.252825081348419189e-01 3.267968446016311646e-02 1.545212268829345703e-01 -8.198128640651702881e-02 2.391001433134078979e-01 5.702500045299530029e-02 1.731490939855575562e-01 -6.067638099193572998e-02 4.482043907046318054e-02 -2.938145697116851807e-01 -5.626882612705230713e-02 6.774715147912502289e-03 -2.353351265192031860e-01 1.634836643934249878e-01
-8.252452313899993896e-02 -1.150011792778968811e-01 -7.834703475236892700e-02 -2.285055220127105713e-01 2.325981259346008301e-01 -1.076529845595359802e-01 3.058292530477046967e-02 -6.685252487659454346e-02 2.088262289762496948e-01 -6.169274076819419861e-02 9.339127689599990845e-03 -2.111248113214969635e-02 2.208034843206405640e-01 2.398069016635417938e-02 8.351946622133255005e-02 7.490811496973037720e-02 8.766939491033554077e-02 1.335006505250930786e-01 2.958738803863525391e-01 5.537016391754150391e-01 -2.836439907550811768e-01 -8.160690218210220337e-02 2.378968894481658936e-01 -1.071639265865087509e-02 2.071318626403808594e-01 1.073257103562355042e-01 -2.320446223020553589e-01 -1.545210033655166626e-01 -7.351956516504287720e-02 1.475440114736557007e-01 -7.090627402067184448e-02 1.133482381701469421e-01
-1.446355581283569336e-01 -1.186897307634353638e-01 -6.095106527209281921e-02 -2.029553651809692383e-01 -2.702589631080627441e-01 -2.105168998241424561e-01 1.956065595149993896e-01 -1.455816775560379028e-01 1.253731548786163330e-01 4.972983524203300476e-02 1.807464063167572021e-01 -2.564953863620758057e-01 7.875272631645202637e-02 -8.333034813404083252e-02 1.374323037452995777e-03 1.321929991245269775e-01 2.870311141014099121e-01 4.146145284175872803e-02 2.250131964683532715e-01 2.132813483476638794e-01 1.274780090898275375e-02 -1.087789684534072876e-01 3.776015937328338623e-01 -5.503561720252037048e-02 -1.616341173648834229e-01 6.972899287939071655e-02 -1.451916545629501343e-01 1.195198670029640198e-01 -8.106180280447006226e-02 3.799997270107269287e-01 -7.982686907052993774e-02 1.856637895107269287e-01
-9.645589441061019897e-02 1.609835028648376465e-02 -1.490651965141296387e-01 -1.659021228551864624e-01 -1.170428618788719177e-01 -8.621418476104736328e-02 6.099934503436088562e-02 -1.389078516513109207e-02 2.547404170036315918e-01 1.437419354915618896e-01 -3.511116802692413330e-01 -2.567928284406661987e-02 1.638861447572708130e-01 -4.770113155245780945e-02 -7.049978524446487427e-02 3.863230645656585693e-01 1.264954358339309692e-01 -8.463983237743377686e-02 2.279548943042755127e-01 1.384181231260299683e-01 -1.947651654481887817e-01 -6.363735347986221313e-02 7.817710191011428833e-02 -8.393196761608123779e-02 2.803157866001129150e-01 1.870102882385253906e-01 -3.957348689436912537e-02 -1.465654931962490082e-02 4.080043733119964600e-02 3.093536794185638428e-01 -2.413007467985153198e-01 3.200871646404266357e-01
-1.159779429435729980e-01 1.376140117645263672e-01 2.124302238225936890e-01 1.785794273018836975e-02 -2.008949220180511475e-01 -1.800599098205566406e-01 2.593182623386383057e-01 -2.059915475547313690e-02 1.043920889496803284e-01 7.127070426940917969e-02 9.677062183618545532e-02 -3.975217405240982771e-04 3.688975870609283447e-01 1.428299583494663239e-02 -7.647830992937088013e-02 4.055669009685516357e-01 -2.554192394018173218e-02 -8.271634578704833984e-02 2.322307527065277100e-01 2.386962771415710449e-01 -3.614220023155212402e-02 3.072982281446456909e-02 1.837006062269210815e-01 1.366787124425172806e-02 2.163481861352920532e-01 1.755575835704803467e-01 1.558471471071243286e-02 1.288658231496810913e-01 -3.586317645385861397e-03 1.923108845949172974e-01 4.718113224953413010e-03 4.045624732971191406e-01
-2.590770423412322998e-01 -1.836671382188796997e-01 1.849816888570785522e-01 4.250713810324668884e-02 -1.351300328969955444e-01 -1.454350501298904419e-01 8.567426353693008423e-02 -1.562011539936065674e-01 1.707562506198883057e-01 -5.671939998865127563e-02 -1.600431650876998901e-02 2.914638072252273560e-02 4.094578027725219727e-01 9.929592162370681763e-02 -5.153309088200330734e-03 1.798372417688369751e-01 1.200741715729236603e-02 2.772586978971958160e-02 2.416611015796661377e-01 3.910982608795166016e-01 -3.010648488998413086e-01 -4.598363488912582397e-02 3.708505034446716309e-01 -1.832274347543716431e-02 7.441988587379455566e-02 -2.277352660894393921e-02 -2.618343532085418701e-01 -2.339028380811214447e-02 5.060715600848197937e-02 5.269645527005195618e-02 -8.413007110357284546e-02 -1.346771568059921265e-01
-1.229391023516654968e-01 -6.313245743513107300e-02 6.701324135065078735e-02 -1.640739291906356812e-01 -3.450758010149002075e-02 -2.050701677799224854e-01 4.437498748302459717e-02 -1.386637240648269653e-01 8.250679075717926025e-02 -6.916389614343643188e-02 -2.532290108501911163e-02 1.029316633939743042e-01 1.319191455841064453e-01 1.912355124950408936e-01 1.085187867283821106e-01 3.079751431941986084e-01 3.166057169437408447e-01 6.469435989856719971e-02 6.464175134897232056e-02 2.725344002246856689e-01 1.189322099089622498e-01 1.704002320766448975e-01 2.450031191110610962e-01 3.681803820654749870e-03 1.201779544353485107e-01 6.250175833702087402e-02 -2.617480158805847168e-01 -3.843491375446319580e-01 -1.341736763715744019e-01 3.536518812179565430e-01 -1.461536884307861328e-01 -1.284679621458053589e-01
-4.319913312792778015e-02 -1.632505357265472412e-01 1.054303199052810669e-01 -9.743704646825790405e-02 -1.083007380366325378e-01 3.172248601913452148e-02 2.769957482814788818e-01 -2.402769774198532104e-01 -5.990383774042129517e-02 -6.593067944049835205e-02 -1.275432556867599487e-01 -2.736675441265106201e-01 1.229728013277053833e-01 -4.050593450665473938e-02 1.947190463542938232e-01 9.727005660533905029e-02 2.013453841209411621e-01 6.952404975891113281e-02 2.763779163360595703e-01 2.688061892986297607e-01 -1.091641634702682495e-01 -2.043686062097549438e-02 3.063441514968872070e-01 -8.796220645308494568e-03 1.562347263097763062e-02 2.940820455551147461e-01 -2.447604387998580933e-01 1.588762402534484863e-01 -2.974731102585792542e-02 9.002160280942916870e-02 -2.387673556804656982e-01 3.198311328887939453e-01
-1.891345083713531494e-01 -1.636784076690673828e-01 -2.670390307903289795e-01 1.634532809257507324e-01 6.437052041292190552e-02 -1.068639755249023438e-01 2.135988771915435791e-01 -2.233982272446155548e-02 6.113073788583278656e-03 5.682435631752014160e-02 3.064672946929931641e-01 -3.664214909076690674e-02 2.981358468532562256e-01 -9.135028719902038574e-02 8.126697503030300140e-03 2.252831012010574341e-01 1.671049445867538452e-01 2.880893275141716003e-02 2.095241248607635498e-01 1.657823175191879272e-01 -1.159407496452331543e-01 -3.619787469506263733e-02 2.192228138446807861e-01 -5.601259693503379822e-02 4.079228639602661133e-01 -1.371393203735351562e-01 -1.563642770051956177e-01 -1.150469481945037842e-01 2.735188901424407959e-01 1.192859187722206116e-01 1.043325588107109070e-01 2.055151611566543579e-01
-4.031224548816680908e-02 -3.191058710217475891e-02 -2.131280116736888885e-02 -6.580910086631774902e-02 -2.639102004468441010e-02 -5.425249412655830383e-02 2.604090273380279541e-01 1.617198437452316284e-01 -1.312092095613479614e-01 -1.661599725484848022e-01 -1.192718297243118286e-01 -1.468615382909774780e-01 2.731604874134063721e-01 8.722471445798873901e-02 7.552362978458404541e-02 1.856413334608078003e-01 -1.817250400781631470e-01 4.807951301336288452e-02 2.876336574554443359e-01 -1.291729360818862915e-01 -1.709746196866035461e-02 9.727637469768524170e-02 4.902794957160949707e-01 -2.694495320320129395e-01 1.250182837247848511e-01 -1.074272394180297852e-01 -2.066658053081482649e-04 -1.730661392211914062e-01 3.681493699550628662e-01 1.904071569442749023e-01 1.586870662868022919e-02 7.284149527549743652e-02
-2.212600260972976685e-01 -1.336539089679718018e-01 -9.532462805509567261e-02 -9.701699018478393555e-02 1.447342894971370697e-02 -3.505865633487701416e-01 1.736569777131080627e-02 -7.038696855306625366e-02 1.821922361850738525e-01 1.631827652454376221e-01 1.589621007442474365e-01 -5.433097481727600098e-02 1.827407181262969971e-01 1.544699817895889282e-01 -1.954820156097412109e-01 1.224337294697761536e-01 -1.185309290885925293e-01 4.485336318612098694e-02 4.227193072438240051e-02 4.694205820560455322e-01 -8.416894078254699707e-02 -2.706098183989524841e-02 3.670093715190887451e-01 2.086868323385715485e-02 2.962847985327243805e-02 -3.464853158220648766e-03 -2.921923696994781494e-01 -3.610390797257423401e-02 -7.402037829160690308e-02 3.157351613044738770e-01 -1.171617656946182251e-01 -1.367372088134288788e-02
-9.865406155586242676e-02 8.010108023881912231e-02 -2.040953189134597778e-01 7.140278816223144531e-02 -6.986892223358154297e-02 -8.047546446323394775e-02 -2.653986811637878418e-01 -8.326272666454315186e-02 -1.344693638384342194e-02 -2.419744133949279785e-01 1.525134686380624771e-02 -8.899445086717605591e-02 1.075169593095779419e-01 2.084450274705886841e-01 -1.314222961664199829e-01 3.410648405551910400e-01 1.490637809038162231e-01 5.741800367832183838e-02 2.335162162780761719e-01 4.624523967504501343e-02 -2.995545566082000732e-01 1.225894913077354431e-01 1.286714822053909302e-01 2.870966196060180664e-01 2.180224359035491943e-01 9.989451617002487183e-02 -5.828552693128585815e-02 -1.556243151426315308e-01 1.792588382959365845e-01 6.262607127428054810e-02 1.309342775493860245e-02 4.308088719844818115e-01
7.018005009740591049e-03 -1.687616407871246338e-01 -9.639194607734680176e-02 -1.209877058863639832e-01 -9.864172339439392090e-02 -2.648464739322662354e-01 3.712095692753791809e-02 1.201308239251375198e-02 1.242548413574695587e-02 -5.886599794030189514e-02 -1.283089369535446167e-01 6.620623916387557983e-02 4.094974398612976074e-01 -5.366923287510871887e-02 2.199401110410690308e-01 1.251141130924224854e-01 2.584027349948883057e-01 5.301014333963394165e-02 1.463659703731536865e-01 2.397938072681427002e-01 -2.133523225784301758e-01 -7.425655424594879150e-02 2.427865266799926758e-01 -1.442088093608617783e-02 1.611062139272689819e-01 1.291221827268600464e-01 -3.246532380580902100e-01 -3.040152192115783691e-01 1.048327311873435974e-01 2.165635824203491211e-01 -2.008883804082870483e-01 -9.844657033681869507e-02
-9.862589836120605469e-02 -1.049618571996688843e-01 -1.103212982416152954e-01 -9.630083106458187103e-03 -8.792267739772796631e-02 -1.746835112571716309e-01 2.521843016147613525e-01 2.125805765390396118e-01 -1.353377383202314377e-02 -1.349195092916488647e-01 -1.430908739566802979e-01 -1.002868935465812683e-01 1.694363802671432495e-01 1.447092443704605103e-01 -7.396618369966745377e-03 4.843765497207641602e-01 1.733918040990829468e-01 -1.144744381308555603e-01 3.820174932479858398e-01 3.010621368885040283e-01 -4.470158740878105164e-02 -2.021217346191406250e-02 2.017343491315841675e-01 1.305018067359924316e-01 2.125789374113082886e-01 1.066057756543159485e-01 3.695045597851276398e-03 1.262100487947463989e-01 1.403207331895828247e-01 7.315901666879653931e-02 1.345458477735519409e-01 1.766222417354583740e-01
-1.285987496376037598e-01 -2.234504222869873047e-01 3.050208091735839844e-02 -1.136283203959465027e-01 9.614837169647216797e-02 -2.612991929054260254e-01 4.347533732652664185e-02 -6.745303422212600708e-02 1.769589334726333618e-01 1.136488243937492371e-01 -2.422285974025726318e-01 -1.178823933005332947e-01 1.893474161624908447e-01 1.146432086825370789e-01 1.271440833806991577e-01 3.043107688426971436e-01 -6.277298182249069214e-02 1.416458487510681152e-01 -4.307192191481590271e-02 5.248009562492370605e-01 1.181313470005989075e-01 -6.310089677572250366e-02 3.386099040508270264e-01 -1.251352429389953613e-01 6.834100186824798584e-02 -8.634559810161590576e-02 -1.422453820705413818e-01 -1.978728920221328735e-01 4.726517200469970703e-02 1.521637588739395142e-01 -5.437874421477317810e-02 1.085139140486717224e-01
-1.297695003449916840e-02 -1.913069635629653931e-01 -2.272178381681442261e-01 -2.904269099235534668e-01 -2.818977460265159607e-02 -1.170077025890350342e-01 -2.082465589046478271e-02 1.541387885808944702e-01 2.517866194248199463e-01 -1.915269196033477783e-01 -1.517376154661178589e-01 -2.198962494730949402e-02 1.939381211996078491e-01 4.772230237722396851e-02 2.909272536635398865e-02 1.453963518142700195e-01 -1.565539091825485229e-01 7.566450536251068115e-02 6.577616930007934570e-02 -1.295173764228820801e-01 1.046414673328399658e-01 1.367532163858413696e-01 4.129142165184020996e-01 -1.856339424848556519e-01 1.797705292701721191e-01 -1.787274628877639771e-01 -2.078723907470703125e-01 -1.856070607900619507e-01 -8.743529766798019409e-02 2.509136199951171875e-01 3.971492126584053040e-02 3.210456669330596924e-01
-9.190014004707336426e-02 -1.137717962265014648e-01 1.607926189899444580e-02 -4.215627908706665039e-02 -4.557340964674949646e-02 -2.280945032835006714e-01 -1.213395893573760986e-01 -4.713112488389015198e-02 1.249567419290542603e-01 1.046608313918113708e-01 -4.833045229315757751e-02 -3.383810520172119141e-01 6.530331075191497803e-02 2.803356051445007324e-01 -1.957432776689529419e-01 2.592521905899047852e-02 -1.751404106616973877e-01 1.816178709268569946e-01 -2.007108926773071289e-01 -2.280826866626739502e-01 4.473679140210151672e-02 9.892120957374572754e-02 9.996828436851501465e-02 -1.703779846429824829e-01 2.733243703842163086e-01 1.302828788757324219e-01 -2.407945245504379272e-01 -1.749047338962554932e-01 2.751875817775726318e-01 1.819112151861190796e-01 -2.654788792133331299e-01 2.719424962997436523e-01
-9.298396855592727661e-02 -2.823387086391448975e-01 -2.497272193431854248e-01 -3.931227698922157288e-02 -1.055913493037223816e-01 -2.866075932979583740e-02 -3.183792233467102051e-01 -6.406380981206893921e-02 -1.668894290924072266e-01 -2.578728497028350830e-01 1.171891987323760986e-01 -1.342867165803909302e-01 8.002962172031402588e-02 1.048162579536437988e-01 -1.395203359425067902e-02 7.498125731945037842e-02 -7.877438515424728394e-02 1.876835823059082031e-01 7.673642784357070923e-02 -1.021552234888076782e-01 2.192966639995574951e-01 -5.149946361780166626e-02 1.940051615238189697e-01 -1.691457480192184448e-01 3.309561312198638916e-01 1.565077304840087891e-01 1.448932886123657227e-01 -6.532771885395050049e-02 -6.522770226001739502e-02 3.054129481315612793e-01 -1.381666213274002075e-01 3.609821200370788574e-01
-1.269016065634787083e-03 -1.527179926633834839e-01 -3.690792918205261230e-01 -7.633777707815170288e-02 2.723828852176666260e-01 -3.194044232368469238e-01 2.235893458127975464e-01 -3.297175094485282898e-02 -1.863218657672405243e-02 1.946025155484676361e-02 -1.170729994773864746e-01 -6.574492901563644409e-02 9.124404937028884888e-02 9.693310409784317017e-02 -9.743903577327728271e-02 1.743364036083221436e-01 8.262288570404052734e-02 1.529153287410736084e-01 1.042408496141433716e-01 1.463321894407272339e-01 -1.086141914129257202e-01 1.394980549812316895e-01 2.097438573837280273e-01 1.464689671993255615e-01 4.039451181888580322e-01 -1.949815750122070312e-01 -2.686245143413543701e-01 3.390631452202796936e-02 -2.388213761150836945e-02 9.891436249017715454e-02 -2.437250167131423950e-01 1.659179180860519409e-01
-9.702210128307342529e-02 1.791698336601257324e-01 -3.045533783733844757e-02 9.990749508142471313e-02 -3.061221837997436523e-01 -2.164225876331329346e-01 -2.145231813192367554e-01 5.351458117365837097e-02 5.807576701045036316e-02 -7.218488305807113647e-02 -4.127446562051773071e-03 -1.262599825859069824e-01 -1.625559777021408081e-01 4.391186833381652832e-01 1.307874023914337158e-01 2.157422751188278198e-01 -1.173078119754791260e-01 6.229440495371818542e-02 9.486836940050125122e-02 1.156195998191833496e-01 -1.716983616352081299e-01 -1.821092516183853149e-01 1.132576987147331238e-01 -8.743713051080703735e-02 2.924901247024536133e-01 7.722578942775726318e-02 -7.085042446851730347e-02 5.363017693161964417e-02 -2.123257815837860107e-01 1.874488592147827148e-01 -2.821926176548004150e-01 2.613658905029296875e-01
-8.609443157911300659e-02 1.416929718106985092e-02 -1.453492939472198486e-01 -1.022374853491783142e-01 -3.986433520913124084e-02 -1.148383021354675293e-01 8.370241522789001465e-02 -2.409486025571823120e-01 -5.678344145417213440e-02 -3.138970136642456055e-01 -3.668304532766342163e-02 -2.312962114810943604e-01 9.928644448518753052e-02 8.735424280166625977e-02 4.693299531936645508e-02 4.529268145561218262e-01 -2.401702404022216797e-01 1.748344898223876953e-01 2.042004764080047607e-01 -7.726382318651303649e-05 -2.820059284567832947e-02 -1.283882558345794678e-01 2.255222052335739136e-01 1.659979969263076782e-01 2.890718281269073486e-01 1.648965030908584595e-01 1.446335297077894211e-02 -1.540827006101608276e-01 4.069330915808677673e-02 -7.398118078708648682e-02 8.904724568128585815e-02 3.523232638835906982e-01
-1.948696561157703400e-02 -1.146133337169885635e-02 4.047269001603126526e-02 1.462900731712579727e-02 -1.477974653244018555e-01 -1.780257225036621094e-01 3.385506272315979004e-01 -4.781398922204971313e-02 3.644930198788642883e-03 -2.156492769718170166e-01 1.046194508671760559e-01 -2.359386384487152100e-01 4.424098134040832520e-01 -1.187078878283500671e-01 -1.836060285568237305e-01 3.238990604877471924e-01 8.679974824190139771e-02 3.239787742495536804e-02 9.677607566118240356e-02 -3.143119066953659058e-02 -1.740683913230895996e-01 -2.034564912319183350e-01 7.083284109830856323e-02 -2.783216070383787155e-03 9.441699832677841187e-02 -6.008604168891906738e-02 9.170056879520416260e-02 -1.476101875305175781e-01 8.456101268529891968e-02 3.641528487205505371e-01 -3.006835840642452240e-02 2.942543625831604004e-01
-4.394592717289924622e-02 -2.603243589401245117e-01 -3.575523495674133301e-01 -1.990158110857009888e-01 6.987780798226594925e-03 2.001718431711196899e-01 6.470802426338195801e-02 1.368406135588884354e-02 7.811174541711807251e-02 -1.687284857034683228e-01 -2.650716602802276611e-01 -8.882744610309600830e-02 2.616700232028961182e-01 2.981460280716419220e-02 1.667887419462203979e-01 1.118155047297477722e-01 -8.587706089019775391e-02 -1.195969209074974060e-01 6.839116662740707397e-02 3.809439763426780701e-02 -5.547752231359481812e-02 3.742121532559394836e-02 4.443572759628295898e-01 -2.674369215965270996e-01 1.278255134820938110e-01 5.894100666046142578e-02 -2.693271636962890625e-02 -9.822078049182891846e-02 4.030935093760490417e-02 1.999182701110839844e-01 -6.857296824455261230e-02 3.438173830509185791e-01
9.619161486625671387e-03 -1.496136039495468140e-01 -1.150957271456718445e-01 -1.534710228443145752e-01 -4.387718811631202698e-02 1.587658077478408813e-01 -2.428874559700489044e-02 6.790806353092193604e-02 1.810523271560668945e-01 -2.026361972093582153e-01 -1.204002425074577332e-01 -2.131199240684509277e-01 1.951030045747756958e-01 1.105206906795501709e-01 1.120891422033309937e-01 7.775864750146865845e-02 -3.792262375354766846e-01 -8.557212352752685547e-02 2.590098790824413300e-02 3.418044745922088623e-02 1.636804640293121338e-02 9.593293070793151855e-02 5.360366702079772949e-01 -1.679021120071411133e-01 2.468591481447219849e-01 -3.381008654832839966e-02 -1.458601355552673340e-01 -2.417900860309600830e-01 -1.288298815488815308e-01 1.737509667873382568e-01 -8.452463895082473755e-02 1.789368540048599243e-01
-3.167052865028381348e-01 -1.661054342985153198e-01 1.292078346014022827e-01 -8.834611624479293823e-02 -2.852953039109706879e-02 -3.650644421577453613e-01 1.440422981977462769e-01 -2.062429785728454590e-01 -1.099542714655399323e-02 -2.338205873966217041e-01 -2.405458092689514160e-01 -2.433653222396969795e-03 -6.501920521259307861e-02 1.545086037367582321e-02 4.119256138801574707e-02 9.176369011402130127e-02 -3.249410539865493774e-02 9.438934177160263062e-02 3.423753380775451660e-01 2.503602206707000732e-01 -4.721057042479515076e-02 1.486293524503707886e-01 -1.114462912082672119e-01 -9.756273031234741211e-02 1.409801393747329712e-01 -4.583830386400222778e-02 9.994497150182723999e-02 -8.150979876518249512e-02 1.090804561972618103e-01 3.400340974330902100e-01 7.745267450809478760e-02 3.387289047241210938e-01
5.456723272800445557e-02 -1.570115536451339722e-01 7.721687108278274536e-02 1.069074869155883789e-02 -4.215913638472557068e-02 1.662628352642059326e-02 3.076818585395812988e-01 -6.604957580566406250e-02 1.479285419918596745e-03 1.757456064224243164e-01 -2.086544036865234375e-01 -1.258345395326614380e-01 7.289279997348785400e-02 1.068794950842857361e-01 9.195002168416976929e-02 2.449097335338592529e-01 1.386955678462982178e-01 2.711478173732757568e-01 2.724270820617675781e-01 -7.495655212551355362e-03 -2.272382751107215881e-02 9.978828579187393188e-02 1.542714536190032959e-01 9.390849620103836060e-03 2.176505029201507568e-01 3.053050339221954346e-01 -3.592204675078392029e-02 -3.230628669261932373e-01 -2.786591947078704834e-01 1.538524031639099121e-01 -2.479272633790969849e-01 2.816951870918273926e-01
-1.566496118903160095e-02 -2.247291505336761475e-01 1.502729058265686035e-01 -2.800359427928924561e-01 -3.618495538830757141e-02 -1.397343873977661133e-01 1.303258687257766724e-01 2.127225324511528015e-02 2.710604667663574219e-01 -1.059387326240539551e-01 -1.011278666555881500e-02 1.522125303745269775e-01 3.547853827476501465e-01 7.783601433038711548e-02 -1.191119179129600525e-01 5.584833398461341858e-02 -3.040048759430646896e-03 1.749065220355987549e-01 1.402743011713027954e-01 2.711166441440582275e-01 -9.148076921701431274e-02 -1.184338033199310303e-01 3.622225224971771240e-01 6.695357710123062134e-02 1.397008299827575684e-01 1.090880930423736572e-01 -4.457566440105438232e-01 3.556305915117263794e-02 1.135793998837471008e-01 1.484172344207763672e-01 -5.749022960662841797e-02 3.594747930765151978e-02
-2.050757259130477905e-01 -7.965143769979476929e-02 4.474972561001777649e-02 -4.266521930694580078e-01 -1.446202099323272705e-01 -2.312540262937545776e-01 2.406650334596633911e-01 1.620387285947799683e-01 6.448746472597122192e-02 6.499553471803665161e-02 -5.375156179070472717e-02 -8.454019576311111450e-02 1.009673401713371277e-01 8.168491721153259277e-02 2.232050150632858276e-01 2.590079307556152344e-01 7.327094674110412598e-03 1.045741587877273560e-01 2.075833529233932495e-01 8.215397596359252930e-02 4.839774966239929199e-02 8.428722620010375977e-02 2.540205419063568115e-01 9.446410089731216431e-02 2.049228549003601074e-01 1.812892109155654907e-01 -4.419444501399993896e-01 9.886176884174346924e-02 -3.129823505878448486e-02 -3.844293951988220215e-02 -1.034796312451362610e-01 1.412949413061141968e-01
-2.005960643291473389e-01 -8.499071747064590454e-02 -1.800246387720108032e-01 -7.628572732210159302e-02 -1.439595874398946762e-02 -9.536258876323699951e-02 3.427600860595703125e-01 -3.985311463475227356e-02 1.669968515634536743e-01 -2.419712245464324951e-01 -1.900450140237808228e-01 -2.134992182254791260e-01 2.132299542427062988e-01 1.589481383562088013e-01 2.177456617355346680e-01 1.001551896333694458e-01 1.756085008382797241e-01 1.551836729049682617e-01 2.230344265699386597e-01 -1.720338314771652222e-01 -1.805571019649505615e-01 -4.532504454255104065e-02 2.927812337875366211e-01 5.193287134170532227e-02 3.277016431093215942e-02 -9.670376777648925781e-02 -2.573375999927520752e-01 -1.483354717493057251e-01 2.419839352369308472e-01 2.188962101936340332e-01 -4.605789855122566223e-02 -1.582545042037963867e-01
-2.169670313596725464e-01 -3.142289221286773682e-01 6.088205147534608841e-03 -1.404693126678466797e-01 -1.218305528163909912e-01 -1.597543060779571533e-01 9.220180660486221313e-02 2.639925479888916016e-02 1.822106093168258667e-01 1.092141941189765930e-01 5.090171098709106445e-02 2.694945942494086921e-05 2.423737198114395142e-01 -7.736838608980178833e-02 4.713717475533485413e-02 6.949454545974731445e-02 -1.527973562479019165e-01 -1.181357279419898987e-01 -3.279724344611167908e-02 4.436812698841094971e-01 -1.262640804052352905e-01 -1.286884695291519165e-01 3.291854560375213623e-01 6.364791095256805420e-02 1.877041608095169067e-01 3.610757365822792053e-02 -3.965869545936584473e-01 -1.019307300448417664e-01 1.878473162651062012e-01 1.474388390779495239e-01 -8.443298935890197754e-02 1.297761648893356323e-01
-4.557476378977298737e-03 -1.332679539918899536e-01 4.184722527861595154e-02 -1.153391692787408829e-02 1.184863299131393433e-01 -3.884560614824295044e-02 -1.290940195322036743e-01 4.934371635317802429e-02 9.492309391498565674e-02 5.101256538182497025e-03 -1.061490401625633240e-01 1.062885075807571411e-01 8.278634399175643921e-02 7.605669647455215454e-02 3.312094509601593018e-02 1.056903004646301270e-01 1.152356341481208801e-01 1.738124340772628784e-01 1.564001142978668213e-01 4.205738306045532227e-01 2.644855082035064697e-01 2.918427623808383942e-02 4.318413138389587402e-01 2.019348591566085815e-01 7.034089416265487671e-02 3.106183707714080811e-01 -1.732922494411468506e-01 -7.566284388303756714e-02 -4.198387637734413147e-02 4.191968441009521484e-01 9.820856153964996338e-02 1.481799483299255371e-01
-1.816792786121368408e-01 -1.063146889209747314e-01 1.925532817840576172e-01 -2.831257879734039307e-01 1.337279677391052246e-01 -1.184209287166595459e-01 1.853700131177902222e-01 -1.617222577333450317e-01 1.021655276417732239e-01 4.190011322498321533e-02 9.781728684902191162e-02 -7.040673494338989258e-02 1.410216540098190308e-01 5.588761717081069946e-02 -2.609570622444152832e-01 9.194444864988327026e-02 -2.020487934350967407e-02 -2.517259120941162109e-02 1.366498768329620361e-01 4.528250992298126221e-01 -1.191843077540397644e-01 1.293061077594757080e-01 3.009917736053466797e-01 -7.980335503816604614e-02 8.711795508861541748e-02 1.419055163860321045e-01 -2.898857891559600830e-01 -1.363362967967987061e-01 1.821202635765075684e-01 2.412968724966049194e-01 -1.320858746767044067e-01 1.670522689819335938e-01
-3.138106763362884521e-01 -2.662498503923416138e-02 -1.607498228549957275e-01 -1.215213388204574585e-01 -4.961029067635536194e-02 -1.630188226699829102e-01 6.095401197671890259e-02 3.887119889259338379e-02 5.475251004099845886e-02 -1.038057580590248108e-01 -5.207581818103790283e-02 -3.011203706264495850e-01 2.009023129940032959e-01 2.576198279857635498e-01 2.385127358138561249e-02 1.967916339635848999e-01 -1.709690690040588379e-01 -1.391140371561050415e-01 1.831816732883453369e-01 2.957238554954528809e-01 -2.933248281478881836e-01 2.106493860483169556e-01 9.838540107011795044e-02 3.099266588687896729e-01 -4.564141854643821716e-02 -5.234569683670997620e-02 -2.118131369352340698e-01 -4.129982367157936096e-02 -1.930929273366928101e-01 1.034428551793098450e-01 1.488880664110183716e-01 2.132468670606613159e-01
-2.881638109683990479e-01 -1.530431807041168213e-01 -8.765382319688796997e-02 -1.185893788933753967e-01 -7.262160629034042358e-02 -2.150995433330535889e-01 7.868284732103347778e-02 -9.761404991149902344e-02 2.311263829469680786e-01 -3.046211302280426025e-01 -1.797104626893997192e-02 -2.945222854614257812e-01 -1.348758302628993988e-02 3.306252360343933105e-01 -4.517234116792678833e-02 -1.189144887030124664e-02 1.168628633022308350e-01 -8.192249387502670288e-02 -1.372644603252410889e-01 3.692628443241119385e-02 -2.928168326616287231e-02 1.289794892072677612e-01 1.384176313877105713e-01 5.065879225730895996e-02 1.554921716451644897e-01 -1.076491326093673706e-01 -1.394457668066024780e-01 3.410932049155235291e-02 4.531178176403045654e-01 -1.049979701638221741e-01 -2.629296779632568359e-01 1.947704851627349854e-01
-2.018202096223831177e-01 4.517230391502380371e-02 1.081487089395523071e-01 -1.634406112134456635e-02 -1.207671090960502625e-01 -3.477939963340759277e-01 1.484855711460113525e-01 -3.055374138057231903e-03 -3.083783574402332306e-02 -6.534014642238616943e-02 -5.471478682011365891e-03 -1.750020086765289307e-01 3.466902673244476318e-01 -7.886570692062377930e-02 5.349529162049293518e-02 6.383494287729263306e-02 -3.322158753871917725e-02 1.517902016639709473e-01 1.423728913068771362e-01 -1.782077550888061523e-01 -2.316158562898635864e-01 -1.487661749124526978e-01 2.112279534339904785e-01 9.564171731472015381e-02 2.454917430877685547e-01 2.474049478769302368e-01 -2.918905317783355713e-01 -2.983073294162750244e-01 2.132734097540378571e-02 2.380485683679580688e-01 -2.307935506105422974e-01 -8.167754858732223511e-02
1.579991877079010010e-01 -3.264214992523193359e-01 -2.709587290883064270e-02 -4.380339086055755615e-01 -5.696074664592742920e-02 -5.240602418780326843e-03 -1.230997294187545776e-01 2.059994498267769814e-03 -5.562776699662208557e-02 -3.048955462872982025e-02 -2.011834830045700073e-01 -1.075884550809860229e-01 -7.485725730657577515e-02 -1.093666255474090576e-02 5.644998326897621155e-02 1.392323225736618042e-01 -2.229580730199813843e-01 8.390004932880401611e-02 8.065867424011230469e-02 4.026434943079948425e-02 -4.728113114833831787e-02 -1.540245711803436279e-01 2.650050222873687744e-01 -3.362333774566650391e-02 9.226658940315246582e-02 7.039892673492431641e-02 -3.866898640990257263e-02 -2.483418881893157959e-01 5.540619790554046631e-02 1.898179799318313599e-01 -3.866262435913085938e-01 3.816615939140319824e-01
-3.434148430824279785e-01 -6.976782530546188354e-02 3.271559998393058777e-02 -1.561273913830518723e-02 -7.673084735870361328e-02 5.345321074128150940e-02 2.040851265192031860e-01 -3.206578195095062256e-01 1.109329760074615479e-01 -1.131089925765991211e-01 -1.492816358804702759e-01 1.106834635138511658e-01 1.671583503484725952e-01 3.704344108700752258e-02 -4.432590212672948837e-03 1.207149401307106018e-01 1.193830966949462891e-01 1.014534533023834229e-01 2.933312058448791504e-01 1.288596689701080322e-01 2.311550639569759369e-02 1.788598299026489258e-01 7.313163578510284424e-02 4.287072457373142242e-03 2.512299716472625732e-01 -1.196796000003814697e-01 -1.486058086156845093e-01 -2.222882807254791260e-01 -9.329072386026382446e-02 3.172588944435119629e-01 1.639777868986129761e-01 4.109264910221099854e-01
-1.982139982283115387e-02 -4.538453742861747742e-02 -3.009011149406433105e-01 -1.536738872528076172e-01 -6.440736353397369385e-02 -5.102993920445442200e-03 -7.282695919275283813e-02 -1.001911386847496033e-01 -1.707563549280166626e-01 -4.526147544384002686e-01 -6.914358586072921753e-02 -7.064219564199447632e-02 2.225838601589202881e-01 -2.857120335102081299e-02 -2.074030190706253052e-01 -1.455265190452337265e-02 -1.269974708557128906e-01 5.773974955081939697e-02 8.845042437314987183e-02 7.283499836921691895e-02 -1.245660358108580112e-03 1.438461840152740479e-01 3.930065929889678955e-01 -9.600336104631423950e-02 1.503401100635528564e-01 -2.078158780932426453e-02 1.965245306491851807e-01 -1.863797307014465332e-01 8.794621378183364868e-02 1.531028896570205688e-01 -2.141322046518325806e-01 3.689464032649993896e-01
-1.893616914749145508e-01 -5.842603370547294617e-02 8.203333616256713867e-02 -7.685566693544387817e-02 2.977383434772491455e-01 -8.937218785285949707e-02 8.159301429986953735e-02 -1.451275497674942017e-01 4.233582690358161926e-02 -7.831524312496185303e-02 -1.377376765012741089e-01 5.574830621480941772e-02 7.283703237771987915e-02 2.097302377223968506e-01 5.600135773420333862e-02 1.397159248590469360e-01 2.765658870339393616e-02 1.964383870363235474e-01 1.434684097766876221e-01 3.573406636714935303e-01 2.569757997989654541e-01 -1.023929864168167114e-01 6.202570199966430664e-01 1.101587638258934021e-01 4.914636164903640747e-02 1.530906260013580322e-01 -9.810745716094970703e-02 -1.292890012264251709e-01 -2.114758267998695374e-02 5.848913639783859253e-02 6.414703279733657837e-02 2.459057047963142395e-02
-1.162223070859909058e-01 -4.596735164523124695e-02 -2.513571083545684814e-01 -2.968847192823886871e-02 -1.047986745834350586e-01 -1.460224986076354980e-01 9.004949033260345459e-02 -1.414410918951034546e-01 9.462273120880126953e-02 -2.211825847625732422e-01 -2.646081894636154175e-02 -1.603535115718841553e-01 -4.618306830525398254e-02 7.863082736730575562e-02 1.095487922430038452e-01 3.557679057121276855e-01 -5.952096357941627502e-02 -2.225388213992118835e-02 1.365885287523269653e-01 2.290844544768333435e-02 1.577608585357666016e-01 -8.209630846977233887e-02 2.401877343654632568e-01 3.611207008361816406e-01 2.682803273200988770e-01 1.914404146373271942e-02 6.884159147739410400e-02 -1.488481275737285614e-02 9.292668104171752930e-02 2.107138931751251221e-01 2.275312840938568115e-01 4.512960612773895264e-01
9.356819838285446167e-02 -8.611798286437988281e-02 -1.259481757879257202e-01 -2.209419310092926025e-01 -9.844017028808593750e-02 1.473985463380813599e-01 -1.251610070466995239e-01 7.272775471210479736e-02 2.702331542968750000e-01 -2.854689061641693115e-01 -1.769533008337020874e-01 -4.980524536222219467e-03 6.817520409822463989e-02 2.244262248277664185e-01 -3.611054643988609314e-02 2.183756083250045776e-01 2.114584669470787048e-02 -1.700145900249481201e-01 9.670625627040863037e-02 -1.217718645930290222e-01 1.507946997880935669e-01 -7.239722181111574173e-03 4.204142093658447266e-01 -1.817333996295928955e-01 5.495233461260795593e-02 -2.760916575789451599e-02 -1.963388919830322266e-01 -3.030769824981689453e-01 5.606329813599586487e-02 3.401809334754943848e-01 -1.021050661802291870e-01 1.653448939323425293e-01
-4.035677313804626465e-01 -3.697897791862487793e-01 7.242563366889953613e-02 -1.665722429752349854e-01 1.175254210829734802e-02 -3.017239868640899658e-01 -7.307063788175582886e-02 -2.125214040279388428e-01 1.107271667569875717e-02 -3.013531863689422607e-02 -9.963224874809384346e-04 2.242681942880153656e-02 -2.672455459833145142e-02 9.118354320526123047e-02 -1.610821634531021118e-01 -1.869156025350093842e-02 -1.919114775955677032e-02 1.995032429695129395e-01 1.199757382273674011e-01 1.952392607927322388e-01 4.780642688274383545e-02 2.732065878808498383e-02 8.998673409223556519e-02 1.291071623563766479e-01 1.090739816427230835e-01 1.931902170181274414e-01 -4.064442217350006104e-01 -1.647767573595046997e-01 -3.483098372817039490e-02 3.348722755908966064e-01 -8.866648189723491669e-03 1.156582459807395935e-01
-5.415840446949005127e-02 -1.284011453390121460e-01 -1.798415333032608032e-01 -4.978889226913452148e-02 2.541055902838706970e-02 -2.665006816387176514e-01 1.348548475652933121e-02 -1.443619877099990845e-01 8.387877047061920166e-02 -1.041967645287513733e-01 5.493380501866340637e-02 -2.249940037727355957e-01 1.630946877412497997e-03 3.590874671936035156e-01 7.471901923418045044e-02 3.535983860492706299e-01 9.000727906823158264e-03 -2.114937007427215576e-01 2.170332968235015869e-01 2.105043530464172363e-01 -2.045814096927642822e-01 -8.563820272684097290e-03 1.367669366300106049e-02 3.164922297000885010e-01 -1.529650688171386719e-01 2.678185142576694489e-02 1.729070097208023071e-01 -3.089798986911773682e-01 -1.365413069725036621e-01 1.165902018547058105e-01 4.082425311207771301e-02 2.451166659593582153e-01
-1.376470923423767090e-01 -2.875221893191337585e-02 -1.138940304517745972e-01 -3.477109372615814209e-01 -2.798292413353919983e-02 -3.765435516834259033e-01 2.825523316860198975e-01 -2.434936314821243286e-01 2.998274266719818115e-01 -3.133405372500419617e-02 -4.286387935280799866e-02 2.870764350518584251e-03 1.335321515798568726e-01 8.280584961175918579e-02 -3.071346692740917206e-02 4.522727057337760925e-02 -8.912198245525360107e-02 -2.705518715083599091e-02 8.471886813640594482e-02 4.327559769153594971e-01 -4.215373471379280090e-02 8.174405246973037720e-02 2.766199111938476562e-01 6.709125638008117676e-02 5.800962075591087341e-02 9.881291538476943970e-02 -2.734498381614685059e-01 -1.564446538686752319e-01 1.073485389351844788e-01 1.480905413627624512e-01 -7.207951694726943970e-02 2.492153458297252655e-02
-1.570869535207748413e-01 -5.053933709859848022e-02 -2.440120279788970947e-02 -1.550697088241577148e-01 1.142282411456108093e-01 -2.955282628536224365e-01 1.498431116342544556e-01 -7.877081632614135742e-03 1.438815146684646606e-01 8.011716604232788086e-02 -1.184388399124145508e-01 -1.463827043771743774e-01 2.295061713084578514e-03 -1.635702326893806458e-02 -2.103453427553176880e-01 1.095683947205543518e-01 1.347671747207641602e-01 8.524929732084274292e-02 5.974819511175155640e-02 4.357124269008636475e-01 -3.358130529522895813e-02 1.004558056592941284e-01 4.093363881111145020e-01 2.223528921604156494e-01 1.729090064764022827e-01 2.215321362018585205e-02 -3.969934284687042236e-01 1.197306718677282333e-02 -2.795686386525630951e-02 8.779807388782501221e-02 -8.246342092752456665e-02 2.358838766813278198e-01
3.490553796291351318e-02 -2.023390680551528931e-02 -4.204847663640975952e-02 6.862425943836569786e-04 -1.805312484502792358e-01 -7.644865661859512329e-02 -8.106528222560882568e-02 -1.911114305257797241e-01 1.796737313270568848e-01 -1.455200612545013428e-01 3.090957365930080414e-02 -1.126998215913772583e-01 1.322029978036880493e-01 1.845372915267944336e-01 -5.529731512069702148e-02 4.602962136268615723e-01 -2.362098395824432373e-01 3.064866922795772552e-02 2.372110188007354736e-01 5.115134175866842270e-03 -3.950449451804161072e-02 -1.674805022776126862e-02 1.307838559150695801e-01 3.674513697624206543e-01 8.860631287097930908e-02 1.704404503107070923e-01 -4.829069972038269043e-02 -8.185426145792007446e-02 1.709859222173690796e-01 2.795620262622833252e-01 7.107269763946533203e-02 3.951250314712524414e-01
-1.287305653095245361e-01 -2.532870769500732422e-01 8.206019178032875061e-03 -8.296936005353927612e-02 1.182059198617935181e-02 -2.431917935609817505e-01 -8.904622495174407959e-02 -1.559655666351318359e-01 2.249706685543060303e-01 -6.926065310835838318e-03 6.034215167164802551e-02 -6.742736697196960449e-02 6.489077955484390259e-02 -1.501876395195722580e-02 -2.382417395710945129e-02 5.227340385317802429e-02 2.392695099115371704e-01 2.233700007200241089e-01 2.344124168157577515e-01 2.690405845642089844e-01 -1.775921285152435303e-01 5.729827284812927246e-02 3.633557856082916260e-01 -2.137515395879745483e-01 1.459119468927383423e-01 1.551295397803187370e-03 -4.547830522060394287e-01 -1.943222284317016602e-01 1.094928756356239319e-01 1.688796132802963257e-01 -4.278693348169326782e-03 2.790173329412937164e-02
-2.128243595361709595e-01 -1.902990490198135376e-01 -2.513717114925384521e-01 1.153583601117134094e-01 -3.213334381580352783e-01 -1.720419377088546753e-01 -1.040275618433952332e-01 -1.645168513059616089e-01 2.091301232576370239e-01 -1.362701356410980225e-01 6.676405668258666992e-02 -3.654326796531677246e-01 9.014663845300674438e-02 2.142493575811386108e-01 1.327666193246841431e-01 4.482157155871391296e-02 1.553641557693481445e-01 -4.189690202474594116e-02 8.473963290452957153e-02 6.835365667939186096e-03 -1.932923309504985809e-02 -8.887848258018493652e-02 1.582041978836059570e-01 3.211177885532379150e-02 -7.627925276756286621e-02 3.730049431324005127e-01 1.817041039466857910e-01 1.313150674104690552e-01 2.186964750289916992e-01 2.820724546909332275e-01 -6.255879066884517670e-03 8.479405939579010010e-02
-1.009213328361511230e-01 -1.552215665578842163e-01 -9.016981720924377441e-02 2.118771225214004517e-01 -7.981865108013153076e-02 -1.761757582426071167e-01 1.253624409437179565e-01 -4.643778502941131592e-02 -3.689852356910705566e-02 -2.728278636932373047e-01 -1.531555410474538803e-02 -2.288847416639328003e-01 1.556227654218673706e-01 6.812036782503128052e-02 4.843281209468841553e-02 4.148344993591308594e-01 1.593568623065948486e-01 3.607993721961975098e-01 3.655726611614227295e-01 1.386256217956542969e-01 -1.417346149682998657e-01 7.222835719585418701e-02 8.429661393165588379e-03 -6.294988095760345459e-02 1.081556677818298340e-01 -1.672953553497791290e-02 -1.035534664988517761e-01 -2.055043578147888184e-01 -2.420952320098876953e-01 2.074456512928009033e-01 -6.677599996328353882e-02 1.299980580806732178e-01
-2.018429934978485107e-01 -3.684005886316299438e-02 -2.511602640151977539e-01 -1.212680190801620483e-01 -1.266277134418487549e-01 -3.708009719848632812e-01 -4.069554433226585388e-02 2.404917627573013306e-01 8.219954371452331543e-02 1.431862711906433105e-01 -2.014407217502593994e-01 -6.687268149107694626e-03 5.533307045698165894e-02 1.571247130632400513e-01 -1.554424762725830078e-01 1.488511860370635986e-01 1.517348885536193848e-01 -1.381559483706951141e-02 2.630525529384613037e-01 2.793961465358734131e-01 -3.688656538724899292e-02 9.976086020469665527e-02 4.339929819107055664e-01 7.218809332698583603e-03 -5.476369336247444153e-02 2.851134538650512695e-01 3.328975662589073181e-02 -4.907253663986921310e-03 -6.672893464565277100e-02 1.056778728961944580e-01 4.114974290132522583e-02 2.285179793834686279e-01
-2.361683100461959839e-01 -1.581770330667495728e-01 -6.825202610343694687e-03 -1.365176886320114136e-01 -3.714555874466896057e-02 -1.984672993421554565e-01 2.096041478216648102e-02 1.804694682359695435e-01 -4.631143435835838318e-02 1.108180880546569824e-01 -2.731882780790328979e-02 1.430587172508239746e-01 7.129100710153579712e-02 2.929467856884002686e-01 2.370107546448707581e-02 2.797821462154388428e-01 2.824318036437034607e-02 3.486081957817077637e-01 1.120771393179893494e-01 3.383492231369018555e-01 1.043561547994613647e-01 -9.294622391462326050e-02 4.103494286537170410e-01 1.704653054475784302e-01 3.009611368179321289e-01 -2.984407730400562286e-02 -7.830652594566345215e-02 -7.816763967275619507e-02 1.564201563596725464e-01 1.343448758125305176e-01 -6.663403660058975220e-02 6.601775437593460083e-02
-1.348804235458374023e-01 -3.449693024158477783e-01 4.797188565135002136e-02 -5.468294769525527954e-02 1.441265195608139038e-01 -2.988875210285186768e-01 -5.161424726247787476e-02 -1.074745804071426392e-01 3.568159788846969604e-02 1.920800507068634033e-01 -7.689214497804641724e-02 2.245139516890048981e-02 3.064477741718292236e-01 1.734030246734619141e-01 -1.749508380889892578e-01 1.728540360927581787e-01 -5.116930231451988220e-02 1.663271784782409668e-01 1.404670029878616333e-01 3.244281411170959473e-01 1.137298122048377991e-01 -1.615874171257019043e-01 3.720082342624664307e-01 -1.053757593035697937e-01 7.516016066074371338e-02 1.312587857246398926e-01 7.490756921470165253e-03 -1.037599146366119385e-01 7.176832854747772217e-02 1.748642623424530029e-01 -3.014132976531982422e-01 7.506503257900476456e-03
4.433971643447875977e-02 -2.407136410474777222e-01 -4.117017984390258789e-02 -9.161033481359481812e-02 1.054283604025840759e-01 -3.664507865905761719e-01 -2.735539339482784271e-02 -1.024318560957908630e-01 2.619028650224208832e-02 1.030170097947120667e-01 -1.301476210355758667e-01 8.857053518295288086e-02 1.192852854728698730e-01 2.944268882274627686e-01 4.525664821267127991e-02 5.217741802334785461e-02 1.484234631061553955e-01 2.415703833103179932e-01 -8.453401736915111542e-03 4.799582660198211670e-01 -4.074981436133384705e-02 -1.875832229852676392e-01 3.859151601791381836e-01 -1.418378502130508423e-01 1.209866702556610107e-01 8.352846838533878326e-03 -1.634894907474517822e-01 -1.196052730083465576e-01 -1.336521059274673462e-01 1.810028553009033203e-01 -8.945467323064804077e-02 2.259943448007106781e-02
-2.389392405748367310e-01 1.158283948898315430e-01 -5.703689903020858765e-02 2.126126438379287720e-01 -3.851737454533576965e-02 -3.064065277576446533e-01 -4.632790386676788330e-02 -1.969133615493774414e-01 9.581539779901504517e-02 -3.080128431320190430e-01 -3.955569863319396973e-02 -1.482249945402145386e-01 4.506473243236541748e-02 3.671053051948547363e-02 -3.639085888862609863e-01 2.018243968486785889e-01 -1.456503868103027344e-01 1.008554250001907349e-01 1.636365652084350586e-01 -1.133015565574169159e-02 1.144248899072408676e-02 1.736188307404518127e-02 2.437503486871719360e-01 -4.993426427245140076e-02 2.767384350299835205e-01 1.051044911146163940e-01 -4.883876070380210876e-02 -2.227916941046714783e-02 2.588992416858673096e-01 8.804060518741607666e-02 9.305107593536376953e-02 3.821434676647186279e-01
-1.826693564653396606e-01 -9.010982513427734375e-02 8.604025095701217651e-02 -1.238147020339965820e-01 1.364658921957015991e-01 -3.503946661949157715e-01 -1.974741369485855103e-02 3.994509577751159668e-02 2.280182540416717529e-01 6.120117381215095520e-02 -1.729554682970046997e-01 9.191273897886276245e-02 3.060590326786041260e-01 1.039054244756698608e-01 3.993023931980133057e-02 8.564248681068420410e-02 -4.981292039155960083e-02 -1.643898636102676392e-01 2.493771165609359741e-01 1.240098327398300171e-01 -1.495137959718704224e-01 7.114522904157638550e-02 1.076698899269104004e-01 -9.984383732080459595e-02 2.767925849184393883e-03 6.249261647462844849e-02 -5.195072293281555176e-01 -8.187214285135269165e-02 -2.138755768537521362e-01 1.758517026901245117e-01 -1.971671283245086670e-01 1.811122894287109375e-01
1.361939124763011932e-02 -2.852710187435150146e-01 -2.109823822975158691e-01 -2.512548863887786865e-01 -3.246052190661430359e-02 1.523002684116363525e-01 4.605815559625625610e-02 2.462117234244942665e-03 -9.153850376605987549e-02 -2.681191265583038330e-01 1.551591306924819946e-01 -1.245801076292991638e-01 2.966763973236083984e-01 9.155526012182235718e-02 3.723966330289840698e-02 1.770002245903015137e-01 -7.799407839775085449e-02 -3.178510814905166626e-02 9.140507876873016357e-02 1.308318674564361572e-01 1.449203789234161377e-01 -4.638317599892616272e-02 5.354358553886413574e-01 -2.010429650545120239e-01 1.963554769754409790e-01 -3.226291388273239136e-02 5.320487543940544128e-02 -1.746051460504531860e-01 1.714221388101577759e-02 -1.420346274971961975e-02 -1.849972456693649292e-02 2.808179855346679688e-01
-1.509399861097335815e-01 1.753541976213455200e-01 5.509774759411811829e-02 -3.984081745147705078e-02 -1.206478700041770935e-01 -2.256048023700714111e-01 1.314288526773452759e-01 -2.389814704656600952e-02 1.717733293771743774e-01 2.382480539381504059e-02 2.178339287638664246e-02 2.109653353691101074e-01 3.078843355178833008e-01 1.359392255544662476e-01 2.337849140167236328e-02 8.091588318347930908e-02 -1.328955739736557007e-01 -6.546700000762939453e-02 1.980027109384536743e-01 3.896948993206024170e-01 -7.889226824045181274e-02 -1.517042666673660278e-01 3.848177194595336914e-01 -1.347785443067550659e-01 9.105979651212692261e-02 -1.378994882106781006e-01 -1.999147385358810425e-01 -1.542286574840545654e-01 2.947788834571838379e-01 1.767316162586212158e-01 -1.340619772672653198e-01 1.657160669565200806e-01
-1.427920758724212646e-01 -2.988741174340248108e-02 -2.609356045722961426e-01 -9.996414929628372192e-02 -4.331372678279876709e-02 -4.969804361462593079e-02 1.044021025300025940e-01 -1.937167644500732422e-01 7.874026149511337280e-02 -1.346452534198760986e-01 -1.477216631174087524e-01 -1.960618346929550171e-01 -2.290023565292358398e-01 2.881759703159332275e-01 5.559163168072700500e-02 2.993346750736236572e-01 -4.151786118745803833e-02 2.720714807510375977e-01 -3.298155590891838074e-02 6.273137032985687256e-02 -1.785702109336853027e-01 2.029814012348651886e-02 2.516336441040039062e-01 2.621952593326568604e-01 1.766116619110107422e-01 6.902877986431121826e-02 6.171957403421401978e-02 -1.847734153270721436e-01 1.364408433437347412e-01 1.380231976509094238e-01 1.564171910285949707e-01 3.923261463642120361e-01
-1.877989172935485840e-01 -1.516047269105911255e-01 -1.651263236999511719e-02 5.163496360182762146e-03 -2.329702228307723999e-01 -9.287139773368835449e-02 -2.893834933638572693e-02 -1.113569810986518860e-01 1.131525561213493347e-01 -3.673983216285705566e-01 -9.077242761850357056e-02 -3.422781527042388916e-01 3.605442047119140625e-01 -3.704134747385978699e-02 -5.364047363400459290e-02 -2.476019039750099182e-02 1.712678521871566772e-01 -7.020329684019088745e-02 2.895645797252655029e-01 2.437299862504005432e-02 -9.202770143747329712e-02 1.404892057180404663e-01 1.511576920747756958e-01 2.009617239236831665e-01 1.693093031644821167e-01 2.010781317949295044e-01 -1.141439825296401978e-01 2.039556652307510376e-01 1.772613450884819031e-02 1.041178703308105469e-01 2.044549677520990372e-03 3.350365757942199707e-01
-1.210006847977638245e-01 8.161807060241699219e-02 -1.750592738389968872e-01 -2.512078285217285156e-01 -1.377837210893630981e-01 1.053824722766876221e-01 1.824934333562850952e-01 1.211386099457740784e-01 -2.004063576459884644e-01 -1.570168510079383850e-02 -1.058866642415523529e-02 -7.375273108482360840e-02 1.285459250211715698e-01 1.430307179689407349e-01 6.959442794322967529e-02 4.958084970712661743e-02 2.428205013275146484e-01 -2.323433756828308105e-02 -2.487229555845260620e-02 1.586272269487380981e-01 -1.593660265207290649e-01 -2.109098806977272034e-02 1.683989614248275757e-01 2.998290061950683594e-01 1.594427973031997681e-01 5.709274858236312866e-02 -2.698026597499847412e-01 -1.494245231151580811e-01 2.931798100471496582e-01 2.846266925334930420e-01 -6.079567596316337585e-02 4.390752911567687988e-01
-2.854340374469757080e-01 -1.912063211202621460e-01 1.060923561453819275e-01 -3.364447876811027527e-02 -1.578155905008316040e-02 1.277715526521205902e-02 -4.993669688701629639e-02 -1.518701314926147461e-01 2.443902753293514252e-02 -4.468538761138916016e-01 4.731976240873336792e-02 -2.724429965019226074e-02 1.515624225139617920e-01 2.687005400657653809e-01 1.736557111144065857e-02 4.391154050827026367e-01 3.018725849688053131e-02 -4.220767319202423096e-02 -2.549253962934017181e-02 3.294180333614349365e-02 1.491009742021560669e-01 4.090756177902221680e-02 1.890504211187362671e-01 -2.221201062202453613e-01 1.828273236751556396e-01 9.056677669286727905e-02 1.375863105058670044e-01 -2.582193017005920410e-01 1.377716511487960815e-01 2.550817728042602539e-01 -1.647192090749740601e-01 -1.523419655859470367e-02
1.960856653749942780e-02 -1.085587665438652039e-01 -3.990703448653221130e-02 -1.338065695017576218e-02 -8.612409979104995728e-02 -1.696193963289260864e-01 1.636157184839248657e-02 5.931457504630088806e-02 -4.125551134347915649e-02 -2.083851695060729980e-01 -2.310742288827896118e-01 -2.500080168247222900e-01 3.130970001220703125e-01 1.175851374864578247e-01 4.088496044278144836e-02 -1.623732745647430420e-01 -1.118891835212707520e-01 4.865691810846328735e-02 2.246429026126861572e-01 2.930177748203277588e-01 -1.823443025350570679e-01 2.211359143257141113e-01 3.209721744060516357e-01 -2.203380614519119263e-01 2.208745628595352173e-01 1.090964674949645996e-01 4.073283169418573380e-03 -1.599343568086624146e-01 -5.602793022990226746e-02 3.316698968410491943e-01 -1.031479015946388245e-01 -2.239791005849838257e-01
2.023975364863872528e-02 -4.062130749225616455e-01 -2.230423986911773682e-01 -7.194074988365173340e-02 5.509795993566513062e-02 -2.364661395549774170e-01 -5.551605299115180969e-02 1.845199381932616234e-03 -6.122463569045066833e-02 -3.755817115306854248e-01 2.681537345051765442e-02 -1.542878057807683945e-02 1.280354410409927368e-01 -1.260273605585098267e-01 -3.753305673599243164e-01 3.115457892417907715e-01 5.524377338588237762e-03 1.723263114690780640e-01 3.547221124172210693e-01 1.093324273824691772e-01 -1.535258889198303223e-01 -2.799823321402072906e-02 3.100403212010860443e-02 -4.141760990023612976e-02 2.050876468420028687e-01 5.570139735937118530e-02 -6.407374888658523560e-02 -6.280674040317535400e-02 7.278481125831604004e-02 1.649430543184280396e-01 7.430477440357208252e-02 1.259592920541763306e-01
-2.231771349906921387e-01 -6.652639247477054596e-03 -1.851261705160140991e-01 -5.299606546759605408e-02 -2.309652604162693024e-02 -1.316071152687072754e-01 2.117748409509658813e-01 1.412736028432846069e-01 -4.403318837285041809e-02 1.154068708419799805e-01 1.969184726476669312e-01 -9.216690808534622192e-02 3.772214651107788086e-01 9.375750273466110229e-02 -7.365308236330747604e-03 1.554203480482101440e-01 5.241360515356063843e-02 -4.014064967632293701e-01 -3.084651939570903778e-02 2.965286746621131897e-02 -9.420199692249298096e-02 -1.298665851354598999e-01 3.440080285072326660e-01 1.891835927963256836e-01 4.438083991408348083e-02 -1.582741886377334595e-01 -1.667012125253677368e-01 -2.949492037296295166e-01 3.226919844746589661e-02 2.518879771232604980e-01 -1.873366981744766235e-01 7.494193315505981445e-02
-7.380241900682449341e-02 -2.175066024065017700e-01 -8.423691242933273315e-02 -1.890808157622814178e-02 -5.373085290193557739e-02 -1.349533796310424805e-01 2.543202638626098633e-01 -1.581896394491195679e-01 1.611800193786621094e-01 -4.889902099967002869e-02 1.284594684839248657e-01 9.585323184728622437e-02 3.026872873306274414e-01 6.020466610789299011e-02 -1.036712527275085449e-01 1.486396342515945435e-01 3.124502487480640411e-02 1.346837133169174194e-01 9.371633082628250122e-02 1.612546294927597046e-01 9.296096116304397583e-02 2.005220800638198853e-01 3.638567030429840088e-01 1.403069794178009033e-01 1.520960032939910889e-02 3.015643060207366943e-01 1.762162148952484131e-01 -3.451008722186088562e-02 3.926053345203399658e-01 -1.243248283863067627e-01 1.637834310531616211e-02 3.142189979553222656e-01
7.112326472997665405e-02 -1.065184846520423889e-01 -1.677874326705932617e-01 -1.413056906312704086e-02 3.304358199238777161e-02 -1.897674053907394409e-02 1.967080682516098022e-02 2.292198538780212402e-01 1.297875344753265381e-01 -2.789668440818786621e-01 -2.420683801174163818e-01 -6.920775026082992554e-02 1.155945956707000732e-01 1.670212298631668091e-01 -4.233975708484649658e-02 1.158474981784820557e-01 -1.454128324985504150e-01 -2.386756800115108490e-02 6.118318997323513031e-03 -2.164832204580307007e-01 2.235682457685470581e-01 -1.666673421859741211e-01 4.745565652847290039e-01 -1.766934543848037720e-01 1.575658768415451050e-01 4.723682999610900879e-02 -1.618592441082000732e-01 -2.993135154247283936e-01 1.782390028238296509e-01 1.174680069088935852e-01 -9.069596976041793823e-02 2.947804629802703857e-01
-2.529541552066802979e-01 -1.892453730106353760e-01 4.328749328851699829e-02 7.865923643112182617e-02 2.514623403549194336e-01 -8.603496849536895752e-02 -2.096151560544967651e-01 -2.317551672458648682e-01 2.397437393665313721e-01 -1.604304909706115723e-01 5.250219255685806274e-02 -3.127354383468627930e-01 -3.697751089930534363e-02 1.176541671156883240e-01 2.552133202552795410e-01 -1.251845657825469971e-01 5.534933879971504211e-02 -1.201910078525543213e-01 2.315777689218521118e-01 1.344330012798309326e-01 1.107527874410152435e-02 -1.351289749145507812e-01 2.044210135936737061e-01 1.956459879875183105e-02 2.397514581680297852e-01 2.666927576065063477e-01 -6.764296442270278931e-03 5.560566484928131104e-02 1.421010494232177734e-01 1.391456574201583862e-01 1.942018717527389526e-01 2.920444607734680176e-01
8.847755193710327148e-02 -2.186033278703689575e-01 -2.562286332249641418e-02 2.499316483736038208e-01 2.003955096006393433e-01 -4.019955992698669434e-01 -7.952589541673660278e-02 -1.515487767755985260e-02 1.262038797140121460e-01 -3.537177741527557373e-01 -2.823398075997829437e-02 2.001431286334991455e-01 1.761890947818756104e-01 -8.827612549066543579e-02 3.825975954532623291e-02 1.378118097782135010e-01 -2.537189126014709473e-01 -1.730958670377731323e-01 3.224835917353630066e-02 7.721967250108718872e-02 6.926264613866806030e-02 1.605795323848724365e-01 2.663203775882720947e-01 -1.170329004526138306e-01 2.369815856218338013e-01 3.017343580722808838e-01 -2.078021019697189331e-01 1.273489184677600861e-02 1.398851722478866577e-01 3.390083834528923035e-02 -6.050297990441322327e-02 -1.701742596924304962e-02
-1.633406579494476318e-01 -2.709822952747344971e-01 -1.600438058376312256e-01 -1.528133600950241089e-01 7.215299177914857864e-03 -1.787745952606201172e-01 -3.995753452181816101e-02 -4.252532497048377991e-02 2.874962687492370605e-01 6.743832677602767944e-02 -4.853925853967666626e-02 -1.673471331596374512e-01 1.090179905295372009e-01 2.170992344617843628e-01 -7.401925325393676758e-02 2.722428441047668457e-01 1.745154731906950474e-03 1.639353185892105103e-01 1.673758961260318756e-02 4.034853279590606689e-01 4.746667668223381042e-02 -2.603614330291748047e-01 3.112512826919555664e-01 9.580266475677490234e-02 -1.480955106671899557e-04 -4.081725701689720154e-02 2.010029554367065430e-02 -1.131139695644378662e-01 -1.767655611038208008e-01 2.353895157575607300e-01 -2.963175177574157715e-01 -6.286072731018066406e-02
-6.308194249868392944e-02 -1.293873339891433716e-01 -2.576755583286285400e-01 -1.045262813568115234e-01 8.058851212263107300e-02 -2.884284555912017822e-01 3.323640823364257812e-01 -1.538269221782684326e-01 2.114667743444442749e-01 -4.079378768801689148e-02 7.575800269842147827e-02 1.495572775602340698e-01 2.267628908157348633e-02 -6.570864468812942505e-02 -3.228265047073364258e-01 1.550418138504028320e-01 1.062023416161537170e-01 5.250601842999458313e-02 8.614307641983032227e-02 1.484917253255844116e-01 -2.827193439006805420e-01 7.455717027187347412e-02 3.681292831897735596e-01 -1.061978116631507874e-01 2.688959240913391113e-01 -1.552900820970535278e-01 -1.893345713615417480e-01 -1.750576943159103394e-01 2.754913643002510071e-02 1.392803490161895752e-01 -3.317841514945030212e-02 1.029731258749961853e-01
-1.898156404495239258e-01 -2.596580795943737030e-02 -2.793076448142528534e-02 1.897967904806137085e-01 2.331308275461196899e-01 -1.473098397254943848e-01 5.322792381048202515e-02 -2.528905570507049561e-01 9.994351118803024292e-02 -8.756786584854125977e-02 5.674287676811218262e-02 -1.597065776586532593e-01 1.521460711956024170e-01 -3.565378487110137939e-02 4.995109047740697861e-04 7.686351239681243896e-02 3.670102357864379883e-01 2.336520552635192871e-01 7.122196257114410400e-02 3.236629664897918701e-01 4.232085496187210083e-02 1.680657118558883667e-01 2.032673358917236328e-01 -5.638241022825241089e-02 1.371488273143768311e-01 1.864558458328247070e-01 -2.318355888128280640e-01 -2.122129797935485840e-01 5.364393442869186401e-02 3.108137547969818115e-01 -1.106967404484748840e-01 2.630534172058105469e-01
-1.319859921932220459e-01 -2.918995022773742676e-01 -7.738526165485382080e-02 2.057530134916305542e-01 -5.443381145596504211e-02 -2.250085771083831787e-01 1.172859147191047668e-01 4.367385432124137878e-02 9.989307075738906860e-02 4.546740278601646423e-02 2.502955198287963867e-01 -3.999986052513122559e-01 1.089668273925781250e-01 -3.316643834114074707e-02 5.639362335205078125e-02 1.526074111461639404e-01 1.973172724246978760e-01 -2.405314706265926361e-03 1.500505656003952026e-01 4.083235263824462891e-01 3.468065708875656128e-02 6.422213464975357056e-02 2.149931192398071289e-01 -7.216183841228485107e-02 8.742118626832962036e-02 1.705617755651473999e-01 -3.455265164375305176e-01 -1.752475798130035400e-01 -1.229508444666862488e-01 5.928628891706466675e-02 -7.870584726333618164e-02 9.518612176179885864e-02
1.100281700491905212e-01 -2.151303738355636597e-01 -1.088033095002174377e-01 -1.423260271549224854e-01 -1.863908767700195312e-01 -5.945739801973104477e-03 2.558285556733608246e-02 2.982161566615104675e-02 1.451617106795310974e-02 -2.780116796493530273e-01 -1.522748917341232300e-01 -6.485834717750549316e-02 4.521312713623046875e-01 1.915370672941207886e-02 1.348566859960556030e-01 5.728981271386146545e-02 -9.011844545602798462e-02 8.016183972358703613e-02 1.407293528318405151e-01 -1.402297765016555786e-01 1.049274206161499023e-01 7.278336584568023682e-02 5.038970708847045898e-01 -1.196172311902046204e-01 2.086265236139297485e-01 -4.228434339165687561e-02 -3.130098879337310791e-01 -1.054691448807716370e-01 1.608465313911437988e-01 3.237578645348548889e-02 -3.380474075675010681e-02 1.450000256299972534e-01
-1.395713090896606445e-01 -4.151815921068191528e-02 -9.343574196100234985e-02 -1.202202290296554565e-01 -2.695659101009368896e-01 1.056433022022247314e-01 5.053762719035148621e-02 -2.020213156938552856e-01 1.845780164003372192e-01 -7.876843214035034180e-02 -2.258168905973434448e-02 -1.303151696920394897e-01 1.198094934225082397e-01 1.393392980098724365e-01 1.048376187682151794e-01 -2.100352793931961060e-01 -6.734482198953628540e-02 9.644610434770584106e-02 1.483432054519653320e-01 1.416475176811218262e-01 -1.549478173255920410e-01 4.446588084101676941e-02 3.362940549850463867e-01 -1.572343707084655762e-01 -1.062453687191009521e-01 1.739534921944141388e-02 2.360241860151290894e-01 -3.049190044403076172e-01 -1.517059206962585449e-01 4.646714925765991211e-01 -2.094212919473648071e-01 1.378575712442398071e-01
-8.026015013456344604e-03 2.157585322856903076e-02 9.775207191705703735e-02 -8.782640844583511353e-02 3.790669515728950500e-02 -2.370313704013824463e-01 1.316462606191635132e-01 -1.692700386047363281e-01 -2.684959210455417633e-02 -1.003443151712417603e-01 -1.088200211524963379e-01 -1.983258873224258423e-02 2.792454361915588379e-01 6.628461927175521851e-02 2.646507620811462402e-01 1.609345823526382446e-01 1.254724711179733276e-01 2.400211244821548462e-02 2.124315947294235229e-01 2.510257959365844727e-01 -1.832151114940643311e-01 -6.479939818382263184e-02 2.352015674114227295e-01 3.798278421163558960e-02 1.348120123147964478e-01 8.766063302755355835e-02 -3.568498790264129639e-01 -3.550707101821899414e-01 2.590281665325164795e-01 3.186585307121276855e-01 2.198048750869929790e-04 -1.017660796642303467e-01
-1.031528338789939880e-01 -3.135599792003631592e-01 1.682082191109657288e-02 -2.471361756324768066e-01 1.454885751008987427e-01 -2.536231875419616699e-01 2.426601350307464600e-01 -4.082076624035835266e-02 1.640223711729049683e-01 7.860407233238220215e-02 -6.890691816806793213e-02 9.946398437023162842e-03 1.167315617203712463e-01 2.389397919178009033e-01 -5.776168406009674072e-02 2.501203417778015137e-01 -5.351730063557624817e-02 1.061603650450706482e-01 -5.993829667568206787e-02 4.351460635662078857e-01 1.260623708367347717e-02 -1.869258880615234375e-01 3.142773211002349854e-01 2.927947416901588440e-02 -4.643088672310113907e-03 1.697214879095554352e-02 -1.574093997478485107e-01 -2.015750706195831299e-01 7.465581595897674561e-02 2.998450994491577148e-01 -7.020991295576095581e-02 -3.402830660343170166e-02
-8.453717082738876343e-02 -5.177377164363861084e-02 -2.655844390392303467e-01 -9.969021379947662354e-02 -2.254928797483444214e-01 -9.194757789373397827e-02 1.466100011020898819e-02 -9.251994639635086060e-02 6.113360635936260223e-03 -1.054779440164566040e-01 -1.452869772911071777e-01 -2.197749316692352295e-01 5.662990268319845200e-03 2.291386425495147705e-01 4.151752591133117676e-02 4.737389385700225830e-01 -1.238541379570960999e-01 2.076270431280136108e-01 1.583370864391326904e-01 -4.774515330791473389e-02 -3.595721721649169922e-02 -5.461904406547546387e-02 1.098651066422462463e-01 9.803581237792968750e-02 1.932202875614166260e-01 1.434474289417266846e-01 -1.332783401012420654e-01 -1.645474731922149658e-01 2.093334496021270752e-01 2.112939953804016113e-01 1.347692310810089111e-01 4.015310704708099365e-01
-7.272523641586303711e-02 -4.472734779119491577e-02 1.217302158474922180e-01 1.831474900245666504e-01 6.329354643821716309e-02 -1.847108900547027588e-01 -2.533735036849975586e-01 1.327934861183166504e-01 5.181300267577171326e-02 -2.090924978256225586e-02 -7.641752809286117554e-02 1.420240290462970734e-02 -9.750252962112426758e-02 -7.931316940812394023e-05 9.599141031503677368e-02 1.906654089689254761e-01 -4.549892246723175049e-02 1.453616470098495483e-01 2.286259680986404419e-01 1.764159053564071655e-01 -1.392460241913795471e-02 -2.185164093971252441e-01 4.771432876586914062e-01 -1.020615454763174057e-02 1.612741053104400635e-01 1.754591464996337891e-01 -4.575778543949127197e-01 -2.386647909879684448e-01 -5.988125875592231750e-02 2.122200280427932739e-01 -7.355666905641555786e-02 -2.612560056149959564e-02
-1.966092288494110107e-01 -2.936800718307495117e-01 -2.123639173805713654e-02 -1.972603201866149902e-01 2.801736816763877869e-03 -3.036903142929077148e-01 2.121917754411697388e-01 7.463503628969192505e-02 1.264249086380004883e-01 -2.388298213481903076e-01 -2.009264230728149414e-01 -2.906793951988220215e-01 1.173105016350746155e-01 1.453037858009338379e-01 1.474436074495315552e-01 -3.493750467896461487e-02 -1.768941618502140045e-02 9.424105286598205566e-02 2.714494466781616211e-01 -2.087805271148681641e-01 -1.253033876419067383e-01 2.406324259936809540e-02 3.765580356121063232e-01 -3.629431128501892090e-02 1.506037861108779907e-01 -5.052660405635833740e-02 -7.852647453546524048e-02 -3.137255832552909851e-02 3.023449182510375977e-01 -4.751718416810035706e-02 -1.200444102287292480e-01 -1.041686013340950012e-01
1.101188212633132935e-01 -1.933572888374328613e-01 -3.777762353420257568e-01 -2.237833589315414429e-01 -2.397051304578781128e-01 -1.573983393609523773e-02 -6.783939152956008911e-02 2.023509470745921135e-03 -3.269820660352706909e-02 -2.941268086433410645e-01 9.880395233631134033e-02 -2.002291232347488403e-01 7.577202469110488892e-02 5.678413063287734985e-02 1.763818711042404175e-01 1.343417167663574219e-01 -5.966139584779739380e-02 -4.347379319369792938e-03 1.324803978204727173e-01 -9.864106029272079468e-02 -1.056332048028707504e-02 1.137006804347038269e-01 3.879517912864685059e-01 -2.469286620616912842e-01 5.716788396239280701e-02 1.341785192489624023e-01 8.624400943517684937e-02 -2.855191230773925781e-01 9.025079756975173950e-02 1.661133766174316406e-01 9.229039773344993591e-03 3.136688470840454102e-01
-1.513058394193649292e-01 -5.638170521706342697e-03 -2.033123522996902466e-01 -2.556576207280158997e-02 -1.405844092369079590e-01 -3.222450315952301025e-01 1.805746108293533325e-01 -1.319826245307922363e-01 1.167522743344306946e-01 -1.351362466812133789e-01 5.385582894086837769e-02 -4.506414383649826050e-02 1.531173437833786011e-01 3.554720878601074219e-01 9.631511569023132324e-02 9.113121032714843750e-02 5.051072686910629272e-02 -7.458418607711791992e-02 1.591558605432510376e-01 1.726965904235839844e-01 -3.527941107749938965e-01 1.584482751786708832e-02 5.844675377011299133e-02 3.220525681972503662e-01 -3.425234556198120117e-02 9.389717131853103638e-02 -1.319964081048965454e-01 -9.933861345052719116e-02 -1.865912377834320068e-01 -8.850586600601673126e-03 2.396228611469268799e-01 3.640461862087249756e-01
-4.984482377767562866e-02 -1.909381151199340820e-01 1.245366185903549194e-01 2.665615975856781006e-01 -1.578078418970108032e-01 -2.349954843521118164e-01 -5.528427287936210632e-02 4.834696650505065918e-02 1.101408060640096664e-02 -1.035888344049453735e-01 -9.492126293480396271e-03 -5.473397672176361084e-02 4.596850574016571045e-01 -2.530265599489212036e-02 -2.826365875080227852e-03 2.217637002468109131e-01 2.361785918474197388e-01 2.026753723621368408e-01 2.680650651454925537e-01 5.950551107525825500e-02 -5.953104421496391296e-02 4.800788313150405884e-02 1.563479900360107422e-01 -3.342336416244506836e-02 6.706020981073379517e-02 1.840091310441493988e-02 -2.537970244884490967e-01 -3.286947309970855713e-01 -2.614387869834899902e-01 1.449202746152877808e-01 -8.896496891975402832e-02 1.888769716024398804e-01
-3.861730918288230896e-02 -1.768082976341247559e-01 -2.677789628505706787e-01 -1.414541453123092651e-01 1.559595763683319092e-01 9.427987784147262573e-02 -1.797108948230743408e-01 5.400148779153823853e-02 8.561133593320846558e-02 -2.085175663232803345e-01 -1.048852428793907166e-01 -5.018692463636398315e-02 2.981018722057342529e-01 8.508910238742828369e-02 5.109882354736328125e-02 2.587917819619178772e-02 -2.805024683475494385e-01 -1.476518344134092331e-02 1.055341213941574097e-01 5.570611683651804924e-04 8.839736878871917725e-02 5.317228846251964569e-03 4.805934727191925049e-01 -2.038905471563339233e-01 2.567922770977020264e-01 -3.717768564820289612e-02 -2.470077872276306152e-01 -1.768910139799118042e-01 1.252905875444412231e-01 2.429840266704559326e-01 2.886670455336570740e-02 1.943534165620803833e-01
-1.881995648145675659e-01 -9.487450122833251953e-02 -1.411390304565429688e-01 5.855695158243179321e-02 -1.228060498833656311e-01 -3.513820469379425049e-01 5.359602719545364380e-02 -3.817161172628402710e-02 9.931693226099014282e-02 -1.902957707643508911e-01 1.656991839408874512e-01 3.439620602875947952e-03 3.096173405647277832e-01 -1.759200543165206909e-01 4.809736460447311401e-02 8.021344244480133057e-02 2.473589926958084106e-01 2.976467311382293701e-01 1.135871782898902893e-01 -9.264703840017318726e-02 -1.294357776641845703e-01 9.220369905233383179e-02 2.515153884887695312e-01 1.015257090330123901e-01 4.467427358031272888e-02 9.333794564008712769e-02 -4.086484387516975403e-02 -4.178866147994995117e-01 -2.120217829942703247e-01 1.933195143938064575e-01 -8.315566182136535645e-02 1.841520965099334717e-01
3.589566424489021301e-02 1.257650703191757202e-01 3.989212960004806519e-02 -1.062128022313117981e-01 -2.014093697071075439e-01 -1.416705995798110962e-01 -7.217463105916976929e-02 -3.586826324462890625e-01 6.136808544397354126e-02 -2.906392812728881836e-01 -4.400827921926975250e-03 -2.830201983451843262e-01 -1.332533266395330429e-02 1.376857459545135498e-01 1.152439638972282410e-01 3.370198309421539307e-01 4.283785074949264526e-02 -1.754225343465805054e-01 5.571888014674186707e-02 -2.102221846580505371e-01 6.727652251720428467e-02 1.269689649343490601e-01 2.017542272806167603e-01 -3.867495059967041016e-02 1.840737313032150269e-01 1.852641999721527100e-02 -8.989701047539710999e-03 3.592663630843162537e-02 8.751576766371726990e-03 1.609389185905456543e-01 -5.279197357594966888e-03 5.067645311355590820e-01
3.730586171150207520e-02 -1.369864642620086670e-01 2.063892967998981476e-02 -2.880510985851287842e-01 1.186159700155258179e-01 9.384782612323760986e-02 -2.019999772310256958e-01 2.045213431119918823e-02 5.707113444805145264e-02 -3.704832494258880615e-01 -3.089997768402099609e-01 -2.324298024177551270e-02 6.033179908990859985e-02 1.788564920425415039e-01 -5.067691672593355179e-03 1.173139214515686035e-01 -1.132062897086143494e-01 -2.207697927951812744e-02 1.440995335578918457e-01 2.591904625296592712e-02 1.241393014788627625e-01 2.260388992726802826e-02 4.865696132183074951e-01 -1.910991072654724121e-01 3.189984858036041260e-01 -1.291385199874639511e-02 -1.498799622058868408e-01 -1.322146803140640259e-01 2.747788280248641968e-02 1.807302534580230713e-01 -5.715347453951835632e-02 2.095327526330947876e-01
-1.494968496263027191e-02 -1.712191104888916016e-01 -4.232257604598999023e-02 -2.011078968644142151e-02 -1.522890627384185791e-01 -2.031107544898986816e-01 2.259232848882675171e-01 -1.525872796773910522e-01 5.435509234666824341e-02 -4.653128981590270996e-02 3.545241802930831909e-02 -3.367777913808822632e-02 3.299859464168548584e-01 2.197887897491455078e-01 -5.217341333627700806e-02 1.685451418161392212e-01 -1.889641284942626953e-01 -2.078689038753509521e-01 2.073091715574264526e-01 2.532995641231536865e-01 -1.966910511255264282e-01 1.322519183158874512e-01 3.570650890469551086e-02 1.930122077465057373e-01 -9.146554768085479736e-02 4.177490249276161194e-02 3.419066220521926880e-02 -5.109502747654914856e-02 -3.054729998111724854e-01 2.519831955432891846e-01 2.153470963239669800e-01 3.685388863086700439e-01
-1.266850084066390991e-01 -1.847341954708099365e-01 -3.713713586330413818e-02 -5.783487483859062195e-02 -1.093834731727838516e-02 -2.810817956924438477e-01 2.100711613893508911e-01 3.030507266521453857e-01 9.025517851114273071e-02 8.246651291847229004e-02 4.121038317680358887e-02 1.437087506055831909e-01 2.615611301735043526e-03 1.031580641865730286e-01 8.533777296543121338e-02 2.434957176446914673e-01 9.350670129060745239e-02 1.108031496405601501e-01 2.519149184226989746e-01 3.315679132938385010e-01 -2.204025238752365112e-01 -1.979614794254302979e-01 1.488665640354156494e-01 1.921468675136566162e-01 1.528214961290359497e-01 2.800933122634887695e-01 6.629942357540130615e-02 8.435661345720291138e-02 1.004779189825057983e-01 1.613637953996658325e-01 -1.374504864215850830e-01 3.253821730613708496e-01
6.639610230922698975e-02 -5.252850055694580078e-02 -1.071644797921180725e-01 -1.479572206735610962e-01 -1.836630851030349731e-01 -7.019104808568954468e-02 -1.798356771469116211e-01 -1.349541991949081421e-01 -2.044055759906768799e-01 -1.906590908765792847e-01 4.219185560941696167e-02 -2.604456543922424316e-01 6.757907569408416748e-02 1.011005137115716934e-02 -1.767003387212753296e-01 1.211135089397430420e-01 -6.531941145658493042e-02 -7.028464227914810181e-02 4.143526405096054077e-02 -1.933236718177795410e-01 1.773379743099212646e-02 -9.645816683769226074e-02 5.215944051742553711e-01 -1.424766778945922852e-01 3.052557706832885742e-01 2.285198867321014404e-01 8.991989493370056152e-02 -8.450126647949218750e-02 -1.325210779905319214e-01 2.002120912075042725e-01 -8.629035204648971558e-02 3.097440898418426514e-01
-2.743221521377563477e-01 -1.616893410682678223e-01 -7.842251658439636230e-02 3.842371329665184021e-02 -2.662091553211212158e-01 4.515602067112922668e-02 1.909095980226993561e-02 -1.599819213151931763e-01 7.678399980068206787e-02 -1.423915922641754150e-01 -5.451361835002899170e-02 -2.841231822967529297e-01 2.499677538871765137e-01 1.048883497714996338e-01 -7.052498310804367065e-02 3.722101822495460510e-02 2.511955201625823975e-01 -1.707563102245330811e-01 2.172485589981079102e-01 -7.611817866563796997e-02 -3.732157126069068909e-02 2.149369567632675171e-01 3.013374507427215576e-01 9.257105737924575806e-02 1.788176037371158600e-02 5.123605206608772278e-02 -1.981467157602310181e-01 3.155923187732696533e-01 2.929924242198467255e-02 2.382953613996505737e-01 -6.246097758412361145e-02 3.268588781356811523e-01
-7.805136591196060181e-02 -3.659294918179512024e-02 -3.024160489439964294e-02 -2.849695384502410889e-01 -4.620993509888648987e-02 -4.616005718708038330e-01 1.577611416578292847e-01 -8.571763336658477783e-02 2.245958447456359863e-01 -9.605367667973041534e-03 3.177957236766815186e-01 -1.659063547849655151e-01 -9.181470423936843872e-02 -5.509515479207038879e-02 1.866697072982788086e-01 4.729330167174339294e-02 2.054987847805023193e-01 3.126181662082672119e-02 -9.272009134292602539e-03 2.180899679660797119e-01 1.543790400028228760e-01 8.193850517272949219e-02 3.313098847866058350e-01 -9.214643388986587524e-03 1.300804764032363892e-01 6.825516372919082642e-02 6.969205290079116821e-02 1.050007566809654236e-01 1.382924020290374756e-01 1.485634893178939819e-01 -7.452125847339630127e-02 3.463127017021179199e-01
-1.292420476675033569e-01 1.012580003589391708e-02 5.167108029127120972e-02 -3.203139007091522217e-01 -2.155642723664641380e-03 -2.470010519027709961e-01 -8.765678107738494873e-02 8.963295072317123413e-02 1.562870889902114868e-01 -4.959737509489059448e-02 -5.111066997051239014e-02 3.928133100271224976e-02 3.975922167301177979e-01 3.897267207503318787e-02 -1.426084432750940323e-02 9.202555753290653229e-03 -1.548239588737487793e-02 -5.699677392840385437e-02 1.656445860862731934e-01 2.986525297164916992e-01 -1.690519899129867554e-01 -1.068874076008796692e-01 4.690770208835601807e-01 -8.878365904092788696e-02 -5.307122319936752319e-02 -1.246826052665710449e-01 -1.072787716984748840e-01 -2.261255234479904175e-01 2.182510346174240112e-01 3.017363846302032471e-01 -2.593415603041648865e-02 -4.324233159422874451e-02
-1.318687852472066879e-02 -2.566176354885101318e-01 7.404147833585739136e-02 -1.332113593816757202e-01 1.513550709933042526e-02 -2.052955180406570435e-01 -1.482912572100758553e-03 -6.296791136264801025e-02 -3.873645886778831482e-02 -2.997516989707946777e-01 1.588394492864608765e-01 -2.818714380264282227e-01 3.904391825199127197e-01 3.464742004871368408e-01 8.912564255297183990e-03 3.714745640754699707e-01 6.951432675123214722e-02 -7.732608914375305176e-02 -1.835300028324127197e-01 9.391366690397262573e-02 2.031197696924209595e-01 -2.514767274260520935e-02 2.138593196868896484e-01 4.777490720152854919e-02 8.769555389881134033e-02 1.394743025302886963e-01 2.062627375125885010e-01 2.395906858146190643e-02 1.739563941955566406e-01 9.356573969125747681e-02 -7.243035733699798584e-02 8.010243065655231476e-03
-1.054083257913589478e-01 -2.204987853765487671e-01 -1.639097332954406738e-01 -2.924782633781433105e-01 3.339808061718940735e-02 2.567568123340606689e-01 -5.828542634844779968e-02 1.378957629203796387e-01 -2.398801967501640320e-02 -2.992991209030151367e-01 5.342948809266090393e-02 -2.501448988914489746e-01 3.335711061954498291e-01 2.724680304527282715e-01 7.926952093839645386e-02 1.754820048809051514e-01 3.667908534407615662e-02 6.079632416367530823e-02 6.892646104097366333e-02 -6.302611529827117920e-02 -2.133245021104812622e-02 -4.291037097573280334e-02 4.167338907718658447e-01 -1.170557960867881775e-01 1.627883017063140869e-01 1.067830100655555725e-01 -4.612452909350395203e-02 -1.565274894237518311e-01 -1.447408646345138550e-01 1.116480752825737000e-01 3.664224967360496521e-02 2.398328036069869995e-01
1.400728076696395874e-01 6.238169595599174500e-02 -3.850682079792022705e-02 8.988714218139648438e-02 -1.597734391689300537e-01 -1.190780103206634521e-01 -8.883829414844512939e-02 -1.299872398376464844e-01 2.019777595996856689e-01 -3.169949352741241455e-01 4.359500017017126083e-03 -1.216432675719261169e-01 5.572630092501640320e-02 4.053510129451751709e-01 1.422174274921417236e-01 2.255633324384689331e-01 1.869794912636280060e-02 -8.770308643579483032e-02 2.791542410850524902e-01 1.600004583597183228e-01 -3.003135323524475098e-01 -3.230395028367638588e-03 1.980185061693191528e-01 2.917273640632629395e-01 1.647142916917800903e-01 -2.377489209175109863e-02 8.532536774873733521e-02 -9.782039374113082886e-02 2.182215005159378052e-01 9.647290408611297607e-02 -2.737951278686523438e-02 2.819700241088867188e-01
-2.985647507011890411e-02 1.375281717628240585e-02 5.648948717862367630e-03 -1.542516052722930908e-01 -3.951975330710411072e-02 -2.390430569648742676e-01 6.472591310739517212e-02 -1.650306582450866699e-01 1.179966777563095093e-01 -1.041103154420852661e-01 1.148986443877220154e-01 -4.596876725554466248e-02 2.812625467777252197e-01 -4.755924269556999207e-02 -1.028045639395713806e-01 6.167801469564437866e-02 2.557404935359954834e-01 -7.165146619081497192e-02 1.003469675779342651e-01 2.714649438858032227e-01 -2.635570764541625977e-01 -1.470554620027542114e-01 3.445324599742889404e-01 -2.439686059951782227e-01 2.545832693576812744e-01 1.898552030324935913e-01 -2.590100467205047607e-01 -2.789723873138427734e-01 1.143518462777137756e-01 1.819235682487487793e-01 -1.578345447778701782e-01 -9.317274391651153564e-02
1.617291718721389771e-01 -2.479966878890991211e-01 6.069091334939002991e-02 -2.450745403766632080e-01 -3.019233942031860352e-01 -1.271155774593353271e-01 -1.322627216577529907e-01 1.386791467666625977e-01 -1.360161751508712769e-01 -4.609182849526405334e-02 -5.676850304007530212e-02 -1.288864314556121826e-01 8.847795426845550537e-02 1.137507408857345581e-01 -1.582833193242549896e-02 2.007998675107955933e-01 7.543140649795532227e-02 -3.995651751756668091e-02 5.236740689724683762e-03 8.673010021448135376e-02 -3.269892632961273193e-01 8.205725252628326416e-02 1.739802509546279907e-01 2.225632965564727783e-01 7.324377447366714478e-02 1.716108061373233795e-02 -1.185480579733848572e-01 -1.941514164209365845e-01 2.376023381948471069e-01 3.095756173133850098e-01 -5.599715933203697205e-02 4.261772632598876953e-01
-3.744426369667053223e-02 2.054195478558540344e-02 -1.356845945119857788e-01 -2.088028192520141602e-01 3.690780699253082275e-02 -2.007854878902435303e-01 -8.745841681957244873e-02 -8.766724914312362671e-02 2.284979671239852905e-01 -1.538941264152526855e-01 3.547934889793395996e-01 3.687064722180366516e-02 2.307123839855194092e-01 1.046839579939842224e-01 2.941155433654785156e-02 7.168571650981903076e-02 3.704539537429809570e-01 2.504045367240905762e-01 8.103322237730026245e-02 3.352208063006401062e-02 7.837115973234176636e-02 -3.233366087079048157e-02 1.075056642293930054e-01 2.979657948017120361e-01 4.668485745787620544e-02 2.337525337934494019e-01 -1.656287610530853271e-01 -2.659168839454650879e-01 -1.179605443030595779e-02 3.154590427875518799e-01 2.764643169939517975e-03 1.898666471242904663e-01
-4.218466579914093018e-02 -2.896778285503387451e-01 -1.348290294408798218e-01 8.964905887842178345e-02 -1.235067993402481079e-01 -2.613800764083862305e-01 9.138797223567962646e-02 -2.445910125970840454e-01 -2.457780763506889343e-02 -2.790480554103851318e-01 -2.491120249032974243e-01 -2.396540939807891846e-01 1.079406961798667908e-01 9.521970152854919434e-02 -1.306773424148559570e-01 4.922985732555389404e-01 -7.152684032917022705e-02 1.638386249542236328e-01 4.680886492133140564e-02 -1.588313430547714233e-01 -1.564015448093414307e-01 1.108489260077476501e-01 2.506530582904815674e-01 -4.923102259635925293e-02 -1.683616936206817627e-01 -7.221922744065523148e-03 -2.607376128435134888e-02 -9.312284737825393677e-02 4.833335429430007935e-02 1.212227717041969299e-01 1.005416139960289001e-01 1.787729263305664062e-01
-5.806266888976097107e-02 -1.746037900447845459e-01 1.927448511123657227e-01 1.268243938684463501e-01 -3.174491822719573975e-01 -2.694109976291656494e-01 8.590677380561828613e-02 -1.881154924631118774e-01 7.998519390821456909e-02 7.570440322160720825e-02 7.276824861764907837e-02 -2.235684096813201904e-01 2.111426889896392822e-01 -6.810841709375381470e-02 2.150764465332031250e-01 2.663222253322601318e-01 1.825357973575592041e-01 2.141060531139373779e-01 2.201544642448425293e-01 8.029346168041229248e-02 -4.195519164204597473e-02 -7.081070542335510254e-02 3.445454537868499756e-01 2.380269020795822144e-01 2.011056989431381226e-01 -6.141878664493560791e-02 3.861817345023155212e-02 6.689143180847167969e-02 -9.441816061735153198e-02 1.044315621256828308e-01 -1.753508448600769043e-01 2.144819200038909912e-01
-4.275298714637756348e-01 -1.448523998260498047e-01 -4.926710948348045349e-02 -2.633203268051147461e-01 -5.217109993100166321e-02 -2.439974844455718994e-01 -1.121532991528511047e-01 -3.825558349490165710e-02 1.207117810845375061e-01 -1.974591612815856934e-01 3.703461959958076477e-02 3.683670982718467712e-02 1.227672025561332703e-01 -4.875288531184196472e-02 -1.226117312908172607e-01 -3.942689299583435059e-02 2.783874422311782837e-02 1.509329080581665039e-01 1.153181958943605423e-02 3.196443915367126465e-01 1.182962860912084579e-02 -1.044691726565361023e-01 7.212587445974349976e-02 -3.003295697271823883e-02 1.322830170392990112e-01 1.153831854462623596e-01 -1.895713806152343750e-01 -3.053031563758850098e-01 -4.994050413370132446e-02 4.680474400520324707e-01 -5.273615941405296326e-02 1.747111529111862183e-01
-1.918280310928821564e-02 -1.080968827009201050e-01 8.916912972927093506e-02 6.752708554267883301e-02 -1.229218617081642151e-01 -1.847970485687255859e-01 1.311461813747882843e-02 -2.052486985921859741e-01 1.766952574253082275e-01 1.626329421997070312e-01 -7.284477353096008301e-02 5.648673698306083679e-02 -3.919854387640953064e-02 1.007789671421051025e-01 -9.826025366783142090e-02 2.349539548158645630e-01 6.751097738742828369e-02 2.414852231740951538e-01 -1.441464386880397797e-02 4.400568902492523193e-01 1.201276704668998718e-01 -1.369904279708862305e-01 5.467675924301147461e-01 1.564437174238264561e-03 1.273644864559173584e-01 1.296005249023437500e-01 -9.819549322128295898e-02 -1.858561038970947266e-01 -6.591220851987600327e-03 2.489318996667861938e-01 -1.510308962315320969e-02 1.132772639393806458e-01
-6.577477604150772095e-02 -6.675215065479278564e-02 -8.220721036195755005e-03 2.251727879047393799e-01 -4.254979640245437622e-02 -2.221373021602630615e-01 5.037446320056915283e-02 1.249300986528396606e-01 -2.330308221280574799e-02 1.118718553334474564e-02 1.238304674625396729e-01 -3.747221231460571289e-01 1.818105429410934448e-01 -1.895593665540218353e-02 -8.460172265768051147e-02 2.595093250274658203e-01 2.283373773097991943e-01 1.088309809565544128e-01 3.451780378818511963e-01 3.630267381668090820e-01 -1.621695607900619507e-02 9.793289750814437866e-02 2.652378678321838379e-01 1.008501201868057251e-01 1.160733625292778015e-01 1.723033934831619263e-01 -2.772361040115356445e-01 -2.038920372724533081e-01 3.482832387089729309e-02 4.917295649647712708e-02 5.842258781194686890e-02 1.813277006149291992e-01
-1.814136467874050140e-02 -1.020227372646331787e-01 -1.854882240295410156e-01 3.235122933983802795e-02 -4.681196063756942749e-02 -2.185663729906082153e-01 1.792095601558685303e-01 9.009333327412605286e-03 7.793942093849182129e-02 -2.012460529804229736e-01 -7.159577310085296631e-02 -1.426138430833816528e-01 -3.906249254941940308e-02 3.487157821655273438e-01 -1.555274724960327148e-01 2.059996426105499268e-01 -2.587257921695709229e-01 -1.188735812902450562e-01 2.660685479640960693e-01 -1.255199871957302094e-02 -9.036501497030258179e-02 2.752898447215557098e-02 -9.858843870460987091e-03 4.032979607582092285e-01 2.384098060429096222e-02 7.312180101871490479e-02 4.421994462609291077e-02 -2.364393919706344604e-01 -6.402984261512756348e-02 4.100170135498046875e-01 -1.827355660498142242e-02 2.232608497142791748e-01
-2.105586230754852295e-02 -1.012736856937408447e-01 -4.143042489886283875e-02 -1.431825459003448486e-01 -1.274603307247161865e-01 -1.599758267402648926e-01 2.563759088516235352e-01 -3.466104865074157715e-01 2.544565200805664062e-01 -1.187242195010185242e-01 2.647906839847564697e-01 -1.968804746866226196e-01 2.312611937522888184e-01 4.844445735216140747e-02 -3.067699819803237915e-02 5.150286480784416199e-03 2.837528288364410400e-02 2.658262662589550018e-02 1.920495182275772095e-01 3.706270754337310791e-01 4.723877087235450745e-02 -7.839380949735641479e-02 2.743613123893737793e-01 2.224636673927307129e-01 -4.930112510919570923e-02 1.670558154582977295e-01 -3.169825971126556396e-01 1.429613530635833740e-01 -5.749278515577316284e-02 9.869831800460815430e-02 -7.300645858049392700e-02 1.277871876955032349e-01
-3.633610606193542480e-01 -2.449658662080764771e-01 -1.252568662166595459e-01 4.341628775000572205e-02 6.013126671314239502e-02 -3.982800543308258057e-01 -7.178226113319396973e-02 2.017465420067310333e-02 -6.273922044783830643e-03 -9.115441888570785522e-02 -1.255820840597152710e-01 1.170559078454971313e-01 3.366644978523254395e-01 -9.053611010313034058e-02 -1.279758065938949585e-01 -5.679925903677940369e-02 -5.114566534757614136e-02 9.694464504718780518e-02 -2.419836632907390594e-02 3.304964900016784668e-01 -5.842733383178710938e-02 1.901838332414627075e-01 1.118621602654457092e-01 6.346811354160308838e-02 2.810546569526195526e-02 1.852475404739379883e-01 -8.740791678428649902e-02 -9.795839339494705200e-02 -4.756861925125122070e-02 3.361243605613708496e-01 9.793999791145324707e-02 2.974706888198852539e-01
1.788546703755855560e-02 1.326700579375028610e-02 -1.433444470167160034e-01 1.896663606166839600e-01 -1.037603020668029785e-01 -5.154936760663986206e-02 1.117476001381874084e-01 -3.267053067684173584e-01 2.150645703077316284e-01 -2.697940468788146973e-01 -1.142740063369274139e-02 -2.298496663570404053e-01 -1.246545016765594482e-01 1.769348829984664917e-01 -1.838202774524688721e-01 3.683782219886779785e-01 -1.440920829772949219e-01 -9.274204075336456299e-02 1.187799274921417236e-01 5.229536443948745728e-02 -4.241424053907394409e-02 -1.805199496448040009e-02 9.450296312570571899e-02 -8.726061880588531494e-02 2.519979476928710938e-01 1.531956046819686890e-01 9.434740245342254639e-02 -4.039626717567443848e-01 -4.687803983688354492e-02 2.557068765163421631e-01 -2.469939365983009338e-02 1.728171557188034058e-01
-9.110180288553237915e-02 -1.901966184377670288e-01 -1.122679933905601501e-01 1.790623962879180908e-01 -5.394537374377250671e-02 -1.233698651194572449e-01 3.044872581958770752e-01 1.107439324259757996e-01 7.732733339071273804e-02 3.758361935615539551e-02 -3.922113403677940369e-02 -1.222395077347755432e-01 2.547907829284667969e-01 2.196990251541137695e-01 4.987461492419242859e-02 8.418153226375579834e-02 9.218330681324005127e-02 1.607004106044769287e-01 2.154073566198348999e-01 2.262156158685684204e-01 3.651138842105865479e-01 -1.040744781494140625e-02 3.681847155094146729e-01 -7.756791543215513229e-03 1.291831582784652710e-01 4.182377830147743225e-02 -2.872838973999023438e-01 -5.345727130770683289e-02 -2.899888753890991211e-01 2.181116789579391479e-01 4.061975330114364624e-02 5.515726283192634583e-02
-7.101292163133621216e-02 1.253144443035125732e-01 -2.204176224768161774e-02 -2.411066740751266479e-01 -1.134932711720466614e-01 -1.689953953027725220e-01 -3.770998492836952209e-02 -2.291700243949890137e-01 -1.580404043197631836e-01 -2.096919715404510498e-01 -7.381334155797958374e-02 5.583618581295013428e-02 -1.173061225563287735e-02 7.419718801975250244e-02 -2.671290934085845947e-01 1.707799881696701050e-01 4.620803892612457275e-02 8.329344540834426880e-02 4.372224807739257812e-01 3.790118694305419922e-01 -1.834837347269058228e-01 -1.108086407184600830e-01 1.721513122320175171e-01 5.093443393707275391e-02 2.380795627832412720e-01 7.909881323575973511e-02 -2.387569546699523926e-01 -1.094704121351242065e-01 1.169028207659721375e-01 2.010100930929183960e-01 9.561830013990402222e-02 1.561118364334106445e-01
1.559525430202484131e-01 -2.761622369289398193e-01 -1.867024004459381104e-01 -8.341684192419052124e-02 1.144543364644050598e-01 1.387858986854553223e-01 -4.163252934813499451e-02 2.521405462175607681e-03 3.809460252523422241e-02 -3.112994730472564697e-01 -1.054342985153198242e-01 -7.783271372318267822e-02 2.343275994062423706e-01 1.244821026921272278e-01 2.097659111022949219e-01 1.010946780443191528e-01 -9.001432359218597412e-02 3.160593332722783089e-03 1.145789306610822678e-02 -1.041499823331832886e-01 -3.178731724619865417e-02 1.771392971277236938e-01 5.610666275024414062e-01 -1.612748950719833374e-01 8.175992220640182495e-02 -7.579998672008514404e-02 -1.174869015812873840e-01 -1.497692465782165527e-01 -1.007350161671638489e-01 2.790303826332092285e-01 6.826117634773254395e-02 2.229832708835601807e-01
4.627913609147071838e-02 -2.033679932355880737e-01 4.332220554351806641e-02 -2.037326991558074951e-01 1.841108798980712891e-01 -1.055368334054946899e-01 1.486624479293823242e-01 -1.875966340303421021e-01 -1.864071488380432129e-01 -4.901081919670104980e-01 -5.577746778726577759e-02 -3.211536705493927002e-01 5.551352724432945251e-02 1.217571366578340530e-02 -1.563763320446014404e-01 2.776347100734710693e-01 1.071796044707298279e-01 9.425920248031616211e-02 1.914600580930709839e-01 1.061961054801940918e-01 -4.005928337574005127e-02 2.171633951365947723e-02 -6.043739989399909973e-02 1.465274244546890259e-01 1.947969943284988403e-01 9.238354396075010300e-04 -1.905595511198043823e-01 -1.769404411315917969e-01 8.722396194934844971e-02 2.426336854696273804e-01 -1.138274744153022766e-01 2.104978412389755249e-01
1.029873341321945190e-01 -2.846521139144897461e-01 -1.842003688216209412e-02 -9.966257959604263306e-02 -8.113250136375427246e-02 8.142765611410140991e-02 -4.734331369400024414e-02 1.108872815966606140e-01 2.436576336622238159e-01 -2.207940965890884399e-01 -2.400037199258804321e-01 -1.162279099225997925e-01 3.918184936046600342e-01 7.431870698928833008e-02 1.506134402006864548e-02 2.366260625422000885e-02 -1.657837331295013428e-01 1.418753340840339661e-02 -5.549800582230091095e-03 -1.033084690570831299e-01 -8.626765757799148560e-02 1.212502047419548035e-01 4.997696280479431152e-01 -7.721461355686187744e-02 9.405960887670516968e-02 7.884973287582397461e-02 -1.576690673828125000e-01 -3.071702420711517334e-01 -2.182850055396556854e-02 5.401181057095527649e-02 9.272952377796173096e-02 2.621993720531463623e-01
-5.378169566392898560e-02 -2.610923908650875092e-02 -7.294688373804092407e-02 2.569296956062316895e-02 -2.833862006664276123e-01 -2.970741987228393555e-01 7.495409995317459106e-02 -1.824596226215362549e-01 5.573778599500656128e-02 -9.354165941476821899e-02 -2.139285951852798462e-01 2.197568863630294800e-01 8.122467249631881714e-02 -1.271421164274215698e-01 -2.115221619606018066e-01 1.498887836933135986e-01 8.142107725143432617e-02 -8.408799022436141968e-02 2.694355249404907227e-01 3.764791786670684814e-01 -3.814459219574928284e-02 -4.324858635663986206e-02 2.602214217185974121e-01 2.133525013923645020e-01 1.350706368684768677e-01 3.116067685186862946e-02 -1.755367219448089600e-01 -1.354861706495285034e-01 9.421086311340332031e-02 3.156218826770782471e-01 1.544496417045593262e-01 2.043609619140625000e-01
-6.220419704914093018e-02 -8.274424821138381958e-02 2.232174128293991089e-01 8.540236204862594604e-02 -1.173417493700981140e-01 -1.918684095144271851e-01 -1.748312413692474365e-01 -8.881141245365142822e-02 1.538843363523483276e-01 -1.240799948573112488e-01 5.334855988621711731e-02 -2.175353914499282837e-01 -7.492715120315551758e-02 1.999781280755996704e-01 -1.301261335611343384e-01 2.228906154632568359e-01 -1.476061344146728516e-02 -4.387568682432174683e-02 3.355449140071868896e-01 1.267503667622804642e-02 -3.370496034622192383e-01 -4.711309075355529785e-02 1.139810308814048767e-01 2.640198469161987305e-01 2.928960919380187988e-01 1.938307881355285645e-01 6.477134674787521362e-02 4.935666918754577637e-02 1.288808137178421021e-01 2.623790204524993896e-01 4.734227806329727173e-02 3.325173556804656982e-01
3.599758201744407415e-05 8.849100023508071899e-02 2.232173979282379150e-01 9.338132292032241821e-02 2.356443367898464203e-02 -8.967592567205429077e-02 5.808009207248687744e-02 -7.058787345886230469e-02 1.943008303642272949e-01 -4.028745293617248535e-01 -3.103358484804630280e-02 1.442138105630874634e-02 1.727416962385177612e-01 1.448666453361511230e-01 1.956113129854202271e-01 1.101266741752624512e-01 1.046711131930351257e-01 -1.745480298995971680e-02 1.426047235727310181e-01 1.301096677780151367e-01 -1.632082164287567139e-01 1.963174194097518921e-01 3.503589630126953125e-01 3.614327907562255859e-01 -1.125065311789512634e-01 3.054811060428619385e-01 -1.828822940587997437e-01 -3.133435845375061035e-01 6.205736100673675537e-02 6.427894532680511475e-02 -3.102457709610462189e-02 2.410271018743515015e-02
-8.095976710319519043e-02 -4.411902129650115967e-01 1.360709667205810547e-01 1.629616618156433105e-01 -1.097028702497482300e-01 -3.290555998682975769e-02 -4.018233343958854675e-02 -1.753623336553573608e-01 1.767601370811462402e-01 7.459716498851776123e-02 8.431635797023773193e-02 5.546615575440227985e-04 2.103506922721862793e-01 2.207043617963790894e-01 -2.507906854152679443e-01 2.113328874111175537e-01 5.189744383096694946e-02 -3.170522674918174744e-02 1.070745363831520081e-01 -1.457896381616592407e-01 8.623568713665008545e-02 1.031547486782073975e-01 2.844132483005523682e-01 1.135482043027877808e-01 1.533578783273696899e-01 3.406985104084014893e-01 -1.254906058311462402e-01 -5.787926539778709412e-02 2.161268740892410278e-01 3.256705775856971741e-02 2.455550730228424072e-01 2.208312749862670898e-01
-1.098511517047882080e-01 -2.752949297428131104e-01 -6.963860988616943359e-02 -2.074307054281234741e-01 1.273489929735660553e-02 1.609450280666351318e-01 2.758513204753398895e-02 9.076032042503356934e-02 -8.416578173637390137e-02 -4.001921713352203369e-01 4.310771450400352478e-02 -1.215356662869453430e-01 2.220172882080078125e-01 1.929183900356292725e-01 8.821519464254379272e-02 1.391698420047760010e-01 -2.031312324106693268e-02 -1.854641921818256378e-02 5.876258760690689087e-02 -9.388411045074462891e-02 3.163203224539756775e-02 -1.066176407039165497e-02 5.289182066917419434e-01 -2.420859634876251221e-01 1.848229020833969116e-01 1.423673424869775772e-02 2.557113394141197205e-02 -2.226488441228866577e-01 -1.239045187830924988e-01 9.153434634208679199e-02 4.721012338995933533e-02 2.619770169258117676e-01
1.851999014616012573e-02 -7.718526571989059448e-02 -1.580698043107986450e-01 -5.976712703704833984e-02 -1.580324169481173158e-04 -8.060847967863082886e-02 2.019382566213607788e-01 7.195950299501419067e-02 4.696900025010108948e-02 -1.928434073925018311e-01 1.427946845069527626e-03 -1.197387427091598511e-01 1.313458979129791260e-01 3.717226684093475342e-01 -1.020486205816268921e-01 1.727461814880371094e-01 -1.192605029791593552e-02 -6.560876965522766113e-02 2.050637751817703247e-01 1.156168803572654724e-01 -5.151898264884948730e-01 7.034226506948471069e-02 1.139030382037162781e-01 3.900439441204071045e-01 8.682121336460113525e-02 1.084341853857040405e-01 -1.779397390782833099e-02 -1.280732899904251099e-01 -1.815852075815200806e-01 2.609068453311920166e-01 -5.100508406758308411e-02 1.681167036294937134e-01
2.056504413485527039e-02 -1.119232699275016785e-01 -4.578683152794837952e-02 1.271711140871047974e-01 8.537276834249496460e-02 -1.681981682777404785e-01 -2.918831817805767059e-02 -1.482120603322982788e-01 1.322215050458908081e-01 -1.181058511137962341e-01 1.437391638755798340e-01 2.658040225505828857e-01 9.894758462905883789e-02 8.945277333259582520e-02 -3.784419596195220947e-02 8.690805733203887939e-02 -8.747744373977184296e-03 -9.230199456214904785e-02 -9.768572449684143066e-02 4.264871031045913696e-02 -3.969236612319946289e-01 2.905023694038391113e-01 4.200542867183685303e-01 -1.743193566799163818e-01 1.316778510808944702e-01 8.007644116878509521e-02 -2.495463341474533081e-01 3.358478546142578125e-01 6.198429316282272339e-02 2.504880726337432861e-01 -1.201837733387947083e-01 1.108262762427330017e-01
-1.707502156496047974e-01 -7.703932374715805054e-02 4.165121912956237793e-02 1.926819533109664917e-01 -5.355682224035263062e-02 -2.481438368558883667e-01 -6.376813352108001709e-02 -1.578063964843750000e-01 -5.557888001203536987e-02 -2.229568958282470703e-01 -1.736381798982620239e-01 -2.675636410713195801e-01 1.088000386953353882e-01 4.964942857623100281e-02 -1.565947234630584717e-01 2.203247249126434326e-01 -5.388073250651359558e-02 -1.770923733711242676e-01 2.447165101766586304e-01 8.901937305927276611e-02 -3.423197269439697266e-01 -9.072287357412278652e-04 2.932757139205932617e-02 -8.600950241088867188e-02 2.804668247699737549e-01 4.441606625914573669e-02 5.641726404428482056e-02 -1.470143795013427734e-01 1.770316958427429199e-01 -2.012833766639232635e-02 -1.113233566284179688e-01 4.622151851654052734e-01
2.811039984226226807e-02 -1.736319065093994141e-01 -8.665628731250762939e-03 -1.590936183929443359e-01 -2.149539142847061157e-01 -4.647386372089385986e-01 2.667712792754173279e-02 -6.956451386213302612e-02 1.598012000322341919e-01 -1.628164649009704590e-01 -2.303150668740272522e-02 -6.066942587494850159e-02 1.424428224563598633e-01 4.388796985149383545e-01 -1.196343153715133667e-01 -1.775377988815307617e-02 -1.578906029462814331e-01 -1.099892854690551758e-01 -4.926168173551559448e-02 -7.318681478500366211e-02 1.333559900522232056e-01 -3.128185272216796875e-01 3.712572529911994934e-02 9.512419998645782471e-02 1.711724549531936646e-01 -3.771473094820976257e-02 -1.557181179523468018e-01 -2.551416158676147461e-01 2.468496710062026978e-01 8.220404386520385742e-02 8.306787163019180298e-02 1.631307750940322876e-01
-2.222181297838687897e-03 -3.385313451290130615e-01 -1.313504278659820557e-01 -3.395737707614898682e-01 1.253107935190200806e-01 8.357894420623779297e-02 1.594182848930358887e-01 5.746770650148391724e-02 -1.480408851057291031e-02 -3.907203972339630127e-01 8.903047442436218262e-02 -1.635958701372146606e-01 1.150016933679580688e-01 8.547455817461013794e-02 -2.555776154622435570e-03 2.181288450956344604e-01 -5.913048982620239258e-02 4.963214043527841568e-03 6.631968915462493896e-02 2.144884131848812103e-02 -4.119605571031570435e-02 -3.200390562415122986e-02 4.107628166675567627e-01 -2.835438251495361328e-01 1.679511368274688721e-01 8.865375071763992310e-02 5.682867765426635742e-02 -2.489206641912460327e-01 -1.303930114954710007e-02 -5.012116394937038422e-03 -9.848945587873458862e-02 2.726837098598480225e-01
-3.521139025688171387e-01 -4.303078353404998779e-02 -2.018545120954513550e-01 1.033455654978752136e-01 2.270804941654205322e-01 -2.452135980129241943e-01 -2.450620196759700775e-02 1.630898565053939819e-01 -2.643699385225772858e-02 -3.262330293655395508e-01 1.706634312868118286e-01 1.716848015785217285e-01 -1.964929513633251190e-02 1.382762491703033447e-01 3.703241348266601562e-01 3.005355894565582275e-01 1.846352778375148773e-02 1.441249400377273560e-01 7.653413712978363037e-02 2.604815363883972168e-02 -2.305356860160827637e-01 -6.556498259305953979e-02 1.058412194252014160e-01 9.329854696989059448e-02 1.357514262199401855e-01 -2.206579223275184631e-02 4.309663921594619751e-02 1.601630896329879761e-01 3.069488145411014557e-02 1.207344681024551392e-01 -5.723835900425910950e-02 3.176894485950469971e-01
-8.512707799673080444e-02 2.395481278654187918e-04 -8.976437151432037354e-02 3.137587904930114746e-01 -2.190114408731460571e-01 -1.207707449793815613e-01 2.162270061671733856e-02 8.246216177940368652e-02 2.156852632761001587e-01 -1.320245712995529175e-01 1.584247350692749023e-01 1.290007829666137695e-01 1.793972589075565338e-02 4.165457785129547119e-01 -3.917387127876281738e-02 5.864134430885314941e-02 -2.510626055300235748e-02 -4.424327984452247620e-02 1.390989720821380615e-01 1.481434553861618042e-01 -5.830104276537895203e-02 -5.762538313865661621e-02 2.713415026664733887e-01 -1.226028725504875183e-01 2.929713129997253418e-01 -1.400401741266250610e-01 -6.230402737855911255e-02 -1.230005454272031784e-02 -1.567863523960113525e-01 -4.732938110828399658e-02 -2.343477606773376465e-01 4.488414824008941650e-01
1.305370032787322998e-01 -6.612100452184677124e-02 -8.234253525733947754e-02 2.260076850652694702e-01 -1.148221567273139954e-01 -1.223635897040367126e-01 -1.215466260910034180e-01 8.945828676223754883e-02 2.895010448992252350e-02 -2.621343135833740234e-01 2.497473731637001038e-03 -1.680897772312164307e-01 9.650740027427673340e-02 7.858023792505264282e-02 -1.091491729021072388e-01 2.371588647365570068e-01 1.056609451770782471e-01 4.923129081726074219e-02 3.681098520755767822e-01 7.226583361625671387e-02 -2.775457799434661865e-01 4.050226416438817978e-03 1.918392479419708252e-01 3.436809778213500977e-01 2.303978502750396729e-01 8.487313985824584961e-02 6.272030994296073914e-03 -7.949772477149963379e-02 1.076333522796630859e-01 2.348451763391494751e-01 4.752279818058013916e-02 4.079363942146301270e-01
-2.651390433311462402e-02 -1.356106400489807129e-01 -1.548559665679931641e-01 -7.434228062629699707e-02 -1.987411528825759888e-01 -7.775973528623580933e-02 8.724199980497360229e-02 -2.566074207425117493e-02 8.525565266609191895e-02 9.339355863630771637e-03 4.905350133776664734e-02 -2.534781098365783691e-01 3.346799015998840332e-01 -1.142544522881507874e-01 -1.175685413181781769e-02 9.929908812046051025e-02 8.360547572374343872e-02 2.703493237495422363e-01 2.759724259376525879e-01 9.342072159051895142e-02 4.893162846565246582e-02 -1.392626911401748657e-01 3.541989624500274658e-01 2.074016779661178589e-01 1.212485358119010925e-01 4.990852624177932739e-02 -2.926271595060825348e-02 9.784199297428131104e-02 -3.553080856800079346e-01 3.194718360900878906e-01 -2.034933716058731079e-01 1.895897686481475830e-01
-4.292006045579910278e-02 -4.597957432270050049e-01 -1.266864687204360962e-01 -1.907620877027511597e-01 9.211193770170211792e-02 1.368108689785003662e-01 8.540276437997817993e-02 1.312353275716304779e-02 -8.801696449518203735e-02 -3.924944996833801270e-01 1.349664106965065002e-02 -2.117929011583328247e-01 9.072630107402801514e-02 1.918838620185852051e-01 2.673252485692501068e-02 1.084313094615936279e-01 6.118423491716384888e-02 4.834272712469100952e-02 1.522305392427369952e-04 8.645987510681152344e-02 -8.162041753530502319e-02 -7.650943100452423096e-02 4.228256046772003174e-01 -2.637196481227874756e-01 2.077568173408508301e-01 3.058323450386524200e-02 1.102926507592201233e-01 -1.833523511886596680e-01 -1.522721499204635620e-01 -5.191159434616565704e-03 -9.901004284620285034e-02 1.948848068714141846e-01
-2.447728067636489868e-03 -2.363060712814331055e-01 -1.151587888598442078e-01 -2.717264182865619659e-02 -2.689852416515350342e-01 -5.528586357831954956e-02 -1.830680072307586670e-01 -3.699360042810440063e-02 -1.570740789175033569e-01 -1.547251939773559570e-01 3.368226811289787292e-02 -3.222410678863525391e-01 1.861288249492645264e-01 -6.608658004552125931e-03 -1.029099225997924805e-01 2.334069311618804932e-01 -3.595713675022125244e-01 -1.193460896611213684e-01 1.627153903245925903e-01 -6.750812381505966187e-02 2.350383698940277100e-01 -1.318468600511550903e-01 3.264565169811248779e-01 -6.622810661792755127e-02 7.740669697523117065e-02 -9.640466421842575073e-03 -1.631088107824325562e-01 1.446837186813354492e-01 1.803011819720268250e-02 3.512322604656219482e-01 -6.702083349227905273e-02 1.629720628261566162e-01
-1.532083451747894287e-01 -9.688246995210647583e-02 1.858772337436676025e-02 8.304325863718986511e-03 5.907076969742774963e-02 -2.822529673576354980e-01 1.022607907652854919e-01 2.275079935789108276e-01 2.462391555309295654e-01 -1.073858980089426041e-02 -5.907300859689712524e-02 2.424576133489608765e-02 -1.310416031628847122e-02 1.991948634386062622e-01 -1.220620702952146530e-02 2.536843158304691315e-02 -1.930622756481170654e-02 -2.426204504445195198e-03 1.155820563435554504e-01 2.502582371234893799e-01 8.087999373674392700e-02 9.599894285202026367e-02 4.398622512817382812e-01 3.474256098270416260e-01 1.398006230592727661e-01 3.775029480457305908e-01 -2.904015183448791504e-01 -1.109893545508384705e-01 -8.426868170499801636e-02 -1.223129034042358398e-01 -1.275062859058380127e-01 1.120368465781211853e-01
-1.416771262884140015e-01 -2.399016916751861572e-01 2.370015159249305725e-02 -1.808713525533676147e-01 1.275683194398880005e-01 -2.337581217288970947e-01 8.939766325056552887e-03 -3.163655698299407959e-01 -9.984156489372253418e-02 -1.743542402982711792e-01 4.482317715883255005e-02 2.912893146276473999e-02 1.250260323286056519e-01 -3.831180930137634277e-02 5.034977570176124573e-02 1.176298484206199646e-01 1.063676550984382629e-01 2.307368367910385132e-01 -5.987275764346122742e-02 3.967521190643310547e-01 4.751731827855110168e-02 -1.152601540088653564e-01 2.136323601007461548e-01 -1.281761229038238525e-01 -5.816047545522451401e-03 8.837667852640151978e-02 -1.591742932796478271e-01 2.178670605644583702e-03 1.530477255582809448e-01 4.300075769424438477e-01 -3.108213841915130615e-01 5.643486045300960541e-03
-6.427990645170211792e-02 -9.536404162645339966e-02 -9.038392454385757446e-02 -1.495296955108642578e-01 -1.590735763311386108e-01 -1.597098112106323242e-01 3.130376040935516357e-01 1.343840733170509338e-02 1.042731106281280518e-02 -1.708102375268936157e-01 -9.124295413494110107e-02 -2.304719537496566772e-01 4.077765941619873047e-01 2.116796970367431641e-01 1.831545233726501465e-01 -8.061094582080841064e-02 -5.279951542615890503e-02 -3.969284892082214355e-02 3.284318745136260986e-02 -2.713704705238342285e-01 -1.797616332769393921e-01 2.272461652755737305e-01 3.012458682060241699e-01 1.220782753080129623e-03 9.435833990573883057e-02 2.570446394383907318e-02 -2.553437352180480957e-01 -9.855549782514572144e-02 2.126437872648239136e-01 2.795380353927612305e-01 -6.111069023609161377e-02 6.226799916476011276e-03
-1.205797046422958374e-01 -1.894127428531646729e-01 3.244436383247375488e-01 -2.288091927766799927e-02 8.725374937057495117e-02 -4.538221657276153564e-01 1.145033016800880432e-01 8.255307376384735107e-02 2.753971219062805176e-01 1.278005726635456085e-02 -4.539680480957031250e-02 8.741221576929092407e-02 4.445664957165718079e-02 1.377797871828079224e-01 1.703629642724990845e-02 1.547998338937759399e-01 8.855684846639633179e-02 2.339221835136413574e-01 -9.102328866720199585e-02 2.686164081096649170e-01 -8.813576400279998779e-02 3.676825901493430138e-03 3.902046978473663330e-01 -4.195437207818031311e-02 -7.709622383117675781e-02 -5.501789599657058716e-02 -1.086019277572631836e-01 -1.271744817495346069e-01 -1.499036252498626709e-01 3.078092634677886963e-01 -9.181720018386840820e-02 1.095039695501327515e-01
4.433697834610939026e-02 -2.825103700160980225e-01 5.329640209674835205e-02 1.406982690095901489e-01 2.980463802814483643e-01 -2.715974450111389160e-01 -1.421184372156858444e-02 3.928595036268234253e-02 9.879758954048156738e-02 -2.549386024475097656e-01 -9.378205984830856323e-02 1.052505988627672195e-02 2.360914349555969238e-01 -6.099364534020423889e-02 -4.816427454352378845e-02 2.077506482601165771e-01 -1.397268027067184448e-01 -1.366119384765625000e-01 8.822901546955108643e-02 1.126009002327919006e-01 -3.065536729991436005e-02 1.238865852355957031e-01 3.460674583911895752e-01 8.035304397344589233e-02 9.860987961292266846e-02 2.663168907165527344e-01 -2.902719676494598389e-01 9.999377280473709106e-02 7.861106842756271362e-02 -8.159726858139038086e-02 -3.919486105442047119e-01 -1.096316240727901459e-02
-9.142443537712097168e-02 -3.314954936504364014e-01 -2.073748260736465454e-01 -8.073799312114715576e-02 2.137210406363010406e-02 4.410772770643234253e-02 -9.481822699308395386e-02 1.143765002489089966e-01 1.127986088395118713e-01 -2.232167422771453857e-01 -1.631353944540023804e-01 -1.045999079942703247e-01 3.001743853092193604e-01 2.231990545988082886e-01 1.631014421582221985e-02 1.357778757810592651e-01 -1.005225777626037598e-01 7.478341460227966309e-02 5.985798686742782593e-02 -5.155327171087265015e-02 -3.414477035403251648e-02 2.154233455657958984e-01 4.361558854579925537e-01 -2.276925742626190186e-01 2.644664943218231201e-01 -7.788924127817153931e-02 -1.788508892059326172e-01 -2.077760249376296997e-01 -1.247892752289772034e-01 1.262778043746948242e-01 -2.072961777448654175e-01 1.085448339581489563e-01
8.944185823202133179e-02 -1.557281166315078735e-01 8.102542906999588013e-02 -5.853778868913650513e-02 -1.064900383353233337e-01 -5.168374180793762207e-01 1.599216610193252563e-01 7.720946520566940308e-02 1.193483769893646240e-01 -6.089336052536964417e-02 3.790498897433280945e-02 7.836418226361274719e-03 1.081655994057655334e-01 -1.171255335211753845e-01 -3.783204033970832825e-02 6.585867702960968018e-02 1.553892642259597778e-01 1.378289163112640381e-01 1.625888198614120483e-01 1.772928833961486816e-01 7.722976803779602051e-02 -6.035630032420158386e-02 3.142069876194000244e-01 -3.518832102417945862e-02 9.023414552211761475e-02 2.087012976408004761e-01 -3.216282427310943604e-01 2.506492435932159424e-01 -2.653027772903442383e-01 2.589430809020996094e-01 -1.130913794040679932e-01 1.354461163282394409e-01
1.195700094103813171e-02 -2.778502106666564941e-01 1.069801077246665955e-01 1.683025211095809937e-01 -1.716715693473815918e-01 -5.263621807098388672e-01 3.874391317367553711e-02 -3.948793187737464905e-02 2.885239124298095703e-01 8.163210004568099976e-02 2.315349131822586060e-01 1.595465242862701416e-01 1.334546953439712524e-01 -1.293520908802747726e-02 -1.121773123741149902e-01 2.053967565298080444e-01 3.543327329680323601e-03 9.436910599470138550e-02 2.937600202858448029e-02 8.266901969909667969e-02 8.757804334163665771e-02 1.397644430398941040e-01 4.156868159770965576e-01 9.488079696893692017e-02 -5.110079050064086914e-02 2.365060299634933472e-01 -1.285960432142019272e-02 3.576428163796663284e-03 4.385517537593841553e-02 4.011682420969009399e-02 1.150753945112228394e-01 1.745223104953765869e-01
-2.269053272902965546e-02 -1.320801377296447754e-01 1.213336735963821411e-01 2.866006270051002502e-02 1.893692761659622192e-01 -3.511099219322204590e-01 3.160232678055763245e-02 -2.275331467390060425e-01 1.878057718276977539e-01 -1.212066039443016052e-01 -7.391731441020965576e-02 -2.344933301210403442e-01 7.647574692964553833e-02 3.506061434745788574e-02 -4.538341984152793884e-02 -2.096973657608032227e-01 -5.238064378499984741e-02 -3.417503833770751953e-01 7.259269058704376221e-02 -7.774467766284942627e-02 -1.272474229335784912e-01 -1.972148865461349487e-01 3.790315389633178711e-01 1.051371470093727112e-01 1.428062319755554199e-01 1.586603820323944092e-01 1.519958972930908203e-01 -3.447375074028968811e-02 -7.880906015634536743e-02 3.549566566944122314e-01 1.834750026464462280e-01 1.211738511919975281e-01
-2.237848490476608276e-01 -5.238245055079460144e-02 -1.548200547695159912e-01 -1.769215166568756104e-01 -1.006907969713211060e-01 -1.487758159637451172e-01 1.144256591796875000e-01 -1.505357921123504639e-01 1.451867222785949707e-01 -1.942184567451477051e-01 3.581459447741508484e-02 -2.521265745162963867e-01 -1.568603515625000000e-01 3.006151318550109863e-02 1.354593783617019653e-01 6.113246679306030273e-01 -3.733339533209800720e-02 -5.393821373581886292e-02 3.229370415210723877e-01 -9.122619405388832092e-03 -1.670162528753280640e-01 -1.185962930321693420e-01 1.678656190633773804e-01 -1.043450534343719482e-01 8.975918591022491455e-02 9.852889180183410645e-02 1.351916640996932983e-01 -6.290260702371597290e-02 -1.034601628780364990e-01 1.095606386661529541e-01 3.084330260753631592e-02 1.711561828851699829e-01
-2.052197009325027466e-01 -1.025371477007865906e-01 -2.190882414579391479e-01 -3.880861774086952209e-02 -2.319977134466171265e-01 -6.547208130359649658e-02 1.223301589488983154e-01 -2.073841840028762817e-01 6.745775043964385986e-02 -1.386165469884872437e-01 4.290401190519332886e-02 -9.478902071714401245e-02 -1.060705929994583130e-01 1.776963770389556885e-01 -5.724216625094413757e-02 3.733085691928863525e-01 -2.787251770496368408e-01 1.780069172382354736e-01 1.923727840185165405e-01 3.190239891409873962e-02 -8.018478006124496460e-02 -6.135236471891403198e-02 3.109292872250080109e-02 2.229017317295074463e-01 2.264709919691085815e-01 1.100581511855125427e-01 -1.066607609391212463e-01 -2.606508731842041016e-01 1.667508184909820557e-01 1.561344861984252930e-01 7.150730118155479431e-03 3.981604278087615967e-01
1.399522065185010433e-03 -5.551837757229804993e-02 1.610841453075408936e-01 6.133919581770896912e-02 4.516749083995819092e-02 -3.275971710681915283e-01 1.563331484794616699e-01 3.389654457569122314e-01 7.070530951023101807e-02 -2.302081584930419922e-01 2.673206925392150879e-01 -2.391818165779113770e-01 -7.599887251853942871e-02 4.659201502799987793e-01 2.142324447631835938e-01 6.732144206762313843e-02 -1.156121492385864258e-01 8.479825407266616821e-02 5.084710195660591125e-02 7.933270931243896484e-02 -1.803068220615386963e-01 1.281464099884033203e-01 1.322541534900665283e-01 -9.623796679079532623e-03 2.428235411643981934e-01 1.224813088774681091e-01 -7.036474347114562988e-02 6.068720296025276184e-02 7.606296241283416748e-02 9.649227559566497803e-02 -1.537567377090454102e-01 2.031516581773757935e-01
6.295265257358551025e-02 3.768034279346466064e-02 2.681905031204223633e-01 1.722190231084823608e-01 -1.805895119905471802e-01 -1.819177865982055664e-01 -8.653705567121505737e-02 5.063715204596519470e-02 7.784376293420791626e-02 3.060371964238584042e-04 1.380373835563659668e-01 1.046098768711090088e-01 1.179634109139442444e-01 1.918339729309082031e-01 6.542270630598068237e-02 1.007069349288940430e-01 -7.756599038839340210e-02 -2.353459447622299194e-01 3.528074920177459717e-01 -1.171954721212387085e-01 -1.570358127355575562e-01 -2.611832320690155029e-01 4.051961600780487061e-01 -1.287016123533248901e-01 6.924372166395187378e-02 -1.278933975845575333e-02 1.543180048465728760e-01 -2.692550122737884521e-01 -2.531141974031925201e-02 2.396695017814636230e-01 -1.816662698984146118e-01 2.246882021427154541e-01
-3.093127012252807617e-01 -1.838513165712356567e-01 -2.454021386802196503e-02 -8.766316622495651245e-02 2.098530381917953491e-01 -2.111435532569885254e-01 2.259637862443923950e-01 -3.977358713746070862e-02 -1.994328387081623077e-02 -4.586399346590042114e-02 -9.436260163784027100e-02 -3.160204291343688965e-01 2.972297370433807373e-01 -1.708950847387313843e-02 1.158358752727508545e-01 -8.102857321500778198e-02 3.478372097015380859e-02 2.407440543174743652e-01 3.012899160385131836e-01 -8.880176395177841187e-02 -1.599121838808059692e-01 -3.114205040037631989e-02 2.993537783622741699e-01 -9.720810689032077789e-03 -2.118566632270812988e-02 -1.200674697756767273e-01 1.857810094952583313e-02 2.238947004079818726e-01 7.634989172220230103e-02 2.684516012668609619e-01 -1.109514907002449036e-01 2.673153877258300781e-01
-1.272506564855575562e-01 1.703272610902786255e-01 -2.783013321459293365e-02 -2.658454179763793945e-01 -1.880923360586166382e-01 -2.273223549127578735e-01 1.902595013380050659e-01 4.380604624748229980e-02 1.978181153535842896e-01 9.486371278762817383e-02 4.008783772587776184e-02 6.101505085825920105e-02 8.441906422376632690e-02 2.828590944409370422e-02 -2.535262331366539001e-02 2.830505967140197754e-01 8.148691803216934204e-02 -2.533029615879058838e-01 1.824050396680831909e-01 -1.365360915660858154e-01 -1.645472645759582520e-01 5.713520944118499756e-02 2.541849613189697266e-01 1.901153177022933960e-01 2.937887907028198242e-01 4.212515801191329956e-02 -1.434289813041687012e-01 -4.729846119880676270e-02 -1.358655840158462524e-01 4.278840124607086182e-01 -2.211695015430450439e-01 2.936001494526863098e-02
-1.691711395978927612e-01 -2.743616104125976562e-01 9.186766296625137329e-02 -9.085372090339660645e-02 4.374983906745910645e-02 -4.208292663097381592e-01 -2.096322923898696899e-01 -4.034202545881271362e-02 2.596580088138580322e-01 -2.149079889059066772e-01 1.506295949220657349e-01 3.949054703116416931e-02 1.433003842830657959e-01 1.683197319507598877e-01 1.242862790822982788e-01 2.489533871412277222e-01 4.217009246349334717e-02 -1.972537934780120850e-01 -7.508145272731781006e-02 -1.651636809110641479e-01 -5.976362153887748718e-03 8.552720397710800171e-02 1.554066836833953857e-01 7.231799513101577759e-02 2.118545025587081909e-01 4.756846278905868530e-02 -7.339249551296234131e-02 1.078664436936378479e-01 2.377165108919143677e-01 -1.161426603794097900e-01 -3.364797532558441162e-01 1.815528124570846558e-01
-1.743559688329696655e-01 -1.742004789412021637e-02 -6.872443854808807373e-02 -1.610755920410156250e-01 -6.595178693532943726e-02 -3.574653565883636475e-01 1.298425942659378052e-01 2.863126099109649658e-01 9.327038377523422241e-02 -4.910321533679962158e-02 -2.192530184984207153e-01 5.497610196471214294e-02 2.065482139587402344e-01 2.632482945919036865e-01 -1.220464259386062622e-01 2.330081164836883545e-01 1.676068305969238281e-01 1.026998683810234070e-01 1.677474379539489746e-01 1.596504896879196167e-01 -1.095807701349258423e-01 2.426235936582088470e-02 1.826609671115875244e-01 -1.345919966697692871e-01 1.890726983547210693e-01 4.257715642452239990e-01 1.615840196609497070e-01 -6.638550758361816406e-02 -1.165252700448036194e-01 1.931235007941722870e-02 -9.100573509931564331e-02 1.954107135534286499e-01
-7.043523341417312622e-02 -1.610169261693954468e-01 -2.200743257999420166e-01 1.672247499227523804e-01 -5.788348242640495300e-02 -3.502494692802429199e-01 -2.396122552454471588e-02 -7.640679925680160522e-02 4.807636886835098267e-02 -7.822017185389995575e-03 -8.753768354654312134e-02 -4.128274321556091309e-02 2.816589772701263428e-01 -1.893444657325744629e-01 7.353410124778747559e-02 7.726655155420303345e-02 2.275321781635284424e-01 3.264273703098297119e-01 1.770789176225662231e-01 2.341842092573642731e-02 -1.321824193000793457e-01 -1.834588199853897095e-01 2.052758038043975830e-01 -1.107106059789657593e-01 1.972194463014602661e-01 2.172983065247535706e-02 -9.625175595283508301e-02 -1.208475008606910706e-01 -3.677939176559448242e-01 2.603172361850738525e-01 -1.080767735838890076e-01 2.197012901306152344e-01
1.093760691583156586e-02 9.951093792915344238e-02 -6.800133734941482544e-02 2.351042628288269043e-01 -2.170259356498718262e-01 -1.438502818346023560e-01 -1.835128068923950195e-01 1.570979952812194824e-01 8.476981520652770996e-02 -2.372246682643890381e-01 1.811831258237361908e-02 -3.603621199727058411e-02 1.196142882108688354e-01 3.273088335990905762e-01 -2.307663261890411377e-01 2.348177582025527954e-01 9.003220498561859131e-02 -9.473463892936706543e-02 2.064605653285980225e-01 2.748024091124534607e-02 -2.998302876949310303e-01 -1.951159834861755371e-01 3.286206424236297607e-01 -1.121157333254814148e-01 3.104319572448730469e-01 -3.387893736362457275e-02 1.051187068223953247e-01 5.445525422692298889e-02 -5.269093066453933716e-02 5.343829467892646790e-02 -6.463052332401275635e-02 2.804970443248748779e-01
9.794187545776367188e-02 -9.835280478000640869e-02 -3.105476200580596924e-01 1.514463126659393311e-01 -3.064131923019886017e-02 -3.288481831550598145e-01 2.414893507957458496e-01 -3.683840110898017883e-02 2.764188349246978760e-01 -4.418379068374633789e-02 -2.037018239498138428e-01 -2.092061489820480347e-01 1.640876680612564087e-01 1.714668571949005127e-01 2.280221134424209595e-01 -1.001741737127304077e-01 7.612357288599014282e-02 8.648835867643356323e-02 -8.525371551513671875e-03 1.409343779087066650e-01 -3.228583335876464844e-01 -1.324919015169143677e-01 3.786853700876235962e-02 4.912772774696350098e-02 2.246220558881759644e-01 1.573156863451004028e-01 -6.550999730825424194e-02 -3.239575773477554321e-02 2.863362431526184082e-01 -2.947457879781723022e-02 -1.155380457639694214e-01 2.739128768444061279e-01
5.812004208564758301e-02 -1.410957723855972290e-01 -2.432408779859542847e-01 -1.934031397104263306e-01 -3.660893440246582031e-02 -1.968642175197601318e-01 -2.835279107093811035e-01 -3.256643414497375488e-01 -2.158947587013244629e-01 -1.085960268974304199e-01 5.833235103636980057e-03 -2.348939180374145508e-01 4.704771190881729126e-02 -4.673168063163757324e-02 -3.255911543965339661e-02 2.406713962554931641e-01 4.474558401852846146e-03 3.339288011193275452e-02 8.110842108726501465e-02 5.140321794897317886e-03 2.124783694744110107e-01 -5.386424437165260315e-02 4.248075187206268311e-01 -1.867342144250869751e-01 2.476685792207717896e-01 1.181207150220870972e-01 4.162745177745819092e-02 -8.534786850214004517e-02 -9.787212312221527100e-02 1.491083800792694092e-01 -1.002536267042160034e-01 2.816327512264251709e-01
1.746920198202133179e-01 -1.301889270544052124e-01 -3.782169520854949951e-01 -2.713104486465454102e-01 -3.078914806246757507e-02 4.649175703525543213e-02 -3.493100404739379883e-02 3.167162090539932251e-02 2.766790613532066345e-02 -1.190705075860023499e-01 -1.091863214969635010e-01 -1.306018680334091187e-01 2.649581432342529297e-01 1.848002970218658447e-01 -1.211691498756408691e-01 -3.193573281168937683e-02 -1.775228530168533325e-01 -1.218996709212660789e-03 -8.286321163177490234e-02 1.041873395442962646e-01 2.890150621533393860e-02 5.509882466867566109e-04 5.091116428375244141e-01 -2.009932696819305420e-01 2.011742889881134033e-01 9.931227564811706543e-02 4.249325022101402283e-02 -2.458551824092864990e-01 3.569316864013671875e-02 2.226123809814453125e-01 -1.731864176690578461e-02 2.306196838617324829e-01
-1.040650755167007446e-01 -1.076372340321540833e-01 -3.424311056733131409e-02 -3.320307657122612000e-02 2.024880349636077881e-01 -2.891355454921722412e-01 8.674827218055725098e-02 -3.206380903720855713e-01 -9.103490412235260010e-02 -8.006013929843902588e-02 1.391151994466781616e-01 -9.550629556179046631e-02 2.573934495449066162e-01 -7.094491273164749146e-02 1.184909939765930176e-01 2.764178812503814697e-01 2.141458094120025635e-01 2.132943272590637207e-01 1.671386510133743286e-01 4.317497462034225464e-02 -1.841477751731872559e-01 -8.922727406024932861e-02 1.144248098134994507e-01 1.664076894521713257e-01 9.999233484268188477e-02 -1.393420994281768799e-01 -3.417963385581970215e-01 -2.351636290550231934e-01 -9.651993215084075928e-02 5.334172025322914124e-02 -2.093581408262252808e-01 2.722674012184143066e-01
-4.110088050365447998e-01 -8.738131076097488403e-02 -1.662129908800125122e-01 -6.796255707740783691e-03 2.493762522935867310e-01 -4.030820429325103760e-01 -1.118036359548568726e-02 -6.708009541034698486e-02 9.698911756277084351e-02 -5.083027854561805725e-02 8.300087600946426392e-02 2.473344840109348297e-02 1.635482013225555420e-01 9.824588149785995483e-02 -5.703835561871528625e-02 -1.277854740619659424e-01 1.321910172700881958e-01 3.283150866627693176e-02 9.971732273697853088e-03 2.116872519254684448e-01 9.581318497657775879e-02 2.221988290548324585e-01 1.237526237964630127e-01 2.736117243766784668e-01 1.040445342659950256e-01 1.712602972984313965e-01 -1.084480583667755127e-01 -1.415562480688095093e-01 2.620763145387172699e-02 4.254392683506011963e-01 -2.279848977923393250e-02 1.569933146238327026e-01
1.117428317666053772e-01 4.440400749444961548e-02 -6.968746334314346313e-02 -1.196133419871330261e-01 5.655090138316154480e-02 8.468829840421676636e-02 8.653204888105392456e-02 1.702264067716896534e-03 -7.011280208826065063e-02 -4.806400537490844727e-01 1.164839714765548706e-01 -3.698276281356811523e-01 6.628939509391784668e-02 2.954861223697662354e-01 -7.714810967445373535e-02 2.803643345832824707e-01 -8.013290166854858398e-02 1.297862152568995953e-03 -6.961799692362546921e-03 5.909866467118263245e-02 5.195004492998123169e-02 -1.810719370841979980e-01 2.418879717588424683e-01 -1.499858498573303223e-01 3.010546863079071045e-01 2.035688757896423340e-01 -2.774651050567626953e-01 1.738272234797477722e-02 -7.604380697011947632e-02 -1.173550449311733246e-02 3.694373741745948792e-02 2.070731371641159058e-01
-6.205884739756584167e-02 -1.018517911434173584e-01 1.731059849262237549e-01 1.223584860563278198e-01 1.021440625190734863e-01 3.553079068660736084e-02 -1.773406565189361572e-02 1.621444821357727051e-01 3.683975711464881897e-02 -9.772425144910812378e-02 1.126491576433181763e-01 1.621200144290924072e-01 1.747173517942428589e-01 -3.013844229280948639e-02 2.432702332735061646e-01 2.682155370712280273e-01 3.650961443781852722e-03 5.383595824241638184e-03 2.096825689077377319e-01 3.379009962081909180e-01 -5.349717661738395691e-02 -9.742701798677444458e-02 4.063339531421661377e-01 -3.002422675490379333e-02 1.090148314833641052e-01 2.553640305995941162e-01 -2.016706317663192749e-01 -3.705708980560302734e-01 2.610710263252258301e-01 1.237134337425231934e-01 -1.201936006546020508e-01 2.355501614511013031e-02
-1.502243727445602417e-01 -1.613993644714355469e-01 -8.739668130874633789e-02 -1.506596952676773071e-01 -1.143764778971672058e-01 -7.786088436841964722e-02 -8.864386379718780518e-02 -7.163363695144653320e-02 1.198662444949150085e-03 -2.808888554573059082e-01 -3.093339875340461731e-02 -3.129301965236663818e-01 1.459178030490875244e-01 -6.480444967746734619e-02 -6.150804832577705383e-02 5.270345807075500488e-01 -8.235679566860198975e-02 6.412796676158905029e-02 -2.078964710235595703e-01 -7.080227881669998169e-02 1.025666370987892151e-01 6.870850175619125366e-02 1.995560377836227417e-01 -6.615918874740600586e-02 2.075315266847610474e-01 2.080011367797851562e-01 -1.750366836786270142e-01 -2.661026716232299805e-01 -9.167298674583435059e-02 1.878478527069091797e-01 -1.782754212617874146e-01 1.492176651954650879e-01
-1.167542785406112671e-01 -1.812722235918045044e-01 -5.810898914933204651e-02 -5.591923370957374573e-02 9.901940822601318359e-03 -1.121255159378051758e-01 1.664605885744094849e-01 -2.867588996887207031e-01 -4.755788296461105347e-02 -2.137644216418266296e-02 -1.040543690323829651e-01 -6.431180983781814575e-02 6.011191755533218384e-02 1.561904251575469971e-01 2.505034953355789185e-02 1.132507715374231339e-02 2.174880951642990112e-01 2.684485912322998047e-01 -1.290402002632617950e-02 3.192235827445983887e-01 -1.549275517463684082e-01 -7.389327511191368103e-03 1.925842314958572388e-01 -7.023419439792633057e-02 1.775275170803070068e-01 1.640556901693344116e-01 -3.300523459911346436e-01 -2.053045034408569336e-01 5.010975152254104614e-02 3.830111324787139893e-01 -3.629173934459686279e-01 1.278753625229001045e-03
-1.074837148189544678e-01 -6.164098903536796570e-02 1.003300538286566734e-03 -8.657020330429077148e-02 -6.146555766463279724e-03 -2.158280313014984131e-01 1.175534725189208984e-01 4.574860632419586182e-02 5.829330533742904663e-02 5.251367390155792236e-02 -1.186789199709892273e-01 1.102882251143455505e-01 2.524378299713134766e-01 1.536753177642822266e-01 -5.954051017761230469e-02 -4.805170744657516479e-02 -1.237376257777214050e-01 -1.354245394468307495e-01 1.776816695928573608e-01 4.563948214054107666e-01 -1.034693717956542969e-01 -1.841254234313964844e-01 4.722708165645599365e-01 -9.644643217325210571e-02 2.309425771236419678e-01 -6.757785379886627197e-02 -3.230903446674346924e-01 -9.274727106094360352e-02 1.341938227415084839e-01 1.401296854019165039e-01 -1.707966327667236328e-01 2.912119962275028229e-02
-1.336348056793212891e-01 -5.208608135581016541e-02 -2.306533455848693848e-01 2.541321218013763428e-01 -3.278891146183013916e-01 -2.866561710834503174e-01 -1.468559652566909790e-01 6.143829226493835449e-02 1.909954398870468140e-01 -8.874762803316116333e-03 -1.174516603350639343e-01 2.463848562911152840e-03 1.632388085126876831e-01 3.552806675434112549e-01 -7.689948659390211105e-03 1.109252274036407471e-01 -9.495365619659423828e-02 -9.569935500621795654e-02 1.187157183885574341e-01 -3.116190247237682343e-02 9.700512140989303589e-02 -2.540053725242614746e-01 2.918880283832550049e-01 -1.478060781955718994e-01 1.377738863229751587e-01 -2.088503912091255188e-02 9.457277506589889526e-02 -8.619946986436843872e-02 1.930826753377914429e-01 8.707642555236816406e-02 1.504710316658020020e-01 3.369219601154327393e-01
-5.153268203139305115e-02 -2.798519432544708252e-01 -7.509686052799224854e-02 1.936688423156738281e-01 -7.967424392700195312e-02 -4.256895184516906738e-02 9.257419407367706299e-02 3.126314654946327209e-02 5.793780833482742310e-02 6.385540962219238281e-02 -2.302502244710922241e-01 -1.906849294900894165e-01 4.583364427089691162e-01 -8.257368206977844238e-02 2.708312869071960449e-01 1.686311364173889160e-01 1.962656825780868530e-01 1.316318809986114502e-01 2.218031585216522217e-01 5.187686905264854431e-02 1.549489945173263550e-01 -1.731989681720733643e-01 2.704550921916961670e-01 2.489460445940494537e-02 1.529244929552078247e-01 1.614890992641448975e-01 -6.407324224710464478e-02 -1.409261375665664673e-01 -1.856446564197540283e-01 1.923400312662124634e-01 -7.807487249374389648e-02 2.370516359806060791e-01
-5.296430364251136780e-02 -1.745664030313491821e-01 -9.477276355028152466e-02 -8.415695279836654663e-02 -8.659586310386657715e-02 -2.982721105217933655e-02 -8.047463744878768921e-02 -1.240532100200653076e-01 1.120453514158725739e-02 -5.926198512315750122e-02 -1.786445826292037964e-01 -5.433842167258262634e-02 2.830571830272674561e-01 2.172563523054122925e-01 -1.128645017743110657e-01 -1.818207949399948120e-01 -3.018896579742431641e-01 2.351614236831665039e-01 4.033525884151458740e-01 4.773967713117599487e-02 -8.565592020750045776e-02 -8.433589246124029160e-04 3.494041562080383301e-01 -1.626333035528659821e-02 1.372179109603166580e-02 6.261501461267471313e-02 1.491069197654724121e-01 -1.984246969223022461e-01 -1.096095815300941467e-01 2.137412875890731812e-01 1.892841458320617676e-01 3.293056190013885498e-01
-4.195653274655342102e-02 -3.554815053939819336e-01 -1.903206408023834229e-01 -8.567455410957336426e-02 5.715523287653923035e-02 1.710829585790634155e-01 3.843661025166511536e-02 1.748541295528411865e-01 1.121098268777132034e-02 -3.379338085651397705e-01 5.971004441380500793e-02 -1.688374131917953491e-01 2.459749728441238403e-01 1.882864385843276978e-01 -3.397274017333984375e-02 1.189230531454086304e-01 -2.660593017935752869e-02 -2.109316736459732056e-02 -2.000752836465835571e-02 2.716103568673133850e-02 7.879628241062164307e-02 -2.171964012086391449e-02 4.444927573204040527e-01 -3.086820244789123535e-01 2.572572529315948486e-01 6.728572398424148560e-02 6.003282591700553894e-02 -2.062955647706985474e-01 -5.329986661672592163e-02 1.197812780737876892e-01 -9.906336665153503418e-02 2.457077056169509888e-01
1.163892000913619995e-01 3.158737123012542725e-01 -5.621451884508132935e-02 2.242457270622253418e-01 -1.356884278357028961e-02 -8.067191392183303833e-02 1.879106462001800537e-02 1.562616378068923950e-01 1.933910548686981201e-01 -3.891574144363403320e-01 -2.823357062879949808e-04 -1.120824143290519714e-01 -1.369431987404823303e-02 2.363481521606445312e-01 9.063533507287502289e-03 3.742063790559768677e-02 -1.624150201678276062e-02 1.901446282863616943e-02 1.920863389968872070e-01 2.192355226725339890e-03 -2.089071273803710938e-01 4.835443571209907532e-02 1.218316107988357544e-01 1.406981050968170166e-02 2.835403978824615479e-01 8.883003145456314087e-02 -1.632031500339508057e-01 -6.635483819991350174e-03 -1.226078867912292480e-01 3.782431185245513916e-01 -2.947485446929931641e-01 2.904148101806640625e-01
-1.366189401596784592e-02 2.149968594312667847e-02 1.197628974914550781e-01 3.598631918430328369e-02 -6.334783136844635010e-02 -6.357113271951675415e-02 1.634934991598129272e-01 2.098847776651382446e-01 1.734415069222450256e-02 -3.040592670440673828e-01 1.123062521219253540e-01 5.010176450014114380e-02 1.003608405590057373e-01 4.896212741732597351e-02 1.178863868117332458e-01 -7.497560977935791016e-02 -1.190299987792968750e-01 2.231740057468414307e-01 2.057411968708038330e-01 1.160110756754875183e-01 1.848360747098922729e-01 -1.596722751855850220e-02 3.838741481304168701e-01 -2.996183931827545166e-02 8.928896486759185791e-02 3.790650069713592529e-01 -3.086139559745788574e-01 -2.327072471380233765e-01 7.592345587909221649e-03 3.796855807304382324e-01 1.302381008863449097e-01 1.830220408737659454e-02
-2.169637233018875122e-01 1.370511949062347412e-01 -4.064228385686874390e-03 -1.001416295766830444e-01 2.790773473680019379e-02 -3.646864295005798340e-01 1.270069032907485962e-01 2.105723321437835693e-01 2.006007283926010132e-01 -3.191601112484931946e-02 -1.684780865907669067e-01 -1.282109413295984268e-02 -1.069882512092590332e-01 4.178069233894348145e-01 -6.851965934038162231e-02 3.111950755119323730e-01 1.432086527347564697e-01 4.140719771385192871e-02 1.447567343711853027e-01 7.990061491727828979e-02 -1.953030675649642944e-01 4.722547251731157303e-03 3.949738740921020508e-01 1.285675913095474243e-02 1.151863411068916321e-01 4.615548253059387207e-02 1.548210382461547852e-01 -2.388263493776321411e-01 -9.020463377237319946e-02 -4.299923777580261230e-02 -1.154998317360877991e-01 9.417118132114410400e-02
3.588055446743965149e-02 -1.829028427600860596e-01 -2.073027342557907104e-01 8.403549343347549438e-02 8.080694079399108887e-02 -3.260898292064666748e-01 -1.267216950654983521e-01 2.251114696264266968e-02 1.608770191669464111e-01 -2.828655540943145752e-01 3.165785074234008789e-01 -2.064262032508850098e-01 1.967468671500682831e-02 -1.101773008704185486e-01 1.000477895140647888e-01 3.381128236651420593e-02 5.930766090750694275e-02 -1.050554811954498291e-01 -4.883762449026107788e-02 -5.542987957596778870e-02 -6.367559731006622314e-02 1.938581615686416626e-01 4.712539017200469971e-01 5.510778725147247314e-02 -8.949178270995616913e-03 1.840509772300720215e-01 -3.970241248607635498e-01 1.201851014047861099e-02 -1.198738738894462585e-01 7.688990980386734009e-02 -1.199254393577575684e-01 1.518519036471843719e-02
6.096945144236087799e-03 -2.556209862232208252e-01 1.767263934016227722e-02 1.471709553152322769e-02 -1.080915704369544983e-01 -8.041473478078842163e-02 1.966394335031509399e-01 -5.873798206448554993e-02 6.541985273361206055e-02 -6.845280062407255173e-03 5.846643075346946716e-02 -6.824711710214614868e-02 1.689835041761398315e-01 5.659943819046020508e-02 6.995160132646560669e-03 2.795315682888031006e-01 3.037416040897369385e-01 2.156401127576828003e-01 4.940988421440124512e-01 1.327457726001739502e-01 -8.752501010894775391e-02 -2.222092896699905396e-01 3.836461305618286133e-01 -5.085182189941406250e-02 -5.787200480699539185e-02 -1.040912792086601257e-01 1.600540988147258759e-02 1.086881384253501892e-01 -1.803338974714279175e-01 1.801075530238449574e-03 -1.425132602453231812e-01 2.550810277462005615e-01
-1.243208274245262146e-01 -3.998478651046752930e-01 -7.131807506084442139e-02 -1.086973324418067932e-01 1.385489292442798615e-02 -1.378139555454254150e-01 1.457551866769790649e-01 -9.555837512016296387e-02 7.480964809656143188e-02 -4.839546978473663330e-02 -2.614251896739006042e-02 -3.518249094486236572e-02 8.980747312307357788e-02 1.484558135271072388e-01 3.357690572738647461e-02 1.723321676254272461e-01 -2.277068942785263062e-01 2.609191536903381348e-01 1.437580585479736328e-01 4.315849542617797852e-01 1.833582818508148193e-01 -2.099236696958541870e-01 2.704050838947296143e-01 -2.536579035222530365e-03 -1.006985157728195190e-01 2.241543121635913849e-02 -1.272376924753189087e-01 -9.803618490695953369e-02 -1.174130365252494812e-01 3.762623965740203857e-01 -1.308732181787490845e-01 2.843850664794445038e-02
-2.810014188289642334e-01 6.221796572208404541e-02 3.997761756181716919e-02 -1.035234108567237854e-01 -1.033239066600799561e-01 -3.266372680664062500e-01 -3.548904508352279663e-02 6.518427282571792603e-02 2.581197395920753479e-02 1.092348946258425713e-03 1.888171881437301636e-01 1.159663051366806030e-01 -2.213351987302303314e-02 -1.338810194283723831e-02 -2.501609623432159424e-01 1.215949878096580505e-01 9.177000075578689575e-02 1.685343682765960693e-01 -1.102347951382398605e-02 2.735033035278320312e-01 -1.194027885794639587e-01 2.369886338710784912e-01 1.684009283781051636e-01 2.584840059280395508e-01 1.341931074857711792e-01 2.555696368217468262e-01 -7.027207314968109131e-02 -1.224905177950859070e-01 -5.062148720026016235e-02 4.231952130794525146e-01 -8.836600184440612793e-02 2.899953424930572510e-01
-1.085376814007759094e-01 4.514483734965324402e-02 -1.951932609081268311e-01 -1.391778737306594849e-01 -8.749391138553619385e-02 -2.104781419038772583e-01 4.823315516114234924e-02 5.806073918938636780e-02 -2.825259417295455933e-02 -6.741745397448539734e-03 -1.148483380675315857e-01 8.540317416191101074e-02 2.471266239881515503e-01 2.989321947097778320e-02 -5.116983875632286072e-02 1.518711000680923462e-01 1.480373889207839966e-01 9.358555823564529419e-02 9.710627794265747070e-02 2.187212109565734863e-01 -1.738710999488830566e-01 -1.103609353303909302e-01 4.585359394550323486e-01 3.930497169494628906e-02 2.540301382541656494e-01 6.998668611049652100e-02 -3.176681697368621826e-01 -1.537400633096694946e-01 1.987331360578536987e-01 3.987013697624206543e-01 -6.111558899283409119e-02 -1.541338115930557251e-01
-2.191044241189956665e-01 6.071296334266662598e-02 -1.094763800501823425e-01 5.688243359327316284e-02 6.333190202713012695e-02 -1.736703328788280487e-03 2.274256497621536255e-01 4.300944507122039795e-02 3.403474688529968262e-01 -1.597353518009185791e-01 -8.015847206115722656e-02 -2.416054606437683105e-01 2.849320471286773682e-01 7.426859438419342041e-02 -3.513519465923309326e-02 -7.942589372396469116e-02 1.040032431483268738e-01 -7.496063411235809326e-02 4.431795477867126465e-01 -8.405896276235580444e-02 -1.727280020713806152e-01 -1.718682497739791870e-01 2.380253225564956665e-01 2.541535766795277596e-03 2.307582050561904907e-01 6.351068615913391113e-02 -1.654395908117294312e-01 -3.256553038954734802e-02 -7.323541492223739624e-02 3.095109462738037109e-01 9.322771430015563965e-02 2.087908089160919189e-01
-2.471571713685989380e-01 1.287928670644760132e-01 -3.196693360805511475e-01 -8.643031865358352661e-02 -1.217748969793319702e-01 -1.654914617538452148e-01 2.518080361187458038e-02 -2.432766109704971313e-01 9.308108687400817871e-02 -3.148545622825622559e-01 -2.149398177862167358e-01 -4.404662549495697021e-02 2.145138829946517944e-01 -1.025412604212760925e-02 3.112239837646484375e-01 -7.915828377008438110e-02 -2.657054364681243896e-02 1.892040222883224487e-01 2.575642168521881104e-01 2.154858112335205078e-01 5.282067134976387024e-02 1.360206902027130127e-01 3.416426181793212891e-01 -8.050582557916641235e-02 2.079653590917587280e-01 7.534346729516983032e-02 -3.477922454476356506e-02 1.880255639553070068e-01 9.891977161169052124e-02 9.032272547483444214e-02 -9.074182808399200439e-02 -3.384353127330541611e-03
1.841840893030166626e-01 -1.065061464905738831e-01 8.665540814399719238e-02 -1.026827096939086914e-01 1.387000232934951782e-01 -6.936979293823242188e-02 -2.476020343601703644e-02 -1.187022551894187927e-01 -4.225406050682067871e-02 5.210769921541213989e-02 -2.774285376071929932e-01 -1.242473497986793518e-01 4.930724203586578369e-02 6.006817817687988281e-01 -2.010969631373882294e-02 1.155226081609725952e-01 -1.615250557661056519e-01 -1.963154785335063934e-02 3.287106053903698921e-03 -5.935705453157424927e-02 1.336131244897842407e-01 -2.400209009647369385e-02 2.214538604021072388e-01 -1.711197942495346069e-01 1.506355255842208862e-01 2.071627229452133179e-02 -3.152471780776977539e-01 -4.467613622546195984e-02 1.819075942039489746e-01 8.528229594230651855e-02 -1.210349872708320618e-01 3.431476354598999023e-01
-1.865471303462982178e-01 6.898930668830871582e-02 -4.056917726993560791e-01 2.108671702444553375e-02 -1.398414224386215210e-01 -1.655861362814903259e-02 9.905438125133514404e-02 -2.295368015766143799e-01 -2.630160748958587646e-01 -3.037971630692481995e-02 -7.267645001411437988e-02 -3.371427059173583984e-01 -2.847434021532535553e-03 1.136971786618232727e-01 7.835264503955841064e-02 3.423062562942504883e-01 -1.151346266269683838e-01 -1.854011975228786469e-02 -3.049109131097793579e-02 2.642665058374404907e-04 -4.227353632450103760e-02 -6.359538435935974121e-02 2.096249163150787354e-01 -2.339478954672813416e-02 3.451237082481384277e-01 1.023341715335845947e-01 4.324780032038688660e-02 -8.964017778635025024e-02 -6.824456155300140381e-02 2.053293138742446899e-01 -1.788919717073440552e-01 3.234613537788391113e-01
-7.401081919670104980e-02 -3.483787775039672852e-01 7.324568927288055420e-02 -9.028489142656326294e-02 -1.297036111354827881e-01 -2.971852421760559082e-01 -4.921386949717998505e-03 1.098006442189216614e-01 -9.494285285472869873e-02 9.481487423181533813e-02 8.592856675386428833e-02 8.309777826070785522e-02 1.309089511632919312e-01 1.234657093882560730e-01 -3.777781501412391663e-02 2.870075404644012451e-01 1.856566406786441803e-02 6.178789958357810974e-02 1.609770506620407104e-01 2.221346497535705566e-01 -6.716686487197875977e-02 3.261872380971908569e-02 3.096373379230499268e-01 3.552229404449462891e-01 -9.190927259624004364e-03 3.242298364639282227e-01 1.426904499530792236e-01 -8.689216524362564087e-02 2.691228091716766357e-01 -6.080169975757598877e-02 1.151108741760253906e-01 2.537579536437988281e-01
-5.021508336067199707e-01 -1.619948446750640869e-01 -1.732587367296218872e-01 -1.620230972766876221e-01 -4.352667927742004395e-02 -2.781602144241333008e-01 -1.262633800506591797e-01 -1.101989299058914185e-01 9.184058755636215210e-02 -8.029746264219284058e-02 -6.317106634378433228e-02 1.421767920255661011e-01 3.325895071029663086e-01 -1.051826104521751404e-01 3.309997916221618652e-02 -7.851105928421020508e-02 -1.649248301982879639e-01 1.212231293320655823e-01 5.118168145418167114e-02 1.086901053786277771e-01 2.446008473634719849e-02 6.163987889885902405e-02 1.135599166154861450e-01 2.162640541791915894e-01 2.820080518722534180e-01 1.765558272600173950e-01 -9.117299318313598633e-02 -1.204645708203315735e-01 1.205985154956579208e-02 2.369902282953262329e-01 -8.194582164287567139e-02 2.702043950557708740e-01
4.700450226664543152e-02 -1.844105571508407593e-01 1.356691867113113403e-02 -2.736551165580749512e-01 -1.036946177482604980e-01 -3.792694509029388428e-01 -3.805697336792945862e-02 -3.063249588012695312e-01 1.978438049554824829e-01 -2.401041239500045776e-02 1.409790217876434326e-01 -1.377547439187765121e-02 5.706702545285224915e-02 -1.166470646858215332e-01 1.955957412719726562e-01 7.780431210994720459e-02 3.550525903701782227e-01 3.751903399825096130e-02 1.777130663394927979e-01 2.806182205677032471e-01 1.146590430289506912e-02 -8.592569269239902496e-03 2.701388001441955566e-01 7.366245985031127930e-02 1.258720457553863525e-01 1.715386211872100830e-01 -1.065247431397438049e-01 9.575313329696655273e-02 -1.061957404017448425e-01 9.496472775936126709e-03 5.994373932480812073e-03 3.525325059890747070e-01
2.989889867603778839e-02 -1.340950876474380493e-01 -4.872997477650642395e-02 -4.284705594182014465e-02 -1.175396069884300232e-01 -1.916880905628204346e-01 4.199338331818580627e-02 -2.298019826412200928e-01 1.341462284326553345e-01 -4.050865769386291504e-01 -6.035736575722694397e-02 -3.008606135845184326e-01 9.075975418090820312e-02 1.115778554230928421e-02 -1.645207554101943970e-01 1.760960668325424194e-01 -5.023538134992122650e-03 5.216524004936218262e-02 3.871789574623107910e-01 -4.620246589183807373e-02 -1.577664315700531006e-01 1.064107641577720642e-01 1.475932449102401733e-01 2.703121304512023926e-01 1.082966476678848267e-01 -4.185207188129425049e-02 1.271179877221584320e-03 -7.188880443572998047e-02 1.259260624647140503e-01 1.741917729377746582e-01 1.119880378246307373e-01 4.072434008121490479e-01
-3.894572556018829346e-01 8.398011326789855957e-03 -2.420830577611923218e-01 1.680071353912353516e-01 4.759737476706504822e-02 -2.454665005207061768e-01 -5.410598963499069214e-02 1.293370127677917480e-01 3.840914368629455566e-02 1.191493719816207886e-01 9.074327349662780762e-02 -1.087651997804641724e-01 -2.922689309343695641e-04 1.319207716733217239e-02 1.786922812461853027e-01 1.403843015432357788e-01 -2.810240685939788818e-01 4.838970303535461426e-02 -5.955294147133827209e-02 2.617470324039459229e-01 -1.786358095705509186e-02 1.258518844842910767e-01 3.180462718009948730e-01 -3.370634838938713074e-02 3.132622241973876953e-01 1.684659421443939209e-01 -2.548581548035144806e-02 7.895737886428833008e-02 -2.041450887918472290e-01 1.574542522430419922e-01 -1.010791049338877201e-03 3.464260995388031006e-01
-4.072734341025352478e-02 -3.409056365489959717e-01 -2.913670241832733154e-02 -1.486465483903884888e-01 -4.110014531761407852e-03 -1.760460734367370605e-01 8.183869719505310059e-02 -2.683310210704803467e-01 1.928584873676300049e-01 1.943709552288055420e-01 -1.288595050573348999e-01 3.697527945041656494e-02 2.350174486637115479e-01 1.936802119016647339e-01 3.667956963181495667e-02 1.311982274055480957e-01 -7.080961018800735474e-02 1.536443084478378296e-01 -1.704275421798229218e-02 2.624900639057159424e-01 2.269607186317443848e-01 -2.050906270742416382e-01 3.228904008865356445e-01 1.133606210350990295e-01 -1.813196693547070026e-03 1.210410520434379578e-01 -5.694602802395820618e-02 -2.091617882251739502e-01 -1.934040188789367676e-01 2.976237535476684570e-01 -2.044463157653808594e-01 8.543062210083007812e-02
-2.205661088228225708e-01 -1.764992475509643555e-01 -2.078224122524261475e-01 6.503634154796600342e-02 4.284998029470443726e-02 -2.653066217899322510e-01 8.029790222644805908e-02 -4.452605918049812317e-02 2.956587448716163635e-02 -1.833024471998214722e-01 -2.413086406886577606e-02 4.280602559447288513e-02 2.738874964416027069e-02 -1.651819944381713867e-01 4.227413535118103027e-01 6.555410102009773254e-03 -2.541752532124519348e-03 1.321214884519577026e-01 3.454705178737640381e-01 6.853724271059036255e-02 -1.719792336225509644e-01 4.827465862035751343e-02 2.725127637386322021e-01 -1.365543156862258911e-01 2.325028330087661743e-01 2.740416526794433594e-01 -2.549100816249847412e-01 2.573754638433456421e-02 -1.162274777889251709e-01 2.684680223464965820e-01 -4.060272127389907837e-02 -9.483180940151214600e-03
-3.462054207921028137e-02 -1.660598367452621460e-01 1.805965602397918701e-02 2.501868642866611481e-02 2.209285795688629150e-01 -4.034502804279327393e-01 1.814371198415756226e-01 -1.363231837749481201e-01 1.279801577329635620e-01 -4.625950753688812256e-02 -1.141979545354843140e-02 -4.176057279109954834e-01 2.125606685876846313e-01 -6.780286133289337158e-02 1.079651713371276855e-01 1.819062232971191406e-01 1.360336393117904663e-01 -1.646833568811416626e-01 3.881116807460784912e-01 9.622125327587127686e-02 1.689079031348228455e-02 -1.236302126199007034e-02 4.806711152195930481e-02 -3.014960587024688721e-01 1.240123808383941650e-01 -3.520420938730239868e-02 -1.112509146332740784e-02 -1.792730838060379028e-01 9.172474034130573273e-03 1.079971939325332642e-01 -1.356401853263378143e-02 2.442191690206527710e-01
-1.831361651420593262e-01 2.147952467203140259e-02 -2.150738090276718140e-01 -1.357618626207113266e-02 2.507589161396026611e-01 -3.476412296295166016e-01 2.053020745515823364e-01 -1.740396171808242798e-01 -1.264649927616119385e-01 -9.035287797451019287e-02 1.496704816818237305e-01 1.079321056604385376e-01 3.391585052013397217e-01 2.394357882440090179e-02 -4.550999775528907776e-02 2.429019063711166382e-01 1.019969359040260315e-01 -7.863067835569381714e-02 7.515126466751098633e-02 7.011636346578598022e-02 -1.890469044446945190e-01 -1.380515545606613159e-01 3.110788762569427490e-01 1.669595837593078613e-01 2.826344668865203857e-01 -1.997328996658325195e-01 3.404394164681434631e-02 -1.670768707990646362e-01 -7.483507692813873291e-02 1.578293889760971069e-01 -7.576841115951538086e-02 1.918611526489257812e-01
-5.310306325554847717e-02 -2.503297626972198486e-01 -3.485254570841789246e-02 -1.795862168073654175e-01 5.028540641069412231e-02 -1.717102527618408203e-01 1.821634918451309204e-01 -7.391919940710067749e-02 1.667488515377044678e-01 -7.282494008541107178e-02 7.303488254547119141e-02 -1.156940832734107971e-01 2.635473012924194336e-01 3.002610802650451660e-02 1.287979073822498322e-02 8.320073038339614868e-02 -2.366349101066589355e-02 2.173379510641098022e-01 -1.599018126726150513e-01 4.441830813884735107e-01 2.255042940378189087e-01 -1.083102375268936157e-01 3.744848668575286865e-01 -3.328087180852890015e-02 -7.132234424352645874e-02 2.183255553245544434e-01 -1.028328388929367065e-01 -4.421555250883102417e-02 -5.055311694741249084e-02 3.945403695106506348e-01 4.105701670050621033e-02 3.653759509325027466e-02
-9.450433403253555298e-02 -3.234304189682006836e-01 2.095791744068264961e-03 -1.292569842189550400e-02 -2.031422406435012817e-01 -2.098321318626403809e-01 2.451104372739791870e-01 2.942082844674587250e-02 1.251289546489715576e-01 -1.940748393535614014e-01 -3.028083741664886475e-01 -2.926241755485534668e-01 3.864455521106719971e-01 1.860149055719375610e-01 -1.077363342046737671e-01 1.433588117361068726e-01 7.502143830060958862e-02 -1.004538610577583313e-01 -4.527542367577552795e-02 -1.452568471431732178e-01 2.128361910581588745e-02 1.191148608922958374e-01 1.472076028585433960e-01 4.384860023856163025e-02 3.429488465189933777e-02 -1.761535406112670898e-01 -1.900371536612510681e-02 -6.779702380299568176e-03 1.995683163404464722e-01 2.513845264911651611e-01 -1.947717368602752686e-01 2.064718753099441528e-01
-2.526309192180633545e-01 -2.146992385387420654e-01 -1.813961267471313477e-01 8.115608245134353638e-02 -3.475097417831420898e-01 5.321194604039192200e-02 2.871977686882019043e-01 -6.513655930757522583e-02 8.640263229608535767e-02 -2.007936239242553711e-01 6.877230852842330933e-02 -3.717273473739624023e-01 2.351749539375305176e-01 1.473933756351470947e-01 -1.957545801997184753e-02 -4.589816555380821228e-02 1.630891859531402588e-01 -1.295516267418861389e-04 1.479124128818511963e-01 7.607211917638778687e-02 1.425033360719680786e-01 3.359638154506683350e-02 1.725770086050033569e-01 8.770456165075302124e-02 -1.449761539697647095e-02 2.132961302995681763e-01 -6.459205411374568939e-03 1.600585132837295532e-01 -6.793057173490524292e-02 1.980836391448974609e-01 -2.459195554256439209e-01 2.849328815937042236e-01
-3.207631409168243408e-03 -2.376255095005035400e-01 4.086708277463912964e-02 1.288702487945556641e-01 1.201148703694343567e-01 -1.432891786098480225e-01 -8.088072761893272400e-03 -1.123359277844429016e-01 2.037646993994712830e-02 -1.009028106927871704e-01 -6.289125233888626099e-02 -2.330613136291503906e-01 -1.722409129142761230e-01 1.509937793016433716e-01 -3.780585527420043945e-02 -1.936685740947723389e-01 -4.008360952138900757e-02 -2.662563920021057129e-01 2.169139534235000610e-01 7.060647010803222656e-03 -3.115279972553253174e-02 -4.340379312634468079e-02 2.300434410572052002e-01 -9.998603165149688721e-02 3.585491776466369629e-01 3.989006280899047852e-01 -1.793719641864299774e-02 -5.670263618230819702e-02 -1.230650097131729126e-01 4.354596138000488281e-01 1.463074684143066406e-01 1.206861138343811035e-01
-1.710972934961318970e-01 -3.257071077823638916e-01 -8.971726149320602417e-02 9.958864748477935791e-02 2.507283389568328857e-01 -4.024025052785873413e-02 -9.527906030416488647e-02 -2.449856400489807129e-01 1.985856592655181885e-01 -2.640718817710876465e-01 -8.338195830583572388e-02 3.473129123449325562e-02 1.187457069754600525e-01 7.180505990982055664e-02 7.258682698011398315e-02 2.687093019485473633e-01 -2.837151885032653809e-01 -2.106869826093316078e-03 -8.829291909933090210e-02 1.815499961376190186e-01 -1.818432062864303589e-01 -8.338861167430877686e-02 4.063980579376220703e-01 -1.827145367860794067e-02 1.122052874416112900e-02 1.562014967203140259e-01 -2.866998128592967987e-02 1.158528923988342285e-01 -6.251289695501327515e-02 -4.433562606573104858e-02 -3.564999699592590332e-01 2.305419743061065674e-02
2.013473957777023315e-01 -2.284646332263946533e-01 -2.550510764122009277e-01 -2.021939605474472046e-01 -9.351953119039535522e-02 -1.911733299493789673e-02 -6.709955632686614990e-02 -1.031951233744621277e-01 -1.259809136390686035e-01 -1.954607516527175903e-01 4.314012452960014343e-02 -1.767811737954616547e-02 1.447751373052597046e-01 4.277390241622924805e-02 -6.674013286828994751e-02 -4.326156340539455414e-03 -2.391543239355087280e-02 7.191012054681777954e-02 -1.788321137428283691e-01 2.901155035942792892e-03 1.425785869359970093e-01 3.358218818902969360e-02 3.823003470897674561e-01 -2.349223345518112183e-01 2.346667647361755371e-01 6.083909049630165100e-02 -1.274838857352733612e-02 -2.541555762290954590e-01 -1.622374914586544037e-02 2.841660976409912109e-01 -1.916872859001159668e-01 4.378797411918640137e-01
-1.286960691213607788e-01 -3.364288210868835449e-01 6.077978387475013733e-02 -2.038987874984741211e-01 -9.766382724046707153e-02 -2.811757102608680725e-02 3.748615458607673645e-02 -9.696716070175170898e-02 -1.155553162097930908e-01 -3.318226635456085205e-01 6.394758820533752441e-02 -2.583880424499511719e-01 2.815245389938354492e-01 3.143832385540008545e-01 -1.298004984855651855e-01 4.809802472591400146e-01 -2.280524186789989471e-02 -8.228979259729385376e-02 -8.140579611063003540e-02 -2.728088758885860443e-02 5.922343954443931580e-02 5.419818684458732605e-02 3.050671517848968506e-01 6.445469707250595093e-02 1.265587508678436279e-01 5.679301917552947998e-02 8.852444589138031006e-02 -1.799271441996097565e-02 -2.749748714268207550e-02 1.866476386785507202e-01 2.439229004085063934e-02 -3.649921342730522156e-02
-4.374251142144203186e-02 -7.522603869438171387e-02 3.071467578411102295e-01 -1.764265075325965881e-02 -1.383366249501705170e-02 -3.574704229831695557e-01 1.088756173849105835e-01 2.273142039775848389e-01 -1.175630167126655579e-01 -7.976070791482925415e-02 1.152322068810462952e-02 4.122294858098030090e-02 1.494775712490081787e-01 3.995916545391082764e-01 3.236790746450424194e-02 2.435008883476257324e-01 -1.012869998812675476e-01 2.043480128049850464e-01 -2.261648625135421753e-01 2.663818746805191040e-02 -1.805182844400405884e-01 2.069495171308517456e-01 1.462881565093994141e-01 1.311774700880050659e-01 2.650934457778930664e-01 -5.730558652430772781e-03 -8.915210515260696411e-02 3.628118708729743958e-02 -1.705459691584110260e-02 1.476854681968688965e-01 -1.426805853843688965e-01 3.193294107913970947e-01
-9.266142547130584717e-02 -7.407408207654953003e-02 -1.893332898616790771e-01 2.126475870609283447e-01 -3.285735845565795898e-01 -2.783204019069671631e-01 -8.687449991703033447e-02 -2.431550770998001099e-01 3.098263740539550781e-01 -1.326974630355834961e-01 -1.037605404853820801e-01 -1.972702592611312866e-01 2.498491257429122925e-01 1.926928460597991943e-01 -1.109855100512504578e-01 1.366750299930572510e-01 8.805908262729644775e-02 -1.100858002901077271e-01 2.512483894824981689e-01 -1.032334789633750916e-01 -7.432949542999267578e-02 -1.295170933008193970e-01 2.060589343309402466e-01 -6.701505742967128754e-03 1.472376435995101929e-01 1.069343313574790955e-01 5.049778148531913757e-02 1.786022633314132690e-01 2.256572842597961426e-01 4.663928598165512085e-02 -6.839217245578765869e-02 2.741040885448455811e-01
-6.711102090775966644e-03 -2.040645778179168701e-01 -6.954687833786010742e-02 6.699252873659133911e-02 -8.292777836322784424e-02 -2.831970453262329102e-01 -9.454468637704849243e-02 -1.091413646936416626e-01 1.161936670541763306e-01 -2.246159911155700684e-01 4.699352011084556580e-02 -2.351375296711921692e-02 3.697270900011062622e-02 2.444076538085937500e-01 -1.059211865067481995e-01 3.288699090480804443e-01 -8.881369605660438538e-03 -8.722379058599472046e-02 2.284445166587829590e-01 7.342924922704696655e-02 -3.619353175163269043e-01 8.663740009069442749e-02 -3.849310055375099182e-02 3.326934576034545898e-01 6.587109714746475220e-02 1.138978973031044006e-01 -6.684934347867965698e-02 -2.032938897609710693e-01 -3.644407168030738831e-02 1.580475866794586182e-01 1.485604196786880493e-01 4.079784154891967773e-01
-1.078469976782798767e-01 -3.962343633174896240e-01 -4.657396301627159119e-02 1.297180950641632080e-01 -2.329662740230560303e-01 -4.442684724926948547e-02 1.295308768749237061e-01 -3.298479914665222168e-01 -6.549490243196487427e-02 -3.256469070911407471e-01 -1.566909849643707275e-01 7.512926310300827026e-02 9.854347258806228638e-02 1.126752346754074097e-01 -7.947105169296264648e-02 4.163690805435180664e-01 1.152668707072734833e-02 1.433287113904953003e-01 -1.367689371109008789e-01 -3.931177407503128052e-02 -4.815715178847312927e-02 2.299811393022537231e-01 2.714104950428009033e-01 2.035643458366394043e-01 6.788913160562515259e-02 5.835721269249916077e-03 1.019312888383865356e-01 -9.735345095396041870e-02 -6.935212761163711548e-02 1.329575031995773315e-01 -3.228305280208587646e-02 1.692602634429931641e-01
-2.961383461952209473e-01 3.382422029972076416e-02 6.013810634613037109e-02 -1.099779680371284485e-01 -6.192259956151247025e-03 -1.614975482225418091e-01 -1.096322536468505859e-01 -2.795894443988800049e-02 -2.604565322399139404e-01 2.386766299605369568e-02 8.215792477130889893e-02 -4.549165070056915283e-01 1.613507866859436035e-01 2.537238597869873047e-01 -1.579950004816055298e-02 7.718757539987564087e-02 -9.850549697875976562e-02 -7.231123745441436768e-02 1.767486184835433960e-01 -4.835517704486846924e-02 -1.428042203187942505e-01 -1.626750826835632324e-01 1.885188966989517212e-01 -9.653621353209018707e-03 -5.335972830653190613e-02 -7.258970290422439575e-02 -2.789439558982849121e-01 1.676727533340454102e-01 1.598781496286392212e-01 2.870083153247833252e-01 -3.153494596481323242e-01 1.593179702758789062e-01
1.299577057361602783e-01 -1.036660075187683105e-01 -1.195094063878059387e-01 1.225262880325317383e-02 -1.901385784149169922e-01 -3.000041097402572632e-02 9.599287807941436768e-02 7.408914715051651001e-02 1.871605217456817627e-02 -2.831720709800720215e-01 -1.849668323993682861e-01 -9.126941114664077759e-02 1.458853632211685181e-01 4.067796468734741211e-01 4.607294499874114990e-02 1.206024140119552612e-01 -5.295499414205551147e-02 -3.646836802363395691e-02 -3.586561977863311768e-02 -1.145986393094062805e-01 2.112613320350646973e-01 1.005975380539894104e-01 3.165452182292938232e-01 6.334411352872848511e-02 1.826125532388687134e-01 1.448163241147994995e-01 2.229291349649429321e-01 -3.127678483724594116e-02 4.437614381313323975e-01 1.958736926317214966e-01 -9.845725446939468384e-02 2.284263074398040771e-01
-3.340290784835815430e-01 1.424103882163763046e-02 -1.403201371431350708e-01 -8.586829900741577148e-02 2.123382836580276489e-01 -1.598697006702423096e-01 1.064746379852294922e-01 -2.557178437709808350e-01 9.329657256603240967e-02 -1.204390153288841248e-01 6.224117428064346313e-02 -3.498022556304931641e-01 8.157195150852203369e-02 7.411696016788482666e-02 1.029019653797149658e-01 9.651518613100051880e-02 -1.793396621942520142e-01 4.634567722678184509e-02 -4.679266735911369324e-02 1.112228780984878540e-01 -3.588878512382507324e-01 1.205571293830871582e-01 1.918631941080093384e-01 1.052743941545486450e-02 2.366481870412826538e-01 2.217215448617935181e-01 7.483772188425064087e-02 1.470321267843246460e-01 -2.760776579380035400e-01 9.211900830268859863e-02 -7.476720958948135376e-02 2.836955487728118896e-01
-9.147921204566955566e-02 -6.540983170270919800e-02 -1.915637999773025513e-01 2.150080353021621704e-02 1.586213111877441406e-01 -3.385296761989593506e-01 8.312460780143737793e-02 -5.345639307051897049e-03 5.287430062890052795e-02 -2.723205089569091797e-01 -1.162842661142349243e-01 -1.732468158006668091e-01 1.735150516033172607e-01 1.497052460908889771e-01 8.338444866240024567e-03 -3.836840763688087463e-02 -1.433326900005340576e-01 -4.878536798059940338e-03 1.789425611495971680e-01 2.129144668579101562e-01 6.932350993156433105e-02 3.711754456162452698e-02 -2.832595724612474442e-03 -1.960466951131820679e-01 3.902297616004943848e-01 2.601648867130279541e-01 3.300169482827186584e-02 2.435073554515838623e-01 8.917821943759918213e-02 1.931778341531753540e-01 3.029325902462005615e-01 2.626897096633911133e-01
-6.138121336698532104e-02 2.034391043707728386e-03 -1.683323830366134644e-01 -1.370369195938110352e-01 1.974791735410690308e-01 -2.026077955961227417e-01 3.821884393692016602e-01 -3.152736127376556396e-01 -1.638151705265045166e-01 9.044998884201049805e-02 9.850586205720901489e-02 1.261618882417678833e-01 2.454051077365875244e-01 -2.990063279867172241e-03 -3.671992570161819458e-02 1.439403742551803589e-01 4.610847681760787964e-02 -1.179804578423500061e-01 -2.457137219607830048e-02 1.276846379041671753e-01 -2.194972187280654907e-01 -4.861164838075637817e-02 3.504947423934936523e-01 1.213666945695877075e-01 3.311209380626678467e-01 -3.691023215651512146e-02 -6.268107891082763672e-02 -1.591013669967651367e-01 -1.179789891466498375e-03 3.201054781675338745e-02 -1.011920869350433350e-01 3.287565410137176514e-01
3.480652347207069397e-03 -1.406250894069671631e-01 -2.700013816356658936e-01 5.190894752740859985e-02 2.508453130722045898e-01 -3.223777413368225098e-01 9.537772834300994873e-02 -1.647917777299880981e-01 -1.044377610087394714e-01 2.747064270079135895e-02 1.373179256916046143e-01 5.248259752988815308e-02 2.289017587900161743e-01 -5.632707849144935608e-02 -2.050258964300155640e-01 6.894919089972972870e-03 -1.577535420656204224e-01 2.303829230368137360e-02 1.890720725059509277e-01 1.298582255840301514e-01 -1.673738062381744385e-01 -9.123177826404571533e-02 3.306313455104827881e-01 -2.292738296091556549e-02 3.456820249557495117e-01 -2.021896839141845703e-01 -1.689915359020233154e-01 -1.920135468244552612e-01 -1.307983845472335815e-01 1.474446952342987061e-01 -9.976145811378955841e-03 2.857072055339813232e-01
-7.129296660423278809e-02 -2.684022113680839539e-02 -3.591732308268547058e-02 1.502717137336730957e-01 -2.179914899170398712e-02 -2.367174923419952393e-01 1.420934051275253296e-01 1.544117778539657593e-01 1.866286545991897583e-01 -5.552398040890693665e-02 2.351373732089996338e-01 -2.811130285263061523e-01 -3.871968388557434082e-02 1.075288206338882446e-01 1.781449317932128906e-01 1.004665940999984741e-01 -9.453362226486206055e-02 1.839773505926132202e-01 3.282021880149841309e-01 2.633255124092102051e-01 7.075326144695281982e-02 -9.669109433889389038e-02 2.762136459350585938e-01 -4.087468236684799194e-02 -6.644788384437561035e-02 2.609507739543914795e-02 8.141674101352691650e-02 -4.116483628749847412e-01 7.605070248246192932e-03 1.096404343843460083e-01 1.932151429355144501e-02 3.699602782726287842e-01
5.564356595277786255e-02 -3.701034486293792725e-01 -1.334829479455947876e-01 -3.412826061248779297e-01 -3.602070733904838562e-02 8.314405381679534912e-02 5.910119507461786270e-03 1.009194180369377136e-01 -1.004792824387550354e-01 -3.524647951126098633e-01 -1.795810996554791927e-03 -2.515414953231811523e-01 1.278129518032073975e-01 -3.113894350826740265e-02 2.714753337204456329e-02 1.315566450357437134e-01 -1.808530464768409729e-02 -1.729650050401687622e-02 8.409983664751052856e-02 9.145771712064743042e-02 6.064341962337493896e-02 -1.081245392560958862e-01 4.410856962203979492e-01 -2.004827708005905151e-01 2.082765102386474609e-01 1.378744989633560181e-01 9.255082160234451294e-02 -2.229164838790893555e-01 -8.909302763640880585e-03 9.407860040664672852e-02 -5.856955051422119141e-02 2.739770710468292236e-01
-9.771614521741867065e-02 -2.675412595272064209e-01 1.096481606364250183e-01 -2.061581015586853027e-01 -1.421242952346801758e-01 -2.587046325206756592e-01 3.026680052280426025e-01 -1.410846263170242310e-01 1.871972233057022095e-01 -2.335838824510574341e-01 -1.168267149478197098e-02 -2.751638889312744141e-01 1.152604967355728149e-01 -7.265850156545639038e-02 3.026174753904342651e-02 -8.208499103784561157e-02 1.551794819533824921e-02 -2.969484403729438782e-02 1.814711689949035645e-01 4.213486313819885254e-01 1.356368064880371094e-01 -6.365174800157546997e-02 3.555950224399566650e-01 9.636815637350082397e-02 4.041024670004844666e-02 5.581078305840492249e-02 -2.408023774623870850e-01 1.484868079423904419e-01 9.213599376380443573e-03 8.470863848924636841e-02 -3.559378162026405334e-02 1.046589910984039307e-01
2.221894636750221252e-02 -8.920805156230926514e-02 -8.379951119422912598e-02 5.440064519643783569e-02 -5.905422195792198181e-02 -5.068240314722061157e-02 -2.615609951317310333e-02 -1.164707839488983154e-01 1.786203086376190186e-01 -2.057397663593292236e-01 -9.906787425279617310e-02 -5.477619171142578125e-02 1.124963462352752686e-01 5.248301029205322266e-01 1.624448150396347046e-01 3.649200201034545898e-01 -6.838146597146987915e-02 -1.256721317768096924e-01 3.077772557735443115e-01 1.208121031522750854e-01 -2.247798591852188110e-01 4.406067356467247009e-02 3.775891289114952087e-02 2.891665399074554443e-01 1.128783226013183594e-01 7.645671814680099487e-02 4.976720083504915237e-03 -1.212800294160842896e-01 -2.193749994039535522e-01 2.023993730545043945e-01 7.419218868017196655e-02 1.770209521055221558e-01
-1.470078825950622559e-01 1.190339624881744385e-01 1.555857658386230469e-01 3.336196541786193848e-01 1.642963290214538574e-01 -2.341862767934799194e-01 1.861221045255661011e-01 3.103033080697059631e-02 9.750618785619735718e-02 -1.961262226104736328e-01 -1.994796842336654663e-02 1.629526913166046143e-01 9.444100409746170044e-02 9.911146759986877441e-02 -1.038386896252632141e-01 2.145370244979858398e-01 -3.502194955945014954e-02 2.387678027153015137e-01 2.071470469236373901e-01 2.627752721309661865e-01 1.229761019349098206e-01 -1.271217018365859985e-01 3.630831241607666016e-01 1.727174222469329834e-02 -3.398901782929897308e-03 2.540512084960937500e-01 1.908066272735595703e-01 -3.294995054602622986e-02 1.496008336544036865e-01 2.124096304178237915e-01 -4.149631410837173462e-02 2.364740371704101562e-01
-6.812737882137298584e-02 -1.970870047807693481e-01 -1.927338391542434692e-01 -1.314312815666198730e-01 5.592199414968490601e-02 -1.344085782766342163e-01 1.216321587562561035e-01 4.750636965036392212e-02 8.823520690202713013e-02 -1.205777302384376526e-01 1.522780954837799072e-01 -1.071358770132064819e-01 1.048207804560661316e-01 -1.044829562306404114e-02 -2.768137753009796143e-01 2.703209035098552704e-02 1.852558553218841553e-01 -4.656957089900970459e-02 7.918551564216613770e-02 3.150388598442077637e-01 -3.166380822658538818e-01 -6.378577649593353271e-02 4.273131787776947021e-01 -3.036374412477016449e-02 2.889516949653625488e-01 -1.118493378162384033e-01 -3.359201252460479736e-01 -1.565202921628952026e-01 7.732756435871124268e-03 2.307606786489486694e-01 3.257776796817779541e-02 -2.890359051525592804e-02
2.176342904567718506e-01 3.529124334454536438e-02 -1.506908833980560303e-01 1.320550870150327682e-02 1.018753573298454285e-01 -2.711754143238067627e-01 7.900385558605194092e-02 8.715920150279998779e-02 3.094054460525512695e-01 -3.228154182434082031e-01 1.748391985893249512e-01 5.418077856302261353e-02 -5.652026832103729248e-02 2.454688847064971924e-01 -1.209337040781974792e-01 6.717009097337722778e-02 1.607388108968734741e-01 -6.826470047235488892e-02 -8.382551372051239014e-02 3.153508305549621582e-01 -9.317313320934772491e-03 4.441954195499420166e-02 3.544243872165679932e-01 1.959059387445449829e-01 -6.444330513477325439e-02 3.043015673756599426e-02 -7.608845829963684082e-02 -2.041762322187423706e-01 -1.436268836259841919e-01 2.619853019714355469e-01 -2.628745734691619873e-01 2.779874578118324280e-02
-2.775335907936096191e-01 -3.076275438070297241e-02 -7.530487328767776489e-02 2.918000891804695129e-02 -5.564503744244575500e-02 -2.007904499769210815e-01 -4.453636333346366882e-02 -2.966129481792449951e-01 1.238557603210210800e-02 -3.180675208568572998e-01 -6.442806869745254517e-02 -3.531821966171264648e-01 1.807829178869724274e-02 1.533517520874738693e-02 -1.304309219121932983e-01 1.496035754680633545e-01 1.193018481135368347e-01 -2.032000869512557983e-01 3.297702372074127197e-01 -1.135420352220535278e-01 -3.588825762271881104e-01 4.541543894447386265e-04 1.364625096321105957e-01 -7.029043883085250854e-02 3.015201911330223083e-02 -4.409791156649589539e-02 -1.086045578122138977e-01 -1.709150820970535278e-01 1.965354830026626587e-01 2.607090771198272705e-02 -2.181998491287231445e-01 2.273001223802566528e-01
3.609266281127929688e-01 -1.366817057132720947e-01 -2.958672344684600830e-01 -1.449462771415710449e-01 -2.297814339399337769e-01 -1.908869668841362000e-02 -7.448434829711914062e-02 -1.697328090667724609e-01 -4.892776533961296082e-02 -5.569554120302200317e-02 -1.480892598628997803e-01 -8.112303912639617920e-02 2.231274545192718506e-01 2.266803532838821411e-01 2.002459019422531128e-02 1.638317406177520752e-01 -1.613253206014633179e-01 2.325530052185058594e-01 1.609495878219604492e-01 5.662420392036437988e-02 -3.500743508338928223e-01 -4.126534797251224518e-03 2.909552156925201416e-01 4.229495301842689514e-02 -2.572285570204257965e-02 2.705189026892185211e-02 8.013102412223815918e-02 -7.124941796064376831e-02 -4.307674244046211243e-03 2.476971298456192017e-01 -2.393719702959060669e-01 2.068095356225967407e-01
-1.466247439384460449e-01 6.983666215091943741e-03 -1.008443683385848999e-01 -2.151120603084564209e-01 2.887339144945144653e-02 -4.028809964656829834e-01 5.542181432247161865e-02 8.562359958887100220e-02 -4.598048701882362366e-02 -2.283148169517517090e-01 -4.192415997385978699e-02 5.774335190653800964e-02 3.113613724708557129e-01 -2.706945501267910004e-02 3.191507160663604736e-01 3.011540509760379791e-02 -3.729251027107238770e-02 8.318626135587692261e-02 2.040274888277053833e-01 -1.171883419156074524e-01 -3.119256496429443359e-01 -2.151369750499725342e-01 1.935151368379592896e-01 -7.052180916070938110e-02 1.655237078666687012e-01 3.027861714363098145e-01 -2.225140184164047241e-01 -2.248550532385706902e-03 -4.676610976457595825e-02 2.421224415302276611e-01 -9.736397862434387207e-02 -1.114293746650218964e-02
4.256955906748771667e-02 -3.587251603603363037e-01 -1.966494619846343994e-01 -3.009635806083679199e-01 -2.226422168314456940e-02 7.237597554922103882e-02 4.870274662971496582e-02 -7.351661473512649536e-02 -1.073390804231166840e-02 -3.428029417991638184e-01 3.991801291704177856e-02 -1.432977616786956787e-01 1.989503800868988037e-01 9.046448767185211182e-02 1.841100864112377167e-02 1.921280771493911743e-01 -3.468977659940719604e-02 -5.343407392501831055e-03 3.324718028306961060e-02 1.211906224489212036e-01 -4.846762865781784058e-02 -3.712359815835952759e-02 3.910026550292968750e-01 -2.888165116310119629e-01 3.009459674358367920e-01 8.101703226566314697e-02 7.043506205081939697e-02 -1.473041772842407227e-01 -7.817280292510986328e-02 6.112167239189147949e-02 -1.163601949810981750e-01 3.126356303691864014e-01
6.950663030147552490e-02 -9.352263063192367554e-02 -1.203218009322881699e-02 -7.884115725755691528e-02 1.091680824756622314e-01 -1.978167295455932617e-01 8.636075258255004883e-02 -2.157291173934936523e-01 -9.966053813695907593e-02 -1.967343389987945557e-01 1.851508021354675293e-02 -4.111950471997261047e-02 2.981694042682647705e-01 1.285380572080612183e-01 7.331644743680953979e-02 1.087519377470016479e-01 3.601679801940917969e-01 1.458775103092193604e-01 2.219344675540924072e-01 2.398386597633361816e-01 -2.767198681831359863e-01 7.151335477828979492e-02 2.445596158504486084e-01 -5.461145192384719849e-02 2.315781414508819580e-01 1.335692554712295532e-01 -2.608408331871032715e-01 -1.189315170049667358e-01 2.133176475763320923e-02 2.680512070655822754e-01 -2.189246714115142822e-01 -1.599088013172149658e-01
-2.329369932413101196e-01 -5.820209532976150513e-02 -2.191124260425567627e-01 1.010614037513732910e-01 -7.425472140312194824e-02 1.641879789531230927e-02 2.049687355756759644e-01 -8.614843338727951050e-02 5.406485125422477722e-02 -2.433851510286331177e-01 -6.083714216947555542e-02 -7.238589227199554443e-02 -3.519175201654434204e-02 3.135261312127113342e-02 2.161302864551544189e-01 5.481297969818115234e-01 -1.067146956920623779e-01 -2.556016482412815094e-02 2.054517567157745361e-01 7.220790535211563110e-02 -3.568096831440925598e-02 -2.066902816295623779e-01 1.179762557148933411e-01 -8.944818750023841858e-03 1.499609202146530151e-01 2.357821911573410034e-01 1.943673044443130493e-01 -4.616102576255798340e-02 9.194491803646087646e-02 2.448475658893585205e-01 5.052106827497482300e-02 3.194153010845184326e-01
9.349579364061355591e-02 1.520520895719528198e-01 -1.976043283939361572e-01 1.812773942947387695e-02 -1.070596352219581604e-01 -1.481336206197738647e-01 5.892405286431312561e-02 -5.675243213772773743e-02 -1.221355795860290527e-01 -2.023951262235641479e-01 -1.287747472524642944e-01 -1.469449251890182495e-01 4.663819854613393545e-04 2.937300689518451691e-02 -2.487519681453704834e-01 3.717797398567199707e-01 8.924607187509536743e-02 -1.259589288383722305e-02 2.424250692129135132e-01 8.266764879226684570e-02 -3.019376397132873535e-01 -1.210854575037956238e-01 3.991731405258178711e-01 1.480867564678192139e-01 -1.059087291359901428e-01 9.792699664831161499e-02 1.226468309760093689e-01 -2.366963773965835571e-02 1.906862407922744751e-01 1.722669303417205811e-01 -1.398600041866302490e-01 3.328902423381805420e-01
-1.685717999935150146e-01 -1.386217623949050903e-01 -2.029846310615539551e-01 -2.112466692924499512e-01 1.435377895832061768e-01 2.343501746654510498e-01 2.103156447410583496e-01 -2.666549384593963623e-01 4.763844981789588928e-02 -3.718620538711547852e-01 1.474212259054183960e-01 -2.019173204898834229e-01 5.095932632684707642e-02 1.059213653206825256e-01 -6.817686557769775391e-02 1.747001260519027710e-01 3.228639066219329834e-02 6.405584514141082764e-02 1.719436794519424438e-02 1.877071261405944824e-01 -9.263308718800544739e-03 2.050209976732730865e-02 2.842643558979034424e-01 -2.636426389217376709e-01 2.032231539487838745e-01 1.530649960041046143e-01 -1.596741676330566406e-01 -1.703837960958480835e-01 6.434256583452224731e-02 7.226042449474334717e-02 -1.010451242327690125e-01 3.054807186126708984e-01
-2.494124174118041992e-01 -1.961691975593566895e-01 1.183393448591232300e-01 -1.782920062541961670e-01 1.261179521679878235e-02 -9.720379859209060669e-02 1.987826675176620483e-01 -1.482339501380920410e-01 2.877177111804485321e-02 -1.115256175398826599e-02 -9.640961885452270508e-02 5.624563619494438171e-02 1.659907698631286621e-01 1.791012585163116455e-01 1.973120868206024170e-02 2.019628584384918213e-01 -1.253797709941864014e-01 2.783912718296051025e-01 -1.868090629577636719e-01 3.825449347496032715e-01 8.237748593091964722e-02 -2.587740542367100716e-03 4.504149258136749268e-01 5.410982295870780945e-02 7.475011050701141357e-03 3.876183182001113892e-02 -1.990392208099365234e-01 1.423235330730676651e-02 -9.432226419448852539e-02 3.560340702533721924e-01 -1.738948561251163483e-02 6.175135076045989990e-02
-1.925829648971557617e-01 -3.055724687874317169e-02 -5.393900722265243530e-02 -5.592973902821540833e-02 -5.051819235086441040e-02 -5.007784366607666016e-01 6.002290174365043640e-02 -6.576937437057495117e-02 -3.514812886714935303e-02 -2.783208489418029785e-01 -2.680069766938686371e-02 4.756651073694229126e-02 3.014605045318603516e-01 -1.670675724744796753e-01 2.313754856586456299e-01 -1.541861332952976227e-02 -9.340645372867584229e-02 7.014361768960952759e-02 3.130383491516113281e-01 -7.026627659797668457e-03 -2.877371311187744141e-01 -2.445345185697078705e-02 2.663447260856628418e-01 -1.543806344270706177e-01 1.514402031898498535e-01 2.477939426898956299e-01 -1.203033551573753357e-01 1.290282309055328369e-01 -6.505773961544036865e-02 1.639966070652008057e-01 -6.009415164589881897e-02 -1.983553916215896606e-02
-1.866675019264221191e-01 -6.228159368038177490e-02 -1.630130410194396973e-01 -3.895537927746772766e-02 -1.911276765167713165e-02 -4.692651331424713135e-01 -7.548426091670989990e-02 5.227562412619590759e-02 3.315842747688293457e-01 -1.377500295639038086e-01 1.511724889278411865e-01 5.469282343983650208e-02 -4.154184460639953613e-02 1.316489875316619873e-01 1.578313857316970825e-01 2.340446114540100098e-01 1.884686052799224854e-01 -5.894176196306943893e-03 2.919781804084777832e-01 1.030850335955619812e-01 1.303920596837997437e-01 3.484025970101356506e-02 1.696777939796447754e-01 -1.479796171188354492e-01 2.208679467439651489e-01 1.969019919633865356e-01 1.681008636951446533e-01 1.632980406284332275e-01 9.411797672510147095e-02 2.606527209281921387e-01 8.572208881378173828e-02 1.539685428142547607e-01
7.617466896772384644e-02 -1.397819221019744873e-01 -9.533116966485977173e-02 -1.505579948425292969e-01 -2.115845084190368652e-01 -6.173380464315414429e-02 -4.332944005727767944e-02 -1.867800354957580566e-01 -1.435731202363967896e-01 -5.935355275869369507e-02 2.109796851873397827e-01 3.749304264783859253e-02 -7.773361355066299438e-02 5.446621030569076538e-02 -2.786082029342651367e-02 -2.889318275265395641e-04 1.364724934101104736e-01 -1.689165234565734863e-01 1.153216212987899780e-01 2.213373482227325439e-01 -2.970470786094665527e-01 1.349222213029861450e-01 3.125381171703338623e-01 3.404211103916168213e-01 2.450394034385681152e-01 6.688761711120605469e-02 -3.794514760375022888e-02 -1.533249467611312866e-01 2.655702829360961914e-01 1.902323514223098755e-01 -1.192993894219398499e-01 3.712821602821350098e-01
2.167002260684967041e-01 9.708289057016372681e-03 -2.199199050664901733e-01 2.887953259050846100e-02 -2.498893886804580688e-01 -2.002096474170684814e-01 3.482187911868095398e-02 -8.574972301721572876e-02 1.973120570182800293e-01 -2.996261119842529297e-01 2.704563923180103302e-02 -1.557269543409347534e-01 2.399242818355560303e-01 1.670348793268203735e-01 -6.362944841384887695e-02 3.197803795337677002e-01 -1.358833909034729004e-01 -1.080257818102836609e-01 -7.729416340589523315e-02 -1.326245814561843872e-02 -2.798908948898315430e-02 1.607597172260284424e-01 1.205667853355407715e-01 2.360322028398513794e-01 1.674724072217941284e-01 1.194217875599861145e-01 7.457596063613891602e-02 -2.479225844144821167e-01 1.185323596000671387e-01 3.259748965501785278e-02 7.901421934366226196e-02 4.281833469867706299e-01
2.819023095071315765e-02 8.171769231557846069e-02 -5.097247287631034851e-02 1.900572925806045532e-01 -3.308551907539367676e-01 -1.240520700812339783e-01 -9.504330158233642578e-02 8.738123625516891479e-02 1.953880041837692261e-01 -1.887536346912384033e-01 2.160677611827850342e-01 -9.839457273483276367e-02 7.062880694866180420e-02 4.127969145774841309e-01 -1.953801140189170837e-02 1.527782231569290161e-01 3.916853293776512146e-02 -1.288629770278930664e-01 8.076740801334381104e-02 1.453409940004348755e-01 -2.954827249050140381e-01 -1.301024258136749268e-01 1.438759118318557739e-01 -1.927209086716175079e-02 3.142376542091369629e-01 1.947859488427639008e-02 1.296397447586059570e-01 6.686491426080465317e-03 -6.038399413228034973e-02 3.274675309658050537e-01 -5.571987852454185486e-02 2.862578332424163818e-01
6.395878642797470093e-02 -2.057847827672958374e-01 -1.822818219661712646e-01 -2.135563194751739502e-01 -2.934980206191539764e-02 6.334333121776580811e-02 -1.176240816712379456e-01 5.319782067090272903e-03 -2.801866829395294189e-01 -1.370496302843093872e-01 1.257463842630386353e-01 -1.923363357782363892e-01 1.744475364685058594e-01 1.018818616867065430e-01 -4.822131711989641190e-03 1.858922839164733887e-01 -9.358460083603858948e-03 8.952683955430984497e-02 -3.533548861742019653e-02 4.983782395720481873e-02 7.001225650310516357e-02 3.601872175931930542e-02 4.637015461921691895e-01 -3.055762350559234619e-01 3.100097179412841797e-01 4.801018908619880676e-02 9.411279112100601196e-02 -6.617766618728637695e-02 -1.562321633100509644e-01 1.351532638072967529e-01 -1.423397213220596313e-01 3.598533868789672852e-01
-1.858341856859624386e-03 -6.937577575445175171e-02 -3.049407005310058594e-01 8.242699503898620605e-02 -1.837805062532424927e-01 -2.093467116355895996e-01 6.872346252202987671e-02 -1.576760411262512207e-01 -3.939115628600120544e-02 -2.044637948274612427e-01 -1.160048022866249084e-01 -2.511234283447265625e-01 3.664219751954078674e-02 4.606031626462936401e-02 2.207891270518302917e-02 4.155992865562438965e-01 -2.053767889738082886e-01 2.110551148653030396e-01 1.118367835879325867e-01 -2.014989256858825684e-01 -1.225905045866966248e-01 -1.618918180465698242e-01 2.882618904113769531e-01 7.585125416517257690e-02 6.238385289907455444e-02 5.013754591345787048e-02 -8.082990348339080811e-02 -1.017656549811363220e-01 4.930012673139572144e-02 1.967454701662063599e-01 1.424367576837539673e-01 3.701638281345367432e-01
-1.429385971277952194e-02 -1.411203294992446899e-01 -2.413039654493331909e-01 -2.546200156211853027e-02 -9.724982082843780518e-02 -2.678226828575134277e-01 1.699124872684478760e-01 -2.234422415494918823e-01 -1.350762993097305298e-01 -2.790943980216979980e-01 -1.447803825139999390e-01 -2.436891347169876099e-01 5.172281712293624878e-02 2.147622555494308472e-01 -2.914890460669994354e-02 3.738043010234832764e-01 -2.241038680076599121e-01 -1.696920767426490784e-02 1.084784120321273804e-01 -4.326659068465232849e-02 1.007522940635681152e-01 2.004396915435791016e-02 9.734207391738891602e-02 1.639959365129470825e-01 1.491422802209854126e-01 1.099886558949947357e-02 4.365757480263710022e-02 -1.476045250892639160e-01 7.907627522945404053e-02 1.593121141195297241e-01 8.145707100629806519e-02 4.469452202320098877e-01
-1.740213036537170410e-01 -6.978783011436462402e-02 1.892557442188262939e-01 1.712630093097686768e-01 5.304930359125137329e-02 -1.974156498908996582e-01 6.009569019079208374e-02 -1.174490991979837418e-02 3.734211623668670654e-01 -1.019649114459753036e-02 -2.988272532820701599e-02 -8.310844190418720245e-03 4.308316856622695923e-02 1.388206481933593750e-01 2.169085890054702759e-01 -1.296322494745254517e-01 -8.277948200702667236e-02 -1.889822483062744141e-01 3.665439188480377197e-01 -1.431502699851989746e-01 9.012424945831298828e-02 -1.085988134145736694e-01 2.617815732955932617e-01 -2.791405655443668365e-02 4.059135019779205322e-01 1.002357751131057739e-01 -1.866020709276199341e-01 -2.147054858505725861e-02 -2.027236297726631165e-02 2.002236545085906982e-01 -9.846382588148117065e-02 2.859064638614654541e-01
-5.207901820540428162e-02 7.601878792047500610e-02 2.542075812816619873e-01 -1.418345272541046143e-01 -1.327188909053802490e-01 -1.257823854684829712e-01 1.752071976661682129e-01 7.282463461160659790e-02 -1.581302434206008911e-01 3.234345465898513794e-03 6.966894865036010742e-02 2.032446861267089844e-01 2.952185273170471191e-01 1.138520091772079468e-01 3.894840180873870850e-02 3.905317559838294983e-02 4.409388825297355652e-02 -2.030364573001861572e-01 1.901428848505020142e-01 1.837400346994400024e-01 -7.213446497917175293e-02 -9.681038558483123779e-02 3.778086602687835693e-01 1.450613439083099365e-01 1.444950699806213379e-01 -8.948265016078948975e-02 -2.727952599525451660e-01 -5.560963973402976990e-02 -1.904348880052566528e-01 1.148414015769958496e-01 -1.946126818656921387e-01 4.217030107975006104e-01
-4.003638327121734619e-01 -2.313509583473205566e-01 -1.677125394344329834e-01 -2.341921068727970123e-02 -2.878332138061523438e-02 -1.263787448406219482e-01 1.199922934174537659e-01 -1.280473619699478149e-01 9.959539771080017090e-02 -1.102312952280044556e-01 -1.939493715763092041e-01 1.930123008787631989e-02 2.539047002792358398e-01 4.489320516586303711e-02 -1.426661610603332520e-01 2.759645879268646240e-02 1.267616171389818192e-02 2.462678253650665283e-01 1.657151877880096436e-01 1.583716273307800293e-01 -2.431927248835563660e-02 1.801676899194717407e-01 2.453995496034622192e-02 8.742807060480117798e-02 2.842125296592712402e-01 1.162272766232490540e-01 1.350434776395559311e-02 -8.953333646059036255e-02 -9.404726326465606689e-02 4.725236892700195312e-01 7.760813832283020020e-02 2.588010728359222412e-01
-1.270960420370101929e-01 -1.042285412549972534e-01 -1.223075855523347855e-02 8.941491134464740753e-03 3.444264084100723267e-02 -2.473692148923873901e-01 1.849760264158248901e-01 9.797622263431549072e-02 2.003393322229385376e-02 2.671293728053569794e-02 3.980697691440582275e-02 8.023814857006072998e-02 -2.590460889041423798e-02 2.505440711975097656e-01 -9.724536538124084473e-02 1.667958796024322510e-01 3.179574012756347656e-01 1.348221898078918457e-01 1.521203964948654175e-01 4.461475908756256104e-01 -2.661088109016418457e-01 8.944213390350341797e-02 3.059685528278350830e-01 2.768508791923522949e-01 7.772952318191528320e-02 2.565438151359558105e-01 -1.908794045448303223e-02 1.108326390385627747e-01 -2.970560826361179352e-02 1.711586415767669678e-01 -1.864984445273876190e-02 2.261236906051635742e-01
6.219716370105743408e-02 -2.358733415603637695e-01 -1.630208045244216919e-01 -3.767023682594299316e-01 1.048627123236656189e-01 4.476810991764068604e-02 3.547633811831474304e-02 5.505454167723655701e-02 -2.005598545074462891e-01 -4.021979868412017822e-01 1.108353286981582642e-01 -1.939767748117446899e-01 1.044322475790977478e-01 1.099919304251670837e-01 -1.418386399745941162e-02 1.381954997777938843e-01 -2.158534713089466095e-02 -5.199115723371505737e-02 9.442585706710815430e-02 -1.625827886164188385e-02 1.639211177825927734e-02 8.286216855049133301e-02 4.137136042118072510e-01 -2.020038664340972900e-01 1.841488927602767944e-01 1.068265289068222046e-01 5.406828969717025757e-02 -1.261667907238006592e-01 -6.722465902566909790e-02 2.976447530090808868e-02 -1.777139157056808472e-01 3.576616942882537842e-01
-2.723654359579086304e-02 -1.203024238348007202e-01 1.556278299540281296e-02 -8.374153077602386475e-02 -1.896427124738693237e-01 -2.153080552816390991e-01 -2.500219941139221191e-01 -1.683184951543807983e-01 -2.989606857299804688e-01 -2.656084299087524414e-01 -7.227631751447916031e-03 -1.263847500085830688e-01 1.729309558868408203e-01 1.270870119333267212e-01 5.384884029626846313e-02 3.558146059513092041e-01 -2.249914854764938354e-01 -1.241506785154342651e-01 1.199358850717544556e-01 -3.758477792143821716e-02 4.459035024046897888e-02 -1.333554238080978394e-01 2.505450844764709473e-01 -2.504249811172485352e-01 3.158433735370635986e-01 -6.854733824729919434e-02 -5.964870378375053406e-02 1.731648147106170654e-01 -6.577556580305099487e-02 2.700677514076232910e-01 -9.610367566347122192e-02 3.561023622751235962e-02
-2.901745438575744629e-01 -5.021808668971061707e-02 -3.251731991767883301e-01 -3.218666883185505867e-03 1.106302365660667419e-01 -3.088492155075073242e-01 -1.806461066007614136e-01 -6.209312751889228821e-02 1.569556444883346558e-01 5.827783420681953430e-02 -2.289814502000808716e-02 -1.110765337944030762e-01 1.210304573178291321e-01 1.014397442340850830e-01 3.148578479886054993e-02 2.317772805690765381e-02 1.128800213336944580e-01 -1.049847155809402466e-01 3.540743887424468994e-01 2.566245198249816895e-02 6.418749690055847168e-02 2.094828188419342041e-01 2.110806405544281006e-01 1.790897920727729797e-02 3.389706015586853027e-01 1.911722272634506226e-01 4.736458882689476013e-02 1.208079680800437927e-01 7.156255096197128296e-02 3.394081294536590576e-01 1.858020126819610596e-01 1.739413589239120483e-01
-1.358474195003509521e-01 5.457212775945663452e-02 -1.303439885377883911e-01 2.556538209319114685e-02 5.472240969538688660e-02 -1.711276769638061523e-01 -6.196559965610504150e-02 -9.104698896408081055e-02 3.001686558127403259e-02 -2.077585607767105103e-01 -1.171708032488822937e-01 -1.296513974666595459e-01 -1.989985257387161255e-02 2.932856976985931396e-01 2.611222863197326660e-01 2.045509815216064453e-01 -1.028377562761306763e-01 -8.817625790834426880e-02 -5.789236351847648621e-02 -3.701638430356979370e-02 -3.224947154521942139e-01 2.627607285976409912e-01 2.033058702945709229e-01 -3.266137838363647461e-02 2.706415206193923950e-02 3.962545990943908691e-01 2.366055175662040710e-02 2.504827082157135010e-01 -1.941784471273422241e-01 1.544079780578613281e-01 -1.431833803653717041e-01 3.222663402557373047e-01
-8.686552941799163818e-02 -2.905373573303222656e-01 2.055038325488567352e-02 -2.203476876020431519e-01 -5.936981365084648132e-02 -4.843057692050933838e-01 2.148627340793609619e-01 -2.244932055473327637e-01 2.424947172403335571e-01 -1.136091724038124084e-02 1.721716374158859253e-01 6.256355345249176025e-02 3.816509991884231567e-02 -1.416109688580036163e-02 5.624428763985633850e-02 -7.874746806919574738e-03 2.055106759071350098e-01 1.262695342302322388e-01 2.048428654670715332e-01 2.091340273618698120e-01 2.806111611425876617e-02 -2.629337832331657410e-02 3.154195547103881836e-01 -2.372250705957412720e-02 8.972126990556716919e-02 -2.249364182353019714e-02 -5.625224485993385315e-02 2.383296042680740356e-01 -3.563450276851654053e-02 4.267715662717819214e-02 -4.913737997412681580e-02 3.280551433563232422e-01
-3.952873870730400085e-02 1.111218705773353577e-01 -7.630582153797149658e-02 -9.096849709749221802e-02 -1.064342483878135681e-01 -3.515710532665252686e-01 1.421426534652709961e-01 -4.667409136891365051e-02 6.502687931060791016e-02 -1.903929561376571655e-01 -1.756711006164550781e-01 2.534902393817901611e-01 1.715174317359924316e-01 -1.113277859985828400e-03 -3.069095611572265625e-01 1.611756682395935059e-01 -4.454785212874412537e-02 -1.026983037590980530e-01 2.063342332839965820e-01 4.439553022384643555e-01 3.586868569254875183e-02 -8.846938610076904297e-02 2.248389422893524170e-01 4.841093346476554871e-02 2.144658416509628296e-01 1.258808225393295288e-01 -1.698907017707824707e-01 -2.068118751049041748e-01 -2.791031636297702789e-02 2.484323531389236450e-01 1.071115396916866302e-02 1.385384798049926758e-01
-2.108056992292404175e-01 -1.468211710453033447e-01 -3.770881518721580505e-02 -6.847133487462997437e-02 -1.096084639430046082e-01 -2.213745266199111938e-01 1.938671246170997620e-02 -1.646566241979598999e-01 5.986913293600082397e-02 1.256386190652847290e-01 3.416908532381057739e-02 -1.392952799797058105e-01 2.599073350429534912e-01 2.540431916713714600e-01 8.253565058112144470e-03 -1.900258213281631470e-01 1.791484281420707703e-02 3.303552567958831787e-01 3.058156967163085938e-01 3.240404650568962097e-02 -1.336245536804199219e-01 4.125917330384254456e-02 1.980391889810562134e-01 -1.473246067762374878e-01 1.011972427368164062e-01 1.811050027608871460e-01 3.853960707783699036e-02 -4.844026565551757812e-01 7.312370091676712036e-02 2.243839204311370850e-01 -6.007586792111396790e-02 9.050913155078887939e-02
-1.101768538355827332e-01 -1.134039312601089478e-01 -4.434936493635177612e-02 -7.668641395866870880e-03 9.211002849042415619e-03 -3.605735003948211670e-01 6.696905940771102905e-02 -5.927063152194023132e-02 3.301494196057319641e-02 -1.042728424072265625e-01 -1.674110442399978638e-02 -3.839302957057952881e-01 1.645137220621109009e-01 1.559484899044036865e-01 -5.342467501759529114e-02 5.706339329481124878e-02 4.259445667266845703e-01 -1.197446063160896301e-01 2.742814123630523682e-01 1.825162321329116821e-01 7.396441698074340820e-02 5.470898002386093140e-02 3.898037597537040710e-02 -2.719294130802154541e-01 2.800612151622772217e-01 -1.714879460632801056e-02 -1.901866309344768524e-02 -1.470899581909179688e-01 -2.046468704938888550e-01 1.520206928253173828e-01 1.243951022624969482e-01 2.197933793067932129e-01
1.537059098482131958e-01 -6.590522080659866333e-02 1.658438146114349365e-01 -7.651032507419586182e-02 7.192032784223556519e-02 -2.314476221799850464e-01 -1.329308897256851196e-01 1.100601702928543091e-01 1.469173580408096313e-01 -4.463134706020355225e-02 2.092018425464630127e-01 -1.030478030443191528e-01 -1.241999268531799316e-01 4.124691486358642578e-01 -5.516619607806205750e-02 -1.395984143018722534e-01 -7.554850727319717407e-02 2.737816236913204193e-02 3.424688875675201416e-01 1.075788866728544235e-02 -2.418561428785324097e-01 1.123296990990638733e-01 2.351161688566207886e-01 -2.733660638332366943e-01 -3.938778117299079895e-02 5.991072207689285278e-02 -3.640102222561836243e-03 4.076579213142395020e-02 2.092280983924865723e-01 2.260971218347549438e-01 -1.718854457139968872e-01 3.284276723861694336e-01
-8.695518597960472107e-03 -2.904752790927886963e-01 -1.123458147048950195e-01 3.589878380298614502e-01 1.168393343687057495e-01 -9.352941811084747314e-02 1.785109192132949829e-01 5.976159870624542236e-02 -1.228026524186134338e-01 9.042888134717941284e-02 -2.747472608461976051e-03 -6.743488460779190063e-02 -1.240120232105255127e-01 2.993625700473785400e-01 1.209872663021087646e-01 4.794469848275184631e-02 -2.811971902847290039e-01 -1.493023037910461426e-01 -8.981804549694061279e-02 9.458201378583908081e-02 -8.348322007805109024e-04 1.126101389527320862e-01 3.127718567848205566e-01 4.105802997946739197e-02 2.362981736660003662e-01 1.577337235212326050e-01 -1.447837799787521362e-01 1.653820127248764038e-01 -1.787066459655761719e-01 1.076525673270225525e-01 4.680329468101263046e-03 4.041339755058288574e-01
-5.518655292689800262e-03 -1.464614421129226685e-01 -3.674693107604980469e-01 4.072045534849166870e-02 -1.387822031974792480e-01 6.988284736871719360e-02 -6.077802181243896484e-02 -2.126882821321487427e-01 -2.258505485951900482e-02 -1.908852159976959229e-01 -1.580653898417949677e-02 -2.443286478519439697e-01 4.159634001553058624e-03 3.081291019916534424e-01 3.352547436952590942e-02 2.543154954910278320e-01 -2.900286912918090820e-01 9.446308761835098267e-02 1.852172762155532837e-01 1.163469552993774414e-01 7.194677740335464478e-02 2.216450870037078857e-02 2.868374288082122803e-01 3.494801819324493408e-01 1.076509878039360046e-01 8.052124828100204468e-02 -1.234881803393363953e-01 -1.805242002010345459e-01 2.322899550199508667e-01 1.785715520381927490e-01 -9.100949764251708984e-02 -9.795227088034152985e-03
-1.754955053329467773e-01 -5.767382308840751648e-02 -1.118845678865909576e-02 -1.711177527904510498e-01 1.021818816661834717e-01 -1.914546936750411987e-01 1.297127306461334229e-01 -6.669425219297409058e-02 -3.033700399100780487e-02 3.048732690513134003e-02 -2.730228006839752197e-01 -3.024717271327972412e-01 1.277916580438613892e-01 3.549970090389251709e-01 -1.009806767106056213e-01 8.347590267658233643e-02 8.185625821352005005e-02 -3.415157273411750793e-02 3.772231340408325195e-01 6.057937070727348328e-02 -2.177576906979084015e-02 -4.322380200028419495e-02 1.727876514196395874e-01 2.278129011392593384e-01 3.538624048233032227e-01 3.131688535213470459e-01 3.733434900641441345e-02 -9.365830570459365845e-02 -7.111639529466629028e-02 -1.310926377773284912e-01 -1.888571828603744507e-01 1.067712008953094482e-01
-2.267605960369110107e-01 -2.805032730102539062e-01 -1.286418456584215164e-02 -9.364235401153564453e-02 9.358030557632446289e-02 -2.393586188554763794e-01 1.620243042707443237e-01 -1.314923763275146484e-01 -4.527769237756729126e-02 -3.558187186717987061e-02 -5.829820409417152405e-03 9.882783889770507812e-02 -4.098238423466682434e-02 9.239239245653152466e-02 8.334316313266754150e-02 2.633639574050903320e-01 -7.374221831560134888e-02 1.105639860033988953e-01 5.114796385169029236e-02 2.946147322654724121e-01 4.125554263591766357e-01 -3.004351397976279259e-03 2.660754919052124023e-01 7.569266855716705322e-02 6.112593226134777069e-03 1.419002264738082886e-01 -1.634636968374252319e-01 -2.432703785598278046e-02 4.750384762883186340e-02 4.970144331455230713e-01 -3.169035911560058594e-02 1.222069282084703445e-02
-2.251527309417724609e-01 -1.012480407953262329e-01 -7.004440575838088989e-02 -2.255291640758514404e-01 -3.236804530024528503e-02 -2.252164483070373535e-01 -7.833056151866912842e-02 -1.083051040768623352e-01 -1.028626859188079834e-01 -1.328067481517791748e-01 6.281800568103790283e-02 3.014561235904693604e-01 1.758307591080665588e-02 6.180646829307079315e-03 -1.633062809705734253e-01 1.256333440542221069e-01 1.968353986740112305e-02 3.251623362302780151e-02 2.811112999916076660e-01 2.395674437284469604e-01 -1.004125550389289856e-01 1.630456596612930298e-01 -4.738033935427665710e-02 2.135739326477050781e-01 2.496039569377899170e-01 1.822727322578430176e-01 -1.571220010519027710e-01 -1.577575504779815674e-01 -5.901028588414192200e-02 3.753268718719482422e-01 -1.372139453887939453e-01 3.422613739967346191e-01
1.194638684391975403e-01 -2.482530921697616577e-01 -1.833523362874984741e-01 4.815024137496948242e-02 2.763824462890625000e-01 -7.137270271778106689e-02 -7.887724786996841431e-02 7.013937830924987793e-02 2.394869029521942139e-01 2.470519579946994781e-02 6.571184098720550537e-02 -1.727650314569473267e-01 1.553615331649780273e-01 4.926823079586029053e-01 3.764392435550689697e-02 -4.619915410876274109e-02 -4.557412117719650269e-02 -7.353892177343368530e-02 -6.934734527021646500e-03 8.916740305721759796e-03 1.500308979302644730e-02 1.359384506940841675e-01 1.298395842313766479e-01 -1.921640932559967041e-01 3.427058691158890724e-03 3.796821832656860352e-02 -6.014203280210494995e-02 1.471167653799057007e-01 1.055524051189422607e-01 3.040372133255004883e-01 -2.956767082214355469e-01 3.676473200321197510e-01
-1.161609143018722534e-01 1.846439540386199951e-01 -7.965631037950515747e-02 -6.345623731613159180e-02 -1.957372203469276428e-02 -2.673213481903076172e-01 4.010128974914550781e-02 -1.120855361223220825e-01 5.843946710228919983e-03 -2.496127486228942871e-01 -1.407289318740367889e-02 1.396474093198776245e-01 9.162233024835586548e-02 8.489118516445159912e-02 -2.636639773845672607e-01 9.727532416582107544e-02 -1.361524909734725952e-01 -1.669534593820571899e-01 1.203233301639556885e-01 5.409470200538635254e-01 8.909829705953598022e-02 -7.910984754562377930e-02 3.043535947799682617e-01 9.139882773160934448e-02 1.264077126979827881e-01 -1.735788583755493164e-01 -1.674148589372634888e-01 -1.043317615985870361e-01 7.366367429494857788e-02 2.920933961868286133e-01 -1.450845003128051758e-01 1.178722530603408813e-01
-2.145551703870296478e-02 2.049235850572586060e-01 -1.232735067605972290e-01 1.501810252666473389e-01 2.906392887234687805e-02 -2.162759304046630859e-01 1.988158822059631348e-01 1.323747187852859497e-01 1.865137368440628052e-01 -4.653288125991821289e-01 -3.992740437388420105e-02 -6.872195750474929810e-02 -1.783389747142791748e-01 2.006162256002426147e-01 1.388902366161346436e-01 -1.187514886260032654e-02 -8.143872022628784180e-02 -2.334711551666259766e-01 1.412895172834396362e-01 3.481964766979217529e-01 -1.063569113612174988e-01 -4.804475978016853333e-02 2.906690537929534912e-01 1.352999359369277954e-01 8.710044436156749725e-03 1.738270074129104614e-01 -1.635844558477401733e-01 -3.294684737920761108e-02 -1.343500763177871704e-01 2.000746876001358032e-01 3.704135864973068237e-02 1.722141355276107788e-01
-1.166527792811393738e-01 -1.990731209516525269e-01 -8.150314539670944214e-02 9.650745987892150879e-02 8.814391493797302246e-02 -1.945347189903259277e-01 -1.460468918085098267e-01 -1.360936164855957031e-01 2.435809224843978882e-01 -2.078964263200759888e-01 -1.654656827449798584e-01 8.616605401039123535e-02 2.844193577766418457e-01 1.315816938877105713e-01 6.905310600996017456e-02 2.050849944353103638e-01 -1.665178537368774414e-01 -2.634855210781097412e-01 -1.574901789426803589e-01 1.536107528954744339e-02 -4.374082759022712708e-02 2.420763857662677765e-02 4.552736580371856689e-01 6.757250428199768066e-02 2.901068627834320068e-01 1.197332292795181274e-01 -2.564390003681182861e-02 1.283964216709136963e-01 1.685591191053390503e-01 -1.034411638975143433e-01 -2.657551765441894531e-01 3.222405165433883667e-02
-4.715774580836296082e-02 -3.045556545257568359e-01 -1.571862697601318359e-01 1.525946706533432007e-01 -2.273370325565338135e-01 -1.209239587187767029e-01 -1.398726850748062134e-01 -1.907659918069839478e-01 -2.228137850761413574e-01 -1.046663895249366760e-01 1.364309191703796387e-01 -3.961544111371040344e-02 1.448452286422252655e-02 2.791413478553295135e-02 5.974995438009500504e-03 -8.057006448507308960e-02 1.510525494813919067e-01 -1.465940624475479126e-01 -3.948184475302696228e-02 -5.013307929039001465e-02 -3.601532876491546631e-01 7.601705938577651978e-02 2.080618590116500854e-01 5.997996032238006592e-02 1.183038204908370972e-01 -8.105749636888504028e-02 -1.756867468357086182e-01 -3.837818205356597900e-01 1.882351189851760864e-01 3.100523054599761963e-01 -8.942668884992599487e-02 2.782640457153320312e-01
4.981860518455505371e-02 -6.067392230033874512e-02 -1.300344616174697876e-02 4.788086563348770142e-02 -1.212592571973800659e-01 -2.478673756122589111e-01 -1.078179851174354553e-01 -2.822946012020111084e-02 2.217520773410797119e-01 -3.978269398212432861e-01 -9.418974071741104126e-02 -3.290985524654388428e-02 -7.544624805450439453e-02 1.737682819366455078e-01 1.250717490911483765e-01 1.623926460742950439e-01 2.546170353889465332e-02 -3.091162256896495819e-02 1.763655096292495728e-01 3.040727078914642334e-01 -3.511919677257537842e-01 -9.622786194086074829e-02 2.451159656047821045e-01 2.905448973178863525e-01 -1.109928637742996216e-02 5.704931914806365967e-02 -1.192997545003890991e-01 -1.521233618259429932e-01 -2.424848824739456177e-01 -1.310979276895523071e-01 -1.564438641071319580e-02 2.971025407314300537e-01
-4.672720283269882202e-02 -7.299672812223434448e-02 -9.840333461761474609e-02 -1.854120045900344849e-01 2.193465083837509155e-01 -2.824295163154602051e-01 2.528434395790100098e-01 -2.603125572204589844e-01 -3.285146504640579224e-02 -1.742157638072967529e-01 9.904953837394714355e-02 1.942940652370452881e-01 3.481877744197845459e-01 1.297143399715423584e-01 -1.571730971336364746e-01 4.635963961482048035e-02 8.232832700014114380e-02 -7.869591563940048218e-02 -2.129642851650714874e-02 4.735315591096878052e-02 -2.237252444028854370e-01 -2.956643402576446533e-01 1.588291525840759277e-01 1.413914412260055542e-01 3.508919477462768555e-01 -6.731401383876800537e-02 -1.396576911211013794e-01 -1.380093097686767578e-01 -6.883062422275543213e-02 1.279100030660629272e-01 -1.444376260042190552e-01 1.960295885801315308e-01
-1.477870494127273560e-01 -1.697020977735519409e-01 1.487372517585754395e-01 -1.292262524366378784e-01 -1.681846827268600464e-01 -3.561037778854370117e-01 7.797639816999435425e-02 -1.251696944236755371e-01 -7.252727448940277100e-02 -1.429848074913024902e-01 -4.324670881032943726e-04 3.108653053641319275e-02 -4.666901752352714539e-02 -1.094911321997642517e-01 5.853089317679405212e-02 8.154486864805221558e-02 9.696958959102630615e-02 1.561548560857772827e-01 2.156714051961898804e-01 2.505159080028533936e-01 2.794604599475860596e-01 -1.698487401008605957e-01 2.839109301567077637e-01 6.248944252729415894e-02 2.060072571039199829e-01 1.776662319898605347e-01 -1.390523016452789307e-01 2.218817025423049927e-01 -1.825102418661117554e-01 3.344917595386505127e-01 -1.029102206230163574e-01 2.234004139900207520e-01
-7.312949001789093018e-02 1.443129312247037888e-02 -4.215437173843383789e-02 1.338748484849929810e-01 -1.393207162618637085e-01 -3.142067790031433105e-01 8.709398657083511353e-02 1.522268205881118774e-01 -1.651206165552139282e-01 -3.545818030834197998e-01 -1.800921410322189331e-01 -8.652323484420776367e-02 1.562892794609069824e-01 2.072065025568008423e-01 1.151459887623786926e-01 -2.217040210962295532e-01 -6.259576231241226196e-02 -5.302486196160316467e-02 -8.852309733629226685e-02 2.204283028841018677e-01 -1.967217624187469482e-01 -5.438487604260444641e-02 4.221483767032623291e-01 2.747303843498229980e-01 -2.749023213982582092e-02 1.036293283104896545e-01 -6.332129240036010742e-02 -5.855767056345939636e-02 -1.699396073818206787e-01 2.321995794773101807e-02 1.903012245893478394e-01 2.451546192169189453e-01
-3.964713215827941895e-02 -3.056258857250213623e-01 -1.146327480673789978e-01 5.449761822819709778e-02 -9.783982485532760620e-02 -2.332118898630142212e-01 4.979888349771499634e-02 -2.985836267471313477e-01 -6.648313254117965698e-03 -3.904022872447967529e-01 -2.663648724555969238e-01 -2.876884341239929199e-01 9.785291552543640137e-02 3.982383012771606445e-02 9.174345992505550385e-03 4.157693982124328613e-01 -1.195776909589767456e-01 6.956783682107925415e-02 3.406411269679665565e-03 -1.473613977432250977e-01 -7.253886759281158447e-02 4.273007810115814209e-02 3.276740014553070068e-01 1.344016492366790771e-01 8.847815543413162231e-02 -3.469526395201683044e-02 1.463028881698846817e-02 -8.598400652408599854e-02 5.980737879872322083e-02 1.155621632933616638e-01 1.444219797849655151e-01 1.233676970005035400e-01
-1.144851651042699814e-02 -2.603475376963615417e-02 4.558519646525382996e-02 3.039512932300567627e-01 3.818191215395927429e-02 -2.071825861930847168e-01 1.731897294521331787e-01 -1.419952362775802612e-01 1.573829352855682373e-02 -2.343382686376571655e-01 -1.279793083667755127e-01 2.727605104446411133e-01 -5.614133551716804504e-04 5.088257789611816406e-02 3.795004263520240784e-02 -1.371437497437000275e-02 -5.395977571606636047e-02 1.223436892032623291e-01 2.746868133544921875e-01 1.434239596128463745e-01 1.182824745774269104e-01 -1.135183870792388916e-01 4.689143598079681396e-01 1.001626998186111450e-01 8.368981070816516876e-03 3.394165337085723877e-01 -2.815058529376983643e-01 -2.165600210428237915e-01 5.989630706608295441e-03 2.174380719661712646e-01 2.214658074080944061e-02 -1.067243516445159912e-02
-8.198506385087966919e-02 1.015460118651390076e-02 -1.492741107940673828e-01 -3.518256917595863342e-02 -7.514098286628723145e-02 -1.340351849794387817e-01 -1.091810967773199081e-02 -5.698885768651962280e-02 2.154865860939025879e-01 -2.804322242736816406e-01 8.946796506643295288e-02 -1.398406475782394409e-01 3.033811748027801514e-01 3.193393945693969727e-01 -8.107999339699745178e-03 2.292366474866867065e-01 -1.408395171165466309e-01 -2.027212977409362793e-01 3.067233562469482422e-01 1.905552893877029419e-01 -1.722196936607360840e-01 5.069506540894508362e-02 -2.408107370138168335e-02 3.440092504024505615e-01 4.514945298433303833e-02 -4.449512809514999390e-02 3.365692868828773499e-02 -1.437612920999526978e-01 -1.685087978839874268e-01 2.336843311786651611e-01 5.711442604660987854e-02 2.980746626853942871e-01
-6.267919391393661499e-02 1.425004154443740845e-01 -2.048711627721786499e-01 -1.692856550216674805e-01 -2.956786155700683594e-01 -1.663853079080581665e-01 -3.690709825605154037e-03 -1.332467049360275269e-01 4.358226060867309570e-02 -6.707504391670227051e-02 -6.972079724073410034e-02 -2.501886188983917236e-01 2.032127529382705688e-01 2.311233282089233398e-01 9.758650511503219604e-02 -2.994443774223327637e-01 -3.078041039407253265e-02 1.553714275360107422e-01 3.404224812984466553e-01 9.956714510917663574e-02 -1.712145954370498657e-01 1.870083361864089966e-01 2.544950544834136963e-01 -6.187015771865844727e-02 7.657971978187561035e-02 8.341163047589361668e-04 -7.318902760744094849e-02 -3.298766314983367920e-01 9.724818170070648193e-03 1.903967410326004028e-01 -1.482330709695816040e-01 2.058387994766235352e-01
-1.262763440608978271e-01 7.100526243448257446e-02 2.561350166797637939e-01 -8.237811736762523651e-03 -6.710473448038101196e-02 -1.948626488447189331e-01 2.556729316711425781e-01 2.582277171313762665e-02 1.141327545046806335e-01 -1.177810132503509521e-02 -1.005056053400039673e-01 1.419413536787033081e-01 2.153383940458297729e-01 -1.199427153915166855e-02 -3.271318972110748291e-02 1.682028770446777344e-01 -2.128464579582214355e-01 -3.068731129169464111e-01 9.444003552198410034e-02 2.963542938232421875e-01 -1.539758443832397461e-01 -1.361707299947738647e-01 3.972144722938537598e-01 -1.038738936185836792e-01 6.318639218807220459e-02 -1.229464709758758545e-01 -2.000839561223983765e-01 -3.236232995986938477e-01 -7.496539037674665451e-04 2.154272496700286865e-01 -8.253917843103408813e-02 1.462978720664978027e-01
-9.921839088201522827e-02 1.587107479572296143e-01 -1.150519121438264847e-02 -1.305623650550842285e-01 4.235191643238067627e-02 -1.768268644809722900e-01 2.853330969810485840e-01 -3.996486961841583252e-02 -1.182044297456741333e-01 -1.540932357311248779e-01 -1.403497010469436646e-01 1.659347563982009888e-01 2.160505354404449463e-01 2.086145058274269104e-02 -1.472339481115341187e-01 1.384567022323608398e-01 -3.541953861713409424e-02 5.070924758911132812e-02 3.196054995059967041e-01 3.473459184169769287e-01 -3.940533101558685303e-02 8.587461709976196289e-02 3.036026358604431152e-01 1.251724958419799805e-01 2.782423496246337891e-01 6.533109396696090698e-02 -2.550882995128631592e-01 -2.503532469272613525e-01 -1.041846908628940582e-02 2.844105064868927002e-01 1.082954779267311096e-01 1.151138469576835632e-01
-1.724046654999256134e-02 -2.939382493495941162e-01 -1.368267536163330078e-01 -1.065139621496200562e-01 -2.994492948055267334e-01 -7.714377343654632568e-02 1.195466890931129456e-01 -1.311743855476379395e-01 6.500314176082611084e-02 -3.257764875888824463e-01 -7.664591073989868164e-03 -6.485498696565628052e-02 -1.007978245615959167e-01 5.591226369142532349e-02 -6.043438613414764404e-02 3.290642201900482178e-01 -3.174130320549011230e-01 8.466091938316822052e-03 3.281502425670623779e-01 -8.868892490863800049e-02 3.151317685842514038e-02 2.418138980865478516e-01 -1.124762278050184250e-02 1.032129377126693726e-01 1.826428323984146118e-01 5.892531946301460266e-02 -1.564540416002273560e-01 -2.060347199440002441e-01 7.306785136461257935e-02 1.664215475320816040e-01 7.910822518169879913e-03 3.046320676803588867e-01
-7.840697071515023708e-04 -6.751348823308944702e-02 -3.444166108965873718e-02 -1.086220592260360718e-01 -2.253352403640747070e-01 -5.849395692348480225e-02 -1.982241310179233551e-02 -1.501563340425491333e-01 -1.643133163452148438e-01 -6.210248544812202454e-02 1.180450245738029480e-01 -6.849775463342666626e-02 -1.468915641307830811e-01 1.839504092931747437e-01 3.657180815935134888e-02 -5.739495623856782913e-03 1.042003631591796875e-01 -1.857761889696121216e-01 4.024157673120498657e-02 1.192559376358985901e-01 -3.703672587871551514e-01 1.048343777656555176e-01 2.236731797456741333e-01 2.467015832662582397e-01 9.784980118274688721e-02 5.082476511597633362e-02 -2.919532954692840576e-01 -1.785867363214492798e-01 2.254641652107238770e-01 3.732782304286956787e-01 -1.176359280943870544e-01 3.814308345317840576e-01
-2.546157240867614746e-01 4.280620068311691284e-02 8.410380780696868896e-02 7.027892768383026123e-02 1.365716010332107544e-01 -3.860827386379241943e-01 -6.202336028218269348e-02 -2.095675840973854065e-02 2.229101061820983887e-01 -2.409470677375793457e-01 2.560976743698120117e-01 3.478841111063957214e-02 -3.196487575769424438e-02 3.025632500648498535e-01 2.072837650775909424e-01 -3.893704712390899658e-02 8.114979416131973267e-02 1.339786034077405930e-02 6.756459176540374756e-02 -3.762526065111160278e-02 -7.114568352699279785e-02 -3.486885875463485718e-02 3.832734823226928711e-01 -9.949075430631637573e-02 -5.902178585529327393e-02 1.132268980145454407e-01 -4.513357281684875488e-01 2.179969102144241333e-02 -6.619816273450851440e-02 -6.064924225211143494e-02 2.791219577193260193e-02 1.805433630943298340e-01
-3.189263939857482910e-01 -1.323344372212886810e-02 -1.575285047292709351e-01 1.099462714046239853e-02 -4.536206647753715515e-02 -2.259018719196319580e-01 3.280638456344604492e-01 1.508610546588897705e-01 1.527194976806640625e-01 4.869349359069019556e-04 -1.177563890814781189e-01 -4.519585520029067993e-02 6.988310068845748901e-02 2.100316286087036133e-01 -5.502045899629592896e-02 3.179460167884826660e-01 1.269657611846923828e-01 -2.948033809661865234e-01 1.880095005035400391e-01 9.526173770427703857e-02 -7.604729384183883667e-02 -5.228089168667793274e-03 1.442837119102478027e-01 -1.021706908941268921e-01 2.043619304895401001e-01 3.899822831153869629e-01 6.469865143299102783e-02 -2.484848052263259888e-01 -1.390638202428817749e-01 1.539158374071121216e-01 -8.584957569837570190e-02 5.153030529618263245e-02
-3.817119449377059937e-02 1.148198451846837997e-02 1.562959551811218262e-01 1.332357823848724365e-01 -3.657196089625358582e-02 -2.866131961345672607e-01 -1.083441004157066345e-01 3.065937757492065430e-01 8.377069979906082153e-02 -1.060438156127929688e-01 2.519585490226745605e-01 -3.020991571247577667e-02 -3.996145725250244141e-02 3.737677037715911865e-01 -8.151991665363311768e-02 3.225144743919372559e-02 1.812108904123306274e-01 7.479942589998245239e-02 1.426302790641784668e-01 9.932424128055572510e-02 -1.524776965379714966e-01 -3.001856617629528046e-02 2.782323062419891357e-01 -2.430407851934432983e-01 1.674001365900039673e-01 -2.697085142135620117e-01 3.111950494349002838e-02 -1.472239643335342407e-01 -3.367630019783973694e-02 3.551960289478302002e-01 -6.141237914562225342e-02 2.271836251020431519e-01
-2.450343668460845947e-01 -1.747402250766754150e-01 2.638119459152221680e-01 3.009197115898132324e-01 -3.568707732483744621e-03 -8.704600483179092407e-02 -1.975608915090560913e-01 1.127828434109687805e-01 -2.207361906766891479e-02 -2.178891003131866455e-01 1.214750036597251892e-01 6.035526096820831299e-02 9.755248203873634338e-03 4.388462305068969727e-01 3.051780760288238525e-01 1.047471240162849426e-01 5.999710783362388611e-02 1.487566232681274414e-01 2.937251031398773193e-01 1.225350126624107361e-01 -4.393599927425384521e-02 1.815772503614425659e-01 1.895489245653152466e-01 2.027068138122558594e-01 1.787307113409042358e-01 1.184322312474250793e-01 3.126550000160932541e-03 -2.044239081442356110e-02 1.303663551807403564e-01 1.553410887718200684e-01 -1.775167323648929596e-02 -3.043875563889741898e-03
-5.418251082301139832e-02 -4.955594614148139954e-02 6.844072043895721436e-02 -1.924594938755035400e-01 -8.991806209087371826e-02 -1.083071753382682800e-01 -3.791747614741325378e-02 -9.917172044515609741e-02 -6.492758635431528091e-03 3.039681166410446167e-02 -7.299691438674926758e-02 -1.796002835035324097e-01 3.410305380821228027e-01 -1.772246882319450378e-02 7.715708762407302856e-02 3.319367766380310059e-01 1.862507760524749756e-01 9.061747044324874878e-02 3.153665363788604736e-01 7.595246192067861557e-03 -2.845440804958343506e-01 -1.049198284745216370e-01 1.852800548076629639e-01 -9.994527325034141541e-03 8.682458102703094482e-02 -1.355305463075637817e-01 -3.265531957149505615e-01 3.762086108326911926e-02 1.200269237160682678e-01 3.270227611064910889e-01 -2.077469676733016968e-01 2.884580194950103760e-01
1.505022048950195312e-01 1.235343143343925476e-01 -2.755087912082672119e-01 -4.716391488909721375e-02 -2.295034974813461304e-01 -4.655246436595916748e-02 -1.652110219001770020e-01 -4.898309707641601562e-02 9.166295640170574188e-03 -3.391690254211425781e-01 -5.799470096826553345e-02 -2.176996916532516479e-01 3.001067414879798889e-02 2.859067916870117188e-01 -2.425935864448547363e-02 1.906588673591613770e-01 -1.383098661899566650e-01 9.099322557449340820e-02 -1.688281446695327759e-02 -5.923544085817411542e-05 4.804424196481704712e-02 1.402582824230194092e-01 4.992266371846199036e-02 -2.542124688625335693e-01 9.195939451456069946e-02 2.191930413246154785e-01 -3.038334548473358154e-01 6.421492993831634521e-02 8.457852527499198914e-03 1.531732231378555298e-01 -1.004339829087257385e-01 4.589281082153320312e-01
-1.742221862077713013e-01 -1.939345598220825195e-01 -1.268142759799957275e-01 1.146575435996055603e-01 1.431657671928405762e-01 -4.351024031639099121e-01 9.472906589508056641e-02 1.110635846853256226e-01 -2.203962020576000214e-02 1.494756061583757401e-02 1.042883284389972687e-02 -2.923275530338287354e-01 7.373084872961044312e-02 4.418926537036895752e-01 1.409562490880489349e-02 1.766263693571090698e-01 -4.531849175691604614e-02 -1.715675741434097290e-01 -6.273254752159118652e-02 5.540036410093307495e-02 -8.733597397804260254e-02 1.754531413316726685e-01 1.435958147048950195e-01 1.749417930841445923e-01 1.097456291317939758e-01 -1.287486553192138672e-01 -4.989182204008102417e-02 -8.251772820949554443e-02 3.107504844665527344e-01 -4.576053097844123840e-02 -2.536091804504394531e-01 1.558474600315093994e-01
-9.621504694223403931e-02 -2.288538217544555664e-02 1.277305781841278076e-01 1.258796602487564087e-01 -1.886289864778518677e-01 -2.750040590763092041e-01 1.368229985237121582e-01 5.648948997259140015e-02 1.542606502771377563e-01 -5.461731553077697754e-02 -2.054856903851032257e-02 8.014754205942153931e-02 1.509532332420349121e-02 2.449278533458709717e-01 5.404161661863327026e-02 1.970859318971633911e-01 2.965073883533477783e-01 1.058474835008382797e-02 3.415128290653228760e-01 2.877820432186126709e-01 -4.242273513227701187e-03 -9.050299227237701416e-02 2.285256832838058472e-01 1.900472939014434814e-01 3.241020739078521729e-01 8.586405962705612183e-02 2.524989247322082520e-01 2.071108669042587280e-02 1.470928192138671875e-01 2.197971642017364502e-01 1.192232966423034668e-01 2.110511660575866699e-01
-2.757472991943359375e-01 -1.505241841077804565e-01 -3.100378215312957764e-01 1.516338288784027100e-01 5.542388558387756348e-02 -1.915421038866043091e-01 1.208418235182762146e-01 5.675433576107025146e-02 5.950146540999412537e-02 4.341863095760345459e-03 2.776278257369995117e-01 1.212950199842453003e-01 1.137254163622856140e-01 -9.772816672921180725e-03 2.001110762357711792e-01 9.495278447866439819e-02 -8.579845726490020752e-02 9.871184825897216797e-02 -2.043860405683517456e-01 9.971533715724945068e-02 -5.268613249063491821e-02 1.818634271621704102e-01 4.103187620639801025e-01 6.960088014602661133e-02 1.433487981557846069e-01 2.292773127555847168e-01 -3.145465999841690063e-02 1.641084998846054077e-02 -2.795416414737701416e-01 1.704124957323074341e-01 -2.701455168426036835e-02 3.271080255508422852e-01
-1.303772926330566406e-01 -2.808129489421844482e-01 1.699891127645969391e-02 3.413119539618492126e-02 1.537593752145767212e-01 -2.677901983261108398e-01 -2.153626382350921631e-01 -1.345605123788118362e-02 4.310123994946479797e-02 -2.249462753534317017e-01 2.464193999767303467e-01 -4.866085574030876160e-02 -2.324196323752403259e-02 -4.994967207312583923e-02 5.995870009064674377e-02 5.693824589252471924e-02 6.472395360469818115e-02 1.140908375382423401e-01 -1.813431084156036377e-01 -1.784361749887466431e-01 -1.160541176795959473e-01 -3.477591648697853088e-02 4.764664173126220703e-01 2.407397031784057617e-01 -1.527747064828872681e-01 2.327361702919006348e-01 -1.709576100111007690e-01 3.704129159450531006e-02 -1.695986986160278320e-01 1.435161828994750977e-01 1.533919200301170349e-02 3.099517226219177246e-01
-1.065432503819465637e-01 -2.169121801853179932e-01 -1.700064390897750854e-01 -1.489826291799545288e-01 1.685562892816960812e-03 -2.145169079303741455e-01 -5.087359622120857239e-02 -2.615142464637756348e-01 1.687088012695312500e-01 -2.188151031732559204e-01 3.933538496494293213e-02 -9.687873721122741699e-02 2.771761268377304077e-02 3.653831481933593750e-01 -1.010999754071235657e-01 2.206730544567108154e-01 -2.672765403985977173e-02 1.351894289255142212e-01 2.275422811508178711e-01 -6.636606901884078979e-02 -2.159301936626434326e-01 -3.791240975260734558e-02 -7.094500958919525146e-02 3.504828810691833496e-01 7.439554482698440552e-02 1.267077028751373291e-01 -6.850842386484146118e-02 -3.178700208663940430e-01 1.838855817914009094e-02 1.157910823822021484e-01 7.026125490665435791e-02 3.097147345542907715e-01
2.294009625911712646e-01 -1.821586787700653076e-01 1.694134473800659180e-01 4.757621139287948608e-02 -1.372842788696289062e-01 -2.748083472251892090e-01 4.258699715137481689e-01 -7.978662848472595215e-02 -8.059215731918811798e-03 -8.941218256950378418e-02 -4.640651401132345200e-03 -1.617730408906936646e-01 1.399481892585754395e-01 -3.677610540762543678e-03 2.451303005218505859e-01 5.299311131238937378e-02 2.876152098178863525e-01 2.078571319580078125e-01 2.177426069974899292e-01 -6.678357254713773727e-03 -3.529674559831619263e-02 4.370750486850738525e-02 3.417955338954925537e-01 1.353855580091476440e-01 1.640588343143463135e-01 1.475964486598968506e-01 -1.648113280534744263e-01 -1.168776899576187134e-01 -8.046559244394302368e-02 2.727887928485870361e-01 1.228940766304731369e-02 4.612825810909271240e-02
-1.488840393722057343e-02 -2.200311720371246338e-01 3.933592885732650757e-02 1.713094115257263184e-01 1.036270931363105774e-01 -8.229231834411621094e-02 3.982942104339599609e-01 -2.842843234539031982e-01 1.049488335847854614e-01 -6.915235519409179688e-02 1.809628903865814209e-01 -7.021417468786239624e-02 2.029486596584320068e-01 2.361014038324356079e-01 4.033012315630912781e-03 -1.521741896867752075e-01 -1.251916736364364624e-01 -1.789536774158477783e-01 2.836605906486511230e-01 1.548401545733213425e-02 -1.429273486137390137e-01 -2.307831794023513794e-01 1.977158635854721069e-01 -8.908492326736450195e-02 2.903728187084197998e-01 2.529181241989135742e-01 2.725742757320404053e-02 5.048888176679611206e-02 1.746641099452972412e-01 2.040415406227111816e-01 1.095801666378974915e-01 7.129561901092529297e-02
-8.028808236122131348e-02 -3.141809403896331787e-01 1.647805869579315186e-01 1.702088415622711182e-01 -6.925272941589355469e-02 -3.680389523506164551e-01 1.485978513956069946e-01 2.221447229385375977e-01 1.376707255840301514e-01 -2.407765388488769531e-01 -7.232782989740371704e-02 -4.953576624393463135e-02 1.252271085977554321e-01 1.167207285761833191e-01 1.749362349510192871e-01 1.013569310307502747e-01 -4.414164647459983826e-02 3.639960289001464844e-02 -2.156820893287658691e-01 9.996395558118820190e-02 -2.957236468791961670e-01 1.686144918203353882e-01 2.889480888843536377e-01 1.946981400251388550e-01 4.516214504837989807e-02 -9.691818617284297943e-03 -2.597873508930206299e-01 3.455594927072525024e-02 -8.189706504344940186e-02 -1.189440339803695679e-01 3.918939083814620972e-02 2.863126993179321289e-01
-6.859824061393737793e-02 -2.894352376461029053e-01 -3.095915168523788452e-02 4.318108409643173218e-02 -2.861949428915977478e-02 -1.783757358789443970e-01 5.690975487232208252e-02 6.672044843435287476e-02 1.389677375555038452e-01 -2.700777351856231689e-01 2.267448455095291138e-01 6.501647830009460449e-02 2.577063143253326416e-01 1.623441874980926514e-01 1.126285642385482788e-01 -4.483282566070556641e-02 2.920949161052703857e-01 3.262832760810852051e-01 8.567389845848083496e-02 -1.854725480079650879e-01 -9.268381446599960327e-02 6.938935816287994385e-02 8.018394559621810913e-02 1.706997603178024292e-01 4.729166999459266663e-02 1.683735996484756470e-01 -2.754094302654266357e-01 -3.151901960372924805e-01 -1.330341249704360962e-01 2.724140882492065430e-01 -1.205262392759323120e-01 1.352944821119308472e-01
2.706454508006572723e-02 -2.234996110200881958e-02 8.631739765405654907e-02 1.047184243798255920e-01 3.421238809823989868e-02 -6.237709149718284607e-02 -4.144522175192832947e-02 2.156380265951156616e-01 1.906709820032119751e-01 -4.365388154983520508e-01 -1.415947824716567993e-02 4.992493614554405212e-02 3.137879073619842529e-02 2.623824775218963623e-01 2.121824771165847778e-01 3.683122247457504272e-02 4.357679560780525208e-02 -1.741201281547546387e-01 1.361414790153503418e-01 1.458892077207565308e-01 -1.139256358146667480e-01 -4.064742848277091980e-02 3.671112358570098877e-01 3.176069259643554688e-01 -6.463750451803207397e-02 2.874594628810882568e-01 -2.435746639966964722e-01 -4.620132222771644592e-02 -2.053365856409072876e-02 -4.030745010823011398e-03 1.083668768405914307e-01 3.138227164745330811e-01
1.571041345596313477e-01 -2.310906052589416504e-01 -1.676411330699920654e-01 1.257114112377166748e-01 -3.107787966728210449e-01 -2.583821862936019897e-02 -2.659827470779418945e-01 -2.995705604553222656e-01 -4.813136905431747437e-02 -1.553593873977661133e-01 -1.429734379053115845e-01 -1.594597101211547852e-01 -7.903579622507095337e-02 3.107098042964935303e-01 -5.443527363240718842e-03 3.004539012908935547e-01 -1.878613829612731934e-01 -3.426276147365570068e-02 3.062494099140167236e-01 1.475311070680618286e-01 7.331279665231704712e-02 5.871583148837089539e-02 2.659186124801635742e-01 5.303712189197540283e-02 1.899869590997695923e-01 3.690605238080024719e-02 -2.153541892766952515e-01 -1.526008825749158859e-02 9.701221436262130737e-02 4.854185506701469421e-02 -1.328626275062561035e-01 8.367321640253067017e-02
-2.724911458790302277e-02 -2.690182626247406006e-01 2.723962999880313873e-02 -1.429481208324432373e-01 -9.141220152378082275e-02 1.265242993831634521e-01 9.617648273706436157e-02 1.082322150468826294e-01 4.106660187244415283e-02 -3.963334560394287109e-01 -2.102028280496597290e-01 -4.250638559460639954e-02 3.087672293186187744e-01 1.217647418379783630e-01 8.195667713880538940e-02 2.387255877256393433e-01 -1.841102987527847290e-01 7.889585942029953003e-02 3.332618251442909241e-02 -1.498216092586517334e-01 -4.537429288029670715e-02 -2.055723592638969421e-02 4.336310625076293945e-01 -1.440500468015670776e-01 2.730268985033035278e-02 -8.986376971006393433e-02 -2.107804268598556519e-01 -1.764256358146667480e-01 -9.883870929479598999e-02 2.834843099117279053e-01 2.643387578427791595e-02 1.777633428573608398e-01
8.055413514375686646e-02 -4.909371212124824524e-02 -1.662529110908508301e-01 -1.494721174240112305e-01 -9.262521564960479736e-02 -1.675888299942016602e-01 1.260048747062683105e-01 -1.085699796676635742e-01 2.085091173648834229e-01 -1.551576703786849976e-01 5.346540734171867371e-02 -1.391219049692153931e-01 1.766536086797714233e-01 5.286359786987304688e-02 2.469582110643386841e-02 3.150268495082855225e-01 3.151818513870239258e-01 -1.656770557165145874e-01 2.422784119844436646e-01 1.372515112161636353e-01 5.262542143464088440e-02 -8.384102582931518555e-02 2.411560267210006714e-01 1.610686182975769043e-01 3.216442763805389404e-01 3.010437488555908203e-01 3.529518097639083862e-02 2.889900505542755127e-01 2.292480617761611938e-01 1.094835400581359863e-01 1.711722835898399353e-02 1.061662808060646057e-01
1.047349944710731506e-01 -1.294858157634735107e-01 1.131419911980628967e-01 -8.314863592386245728e-02 4.265299439430236816e-02 -4.152577221393585205e-01 2.351361364126205444e-01 2.038639038801193237e-01 -2.765465155243873596e-02 -1.164491027593612671e-01 -1.673347353935241699e-01 6.583099812269210815e-02 3.771692514419555664e-02 2.772077322006225586e-01 3.467322885990142822e-01 1.138176172971725464e-01 -7.479742914438247681e-02 1.467189937829971313e-01 -6.606128811836242676e-02 1.944056600332260132e-01 -6.935951113700866699e-02 2.128438800573348999e-01 2.426387965679168701e-01 -7.404625415802001953e-02 1.662216484546661377e-01 -6.641323119401931763e-02 -3.099846839904785156e-01 1.695326417684555054e-01 -4.863758571445941925e-03 1.379804462194442749e-01 -1.122302561998367310e-01 2.259619832038879395e-01
-4.324564337730407715e-02 -8.061774075031280518e-02 6.357985734939575195e-02 6.989932060241699219e-02 -1.447668299078941345e-02 -1.804382503032684326e-01 9.014829248189926147e-02 -1.489362567663192749e-01 5.020326375961303711e-02 -9.005106985569000244e-02 6.087522581219673157e-02 -3.595642745494842529e-02 2.550828754901885986e-01 8.978747762739658356e-03 4.899818077683448792e-02 1.196471974253654480e-01 3.238638341426849365e-01 9.536484628915786743e-02 4.342950880527496338e-02 3.234204649925231934e-01 -3.498166203498840332e-01 2.262723399326205254e-03 3.195421695709228516e-01 -1.896439790725708008e-01 2.512746155261993408e-01 7.306431978940963745e-02 -2.172091156244277954e-01 -2.800682187080383301e-01 -7.363174227066338062e-04 3.214776813983917236e-01 -1.953059732913970947e-01 -7.501608133316040039e-02
-3.593713417649269104e-02 1.261317520402371883e-03 -2.133706063032150269e-01 -3.560988605022430420e-02 -2.458153814077377319e-01 -3.176869153976440430e-01 1.810334920883178711e-01 -8.641526848077774048e-02 1.852901577949523926e-01 -3.145072460174560547e-01 -3.014570772647857666e-01 -1.649912744760513306e-01 1.650090813636779785e-01 1.357727497816085815e-01 7.799722999334335327e-02 2.973167598247528076e-01 -9.048862755298614502e-02 8.627274632453918457e-02 2.553170323371887207e-01 1.283619254827499390e-01 1.768316775560379028e-01 -2.985581941902637482e-02 1.117985919117927551e-01 1.052481755614280701e-01 2.118528932332992554e-01 2.573393881320953369e-01 5.879648402333259583e-02 1.342301666736602783e-01 7.556959241628646851e-02 -5.515564233064651489e-02 2.182251401245594025e-02 2.529650926589965820e-01
-1.624096184968948364e-01 -3.287526220083236694e-02 -1.729113049805164337e-02 -1.784817129373550415e-02 8.580245822668075562e-02 -1.972933411598205566e-01 -1.030595824122428894e-01 1.545614749193191528e-01 7.767694443464279175e-02 -1.262296289205551147e-01 1.003054827451705933e-01 -1.354737877845764160e-01 3.971496596932411194e-03 -1.855126768350601196e-01 1.584732681512832642e-01 1.551739573478698730e-01 -7.902272790670394897e-02 -1.103165447711944580e-01 -6.041384488344192505e-02 1.178713291883468628e-01 -2.658652663230895996e-01 2.714663147926330566e-01 4.992036223411560059e-01 -7.019073516130447388e-02 -1.174297928810119629e-01 4.282675981521606445e-01 -1.961602419614791870e-01 -6.860809028148651123e-02 1.095112562179565430e-01 2.186608612537384033e-01 -1.461361646652221680e-01 3.324650600552558899e-02
-9.101218730211257935e-02 1.029858142137527466e-01 -4.953851178288459778e-02 1.509301811456680298e-01 1.205342337489128113e-01 -1.473084986209869385e-01 1.646135374903678894e-02 2.819860540330410004e-02 -1.000450178980827332e-01 4.214508086442947388e-02 -8.217516541481018066e-02 1.852057725191116333e-01 2.107882946729660034e-01 6.338152289390563965e-02 3.443226814270019531e-01 1.329047083854675293e-01 7.297623157501220703e-02 -5.639583244919776917e-02 3.711847215890884399e-02 3.442637249827384949e-02 8.455871790647506714e-02 -1.334608346223831177e-01 4.437474906444549561e-01 7.934891432523727417e-02 1.301816571503877640e-02 2.015141695737838745e-01 -5.503406524658203125e-01 -1.443123519420623779e-01 1.308440417051315308e-01 1.895722448825836182e-01 -9.196906536817550659e-02 1.258527934551239014e-01
-2.323801815509796143e-01 1.419333070516586304e-01 -1.623150408267974854e-01 5.335140973329544067e-02 -1.033104136586189270e-01 -4.104716703295707703e-02 -1.090788543224334717e-01 7.134442776441574097e-02 2.560805901885032654e-02 -1.531388461589813232e-01 1.007783114910125732e-01 -3.757255524396896362e-02 3.094454295933246613e-02 2.854494750499725342e-02 2.040239721536636353e-01 2.247809767723083496e-01 2.413313277065753937e-02 7.155572623014450073e-02 7.529252767562866211e-02 4.233166575431823730e-01 -9.474278241395950317e-02 -1.630250364542007446e-01 4.245236814022064209e-01 -2.177731879055500031e-02 1.495797485113143921e-01 4.946349188685417175e-02 -3.062518835067749023e-01 -3.310971856117248535e-01 2.520979344844818115e-01 1.310397405177354813e-02 -1.910649091005325317e-01 -4.931747540831565857e-02
4.006158187985420227e-02 8.339320868253707886e-02 -2.597904205322265625e-01 -9.788598865270614624e-02 -1.548674553632736206e-01 -3.560159355401992798e-02 1.487695798277854919e-02 -2.923627197742462158e-01 -4.798387736082077026e-02 -2.064187973737716675e-01 -1.456955820322036743e-01 -9.487197548151016235e-02 9.479606151580810547e-02 4.561755955219268799e-01 -5.688426271080970764e-02 -8.777177333831787109e-02 4.691317304968833923e-02 2.082706838846206665e-01 3.816249966621398926e-02 2.024673223495483398e-01 -3.677937686443328857e-01 1.558157149702310562e-02 3.141576945781707764e-01 -5.768432095646858215e-02 -1.600142009556293488e-02 1.596360802650451660e-01 6.408331543207168579e-02 -2.804284393787384033e-01 1.685849726200103760e-01 2.523979544639587402e-02 -1.132465526461601257e-01 1.559624522924423218e-01
-2.909854650497436523e-01 -2.275148034095764160e-01 2.759489119052886963e-01 -8.181646699085831642e-04 1.730578765273094177e-02 -2.398230135440826416e-01 -1.220723092555999756e-01 -4.162910953164100647e-02 1.312257647514343262e-01 -1.518468856811523438e-01 5.059236288070678711e-02 9.699732065200805664e-02 1.253472864627838135e-01 2.274250239133834839e-01 5.647942051291465759e-02 3.088163211941719055e-03 6.660137325525283813e-02 1.941797882318496704e-01 6.577973067760467529e-02 5.145221352577209473e-01 -1.196487322449684143e-01 -6.567433010786771774e-03 1.376589685678482056e-01 6.688644737005233765e-02 2.883494496345520020e-01 5.429023504257202148e-02 -4.997739568352699280e-02 -2.189616262912750244e-01 -3.672050312161445618e-02 2.182350605726242065e-01 -2.153872698545455933e-01 9.592631459236145020e-02
-1.414733231067657471e-01 -1.354163438081741333e-01 1.400024294853210449e-01 -1.151786744594573975e-01 1.036533340811729431e-01 -4.352753162384033203e-01 -8.490890264511108398e-02 -3.407975286245346069e-02 2.129006385803222656e-01 -1.145278755575418472e-02 2.574101276695728302e-02 -1.020414009690284729e-01 7.615441083908081055e-02 1.305584013462066650e-01 1.885774284601211548e-01 2.556207478046417236e-01 -8.394644409418106079e-02 2.226539403200149536e-01 2.935991995036602020e-02 2.968946695327758789e-01 1.739184260368347168e-01 -7.869757711887359619e-02 2.340442389249801636e-01 2.046252042055130005e-01 2.463264614343643188e-01 2.061851918697357178e-01 -5.525397881865501404e-02 7.907681167125701904e-03 -1.404365748167037964e-01 3.416103422641754150e-01 -5.781671032309532166e-02 -1.230176165699958801e-01
3.806141018867492676e-02 -8.092422783374786377e-02 -1.224234476685523987e-01 2.361202538013458252e-01 -1.669440865516662598e-01 -2.268552035093307495e-01 9.673597663640975952e-02 -1.562700271606445312e-01 -8.011182397603988647e-02 -1.221372932195663452e-01 1.021941974759101868e-01 -3.450628370046615601e-02 2.978949844837188721e-01 9.803437441587448120e-02 1.493363678455352783e-01 -1.562627404928207397e-01 4.785572737455368042e-02 1.113176122307777405e-01 3.005653023719787598e-01 1.762281805276870728e-01 1.216114163398742676e-01 1.784108346328139305e-03 6.655677407979965210e-02 -7.121595740318298340e-02 -5.441648513078689575e-02 1.004728004336357117e-01 -1.731192320585250854e-01 -4.304295182228088379e-01 -1.343846023082733154e-01 4.077917933464050293e-01 -1.868332028388977051e-01 1.489354521036148071e-01
-9.974239394068717957e-03 -1.573005616664886475e-01 -5.271513387560844421e-02 -1.320003867149353027e-01 -2.024808228015899658e-01 -1.764980703592300415e-01 -5.432773381471633911e-02 -4.439031705260276794e-02 -1.292829215526580811e-01 -5.738334357738494873e-02 5.956199020147323608e-02 -2.066743373870849609e-01 -1.826933473348617554e-01 1.026160567998886108e-01 7.196538150310516357e-02 1.731972098350524902e-01 -6.117735803127288818e-02 -1.476219445466995239e-01 3.618384152650833130e-02 5.649527907371520996e-02 -3.096371293067932129e-01 2.726304829120635986e-01 1.303228139877319336e-01 3.290322422981262207e-01 1.386753320693969727e-01 7.722806185483932495e-02 -1.603630483150482178e-01 -2.151342481374740601e-01 1.377800703048706055e-01 4.410402774810791016e-01 7.609201222658157349e-02 3.009341061115264893e-01
-1.251001060009002686e-01 -1.197993569076061249e-02 -2.061787098646163940e-01 7.950419932603836060e-02 -8.999123424291610718e-02 -2.341302037239074707e-01 5.980079248547554016e-02 -1.497378200292587280e-01 7.276847213506698608e-02 -1.648014038801193237e-01 3.831018880009651184e-02 -3.790073692798614502e-01 -2.373666465282440186e-01 2.979651391506195068e-01 5.587187781929969788e-02 3.428588807582855225e-01 -1.146648004651069641e-01 2.231403440237045288e-01 -1.812492683529853821e-02 -2.165496349334716797e-02 -7.328891754150390625e-02 -1.303083542734384537e-02 1.267075836658477783e-01 2.071091532707214355e-01 1.486293822526931763e-01 1.807723343372344971e-01 4.810447245836257935e-02 -1.700604707002639771e-01 1.126015465706586838e-02 1.944951564073562622e-01 5.849814042448997498e-02 3.840383887290954590e-01
-4.975894466042518616e-02 4.951366409659385681e-02 1.751861572265625000e-01 2.092315256595611572e-02 -1.187185645103454590e-01 -3.871305882930755615e-01 1.785881668329238892e-01 2.390219420194625854e-01 -1.955631002783775330e-02 2.634880947880446911e-04 6.477854400873184204e-02 1.381655316799879074e-02 2.686196267604827881e-01 3.848886787891387939e-01 4.318069666624069214e-02 7.408124208450317383e-02 5.246470496058464050e-02 1.016321629285812378e-01 -1.313986033201217651e-01 -5.404192209243774414e-02 -4.004872590303421021e-02 8.625797182321548462e-02 2.285247594118118286e-01 1.696761995553970337e-01 3.022729158401489258e-01 -9.368701279163360596e-02 -1.157175451517105103e-01 1.097255125641822815e-01 6.373836845159530640e-02 3.463348373770713806e-02 -2.622100412845611572e-01 3.944852948188781738e-01
1.606217324733734131e-01 -6.557493656873703003e-02 -7.584948837757110596e-02 3.088775277137756348e-01 -2.606436610221862793e-01 -2.433357685804367065e-01 -1.093584299087524414e-01 4.722264036536216736e-02 1.261353492736816406e-02 -8.323375880718231201e-02 3.566733002662658691e-02 1.034096330404281616e-01 -2.732073888182640076e-02 2.389318346977233887e-01 -4.919420927762985229e-02 9.827183187007904053e-02 -7.820373773574829102e-02 -3.023253753781318665e-02 1.151264924556016922e-02 2.637614011764526367e-01 -3.243174254894256592e-01 -1.213612481951713562e-01 1.449727565050125122e-01 -1.259601265192031860e-01 4.217954277992248535e-01 7.267954200506210327e-02 1.036598309874534607e-01 7.647424470633268356e-03 -2.195816487073898315e-02 8.285497128963470459e-02 -1.320609897375106812e-01 4.314276874065399170e-01
-5.836139898747205734e-03 -5.062666907906532288e-02 -1.570883393287658691e-01 -5.293777585029602051e-02 -6.157417967915534973e-02 -2.136300057172775269e-01 1.020800769329071045e-01 -1.023424342274665833e-01 1.000165492296218872e-01 -1.917645218782126904e-03 -5.591598153114318848e-02 1.428256928920745850e-01 3.304202556610107422e-01 1.391362249851226807e-01 -1.968303769826889038e-01 -8.851524442434310913e-03 -8.445144444704055786e-02 -8.024161309003829956e-02 7.739648222923278809e-02 6.031019687652587891e-01 -8.195625990629196167e-02 2.592451684176921844e-02 2.369077950716018677e-01 6.883592903614044189e-02 9.020432084798812866e-02 1.841581314802169800e-01 -3.054022192955017090e-01 -2.580543281510472298e-03 -3.032917389646172523e-03 3.181338906288146973e-01 -1.808641478419303894e-02 1.014457941055297852e-01
3.596064075827598572e-02 -3.276529312133789062e-01 -2.084116935729980469e-01 -9.250453114509582520e-02 -3.869694098830223083e-02 3.916221857070922852e-02 -2.130029723048210144e-02 1.486814618110656738e-01 1.194356977939605713e-01 -1.637402474880218506e-01 -1.466086506843566895e-01 -1.956284493207931519e-01 1.436272710561752319e-01 -3.090365417301654816e-02 6.109033524990081787e-02 1.785766780376434326e-01 -1.194604262709617615e-01 -4.236824437975883484e-02 4.308324679732322693e-02 3.692420199513435364e-02 1.236139759421348572e-01 2.007414251565933228e-01 5.599900484085083008e-01 -2.597398161888122559e-01 2.791557013988494873e-01 -7.224930822849273682e-02 -7.917182147502899170e-02 -9.037378430366516113e-02 2.001703381538391113e-01 1.935447603464126587e-01 -1.210350617766380310e-01 1.002196073532104492e-01
-1.731220483779907227e-01 -2.115827202796936035e-01 -1.010355874896049500e-01 -2.866553366184234619e-01 -3.567355871200561523e-02 2.331958711147308350e-01 1.408465057611465454e-01 -6.179368495941162109e-02 4.253630712628364563e-02 -3.393189609050750732e-01 2.898464202880859375e-01 -1.450992673635482788e-01 1.812477856874465942e-01 1.032382696866989136e-01 -7.493576407432556152e-02 3.306375145912170410e-01 -8.150495588779449463e-02 3.628297522664070129e-02 5.617140606045722961e-02 1.459222137928009033e-01 7.538701593875885010e-02 -7.312545552849769592e-03 2.215751409530639648e-01 -1.799570918083190918e-01 8.905704319477081299e-02 7.201147079467773438e-02 -1.240683794021606445e-01 -8.310513198375701904e-02 -8.744377642869949341e-02 1.932739466428756714e-01 -9.918019175529479980e-02 4.040258526802062988e-01
8.329925127327442169e-03 9.614880196750164032e-03 1.329123824834823608e-01 -4.131283983588218689e-02 -8.308597654104232788e-02 -2.780176699161529541e-01 -1.558099640533328056e-03 2.828962504863739014e-01 2.668503522872924805e-01 -2.358450144529342651e-01 7.383654266595840454e-02 -2.288994193077087402e-01 4.458734393119812012e-02 -2.246959693729877472e-02 4.913679510354995728e-02 -7.794877048581838608e-03 -1.042860597372055054e-01 3.429846167564392090e-01 2.090396434068679810e-01 1.277685910463333130e-01 -1.783376187086105347e-02 -1.187960207462310791e-01 4.177542924880981445e-01 1.241358146071434021e-01 -1.066290363669395447e-01 2.208989262580871582e-01 -2.103266119956970215e-01 -2.776688039302825928e-01 -6.777279078960418701e-02 -2.663407102227210999e-02 -5.582424253225326538e-02 2.092162519693374634e-01
1.658222288824617863e-03 -1.738830655813217163e-01 -2.643302679061889648e-01 1.480185538530349731e-01 -1.998354196548461914e-01 -1.240989267826080322e-01 -2.973873317241668701e-01 -2.961812913417816162e-01 -8.626603335142135620e-02 -2.450431287288665771e-01 -1.186490729451179504e-01 -2.340791225433349609e-01 -5.145890638232231140e-02 2.019943296909332275e-01 4.287296161055564880e-02 3.953706026077270508e-01 -1.927998065948486328e-01 -8.859305642545223236e-03 2.373882383108139038e-01 6.552438437938690186e-02 -1.463095843791961670e-02 1.103797182440757751e-01 3.144266903400421143e-01 6.858407706022262573e-02 2.058124691247940063e-01 -1.002796590328216553e-01 -5.989953503012657166e-02 -4.682781919836997986e-02 2.263487875461578369e-02 6.842368096113204956e-02 -1.323840469121932983e-01 1.172290295362472534e-01
-5.015337467193603516e-01 -1.104370132088661194e-02 -6.865494698286056519e-02 -1.000571399927139282e-01 -1.557036638259887695e-01 -1.123494878411293030e-01 2.418692857027053833e-01 -5.602810904383659363e-02 2.396012544631958008e-01 -1.846765577793121338e-01 3.607610240578651428e-02 1.013587117195129395e-01 1.370646245777606964e-02 1.278596222400665283e-01 -1.152386423200368881e-02 4.305906221270561218e-02 -4.467478394508361816e-02 -2.764252722263336182e-01 1.954200267791748047e-01 -7.459609955549240112e-02 -2.022779732942581177e-01 -9.067063033580780029e-02 3.010516464710235596e-01 1.327544450759887695e-01 2.192540466785430908e-01 5.792373418807983398e-02 -1.660635620355606079e-01 -1.704801172018051147e-01 -7.679621875286102295e-02 -4.230493679642677307e-02 -3.289090692996978760e-01 1.000442132353782654e-01
-2.364663779735565186e-01 -4.966755956411361694e-02 -7.840249687433242798e-02 1.867721788585186005e-02 -1.362229138612747192e-01 -3.136322498321533203e-01 1.003827452659606934e-01 1.623671948909759521e-01 1.129926219582557678e-01 -7.802376151084899902e-02 -1.208221763372421265e-01 1.820069849491119385e-01 1.014489680528640747e-01 4.557057097554206848e-02 -1.998835504055023193e-01 3.675912022590637207e-01 2.415162026882171631e-01 -2.052978426218032837e-01 2.851282060146331787e-01 2.547479271888732910e-01 4.231117293238639832e-02 -8.687010966241359711e-03 2.860087454319000244e-01 9.633844718337059021e-03 1.675702780485153198e-01 3.058767318725585938e-01 -4.115404561161994934e-02 -5.895020067691802979e-02 -1.300263106822967529e-01 -6.602648645639419556e-02 1.367361564189195633e-02 2.214509993791580200e-01
-8.641159534454345703e-02 -1.521105021238327026e-01 -1.838299185037612915e-01 -1.614774614572525024e-01 -2.530351653695106506e-02 -1.244749054312705994e-01 5.985292419791221619e-02 -5.341962724924087524e-02 2.790100499987602234e-02 -5.922333896160125732e-02 1.128157833591103554e-03 -2.886860966682434082e-01 2.172771096229553223e-01 3.133125007152557373e-01 -1.040130406618118286e-01 -2.250836640596389771e-01 -1.351423859596252441e-01 1.871907114982604980e-01 1.122326925396919250e-01 -3.038087114691734314e-02 -9.380329400300979614e-02 4.674918949604034424e-01 3.952439129352569580e-01 -3.262512153014540672e-03 -2.892995439469814301e-02 -6.660406291484832764e-02 1.349529772996902466e-01 -1.788374185562133789e-01 5.460352078080177307e-02 1.294581741094589233e-01 -1.599292010068893433e-01 2.031965702772140503e-01
2.583206864073872566e-03 1.500875651836395264e-01 -1.265925765037536621e-01 -1.009764596819877625e-01 -2.050025910139083862e-01 -4.098772406578063965e-01 4.941293224692344666e-02 -3.751734644174575806e-02 -4.604484885931015015e-03 -6.207324564456939697e-02 -8.369911462068557739e-02 -3.224806487560272217e-01 -8.964113146066665649e-02 1.677928715944290161e-01 8.577850647270679474e-03 2.408544272184371948e-01 -2.839981019496917725e-02 -4.509993828833103180e-03 1.434624791145324707e-01 1.168037876486778259e-01 -4.311311617493629456e-02 1.136407162994146347e-02 2.788508236408233643e-01 1.723590344190597534e-01 2.396123558282852173e-01 4.635773599147796631e-01 1.691445857286453247e-01 -2.174919098615646362e-01 -5.764889344573020935e-02 1.363043040037155151e-01 1.164796501398086548e-01 4.143353551626205444e-03
1.863834708929061890e-01 -1.417886465787887573e-01 -9.862098842859268188e-02 -1.492246389389038086e-01 -2.542505264282226562e-01 -6.896929442882537842e-02 -2.994527295231819153e-02 3.186176419258117676e-01 -2.280125208199024200e-02 -8.634929358959197998e-02 -5.663663893938064575e-02 -2.491798251867294312e-01 8.246242254972457886e-02 -3.381865099072456360e-02 4.935529083013534546e-03 2.276544272899627686e-01 -1.227712780237197876e-01 -1.589237600564956665e-01 -9.420644491910934448e-02 1.380265206098556519e-01 -6.850383430719375610e-02 9.900791198015213013e-02 1.447679251432418823e-01 -9.035042487084865570e-03 2.151816189289093018e-01 -3.993675578385591507e-03 -9.834874421358108521e-02 -1.470184773206710815e-01 2.277111709117889404e-01 3.278734683990478516e-01 -2.409968823194503784e-01 4.576577842235565186e-01
1.448966003954410553e-02 -3.307070210576057434e-02 -1.662176549434661865e-01 2.828385829925537109e-01 -1.534814089536666870e-01 -1.150915324687957764e-01 1.436659544706344604e-01 2.392986416816711426e-01 1.253804415464401245e-01 1.128389164805412292e-01 1.609732061624526978e-01 -1.072663366794586182e-01 -1.831854283809661865e-01 2.611951231956481934e-01 1.129098832607269287e-01 1.366284787654876709e-01 1.429772377014160156e-01 3.575219213962554932e-02 5.248386040329933167e-02 -1.419766992330551147e-01 -2.200235128402709961e-01 1.621644757688045502e-02 4.021732211112976074e-01 -1.256817728281021118e-01 2.816489636898040771e-01 -1.267798691987991333e-01 -1.899808458983898163e-02 -1.488024275749921799e-02 -2.011531889438629150e-01 2.530545294284820557e-01 -7.383776456117630005e-02 3.170470297336578369e-01
-5.409622192382812500e-01 -1.175365224480628967e-01 -1.713829189538955688e-01 -1.170419529080390930e-01 4.656663909554481506e-02 -2.390477210283279419e-01 -1.967926509678363800e-02 -2.482425048947334290e-02 2.083415165543556213e-02 -9.955196874216198921e-04 4.245429113507270813e-02 1.969570666551589966e-01 4.865510016679763794e-02 1.204912737011909485e-02 -1.722107678651809692e-01 -7.874414324760437012e-02 -1.620648950338363647e-01 1.359377205371856689e-01 1.226165890693664551e-01 1.797046959400177002e-01 -7.120791077613830566e-02 1.358220875263214111e-01 1.573643684387207031e-01 1.250358074903488159e-01 1.584619283676147461e-01 1.471416503190994263e-01 -1.800714433193206787e-01 -2.304675281047821045e-01 5.517788976430892944e-02 2.358916550874710083e-01 -7.809965312480926514e-02 3.970893025398254395e-01
-5.763356108218431473e-03 -1.172924861311912537e-01 -1.900395154953002930e-01 4.164177551865577698e-02 -1.414193492382764816e-02 -1.737048625946044922e-01 1.537875980138778687e-01 -9.553156793117523193e-02 1.442746669054031372e-01 -1.673909574747085571e-01 -6.937122344970703125e-02 -1.761105507612228394e-01 9.713096078485250473e-04 3.283685818314552307e-02 1.753996461629867554e-01 4.239694476127624512e-01 -2.383321374654769897e-01 1.736536473035812378e-01 -3.096755361184477806e-03 -1.240300461649894714e-01 -4.187350347638130188e-02 -2.104589343070983887e-01 1.577550619840621948e-01 2.487515509128570557e-01 1.572286039590835571e-01 5.317863449454307556e-02 1.564314216375350952e-02 -2.488696277141571045e-01 1.581173837184906006e-01 1.275254637002944946e-01 1.233936008065938950e-02 4.718542397022247314e-01
-3.425560146570205688e-02 -6.539822369813919067e-02 -2.165817320346832275e-01 1.085743233561515808e-01 -4.330141097307205200e-02 -2.696976363658905029e-01 1.359402388334274292e-01 -1.475437879562377930e-01 7.276085764169692993e-02 -3.424896895885467529e-01 -6.831329315900802612e-03 -5.925733596086502075e-02 8.271791972219944000e-03 1.436143275350332260e-02 1.549865156412124634e-01 4.329085350036621094e-01 -2.962097525596618652e-01 2.268282920122146606e-01 2.431339956820011139e-02 -1.234636157751083374e-01 -5.209700018167495728e-02 -6.826520711183547974e-02 2.129075676202774048e-01 2.121509909629821777e-01 1.465676128864288330e-01 1.514825671911239624e-01 1.892081834375858307e-02 -2.483466118574142456e-01 1.602965891361236572e-01 9.519268572330474854e-02 6.213808804750442505e-02 2.920919656753540039e-01
-3.471414148807525635e-01 2.116176486015319824e-01 -5.778653547167778015e-02 8.248229324817657471e-02 7.580140978097915649e-02 -2.498701512813568115e-01 2.025333195924758911e-01 -1.109219528734683990e-02 1.903355270624160767e-01 -1.113769486546516418e-01 3.802486881613731384e-02 -1.053767185658216476e-02 2.498245537281036377e-01 -4.083420336246490479e-02 2.677805423736572266e-01 -4.323096573352813721e-02 -2.050156891345977783e-01 -2.141841053962707520e-01 9.575722366571426392e-02 2.139535732567310333e-02 -2.137487381696701050e-02 -9.331931360065937042e-03 1.756375730037689209e-01 -3.579409420490264893e-02 7.794050127267837524e-02 -1.422738097608089447e-02 -3.788771927356719971e-01 -2.000272274017333984e-01 5.681199207901954651e-02 2.172134965658187866e-01 -1.691785752773284912e-01 3.582263290882110596e-01
1.858206391334533691e-01 2.880140542984008789e-01 4.978494718670845032e-03 -7.024667412042617798e-02 6.546507589519023895e-03 -2.999319508671760559e-02 1.827354580163955688e-01 1.569505482912063599e-01 -2.875035256147384644e-02 -1.500079780817031860e-02 5.228922888636589050e-02 -8.476791530847549438e-02 5.387864075601100922e-03 3.045395612716674805e-01 7.660982012748718262e-02 4.113169610500335693e-01 7.406868040561676025e-02 -1.898146979510784149e-02 6.688158214092254639e-02 -9.554585069417953491e-02 -1.434295773506164551e-01 1.805779524147510529e-02 2.682353854179382324e-01 3.775363042950630188e-02 6.246732175350189209e-02 -5.961673334240913391e-02 -2.412482798099517822e-01 -2.315261960029602051e-01 1.549261361360549927e-01 9.060233086347579956e-02 -9.778361022472381592e-02 5.148199796676635742e-01
-1.726674139499664307e-01 -2.193281352519989014e-01 9.789487347006797791e-03 -1.758188903331756592e-01 2.014145441353321075e-02 -2.572960555553436279e-01 1.594214141368865967e-01 -1.684914231300354004e-01 1.553755849599838257e-01 -1.596526652574539185e-01 -6.387103348970413208e-02 -7.132400572299957275e-02 1.198963522911071777e-01 4.456257075071334839e-02 6.745620071887969971e-02 1.813009679317474365e-01 -6.249552965164184570e-02 1.765651106834411621e-01 -2.581758424639701843e-02 4.141241908073425293e-01 1.706710755825042725e-01 1.019572168588638306e-01 3.163463175296783447e-01 2.126078605651855469e-01 4.665063694119453430e-02 7.786194235086441040e-02 -1.105791926383972168e-01 5.739331245422363281e-02 -1.899516880512237549e-01 4.537197649478912354e-01 -1.746047474443912506e-02 -5.203727632761001587e-03
1.714686490595340729e-02 -7.513168454170227051e-02 -5.165516585111618042e-02 -2.118400633335113525e-01 1.823563710786402225e-03 -5.256242752075195312e-01 2.758030593395233154e-01 -5.877318233251571655e-02 4.101847708225250244e-01 -5.360960029065608978e-03 5.684622004628181458e-02 2.309421636164188385e-02 9.268733859062194824e-02 1.575511880218982697e-02 8.503042906522750854e-02 1.430845819413661957e-03 8.339590579271316528e-02 1.541216522455215454e-01 2.722757309675216675e-02 5.724433343857526779e-03 1.153243780136108398e-01 5.634854361414909363e-02 4.353162348270416260e-01 7.552006095647811890e-02 1.377585679292678833e-01 1.622798889875411987e-01 -1.432656645774841309e-01 1.183410882949829102e-01 -1.016343832015991211e-01 5.934713408350944519e-02 -1.732628792524337769e-02 2.558123171329498291e-01
2.681587934494018555e-01 -7.617318630218505859e-02 4.294520989060401917e-02 1.514903549104928970e-02 -2.425690442323684692e-01 -1.556290984153747559e-01 7.014665752649307251e-02 -4.523103684186935425e-02 1.482105702161788940e-01 -3.154303506016731262e-02 3.199657797813415527e-01 1.788894683122634888e-01 -1.389751732349395752e-01 4.662033021450042725e-01 4.604635760188102722e-02 1.969378143548965454e-01 -1.250122338533401489e-01 -6.233051791787147522e-02 2.859542369842529297e-01 -3.675780817866325378e-02 -1.333281397819519043e-01 -2.425245195627212524e-01 2.386025190353393555e-01 -1.702924817800521851e-01 1.237772181630134583e-01 9.991907328367233276e-02 -1.307394206523895264e-01 3.757198154926300049e-02 -6.235302984714508057e-02 1.647266298532485962e-01 -1.039048284292221069e-01 2.109393626451492310e-01
9.715752303600311279e-02 -4.573102593421936035e-01 6.338296830654144287e-02 1.151779666543006897e-01 4.518357291817665100e-02 -2.823098599910736084e-01 -7.020292431116104126e-02 1.168621778488159180e-01 3.545532524585723877e-01 6.590425223112106323e-02 -1.755736470222473145e-01 -1.455314159393310547e-01 9.962577372789382935e-02 3.424775302410125732e-01 8.773069828748703003e-02 -2.279287017881870270e-02 1.048230901360511780e-01 9.438464418053627014e-03 -1.584985703229904175e-01 9.857229143381118774e-02 -1.736631840467453003e-01 -8.479213574901223183e-04 1.687219440937042236e-01 -2.100121825933456421e-01 8.682803809642791748e-02 -5.009153112769126892e-02 -1.250320225954055786e-01 1.069573219865560532e-02 3.441995382308959961e-02 3.650937378406524658e-01 -5.861504748463630676e-02 1.843172013759613037e-01
-1.622097194194793701e-01 9.299482405185699463e-02 4.823371022939682007e-02 2.313557080924510956e-03 1.271691918373107910e-01 -2.972649931907653809e-01 -1.197967585176229477e-02 1.890110075473785400e-01 -9.762326627969741821e-02 -7.882175594568252563e-02 2.423067390918731689e-01 9.415544569492340088e-02 -7.196953892707824707e-02 1.337221264839172363e-01 2.390787452459335327e-01 2.282277196645736694e-01 1.131923571228981018e-01 -3.966304361820220947e-01 1.014552563428878784e-01 1.150621250271797180e-01 -7.037293165922164917e-02 4.700132086873054504e-02 3.470926582813262939e-01 -4.564794152975082397e-02 -9.831550717353820801e-02 8.830891549587249756e-02 -3.247443437576293945e-01 -1.471332013607025146e-01 -1.513420604169368744e-02 1.014978438615798950e-01 -1.122431159019470215e-01 3.399886488914489746e-01
2.567405104637145996e-01 -1.916027069091796875e-01 -1.908262521028518677e-01 9.243398159742355347e-02 -1.778835356235504150e-01 2.693132869899272919e-02 -1.097601652145385742e-01 -2.052550017833709717e-01 7.025285065174102783e-02 -2.004211246967315674e-01 -4.643605649471282959e-02 -3.008650988340377808e-02 1.120609268546104431e-01 5.092886090278625488e-01 2.014807797968387604e-02 2.667303383350372314e-01 1.452763937413692474e-02 7.125382125377655029e-02 2.437134981155395508e-01 9.844236820936203003e-02 -8.566846698522567749e-02 8.262179046869277954e-02 3.212463557720184326e-01 2.928780615329742432e-01 8.978963643312454224e-02 4.134683683514595032e-02 3.872942551970481873e-02 4.684173315763473511e-02 2.017934322357177734e-01 9.900245070457458496e-02 -8.692691475152969360e-02 1.586141288280487061e-01
-5.595412477850914001e-02 -1.224975362420082092e-01 5.808555334806442261e-02 4.226624500006437302e-03 -5.097085237503051758e-02 -3.515902459621429443e-01 1.569707989692687988e-01 -2.018242776393890381e-01 4.826550185680389404e-02 2.283860929310321808e-02 2.382511794567108154e-01 -6.853993237018585205e-02 2.331635951995849609e-01 -7.581580895930528641e-03 -1.551615595817565918e-01 2.009084671735763550e-01 -7.776130735874176025e-02 -1.292527765035629272e-01 1.928483396768569946e-01 3.219608664512634277e-01 1.711391955614089966e-01 4.954467061907052994e-03 1.819017678499221802e-01 1.276486963033676147e-01 -1.311993002891540527e-01 1.768700331449508667e-01 -4.275302886962890625e-01 3.000470437109470367e-02 -7.472129538655281067e-03 1.360474433749914169e-02 -2.177357077598571777e-01 2.856291532516479492e-01
-1.364832669496536255e-01 -3.287998139858245850e-01 -7.901447266340255737e-02 -1.154216006398200989e-01 -1.275888085365295410e-01 1.394009888172149658e-01 5.134223029017448425e-02 -1.597824245691299438e-01 1.461079865694046021e-01 -4.076232910156250000e-01 1.370620280504226685e-01 -2.730016112327575684e-01 9.454850107431411743e-02 8.971041999757289886e-03 -1.374359577894210815e-01 3.539325892925262451e-01 1.627139374613761902e-02 -2.945194020867347717e-02 -4.726611450314521790e-02 1.490067839622497559e-01 1.321666091680526733e-01 -7.488184608519077301e-03 3.083200156688690186e-01 -2.298574298620223999e-01 9.784224629402160645e-02 1.391549259424209595e-01 -1.969960778951644897e-01 -1.646875888109207153e-01 -3.970849886536598206e-02 7.473354041576385498e-02 -6.522171199321746826e-02 2.419736832380294800e-01
5.213848501443862915e-02 -2.453898191452026367e-01 3.330438211560249329e-02 -1.710592508316040039e-01 1.828294545412063599e-01 -2.092355638742446899e-01 1.848899945616722107e-02 -2.597084641456604004e-01 2.560478746891021729e-01 -1.592569500207901001e-01 -1.059484332799911499e-01 -3.305470645427703857e-01 1.672408282756805420e-01 2.956260181963443756e-02 -3.483073040843009949e-02 -1.831943094730377197e-01 9.593931958079338074e-03 -3.784242868423461914e-01 6.640817970037460327e-02 4.741219338029623032e-03 -7.227405160665512085e-02 -1.228343471884727478e-01 1.607296168804168701e-01 2.569804899394512177e-02 1.649674922227859497e-01 3.411752283573150635e-01 -7.347312569618225098e-02 -2.069245278835296631e-02 -5.300802364945411682e-02 3.281503319740295410e-01 2.336653321981430054e-02 1.779224872589111328e-01
4.231843724846839905e-02 -2.358341366052627563e-01 -1.274152845144271851e-02 -1.323505342006683350e-01 -2.848457694053649902e-01 8.899121545255184174e-03 -4.284660890698432922e-02 7.953377207741141319e-04 -1.635465919971466064e-01 -9.829318523406982422e-02 5.515315011143684387e-02 1.653019711375236511e-02 -5.336192250251770020e-02 1.408464759588241577e-01 5.635562539100646973e-02 6.754443049430847168e-02 -2.599822357296943665e-02 -4.795243963599205017e-02 6.648488342761993408e-02 5.575828999280929565e-02 -4.183388352394104004e-01 6.304334104061126709e-02 2.108086049556732178e-01 2.767038345336914062e-01 1.769418865442276001e-01 1.729353517293930054e-02 -1.699412316083908081e-01 -1.539441049098968506e-01 2.394908070564270020e-01 4.845425784587860107e-01 -4.545418545603752136e-02 2.878032326698303223e-01
-1.900871517136693001e-03 2.607925049960613251e-02 1.373149175196886063e-02 1.522719413042068481e-01 2.761344909667968750e-01 -1.994947344064712524e-01 -7.348635047674179077e-02 -1.589419394731521606e-01 1.106161028146743774e-01 4.525687173008918762e-02 -1.491723060607910156e-01 -1.660232394933700562e-01 -8.621553890407085419e-03 4.715612828731536865e-01 -4.794710502028465271e-02 9.329373133368790150e-04 1.729664802551269531e-01 8.900348097085952759e-02 -2.919981814920902252e-02 8.100393414497375488e-02 -2.825964391231536865e-01 9.116970747709274292e-02 2.758914828300476074e-01 -2.095805257558822632e-01 1.019482761621475220e-01 -3.215746283531188965e-01 1.314983423799276352e-02 -6.350775063037872314e-02 1.033026874065399170e-01 2.430313825607299805e-01 -8.825825899839401245e-02 3.022983968257904053e-01
-6.327793002128601074e-02 -1.470972001552581787e-01 -1.430557668209075928e-01 -2.338678389787673950e-01 -6.708624213933944702e-02 2.092771083116531372e-01 1.292347759008407593e-01 -2.612333297729492188e-01 9.907321631908416748e-02 -4.994033277034759521e-01 1.432214956730604172e-02 -2.934718728065490723e-01 2.081929594278335571e-01 2.445415034890174866e-02 1.464405059814453125e-01 2.510478496551513672e-01 -3.703602775931358337e-02 -5.640027578920125961e-03 -1.027173921465873718e-01 -2.262988127768039703e-02 6.193178147077560425e-02 2.627405710518360138e-02 2.739617824554443359e-01 -1.860013604164123535e-02 1.340972632169723511e-01 5.340253189206123352e-02 -5.412172526121139526e-02 -3.367381915450096130e-02 -3.081814199686050415e-02 2.628808915615081787e-01 8.533437550067901611e-02 3.120363354682922363e-01
-1.113125532865524292e-01 -2.195098996162414551e-01 -1.450491547584533691e-01 1.204677522182464600e-01 -5.497623607516288757e-02 -2.888843119144439697e-01 2.435612976551055908e-01 -1.796673536300659180e-01 -3.415792807936668396e-02 -1.755361109972000122e-01 7.987876236438751221e-02 1.103918030858039856e-01 -2.884057536721229553e-02 1.608801782131195068e-01 9.436810016632080078e-02 -1.189696043729782104e-01 4.673177376389503479e-02 -3.381608054041862488e-02 1.498689651489257812e-01 -1.106610894203186035e-02 2.942874329164624214e-03 3.211383819580078125e-01 3.821482658386230469e-01 -2.052046060562133789e-01 1.531812846660614014e-01 1.755197048187255859e-01 -6.911969929933547974e-02 -5.516642238944768906e-03 2.537051439285278320e-01 1.412694454193115234e-01 -3.884625732898712158e-01 -1.182064190506935120e-01
-5.318957939743995667e-02 -4.575585946440696716e-02 -1.552518010139465332e-01 -1.397232860326766968e-01 3.213493525981903076e-02 8.786662481725215912e-03 1.785862594842910767e-01 -2.020008713006973267e-01 1.289476305246353149e-01 -3.701871633529663086e-01 7.273523509502410889e-02 -1.491165012121200562e-01 7.398492842912673950e-02 2.875509560108184814e-01 -1.779435276985168457e-01 1.583075374364852905e-01 -1.468250453472137451e-01 1.453685462474822998e-01 2.545445561408996582e-01 1.452694414183497429e-03 -2.094756662845611572e-01 9.677588939666748047e-02 -2.594332024455070496e-02 3.701373636722564697e-01 7.547893375158309937e-02 1.696298718452453613e-01 2.117244899272918701e-02 -2.198689579963684082e-01 1.909942775964736938e-01 2.519219517707824707e-01 -6.390973180532455444e-02 2.566568255424499512e-01
-2.223925739526748657e-01 -1.829573661088943481e-01 -1.999588310718536377e-01 -1.442331224679946899e-01 -1.876597404479980469e-01 6.644687149673700333e-03 1.359134465456008911e-01 -1.968040615320205688e-01 -1.742876321077346802e-02 -3.799271583557128906e-01 -1.114201731979846954e-02 -2.373001277446746826e-01 2.416197955608367920e-01 8.854044228792190552e-02 -2.054791003465652466e-01 4.003822207450866699e-01 2.409018948674201965e-02 3.362014517188072205e-02 2.961289882659912109e-02 -2.869485504925251007e-02 1.415881365537643433e-01 2.341092079877853394e-01 2.525107264518737793e-01 -1.551014184951782227e-02 1.050332561135292053e-01 1.369683742523193359e-01 8.676404133439064026e-03 1.040394529700279236e-01 -1.116523370146751404e-01 1.173530966043472290e-01 4.575547575950622559e-02 2.875668406486511230e-01
-2.147246599197387695e-01 -1.991682946681976318e-01 1.417813599109649658e-01 -1.959335803985595703e-01 -7.249018549919128418e-02 -2.269499003887176514e-01 1.517228409647941589e-02 -4.038194566965103149e-02 1.690714620053768158e-02 -3.566382825374603271e-01 1.360060125589370728e-01 -2.208594679832458496e-01 2.542119920253753662e-01 2.692340016365051270e-01 -7.693526893854141235e-02 4.258688688278198242e-01 7.991041988134384155e-02 -1.371125727891921997e-01 -1.815968453884124756e-01 3.756392002105712891e-02 2.117767632007598877e-01 1.813797093927860260e-02 2.914922237396240234e-01 -7.019995152950286865e-02 1.609081029891967773e-01 3.692463785409927368e-02 1.444258540868759155e-01 -8.113834261894226074e-02 1.186147853732109070e-01 1.174920648336410522e-01 6.371274590492248535e-03 2.654418535530567169e-02
2.305858768522739410e-02 6.449431180953979492e-02 -6.366443634033203125e-02 -2.163644284009933472e-01 -1.194997131824493408e-01 -5.780531466007232666e-02 -1.337590068578720093e-01 1.529837846755981445e-01 -9.404335916042327881e-02 -1.912609636783599854e-01 -3.535865619778633118e-02 -3.559382855892181396e-01 2.091544270515441895e-01 3.172379732131958008e-01 6.997081637382507324e-02 -2.586998604238033295e-02 -1.011404842138290405e-01 1.242117807269096375e-01 1.530902683734893799e-01 1.104818880558013916e-01 1.487046107649803162e-02 2.583019733428955078e-01 9.354180097579956055e-02 -1.056455969810485840e-01 6.662233173847198486e-02 -7.939337939023971558e-02 2.909107366576790810e-03 -3.290554881095886230e-02 1.338616162538528442e-01 4.304919540882110596e-01 -9.478019177913665771e-02 4.358847439289093018e-01
-3.501439690589904785e-01 -2.918792366981506348e-01 1.218229252845048904e-02 7.123481947928667068e-03 -8.369959890842437744e-02 -8.714048564434051514e-02 -1.501424461603164673e-01 -5.640279129147529602e-02 2.386636435985565186e-01 -1.903579384088516235e-01 2.441564500331878662e-01 7.557805627584457397e-02 1.302029378712177277e-02 1.277148127555847168e-01 -1.395455598831176758e-01 4.452107474207878113e-02 5.571534484624862671e-02 1.766723245382308960e-01 1.416973024606704712e-01 4.809253215789794922e-01 -1.725411713123321533e-01 1.384879648685455322e-01 1.533292979001998901e-01 -1.579040139913558960e-01 6.355646252632141113e-02 7.401765882968902588e-02 4.370606970041990280e-03 -8.451714366674423218e-02 -1.008587107062339783e-01 2.874910831451416016e-01 -2.499725967645645142e-01 1.261760946363210678e-02
3.852557763457298279e-02 -6.203780695796012878e-02 -6.972359865903854370e-02 5.098381265997886658e-02 -1.750394105911254883e-01 -9.021424502134323120e-02 -2.369361817836761475e-01 1.083048954606056213e-01 1.904590576887130737e-01 -3.545377552509307861e-01 9.477037936449050903e-03 -9.480795264244079590e-02 1.099557355046272278e-01 3.430328369140625000e-01 7.417607307434082031e-02 1.353165656328201294e-01 1.182373687624931335e-01 -1.331317424774169922e-01 1.979184001684188843e-01 5.990899354219436646e-02 -3.776504099369049072e-01 -4.409922286868095398e-02 1.815564930438995361e-01 3.354924321174621582e-01 3.175204992294311523e-01 2.186303958296775818e-02 -3.163949027657508850e-02 -7.844910770654678345e-02 6.940004974603652954e-02 9.207202494144439697e-02 -6.715207546949386597e-02 2.552112638950347900e-01
-8.207188546657562256e-02 -1.872009932994842529e-01 -3.271321207284927368e-02 2.516239285469055176e-01 -1.968121379613876343e-01 -2.682122588157653809e-01 6.412564218044281006e-02 -1.123265996575355530e-01 5.063195899128913879e-02 -2.242447733879089355e-01 -9.062530845403671265e-02 -3.518500328063964844e-01 1.728521436452865601e-01 5.789342522621154785e-02 -1.635274887084960938e-01 2.204005867242813110e-01 1.586551815271377563e-01 1.414778679609298706e-01 3.445410132408142090e-01 -3.632287308573722839e-02 5.993048101663589478e-02 1.508117020130157471e-01 6.955012679100036621e-02 6.778576970100402832e-02 7.990461587905883789e-02 -4.048892483115196228e-02 4.956554993987083435e-02 -2.301174402236938477e-01 -8.185146003961563110e-02 2.607091665267944336e-01 2.426537126302719116e-02 3.651703000068664551e-01
-1.903492957353591919e-01 -1.315666288137435913e-01 6.675409618765115738e-03 8.311896771192550659e-02 -2.364001125097274780e-01 -4.093758389353752136e-02 -1.976502593606710434e-03 4.624438285827636719e-02 -9.628535062074661255e-02 -1.069157496094703674e-01 3.032476641237735748e-02 -1.927895285189151764e-02 2.366323769092559814e-01 2.993593811988830566e-01 3.246974647045135498e-01 -9.672462940216064453e-02 -1.606450378894805908e-01 5.657591298222541809e-02 2.966796457767486572e-01 -2.318684011697769165e-02 4.933912679553031921e-02 3.977129608392715454e-02 2.064783722162246704e-01 -9.948634356260299683e-02 1.242545470595359802e-01 3.754696249961853027e-01 -1.698980927467346191e-01 -1.043908149003982544e-01 1.682989299297332764e-01 3.649969398975372314e-01 -2.015798687934875488e-01 -1.579254716634750366e-01
1.031172275543212891e-01 1.048859432339668274e-01 -1.641554981470108032e-01 -2.521519921720027924e-02 -1.380166262388229370e-01 -1.846851706504821777e-01 6.824310868978500366e-02 4.324468784034252167e-03 -1.210011690855026245e-01 -1.197816580533981323e-01 1.257882080972194672e-02 3.594679757952690125e-02 -4.925080388784408569e-02 -4.586182162165641785e-02 -1.998560726642608643e-01 1.650440096855163574e-01 3.648885339498519897e-02 9.010788053274154663e-02 3.266431391239166260e-01 3.037617206573486328e-01 -3.929503858089447021e-01 4.135365039110183716e-02 3.095741569995880127e-01 1.246994212269783020e-01 1.565123498439788818e-01 6.164795532822608948e-02 -1.793583035469055176e-01 -1.809235215187072754e-01 1.628398597240447998e-01 2.673397958278656006e-01 1.340020149946212769e-01 3.251650929450988770e-01
4.251828417181968689e-02 -3.123214244842529297e-01 -2.686252258718013763e-02 1.224991157650947571e-01 -2.132893569068983197e-04 -3.310474455356597900e-01 2.680849730968475342e-01 -8.401855826377868652e-02 2.677739560604095459e-01 8.925110101699829102e-02 -2.454802691936492920e-01 -9.752322733402252197e-02 4.069839790463447571e-02 -2.658522501587867737e-02 1.607656925916671753e-01 3.353329002857208252e-02 4.316981136798858643e-02 3.066584840416908264e-02 -7.484348863363265991e-02 8.691970258951187134e-02 -3.658277988433837891e-01 1.502768397331237793e-01 2.919214367866516113e-01 1.141024846583604813e-02 1.644053757190704346e-01 -1.816850602626800537e-01 -2.258222103118896484e-01 -1.226696651428937912e-02 2.212606072425842285e-01 -2.204276248812675476e-02 -1.714554876089096069e-01 2.643477916717529297e-01
-9.406055510044097900e-02 -7.505079358816146851e-02 5.485012754797935486e-02 -4.046674072742462158e-02 -4.369987547397613525e-02 -1.856712996959686279e-01 -1.061532422900199890e-01 1.544324960559606552e-02 6.086068227887153625e-02 -3.924394547939300537e-01 -6.441827863454818726e-02 -2.311529964208602905e-01 1.884564310312271118e-01 3.534192144870758057e-01 -6.501536816358566284e-02 2.456233054399490356e-01 2.364758402109146118e-01 -2.127257734537124634e-01 -1.596653014421463013e-01 -6.323491781949996948e-02 -7.593359798192977905e-03 1.153101213276386261e-02 2.538551986217498779e-01 1.375181376934051514e-01 3.015333116054534912e-01 1.946848183870315552e-01 6.914404779672622681e-02 3.693592175841331482e-02 3.388965427875518799e-01 9.458920359611511230e-02 -1.256976276636123657e-01 6.271931529045104980e-02
1.732959449291229248e-01 -1.953197270631790161e-01 -2.512662410736083984e-01 -6.365910172462463379e-02 3.339051501825451851e-03 -2.737001180648803711e-01 2.361004650592803955e-01 -1.132668927311897278e-02 1.608850061893463135e-01 -3.205100819468498230e-02 -2.729147374629974365e-01 -1.116436868906021118e-01 3.385286033153533936e-02 4.508748650550842285e-02 2.180077880620956421e-01 -2.545821368694305420e-01 5.054059252142906189e-02 -1.248362958431243896e-01 1.658078730106353760e-01 1.382081210613250732e-01 -9.056600928306579590e-02 -1.565351337194442749e-01 2.785842865705490112e-02 -4.348617512732744217e-03 2.043851017951965332e-01 1.986608505249023438e-01 -2.579942904412746429e-02 1.787414774298667908e-02 2.456610053777694702e-01 2.256980240345001221e-01 8.328991942107677460e-03 4.611347019672393799e-01
-3.376699984073638916e-02 -5.736964941024780273e-02 -2.503639757633209229e-01 -1.142609491944313049e-01 -2.059356421232223511e-01 -1.332204490900039673e-01 9.435739368200302124e-02 -1.057763323187828064e-01 1.375298351049423218e-01 -2.080991119146347046e-01 -1.115740314126014709e-01 -1.090363487601280212e-01 1.682069003582000732e-01 1.803595274686813354e-01 1.183565631508827209e-01 -2.359189242124557495e-01 -1.794322282075881958e-01 2.531829774379730225e-01 1.529815644025802612e-01 1.819976568222045898e-01 -3.350530266761779785e-01 1.740664988756179810e-01 1.476560533046722412e-01 -2.158529311418533325e-01 -2.888549305498600006e-02 2.397328317165374756e-01 6.644964218139648438e-02 -2.919667363166809082e-01 -9.879893809556961060e-02 2.362458407878875732e-01 2.951250597834587097e-02 2.105851173400878906e-01
9.448065608739852905e-02 -1.731503158807754517e-01 -1.252071708440780640e-01 -1.520593017339706421e-01 7.522096484899520874e-02 -3.114771246910095215e-01 -3.241392225027084351e-02 -1.275043636560440063e-01 1.264217197895050049e-01 -7.160275708884000778e-03 -2.518283724784851074e-01 -1.348706930875778198e-01 3.468130230903625488e-01 2.035107314586639404e-01 -2.004124037921428680e-02 2.803420424461364746e-01 -1.539913564920425415e-01 -1.577375680208206177e-01 2.238626480102539062e-01 3.549767658114433289e-02 -2.575827538967132568e-01 9.568959474563598633e-02 -1.842320337891578674e-02 1.902646571397781372e-01 -1.155836042016744614e-02 2.261247299611568451e-02 -7.353478670120239258e-02 -1.866520494222640991e-01 -1.330274045467376709e-01 2.604996562004089355e-01 1.736419498920440674e-01 3.088124394416809082e-01
-1.882049143314361572e-01 -2.336698919534683228e-01 -6.834738701581954956e-02 -7.983865588903427124e-02 -1.041944622993469238e-01 -2.788544632494449615e-03 1.031604483723640442e-01 -1.422849297523498535e-01 3.999374806880950928e-02 -2.132229506969451904e-01 1.468322575092315674e-01 -7.034756243228912354e-02 1.640038751065731049e-02 2.358250319957733154e-01 1.799247115850448608e-01 2.953599095344543457e-01 -1.500112563371658325e-01 -1.435614377260208130e-01 -6.523802876472473145e-03 1.822678893804550171e-01 -4.249575436115264893e-01 9.505780041217803955e-02 3.951570764183998108e-02 2.690520584583282471e-01 -6.097055226564407349e-02 8.248329907655715942e-02 -1.338213384151458740e-01 -3.705992698669433594e-01 -6.759467720985412598e-02 6.187576428055763245e-02 2.392414957284927368e-02 3.056468069553375244e-01
-2.685279846191406250e-01 -8.740590512752532959e-02 -7.853029668331146240e-02 4.540983960032463074e-02 5.537532735615968704e-03 -8.513651788234710693e-02 1.104626730084419250e-01 1.339228004217147827e-01 4.560067504644393921e-02 -2.432332932949066162e-01 1.702552884817123413e-01 8.289066702127456665e-02 -2.311549037694931030e-01 1.947985887527465820e-01 1.560447216033935547e-01 1.892600506544113159e-01 -3.114097518846392632e-03 1.521064639091491699e-01 7.909972965717315674e-02 6.970005482435226440e-02 -3.498867750167846680e-01 1.169211566448211670e-01 4.654741883277893066e-01 2.136632949113845825e-01 -6.007791310548782349e-02 -4.983925074338912964e-02 -3.775323927402496338e-02 1.638264060020446777e-01 -1.054194644093513489e-01 2.915243208408355713e-01 -1.648180931806564331e-01 1.888565421104431152e-01
1.275024283677339554e-02 -2.350305616855621338e-01 -1.428499259054660797e-02 -1.495396196842193604e-01 -5.727940425276756287e-02 -2.434174865484237671e-01 -1.550378184765577316e-02 -1.362120062112808228e-01 9.202910959720611572e-02 -2.433471195399761200e-02 1.135954260826110840e-01 -1.275417953729629517e-01 7.982894033193588257e-02 4.310932159423828125e-01 2.228329703211784363e-02 9.068763256072998047e-02 -1.795916408300399780e-01 1.361514907330274582e-03 -1.108157709240913391e-01 -5.270390212535858154e-02 1.617513149976730347e-01 -2.563887536525726318e-01 8.750494569540023804e-02 -1.852516531944274902e-01 -4.744283482432365417e-02 -1.780030131340026855e-01 -2.031035125255584717e-01 -1.150447428226470947e-01 3.030517995357513428e-01 2.484158575534820557e-01 -2.100635766983032227e-01 3.664027750492095947e-01
-2.184423208236694336e-01 -4.140328168869018555e-01 1.421560943126678467e-01 -2.696368396282196045e-01 2.584442198276519775e-01 -2.110577970743179321e-01 -6.065746769309043884e-02 -5.005685240030288696e-02 -8.203577995300292969e-02 -1.779955178499221802e-01 7.077954709529876709e-02 -1.367320027202367783e-02 -1.278686821460723877e-01 1.308876872062683105e-01 2.152961194515228271e-01 2.194049656391143799e-01 -2.307111322879791260e-01 -2.416552752256393433e-01 9.254646301269531250e-02 1.284452676773071289e-01 -1.354697942733764648e-01 9.474074840545654297e-02 1.769139617681503296e-01 -5.930523574352264404e-02 1.194002851843833923e-01 2.124650590121746063e-02 -1.128058880567550659e-01 1.875161975622177124e-01 -2.152165621519088745e-01 2.011342495679855347e-01 9.192270040512084961e-02 2.054068297147750854e-01
-1.289152204990386963e-01 -3.310877084732055664e-01 1.619660668075084686e-02 -2.037567496299743652e-01 -3.019503653049468994e-01 -2.736195623874664307e-01 -7.466086745262145996e-02 -2.402299791574478149e-01 3.385759191587567329e-03 -2.537195757031440735e-02 -4.790602996945381165e-02 -3.625856339931488037e-01 1.942194998264312744e-01 2.380820512771606445e-01 1.047105938196182251e-01 1.850114762783050537e-01 -1.290692389011383057e-01 -4.251283407211303711e-02 1.125210747122764587e-01 -1.155028399080038071e-02 1.267606765031814575e-01 4.515966773033142090e-02 1.950862407684326172e-01 1.198423281311988831e-01 -2.887836843729019165e-02 1.982488930225372314e-01 -7.847399264574050903e-02 1.573542654514312744e-01 2.888688147068023682e-01 -8.343950659036636353e-02 -4.302510991692543030e-02 2.520661354064941406e-01
-8.929247409105300903e-02 -1.853881478309631348e-01 4.250483587384223938e-02 -3.902979567646980286e-02 -1.706909090280532837e-01 -2.564978003501892090e-01 7.695898413658142090e-02 -1.376573443412780762e-01 4.023911058902740479e-02 -1.862959004938602448e-02 -4.848773125559091568e-03 -2.585561275482177734e-01 -5.018431693315505981e-02 1.851937323808670044e-01 -8.081428706645965576e-02 4.977068006992340088e-01 6.278043985366821289e-02 5.619317665696144104e-02 2.967576682567596436e-01 3.866275027394294739e-02 2.698939759284257889e-03 4.123416263610124588e-03 1.298889070749282837e-01 1.712499000132083893e-02 3.018633723258972168e-01 4.026173651218414307e-01 -2.595819532871246338e-02 8.144101500511169434e-02 1.419111043214797974e-01 2.031947858631610870e-02 9.636375308036804199e-02 2.653606832027435303e-01
-1.332574635744094849e-01 -5.532251298427581787e-02 -2.231527715921401978e-01 -1.519834343343973160e-02 -9.879235178232192993e-02 -1.668711304664611816e-01 1.175585910677909851e-01 -1.308061182498931885e-01 7.722458988428115845e-02 -1.616935133934020996e-01 3.436104953289031982e-02 -1.180480793118476868e-01 -4.358025267720222473e-02 2.294315844774246216e-01 2.019228935241699219e-01 4.413038194179534912e-01 -2.334884554147720337e-01 6.653639674186706543e-02 2.034738063812255859e-01 6.012868508696556091e-02 2.295184694230556488e-02 -4.920242354273796082e-02 1.011949256062507629e-01 2.190747708082199097e-01 2.686382532119750977e-01 1.995488554239273071e-01 1.886663213372230530e-02 -7.418567687273025513e-02 1.200328543782234192e-01 1.452303826808929443e-01 9.383177012205123901e-02 4.427645206451416016e-01
-8.242613822221755981e-02 5.618337076157331467e-03 -8.640383929014205933e-02 5.992921069264411926e-02 1.767506003379821777e-01 -3.482404053211212158e-01 -2.250677794218063354e-01 1.610479354858398438e-01 1.908800899982452393e-01 -4.054982066154479980e-01 1.586911231279373169e-01 -1.307391375303268433e-01 1.201274096965789795e-01 -1.042019948363304138e-01 -1.498185470700263977e-02 -1.162469610571861267e-01 7.257885485887527466e-02 -6.774418801069259644e-02 4.323993995785713196e-02 -2.475136704742908478e-02 2.605469711124897003e-02 9.873895347118377686e-02 5.573008656501770020e-01 1.730816513299942017e-01 9.029056876897811890e-02 1.197866350412368774e-01 -5.960684642195701599e-02 -4.998685792088508606e-02 -7.723295595496892929e-03 2.421591430902481079e-01 -1.415950506925582886e-01 1.533901039510965347e-02
-2.264623194932937622e-01 -1.722828745841979980e-01 4.898535087704658508e-02 -1.066721975803375244e-01 -2.544302046298980713e-01 -1.734737753868103027e-01 2.599640935659408569e-02 -2.813360989093780518e-01 -3.471112623810768127e-02 -4.324545860290527344e-01 -1.533283293247222900e-01 6.845910567790269852e-03 3.821275383234024048e-02 2.678569555282592773e-01 1.632908731698989868e-02 3.038495182991027832e-01 -3.478940203785896301e-02 1.117249503731727600e-01 -2.714510634541511536e-02 -2.207840681076049805e-01 -1.156075224280357361e-01 2.839508652687072754e-01 2.070730924606323242e-01 1.461680084466934204e-01 7.483595982193946838e-03 7.548297196626663208e-02 1.455149501562118530e-01 -1.386227011680603027e-01 -1.389886587858200073e-01 1.937745660543441772e-01 -8.974155783653259277e-02 1.433410644531250000e-01
2.701620012521743774e-02 -1.613420546054840088e-01 -3.112484514713287354e-01 -1.347240805625915527e-01 3.427824378013610840e-01 -1.572557985782623291e-01 -8.639451116323471069e-03 -3.307788819074630737e-02 4.903465136885643005e-02 1.317046023905277252e-02 3.658762201666831970e-02 8.576694875955581665e-02 1.836950331926345825e-01 -1.397229582071304321e-01 -2.384441643953323364e-01 1.263719797134399414e-01 2.574815647676587105e-03 -6.781166791915893555e-02 1.175531148910522461e-01 6.892782449722290039e-02 -3.103595376014709473e-01 -1.581155210733413696e-01 4.075047969818115234e-01 8.489741012454032898e-03 3.008208572864532471e-01 5.011355131864547729e-02 -1.848911494016647339e-01 -2.707290053367614746e-01 2.670074626803398132e-02 1.908525973558425903e-01 5.148080363869667053e-02 1.629366576671600342e-01
1.885041445493698120e-01 -2.927344441413879395e-01 -2.123708873987197876e-01 6.407520174980163574e-02 -6.613428890705108643e-02 -3.745602071285247803e-01 1.532587409019470215e-02 -4.207109287381172180e-02 3.290189206600189209e-01 -6.584449112415313721e-02 8.320423215627670288e-02 -4.589722305536270142e-02 1.587900519371032715e-01 -3.163333609700202942e-02 2.704667150974273682e-01 2.117279320955276489e-01 3.249856829643249512e-01 1.919379979372024536e-01 1.977460831403732300e-01 2.116086632013320923e-01 1.257896125316619873e-01 -3.299140930175781250e-02 1.614264994859695435e-01 -1.452017873525619507e-01 -7.591459900140762329e-02 -3.781980834901332855e-03 -4.137811437249183655e-02 -5.570351704955101013e-02 -2.020705956965684891e-03 6.454582326114177704e-03 2.516703121364116669e-02 3.397274613380432129e-01
-3.138202801346778870e-02 -3.063816428184509277e-01 4.839384555816650391e-02 1.854402273893356323e-01 1.130373328924179077e-01 -4.292033016681671143e-01 -9.433429688215255737e-02 -4.909394681453704834e-02 5.487848818302154541e-02 -2.165812999010086060e-01 5.171678215265274048e-02 1.051169112324714661e-01 3.990040719509124756e-02 -1.405041515827178955e-01 1.459789723157882690e-01 1.053571701049804688e-01 -1.866756565868854523e-02 -1.549115180969238281e-01 -1.522029470652341843e-02 -4.340627789497375488e-02 -1.334678195416927338e-02 -1.935147121548652649e-02 5.796351432800292969e-01 9.092055261135101318e-02 2.198496274650096893e-02 2.212950736284255981e-01 -2.514499723911285400e-01 -3.996573761105537415e-02 8.142087608575820923e-02 -9.522789716720581055e-02 -1.849415302276611328e-01 8.537232130765914917e-02
1.888944357633590698e-01 -2.272079885005950928e-01 9.060945361852645874e-03 -2.510702908039093018e-01 -2.759106643497943878e-02 -2.914654016494750977e-01 -3.588610270526260138e-04 2.231843769550323486e-01 2.047677934169769287e-01 -1.403003782033920288e-01 -1.203564181923866272e-01 -1.714480817317962646e-01 -1.523363869637250900e-02 4.335067234933376312e-03 -9.616698324680328369e-02 -1.877940595149993896e-01 1.674593091011047363e-01 -1.014849096536636353e-01 -8.018558472394943237e-02 6.177372485399246216e-02 -1.970217674970626831e-01 1.838316395878791809e-02 2.845610678195953369e-01 4.357893764972686768e-02 2.442510277032852173e-01 7.629930973052978516e-02 -7.726845145225524902e-02 7.064561359584331512e-03 3.106854259967803955e-01 3.446522951126098633e-01 6.160687282681465149e-02 3.202638030052185059e-01
1.130685284733772278e-01 -3.339962661266326904e-01 -8.148414641618728638e-02 3.094650246202945709e-02 2.129594385623931885e-01 -1.574021875858306885e-01 2.647023089230060577e-02 -1.423428058624267578e-01 1.263268887996673584e-01 -8.550641685724258423e-02 6.477857381105422974e-02 -1.498310118913650513e-01 1.239701956510543823e-01 5.026597976684570312e-01 -2.009570226073265076e-02 -1.754951030015945435e-01 -2.547133266925811768e-01 -1.047750338912010193e-01 6.165815517306327820e-03 -1.890153884887695312e-01 -1.574292220175266266e-02 7.425880432128906250e-02 1.985834985971450806e-01 1.339992582798004150e-01 1.956838220357894897e-01 -1.010123789310455322e-01 1.946090348064899445e-02 -8.884522318840026855e-02 6.411744654178619385e-02 1.969076395034790039e-01 -2.897379994392395020e-01 2.635288834571838379e-01
-1.765142194926738739e-02 -1.763440668582916260e-01 -1.989605426788330078e-01 7.640887796878814697e-02 -5.830053240060806274e-02 -1.866228729486465454e-01 3.762475401163101196e-02 -2.155353426933288574e-01 -6.039163097739219666e-02 -2.061298191547393799e-01 -1.989042311906814575e-01 -3.223296999931335449e-02 5.582451820373535156e-02 -1.684726960957050323e-02 -3.765418529510498047e-01 3.676446676254272461e-01 8.602174371480941772e-02 1.507938355207443237e-01 2.191406339406967163e-01 -3.677880018949508667e-02 -1.329252421855926514e-01 -1.417515277862548828e-01 2.625852227210998535e-01 -1.197259873151779175e-01 3.339090347290039062e-01 8.736436069011688232e-02 -1.681233644485473633e-01 2.608986571431159973e-02 9.310225956141948700e-03 1.366651505231857300e-01 2.602971494197845459e-01 1.866286695003509521e-01
-1.812368035316467285e-01 -1.110973767936229706e-02 1.558856815099716187e-01 4.053701460361480713e-02 3.690841794013977051e-02 -2.441411167383193970e-01 -2.373619377613067627e-02 -3.078489601612091064e-01 5.379063636064529419e-02 -4.136466383934020996e-01 5.287736654281616211e-02 -3.246356248855590820e-01 1.673109680414199829e-01 -8.847550489008426666e-03 6.570345163345336914e-02 1.427658945322036743e-01 -3.143457770347595215e-01 8.677768707275390625e-02 -1.473287045955657959e-01 1.699416041374206543e-01 -9.266485273838043213e-02 -7.162083685398101807e-02 1.157817542552947998e-01 -2.923286752775311470e-03 2.854627668857574463e-01 1.260153055191040039e-01 7.110428810119628906e-02 6.205707415938377380e-02 2.805483341217041016e-02 3.574938476085662842e-01 -5.025709420442581177e-02 1.684719771146774292e-01
-3.887917697429656982e-01 3.099590539932250977e-02 4.553001374006271362e-02 3.706198930740356445e-02 9.524404257535934448e-02 -6.895317137241363525e-02 2.119502425193786621e-01 4.932986944913864136e-02 2.803059518337249756e-01 -3.016152605414390564e-02 -9.393814951181411743e-02 9.720174223184585571e-02 5.155241489410400391e-02 1.956981122493743896e-01 2.541197836399078369e-02 2.141636162996292114e-01 -7.495545782148838043e-03 -2.064761221408843994e-01 1.679439395666122437e-01 -7.320539653301239014e-02 -1.828105747699737549e-01 -1.891777366399765015e-01 3.735605776309967041e-01 2.389581799507141113e-01 2.248658388853073120e-01 -2.756986580789089203e-02 -2.087925076484680176e-01 -1.828363835811614990e-01 4.078630357980728149e-02 1.113460212945938110e-02 -3.285034000873565674e-01 1.336830854415893555e-01
-1.951128393411636353e-01 5.262246727943420410e-02 -2.367135584354400635e-01 2.168648540973663330e-01 -2.082622498273849487e-01 -3.488528430461883545e-01 4.526461288332939148e-02 -1.486018598079681396e-01 1.095894165337085724e-02 -3.773512244224548340e-01 -1.000454276800155640e-02 -2.534647881984710693e-01 -4.198512434959411621e-02 -6.138902902603149414e-02 -2.587806284427642822e-01 2.230800986289978027e-01 -1.055588349699974060e-01 -1.156222671270370483e-01 1.211551502346992493e-01 1.690264046192169189e-02 -1.021647602319717407e-01 4.461429268121719360e-02 1.994168311357498169e-01 -9.048635512590408325e-02 2.830404937267303467e-01 1.591601073741912842e-01 2.905807830393314362e-02 -2.636708915233612061e-01 9.498021751642227173e-02 8.371126651763916016e-02 1.005329489707946777e-01 1.896535903215408325e-01
1.722330786287784576e-02 -2.264630049467086792e-01 -2.732614614069461823e-02 -3.351687192916870117e-01 -5.393168702721595764e-02 -3.748773336410522461e-01 2.321867346763610840e-01 -1.496350318193435669e-01 1.033756211400032043e-01 -1.746425926685333252e-01 -2.939740754663944244e-02 -4.117261618375778198e-03 6.923647224903106689e-02 4.508287906646728516e-01 1.490530222654342651e-01 -7.977493107318878174e-03 7.343465834856033325e-02 -2.244533598423004150e-02 -2.308002561330795288e-01 3.983919695019721985e-02 2.172831818461418152e-02 -1.511180251836776733e-01 3.859920427203178406e-03 -1.103914454579353333e-01 -1.270647048950195312e-01 2.346567809581756592e-01 2.951451390981674194e-02 -1.806609481573104858e-01 1.113624796271324158e-01 2.389550358057022095e-01 -2.043055444955825806e-01 1.760075986385345459e-01
1.282080113887786865e-01 -1.207581907510757446e-01 -2.225696295499801636e-01 3.251178190112113953e-02 -3.016436994075775146e-01 -6.411033868789672852e-02 -3.815037608146667480e-01 -2.210684865713119507e-01 3.015612997114658356e-02 -2.912445366382598877e-01 -5.010161548852920532e-04 -1.304826885461807251e-01 -4.526899009943008423e-02 2.012861818075180054e-01 3.805339336395263672e-02 3.496039807796478271e-01 -1.504940986633300781e-01 2.551476843655109406e-02 3.041253983974456787e-01 5.143184214830398560e-02 1.238510906696319580e-01 9.951439499855041504e-02 2.863611280918121338e-01 -2.205648459494113922e-02 1.982758492231369019e-01 2.505979686975479126e-02 -8.139421045780181885e-02 3.684443980455398560e-02 9.325115382671356201e-02 2.563302516937255859e-01 -9.728419780731201172e-02 4.379507526755332947e-02
-1.044128984212875366e-01 -9.999582916498184204e-02 6.339284777641296387e-02 1.152471005916595459e-01 1.676399856805801392e-01 -1.589414030313491821e-01 -9.377223998308181763e-02 1.404870487749576569e-02 9.201448410749435425e-02 -2.634303271770477295e-01 -1.401517838239669800e-01 -2.579902997240424156e-03 -3.994543477892875671e-02 -1.162643507122993469e-01 2.322210520505905151e-01 -1.727665029466152191e-02 4.189707338809967041e-03 1.417555660009384155e-01 3.052631020545959473e-02 -2.880295738577842712e-02 1.950191333889961243e-03 -6.515435129404067993e-02 5.255285501480102539e-01 1.881060302257537842e-01 7.239767909049987793e-02 1.529479324817657471e-01 -4.169089794158935547e-01 -3.475035727024078369e-01 1.073389127850532532e-01 1.207235231995582581e-01 -2.127856910228729248e-01 1.805426739156246185e-02
1.378135979175567627e-01 -1.687861233949661255e-01 -1.079099699854850769e-01 -1.513258665800094604e-01 -2.519400417804718018e-01 -4.271231964230537415e-02 -2.690289914608001709e-02 1.296175867319107056e-01 -1.865133643150329590e-01 -2.599043846130371094e-01 -3.076890856027603149e-02 -1.261157691478729248e-01 1.810928620398044586e-02 1.177521422505378723e-01 -9.187559038400650024e-02 2.246786355972290039e-01 -2.665614709258079529e-02 -5.545036494731903076e-02 1.666171401739120483e-01 -4.022970329970121384e-03 -2.642542123794555664e-01 -4.616189002990722656e-02 2.053661942481994629e-01 3.957975804805755615e-01 2.330902814865112305e-01 7.637494802474975586e-02 -2.778597921133041382e-02 -1.754920929670333862e-01 2.012656480073928833e-01 2.669273912906646729e-01 3.610871732234954834e-02 3.683703541755676270e-01
-4.908912256360054016e-02 2.792086638510227203e-02 -6.871988624334335327e-02 1.547605097293853760e-01 -1.043346747756004333e-01 -2.730253338813781738e-01 1.430854946374893188e-01 1.618726849555969238e-01 -1.950169056653976440e-01 -3.193103671073913574e-01 -9.149185568094253540e-02 2.383995242416858673e-02 1.815455853939056396e-01 3.666015267372131348e-01 1.115716993808746338e-01 4.230102896690368652e-02 1.618013083934783936e-01 -1.440391410142183304e-02 -1.558527052402496338e-01 2.397208958864212036e-01 -2.052163332700729370e-01 8.544716984033584595e-02 2.770435810089111328e-01 2.204943895339965820e-01 -3.538781404495239258e-02 -9.762940555810928345e-02 7.984703779220581055e-02 -8.075466006994247437e-02 -1.529999673366546631e-01 2.169209420680999756e-01 2.620966136455535889e-01 2.444205880165100098e-01
-1.541386991739273071e-01 -4.830480515956878662e-01 7.061272859573364258e-02 2.354714274406433105e-02 -9.393051266670227051e-02 -1.900024712085723877e-01 2.749997675418853760e-01 -3.176603317260742188e-01 -1.694200038909912109e-01 -9.132244437932968140e-02 1.574222296476364136e-01 -1.444765776395797729e-01 2.780877947807312012e-01 -5.247373506426811218e-02 -2.148986421525478363e-02 3.232402205467224121e-01 7.762235123664140701e-03 4.266060516238212585e-02 1.115763112902641296e-01 4.088249802589416504e-02 -1.089960783720016479e-01 -1.753805279731750488e-01 -1.481460873037576675e-03 2.301636151969432831e-03 3.700399696826934814e-01 -1.341911554336547852e-01 3.851172327995300293e-02 -6.526610255241394043e-02 7.357734441757202148e-02 3.633720800280570984e-02 -7.280419766902923584e-02 1.296800673007965088e-01
-1.606895327568054199e-01 -7.085931021720170975e-03 -2.345671802759170532e-01 -9.275325387716293335e-02 -2.148517370223999023e-01 -1.756278872489929199e-01 5.648952350020408630e-02 -1.903382092714309692e-01 9.970652312040328979e-02 -1.277309358119964600e-01 1.051406189799308777e-01 -2.485217750072479248e-01 -3.385858726687729359e-04 4.296608641743659973e-02 2.359751909971237183e-01 4.385143816471099854e-01 -2.338533848524093628e-01 1.246005222201347351e-01 9.025304019451141357e-02 -7.406117022037506104e-02 9.275073185563087463e-03 3.195259347558021545e-02 2.174426764249801636e-01 1.013647168874740601e-01 2.161559015512466431e-01 1.322199851274490356e-01 7.182926684617996216e-02 -1.913313716650009155e-01 1.712638139724731445e-01 2.510181069374084473e-01 8.450660109519958496e-02 3.117950260639190674e-01
-2.279711067676544189e-01 -2.991749644279479980e-01 1.380872577428817749e-01 -1.660870164632797241e-01 -2.960123419761657715e-01 -1.488954573869705200e-01 -1.397026628255844116e-01 -1.244779955595731735e-02 -8.771598222665488720e-04 -2.376062124967575073e-01 -5.050368607044219971e-03 -2.861657440662384033e-01 7.351609319448471069e-02 8.901400864124298096e-02 -1.609714627265930176e-01 3.450754880905151367e-01 -6.271887570619583130e-02 -3.968127816915512085e-02 -1.139628216624259949e-01 1.436478942632675171e-01 7.476403564214706421e-02 8.934195339679718018e-02 2.694944143295288086e-01 -2.121933996677398682e-01 2.090262472629547119e-01 8.712952584028244019e-02 1.607822924852371216e-01 -2.540414631366729736e-01 1.167588979005813599e-01 2.150932699441909790e-01 2.342492807656526566e-03 1.174073517322540283e-01
1.446464210748672485e-01 5.277784168720245361e-02 2.261005342006683350e-01 1.081654876470565796e-01 2.220257371664047241e-02 -4.523936212062835693e-01 4.421939700841903687e-02 -3.167445957660675049e-02 4.832808300852775574e-02 -6.382651627063751221e-02 -1.360422521829605103e-01 -5.902152042835950851e-03 -9.660026431083679199e-02 1.751932948827743530e-01 1.665002666413784027e-02 -5.867164954543113708e-02 1.865386366844177246e-01 1.891371160745620728e-01 2.658288478851318359e-01 1.943011432886123657e-01 -3.110660240054130554e-02 -6.924894452095031738e-02 3.865674436092376709e-01 1.529910266399383545e-01 8.210077136754989624e-02 1.032728776335716248e-01 -1.638632118701934814e-01 -1.073811352252960205e-01 1.008057296276092529e-01 4.522088468074798584e-01 -9.186467528343200684e-02 -1.381859183311462402e-02
1.289311796426773071e-01 -2.246628999710083008e-01 -3.246146440505981445e-02 -1.889750510454177856e-01 -9.063638001680374146e-02 -3.429812192916870117e-01 6.849595904350280762e-02 -1.261956393718719482e-01 3.177824616432189941e-01 6.460834294557571411e-02 1.704733259975910187e-02 1.691108196973800659e-01 -5.740041285753250122e-02 1.065120287239551544e-02 1.997402161359786987e-01 1.394680440425872803e-01 1.142552420496940613e-01 -9.466306120157241821e-02 1.393418461084365845e-01 1.717290133237838745e-01 1.357449442148208618e-01 1.576946824789047241e-01 5.129585266113281250e-01 -8.170688152313232422e-02 1.936580091714859009e-01 -1.236781105399131775e-01 -2.415054887533187866e-01 1.400028616189956665e-01 -4.579761624336242676e-02 1.013980358839035034e-01 -1.265766448341310024e-03 1.604370325803756714e-01
-2.054934501647949219e-01 -1.333387792110443115e-01 1.258514821529388428e-01 -1.426065433770418167e-02 1.049749478697776794e-01 -4.928838014602661133e-01 1.698721647262573242e-01 9.206130355596542358e-02 2.575227618217468262e-01 7.723583281040191650e-02 -5.249296873807907104e-02 -1.610800027847290039e-01 2.133093178272247314e-01 1.109689399600028992e-01 9.315118193626403809e-02 -1.102251261472702026e-01 -1.229910552501678467e-01 -2.242678590118885040e-02 2.481315284967422485e-02 1.675646603107452393e-01 -8.484770357608795166e-02 -1.166225150227546692e-01 3.889225125312805176e-01 -1.229804083704948425e-01 8.607799559831619263e-02 2.733808197081089020e-02 -4.286103546619415283e-01 -5.602700263261795044e-02 7.908818311989307404e-03 3.369793295860290527e-02 -1.587366312742233276e-01 -1.147857122123241425e-02
-1.309795677661895752e-01 -9.491866081953048706e-02 -2.306108362972736359e-04 3.811166062951087952e-02 2.023597657680511475e-01 -2.596949934959411621e-01 2.007662206888198853e-01 -1.850938796997070312e-01 -2.276758104562759399e-01 -8.575488626956939697e-02 1.377937644720077515e-01 1.710963696241378784e-01 2.592317163944244385e-01 8.155740797519683838e-02 -1.124395057559013367e-01 9.983495622873306274e-02 1.697856336832046509e-01 -1.137091740965843201e-01 -5.766892433166503906e-02 1.007789075374603271e-01 -3.251097798347473145e-01 -9.220945090055465698e-02 3.887192010879516602e-01 2.337992191314697266e-01 2.408267259597778320e-01 -2.002075165510177612e-01 6.733890622854232788e-03 -1.965011842548847198e-02 -1.724972762167453766e-02 2.229132652282714844e-01 -2.172565013170242310e-01 1.208623051643371582e-01
-2.461891807615756989e-02 -8.401485532522201538e-02 -2.530006170272827148e-01 -1.357052177190780640e-01 -1.108458340167999268e-01 -1.301124542951583862e-01 1.219352334737777710e-01 -1.524124443531036377e-01 1.398175358772277832e-01 -8.318758755922317505e-02 8.570202626287937164e-03 -1.661707460880279541e-01 -1.538526415824890137e-01 6.542671471834182739e-02 2.704761922359466553e-01 4.220505058765411377e-01 -2.180640250444412231e-01 1.063313335180282593e-01 1.111096888780593872e-01 -4.165395721793174744e-02 -5.358701199293136597e-02 -5.617960542440414429e-02 1.016909480094909668e-01 1.997677087783813477e-01 3.253600597381591797e-01 2.422084510326385498e-01 -8.802181482315063477e-02 -2.168679833412170410e-01 2.007447779178619385e-01 1.213336139917373657e-01 -2.746393531560897827e-02 3.239028751850128174e-01
9.620822221040725708e-02 6.339948624372482300e-02 2.877141581848263741e-03 -1.063553392887115479e-01 -3.846120461821556091e-02 -2.527284622192382812e-01 -6.098146736621856689e-02 -1.391690671443939209e-01 -7.171230018138885498e-02 -7.036377489566802979e-02 6.327781826257705688e-02 1.107550412416458130e-01 3.219879269599914551e-01 3.997813537716865540e-02 -1.712790727615356445e-01 -1.411666907370090485e-02 6.615384016185998917e-03 -2.711078226566314697e-01 1.277403831481933594e-01 2.815710306167602539e-01 -5.670041963458061218e-02 -1.072445511817932129e-01 5.366417765617370605e-01 1.074404790997505188e-01 4.121393263339996338e-01 -1.318277567625045776e-01 -3.604922443628311157e-02 -5.991544201970100403e-02 8.425165712833404541e-02 1.018921509385108948e-01 -1.787492334842681885e-01 2.909994870424270630e-02
-1.647884100675582886e-01 -1.877768933773040771e-01 1.268597245216369629e-01 -7.867588847875595093e-02 -1.197677776217460632e-01 -2.584170699119567871e-01 1.216534152626991272e-01 -1.126658916473388672e-01 3.035475611686706543e-01 1.056802868843078613e-01 -1.059940643608570099e-02 -1.914294362068176270e-01 2.129508852958679199e-01 5.688135512173175812e-03 -1.825800240039825439e-01 -6.886034458875656128e-02 -8.648706972599029541e-02 -1.507108006626367569e-02 1.345606446266174316e-01 3.445043861865997314e-01 2.514016628265380859e-02 1.282997876405715942e-01 2.664768099784851074e-01 5.004706606268882751e-02 -1.407356560230255127e-01 3.173540234565734863e-01 -2.378343492746353149e-01 1.525912899523973465e-02 -8.110765367746353149e-02 9.669596701860427856e-02 -2.577916681766510010e-01 2.972408831119537354e-01
2.278741076588630676e-02 -2.661132216453552246e-01 -1.057527288794517517e-01 -6.180909648537635803e-02 8.303382992744445801e-02 -4.990491569042205811e-01 1.373449414968490601e-01 2.923441231250762939e-01 3.438640832901000977e-01 -2.513815760612487793e-01 -6.044232100248336792e-02 3.657728433609008789e-02 -1.336210370063781738e-01 8.001388050615787506e-03 6.923042703419923782e-03 7.388097047805786133e-02 1.566388756036758423e-01 4.724685847759246826e-02 1.885325759649276733e-01 2.007099241018295288e-01 -2.082171291112899780e-02 9.976200759410858154e-02 2.677662968635559082e-01 2.591355517506599426e-02 2.648025751113891602e-01 7.963731884956359863e-02 -3.417318314313888550e-02 -1.487287580966949463e-01 -1.610629111528396606e-01 1.010293290019035339e-01 4.182738065719604492e-02 1.432979553937911987e-01
-1.272412091493606567e-01 -1.185448542237281799e-01 1.618749648332595825e-01 2.745272405445575714e-02 -2.093757130205631256e-02 -2.437533587217330933e-01 -1.082539185881614685e-01 -1.164728924632072449e-01 -6.264232099056243896e-03 -5.208919197320938110e-02 4.427739232778549194e-02 1.611332148313522339e-01 -3.166552633047103882e-02 5.087077021598815918e-01 -4.178565368056297302e-02 9.092545509338378906e-02 -2.080597728490829468e-01 -1.462282333523035049e-02 2.159303724765777588e-01 -2.675960659980773926e-01 -3.067998886108398438e-01 3.076069951057434082e-01 2.232730984687805176e-01 1.228833943605422974e-01 1.410968452692031860e-01 2.266550511121749878e-01 -2.048469632863998413e-01 -2.198964543640613556e-02 -4.556411877274513245e-02 1.299216300249099731e-01 -8.513422310352325439e-02 4.263729974627494812e-02
-2.929526567459106445e-01 -1.943604797124862671e-01 -1.733427643775939941e-01 5.876129120588302612e-02 -9.159873239696025848e-03 -2.753388285636901855e-01 1.093544363975524902e-01 -4.971427097916603088e-02 -6.881333887577056885e-02 1.341116428375244141e-01 -3.142071887850761414e-03 1.606800407171249390e-01 9.473929554224014282e-02 -5.160664021968841553e-02 1.113064400851726532e-02 2.610663473606109619e-01 -1.899057328701019287e-01 -1.730098873376846313e-01 -8.325991034507751465e-02 1.834929734468460083e-01 -5.108863115310668945e-02 1.431321948766708374e-01 3.349613845348358154e-01 -2.249017953872680664e-01 2.345882207155227661e-01 1.540010869503021240e-01 7.348240166902542114e-02 1.403651237487792969e-01 -1.842550039291381836e-01 3.198426067829132080e-01 1.057727858424186707e-01 2.834555208683013916e-01
-1.865534186363220215e-01 -3.159851431846618652e-01 -1.506326496601104736e-01 -1.462872922420501709e-01 2.939999336376786232e-03 -2.035723030567169189e-01 -3.155230358242988586e-02 -1.147375181317329407e-01 4.097234606742858887e-01 -1.376400142908096313e-01 6.342360377311706543e-02 -1.202638968825340271e-01 2.263539731502532959e-01 3.017587065696716309e-01 -5.291789770126342773e-03 -5.017694458365440369e-02 -1.457513719797134399e-01 -1.998594850301742554e-01 3.704270720481872559e-01 -3.923731669783592224e-02 -8.940190076828002930e-02 5.105970427393913269e-03 9.177830815315246582e-02 -1.168797314167022705e-01 1.298154294490814209e-01 1.692305058240890503e-01 1.245981082320213318e-01 9.719560295343399048e-02 8.376552909612655640e-02 1.869678795337677002e-01 2.132644802331924438e-01 1.659586876630783081e-01
9.705612063407897949e-02 -2.988507747650146484e-01 1.278837956488132477e-02 1.503236144781112671e-01 -2.204680144786834717e-01 -1.726743429899215698e-01 1.792514324188232422e-02 -1.022089794278144836e-01 -4.043073859065771103e-03 -2.792935073375701904e-01 -1.073201969265937805e-01 -3.016989827156066895e-01 1.235972568392753601e-01 1.119431406259536743e-01 -1.687444448471069336e-01 4.522353708744049072e-01 -6.207835674285888672e-02 2.612020373344421387e-01 1.287526339292526245e-01 -2.308228909969329834e-01 -1.086905673146247864e-01 2.879073098301887512e-02 2.640685141086578369e-01 -1.220522969961166382e-01 2.026425115764141083e-02 4.146438091993331909e-02 6.174423545598983765e-02 -1.448833495378494263e-01 -1.386639624834060669e-01 1.645150929689407349e-01 8.385614305734634399e-02 1.687910109758377075e-01
-9.049441665410995483e-02 -2.227522730827331543e-01 -1.227390840649604797e-01 2.372507303953170776e-01 -2.072527706623077393e-01 -2.985053658485412598e-01 4.641961678862571716e-02 -5.165519565343856812e-02 6.105582043528556824e-02 -2.335254997014999390e-01 9.073433466255664825e-03 -2.252559214830398560e-01 1.419656276702880859e-01 -6.558723747730255127e-02 -2.323620766401290894e-01 4.822093248367309570e-01 -1.481267660856246948e-01 3.433516621589660645e-02 1.804870069026947021e-01 -1.593296527862548828e-01 -1.287224143743515015e-01 6.601903587579727173e-03 2.052844911813735962e-01 -6.116294860839843750e-02 5.425567552447319031e-02 1.497632265090942383e-01 9.163167327642440796e-02 -1.439040750265121460e-01 -4.483970254659652710e-02 1.843841969966888428e-01 1.469141542911529541e-01 2.413542419672012329e-01
-2.890124022960662842e-01 -1.995767354965209961e-01 1.383897066116333008e-01 1.233140900731086731e-01 -1.153894886374473572e-01 -3.069787621498107910e-01 -7.218813896179199219e-02 1.287642717361450195e-01 -3.162078186869621277e-02 -2.174749672412872314e-01 1.472852379083633423e-01 5.109142512083053589e-02 1.222005933523178101e-01 3.051788210868835449e-01 -1.138923913240432739e-01 -1.455839872360229492e-01 9.873138368129730225e-02 2.815342545509338379e-01 1.449242532253265381e-01 2.408243268728256226e-01 8.330299705266952515e-02 5.906641483306884766e-03 2.237104624509811401e-01 2.324248850345611572e-01 1.813523322343826294e-01 2.316353619098663330e-01 1.956187337636947632e-01 -2.410272806882858276e-01 1.215410232543945312e-02 1.477507948875427246e-01 -1.033896282315254211e-01 5.904437974095344543e-02
-1.112293601036071777e-01 1.600047014653682709e-02 -1.005153506994247437e-01 1.421820223331451416e-01 -5.630414560437202454e-02 -2.094996869564056396e-01 1.150066927075386047e-01 4.889634996652603149e-02 5.219949036836624146e-02 -2.854405641555786133e-01 -1.476170867681503296e-01 -1.553409993648529053e-01 3.198810815811157227e-01 3.371774554252624512e-01 4.325900226831436157e-02 2.885102331638336182e-01 -5.737904459238052368e-02 -1.257282495498657227e-01 1.445075422525405884e-01 2.591004371643066406e-01 -1.447381228208541870e-01 1.602770984172821045e-01 -2.149186655879020691e-02 1.405681669712066650e-01 5.368244647979736328e-02 -7.480476051568984985e-02 2.562054805457592010e-02 -2.760542035102844238e-01 -2.796200513839721680e-01 9.962463378906250000e-02 1.187252402305603027e-01 3.187599480152130127e-01
-8.467047661542892456e-02 -1.847636848688125610e-01 1.749546825885772705e-02 -3.754384219646453857e-01 -5.383692681789398193e-02 -4.567747116088867188e-01 1.635889410972595215e-01 -1.599107235670089722e-01 1.753378659486770630e-01 -2.962511777877807617e-02 -5.352668464183807373e-02 -6.409952789545059204e-02 1.728697121143341064e-01 -2.330256067216396332e-02 1.190677061676979065e-01 2.369087003171443939e-02 7.798184640705585480e-03 1.649126708507537842e-01 2.818664610385894775e-01 1.088469773530960083e-01 5.536140874028205872e-02 1.038609147071838379e-01 4.307077527046203613e-01 9.548586606979370117e-02 6.862887740135192871e-02 2.300036102533340454e-01 -1.036798581480979919e-01 1.715480536222457886e-01 -1.572160571813583374e-01 1.354678869247436523e-01 -2.733844891190528870e-02 3.407234326004981995e-02
1.387568190693855286e-02 -1.606786847114562988e-01 -5.648805946111679077e-02 -1.959435939788818359e-01 -1.049831137061119080e-01 -4.980057179927825928e-01 2.719045877456665039e-01 -9.875594824552536011e-02 4.210556745529174805e-01 1.337428926490247250e-03 1.322586089372634888e-01 1.162964478135108948e-01 -2.287427335977554321e-02 8.242402970790863037e-02 8.681325614452362061e-02 7.511933147907257080e-02 4.827197641134262085e-02 3.742296621203422546e-02 1.404019147157669067e-01 1.259582675993442535e-02 1.240894645452499390e-01 7.216446846723556519e-02 4.360378980636596680e-01 1.847011409699916840e-02 2.186856716871261597e-01 1.634265929460525513e-01 -1.469761133193969727e-01 4.564997553825378418e-02 -1.221901103854179382e-01 5.053994059562683105e-02 1.591382548213005066e-02 1.012530550360679626e-01
-5.614025890827178955e-02 -8.527864702045917511e-03 -5.821301043033599854e-02 -6.191864237189292908e-02 7.402569800615310669e-02 -4.971503019332885742e-01 7.479677349328994751e-02 -5.320207402110099792e-02 -1.058758497238159180e-01 -1.948135793209075928e-01 -8.178279548883438110e-02 1.661195904016494751e-01 1.752136945724487305e-01 2.888741195201873779e-01 1.053020954132080078e-01 4.588804394006729126e-02 1.830747872591018677e-01 -1.523752063512802124e-01 3.080225288867950439e-01 4.285401105880737305e-01 -9.523589909076690674e-02 -1.681398414075374603e-02 1.305846124887466431e-01 2.578079514205455780e-02 -4.071301966905593872e-02 -2.006858438253402710e-01 -1.103394776582717896e-01 8.197369426488876343e-02 8.992563933134078979e-02 2.574116587638854980e-01 -7.572594285011291504e-02 1.202655658125877380e-01
-1.581289321184158325e-01 -1.909377127885818481e-01 -1.157769933342933655e-01 -9.343690425157546997e-02 1.151682659983634949e-01 -3.114779889583587646e-01 2.003178000450134277e-01 -9.733114391565322876e-02 9.712349623441696167e-02 -2.199642062187194824e-01 3.179084137082099915e-02 -6.520288437604904175e-02 2.036948651075363159e-01 -1.249007210135459900e-01 -1.173484791070222855e-02 6.009854748845100403e-02 4.414392635226249695e-02 8.982828818261623383e-03 5.377183854579925537e-02 4.476528167724609375e-01 2.415001690387725830e-01 -1.193041726946830750e-01 2.124456763267517090e-01 -9.383597970008850098e-02 -1.414561867713928223e-01 2.480414509773254395e-01 -1.819883435964584351e-01 -8.559220284223556519e-02 -1.634035110473632812e-01 3.611426651477813721e-01 9.708954393863677979e-02 1.107273176312446594e-01
-2.746333181858062744e-01 -2.600035667419433594e-01 6.619182974100112915e-02 -5.984786897897720337e-02 -7.634106278419494629e-02 -1.776027381420135498e-01 5.727848783135414124e-02 -1.135799363255500793e-01 1.093771830201148987e-01 -5.125709623098373413e-02 -2.271988093852996826e-01 -2.474949955940246582e-01 3.749042749404907227e-01 -1.264403760433197021e-01 -8.201894164085388184e-02 2.685141004621982574e-02 1.436962485313415527e-01 -6.356005370616912842e-02 2.303565740585327148e-01 -9.050472825765609741e-02 -6.930675357580184937e-02 -1.212145201861858368e-02 3.036333024501800537e-01 1.083125770092010498e-01 6.497432477772235870e-03 5.978560447692871094e-02 -8.487566560506820679e-02 1.739458292722702026e-01 1.042425036430358887e-01 2.280408889055252075e-01 -1.496597975492477417e-01 4.276024401187896729e-01
2.709567248821258545e-01 -2.595228254795074463e-01 2.693143486976623535e-01 -1.192273646593093872e-01 -3.656151145696640015e-02 -1.719840019941329956e-01 -4.976785182952880859e-02 -2.016991823911666870e-01 -8.188549429178237915e-02 -2.726003229618072510e-01 1.559222936630249023e-01 -2.031573280692100525e-02 3.845136463642120361e-01 4.800769686698913574e-02 -1.621060818433761597e-01 2.241713553667068481e-01 2.951171398162841797e-01 1.275773495435714722e-01 1.116975545883178711e-01 -1.094468608498573303e-01 4.569960292428731918e-03 1.212581805884838104e-02 9.958453476428985596e-02 9.793803840875625610e-02 1.327055245637893677e-01 -4.720479249954223633e-02 -2.160521298646926880e-01 -2.980689890682697296e-02 1.410427540540695190e-01 2.876466810703277588e-01 1.787458779290318489e-03 2.200873792171478271e-01
-1.139208227396011353e-01 -3.247306048870086670e-01 1.112945005297660828e-02 1.648799479007720947e-01 -2.058005928993225098e-01 2.727988734841346741e-02 7.789311558008193970e-02 -1.099271401762962341e-01 2.416396141052246094e-02 -3.223481476306915283e-01 -6.081261113286018372e-02 -3.779758512973785400e-01 3.280916437506675720e-02 -4.037078842520713806e-02 -2.984619140625000000e-02 3.909648954868316650e-01 5.757880210876464844e-02 1.228796765208244324e-01 4.485517740249633789e-02 2.592475414276123047e-01 2.025961279869079590e-01 4.923407733440399170e-02 1.600974053144454956e-01 -6.645933724939823151e-03 1.646949201822280884e-01 2.251374274492263794e-01 -9.693329781293869019e-02 -3.213417530059814453e-01 -3.591964766383171082e-02 1.012220606207847595e-02 -6.989883631467819214e-02 1.788285821676254272e-01
-1.560938954353332520e-01 -3.717280924320220947e-01 -2.509234845638275146e-01 -2.901757368817925453e-03 9.484873153269290924e-03 -3.738053739070892334e-01 9.827658534049987793e-02 -2.569802403450012207e-01 -1.143627986311912537e-01 -2.558687031269073486e-01 7.788492739200592041e-02 -1.170746088027954102e-01 6.350521743297576904e-02 1.023615598678588867e-01 -1.122225224971771240e-01 1.424438804388046265e-01 1.476254016160964966e-01 7.992865890264511108e-02 8.941717445850372314e-02 -1.273278743028640747e-01 5.526563525199890137e-02 -9.590421617031097412e-02 1.384166181087493896e-01 6.949276477098464966e-02 4.138061702251434326e-01 -2.008052766323089600e-01 1.676958054304122925e-01 -2.287769615650177002e-01 3.017857298254966736e-02 1.445477157831192017e-01 1.031968817114830017e-01 -1.207944843918085098e-02
-3.741973638534545898e-02 -4.788704216480255127e-02 -2.129204571247100830e-02 -1.668544709682464600e-01 -2.301179915666580200e-01 -2.564511895179748535e-01 6.305365264415740967e-02 -2.323944866657257080e-01 1.716882586479187012e-01 -4.199119284749031067e-02 6.766140460968017578e-02 -1.269302666187286377e-01 5.703893676400184631e-02 6.041210517287254333e-02 -1.881269961595535278e-01 5.728132091462612152e-03 -5.689817294478416443e-02 2.806250564754009247e-02 2.535910010337829590e-01 3.213644027709960938e-01 1.208903193473815918e-01 -1.162384748458862305e-01 3.461617231369018555e-01 1.845134794712066650e-01 -2.263743802905082703e-02 1.121676936745643616e-01 -4.053887128829956055e-01 1.784559935331344604e-01 4.560663178563117981e-02 7.407748699188232422e-02 -3.091201186180114746e-01 1.761834174394607544e-01
-2.206402570009231567e-01 -2.152199894189834595e-01 2.405543923377990723e-01 -4.215054959058761597e-02 -1.842422783374786377e-01 -1.456353217363357544e-01 4.480706900358200073e-02 1.675033420324325562e-01 2.294086217880249023e-01 -1.329151242971420288e-01 -1.437405645847320557e-01 -8.086501061916351318e-02 2.064521014690399170e-01 1.494736522436141968e-01 9.159886837005615234e-02 2.271428853273391724e-01 1.117084994912147522e-01 -3.192990720272064209e-01 2.170222997665405273e-01 -6.931792199611663818e-02 -2.377665638923645020e-01 -1.816895902156829834e-01 2.368439733982086182e-01 6.604324281215667725e-02 3.137501776218414307e-01 1.077852323651313782e-01 3.407716378569602966e-02 8.277525007724761963e-02 2.216570675373077393e-01 2.300297766923904419e-01 -3.077966161072254181e-02 1.712040416896343231e-02
-5.874378234148025513e-02 -2.666313648223876953e-01 -1.227082684636116028e-01 1.569655239582061768e-01 7.737704366445541382e-02 -2.120713889598846436e-01 7.721136510372161865e-02 1.091998144984245300e-01 4.434359818696975708e-02 -1.065354570746421814e-01 1.516115367412567139e-01 -3.495026230812072754e-01 1.719728410243988037e-01 9.805154800415039062e-02 -6.605640798807144165e-02 1.836850792169570923e-01 3.339419960975646973e-01 2.326026111841201782e-01 1.805603802204132080e-01 2.467017173767089844e-01 -8.125258982181549072e-02 9.599347598850727081e-03 1.826922222971916199e-02 1.081191748380661011e-01 1.358848251402378082e-02 -6.632184376940131187e-04 -1.923840790987014771e-01 -3.956761658191680908e-01 -3.358015045523643494e-02 2.615897953510284424e-01 -5.149771273136138916e-02 1.933884918689727783e-01
9.630203247070312500e-02 8.293832838535308838e-02 -1.467172056436538696e-01 2.121638655662536621e-01 4.883824288845062256e-02 -1.752454936504364014e-01 1.122293174266815186e-01 1.650547049939632416e-02 3.219096660614013672e-01 -1.566224992275238037e-01 8.180262148380279541e-02 -7.305846363306045532e-02 -1.641738116741180420e-01 2.405200898647308350e-01 1.148064285516738892e-01 4.734982177615165710e-02 1.782145798206329346e-01 1.253315955400466919e-01 5.696633458137512207e-02 8.060706779360771179e-03 -2.785735763609409332e-02 -6.646883673965930939e-03 1.557264178991317749e-01 2.172464877367019653e-02 3.379949331283569336e-01 -8.882825262844562531e-03 -3.541103303432464600e-01 -1.596409827470779419e-01 -2.669453620910644531e-01 1.458790898323059082e-01 -1.991798728704452515e-01 3.964833617210388184e-01
-3.451404571533203125e-01 -3.159968256950378418e-01 2.536925114691257477e-02 -1.806052029132843018e-01 1.003881618380546570e-01 2.388287708163261414e-02 1.368556469678878784e-01 -2.867912650108337402e-01 2.040339261293411255e-01 -9.700530022382736206e-02 6.242120265960693359e-02 -1.491530090570449829e-01 1.980056427419185638e-02 3.885133862495422363e-01 -4.526342824101448059e-02 1.689117588102817535e-02 9.604451060295104980e-02 -8.767367899417877197e-02 2.562332451343536377e-01 1.095140203833580017e-01 -1.077927425503730774e-01 1.356562413275241852e-02 2.141976803541183472e-01 -8.298301696777343750e-02 6.368657946586608887e-02 3.430065214633941650e-01 5.802785605192184448e-02 1.840999126434326172e-01 3.193408250808715820e-02 6.565877795219421387e-02 1.797556877136230469e-01 2.225784957408905029e-01
-1.700781285762786865e-01 1.198600679636001587e-01 3.918575495481491089e-02 -1.605125814676284790e-01 1.145831644535064697e-01 -7.435733079910278320e-02 -1.058952603489160538e-02 -6.945820897817611694e-02 -7.576487958431243896e-03 -8.663862198591232300e-02 6.835620850324630737e-02 -3.083136379718780518e-01 2.235703319311141968e-01 1.509347558021545410e-01 2.588922679424285889e-01 -1.239066757261753082e-02 2.664650082588195801e-01 1.798023730516433716e-01 2.003322839736938477e-01 2.234791368246078491e-01 -2.138993144035339355e-01 2.137304693460464478e-01 3.957912325859069824e-01 -9.851711243391036987e-02 5.000669136643409729e-02 -1.601170599460601807e-01 -8.910725265741348267e-02 -1.482048481702804565e-01 -1.939748600125312805e-02 3.851008415222167969e-01 2.491709217429161072e-02 -5.821987055242061615e-03
-5.989663302898406982e-02 -4.796917736530303955e-01 -7.670849561691284180e-02 5.824625026434659958e-03 6.605648994445800781e-02 -2.699099779129028320e-01 -4.705534130334854126e-02 3.979176655411720276e-02 1.289951056241989136e-01 -1.647276729345321655e-01 -5.706621706485748291e-02 4.663496464490890503e-02 5.268262326717376709e-02 1.282894015312194824e-01 3.084748750552535057e-03 2.351273000240325928e-01 -1.398614346981048584e-01 -1.892244070768356323e-01 -1.252453625202178955e-01 -5.617638118565082550e-03 -1.670690625905990601e-01 2.329308092594146729e-01 2.523320317268371582e-01 -7.629725337028503418e-02 2.482547461986541748e-01 2.070539295673370361e-01 -1.741002053022384644e-01 -9.884326159954071045e-02 1.224741265177726746e-01 -1.804927736520767212e-01 -3.550867736339569092e-01 1.210368499159812927e-01
-1.602704972028732300e-01 -1.730653196573257446e-01 1.429744511842727661e-01 -7.074879109859466553e-02 8.613468962721526623e-04 -1.418630182743072510e-01 2.461139857769012451e-02 -6.393107771873474121e-02 1.125697121024131775e-01 -3.887514770030975342e-02 3.641865029931068420e-02 1.842707693576812744e-01 1.655498445034027100e-01 1.808837056159973145e-01 -7.723839581012725830e-02 9.174776077270507812e-02 -4.252504184842109680e-02 -2.016789913177490234e-01 2.923364341259002686e-01 4.924376308917999268e-01 -4.095472022891044617e-02 -2.195945978164672852e-01 3.950340747833251953e-01 -7.148179411888122559e-02 9.710229188203811646e-02 -1.821258515119552612e-01 -2.013935148715972900e-01 -2.376627027988433838e-01 1.073174178600311279e-01 1.907731592655181885e-01 -2.646625041961669922e-02 1.921499893069267273e-02
-2.121544629335403442e-01 -4.023085832595825195e-01 -1.173316910862922668e-01 1.419380307197570801e-01 -4.499874636530876160e-02 -6.392455846071243286e-02 2.013084292411804199e-01 -3.218471407890319824e-01 2.610056102275848389e-01 3.952483087778091431e-02 1.072042807936668396e-01 2.025875076651573181e-02 1.008282154798507690e-01 2.095206826925277710e-01 2.625596225261688232e-01 1.766276732087135315e-02 -1.149748936295509338e-01 -3.458493947982788086e-01 2.456704974174499512e-01 1.326302438974380493e-01 -2.621038258075714111e-01 7.938995212316513062e-02 1.038518026471138000e-01 -2.020323649048805237e-02 1.242229621857404709e-02 2.744711190462112427e-02 -1.492701619863510132e-01 -4.259245470166206360e-02 5.871504079550504684e-03 1.409623771905899048e-01 1.721156388521194458e-01 1.805461347103118896e-01
-3.215629234910011292e-02 -9.855599142611026764e-03 -2.604715228080749512e-01 7.317025214433670044e-02 1.056640148162841797e-01 -1.427067816257476807e-01 4.571113735437393188e-02 -3.301073908805847168e-01 -9.917800128459930420e-02 -1.584291011095046997e-01 -1.547356992959976196e-01 -6.090908125042915344e-02 -1.097767055034637451e-01 2.608722448348999023e-01 1.823331713676452637e-01 4.222169518470764160e-01 -1.119159981608390808e-01 9.193813055753707886e-02 -4.419563710689544678e-02 1.579467505216598511e-01 3.280375851318240166e-03 -1.807847321033477783e-01 2.351190298795700073e-01 2.238416522741317749e-01 1.453706771135330200e-01 1.289508640766143799e-01 7.592399418354034424e-02 -7.676983624696731567e-02 7.333777844905853271e-02 1.786773055791854858e-01 2.135132104158401489e-01 3.325703144073486328e-01
-4.726620763540267944e-02 -4.414268955588340759e-02 4.129647091031074524e-02 3.349379822611808777e-02 -4.103470593690872192e-02 -2.924392521381378174e-01 2.127218991518020630e-01 7.274837791919708252e-02 2.331798970699310303e-01 -3.387796282768249512e-01 -9.745886921882629395e-02 4.874821752309799194e-02 1.764949560165405273e-01 1.810877956449985504e-02 6.132721528410911560e-02 1.947301477193832397e-01 3.861472755670547485e-02 5.452987551689147949e-02 2.425410449504852295e-01 2.719321250915527344e-01 3.145996928215026855e-01 -2.224909812211990356e-01 1.626671701669692993e-01 3.040892444550991058e-02 3.978184983134269714e-02 2.187371551990509033e-01 1.942033618688583374e-01 1.276993453502655029e-01 7.984647154808044434e-02 3.642013669013977051e-01 7.154214382171630859e-02 2.009446620941162109e-01
-1.250014752149581909e-01 -1.896371245384216309e-01 -3.575811907649040222e-02 4.265928640961647034e-02 -1.432841271162033081e-01 -1.341108381748199463e-01 1.107394993305206299e-01 -3.898455947637557983e-02 8.077026903629302979e-02 -6.662381440401077271e-02 1.450991779565811157e-01 -6.551296263933181763e-02 5.969954654574394226e-02 2.683357894420623779e-01 5.003302171826362610e-02 1.269492954015731812e-01 -2.548959255218505859e-01 -2.006632238626480103e-01 7.486563175916671753e-02 8.590632677078247070e-02 -2.572219073772430420e-01 1.817773431539535522e-01 1.117253974080085754e-01 3.984514772891998291e-01 -2.194437757134437561e-02 -9.801195003092288971e-03 -8.714801073074340820e-02 -3.216415047645568848e-01 1.208763569593429565e-01 2.844798862934112549e-01 1.569645851850509644e-01 3.768830895423889160e-01
-1.147923395037651062e-01 -3.011659383773803711e-01 3.264150395989418030e-02 -2.038974910974502563e-01 2.227895706892013550e-02 -3.324460089206695557e-01 4.266246855258941650e-01 -1.165799051523208618e-01 1.018257290124893188e-01 -1.327909231185913086e-01 1.761517226696014404e-01 -1.195978224277496338e-01 6.254145503044128418e-02 -9.454123675823211670e-02 9.086766839027404785e-02 3.298002853989601135e-02 -4.917796328663825989e-02 5.482430383563041687e-02 1.590964496135711670e-01 3.734447658061981201e-01 1.338567882776260376e-01 5.078802257776260376e-02 1.837412118911743164e-01 3.988279774785041809e-02 1.955450326204299927e-02 2.566158175468444824e-01 -2.330892086029052734e-01 8.278217166662216187e-02 -1.032751947641372681e-01 2.789995372295379639e-01 3.737995401024818420e-03 9.671315550804138184e-02
1.023825779557228088e-01 -1.852265931665897369e-02 -6.761912256479263306e-02 -1.210692077875137329e-01 -2.975885570049285889e-01 -3.695726990699768066e-01 -1.581215262413024902e-01 1.938754171133041382e-01 -2.473049461841583252e-01 -2.238572537899017334e-01 1.702347956597805023e-02 -2.601391673088073730e-01 1.567579209804534912e-01 2.644626200199127197e-01 7.785259932279586792e-02 1.913855224847793579e-01 -2.389539778232574463e-02 4.303437843918800354e-02 -4.059356451034545898e-02 8.088615536689758301e-02 -4.547090083360671997e-02 2.597157657146453857e-01 1.126546040177345276e-01 -1.042772755026817322e-01 1.071253567934036255e-01 -9.227905422449111938e-02 -4.456820338964462280e-02 5.024032667279243469e-02 2.470817416906356812e-01 4.613697528839111328e-02 -2.632174491882324219e-01 3.242122828960418701e-01
-2.095389878377318382e-03 -4.754001498222351074e-01 -1.099638491868972778e-01 -2.414367944002151489e-01 -1.201258972287178040e-02 7.978735864162445068e-02 2.242400869727134705e-02 2.348265424370765686e-02 2.147816307842731476e-02 -3.171224892139434814e-01 7.644829154014587402e-02 -2.388817518949508667e-01 2.041947692632675171e-01 1.294964253902435303e-01 -9.990700520575046539e-03 1.293365806341171265e-01 -5.313218384981155396e-02 -5.462062731385231018e-02 1.525141298770904541e-01 5.359952524304389954e-02 4.924906790256500244e-02 3.277277946472167969e-02 5.033995509147644043e-01 -2.325661182403564453e-01 1.394170373678207397e-01 -3.679178655147552490e-02 2.146333083510398865e-02 -1.387632042169570923e-01 -5.227133631706237793e-02 1.038989797234535217e-02 -1.546957530081272125e-02 2.651205956935882568e-01
-1.058453097939491272e-01 3.692473471164703369e-02 -1.263730078935623169e-01 -5.541985481977462769e-02 8.927705138921737671e-02 -4.023478627204895020e-01 6.991352885961532593e-02 -9.233841300010681152e-02 -7.155657559633255005e-02 -2.115657776594161987e-01 -5.179990548640489578e-03 4.206128418445587158e-02 -5.994451045989990234e-02 -2.366011887788772583e-01 3.212411403656005859e-01 -1.384680997580289841e-02 -1.539984345436096191e-01 1.567710936069488525e-01 1.376270204782485962e-01 8.105334639549255371e-02 -8.406854420900344849e-02 9.416499733924865723e-02 3.232403397560119629e-01 -3.187169879674911499e-02 2.576655447483062744e-01 3.937566578388214111e-01 -1.920559406280517578e-01 -1.590277850627899170e-01 -1.269493401050567627e-01 1.905801892280578613e-01 -1.837480813264846802e-01 7.373066246509552002e-02
-9.626246243715286255e-02 -8.300458639860153198e-02 -1.907712221145629883e-01 -2.824305929243564606e-02 8.939618617296218872e-02 -1.043533682823181152e-01 1.331266164779663086e-01 -9.236092865467071533e-02 1.312636490911245346e-02 -1.079425960779190063e-01 1.398692727088928223e-01 4.470591619610786438e-02 2.878403961658477783e-01 2.777111716568470001e-02 -1.008708123117685318e-02 -1.336009353399276733e-01 1.899528205394744873e-01 1.960030198097229004e-01 4.238714873790740967e-01 -7.801291346549987793e-02 2.602555975317955017e-02 -1.542216241359710693e-01 2.445300519466400146e-01 2.684156177565455437e-03 1.741482913494110107e-01 4.651656150817871094e-01 -1.317511796951293945e-01 2.061890810728073120e-01 5.111140385270118713e-02 -4.333003982901573181e-02 -2.242647111415863037e-01 2.463289797306060791e-01
5.553097277879714966e-02 -1.064909845590591431e-01 -2.842357158660888672e-01 -5.854954011738300323e-03 -1.887148320674896240e-01 -8.128676563501358032e-02 -2.248609215021133423e-01 -1.868277937173843384e-01 -2.241730690002441406e-01 -1.177785992622375488e-01 4.969252645969390869e-02 -7.475215941667556763e-02 3.472226485610008240e-02 1.886870712041854858e-03 -5.925489589571952820e-02 2.504498064517974854e-01 5.155720934271812439e-02 1.411824394017457962e-02 4.678135737776756287e-02 -5.220935866236686707e-02 2.903765439987182617e-01 2.724623680114746094e-02 3.220272064208984375e-01 -1.950439363718032837e-01 2.120791524648666382e-01 2.915516197681427002e-01 -9.570687077939510345e-03 -5.077487975358963013e-02 -2.919446863234043121e-02 2.216776162385940552e-01 -8.678250014781951904e-02 4.611786305904388428e-01
-1.546832323074340820e-01 -6.621133536100387573e-02 3.297087922692298889e-02 -2.716325595974922180e-02 -8.077704906463623047e-02 -2.241144478321075439e-01 1.225932538509368896e-01 -5.643630400300025940e-02 1.698098778724670410e-01 -2.205359339714050293e-01 -2.247744798660278320e-01 -2.279049009084701538e-01 3.637256920337677002e-01 -3.126039728522300720e-02 1.125306785106658936e-01 -8.125553280115127563e-02 1.072753444314002991e-01 -5.327026546001434326e-02 1.716439723968505859e-01 8.719664067029953003e-02 -8.586528711020946503e-03 2.015101350843906403e-02 1.436530351638793945e-01 -1.670453548431396484e-01 -2.100713551044464111e-01 8.322518318891525269e-02 1.281384974718093872e-01 1.402023136615753174e-01 1.791271269321441650e-01 2.585296332836151123e-01 -1.778349131345748901e-01 4.942776560783386230e-01
6.930254399776458740e-02 -2.661598026752471924e-01 2.156209573149681091e-02 2.780640423297882080e-01 -2.270955443382263184e-01 -1.586702913045883179e-01 -3.341083647683262825e-03 -2.252845317125320435e-01 -1.566440612077713013e-02 -2.960493862628936768e-01 -8.899196982383728027e-02 -2.859783768653869629e-01 1.123510375618934631e-01 -2.809574268758296967e-02 -2.164583466947078705e-02 3.813399374485015869e-01 -7.146869599819183350e-02 1.421016901731491089e-01 1.470032334327697754e-01 -2.235752642154693604e-01 -1.048320531845092773e-01 -3.033027518540620804e-03 3.939690887928009033e-01 -9.125588834285736084e-02 -3.484217077493667603e-02 -2.974488586187362671e-02 8.551234751939773560e-02 -1.342995315790176392e-01 9.510941803455352783e-03 2.066975831985473633e-01 1.284217983484268188e-01 1.548402756452560425e-01
2.544258832931518555e-01 -2.581404447555541992e-01 -2.057147212326526642e-02 8.700694888830184937e-02 -1.449893787503242493e-02 -3.832181394100189209e-01 1.870980262756347656e-01 -8.547607809305191040e-02 3.143642544746398926e-01 3.219471871852874756e-02 -3.197844699025154114e-02 3.312262520194053650e-02 1.287177354097366333e-01 2.013338208198547363e-01 2.120756059885025024e-01 6.234128400683403015e-02 -3.326603397727012634e-02 -4.544927179813385010e-02 -1.819860339164733887e-01 1.415795534849166870e-01 -1.304319053888320923e-01 1.883357614278793335e-01 5.287428945302963257e-02 -1.458304226398468018e-01 6.649028509855270386e-02 3.062848746776580811e-01 -1.340738236904144287e-01 -3.769885003566741943e-02 9.054138511419296265e-02 3.940336704254150391e-01 -2.218537181615829468e-01 1.112073380500078201e-02
-1.436787247657775879e-01 -1.723393946886062622e-01 -3.304268121719360352e-01 4.266455397009849548e-02 8.415994793176651001e-02 -2.083111107349395752e-01 -1.217201426625251770e-01 -5.069701001048088074e-02 4.064910709857940674e-01 -3.113721907138824463e-01 -3.580999001860618591e-02 -6.593263149261474609e-02 6.229515373706817627e-02 3.915709629654884338e-02 1.027553677558898926e-01 -2.150483662262558937e-03 -2.452044934034347534e-01 -2.079212814569473267e-01 1.719605475664138794e-01 1.590807177126407623e-02 -2.201142162084579468e-01 -1.398981362581253052e-02 1.703550219535827637e-01 -1.467255055904388428e-01 1.182482317090034485e-01 2.576299607753753662e-01 -1.875139921903610229e-01 7.835860550403594971e-02 -1.128044202923774719e-01 -4.150710627436637878e-02 -2.997112870216369629e-01 1.693797707557678223e-01
-1.014759168028831482e-01 1.443501710891723633e-01 -8.920424617826938629e-03 -1.576614677906036377e-01 -1.461856812238693237e-01 -2.940515875816345215e-01 1.267066597938537598e-01 -1.641749218106269836e-02 3.517318516969680786e-02 1.285398155450820923e-01 -5.457239598035812378e-02 -8.218685397878289223e-04 5.641512572765350342e-02 3.273449540138244629e-01 -2.865513972938060760e-02 1.618560254573822021e-01 3.934862092137336731e-02 -7.574997842311859131e-02 4.018499553203582764e-01 -1.414179056882858276e-01 -3.776506055146455765e-03 5.714915692806243896e-02 4.099896252155303955e-01 4.754110425710678101e-02 1.455636471509933472e-01 3.376346528530120850e-01 4.016018472611904144e-03 -2.688889503479003906e-01 -2.908216714859008789e-01 1.923547498881816864e-02 -6.100407615303993225e-02 5.568768084049224854e-02
5.799568071961402893e-02 2.092951238155364990e-01 4.640651866793632507e-02 1.627043783664703369e-01 4.629696905612945557e-02 -3.745331466197967529e-01 2.164470404386520386e-01 -3.665728867053985596e-02 4.256649315357208252e-01 -2.087913006544113159e-01 4.859754070639610291e-02 1.446612179279327393e-01 -9.144180268049240112e-02 3.290693461894989014e-02 4.453229531645774841e-02 -4.723376594483852386e-03 8.664137870073318481e-02 3.288227692246437073e-02 -1.338772028684616089e-01 5.213334783911705017e-02 -7.622513175010681152e-02 2.757560461759567261e-02 3.850599825382232666e-01 6.022952729836106300e-04 1.178496778011322021e-01 1.101065054535865784e-01 -1.932679861783981323e-01 -6.226102635264396667e-02 -2.484431862831115723e-01 2.834880053997039795e-01 -1.038936004042625427e-01 2.643403708934783936e-01
-1.102774292230606079e-01 -1.192157566547393799e-01 1.514717787504196167e-01 -8.940900862216949463e-02 -6.536860018968582153e-02 -2.526433467864990234e-01 2.040868848562240601e-01 -3.144080936908721924e-01 1.642041802406311035e-01 -8.590944111347198486e-02 1.669922322034835815e-01 -5.308549478650093079e-02 1.793892234563827515e-01 -1.461310684680938721e-01 -1.497443467378616333e-01 -3.917793184518814087e-02 3.142785979434847832e-03 -2.980160526931285858e-02 1.044914498925209045e-01 4.325200915336608887e-01 9.480539709329605103e-02 -5.015355721116065979e-02 2.444357722997665405e-01 -1.262246351689100266e-02 1.295086578465998173e-03 7.326541841030120850e-02 -3.287073671817779541e-01 -4.491396248340606689e-02 -6.715988367795944214e-02 2.375678122043609619e-01 -2.132239341735839844e-01 3.152647912502288818e-01
-5.210405588150024414e-02 -2.743749618530273438e-01 4.060939252376556396e-01 -1.174249947071075439e-01 1.598680578172206879e-02 -1.621728688478469849e-01 2.350405044853687286e-02 -4.145501926541328430e-02 3.547103703022003174e-02 -1.067284271121025085e-01 -6.385960429906845093e-02 -1.194580569863319397e-01 -9.880537167191505432e-03 9.725349396467208862e-02 4.501878917217254639e-01 2.286646962165832520e-01 -1.298518925905227661e-01 1.229798197746276855e-01 -1.307217329740524292e-01 1.734384745359420776e-01 -6.542669236660003662e-02 2.070655822753906250e-01 3.179039955139160156e-01 -6.419118959456682205e-03 1.173053532838821411e-01 -8.167947083711624146e-02 -1.653222590684890747e-01 2.332761511206626892e-02 6.687286496162414551e-02 1.429245434701442719e-02 -9.200806915760040283e-02 3.606954216957092285e-01
4.380799084901809692e-02 -2.623242735862731934e-01 -3.023119866847991943e-01 -2.476569414138793945e-01 -1.210512295365333557e-01 9.511063247919082642e-02 1.806253939867019653e-02 -1.034411881119012833e-02 -1.819823984988033772e-03 -4.068189263343811035e-01 1.346093509346246719e-02 -1.330308616161346436e-01 1.525284796953201294e-01 1.305874139070510864e-01 -7.912893593311309814e-02 -1.300473883748054504e-02 -8.133558928966522217e-02 2.300705946981906891e-02 4.384103417396545410e-02 1.252156402915716171e-02 -1.086088120937347412e-01 3.647702932357788086e-02 3.929628729820251465e-01 -2.787370383739471436e-01 3.031208813190460205e-01 7.990255951881408691e-02 5.581782013177871704e-02 -1.272746026515960693e-01 -8.237778395414352417e-02 1.790156960487365723e-01 -9.183955192565917969e-02 3.208788931369781494e-01
1.928179264068603516e-01 -2.724878489971160889e-01 1.694561690092086792e-01 -1.336374282836914062e-01 1.723355799913406372e-01 -1.260883659124374390e-01 -1.335611492395401001e-01 -9.664309024810791016e-02 -8.739233762025833130e-02 -4.820220172405242920e-01 9.928911924362182617e-02 -7.363186776638031006e-02 2.878371477127075195e-01 -5.871149897575378418e-02 4.418564494699239731e-03 2.597329020500183105e-01 6.786694377660751343e-02 1.999764144420623779e-01 1.861768066883087158e-01 8.926323801279067993e-02 1.445968914777040482e-02 -7.688483595848083496e-02 -5.657436326146125793e-02 -4.438677802681922913e-02 4.897708818316459656e-02 1.362463086843490601e-01 -1.015059202909469604e-01 -6.175583600997924805e-02 2.497282922267913818e-01 2.822998464107513428e-01 5.416835844516754150e-02 2.856434583663940430e-01
1.116030290722846985e-01 -9.688524156808853149e-02 1.309180408716201782e-01 6.207712739706039429e-02 -1.754737347364425659e-01 -1.652768999338150024e-01 8.120726794004440308e-03 2.274628132581710815e-01 1.218250766396522522e-01 -1.072402372956275940e-01 2.206412106752395630e-01 -1.235454380512237549e-01 1.904840022325515747e-02 2.534103095531463623e-01 2.116849273443222046e-01 5.368011444807052612e-02 2.373670488595962524e-01 -2.913705706596374512e-01 -9.675160050392150879e-02 3.786667808890342712e-02 -9.657412022352218628e-02 -3.625955060124397278e-02 4.632233381271362305e-01 -1.766152121126651764e-02 -2.141905874013900757e-01 1.284840051084756851e-02 -2.821601927280426025e-01 -1.912743151187896729e-01 1.257057301700115204e-02 4.211718589067459106e-02 -7.593946158885955811e-02 3.117484748363494873e-01
-6.452523916959762573e-02 -1.281586885452270508e-01 1.625958085060119629e-01 1.046206876635551453e-01 2.083134949207305908e-01 -6.019764393568038940e-02 1.724525541067123413e-01 -9.245251864194869995e-02 1.913076080381870270e-02 -8.292154222726821899e-02 1.349909156560897827e-01 -2.272320985794067383e-01 1.069617196917533875e-01 7.996599376201629639e-02 4.256328940391540527e-02 -1.754358969628810883e-02 7.165126502513885498e-02 -2.414782792329788208e-01 -1.314936764538288116e-02 -7.682341337203979492e-02 -2.398640960454940796e-01 -2.861617505550384521e-01 2.090763002634048462e-01 -8.124033361673355103e-02 3.308182358741760254e-01 3.539417684078216553e-01 4.653123393654823303e-02 -8.712327480316162109e-02 -1.042770445346832275e-01 3.551371693611145020e-01 1.278027147054672241e-01 3.203313946723937988e-01
-2.779859304428100586e-01 -1.740258038043975830e-01 -2.918734550476074219e-01 1.389634758234024048e-01 -4.827914014458656311e-02 -2.508317828178405762e-01 -9.925296902656555176e-02 -1.155722662806510925e-01 2.002694904804229736e-01 -1.149721369147300720e-01 -4.500897973775863647e-02 6.469313055276870728e-02 -3.641046583652496338e-02 -4.410798102617263794e-02 1.267855763435363770e-01 -2.087054997682571411e-01 2.776747345924377441e-01 -1.768075227737426758e-01 1.549556106328964233e-01 6.041565909981727600e-02 -2.095916867256164551e-01 2.321160882711410522e-01 4.087353050708770752e-01 -1.743237301707267761e-02 3.153361082077026367e-01 -3.868721425533294678e-02 1.157885044813156128e-01 8.852325379848480225e-03 1.529582738876342773e-01 1.707201898097991943e-01 2.765053696930408478e-02 9.008544683456420898e-02
7.655908353626728058e-03 -6.068205833435058594e-02 -1.109376475214958191e-01 -2.181300707161426544e-02 1.646241843700408936e-01 -4.138039350509643555e-01 1.559374183416366577e-01 -1.954881399869918823e-01 -1.334224939346313477e-01 -1.108624562621116638e-01 1.504260599613189697e-01 1.680605113506317139e-01 4.343841075897216797e-01 -1.371735054999589920e-02 4.987382516264915466e-02 4.330265522003173828e-02 -2.174085378646850586e-02 -1.696999371051788330e-02 1.101267710328102112e-01 7.305874675512313843e-02 -2.231921404600143433e-01 -2.628260850906372070e-01 3.138071596622467041e-01 1.346868872642517090e-01 3.359951078891754150e-01 -1.323149800300598145e-01 -1.054282113909721375e-01 -1.194264590740203857e-01 -5.784487351775169373e-02 1.578321009874343872e-01 2.408727444708347321e-02 1.002778187394142151e-01
-6.080435588955879211e-02 -1.106628403067588806e-01 -2.259113490581512451e-01 -8.158058673143386841e-02 -1.815105229616165161e-01 -3.828103095293045044e-02 -2.120852842926979065e-02 -1.006255820393562317e-01 2.116843611001968384e-01 -2.063969522714614868e-01 -4.836853966116905212e-02 -4.270755052566528320e-01 1.592615544795989990e-01 -3.254581242799758911e-02 8.255425840616226196e-02 5.603901147842407227e-01 -2.150499634444713593e-02 -1.215366995893418789e-03 2.600161433219909668e-01 3.205508738756179810e-02 -1.181759238243103027e-01 1.941737718880176544e-02 1.968336403369903564e-01 -6.004379130899906158e-03 1.680529415607452393e-01 1.585995405912399292e-01 2.047245576977729797e-02 -9.654620289802551270e-02 1.911463588476181030e-01 1.690691411495208740e-01 -4.115678742527961731e-02 9.892662614583969116e-02
-8.533867448568344116e-02 -1.180555000901222229e-01 -1.409130096435546875e-01 -3.276747167110443115e-01 4.178661108016967773e-02 -2.100053876638412476e-01 3.855963051319122314e-02 -7.626000791788101196e-02 -4.636044800281524658e-02 -6.740854680538177490e-02 4.409729689359664917e-02 -1.653372198343276978e-01 9.273495525121688843e-02 1.838610619306564331e-01 8.322495222091674805e-02 -1.957471519708633423e-01 -9.311436861753463745e-02 8.439940214157104492e-02 1.479342281818389893e-01 5.922622978687286377e-02 -1.945935636758804321e-01 3.968974351882934570e-01 3.542355597019195557e-01 -3.794305399060249329e-02 -9.933074563741683960e-02 1.517731603235006332e-02 1.443283706903457642e-01 -3.794566988945007324e-01 2.344291359186172485e-01 2.129294425249099731e-01 -4.283812269568443298e-02 1.850170344114303589e-01
-8.508824557065963745e-02 -1.295591890811920166e-01 -1.285130623728036880e-02 2.696180045604705811e-01 -1.040934026241302490e-01 -2.051563262939453125e-01 -8.132931590080261230e-02 -2.343039363622665405e-01 -4.340771585702896118e-02 -3.299057185649871826e-01 -1.704634167253971100e-02 -3.403892517089843750e-01 1.065105199813842773e-02 1.040690466761589050e-01 -2.769501805305480957e-01 1.489381343126296997e-01 1.011206582188606262e-01 -1.365695595741271973e-01 3.088472187519073486e-01 3.026024252176284790e-02 -2.496661245822906494e-01 -5.729711428284645081e-02 1.168470606207847595e-01 5.871769785881042480e-02 2.367097139358520508e-01 -7.613885402679443359e-02 -5.062320828437805176e-02 -7.787591218948364258e-02 1.457737088203430176e-01 1.754153221845626831e-01 -1.237325649708509445e-02 3.484923243522644043e-01
-1.911825686693191528e-01 -2.719751000404357910e-02 -1.338018029928207397e-01 1.314519941806793213e-01 -1.762609183788299561e-01 -3.319599330425262451e-01 -6.188815459609031677e-02 -2.196414768695831299e-01 -1.590534597635269165e-01 -3.042727112770080566e-01 -2.339076697826385498e-01 -1.979868412017822266e-01 2.986038103699684143e-03 1.033668145537376404e-01 -2.513019144535064697e-01 1.623226702213287354e-01 -7.489784155040979385e-03 4.737828299403190613e-02 1.155444160103797913e-01 7.151872664690017700e-02 1.224711909890174866e-01 -3.271768242120742798e-02 9.149660915136337280e-02 -1.626484841108322144e-01 3.274136781692504883e-01 1.993702948093414307e-01 -1.212766990065574646e-01 -6.365552544593811035e-02 2.089383304119110107e-01 2.172117382287979126e-01 9.182965755462646484e-02 2.925124764442443848e-01
1.884638816118240356e-01 -1.900319755077362061e-01 -2.525714635848999023e-01 7.120966166257858276e-02 6.346073746681213379e-02 -1.789548397064208984e-01 6.370671093463897705e-03 -6.804474443197250366e-02 3.493282571434974670e-02 -8.569385856389999390e-02 -1.162152737379074097e-01 -2.897198498249053955e-01 5.128148570656776428e-02 5.496595501899719238e-01 -4.650188237428665161e-02 8.290662430226802826e-03 -1.218887045979499817e-01 -2.066091299057006836e-01 4.317390732467174530e-03 -3.349148109555244446e-02 -5.031054094433784485e-02 1.485521048307418823e-01 2.361887842416763306e-01 2.086857110261917114e-01 2.256347239017486572e-01 1.146623119711875916e-02 -7.191838696599006653e-03 1.047527790069580078e-01 2.797546088695526123e-01 2.511170133948326111e-02 -2.219169288873672485e-01 1.815582215785980225e-01
-2.861618697643280029e-01 5.858556181192398071e-02 3.773762583732604980e-01 -1.341383159160614014e-01 -1.041405126452445984e-01 -1.567197591066360474e-01 4.199131950736045837e-02 3.130655735731124878e-02 1.876688152551651001e-01 -1.451507061719894409e-01 -8.239336311817169189e-02 -1.826873421669006348e-01 1.421159356832504272e-01 2.083732336759567261e-01 7.232584804296493530e-02 1.132877618074417114e-01 2.163864485919475555e-02 -2.894900143146514893e-01 2.306694090366363525e-01 -6.269562989473342896e-02 -1.595061421394348145e-01 -6.080928444862365723e-02 2.140096873044967651e-01 -8.544356375932693481e-02 1.984287202358245850e-01 3.221814036369323730e-01 8.458681404590606689e-02 3.262063488364219666e-02 1.819237768650054932e-01 2.390185743570327759e-01 1.591312587261199951e-01 2.177043557167053223e-01
1.634440869092941284e-01 2.289412021636962891e-01 -1.592409014701843262e-01 1.613465696573257446e-01 8.769628405570983887e-02 -3.721735775470733643e-01 1.376796811819076538e-01 6.543241441249847412e-02 2.817594110965728760e-01 -3.394170403480529785e-01 -2.208071351051330566e-01 -1.061322838068008423e-01 1.128159686923027039e-01 -9.480505250394344330e-03 3.486995771527290344e-02 -3.104078583419322968e-03 7.177083194255828857e-02 -8.942653983831405640e-02 7.977661490440368652e-02 1.399559807032346725e-02 -1.008688136935234070e-01 1.487654745578765869e-01 1.966257840394973755e-01 1.871012449264526367e-01 5.110814794898033142e-02 1.108054891228675842e-01 -1.316356658935546875e-01 -8.809089660644531250e-02 -2.027273327112197876e-01 1.139091104269027710e-01 -8.663865178823471069e-02 4.518244266510009766e-01
6.939769536256790161e-02 -1.562362611293792725e-01 2.078823894262313843e-01 1.071155220270156860e-01 1.635885238647460938e-01 -2.729813754558563232e-01 1.201369240880012512e-01 4.847211390733718872e-02 9.258284419775009155e-02 1.340325325727462769e-01 -1.930216252803802490e-01 -9.691108018159866333e-03 -9.244840592145919800e-02 3.378854095935821533e-01 2.181566357612609863e-01 9.937942028045654297e-02 1.537651568651199341e-01 7.091923058032989502e-02 1.122851669788360596e-01 2.398587167263031006e-01 -5.561054125428199768e-02 -1.217919811606407166e-01 5.071640014648437500e-01 1.840254850685596466e-02 6.873551011085510254e-02 6.247083097696304321e-02 -1.047380194067955017e-01 -2.026168853044509888e-01 9.551575779914855957e-02 2.642790079116821289e-01 -1.656061708927154541e-01 -1.123272627592086792e-01
-2.575792372226715088e-01 -3.724592924118041992e-01 3.013095557689666748e-01 -1.361304670572280884e-01 2.684259116649627686e-01 -2.770250737667083740e-01 1.407206431031227112e-02 -1.360389888286590576e-01 -1.095199882984161377e-01 -1.716113239526748657e-01 7.648405432701110840e-02 -7.633309066295623779e-02 -7.458693534135818481e-02 1.607199460268020630e-01 1.827128231525421143e-01 2.041801214218139648e-01 -1.378159075975418091e-01 3.379664942622184753e-02 7.404968887567520142e-02 1.547123678028583527e-02 -7.287441939115524292e-02 1.048536375164985657e-01 2.790780365467071533e-01 -9.289417415857315063e-02 5.641791969537734985e-02 -7.441212981939315796e-02 2.760737575590610504e-02 1.313855201005935669e-01 -2.581100165843963623e-01 6.442296504974365234e-02 3.760722652077674866e-02 3.618176579475402832e-01
-1.657355427742004395e-01 -7.471674680709838867e-02 -2.210804820060729980e-01 4.405506700277328491e-02 -1.333563178777694702e-01 -2.260749489068984985e-01 -1.179175525903701782e-01 -2.082807570695877075e-02 -7.844956219196319580e-02 -3.634442090988159180e-01 -6.463432312011718750e-02 1.904581189155578613e-01 2.692892961204051971e-02 2.409923523664474487e-01 1.190537363290786743e-01 6.309273093938827515e-02 7.357048243284225464e-02 -9.371561557054519653e-02 -1.179303042590618134e-02 4.247945845127105713e-01 -2.307770401239395142e-01 -1.256077438592910767e-01 1.555288136005401611e-01 -1.726585477590560913e-01 7.441468536853790283e-02 -1.447187215089797974e-01 -3.066248893737792969e-01 -1.060124114155769348e-01 1.334872841835021973e-01 3.180610239505767822e-01 9.326200187206268311e-02 -2.517387038096785545e-03
8.383648470044136047e-03 9.420994669198989868e-02 -1.455794274806976318e-01 -7.041466236114501953e-02 -7.847499847412109375e-02 -3.169995546340942383e-01 2.163746654987335205e-01 2.121660858392715454e-01 2.139093130826950073e-01 -1.604879796504974365e-01 -3.359488770365715027e-02 5.826373770833015442e-02 -1.936137229204177856e-01 2.173457145690917969e-01 -1.337453871965408325e-01 7.404561340808868408e-02 2.107885926961898804e-01 -9.010926634073257446e-02 1.638194769620895386e-01 2.546391189098358154e-01 3.481616452336311340e-02 2.768182754516601562e-01 4.090032279491424561e-01 -4.895256459712982178e-02 2.897189557552337646e-01 8.133555948734283447e-02 1.175494715571403503e-01 -1.620168425142765045e-02 -4.510231688618659973e-02 1.196345314383506775e-01 -1.923405081033706665e-01 1.804605722427368164e-01
-2.818065509200096130e-02 -2.543568611145019531e-01 -1.070574820041656494e-01 -2.931299209594726562e-01 -9.708087891340255737e-02 1.486354917287826538e-01 2.646298110485076904e-01 -2.671856880187988281e-01 6.344432383775711060e-02 -3.779912590980529785e-01 8.610957115888595581e-02 -9.351778030395507812e-02 6.932903826236724854e-02 1.804167479276657104e-01 -1.942619681358337402e-01 2.248591482639312744e-01 1.581062003970146179e-02 1.086547821760177612e-01 6.455440074205398560e-02 1.170139089226722717e-01 3.824803978204727173e-03 -3.403296694159507751e-02 2.345899790525436401e-01 -2.988529205322265625e-01 1.696623116731643677e-01 7.702925801277160645e-02 -2.304989397525787354e-01 3.007141873240470886e-02 -1.249400451779365540e-01 -1.023792196065187454e-02 -9.520091861486434937e-02 2.941155433654785156e-01
-2.328712791204452515e-01 -2.138341963291168213e-02 -9.355373680591583252e-03 -3.052384555339813232e-01 -2.368077784776687622e-01 -3.538830280303955078e-01 4.160695672035217285e-01 4.584839195013046265e-02 1.941518336534500122e-01 -6.767934560775756836e-02 -9.656390547752380371e-02 -9.840588271617889404e-02 9.235858172178268433e-02 -6.898707151412963867e-02 5.998493637889623642e-03 2.152857482433319092e-01 -3.119916096329689026e-02 1.582306027412414551e-01 2.433833032846450806e-01 1.166412606835365295e-01 -1.494451612234115601e-01 -2.788458578288555145e-02 3.426388502120971680e-01 -5.522478744387626648e-02 4.094167426228523254e-02 2.742133736610412598e-01 1.019664201885461807e-02 3.028841316699981689e-02 -1.231635510921478271e-01 6.012146919965744019e-02 -1.496874392032623291e-01 1.143569648265838623e-01
1.057748347520828247e-01 -4.029096290469169617e-02 -2.803567983210086823e-02 -2.134242653846740723e-01 -8.085431903600692749e-02 -1.174064427614212036e-01 1.555338650941848755e-01 1.771047860383987427e-01 5.927800759673118591e-02 -1.774712204933166504e-01 -3.355580568313598633e-01 -1.119490712881088257e-01 3.197457194328308105e-01 3.726177215576171875e-01 -1.479752063751220703e-01 -5.794186145067214966e-03 -2.038792073726654053e-01 6.000079587101936340e-02 1.045377254486083984e-01 -1.214873865246772766e-01 1.353204101324081421e-01 7.643643766641616821e-02 2.828854024410247803e-01 1.496501383371651173e-03 -3.286021202802658081e-02 -8.183196932077407837e-02 -2.776541113853454590e-01 -1.911290884017944336e-01 1.141908615827560425e-01 3.145897984504699707e-01 -1.264576762914657593e-01 1.318705528974533081e-01
-5.690331012010574341e-02 -4.016182571649551392e-02 1.402098685503005981e-01 -1.247429102659225464e-01 2.227945476770401001e-01 -4.647805094718933105e-01 -3.973731305450201035e-03 -1.171553507447242737e-01 1.309786885976791382e-01 1.106418594717979431e-01 -7.365936785936355591e-02 -4.760149866342544556e-02 1.915984451770782471e-01 4.734603688120841980e-02 1.860061138868331909e-01 -3.042710572481155396e-02 -1.651036739349365234e-01 -8.781621605157852173e-02 -2.019730955362319946e-02 7.860515266656875610e-02 -1.733291745185852051e-01 -5.568639934062957764e-02 2.355530858039855957e-01 1.056260392069816589e-01 1.616103798151016235e-01 1.877635419368743896e-01 -5.272715091705322266e-01 3.604730963706970215e-02 1.908676028251647949e-01 1.236917749047279358e-01 -1.287918388843536377e-01 1.364436745643615723e-01
-1.784239709377288818e-01 -2.823944091796875000e-01 -1.448234766721725464e-01 8.347965776920318604e-02 -2.769683003425598145e-01 1.810272596776485443e-02 -6.901918351650238037e-02 -2.248506546020507812e-01 -1.339624226093292236e-01 -6.880100071430206299e-02 5.271868407726287842e-02 -7.422475516796112061e-02 7.786727510392665863e-03 9.396965801715850830e-02 -2.317098528146743774e-02 -1.418877542018890381e-01 1.262099593877792358e-01 -1.661366783082485199e-03 -1.331609785556793213e-01 -2.715883962810039520e-02 -4.106619954109191895e-01 2.495115548372268677e-01 1.925960481166839600e-01 1.376177277415990829e-02 1.342441290616989136e-01 8.444226533174514771e-02 -3.221263885498046875e-01 -2.370503693819046021e-01 1.119998246431350708e-01 1.879512667655944824e-01 -1.063938811421394348e-01 3.474252521991729736e-01
-1.422299742698669434e-01 -9.022555500268936157e-02 8.356588333845138550e-02 1.131058782339096069e-01 4.237985610961914062e-02 -2.652966678142547607e-01 -6.087304651737213135e-02 -2.675387859344482422e-01 1.276285760104656219e-02 -3.129765391349792480e-01 -1.087267100811004639e-01 -3.203446567058563232e-01 7.387615740299224854e-02 6.054998561739921570e-02 -2.375308126211166382e-01 1.520723104476928711e-01 3.534866729751229286e-03 -2.735067903995513916e-01 3.222270607948303223e-01 -8.801348507404327393e-03 -2.161382287740707397e-01 -7.912485743872821331e-04 7.531946897506713867e-02 5.870589613914489746e-02 1.591598391532897949e-01 -7.517956197261810303e-02 -2.047017915174365044e-03 -1.405750215053558350e-01 2.007642686367034912e-01 1.653507053852081299e-01 -2.152236998081207275e-01 3.223088979721069336e-01
8.602125942707061768e-02 -1.544894427061080933e-01 -6.097112782299518585e-03 5.621869117021560669e-03 3.044648766517639160e-01 -2.364988066256046295e-02 9.073709696531295776e-02 -6.104025989770889282e-02 -1.779810641892254353e-03 -1.607118695974349976e-01 -1.027440875768661499e-01 -2.515797317028045654e-01 2.082083076238632202e-01 2.603406906127929688e-01 -1.462886929512023926e-01 7.631712406873703003e-02 -1.875771731138229370e-01 -2.102888002991676331e-02 -5.349828675389289856e-02 -8.157177269458770752e-02 2.438440918922424316e-01 1.855407357215881348e-01 3.141632080078125000e-01 2.682098746299743652e-02 1.291043609380722046e-01 -2.739685587584972382e-03 1.363286003470420837e-02 -5.130169913172721863e-02 3.331329524517059326e-01 3.953008651733398438e-01 -1.191660836338996887e-01 2.933152914047241211e-01
-2.097532385960221291e-03 -2.583104968070983887e-01 -9.828925877809524536e-02 -2.269285619258880615e-01 2.397266589105129242e-02 -4.930523335933685303e-01 1.380729377269744873e-01 -1.574784964323043823e-01 2.725481390953063965e-01 -1.121956184506416321e-01 1.440136134624481201e-01 1.131930295377969742e-02 -4.987985640764236450e-02 -3.227775171399116516e-02 2.407090216875076294e-01 6.337325274944305420e-02 1.898189634084701538e-01 4.155940935015678406e-02 2.360195666551589966e-01 1.831697374582290649e-01 1.131923124194145203e-01 1.026528049260377884e-02 3.203631937503814697e-01 -9.007680416107177734e-02 -5.630037188529968262e-02 3.664143010973930359e-02 -1.112725958228111267e-01 2.156277000904083252e-01 3.343581035733222961e-02 5.046238005161285400e-02 8.755559474229812622e-02 2.931741774082183838e-01
-6.274841725826263428e-02 -2.219819724559783936e-01 -4.082516208291053772e-02 1.021446585655212402e-01 1.368347704410552979e-01 -4.056229591369628906e-01 -1.802180111408233643e-01 2.942920476198196411e-02 1.017925068736076355e-01 -2.513263523578643799e-01 1.456315368413925171e-01 3.128471085801720619e-03 -1.372963655740022659e-02 -2.001703828573226929e-01 1.339055448770523071e-01 1.578402966260910034e-01 5.659811571240425110e-02 2.489966712892055511e-02 4.428724292665719986e-03 -7.436738908290863037e-02 2.121492102742195129e-02 5.529444292187690735e-02 5.676032900810241699e-01 1.222349330782890320e-01 -7.158920913934707642e-02 1.913509368896484375e-01 -2.972092032432556152e-01 -7.173953950405120850e-02 1.340051293373107910e-01 5.320852249860763550e-02 -1.167839393019676208e-01 1.435243040323257446e-01
2.798866927623748779e-01 -5.710411444306373596e-02 4.198445007205009460e-02 1.201289817690849304e-01 -1.838749200105667114e-01 -6.125224381685256958e-02 1.698037981986999512e-01 2.757162451744079590e-01 1.575437635183334351e-01 -2.534855604171752930e-01 1.191781535744667053e-01 -1.109436154365539551e-01 4.520190134644508362e-02 2.208266109228134155e-01 -1.944307051599025726e-02 1.356236189603805542e-01 -2.243867367506027222e-01 -5.541500449180603027e-02 -1.526437141001224518e-02 3.258225917816162109e-01 -3.832577541470527649e-02 1.857626140117645264e-01 9.202381968498229980e-02 1.458493918180465698e-01 2.215903997421264648e-01 -3.335100784897804260e-02 -2.487063258886337280e-01 1.930053532123565674e-02 1.271009538322687149e-02 2.303049266338348389e-01 -1.269672363996505737e-01 4.090635180473327637e-01
-7.628706097602844238e-02 -2.071549594402313232e-01 -1.076395437121391296e-01 9.496960788965225220e-02 -2.587443031370639801e-02 -5.468257069587707520e-01 9.286749176681041718e-03 2.608222365379333496e-01 2.521545588970184326e-01 -1.202859506011009216e-01 5.339998006820678711e-02 -1.013679280877113342e-01 -1.167331412434577942e-01 2.607990428805351257e-02 -1.935862749814987183e-01 7.577168941497802734e-02 5.428199470043182373e-02 6.540644448250532150e-03 1.502100974321365356e-01 2.724235057830810547e-01 -1.731684356927871704e-01 9.392511844635009766e-02 2.052253186702728271e-01 3.322551399469375610e-02 2.116678059101104736e-01 1.411796957254409790e-01 -2.415226399898529053e-01 -1.963586956262588501e-01 -1.082440689206123352e-01 6.861656159162521362e-02 2.287935018539428711e-01 4.431414976716041565e-02
-4.417838752269744873e-01 3.042852738872170448e-03 -1.594158709049224854e-01 1.353389918804168701e-01 2.413574419915676117e-02 3.966005519032478333e-02 3.455342054367065430e-01 9.018664062023162842e-02 3.813239932060241699e-02 -1.285017281770706177e-01 -5.360955372452735901e-02 1.455620862543582916e-02 3.371554017066955566e-01 1.326662600040435791e-01 -5.686612427234649658e-02 9.616973996162414551e-02 -1.265454143285751343e-01 -9.465380758047103882e-02 1.674217134714126587e-01 -4.348316043615341187e-02 -1.329370439052581787e-01 -1.324890404939651489e-01 1.369500160217285156e-01 -4.092928394675254822e-02 -1.530720945447683334e-02 9.785514324903488159e-02 -2.574878036975860596e-01 8.127450197935104370e-02 -1.337297409772872925e-01 2.060043811798095703e-01 -2.733605802059173584e-01 3.718636929988861084e-01
-1.719802170991897583e-01 -1.393331140279769897e-01 -8.821363747119903564e-02 -1.720658540725708008e-01 -1.059845015406608582e-01 -2.539848983287811279e-01 -2.550138160586357117e-02 3.948856145143508911e-02 3.264257609844207764e-01 -1.323283910751342773e-01 4.609356522560119629e-01 2.273363061249256134e-02 2.268831878900527954e-01 4.185263067483901978e-02 1.860006898641586304e-02 3.993226215243339539e-02 -2.865429222583770752e-01 -2.852727174758911133e-01 2.860455811023712158e-01 7.493181154131889343e-03 -2.414123415946960449e-01 -4.517047107219696045e-02 6.201696116477251053e-03 2.649372816085815430e-02 6.081052497029304504e-02 6.267914921045303345e-02 -1.279146671295166016e-01 -1.216398924589157104e-02 -8.510012179613113403e-02 2.042552083730697632e-01 2.819049917161464691e-02 2.512744069099426270e-01
-2.027477622032165527e-01 2.500273985788226128e-03 9.105081856250762939e-02 -1.364548653364181519e-01 -2.559481859207153320e-01 -2.736758589744567871e-01 -2.793650515377521515e-02 -1.081561576575040817e-02 -1.460198611021041870e-01 -3.502668142318725586e-01 1.539865434169769287e-01 -1.267737299203872681e-01 -6.380539387464523315e-02 -9.113155305385589600e-02 2.141346037387847900e-01 4.864970594644546509e-02 1.855783164501190186e-02 -3.565691038966178894e-02 4.239480793476104736e-01 1.254216879606246948e-01 -8.755866438150405884e-03 -1.822104095481336117e-03 3.153787553310394287e-01 5.749755073338747025e-03 -1.183432489633560181e-01 3.857379853725433350e-01 -1.999714076519012451e-01 -8.978816866874694824e-02 -4.427481815218925476e-02 4.490211978554725647e-02 -1.848839968442916870e-01 2.489760890603065491e-02
-2.010489553213119507e-01 -4.402675107121467590e-02 -3.566616028547286987e-02 -2.300326377153396606e-01 -2.203580141067504883e-01 -1.802107542753219604e-01 -3.991647660732269287e-01 -2.163828462362289429e-01 -2.488471269607543945e-01 -1.992611587047576904e-01 -7.511263340711593628e-02 -2.200240939855575562e-01 -8.304781280457973480e-03 5.808050557971000671e-02 8.911755681037902832e-02 -1.050536893308162689e-02 -2.233798354864120483e-01 -1.246344968676567078e-01 1.964996606111526489e-01 -8.906949311494827271e-02 5.768094956874847412e-02 -6.443776190280914307e-02 3.633526265621185303e-01 -4.822782054543495178e-02 2.440476268529891968e-01 -5.003799125552177429e-02 -1.217024475336074829e-01 7.628121227025985718e-02 7.955441623926162720e-02 2.143486589193344116e-01 -1.131728962063789368e-01 2.179571837186813354e-01
2.382116951048374176e-02 -2.029778435826301575e-02 3.322321688756346703e-03 -1.599022001028060913e-01 6.444985419511795044e-02 -1.841788887977600098e-01 -5.145439133048057556e-02 -1.423675268888473511e-01 -1.306959660723805428e-03 -2.938603423535823822e-02 -8.275155723094940186e-02 4.862144961953163147e-02 3.615943789482116699e-01 1.925855576992034912e-01 -8.805147558450698853e-02 6.267921626567840576e-02 -2.938056550920009613e-02 -2.114204168319702148e-01 1.928064078092575073e-01 4.008631408214569092e-01 -8.918803185224533081e-02 -1.618792861700057983e-01 4.535813927650451660e-01 1.235249266028404236e-02 3.456389307975769043e-01 -1.384218931198120117e-01 -2.902702391147613525e-01 -9.152983874082565308e-02 3.115438856184482574e-03 7.714939862489700317e-02 4.524829983711242676e-02 -1.021810714155435562e-02
7.756673544645309448e-02 -2.364395409822463989e-01 -2.569096386432647705e-01 -2.568158693611621857e-02 -5.766488611698150635e-02 -3.716684579849243164e-01 1.936157494783401489e-01 -9.963889420032501221e-02 2.519733607769012451e-01 1.173716261982917786e-01 1.795190013945102692e-02 -1.710858643054962158e-01 -3.526017069816589355e-02 1.467493623495101929e-01 5.806980771012604237e-04 3.072401881217956543e-01 5.615443736314773560e-02 1.259111911058425903e-01 2.354839444160461426e-01 -9.203690104186534882e-03 -1.133830100297927856e-01 -9.830220788717269897e-02 2.156571000814437866e-01 -1.549462825059890747e-01 2.697458863258361816e-01 2.627797424793243408e-01 -1.704604625701904297e-01 3.108391761779785156e-01 9.056415408849716187e-02 -8.746213279664516449e-03 -1.147710084915161133e-01 4.450661316514015198e-02
-9.282732009887695312e-02 -9.188201278448104858e-02 -2.419357448816299438e-01 1.519146412611007690e-01 -3.937230110168457031e-01 -2.844881415367126465e-01 -1.169504225254058838e-01 -7.454836368560791016e-02 2.373768389225006104e-01 -3.206874057650566101e-02 2.250175923109054565e-01 1.498750876635313034e-02 2.633859217166900635e-01 3.919239044189453125e-01 -7.278385013341903687e-02 6.347744911909103394e-02 -6.646199524402618408e-02 -1.865035295486450195e-01 2.666401267051696777e-01 -5.508527159690856934e-02 -7.503045350313186646e-02 -1.914845705032348633e-01 1.810529083013534546e-01 5.105597153306007385e-02 2.223958522081375122e-01 3.128947317600250244e-02 2.078067883849143982e-02 6.765920668840408325e-02 -6.103485822677612305e-02 -3.411521390080451965e-02 -1.808835007250308990e-02 2.322215139865875244e-01
-1.875262409448623657e-01 1.155239995568990707e-02 -1.248437613248825073e-01 -2.684641862288117409e-03 -1.783046126365661621e-01 1.116571668535470963e-02 -1.642378978431224823e-02 -9.321601688861846924e-02 -1.250291466712951660e-01 -2.256061583757400513e-01 2.787539958953857422e-01 -2.404043823480606079e-02 2.896549701690673828e-01 1.998769640922546387e-01 7.116040587425231934e-02 -2.358499914407730103e-01 -3.493379428982734680e-02 2.014404237270355225e-01 2.327310740947723389e-01 1.107006371021270752e-01 1.332921255379915237e-02 8.592265844345092773e-02 4.165762960910797119e-01 -3.437024727463722229e-02 1.582532525062561035e-01 2.106005698442459106e-01 -7.081852853298187256e-02 -1.595801115036010742e-01 -3.210959956049919128e-02 3.898081481456756592e-01 -3.872357681393623352e-02 -1.844609379768371582e-01
3.570214286446571350e-02 -2.946284413337707520e-01 9.659291058778762817e-02 1.184856742620468140e-01 1.333983838558197021e-01 -4.023368954658508301e-01 3.561518713831901550e-02 -1.308072209358215332e-01 -3.849085047841072083e-02 -1.279695630073547363e-01 1.065023019909858704e-01 -4.850825965404510498e-01 1.233574375510215759e-01 -2.085812017321586609e-02 6.042675301432609558e-02 -4.704179242253303528e-02 3.194170594215393066e-01 4.803655669093132019e-02 2.626649141311645508e-01 9.062362462282180786e-02 -2.497564069926738739e-02 -1.351721733808517456e-01 1.890393942594528198e-01 -2.554796040058135986e-01 8.599917590618133545e-02 -5.927745625376701355e-02 -1.165897622704505920e-01 -3.426129370927810669e-02 -6.729026138782501221e-02 1.466391533613204956e-01 -1.129203140735626221e-01 1.964161992073059082e-01
-2.293355166912078857e-01 7.841051369905471802e-02 -1.073645502328872681e-01 -1.055183820426464081e-02 1.067829132080078125e-01 -2.040020190179347992e-02 -8.494459837675094604e-02 -2.698819339275360107e-01 1.430988311767578125e-01 -5.800211802124977112e-02 2.745320796966552734e-01 -9.227307140827178955e-02 -3.422379726544022560e-03 -8.952043950557708740e-02 1.121083870530128479e-01 7.185845822095870972e-02 -1.229147017002105713e-01 -2.000181227922439575e-01 -4.734911024570465088e-02 1.118325516581535339e-01 -1.753600090742111206e-01 -1.367020159959793091e-01 5.133768916130065918e-01 8.655282109975814819e-02 -8.563558757305145264e-02 3.707084953784942627e-01 1.423301827162504196e-02 1.886387914419174194e-02 2.313010692596435547e-01 1.815370917320251465e-01 -5.566265317611396313e-04 2.866087555885314941e-01
-1.536376178264617920e-01 -2.775256931781768799e-01 -1.291265040636062622e-01 -1.617627292871475220e-01 1.341978758573532104e-01 -7.661623507738113403e-02 4.298490658402442932e-02 8.710002899169921875e-02 -2.550930017605423927e-03 -1.705289930105209351e-01 -1.589946914464235306e-03 1.726752088870853186e-04 3.420718312263488770e-01 2.115346938371658325e-01 -2.933026552200317383e-01 9.699357300996780396e-02 6.740918755531311035e-02 -5.140711739659309387e-02 1.907269954681396484e-01 -1.344635039567947388e-01 -2.621907591819763184e-01 -4.066576361656188965e-01 2.094506770372390747e-01 2.162878364324569702e-01 -9.823535382747650146e-02 6.151655316352844238e-02 -8.927300572395324707e-02 -2.160534560680389404e-01 -1.548635661602020264e-01 2.004662901163101196e-01 -9.788984805345535278e-02 9.324187785387039185e-02
-3.367514908313751221e-02 -1.306148022413253784e-01 1.431817859411239624e-01 -3.065191805362701416e-01 -3.020468056201934814e-01 -2.278633117675781250e-01 -1.115676946938037872e-02 2.629433292895555496e-03 -5.869723111391067505e-02 -1.217656284570693970e-01 1.556127667427062988e-01 -8.822159469127655029e-02 -1.335544884204864502e-01 5.189805626869201660e-01 -6.618469208478927612e-02 -1.719882041215896606e-01 3.994918987154960632e-02 -3.077170252799987793e-02 8.112877607345581055e-02 1.840678155422210693e-01 -1.600981503725051880e-01 -1.281167417764663696e-01 2.118038386106491089e-01 1.430097222328186035e-01 -1.375329047441482544e-01 -2.149569690227508545e-01 -1.174264699220657349e-01 -6.118489801883697510e-02 2.588458359241485596e-02 3.016698658466339111e-01 -1.696132868528366089e-02 1.663622260093688965e-01
1.178506389260292053e-02 -1.197927519679069519e-01 -1.843723282217979431e-02 1.670714318752288818e-01 -1.802499443292617798e-01 -2.688682973384857178e-01 -6.916139274835586548e-02 1.228667572140693665e-01 -3.970121964812278748e-02 -1.201868616044521332e-02 8.930879831314086914e-02 -3.012480735778808594e-01 2.634689025580883026e-02 5.253461375832557678e-02 1.900131441652774811e-02 8.044006675481796265e-02 5.995683372020721436e-02 2.128690630197525024e-01 4.457556903362274170e-01 3.361888527870178223e-01 -6.331803649663925171e-02 -9.729661047458648682e-02 3.055763542652130127e-01 2.876118756830692291e-02 1.344767808914184570e-01 -8.388116210699081421e-02 -2.410294711589813232e-01 -1.858646571636199951e-01 -1.206666603684425354e-01 -1.196671128273010254e-01 4.183280467987060547e-02 3.242913186550140381e-01
-2.133806496858596802e-01 -5.982929095625877380e-02 -4.889165610074996948e-02 3.250146508216857910e-01 -3.226626897230744362e-03 -3.014402985572814941e-01 -1.624981500208377838e-02 -1.834451705217361450e-01 -1.230267360806465149e-01 -3.649514615535736084e-01 -1.078533679246902466e-01 -2.687873840332031250e-01 -1.112273335456848145e-01 -3.460541367530822754e-02 -1.510475724935531616e-01 3.462805151939392090e-01 -4.129142314195632935e-02 2.937828563153743744e-02 1.317658871412277222e-01 -9.603822976350784302e-02 -1.192453280091285706e-01 -2.790028415620326996e-02 2.407421022653579712e-01 -8.474144339561462402e-02 1.620893627405166626e-01 1.137029230594635010e-01 7.219466567039489746e-02 -1.898389160633087158e-01 8.706062287092208862e-02 7.611216604709625244e-02 1.174282655119895935e-01 3.356621265411376953e-01
-4.190096259117126465e-02 -2.472974658012390137e-01 -6.092673540115356445e-02 -1.261620372533798218e-01 -1.120216306298971176e-02 2.758888304233551025e-01 7.294020801782608032e-02 -7.200712710618972778e-02 7.966240495443344116e-02 -4.753158688545227051e-01 2.368291020393371582e-01 -1.165952607989311218e-01 1.949310302734375000e-01 1.039489731192588806e-02 -1.583151519298553467e-01 2.857584953308105469e-01 -1.495372802019119263e-01 3.687844797968864441e-02 9.865621477365493774e-02 1.846688836812973022e-01 -9.303762018680572510e-02 -1.030101925134658813e-01 2.518412470817565918e-01 -1.504401415586471558e-01 1.557615697383880615e-01 1.172559931874275208e-01 -1.368125528097152710e-01 -7.424262911081314087e-02 1.418157070875167847e-01 4.547720029950141907e-02 -1.284905225038528442e-01 3.318463563919067383e-01
-8.680285513401031494e-02 -2.619023919105529785e-01 -9.092453867197036743e-02 -2.592883408069610596e-01 -1.479368805885314941e-01 1.373151391744613647e-01 1.464804285205900669e-03 -3.039041347801685333e-02 3.031870722770690918e-02 -3.568181395530700684e-01 5.158864334225654602e-02 -1.591735631227493286e-01 1.461973339319229126e-01 1.705500185489654541e-01 -1.626111716032028198e-01 4.196794331073760986e-01 2.995923161506652832e-02 4.680924490094184875e-02 -1.304985433816909790e-01 1.322955191135406494e-01 3.391975909471511841e-02 -3.794901445508003235e-02 2.687876820564270020e-01 -2.344524115324020386e-01 2.667942941188812256e-01 1.780535131692886353e-01 -8.142838627099990845e-02 -1.627417653799057007e-01 2.253151871263980865e-02 1.948105096817016602e-01 -4.944621026515960693e-02 2.304572761058807373e-01
-1.021219566464424133e-01 -2.303963154554367065e-01 1.252214461565017700e-01 -1.074366346001625061e-01 -2.296174317598342896e-01 -5.951293185353279114e-02 -1.674949973821640015e-01 -3.302383236587047577e-03 4.198961332440376282e-02 -2.894735336303710938e-01 -1.653520576655864716e-02 -2.078211754560470581e-01 3.230507075786590576e-01 2.100097090005874634e-01 -1.592018008232116699e-01 2.956177592277526855e-01 -1.350976824760437012e-01 -1.223647221922874451e-01 -1.721489429473876953e-01 7.315043359994888306e-02 7.583095133304595947e-02 3.795672208070755005e-02 6.738043576478958130e-02 -7.761952280998229980e-02 3.228246867656707764e-01 2.373240590095520020e-01 -4.754465818405151367e-02 -3.398955166339874268e-01 2.337097376585006714e-02 2.117111235857009888e-01 -1.528944373130798340e-01 4.090169444680213928e-02
-2.424857616424560547e-01 7.392485439777374268e-02 -3.665479365736246109e-03 8.133089542388916016e-02 8.331781625747680664e-02 -3.498627841472625732e-01 1.164029464125633240e-01 -3.676672652363777161e-02 2.071707844734191895e-01 2.688350342214107513e-02 1.551410742104053497e-02 6.464484333992004395e-02 2.710204720497131348e-01 -2.043160796165466309e-01 2.480626255273818970e-01 8.362333476543426514e-02 -4.127284884452819824e-02 8.464781194925308228e-02 7.875560969114303589e-02 9.242706932127475739e-03 -2.017777115106582642e-01 -2.018400654196739197e-02 2.662689983844757080e-01 -6.834883987903594971e-02 -1.392648275941610336e-02 6.707752496004104614e-02 -4.056055843830108643e-01 -6.854056566953659058e-02 1.402729563415050507e-02 2.983590960502624512e-01 -7.835961878299713135e-02 3.898230195045471191e-01
-4.331931471824645996e-02 2.941873297095298767e-02 9.999457001686096191e-02 6.521172821521759033e-02 6.888844072818756104e-02 -3.290382325649261475e-01 -2.791032753884792328e-02 -1.367991119623184204e-01 -2.092671021819114685e-02 -2.325163036584854126e-01 2.136126458644866943e-01 5.743933096528053284e-02 3.241512179374694824e-01 2.824545204639434814e-01 5.616408586502075195e-02 6.245428696274757385e-03 2.841425687074661255e-02 -1.452000737190246582e-01 1.131643354892730713e-01 -1.259369403123855591e-01 -1.152384653687477112e-01 -1.827286928892135620e-01 3.733870387077331543e-01 -3.057598471641540527e-01 -8.836872875690460205e-02 -6.588877178728580475e-03 -2.490180432796478271e-01 -1.983712054789066315e-02 -1.486935168504714966e-01 -1.706972718238830566e-01 7.072099298238754272e-02 3.199754059314727783e-01
-1.223483681678771973e-01 -3.298918306827545166e-01 1.900803893804550171e-01 6.060346588492393494e-02 5.541269481182098389e-02 -4.009346365928649902e-01 -1.355968415737152100e-01 4.673518985509872437e-02 9.703378379344940186e-02 -2.839146554470062256e-01 -8.894440717995166779e-03 -4.740352183580398560e-02 -1.251132488250732422e-01 2.861111760139465332e-01 -1.378006488084793091e-01 1.406270861625671387e-01 -1.108393371105194092e-01 -1.092968285083770752e-01 -3.759421408176422119e-02 -2.163909673690795898e-01 -1.961175501346588135e-01 -9.263412654399871826e-02 3.223688304424285889e-01 6.609522551298141479e-02 1.186653822660446167e-01 2.898125052452087402e-01 4.258654266595840454e-02 1.401048004627227783e-01 6.728330999612808228e-02 -1.043693423271179199e-01 -2.244952470064163208e-01 1.012180894613265991e-01
-4.659872353076934814e-01 -1.176287233829498291e-01 -2.764835059642791748e-01 6.891372799873352051e-02 -7.316938787698745728e-02 -2.318548411130905151e-01 1.115634292364120483e-01 8.233601599931716919e-02 1.213349252939224243e-01 -2.607163600623607635e-02 -2.668734453618526459e-02 -3.876594081521034241e-02 -2.443971298635005951e-02 -2.568684890866279602e-02 9.165195375680923462e-02 1.033727154135704041e-01 -3.629624098539352417e-02 -2.354582250118255615e-01 -3.350200504064559937e-02 1.415946483612060547e-01 -4.936227574944496155e-02 1.869040131568908691e-01 2.158810943365097046e-01 -1.743732839822769165e-01 2.771556675434112549e-01 8.373479545116424561e-02 1.269034296274185181e-01 4.114354401826858521e-02 -2.677353918552398682e-01 3.700637817382812500e-01 -3.438103571534156799e-02 2.603565752506256104e-01
-1.688695698976516724e-01 2.731004543602466583e-02 1.465887427330017090e-01 1.780206859111785889e-01 5.504466593265533447e-02 -1.219117119908332825e-01 -2.478720992803573608e-01 -6.573066860437393188e-02 1.333178430795669556e-01 -5.665146186947822571e-02 2.343353778123855591e-01 1.585675179958343506e-01 -1.344948709011077881e-01 3.030480444431304932e-01 9.753983467817306519e-02 3.261258602142333984e-01 8.770278096199035645e-02 1.227200925350189209e-01 1.584343761205673218e-01 7.504162378609180450e-03 -2.291955798864364624e-02 -9.741890430450439453e-02 3.513569533824920654e-01 5.927949026226997375e-02 2.596683502197265625e-01 -5.732356570661067963e-03 6.479904055595397949e-02 8.804069459438323975e-02 -1.192866340279579163e-01 1.413971483707427979e-01 -3.100310564041137695e-01 3.352935314178466797e-01
-2.954750657081604004e-01 -3.488891720771789551e-01 -6.826109439134597778e-02 1.927992701530456543e-01 7.955197989940643311e-02 -3.823665902018547058e-02 -1.053642481565475464e-01 -2.170787751674652100e-01 3.955856263637542725e-01 -1.917075216770172119e-01 -9.071084856986999512e-02 -8.437059074640274048e-02 2.005402743816375732e-01 1.967828720808029175e-01 1.190859451889991760e-01 1.568375080823898315e-01 -7.967761158943176270e-02 -2.582175433635711670e-01 7.033681869506835938e-02 1.824877113103866577e-01 -1.816681176424026489e-01 -5.304507166147232056e-02 2.013683319091796875e-01 -1.652293801307678223e-01 -3.463500738143920898e-02 2.298479378223419189e-01 2.849278599023818970e-02 1.740612648427486420e-02 -8.790694922208786011e-02 -9.910875558853149414e-02 -2.249897718429565430e-01 1.362440884113311768e-01
4.739417508244514465e-02 7.522293180227279663e-02 -1.995668411254882812e-01 -9.431587159633636475e-02 -7.081172894686460495e-03 -7.429312914609909058e-02 1.291853096336126328e-02 -5.310163274407386780e-02 -2.124897204339504242e-03 -1.088705845177173615e-02 -1.902285069227218628e-01 -1.668530255556106567e-01 3.009127378463745117e-01 2.657260894775390625e-01 1.535288095474243164e-01 -2.041796147823333740e-01 1.184511855244636536e-01 1.373568326234817505e-01 3.442258238792419434e-01 1.517088562250137329e-01 8.180286735296249390e-02 -1.185707934200763702e-02 3.099435567855834961e-01 -1.673827767372131348e-01 -8.909140713512897491e-03 2.252021878957748413e-01 3.695595264434814453e-02 -2.784928083419799805e-01 -7.652013748884201050e-02 3.580079972743988037e-01 1.463610976934432983e-01 2.318676412105560303e-01
-2.100208103656768799e-01 -2.470398992300033569e-01 8.844488859176635742e-02 -1.627440899610519409e-01 -2.446035481989383698e-02 -4.717351496219635010e-01 1.901750564575195312e-01 -3.065109848976135254e-01 -3.374457359313964844e-02 -1.502184271812438965e-01 8.993287384510040283e-02 -8.353144675493240356e-02 5.915188416838645935e-02 -1.455014348030090332e-01 1.605780720710754395e-01 4.313323274254798889e-02 1.492548175156116486e-02 6.213026866316795349e-02 1.406952291727066040e-01 3.749846518039703369e-01 1.755447685718536377e-02 3.817186877131462097e-02 2.795641720294952393e-01 -5.233978107571601868e-02 1.707062274217605591e-01 1.781644821166992188e-01 -1.833294332027435303e-01 4.033786058425903320e-02 -8.213794231414794922e-02 2.042793482542037964e-01 -1.258250772953033447e-01 -9.295421838760375977e-02
-2.107734680175781250e-01 3.916576132178306580e-02 5.020456016063690186e-02 -9.074190258979797363e-02 2.113680094480514526e-01 -2.212747484445571899e-01 -2.781605720520019531e-02 3.915823623538017273e-02 1.163518130779266357e-01 -1.670479774475097656e-01 2.645768225193023682e-01 1.090680658817291260e-01 2.688140273094177246e-01 1.616036295890808105e-01 4.053714126348495483e-02 4.713238682597875595e-03 8.029803633689880371e-02 -2.030248939990997314e-01 8.768011629581451416e-02 -8.843751996755599976e-02 -1.971100866794586182e-01 1.356734633445739746e-01 4.604299962520599365e-01 -2.562467157840728760e-01 -1.303627789020538330e-01 7.139022648334503174e-02 -2.334127277135848999e-01 1.262858808040618896e-01 -1.245820447802543640e-01 1.512460317462682724e-02 -6.332547962665557861e-02 3.370224833488464355e-01
-1.392461359500885010e-01 -1.132462620735168457e-01 -2.574526332318782806e-02 -2.105269134044647217e-01 -6.211891397833824158e-02 -4.407836794853210449e-01 -3.481192514300346375e-02 -5.907840281724929810e-02 1.251699179410934448e-01 -1.047001853585243225e-01 1.736682653427124023e-02 -5.627065524458885193e-02 -3.076377324759960175e-02 4.409741163253784180e-01 -2.957795374095439911e-02 2.158710807561874390e-01 -1.507325917482376099e-01 -1.756084114313125610e-01 9.362883865833282471e-02 2.477791905403137207e-02 1.177465990185737610e-01 -1.812304705381393433e-01 -1.208299398422241211e-01 1.516856849193572998e-01 1.143412888050079346e-01 -1.418959945440292358e-01 -3.321457654237747192e-02 -3.902582526206970215e-01 -3.493892401456832886e-02 2.082599103450775146e-01 7.087250053882598877e-02 2.519682049751281738e-01
-1.093550845980644226e-01 -2.328644879162311554e-02 1.841775029897689819e-01 -3.910537064075469971e-02 -1.140521839261054993e-02 -1.974535882472991943e-01 -4.647743329405784607e-02 -3.540489077568054199e-01 1.119894981384277344e-01 -4.021711647510528564e-01 -3.533095121383666992e-02 -3.963442742824554443e-01 5.573637783527374268e-02 8.271282538771629333e-03 1.688113808631896973e-01 1.610481888055801392e-01 -2.003095895051956177e-01 1.203030124306678772e-01 -2.045188695192337036e-01 1.018284782767295837e-01 -1.795617640018463135e-01 -2.095121890306472778e-01 1.744970977306365967e-01 -3.846605122089385986e-02 2.547585666179656982e-01 1.524198055267333984e-01 6.733492761850357056e-02 -1.754743233323097229e-02 1.470624748617410660e-02 2.678488194942474365e-01 7.364714401774108410e-04 1.240765377879142761e-01
2.317896336317062378e-01 -1.280098855495452881e-01 1.325383782386779785e-01 -1.108356788754463196e-01 1.747172921895980835e-01 -1.832184940576553345e-01 9.629599750041961670e-02 9.357953071594238281e-02 -1.458269823342561722e-02 -2.364761233329772949e-01 -1.599490344524383545e-01 9.748260676860809326e-02 1.453497633337974548e-02 9.768155962228775024e-02 1.981842704117298126e-02 -4.581985995173454285e-03 -4.666408523917198181e-02 -1.192221045494079590e-01 1.909509748220443726e-01 5.094060301780700684e-01 -5.177088081836700439e-02 -1.165612936019897461e-01 2.318374365568161011e-01 7.643268257379531860e-02 1.662846058607101440e-01 -2.370817810297012329e-01 -1.466511189937591553e-01 -1.637059301137924194e-01 5.805926769971847534e-02 1.678948104381561279e-01 -1.937979757785797119e-01 3.564221560955047607e-01
-3.110596835613250732e-01 -1.265291273593902588e-01 1.166423261165618896e-01 -1.780908852815628052e-01 1.616427600383758545e-01 1.104795262217521667e-01 1.213577315211296082e-01 -2.103675305843353271e-01 2.420837432146072388e-01 -1.386618316173553467e-01 -9.633251465857028961e-03 -3.457274138927459717e-01 4.032306745648384094e-02 2.479476928710937500e-01 -5.734375119209289551e-02 -9.379087947309017181e-03 9.762852638959884644e-02 -3.746049106121063232e-02 1.887419074773788452e-01 7.398176193237304688e-02 -1.786687821149826050e-01 -6.843596696853637695e-02 2.004658579826354980e-01 5.649350583553314209e-02 1.787105202674865723e-01 4.635667502880096436e-01 1.496412456035614014e-01 3.154730366077274084e-04 4.551041871309280396e-02 2.392319142818450928e-01 -9.227539412677288055e-03 1.415415853261947632e-01
-1.729719638824462891e-01 -1.155801117420196533e-01 -2.512690424919128418e-01 1.371373832225799561e-01 -2.009970545768737793e-01 -7.676538079977035522e-02 4.959824681282043457e-02 -3.024496138095855713e-01 -1.682963371276855469e-01 -1.934712976217269897e-01 3.984177485108375549e-02 -3.681165874004364014e-01 1.810197085142135620e-01 -2.647522138431668282e-03 -4.443629086017608643e-02 4.543039202690124512e-01 -8.054477721452713013e-02 -4.463756456971168518e-02 1.596985757350921631e-01 -8.160137385129928589e-02 8.176185190677642822e-02 7.585562020540237427e-02 2.324997186660766602e-01 8.845343440771102905e-02 1.994136571884155273e-01 1.450522691011428833e-01 5.539142712950706482e-02 -2.704145200550556183e-02 2.766915410757064819e-02 2.737881615757942200e-02 -1.603918820619583130e-01 2.893947362899780273e-01
-2.339670509099960327e-01 -1.857318431138992310e-01 -4.288304224610328674e-02 7.581117749214172363e-02 8.973136544227600098e-02 -2.359622418880462646e-01 1.814518868923187256e-01 3.306969255208969116e-02 1.786110736429691315e-02 2.802866511046886444e-02 1.599038541316986084e-01 -1.554161459207534790e-01 1.873114258050918579e-01 2.513914704322814941e-01 -1.208822205662727356e-01 4.546364396810531616e-02 -2.613458931446075439e-01 -1.673428900539875031e-02 6.050689145922660828e-03 -1.896564960479736328e-01 -8.232612162828445435e-02 -8.536002784967422485e-02 4.485088586807250977e-02 -7.002314925193786621e-02 -9.760183095932006836e-02 7.744227349758148193e-02 -2.290551364421844482e-01 1.140852198004722595e-01 -2.822805941104888916e-01 4.263239502906799316e-01 -3.247313499450683594e-01 2.572572529315948486e-01
-1.855286657810211182e-01 -1.450282172299921513e-03 2.048397660255432129e-01 1.137651130557060242e-01 9.466002881526947021e-02 -3.271722197532653809e-01 -1.371703743934631348e-01 2.135787159204483032e-01 6.266161799430847168e-02 -2.640243172645568848e-01 7.448264211416244507e-02 2.549650147557258606e-02 3.594461455941200256e-02 2.208396792411804199e-01 6.816361099481582642e-02 5.545081105083227158e-03 1.659443825483322144e-01 2.393951565027236938e-01 6.345050781965255737e-02 3.884161710739135742e-01 5.947280302643775940e-02 -8.506514132022857666e-02 2.842324972152709961e-01 3.682363629341125488e-01 7.609876245260238647e-02 1.672544330358505249e-01 -2.418981492519378662e-02 -1.171262189745903015e-01 -9.244774281978607178e-02 1.696262657642364502e-01 1.995870843529701233e-02 2.073221057653427124e-01
-2.517833113670349121e-01 -3.021025285124778748e-02 1.896858960390090942e-01 5.073042213916778564e-02 2.479669079184532166e-02 -1.157432571053504944e-01 -1.987559720873832703e-02 1.270495504140853882e-01 1.909952312707901001e-01 -7.963138073682785034e-02 -5.604131147265434265e-02 8.259256184101104736e-02 1.967682093381881714e-01 2.246445119380950928e-01 2.054635584354400635e-01 -1.593488268554210663e-02 1.271762512624263763e-02 -2.436433583498001099e-01 1.966719031333923340e-01 -2.540819048881530762e-01 -1.167516130954027176e-02 -1.652640551328659058e-01 1.435495764017105103e-01 8.863893896341323853e-02 2.847531139850616455e-01 2.119311392307281494e-01 -1.898886710405349731e-01 -2.161189913749694824e-01 -7.247407734394073486e-02 2.424003928899765015e-01 -2.775016054511070251e-02 4.358186125755310059e-01
-7.890149950981140137e-02 -3.626460134983062744e-01 -2.733879983425140381e-01 -1.041541919112205505e-01 1.450341939926147461e-01 -1.323587298393249512e-01 1.060157790780067444e-01 -5.616832058876752853e-03 -1.331128329038619995e-01 -1.449182927608489990e-01 2.288698963820934296e-02 5.864661931991577148e-02 3.285603821277618408e-01 2.717594802379608154e-01 -2.662981450557708740e-01 5.332026258111000061e-02 1.302693933248519897e-01 -7.402507215738296509e-02 1.472726762294769287e-01 -5.166973173618316650e-02 -1.858466565608978271e-01 -3.824846446514129639e-01 1.123270019888877869e-01 2.322282642126083374e-01 -1.115289106965065002e-01 1.069967299699783325e-01 -1.812231093645095825e-01 -9.580584615468978882e-02 -1.573510169982910156e-01 1.259593665599822998e-01 2.712416090071201324e-02 1.647548377513885498e-01
1.528797447681427002e-01 9.265940636396408081e-03 -2.699176073074340820e-01 -1.063938438892364502e-01 -3.480469062924385071e-02 -1.276557445526123047e-01 -2.048371732234954834e-02 6.054491549730300903e-02 9.000214189291000366e-02 -6.791607290506362915e-02 -3.512631729245185852e-02 -3.507522046566009521e-01 4.152252078056335449e-01 1.681309938430786133e-01 8.868129551410675049e-02 -1.271109879016876221e-01 2.178976535797119141e-01 2.011355012655258179e-01 1.198370084166526794e-01 2.103707790374755859e-01 -2.834899723529815674e-02 5.713037773966789246e-02 3.767148852348327637e-01 -1.522470414638519287e-01 7.332605123519897461e-02 7.734757382422685623e-03 2.714992463588714600e-01 -1.411947607994079590e-01 -5.462858453392982483e-02 2.293946444988250732e-01 -6.714808940887451172e-02 1.848965883255004883e-01
-1.212404742836952209e-01 -2.135309576988220215e-01 1.824439913034439087e-01 -1.755308359861373901e-02 -3.673812747001647949e-02 -3.219217956066131592e-01 1.393024027347564697e-01 -1.551383733749389648e-01 -3.927128389477729797e-02 -1.029957830905914307e-01 1.836103647947311401e-01 -8.024620264768600464e-02 1.606321185827255249e-01 -4.513610154390335083e-02 7.231200486421585083e-02 2.821674011647701263e-02 5.898031592369079590e-02 1.304504424333572388e-01 1.822683513164520264e-01 3.184131979942321777e-01 2.266419976949691772e-01 -1.999328434467315674e-01 3.770069479942321777e-01 4.009427875280380249e-02 2.470190525054931641e-01 2.013126462697982788e-01 -4.846661910414695740e-02 2.481711059808731079e-01 -1.592838168144226074e-01 2.422841787338256836e-01 1.174508035182952881e-01 1.339785605669021606e-01
-1.335239112377166748e-01 -2.054740488529205322e-01 -2.819415032863616943e-01 -1.190651953220367432e-01 2.293113917112350464e-01 -1.326691508293151855e-01 8.469909429550170898e-02 -9.241595119237899780e-02 3.179331496357917786e-02 4.320769570767879486e-03 4.764639958739280701e-02 1.542676356621086597e-03 5.823694169521331787e-02 -9.493147954344749451e-03 -2.993931174278259277e-01 3.476851433515548706e-02 1.030880287289619446e-01 4.777820408344268799e-02 2.615690529346466064e-01 2.786059975624084473e-01 -2.731378376483917236e-01 -1.589718163013458252e-01 3.452790379524230957e-01 -1.379848718643188477e-01 3.176534473896026611e-01 -1.271635293960571289e-01 -2.195650935173034668e-01 -9.804303199052810669e-02 8.486986160278320312e-02 2.548684775829315186e-01 5.628607422113418579e-02 1.242911741137504578e-01
2.288929969072341919e-01 -2.219239920377731323e-01 -7.310869544744491577e-02 3.173502534627914429e-02 1.255386136472225189e-02 -2.469897419214248657e-01 -1.515823602676391602e-01 -3.086584508419036865e-01 -1.225277855992317200e-01 -3.212645947933197021e-01 3.812400391325354576e-03 4.234839975833892822e-02 -1.180919334292411804e-01 1.213793549686670303e-02 -5.435339361429214478e-02 3.014886081218719482e-01 1.203692331910133362e-01 8.197622373700141907e-03 2.706910371780395508e-01 -7.807650417089462280e-02 -1.464148163795471191e-01 1.339057367295026779e-02 2.283775657415390015e-01 3.476973623037338257e-02 3.243598341941833496e-01 -3.060149960219860077e-02 1.761926710605621338e-02 -7.175966352224349976e-02 3.058768510818481445e-01 8.563508838415145874e-02 4.669966176152229309e-02 3.178592026233673096e-01
7.347950339317321777e-02 -2.732426524162292480e-01 -7.098121196031570435e-02 -1.890346705913543701e-01 1.183536052703857422e-01 4.087727889418601990e-02 -1.606958657503128052e-01 7.936374167911708355e-04 -1.674716770648956299e-01 -1.613445132970809937e-01 -5.797062814235687256e-02 -1.856400668621063232e-01 -5.734381079673767090e-02 1.158277615904808044e-01 1.370797213166952133e-02 1.563986390829086304e-02 1.049658805131912231e-01 -2.233511656522750854e-01 -7.785294204950332642e-02 7.415608316659927368e-02 1.632183343172073364e-01 -1.770214061252772808e-03 4.102559387683868408e-01 -2.499795705080032349e-02 2.064179182052612305e-01 -4.959108307957649231e-02 -1.109010726213455200e-02 -3.029084503650665283e-01 2.233695983886718750e-01 1.738422214984893799e-01 -3.208084702491760254e-01 3.749755322933197021e-01
-6.137362122535705566e-02 -4.611969366669654846e-02 -4.090745374560356140e-02 -4.940149560570716858e-02 -1.897742226719856262e-02 -3.307677805423736572e-01 -3.914537839591503143e-03 -3.793049603700637817e-02 -3.130267933011054993e-02 -2.941748797893524170e-01 5.254527926445007324e-02 -9.781201928853988647e-02 2.152224183082580566e-01 3.805747628211975098e-01 -1.255526095628738403e-01 3.253130912780761719e-01 -7.293614000082015991e-02 -1.764723062515258789e-01 -1.269236505031585693e-01 4.450263455510139465e-02 2.756033539772033691e-01 9.079549461603164673e-02 3.612813353538513184e-01 -2.034375071525573730e-02 2.066409438848495483e-01 1.416613608598709106e-01 1.854221373796463013e-01 -1.172916144132614136e-01 2.095447182655334473e-01 1.371178776025772095e-01 -5.580604821443557739e-02 -1.405374705791473389e-01
-3.889768617227673531e-03 2.915132977068424225e-02 -6.235897168517112732e-02 2.885683178901672363e-01 -2.050552964210510254e-01 -2.363799512386322021e-01 -1.029044855386018753e-02 -8.185254782438278198e-02 2.218615561723709106e-01 -2.421156018972396851e-01 -6.812567263841629028e-02 -4.515921473503112793e-01 7.097844034433364868e-02 1.335914880037307739e-01 -2.163303047418594360e-01 1.243436709046363831e-01 2.539320886135101318e-01 4.164236132055521011e-03 2.356648296117782593e-01 -1.205952242016792297e-01 5.193528719246387482e-03 1.539995521306991577e-01 1.001710817217826843e-01 2.484595216810703278e-02 8.034744858741760254e-02 1.327894777059555054e-01 -1.315383613109588623e-01 2.366591617465019226e-02 -6.323669571429491043e-03 2.140328437089920044e-01 -1.095508784055709839e-01 3.700068891048431396e-01
-1.505765505135059357e-02 -1.093952134251594543e-01 -1.377916485071182251e-01 -2.069386094808578491e-01 1.307230535894632339e-02 3.161655366420745850e-02 -8.615605765953660011e-04 -9.770056232810020447e-03 9.150018543004989624e-02 -3.969840407371520996e-01 -1.280994862318038940e-01 -1.161852777004241943e-01 3.777481615543365479e-01 4.102382808923721313e-02 -9.071283787488937378e-02 -4.623948037624359131e-02 -2.306936122477054596e-02 -8.866419643163681030e-02 1.579016596078872681e-01 -7.260056585073471069e-02 -6.475770473480224609e-02 2.797651104629039764e-02 5.351982116699218750e-01 -2.141247540712356567e-01 1.608573794364929199e-01 -7.501690089702606201e-02 -6.568749994039535522e-02 -2.144698649644851685e-01 -1.092807278037071228e-01 8.895005285739898682e-02 7.042195647954940796e-03 3.106922209262847900e-01
-2.684945054352283478e-02 -7.019263505935668945e-02 2.690062299370765686e-02 3.868239372968673706e-02 -6.038552522659301758e-02 -5.215493217110633850e-02 -1.068971026688814163e-02 3.689764067530632019e-02 -2.910614572465419769e-02 -2.290589548647403717e-02 -1.185075007379055023e-02 1.781030297279357910e-01 8.770990371704101562e-02 9.315379709005355835e-02 1.904263049364089966e-01 2.436464130878448486e-01 1.829955540597438812e-02 1.653660386800765991e-01 6.295052915811538696e-02 2.851539552211761475e-01 -4.574110731482505798e-03 -3.212697803974151611e-01 5.784648656845092773e-01 -7.767073065042495728e-02 1.068976223468780518e-01 3.237770199775695801e-01 -2.570514976978302002e-01 -2.747363746166229248e-01 7.788653671741485596e-02 1.273568868637084961e-01 -1.283971872180700302e-02 -4.415165632963180542e-02
-2.493850141763687134e-01 -2.183919996023178101e-01 5.321447551250457764e-02 -9.188293665647506714e-02 -6.253017485141754150e-02 -2.887437641620635986e-01 -1.068592518568038940e-01 1.188316731713712215e-03 3.578057140111923218e-02 -1.807891875505447388e-01 2.052419483661651611e-01 -1.039253845810890198e-01 -1.039323881268501282e-01 1.105357035994529724e-01 1.267901957035064697e-01 6.750310957431793213e-02 2.757405675947666168e-02 2.225341349840164185e-01 -9.127871133387088776e-03 3.977312147617340088e-01 7.836645096540451050e-02 3.724909946322441101e-02 2.448967844247817993e-01 9.536058455705642700e-02 1.902101337909698486e-01 1.707351654767990112e-01 -1.503618061542510986e-01 9.647591412067413330e-02 8.760258555412292480e-02 4.709616303443908691e-01 -1.094986498355865479e-01 -1.603882908821105957e-01
1.194607317447662354e-01 -2.602725625038146973e-01 -3.945352509617805481e-02 -5.735262855887413025e-02 1.225918438285589218e-02 -2.186102420091629028e-01 2.031362429261207581e-02 -4.669700190424919128e-02 -3.465465828776359558e-02 -7.213724404573440552e-02 -3.720558434724807739e-02 2.007503658533096313e-01 3.562062382698059082e-01 1.570892632007598877e-01 -9.816118329763412476e-02 2.069323807954788208e-01 4.468794539570808411e-02 -5.730693042278289795e-02 6.277150660753250122e-02 5.084212422370910645e-01 1.086054891347885132e-01 -6.161302328109741211e-02 2.801983356475830078e-01 1.747376173734664917e-01 7.759225089102983475e-03 6.564249098300933838e-02 -2.167143374681472778e-01 -1.245985403656959534e-01 1.221168786287307739e-01 3.528836965560913086e-01 -1.084974706172943115e-01 -9.050446562469005585e-03
8.532812446355819702e-02 -4.368538558483123779e-01 -7.522939145565032959e-02 2.483366131782531738e-01 -1.481682807207107544e-01 -1.584494411945343018e-01 1.339093148708343506e-01 -7.304903864860534668e-02 -1.622318327426910400e-01 -1.286754906177520752e-01 -1.868393570184707642e-01 -2.546138763427734375e-01 -3.628785163164138794e-02 2.454643100500106812e-01 -5.162505805492401123e-02 1.206036955118179321e-01 1.387079153209924698e-02 -1.773700565099716187e-01 4.973361268639564514e-02 -1.811971813440322876e-01 2.184756472706794739e-02 5.746575538069009781e-03 1.705985367298126221e-01 -2.565389275550842285e-01 -2.710988931357860565e-02 -1.140308976173400879e-01 -2.164042741060256958e-01 -2.368525564670562744e-01 1.932222396135330200e-01 1.233834326267242432e-01 -1.465939283370971680e-01 2.995411753654479980e-01
[truncated: 3,269,741 more chars]
