# Supplementary material for: The Language of Innovation
Source: PLoS One. 2020 Apr 30;15(4):e0230107. doi: 10.1371/journal.pone.0230107 (PMC7194493; doi:10.1371/journal.pone.0230107)
Supplement: S14 File — (GZ) [file pone.0230107.s014.tar.gz › 1992-1996/V2Run_19_VS_4500_embeddings1992-1996ED32.txt]

1.350783556699752808e-01 1.736903339624404907e-01 -2.457936257123947144e-01 -1.613058298826217651e-01 -2.580211460590362549e-01 -1.072065234184265137e-01 -1.405061185359954834e-01 1.602847576141357422e-01 -1.413001418113708496e-01 -1.295728534460067749e-01 1.081718206405639648e-01 -1.600174605846405029e-01 6.262276321649551392e-02 9.285100549459457397e-02 -5.463465675711631775e-02 1.604015380144119263e-01 -1.271263044327497482e-02 -1.858260035514831543e-01 -1.494954675436019897e-01 2.873798012733459473e-01 2.287646979093551636e-01 1.872395426034927368e-01 -1.110463291406631470e-01 2.396406680345535278e-01 3.770687878131866455e-01 -5.133414641022682190e-02 -2.190987616777420044e-01 -9.733295440673828125e-02 9.041815996170043945e-02 -3.076114654541015625e-01 1.398879140615463257e-01 6.992170959711074829e-02
-5.128275137394666672e-03 -1.751486510038375854e-01 7.812620140612125397e-03 8.212114125490188599e-02 -4.358566924929618835e-02 6.579544395208358765e-03 -3.664989769458770752e-01 5.094713345170021057e-02 -9.779160469770431519e-02 -5.737182497978210449e-02 -7.235523778945207596e-03 -5.052621364593505859e-01 1.407711803913116455e-01 -1.534469891339540482e-02 -2.185191065073013306e-01 1.883508563041687012e-01 1.753490716218948364e-01 9.604253619909286499e-02 -2.155450917780399323e-02 -1.386885643005371094e-01 -3.574081882834434509e-02 8.260598033666610718e-02 -1.548372507095336914e-01 2.069574892520904541e-01 -1.985253095626831055e-01 -1.814038865268230438e-02 -1.884105205535888672e-01 -1.275640130043029785e-01 -4.479173570871353149e-02 -3.942495286464691162e-01 1.548661589622497559e-01 -2.112897783517837524e-01
-2.935520000755786896e-02 -3.893614932894706726e-02 -8.359543979167938232e-03 -2.606857940554618835e-02 -2.269328087568283081e-01 -5.992974340915679932e-02 5.673402454704046249e-03 3.237223029136657715e-01 -7.522501796483993530e-02 1.381893306970596313e-01 2.965385653078556061e-02 -9.708779305219650269e-02 2.467176467180252075e-01 -1.973183751106262207e-01 -2.927330136299133301e-01 3.250480890274047852e-01 -2.926371805369853973e-02 -9.287909418344497681e-02 3.732264786958694458e-02 1.778164878487586975e-02 2.439582645893096924e-01 -2.643500864505767822e-01 3.377955034375190735e-02 3.137451410293579102e-01 -3.287734389305114746e-01 -2.083331793546676636e-01 4.060949385166168213e-02 -2.019706219434738159e-01 1.787884347140789032e-02 -2.741865515708923340e-01 -3.003203682601451874e-02 1.547482796013355255e-02
7.229546457529067993e-02 1.945859044790267944e-01 6.775287538766860962e-02 -3.770261108875274658e-01 -1.817779242992401123e-01 2.948607131838798523e-02 -3.185778558254241943e-01 2.643551528453826904e-01 -1.140128746628761292e-01 1.334859430789947510e-01 8.348856866359710693e-02 -1.374248564243316650e-01 3.160606026649475098e-01 9.397837519645690918e-02 -2.045733481645584106e-01 2.527759969234466553e-01 2.673588320612907410e-02 1.148776486515998840e-01 -2.491205371916294098e-02 3.298283219337463379e-01 6.497231870889663696e-02 8.853910863399505615e-02 2.154378034174442291e-02 1.619644016027450562e-01 -2.944630086421966553e-01 -7.811976224184036255e-02 3.739286214113235474e-02 -7.095845043659210205e-02 8.401483297348022461e-02 -2.331491410732269287e-01 -4.595243185758590698e-02 -9.427442401647567749e-02
-2.820392847061157227e-01 1.859311163425445557e-01 -1.208379305899143219e-02 -2.554861307144165039e-01 -8.975481241941452026e-02 5.014658346772193909e-02 -4.123555719852447510e-01 1.796488612890243530e-01 -4.812423512339591980e-02 1.892326623201370239e-01 -1.956437528133392334e-01 -4.541046917438507080e-02 3.997037708759307861e-01 4.563301056623458862e-02 -1.940919011831283569e-01 1.227734889835119247e-02 2.291271835565567017e-01 -1.853309124708175659e-01 3.459759429097175598e-02 2.403176389634609222e-02 3.297694027423858643e-01 -3.068058937788009644e-02 5.217410624027252197e-02 1.881539635360240936e-02 -2.457995116710662842e-01 -1.310375705361366272e-02 -1.967642605304718018e-01 -5.038310587406158447e-02 -1.553302109241485596e-01 -3.890080749988555908e-02 -2.368893660604953766e-02 -4.386417567729949951e-03
5.762361921370029449e-03 -1.060146093368530273e-01 -3.508009612560272217e-01 -3.647835180163383484e-02 -4.438566267490386963e-01 1.063844934105873108e-01 1.904391497373580933e-02 1.093544960021972656e-01 4.137941449880599976e-02 -2.254107780754566193e-02 1.800867728888988495e-02 -5.464079603552818298e-02 2.765569388866424561e-01 2.561181597411632538e-02 -1.558632105588912964e-01 3.519025444984436035e-01 2.565796375274658203e-01 -5.871650576591491699e-02 -2.328418940305709839e-02 1.807487607002258301e-01 -1.029832959175109863e-01 -9.886329621076583862e-02 -3.292472064495086670e-01 -4.419720545411109924e-02 -5.348033830523490906e-02 -1.648378372192382812e-01 2.164894714951515198e-02 1.523724198341369629e-01 -8.743838220834732056e-02 -2.252567857503890991e-01 3.288282081484794617e-02 -2.578271627426147461e-01
-1.761947125196456909e-01 -1.101108714938163757e-01 6.581389345228672028e-03 -5.890051275491714478e-02 -3.392359241843223572e-02 -2.572371959686279297e-01 -1.855293512344360352e-01 -5.758015438914299011e-02 -5.508421361446380615e-02 -1.887259632349014282e-01 -1.789830066263675690e-02 -4.583108723163604736e-01 2.847637236118316650e-01 9.658916853368282318e-03 -2.603855133056640625e-01 1.110666692256927490e-01 6.925419718027114868e-02 -2.228333055973052979e-01 4.126017540693283081e-02 2.241350114345550537e-01 3.330593109130859375e-01 -7.442682981491088867e-03 -2.503984272480010986e-01 1.122428923845291138e-01 -1.976993978023529053e-01 -1.343223601579666138e-01 1.623312383890151978e-01 5.313099920749664307e-02 1.214941591024398804e-01 -1.929639428853988647e-01 5.824812129139900208e-02 5.963914096355438232e-02
4.223358258605003357e-02 9.931873530149459839e-02 1.564427278935909271e-02 -2.818455100059509277e-01 -6.703749299049377441e-02 1.776367872953414917e-01 -1.634243428707122803e-01 2.913392484188079834e-01 -1.268711239099502563e-01 -1.375894434750080109e-02 1.762590706348419189e-01 -2.729170583188533783e-02 4.203422963619232178e-01 -1.394275873899459839e-01 -5.071462690830230713e-02 1.739822328090667725e-01 6.452087312936782837e-02 -1.567451357841491699e-01 -8.304569125175476074e-02 9.268034994602203369e-02 2.364992052316665649e-01 9.898266755044460297e-03 -1.172397583723068237e-01 -1.503204740583896637e-02 -1.232059895992279053e-01 -8.252067118883132935e-02 -4.575089365243911743e-02 -2.074825614690780640e-01 -1.770524531602859497e-01 -4.745214283466339111e-01 -1.628457456827163696e-01 1.399313956499099731e-01
-5.526246502995491028e-02 -1.205734834074974060e-01 -1.373578310012817383e-01 -3.280422389507293701e-01 -5.078961700201034546e-02 1.327360142022371292e-02 -2.207482606172561646e-02 4.395512118935585022e-02 1.228031963109970093e-01 -2.486939728260040283e-01 1.380251049995422363e-01 -2.606617808341979980e-01 1.785399466753005981e-01 -1.723814159631729126e-01 -1.033759191632270813e-01 1.753576546907424927e-01 1.737386286258697510e-01 -3.356728702783584595e-02 -1.498256623744964600e-01 -2.209882251918315887e-03 2.997841536998748779e-01 8.347432315349578857e-02 -1.887357681989669800e-01 7.225025910884141922e-03 -1.814503520727157593e-01 -2.100770175457000732e-01 -1.164094880223274231e-01 -3.809471428394317627e-01 9.641445428133010864e-02 -3.717959821224212646e-01 1.036684736609458923e-01 -5.933329835534095764e-02
-1.980267018079757690e-01 -7.786332070827484131e-02 6.417632102966308594e-02 -1.470177322626113892e-01 1.147829666733741760e-01 1.386862527579069138e-02 -2.527339756488800049e-01 -3.414738923311233521e-02 6.950486451387405396e-02 1.876443922519683838e-01 -3.098028525710105896e-02 -2.126838415861129761e-01 2.095051109790802002e-01 6.391334533691406250e-02 -2.095830589532852173e-01 3.509842455387115479e-01 -1.081928610801696777e-01 -1.740973442792892456e-01 -3.187323361635208130e-02 7.668924331665039062e-02 -1.164620891213417053e-01 -4.708965867757797241e-02 -1.316329091787338257e-01 1.793603040277957916e-02 -2.222227454185485840e-01 1.777117103338241577e-01 -3.230978548526763916e-01 -2.645182311534881592e-01 -1.342181302607059479e-02 -3.172686994075775146e-01 3.324280381202697754e-01 1.540211495012044907e-02
-3.731799870729446411e-02 -2.297680228948593140e-01 -1.815496683120727539e-01 -2.277602255344390869e-01 -7.932539284229278564e-02 3.398573398590087891e-02 -4.109483361244201660e-01 5.529375374317169189e-02 9.036523103713989258e-02 4.282172024250030518e-02 1.679655462503433228e-01 -3.071207106113433838e-01 -3.669177740812301636e-02 8.632449060678482056e-02 -2.519625127315521240e-01 2.931386232376098633e-01 1.148749217391014099e-01 -1.110107451677322388e-01 -2.100593447685241699e-01 1.295064687728881836e-01 9.946566075086593628e-02 -1.707916855812072754e-01 -7.034388184547424316e-02 2.206667810678482056e-01 -7.362095266580581665e-02 5.304710939526557922e-02 -8.659733831882476807e-02 -2.436398714780807495e-01 1.435126960277557373e-01 -1.853465288877487183e-01 2.285483628511428833e-01 1.716041862964630127e-01
3.565720915794372559e-01 1.498963832855224609e-01 2.370571792125701904e-01 -2.680673301219940186e-01 -1.455705761909484863e-01 -2.682697027921676636e-03 -1.540985405445098877e-01 1.902527548372745514e-02 9.656093269586563110e-02 5.863077938556671143e-02 8.323474228382110596e-02 -3.231571912765502930e-01 1.516079008579254150e-01 -2.419766597449779510e-02 -1.368976682424545288e-01 3.122503459453582764e-01 -1.604823619127273560e-01 -4.863180965185165405e-02 -9.715524315834045410e-02 3.053792752325534821e-02 4.256795346736907959e-01 -1.635868474841117859e-02 -1.981626898050308228e-01 1.258461475372314453e-01 -1.607737317681312561e-02 -1.981696635484695435e-01 -5.309924855828285217e-02 -1.506745629012584686e-02 -5.569136887788772583e-02 -2.831731736660003662e-01 -1.097254827618598938e-01 1.099340897053480148e-02
-9.935850650072097778e-02 1.286326795816421509e-01 1.038583964109420776e-01 -1.926524788141250610e-01 -1.482155770063400269e-01 -2.456372231245040894e-02 8.623016625642776489e-02 3.875424861907958984e-01 2.254537120461463928e-02 -1.717537939548492432e-01 1.152430921792984009e-01 -3.367904424667358398e-01 3.086601197719573975e-01 -1.070025935769081116e-02 -9.339045733213424683e-02 2.555608153343200684e-01 -2.195193320512771606e-01 -1.470928490161895752e-01 1.034215930849313736e-02 1.095360368490219116e-01 6.524277478456497192e-02 -2.113180905580520630e-01 1.303663849830627441e-02 2.120804488658905029e-01 -2.228620946407318115e-01 6.332759559154510498e-02 -1.698042452335357666e-01 8.291630446910858154e-02 -3.720070421695709229e-02 -3.107482492923736572e-01 -1.411356776952743530e-01 -1.900117993354797363e-01
-1.935013532638549805e-01 -1.071248129010200500e-01 8.673366904258728027e-02 -3.691066503524780273e-01 -4.635451734066009521e-02 9.745797514915466309e-02 5.561955273151397705e-02 2.197163179516792297e-02 -1.176743283867835999e-01 -2.144583612680435181e-01 -8.566115051507949829e-02 -3.591592311859130859e-01 2.072010934352874756e-01 -5.147863179445266724e-02 9.257551282644271851e-02 3.616695702075958252e-01 2.239947915077209473e-01 1.086012832820415497e-02 1.896859891712665558e-02 9.018632769584655762e-02 3.713691234588623047e-02 -9.116188436746597290e-02 -1.224649399518966675e-01 9.767524152994155884e-02 -1.873705387115478516e-01 -1.496575772762298584e-01 -2.623040080070495605e-01 -1.597600430250167847e-01 5.502345785498619080e-02 -3.010796606540679932e-01 2.609842419624328613e-01 6.581586599349975586e-02
-4.910813271999359131e-02 2.529031038284301758e-01 -1.364608108997344971e-02 -2.064925283193588257e-01 -3.737372905015945435e-02 -1.083672568202018738e-01 -1.461092680692672729e-01 3.321428894996643066e-01 -2.162805497646331787e-01 3.191454708576202393e-01 -6.913621723651885986e-02 -3.456040918827056885e-01 1.290937066078186035e-01 -8.718261122703552246e-02 -1.467809975147247314e-01 1.310035586357116699e-01 2.705276012420654297e-01 -6.964738667011260986e-02 1.858672052621841431e-01 7.046081870794296265e-02 2.180538922548294067e-01 1.795552223920822144e-01 -2.677593231201171875e-01 5.475519597530364990e-02 -1.788429915904998779e-01 -1.603382229804992676e-01 7.773319631814956665e-02 -1.828868538141250610e-01 -9.324972331523895264e-02 -1.708286702632904053e-01 5.195870250463485718e-02 -1.952799968421459198e-02
1.496628820896148682e-01 5.030077695846557617e-02 -2.927000224590301514e-01 -1.022188663482666016e-01 -4.735903069376945496e-02 3.657306358218193054e-02 4.134989343583583832e-03 2.274935096502304077e-01 -5.748450756072998047e-02 1.175524741411209106e-01 1.119266822934150696e-01 -1.971162408590316772e-01 1.201577037572860718e-01 -7.669454813003540039e-02 1.450600028038024902e-01 2.853139340877532959e-01 -8.896695077419281006e-02 -3.271506130695343018e-01 1.161023899912834167e-01 4.892760515213012695e-02 4.529983922839164734e-02 9.347114711999893188e-02 -8.691848814487457275e-02 -1.151958331465721130e-01 -1.996907889842987061e-01 -2.558504343032836914e-01 -3.055676519870758057e-01 3.384049534797668457e-01 1.970163360238075256e-02 -2.523220181465148926e-01 2.530655860900878906e-01 -1.690384298563003540e-01
2.113043516874313354e-01 1.449772715568542480e-01 2.362772077322006226e-01 -1.060100551694631577e-02 -2.402466833591461182e-01 -9.073793888092041016e-03 -1.028672978281974792e-01 1.901888102293014526e-01 -1.100893467664718628e-01 -6.289775483310222626e-03 1.357323527336120605e-01 -2.404686659574508667e-01 2.054044008255004883e-01 -6.273666769266128540e-02 -9.150542318820953369e-02 1.372863948345184326e-01 1.617671549320220947e-01 -2.002820372581481934e-01 -9.603393822908401489e-02 6.682886183261871338e-02 2.116762250661849976e-01 4.596800357103347778e-02 -2.335954606533050537e-01 1.634189188480377197e-01 -3.045265376567840576e-01 -7.441352307796478271e-02 -1.013712957501411438e-01 -1.192746609449386597e-01 5.864745937287807465e-03 -4.424576759338378906e-01 -2.554030418395996094e-01 -1.418116539716720581e-01
-1.720424741506576538e-01 -4.457346163690090179e-03 -1.424741894006729126e-01 -5.272894725203514099e-02 4.261945560574531555e-02 -2.118652872741222382e-02 -2.500525489449501038e-02 -1.480197999626398087e-02 -3.984975814819335938e-02 3.872670233249664307e-01 -1.242096200585365295e-01 -2.049652189016342163e-01 3.067667484283447266e-01 -1.326200366020202637e-01 1.518272794783115387e-03 8.929718285799026489e-02 -2.678490579128265381e-01 -2.385776937007904053e-01 -8.367940038442611694e-02 1.739858835935592651e-01 2.419056594371795654e-01 8.977186866104602814e-03 -2.828637659549713135e-01 -1.937082558870315552e-01 9.601316601037979126e-02 -8.239406347274780273e-02 -1.278041750192642212e-01 -2.291230112314224243e-01 2.083610147237777710e-01 -3.756889700889587402e-01 5.703870952129364014e-02 -2.831914089620113373e-02
3.839615359902381897e-02 1.495160162448883057e-01 -9.465540759265422821e-03 -3.788752853870391846e-01 1.043824777007102966e-01 -5.077546834945678711e-02 -5.014884471893310547e-02 2.492763549089431763e-01 -7.121706008911132812e-02 -9.781628102064132690e-02 1.487082690000534058e-01 -1.815899163484573364e-01 2.388529479503631592e-01 5.291328765451908112e-03 -2.753809094429016113e-01 3.756417036056518555e-01 -1.685591787099838257e-01 -2.260334640741348267e-01 -1.477694255299866199e-03 -1.604632139205932617e-01 2.767996490001678467e-01 2.327084355056285858e-02 -1.156473010778427124e-01 1.708537638187408447e-01 1.031286083161830902e-02 -7.408349215984344482e-02 -1.928478479385375977e-01 -9.979992359876632690e-02 7.514370232820510864e-02 -2.603088617324829102e-01 -1.553848832845687866e-01 -1.881028562784194946e-01
-1.739571690559387207e-01 -5.927103757858276367e-02 -3.892163932323455811e-02 -1.026057004928588867e-01 -1.216197162866592407e-01 -3.883641213178634644e-02 -3.410323560237884521e-01 7.628250867128372192e-02 2.215787321329116821e-01 -3.249251097440719604e-02 -5.370722338557243347e-02 -4.501318931579589844e-01 -1.074663698673248291e-01 -1.188814863562583923e-01 2.663154713809490204e-02 2.271383553743362427e-01 -1.354333311319351196e-01 -1.732166707515716553e-01 -2.367875128984451294e-01 3.282483220100402832e-01 1.175792366266250610e-01 -2.704975008964538574e-02 -9.414204955101013184e-02 1.560310274362564087e-01 -1.447283029556274414e-01 -2.790973335504531860e-02 -1.958096623420715332e-01 -1.295676976442337036e-01 -1.169980168342590332e-01 -3.078468739986419678e-01 1.516782641410827637e-01 1.177999600768089294e-01
5.600608140230178833e-02 2.592372000217437744e-01 1.173026487231254578e-01 -1.816126853227615356e-01 -3.321274220943450928e-01 9.876272827386856079e-02 3.638923540711402893e-02 1.498400270938873291e-01 -2.385142073035240173e-02 -7.241027802228927612e-02 1.512196063995361328e-01 -4.215954616665840149e-02 2.370790690183639526e-01 1.101172491908073425e-01 -2.893611192703247070e-01 3.440868854522705078e-01 1.561435014009475708e-01 -2.785373628139495850e-01 -9.730745106935501099e-02 6.799083948135375977e-02 1.822561025619506836e-01 5.001920741051435471e-03 -2.829726040363311768e-01 1.588319838047027588e-01 -2.073875367641448975e-01 1.529748141765594482e-01 -1.695289760828018188e-01 2.341997809708118439e-02 7.682021707296371460e-02 -1.662697494029998779e-01 -1.852970421314239502e-01 1.413592547178268433e-01
1.457849591970443726e-01 1.169344410300254822e-01 -5.589662864804267883e-02 -7.118380069732666016e-02 -3.346399068832397461e-01 -1.614635884761810303e-01 1.366671733558177948e-02 -1.448681354522705078e-01 7.205374538898468018e-02 -9.620197117328643799e-02 1.055020168423652649e-01 -9.353621304035186768e-02 8.073104918003082275e-02 1.379766874015331268e-02 3.896275907754898071e-02 4.247593879699707031e-01 7.269202917814254761e-02 -3.259513974189758301e-01 -6.656333804130554199e-02 2.273137569427490234e-01 7.903489470481872559e-02 7.967128604650497437e-02 -2.690200805664062500e-01 -3.484539315104484558e-02 3.259735181927680969e-02 -2.400162965059280396e-01 -2.156587243080139160e-01 2.223989069461822510e-01 -1.426363587379455566e-01 -3.225902915000915527e-01 1.561070978641510010e-01 -1.321011632680892944e-01
1.359493471682071686e-02 2.415074557065963745e-01 6.244302913546562195e-02 1.859744191169738770e-01 -9.632950276136398315e-02 -2.625531256198883057e-01 8.283686637878417969e-02 -1.986841484904289246e-02 -2.521733194589614868e-02 3.498303890228271484e-02 -2.971549928188323975e-01 -2.429216057062149048e-01 2.638204097747802734e-01 -9.375865012407302856e-02 5.977566912770271301e-02 9.164511412382125854e-02 1.029531806707382202e-01 -5.232785344123840332e-01 2.219116687774658203e-02 -8.014716953039169312e-02 6.291756778955459595e-02 1.007678806781768799e-01 -1.674307584762573242e-01 -3.080792352557182312e-02 -6.029991060495376587e-02 -1.211067810654640198e-01 -1.996665000915527344e-01 -7.811871170997619629e-02 4.001359641551971436e-02 -1.562884822487831116e-02 3.339086771011352539e-01 -2.568164467811584473e-01
-1.282421946525573730e-01 8.970474451780319214e-02 -2.229332365095615387e-02 -2.048516273498535156e-01 -2.370379418134689331e-01 1.056223884224891663e-01 1.334360986948013306e-02 1.639837026596069336e-01 -1.365548837929964066e-02 1.142417937517166138e-01 -9.618294239044189453e-02 -2.728707343339920044e-02 1.266264021396636963e-01 9.820177406072616577e-02 4.840853065252304077e-02 4.293409734964370728e-02 4.857859909534454346e-01 -3.806155025959014893e-01 -1.168219093233346939e-02 1.425198167562484741e-01 -6.683070957660675049e-02 1.385436952114105225e-01 -3.252612650394439697e-01 2.149689011275768280e-02 1.279617398977279663e-01 2.142406627535820007e-02 -9.019913524389266968e-02 2.545472681522369385e-01 -1.026361137628555298e-01 -3.285801410675048828e-01 1.810834407806396484e-01 -1.151529625058174133e-01
-2.738331630825996399e-02 2.090875804424285889e-01 1.281403452157974243e-01 -2.842849195003509521e-01 4.351816326379776001e-02 -1.748423092067241669e-02 -2.875569164752960205e-01 2.335502356290817261e-01 1.729425415396690369e-02 2.572568953037261963e-01 -1.126821041107177734e-01 -9.245930612087249756e-02 4.335730075836181641e-01 8.127000927925109863e-02 -3.147199004888534546e-02 -7.630284875631332397e-02 2.243409156799316406e-01 -2.568788081407546997e-02 -1.771073229610919952e-02 -1.721031069755554199e-01 2.053708136081695557e-01 1.687836796045303345e-01 -1.760472208261489868e-01 1.934168189764022827e-01 -3.004013597965240479e-01 7.947031408548355103e-02 -1.875585168600082397e-01 9.268160164356231689e-02 2.769024670124053955e-02 -2.464741170406341553e-01 6.153024733066558838e-02 -6.414550542831420898e-02
8.944395184516906738e-02 9.964632242918014526e-02 4.833130538463592529e-02 1.939042657613754272e-01 -2.117636501789093018e-01 -1.862823814153671265e-01 -1.886199414730072021e-01 -9.018133580684661865e-02 -4.789454862475395203e-02 8.347816020250320435e-02 -3.474075496196746826e-01 -4.122762680053710938e-01 1.701576858758926392e-01 2.156603150069713593e-02 -4.445246234536170959e-02 3.845134377479553223e-02 1.960783265531063080e-02 -3.899047896265983582e-02 -3.349385410547256470e-02 -8.853516727685928345e-02 1.306538134813308716e-01 -1.996365487575531006e-01 -2.799081802368164062e-01 -8.340252190828323364e-02 3.440102562308311462e-02 -1.075418367981910706e-01 -3.367953598499298096e-01 -9.138872474431991577e-02 3.675803542137145996e-01 -1.854387968778610229e-01 -9.949576854705810547e-02 1.380298733711242676e-01
-1.080551221966743469e-01 -2.643322348594665527e-01 -1.941201984882354736e-01 -3.638282418251037598e-02 -2.747221887111663818e-01 6.815115362405776978e-02 -9.278354048728942871e-02 1.087286472320556641e-01 1.394118517637252808e-01 3.196407556533813477e-01 -1.456416696310043335e-01 -3.835391104221343994e-01 3.878211081027984619e-01 5.650634691119194031e-02 1.107064634561538696e-01 5.807412788271903992e-02 1.687240451574325562e-01 -5.960339680314064026e-02 -1.184056419879198074e-02 2.393050640821456909e-01 1.461079120635986328e-01 1.462946236133575439e-01 -1.769482642412185669e-01 7.884557545185089111e-02 1.834817379713058472e-01 4.004571959376335144e-02 4.717893153429031372e-02 -1.319708228111267090e-01 -1.024874374270439148e-01 -2.589406073093414307e-01 9.458523243665695190e-02 -9.293156117200851440e-02
-1.141907945275306702e-01 -2.002697288990020752e-01 -4.063201695680618286e-02 -1.488060057163238525e-01 1.065999343991279602e-01 -1.940905004739761353e-01 -1.212643012404441833e-01 -3.910565376281738281e-02 4.708660021424293518e-02 2.791886031627655029e-01 -1.948516666889190674e-01 -2.605855762958526611e-01 2.514194250106811523e-01 1.708691418170928955e-01 -2.425278276205062866e-01 2.708816826343536377e-01 2.299422472715377808e-01 -2.310870289802551270e-01 8.849547803401947021e-02 2.214325815439224243e-01 2.805127501487731934e-01 1.142215281724929810e-01 -3.437869995832443237e-02 2.887605130672454834e-01 -9.278988838195800781e-02 -1.539081633090972900e-01 -8.754505962133407593e-02 -3.857078775763511658e-02 1.021086201071739197e-01 -1.075797248631715775e-02 2.342637181282043457e-01 2.900554984807968140e-02
6.622031331062316895e-02 8.481225371360778809e-02 -3.059616684913635254e-01 -1.191108748316764832e-01 -2.740203440189361572e-01 3.598281368613243103e-02 -1.739581525325775146e-01 6.475614011287689209e-02 1.614518761634826660e-01 -1.267765462398529053e-01 1.816448420286178589e-01 -1.360806524753570557e-01 1.151863411068916321e-01 1.077501326799392700e-01 -3.534109890460968018e-02 3.120664358139038086e-01 7.810713350772857666e-02 -2.736459672451019287e-01 -1.123852282762527466e-01 1.300128549337387085e-01 -1.472416222095489502e-01 -8.452366292476654053e-02 -3.286780416965484619e-01 -2.811790071427822113e-02 -1.435396075248718262e-02 -7.652670145034790039e-02 -1.809668093919754028e-01 3.553990125656127930e-01 1.814543008804321289e-01 -2.311759591102600098e-01 1.609340161085128784e-01 -1.645366698503494263e-01
2.544854581356048584e-01 3.724902495741844177e-02 -2.699168920516967773e-01 2.349157445132732391e-02 -3.344029784202575684e-01 -2.251961641013622284e-02 -4.627158120274543762e-02 -8.602792397141456604e-03 1.450634598731994629e-01 6.371767073869705200e-02 1.971745640039443970e-01 -2.547900378704071045e-01 1.586888581514358521e-01 3.751677274703979492e-02 6.980440765619277954e-02 2.349441200494766235e-01 1.918908655643463135e-01 -2.387263476848602295e-01 -1.178690940141677856e-01 2.331895530223846436e-01 1.457580551505088806e-02 8.746123313903808594e-02 -1.077851504087448120e-01 -7.843058556318283081e-02 3.316321177408099174e-03 -1.134673431515693665e-01 -2.332971841096878052e-01 2.570118010044097900e-01 4.581104591488838196e-02 -3.134102821350097656e-01 -1.322920024394989014e-01 -3.023686408996582031e-01
3.273097053170204163e-02 9.559666365385055542e-02 1.644358932971954346e-01 2.116843461990356445e-01 -8.412258327007293701e-02 -1.182475462555885315e-01 -2.903883457183837891e-01 3.891378045082092285e-01 6.243585795164108276e-02 -4.950806125998497009e-02 -3.540984122082591057e-03 -4.449226260185241699e-01 5.322575196623802185e-02 -4.395544901490211487e-02 -1.995931714773178101e-01 3.623097389936447144e-02 -7.831647247076034546e-02 -9.339722990989685059e-02 -7.156930863857269287e-02 1.747791767120361328e-01 2.103248536586761475e-01 4.003515467047691345e-02 4.827976971864700317e-02 -2.600613981485366821e-02 1.356636732816696167e-01 -1.309580653905868530e-01 3.211661055684089661e-02 2.625487558543682098e-02 -7.101323455572128296e-02 -4.035136997699737549e-01 3.239332139492034912e-01 -3.804408386349678040e-02
-1.208255961537361145e-01 -2.104031890630722046e-01 1.347884833812713623e-01 2.225945144891738892e-02 -2.888894081115722656e-01 7.586442679166793823e-02 -2.653269469738006592e-01 1.066845133900642395e-01 -1.352804154157638550e-01 -6.742003560066223145e-02 8.378337323665618896e-02 -2.082699835300445557e-01 4.853205755352973938e-02 1.216679811477661133e-01 -6.127192452549934387e-02 5.967400968074798584e-02 8.652457036077976227e-03 -2.928239405155181885e-01 3.643779158592224121e-01 1.189444437623023987e-01 9.903983026742935181e-02 1.434591412544250488e-01 -2.058960795402526855e-01 2.024593800306320190e-01 -1.610121577978134155e-01 -3.168141096830368042e-02 -2.833031713962554932e-01 -1.231769621372222900e-01 3.498881757259368896e-01 -2.134471237659454346e-01 1.280881911516189575e-01 -2.230905741453170776e-02
2.242666780948638916e-01 1.745788455009460449e-01 3.132662475109100342e-01 -1.520213335752487183e-01 1.875475607812404633e-02 1.859000883996486664e-02 -1.483773589134216309e-01 4.649780318140983582e-02 -1.129745021462440491e-01 3.048208542168140411e-02 1.028512343764305115e-01 -1.529336869716644287e-01 4.796603620052337646e-01 8.193851448595523834e-03 -4.660322144627571106e-02 4.006090760231018066e-01 1.070436239242553711e-01 -3.245860040187835693e-01 -1.691217720508575439e-01 3.853277489542961121e-02 1.813852041959762573e-01 -9.136841446161270142e-02 -3.374577686190605164e-02 8.889487385749816895e-02 -8.025829493999481201e-02 2.465630322694778442e-02 -2.013747543096542358e-01 -1.329778879880905151e-01 7.436437904834747314e-02 -2.385761290788650513e-01 -8.056202530860900879e-02 3.508366271853446960e-02
-1.167767941951751709e-01 1.089050713926553726e-02 -7.213370501995086670e-02 -1.144520342350006104e-01 -5.605372413992881775e-02 3.009884357452392578e-01 2.412618370726704597e-03 6.363169290125370026e-03 -4.717325046658515930e-02 -2.553568780422210693e-02 1.332897786051034927e-02 -2.723564207553863525e-01 1.407242119312286377e-01 3.320533782243728638e-02 1.594529598951339722e-01 4.580077230930328369e-01 1.885268837213516235e-01 -3.999415040016174316e-01 -4.415377601981163025e-02 -2.287988737225532532e-02 1.843056827783584595e-01 1.155006885528564453e-01 1.133197546005249023e-02 2.571266293525695801e-01 -3.607729971408843994e-01 8.675819262862205505e-03 -5.525867454707622528e-03 -1.060571447014808655e-01 -6.774636358022689819e-02 -2.776154279708862305e-01 -1.717075332999229431e-02 7.641001045703887939e-02
2.774977385997772217e-01 -5.137525871396064758e-02 -2.209425568580627441e-01 -2.466189116239547729e-01 -8.147741854190826416e-02 3.700567036867141724e-02 -1.325086355209350586e-01 1.893716305494308472e-01 -4.593281075358390808e-02 8.077356219291687012e-02 1.641569286584854126e-01 -2.847640812397003174e-01 7.654987275600433350e-02 4.671889822930097580e-03 3.233712166547775269e-02 3.402450978755950928e-01 -1.339906454086303711e-01 -2.106617987155914307e-01 2.305428087711334229e-01 2.717720270156860352e-01 2.610074877738952637e-01 1.769603490829467773e-01 6.059591472148895264e-02 3.290326595306396484e-01 6.035023555159568787e-02 -1.428150087594985962e-01 -1.980204284191131592e-01 3.416986146476119757e-05 -6.747615337371826172e-02 -8.304537832736968994e-02 1.169762164354324341e-01 -1.443093866109848022e-01
2.541389167308807373e-01 1.345333904027938843e-01 1.498500108718872070e-01 -2.329702228307723999e-01 -9.367872029542922974e-02 -1.937179453670978546e-02 -2.229955345392227173e-01 9.340630471706390381e-02 -1.250896751880645752e-01 -1.376817375421524048e-01 7.304308563470840454e-02 -1.617932766675949097e-01 2.038430124521255493e-01 4.069703444838523865e-02 -2.090205550193786621e-01 3.595730960369110107e-01 1.372646987438201904e-01 -2.654854953289031982e-01 -3.128043711185455322e-01 -7.659026421606540680e-03 3.090106546878814697e-01 -7.010786980390548706e-02 -1.257567107677459717e-01 1.050233934074640274e-02 -1.422248929738998413e-01 -4.645416885614395142e-02 -1.818129234015941620e-02 1.081249341368675232e-01 1.980012468993663788e-02 -3.467584550380706787e-01 -1.710959970951080322e-01 5.294214561581611633e-02
-6.769567728042602539e-02 2.090535312891006470e-01 -4.677164182066917419e-02 -6.993897259235382080e-02 -5.237213969230651855e-01 -1.148449704051017761e-01 -1.813301295042037964e-01 3.898297250270843506e-01 1.407404839992523193e-01 -9.567989408969879150e-02 1.857827901840209961e-01 -1.847803145647048950e-01 -1.062911376357078552e-02 -8.723002672195434570e-02 1.616333238780498505e-02 2.679536044597625732e-01 -2.775253169238567352e-02 6.455600261688232422e-02 -1.372725516557693481e-01 9.418642520904541016e-02 2.319769263267517090e-01 -1.333375424146652222e-01 -1.405607759952545166e-01 1.238028332591056824e-01 -1.572591364383697510e-01 1.040262877941131592e-01 -3.317214176058769226e-02 -1.810371875762939453e-01 -1.241961400955915451e-02 -2.589467763900756836e-01 -1.269905120134353638e-01 5.309762060642242432e-02
1.670308560132980347e-01 2.154880389571189880e-02 1.293484419584274292e-01 -3.200699761509895325e-02 -7.321730256080627441e-02 2.950068563222885132e-02 5.239310488104820251e-02 2.047311663627624512e-01 -1.137342825531959534e-01 1.044232863932847977e-02 1.957956999540328979e-01 -1.121498048305511475e-01 2.795089185237884521e-01 -1.169922202825546265e-01 -9.710733592510223389e-02 4.402035474777221680e-01 1.545176804065704346e-01 -2.638634480535984039e-02 -3.752929866313934326e-01 2.071256935596466064e-01 2.305697053670883179e-01 3.809310868382453918e-02 -1.668015569448471069e-01 2.429078705608844757e-02 -1.498324275016784668e-01 -6.451273709535598755e-02 -1.172408610582351685e-01 -1.483372896909713745e-01 -1.842353045940399170e-01 -3.935495018959045410e-01 -1.655829325318336487e-02 -3.474621847271919250e-02
-1.632758975028991699e-01 -1.957041472196578979e-01 1.189161613583564758e-01 -1.160473898053169250e-01 3.300675749778747559e-02 7.574897259473800659e-02 -1.159813106060028076e-01 6.037847697734832764e-02 1.752158403396606445e-01 4.259270802140235901e-02 -1.557735800743103027e-01 -1.300939917564392090e-01 2.038343995809555054e-01 4.758696630597114563e-02 -1.611992716789245605e-01 1.075780838727951050e-01 -4.721931740641593933e-02 -3.242542743682861328e-01 -2.306208312511444092e-01 3.038800358772277832e-01 2.600452899932861328e-01 2.597680687904357910e-02 8.174487203359603882e-02 3.394798636436462402e-01 2.051628679037094116e-01 1.375239491462707520e-01 -2.741281390190124512e-01 -2.105639129877090454e-01 1.433219760656356812e-01 -2.727848887443542480e-01 9.347720444202423096e-02 -3.357289358973503113e-02
1.687513887882232666e-01 1.825557947158813477e-01 3.796662017703056335e-02 -2.034531086683273315e-01 -3.502441346645355225e-01 8.664065040647983551e-03 1.387781202793121338e-01 1.008746400475502014e-01 -1.310591697692871094e-01 1.027917191386222839e-01 -1.900533139705657959e-01 -3.686451315879821777e-01 1.916974484920501709e-01 -5.066114291548728943e-02 -5.593118816614151001e-02 -2.664147689938545227e-02 -1.925421357154846191e-01 -2.868964076042175293e-01 -1.892091035842895508e-01 -6.032062694430351257e-02 -5.789458006620407104e-02 -1.376039683818817139e-01 -9.929071366786956787e-02 1.170264855027198792e-01 -2.207584530115127563e-01 -6.037930771708488464e-02 -1.920552253723144531e-01 1.603497713804244995e-01 4.276587814092636108e-02 -1.383703202009201050e-01 3.982720673084259033e-01 -3.211843967437744141e-02
1.156166270375251770e-01 -1.005254909396171570e-01 -1.689700037240982056e-01 -3.074127137660980225e-01 -1.062401477247476578e-02 -1.691408902406692505e-01 -1.185793131589889526e-01 1.006044447422027588e-01 -9.505762159824371338e-02 1.296083629131317139e-01 2.452304214239120483e-01 -2.769631445407867432e-01 1.520753502845764160e-01 2.338011711835861206e-01 -4.554978013038635254e-02 2.628298997879028320e-01 -1.056090891361236572e-01 -7.784616947174072266e-02 1.389935165643692017e-01 -2.546582743525505066e-02 3.882471621036529541e-01 -2.599230408668518066e-02 -2.562898211181163788e-02 1.235714629292488098e-01 -5.978176370263099670e-02 -7.086547464132308960e-02 -4.027609527111053467e-01 -9.666515141725540161e-02 -8.755006641149520874e-02 -2.897925972938537598e-01 -5.349835753440856934e-02 9.880661964416503906e-02
3.774980455636978149e-02 1.229619383811950684e-01 -9.091090410947799683e-02 7.330480962991714478e-02 -2.824493944644927979e-01 5.017719045281410217e-02 2.894340269267559052e-02 5.858105793595314026e-02 7.310602813959121704e-02 2.237382084131240845e-01 1.698882281780242920e-01 3.180854767560958862e-02 6.193670257925987244e-02 2.246960401535034180e-01 -8.407553285360336304e-02 1.318707615137100220e-01 2.474828213453292847e-01 -4.062754511833190918e-01 1.141430623829364777e-02 2.483268082141876221e-01 -6.942056119441986084e-03 1.180105134844779968e-01 -2.878706753253936768e-01 1.203290298581123352e-01 -1.574988365173339844e-01 1.576886922121047974e-01 -1.061658337712287903e-01 -2.761205658316612244e-02 3.110841214656829834e-01 -9.999117255210876465e-02 2.508493065834045410e-01 -2.972584962844848633e-01
7.617232203483581543e-02 1.138394884765148163e-02 -1.299402266740798950e-01 1.932856589555740356e-01 4.292238876223564148e-02 3.853515535593032837e-02 -7.075883448123931885e-02 2.608630061149597168e-01 -2.204730659723281860e-01 1.668120324611663818e-01 2.241533845663070679e-01 -4.184706807136535645e-01 2.659157216548919678e-01 -9.150718152523040771e-02 -3.270513117313385010e-01 3.625486418604850769e-02 -1.890854537487030029e-02 -1.802835613489151001e-01 -4.136472195386886597e-02 1.092311665415763855e-01 3.979537189006805420e-01 1.719918996095657349e-01 8.071419596672058105e-02 1.003457903861999512e-01 -6.344008725136518478e-03 -6.504165381193161011e-02 -9.588407725095748901e-02 -2.650338411331176758e-02 2.079355344176292419e-02 -3.105254769325256348e-01 1.101056933403015137e-01 9.941186755895614624e-03
1.116568148136138916e-01 -1.056640446186065674e-01 -2.448800504207611084e-01 4.194070398807525635e-02 -3.652333617210388184e-01 1.532108485698699951e-01 -2.259005010128021240e-01 1.140070557594299316e-01 1.008928939700126648e-01 2.296150177717208862e-01 4.142731893807649612e-03 5.219366028904914856e-02 4.800036549568176270e-02 -3.040072880685329437e-02 6.831881403923034668e-02 1.868181675672531128e-01 2.590309381484985352e-01 -4.645066559314727783e-01 -6.912247091531753540e-02 2.104000449180603027e-01 3.803661838173866272e-02 6.557221058756113052e-03 -3.158521354198455811e-01 2.436203323304653168e-02 1.214386746287345886e-01 -1.945157200098037720e-01 4.015389457345008850e-02 1.107844486832618713e-01 1.223393231630325317e-01 -2.635955214500427246e-01 1.997512020170688629e-02 -1.520073879510164261e-02
-2.325538545846939087e-02 2.618338465690612793e-01 4.729635268449783325e-02 -9.024011343717575073e-02 -3.466586470603942871e-01 1.014854311943054199e-01 -2.426910214126110077e-02 3.300386071205139160e-01 2.204678058624267578e-01 -5.690898746252059937e-03 5.894593149423599243e-02 -2.351109683513641357e-01 4.922520369291305542e-02 -1.597620844841003418e-01 -1.388147771358489990e-01 3.250750303268432617e-01 8.082868531346321106e-03 -1.099811345338821411e-01 -6.315516680479049683e-02 6.695928052067756653e-03 1.704292297363281250e-01 1.493953317403793335e-01 -1.030110865831375122e-01 1.381219774484634399e-01 -7.364375144243240356e-02 3.701113760471343994e-01 -9.910761378705501556e-03 -4.206800833344459534e-02 2.100448906421661377e-01 -2.646395266056060791e-01 -2.523307800292968750e-01 3.015666641294956207e-02
-1.753401011228561401e-01 -1.090880632400512695e-01 -3.792668133974075317e-02 -9.467915445566177368e-02 -2.276310026645660400e-01 3.647786378860473633e-02 -2.214193493127822876e-01 6.208242103457450867e-02 1.276901960372924805e-01 1.837524324655532837e-01 -6.615887582302093506e-02 -2.700130045413970947e-01 5.495598912239074707e-01 -2.238292992115020752e-02 1.472806930541992188e-01 7.048682868480682373e-02 7.248858362436294556e-02 -2.129986286163330078e-01 -1.427708417177200317e-01 1.271062046289443970e-01 -1.068245060741901398e-02 1.483842432498931885e-01 -9.530167281627655029e-02 7.720869034528732300e-02 2.454516440629959106e-01 1.661155670881271362e-01 -1.560683995485305786e-01 -2.054749131202697754e-01 4.238366708159446716e-02 -2.603005766868591309e-01 1.896527409553527832e-01 1.086403802037239075e-02
2.190092951059341431e-01 6.899945437908172607e-02 2.422002609819173813e-03 -1.158230155706405640e-01 -2.410634607076644897e-01 -1.597087085247039795e-01 -2.686356194317340851e-02 -2.102511376142501831e-01 1.693152077496051788e-02 1.351635716855525970e-02 4.684305563569068909e-02 4.717683419585227966e-03 3.929076790809631348e-01 -4.794635251164436340e-02 -1.174278035759925842e-01 2.491732388734817505e-01 2.018349915742874146e-01 -2.774771153926849365e-01 -8.170388638973236084e-02 1.458113491535186768e-01 1.033471673727035522e-01 6.674700975418090820e-02 -2.854306995868682861e-01 -1.904714405536651611e-01 -1.016952563077211380e-02 -1.366609930992126465e-01 -1.613835990428924561e-01 2.727189660072326660e-01 1.625861376523971558e-01 -2.087462693452835083e-01 1.177971884608268738e-01 -2.973738908767700195e-01
-7.155238837003707886e-02 1.868021339178085327e-01 1.708165258169174194e-01 5.022625625133514404e-02 -2.487824410200119019e-01 -7.976269721984863281e-02 1.405484080314636230e-01 1.991476267576217651e-01 1.544823497533798218e-01 1.179930269718170166e-01 2.106211334466934204e-01 -2.893536090850830078e-01 1.979355663061141968e-01 1.837926059961318970e-01 -1.620730906724929810e-01 3.819552958011627197e-01 7.895821332931518555e-02 -8.829488605260848999e-02 -5.955458804965019226e-02 9.407281130552291870e-02 2.513987720012664795e-01 9.289484471082687378e-02 1.410103291273117065e-01 -3.370099142193794250e-02 -1.202802434563636780e-01 -9.912156313657760620e-02 3.515112400054931641e-02 -1.844252198934555054e-01 9.576871246099472046e-02 -4.377558827400207520e-01 -1.630242541432380676e-02 -9.869473427534103394e-02
-1.862197183072566986e-02 -6.681746989488601685e-02 -1.455938518047332764e-01 -2.062923759222030640e-01 -1.934096217155456543e-01 2.074566334486007690e-01 -1.729008853435516357e-01 4.892735928297042847e-02 2.227298021316528320e-01 3.274473547935485840e-01 -8.711927384138107300e-02 -2.194024324417114258e-01 1.811501085758209229e-01 -6.466254591941833496e-02 1.489361561834812164e-02 -1.127709671854972839e-01 -1.575795263051986694e-01 -9.719336777925491333e-02 -2.173091471195220947e-01 9.308392554521560669e-02 9.958127140998840332e-02 5.297747254371643066e-02 1.162055581808090210e-01 2.845811545848846436e-01 1.051562577486038208e-01 -1.066903248429298401e-01 -2.655712366104125977e-01 5.354514811187982559e-03 1.856351792812347412e-01 -4.659648239612579346e-01 -6.763194501399993896e-02 -9.835188835859298706e-02
3.410417735576629639e-01 8.810948580503463745e-02 1.592211276292800903e-01 -9.780239313840866089e-02 -3.309550136327743530e-02 1.042741686105728149e-01 4.713718593120574951e-02 1.566365063190460205e-01 -1.095742881298065186e-01 -2.306736819446086884e-02 1.471058577299118042e-01 -1.965435445308685303e-01 2.936950325965881348e-01 6.029076129198074341e-02 -9.216858446598052979e-02 2.995398044586181641e-01 -5.962352454662322998e-02 -1.630560606718063354e-01 -2.200615257024765015e-01 -3.353547677397727966e-02 1.083071082830429077e-01 8.033748716115951538e-02 -2.788277268409729004e-01 3.042589724063873291e-01 -2.073673605918884277e-01 1.661075502634048462e-01 4.597476869821548462e-02 -7.487634569406509399e-02 1.681990921497344971e-02 -4.368785917758941650e-01 5.006817728281021118e-02 3.469371795654296875e-02
8.424378186464309692e-02 1.420730501413345337e-01 2.210780382156372070e-01 1.902017556130886078e-02 -1.067498028278350830e-01 -3.006255812942981720e-02 -6.366066634654998779e-02 1.220922470092773438e-01 1.638591438531875610e-01 4.950674995779991150e-02 9.029603749513626099e-02 -1.402303576469421387e-01 2.070360779762268066e-01 -1.654494106769561768e-01 -1.470590569078922272e-02 3.233998119831085205e-01 1.444995999336242676e-01 -2.216534912586212158e-01 -2.304127812385559082e-01 5.801176652312278748e-02 3.556111156940460205e-01 -1.419213563203811646e-01 -2.815905213356018066e-01 7.824000716209411621e-02 -3.159401118755340576e-01 1.637170910835266113e-01 1.668220460414886475e-01 -2.594525516033172607e-01 -1.173172798007726669e-02 -2.808237075805664062e-01 8.320971392095088959e-03 -2.730959653854370117e-02
-1.873953193426132202e-01 -8.484632521867752075e-02 -2.150028347969055176e-01 -1.360972076654434204e-01 -2.711264789104461670e-01 5.580065771937370300e-02 -1.036118566989898682e-01 4.843349382281303406e-02 2.060942798852920532e-01 2.511667311191558838e-01 -9.220594167709350586e-02 -3.104632496833801270e-01 3.437668383121490479e-01 4.552813991904258728e-02 -1.702740043401718140e-01 -1.249644979834556580e-01 -1.859104931354522705e-01 -2.064674347639083862e-01 -1.496742665767669678e-01 1.023832336068153381e-01 1.635960638523101807e-01 9.830081462860107422e-02 -1.566990464925765991e-01 -1.387948449701070786e-02 1.349489539861679077e-01 8.464536815881729126e-02 -9.961739182472229004e-03 -2.539897859096527100e-01 1.113561540842056274e-01 -3.614580035209655762e-01 1.520340442657470703e-01 -2.283413335680961609e-02
-2.727472223341464996e-02 1.678415983915328979e-01 -4.780505225062370300e-02 -1.200677901506423950e-01 3.157399967312812805e-02 -1.876018010079860687e-02 -6.576941162347793579e-02 1.318209767341613770e-01 9.579529613256454468e-02 -9.238602221012115479e-02 4.990768432617187500e-02 -5.830626934766769409e-02 4.285578429698944092e-01 -1.441900432109832764e-02 -2.522347271442413330e-01 4.009852111339569092e-01 -2.400232106447219849e-02 9.421185590326786041e-03 -9.032516926527023315e-02 4.738729819655418396e-02 2.271142154932022095e-01 1.703748255968093872e-01 -1.216452866792678833e-01 2.078285813331604004e-01 -2.599194943904876709e-01 -1.974787861108779907e-01 -1.529075205326080322e-01 6.368119269609451294e-02 -6.692374497652053833e-02 -3.963060677051544189e-01 -1.933239698410034180e-01 -1.299143582582473755e-01
-1.464172005653381348e-01 2.210019379854202271e-01 -2.136839777231216431e-01 -1.919115632772445679e-01 -3.749266266822814941e-01 2.104481309652328491e-01 -8.785545080900192261e-02 -9.276132285594940186e-02 1.730779558420181274e-01 8.869201689958572388e-02 -2.527044713497161865e-01 -3.016105890274047852e-01 1.916052252054214478e-01 -1.666567772626876831e-01 -1.851386129856109619e-01 4.364010319113731384e-02 1.120095625519752502e-01 -6.981079280376434326e-02 2.097243219614028931e-01 -1.009154021739959717e-01 2.674615681171417236e-01 -8.144194632768630981e-02 -8.791437745094299316e-02 3.964231908321380615e-02 1.938593387603759766e-01 -3.551423549652099609e-02 -7.771735638380050659e-02 -1.138965561985969543e-01 -1.180583313107490540e-01 -1.941570043563842773e-01 2.554561197757720947e-01 1.375664323568344116e-01
-2.456923872232437134e-01 -2.082622647285461426e-01 8.780264109373092651e-02 -2.962303757667541504e-01 -3.491467610001564026e-02 -1.967660784721374512e-01 -7.915187627077102661e-02 3.225609958171844482e-01 -1.828085482120513916e-01 1.009488850831985474e-01 2.671819925308227539e-02 -2.520492672920227051e-01 1.761230975389480591e-01 -7.244247198104858398e-02 -1.616042405366897583e-01 9.716187417507171631e-02 -1.243203580379486084e-01 -4.305219650268554688e-02 1.337632983922958374e-01 3.214788734912872314e-01 7.730991393327713013e-02 -5.351904779672622681e-02 -2.148866802453994751e-01 1.514527499675750732e-01 -2.132568955421447754e-01 -2.251107012853026390e-03 -1.293189525604248047e-01 2.820192091166973114e-02 1.424992531538009644e-01 -3.321021497249603271e-01 2.353323101997375488e-01 7.342209666967391968e-02
-7.594879716634750366e-02 1.322425007820129395e-01 5.701147392392158508e-02 -1.548605263233184814e-01 -6.775353103876113892e-02 1.356436610221862793e-01 -3.530681431293487549e-01 6.623175740242004395e-02 2.372265756130218506e-01 -2.332350052893161774e-02 -2.586621977388858795e-02 -2.707264572381973267e-02 -2.678884379565715790e-02 -4.910314083099365234e-02 6.491203606128692627e-02 2.231009900569915771e-01 2.861730381846427917e-02 -1.946642696857452393e-01 -6.491464376449584961e-02 1.436425745487213135e-01 7.551582157611846924e-02 -1.106365323066711426e-01 -1.890439242124557495e-01 2.189028263092041016e-01 -3.201441764831542969e-01 1.901462674140930176e-01 -2.711619064211845398e-02 -4.571375250816345215e-02 1.126996129751205444e-01 -5.894590616226196289e-01 3.128789737820625305e-02 1.198546886444091797e-01
-1.864486038684844971e-01 2.603894472122192383e-01 7.102900743484497070e-02 -1.108770594000816345e-01 -3.376699388027191162e-01 9.315783530473709106e-02 -5.221625417470932007e-02 1.484560519456863403e-01 2.554000318050384521e-01 2.649673223495483398e-01 4.666182026267051697e-02 -4.180597141385078430e-02 2.151558995246887207e-01 -1.630182415246963501e-01 1.226160824298858643e-01 1.987078785896301270e-01 1.745376288890838623e-01 -1.772990524768829346e-01 2.217854745686054230e-02 8.846660703420639038e-02 2.307837307453155518e-01 -1.243803501129150391e-01 -1.967662274837493896e-01 1.602526605129241943e-01 -2.853975892066955566e-01 -2.582162246108055115e-02 -1.037989035248756409e-01 -5.311254039406776428e-02 4.249254614114761353e-02 -2.477388679981231689e-01 -2.800497710704803467e-01 1.587891876697540283e-01
1.114458441734313965e-01 2.239939123392105103e-01 7.933587580919265747e-02 -5.387200042605400085e-02 -3.900041282176971436e-01 1.176051497459411621e-01 -1.959711164236068726e-01 2.796126715838909149e-02 1.971093863248825073e-01 6.803704053163528442e-02 1.744769364595413208e-01 -7.963694632053375244e-02 2.664731442928314209e-01 -2.379320710897445679e-01 -1.967380046844482422e-01 2.920295000076293945e-01 -2.936552278697490692e-02 -1.590483784675598145e-01 -1.038259044289588928e-01 9.977016597986221313e-02 1.556579172611236572e-01 1.491567641496658325e-01 -1.454665660858154297e-01 1.229454129934310913e-01 -2.575062215328216553e-01 6.679507344961166382e-02 -3.113201558589935303e-01 -1.728456839919090271e-02 1.189156845211982727e-01 -1.702619343996047974e-01 -2.127994298934936523e-01 -7.188758999109268188e-02
1.647084504365921021e-01 4.198802411556243896e-01 8.658019825816154480e-03 -4.351764172315597534e-02 -2.886308729648590088e-01 2.587133646011352539e-02 -7.525883615016937256e-03 3.010330498218536377e-01 9.335857629776000977e-02 -1.203053146600723267e-01 7.120162248611450195e-02 -8.844085782766342163e-02 2.193907052278518677e-01 -1.682265698909759521e-01 -1.875889301300048828e-01 1.636180728673934937e-01 -4.420649260282516479e-02 -1.906015127897262573e-01 4.610171541571617126e-03 1.425332725048065186e-01 1.594607532024383545e-01 1.613342612981796265e-01 -1.332621276378631592e-01 3.270152807235717773e-01 -5.226721987128257751e-02 2.139952965080738068e-02 -2.746074497699737549e-01 1.714293146505951881e-03 -1.946376264095306396e-01 -1.960510611534118652e-01 -2.361677289009094238e-01 1.814622082747519016e-03
-3.410113751888275146e-01 -2.106788381934165955e-02 -1.336614191532135010e-01 2.552975118160247803e-01 -2.780681848526000977e-01 8.735463023185729980e-02 -1.651705354452133179e-01 1.670490056276321411e-01 -1.659515947103500366e-01 2.835266590118408203e-01 -1.514203101396560669e-01 -2.511697411537170410e-01 1.606766283512115479e-01 -4.302892461419105530e-02 -5.988699570298194885e-02 3.187694847583770752e-01 -1.429445296525955200e-01 -2.327456176280975342e-01 -6.919419020414352417e-02 2.277053147554397583e-02 1.024671494960784912e-01 4.212070629000663757e-02 -1.645227074623107910e-01 -2.729960903525352478e-02 1.403191983699798584e-01 7.599306851625442505e-02 -7.832904905080795288e-02 -4.175618663430213928e-02 -1.989287286996841431e-01 -2.605486512184143066e-01 2.475114464759826660e-01 1.059012189507484436e-01
2.600778341293334961e-01 7.074823230504989624e-02 2.459682822227478027e-01 -4.131778702139854431e-02 -5.464966967701911926e-02 2.734887003898620605e-01 1.215811595320701599e-01 1.191623359918594360e-01 -2.714720964431762695e-01 -7.986858487129211426e-02 -1.202437654137611389e-01 -2.282029241323471069e-01 6.253082305192947388e-02 1.828663237392902374e-02 -1.507401019334793091e-01 2.231678366661071777e-01 -1.271479530259966850e-03 -2.143490016460418701e-01 7.477536797523498535e-02 1.125904247164726257e-01 2.324591875076293945e-01 -7.993901520967483521e-02 -1.707859337329864502e-01 -6.829705834388732910e-02 -1.751438528299331665e-01 -5.704830586910247803e-02 -3.922953605651855469e-01 -1.527245193719863892e-01 -1.415150016546249390e-01 -3.799207210540771484e-01 2.848980948328971863e-02 1.403882447630167007e-02
2.625297009944915771e-02 -1.719403415918350220e-01 -3.738335072994232178e-01 -1.834530197083950043e-02 -2.693469226360321045e-01 1.836306788027286530e-02 -2.748393081128597260e-02 1.003241166472434998e-01 -6.652896851301193237e-02 -1.584073901176452637e-02 1.555195152759552002e-01 -3.567618876695632935e-02 1.179169341921806335e-01 1.260237097740173340e-01 -9.122534096240997314e-02 2.786822319030761719e-01 3.422604799270629883e-01 -1.558389067649841309e-01 -1.994491815567016602e-01 1.854360550642013550e-01 2.636264264583587646e-02 -6.381770968437194824e-02 -3.398242592811584473e-01 -2.034028805792331696e-02 -1.774486005306243896e-01 -2.076739221811294556e-01 -8.238107711076736450e-02 1.987464129924774170e-01 4.513162374496459961e-02 -3.281589150428771973e-01 1.231514811515808105e-01 -1.341434568166732788e-01
2.911409139633178711e-01 1.410964131355285645e-01 1.004513800144195557e-01 -7.764712721109390259e-02 -3.025466948747634888e-02 2.342424541711807251e-01 -6.005078554153442383e-02 1.759029030799865723e-01 4.668220877647399902e-02 -5.350607261061668396e-02 -7.507741451263427734e-02 -2.221731692552566528e-01 6.497821211814880371e-02 3.730050101876258850e-02 -1.771785765886306763e-01 4.516614675521850586e-01 1.087386608123779297e-01 -2.694908976554870605e-01 -1.031004916876554489e-02 2.066149562597274780e-01 1.558376997709274292e-01 -2.950967848300933838e-02 -2.483322322368621826e-01 2.640340924263000488e-01 1.387907862663269043e-01 -1.447654217481613159e-01 2.482649870216846466e-02 -8.025717735290527344e-02 -8.958053588867187500e-02 -2.021751105785369873e-01 -3.111862838268280029e-01 -1.050453037023544312e-01
-2.105315178632736206e-01 -3.650068119168281555e-02 -3.922384083271026611e-01 -2.153718285262584686e-02 -1.851030439138412476e-01 -4.186729714274406433e-02 -2.392563074827194214e-01 2.223801910877227783e-01 6.605216860771179199e-02 1.989694535732269287e-01 -1.537854969501495361e-01 -3.080469965934753418e-01 3.115136623382568359e-01 -1.583071053028106689e-01 4.326444119215011597e-02 -1.471827831119298935e-02 5.835260823369026184e-02 -3.088050484657287598e-01 -3.843346610665321350e-02 1.174547001719474792e-01 1.525118798017501831e-01 1.902671754360198975e-01 -1.307015419006347656e-01 7.764168828725814819e-02 2.714276909828186035e-01 1.916164010763168335e-01 -8.010441809892654419e-02 -8.375056833028793335e-02 1.497973501682281494e-01 -1.058341637253761292e-01 -1.286343932151794434e-01 3.664166433736681938e-03
-2.700937390327453613e-01 -1.514853388071060181e-01 -4.947643727064132690e-02 -2.263924032449722290e-01 -1.801988780498504639e-01 1.632772982120513916e-01 -1.465020477771759033e-01 1.248708441853523254e-01 -2.111757248640060425e-01 2.616733126342296600e-02 -1.680609881877899170e-01 -3.501912057399749756e-01 1.052031852304935455e-02 -1.259194463491439819e-01 -8.415815234184265137e-02 1.373804360628128052e-01 6.089778617024421692e-02 -2.158578187227249146e-01 3.012249432504177094e-02 -9.323961287736892700e-02 2.795013785362243652e-01 -1.212335899472236633e-01 5.739420279860496521e-02 1.201684549450874329e-01 1.420019418001174927e-01 -2.186446636915206909e-01 -2.722960524260997772e-02 -1.196297928690910339e-01 2.368275523185729980e-01 -2.830673456192016602e-01 3.418485224246978760e-01 9.786693006753921509e-02
1.132158339023590088e-01 5.644460767507553101e-02 -2.351009845733642578e-01 -6.032003089785575867e-02 1.738913208246231079e-01 1.862848997116088867e-01 -7.591789215803146362e-02 3.456364572048187256e-02 -4.616050049662590027e-02 1.905761212110519409e-01 7.147546857595443726e-02 -1.153654307126998901e-01 9.926513582468032837e-02 1.004973128437995911e-01 -2.348761446774005890e-02 9.264860302209854126e-02 -8.405396342277526855e-02 -2.792207896709442139e-01 -3.042264282703399658e-01 2.162089347839355469e-01 3.431049585342407227e-01 -1.559858024120330811e-01 -2.203381955623626709e-01 -2.454338967800140381e-02 9.960611164569854736e-02 -4.200525209307670593e-02 1.968744248151779175e-01 -1.760980784893035889e-01 2.414366900920867920e-01 -3.764665722846984863e-01 1.888424009084701538e-01 -1.859054416418075562e-01
-1.137597411870956421e-01 -1.101462095975875854e-01 -6.042313948273658752e-02 -1.440282016992568970e-01 -4.271622300148010254e-01 6.974949687719345093e-02 1.741350889205932617e-01 1.914265602827072144e-01 1.120703592896461487e-01 -1.030355244874954224e-01 -2.812155783176422119e-01 -1.921112686395645142e-01 3.154210448265075684e-01 1.379485279321670532e-01 -3.705767095088958740e-01 1.377167254686355591e-01 1.647048145532608032e-01 -1.413676589727401733e-01 -1.549225449562072754e-01 -2.855889126658439636e-02 1.028094962239265442e-01 -6.732289493083953857e-02 -1.329831629991531372e-01 -2.441360801458358765e-02 -8.990763127803802490e-02 -2.126277983188629150e-01 -7.731280475854873657e-02 2.476667612791061401e-01 7.165750116109848022e-02 -5.562140420079231262e-02 2.052682340145111084e-01 -7.725214958190917969e-02
5.415833368897438049e-02 -3.500147163867950439e-02 -3.636047989130020142e-02 -1.415415406227111816e-01 -1.108565255999565125e-01 -2.126739323139190674e-01 -4.664224982261657715e-01 4.703368544578552246e-01 3.328166902065277100e-02 -1.377666592597961426e-01 1.869680732488632202e-02 -1.607495993375778198e-01 1.676889061927795410e-01 -2.655306458473205566e-02 1.401811540126800537e-01 3.011004924774169922e-01 4.910773411393165588e-02 -2.824710309505462646e-01 7.237727940082550049e-02 -5.060407891869544983e-02 -3.553512692451477051e-02 -2.774535715579986572e-01 -1.470058113336563110e-01 -8.497130125761032104e-02 -1.449434757232666016e-01 -9.827440232038497925e-02 -5.147390812635421753e-02 8.193147927522659302e-02 -9.238190203905105591e-02 -1.409027576446533203e-01 -5.817872658371925354e-02 -1.546258181333541870e-01
-3.564504683017730713e-01 -1.250611711293458939e-02 -1.666813530027866364e-02 -2.224991917610168457e-01 -2.414503693580627441e-01 -3.432710468769073486e-01 -2.088685333728790283e-01 2.257220149040222168e-01 -1.675640046596527100e-01 2.762361764907836914e-01 2.349413000047206879e-02 -1.360105872154235840e-01 1.046456918120384216e-01 9.255975484848022461e-02 -3.571798801422119141e-01 1.200641319155693054e-01 4.419314116239547729e-02 -2.306854873895645142e-01 -1.690813601016998291e-01 1.030242145061492920e-01 1.149243935942649841e-01 1.131628528237342834e-01 -1.298522353172302246e-01 1.736526042222976685e-01 7.294298708438873291e-02 -4.295125976204872131e-02 1.519523262977600098e-01 -9.691237658262252808e-02 -1.360919326543807983e-01 -1.791680902242660522e-01 2.138195373117923737e-02 -9.601719677448272705e-02
1.277821809053421021e-01 -2.276169601827859879e-03 -1.665769368410110474e-01 -2.159219980239868164e-01 -1.560419052839279175e-02 3.523586988449096680e-01 -2.162152230739593506e-01 -8.229147642850875854e-03 -2.334599047899246216e-01 6.590295583009719849e-02 8.071917295455932617e-02 -9.528599679470062256e-02 8.723029494285583496e-02 4.550653100013732910e-01 -5.593410506844520569e-02 2.655871808528900146e-01 3.298920020461082458e-02 -1.958453282713890076e-02 -7.759183645248413086e-02 1.381377130746841431e-01 7.801648974418640137e-02 -2.012662440538406372e-01 -8.723446726799011230e-02 2.796500027179718018e-01 1.344932615756988525e-01 1.124471276998519897e-01 -2.023053169250488281e-01 -7.088277488946914673e-02 -9.801224619150161743e-02 -3.152375519275665283e-01 9.158723056316375732e-02 -1.491373777389526367e-01
1.960937082767486572e-01 -8.007113635540008545e-02 -2.550512254238128662e-01 2.746107429265975952e-02 -1.761015802621841431e-01 5.881078913807868958e-02 -7.797423005104064941e-02 1.660506725311279297e-01 1.042228192090988159e-01 1.037962082773447037e-02 -7.462196983397006989e-03 -2.560926079750061035e-01 1.927436590194702148e-01 -2.691389024257659912e-01 2.129020988941192627e-01 2.452270090579986572e-01 5.820476450026035309e-03 -1.607849299907684326e-01 -5.629573762416839600e-02 1.222398504614830017e-01 1.704504638910293579e-01 -2.270371615886688232e-01 -1.428208947181701660e-01 2.510286569595336914e-01 -4.687412176281213760e-03 1.068384796380996704e-01 2.821268737316131592e-01 6.621479243040084839e-02 2.366747409105300903e-01 -1.750887036323547363e-01 2.807981073856353760e-01 2.461785674095153809e-01
1.327350586652755737e-01 2.079450339078903198e-01 -2.457023411989212036e-01 -1.682634204626083374e-01 -3.771923780441284180e-01 -3.046265244483947754e-01 9.876300394535064697e-02 -4.379279911518096924e-02 1.012815162539482117e-01 1.707456856966018677e-01 1.316966265439987183e-01 3.840538859367370605e-02 2.466614842414855957e-01 4.622129350900650024e-02 -1.416069567203521729e-01 3.372662067413330078e-01 -1.815632916986942291e-02 -2.539899349212646484e-01 -4.595087841153144836e-02 9.517983347177505493e-02 2.693736180663108826e-02 -6.281983107328414917e-02 -1.621527969837188721e-01 -2.233940064907073975e-01 -7.911936938762664795e-02 -5.489435046911239624e-02 -2.759892046451568604e-01 1.222012564539909363e-01 1.011979393661022186e-02 -1.359833031892776489e-01 1.532244086265563965e-01 -2.222042828798294067e-01
-7.411584258079528809e-02 2.352140694856643677e-01 8.894684724509716034e-03 -1.871658721938729286e-03 -8.849721401929855347e-02 -1.425560265779495239e-01 -2.239645831286907196e-02 2.288740128278732300e-01 1.317964587360620499e-02 1.839611828327178955e-01 -1.506925523281097412e-01 -2.139521241188049316e-01 1.476485878229141235e-01 -3.731543421745300293e-01 1.013039946556091309e-01 1.532029807567596436e-01 1.107823997735977173e-01 -1.980249434709548950e-01 1.429899334907531738e-01 -1.839832216501235962e-01 1.487624198198318481e-01 -3.902578949928283691e-01 6.632760167121887207e-02 9.857003390789031982e-02 2.411073744297027588e-01 1.493739485740661621e-01 -1.010615527629852295e-01 -9.067829698324203491e-02 -9.138627350330352783e-02 -3.533284664154052734e-01 1.837347447872161865e-01 -2.491859719157218933e-02
9.170278906822204590e-02 -2.818450704216957092e-02 -1.435135453939437866e-01 -2.503941059112548828e-01 -7.172763347625732422e-02 -6.478416174650192261e-02 1.587039977312088013e-01 4.737047851085662842e-02 1.164954975247383118e-01 -1.415781378746032715e-01 -2.812251448631286621e-01 -1.606730073690414429e-01 1.762007623910903931e-01 -1.767208725214004517e-01 -4.352522641420364380e-02 5.255746245384216309e-01 2.035663872957229614e-01 -1.264326553791761398e-02 -7.979471981525421143e-02 -5.425851047039031982e-02 2.861759364604949951e-01 -1.492308080196380615e-01 7.599694188684225082e-03 -4.671239107847213745e-02 -2.473723143339157104e-01 1.901385933160781860e-01 -7.118494808673858643e-02 2.824955880641937256e-01 1.307826936244964600e-01 -1.799320876598358154e-01 5.080062150955200195e-02 1.473678555339574814e-02
1.402379870414733887e-01 2.080608457326889038e-01 1.471515148878097534e-01 -1.163886338472366333e-01 -3.399831950664520264e-01 1.613353788852691650e-01 1.270848046988248825e-02 1.235431581735610962e-01 8.304790407419204712e-02 -1.338073611259460449e-01 7.522141188383102417e-02 -3.012279570102691650e-01 3.396054506301879883e-01 -1.553870588541030884e-01 -1.608811169862747192e-01 1.172948777675628662e-01 2.206835746765136719e-01 -8.426975458860397339e-02 3.386193141341209412e-02 2.200111597776412964e-01 -5.705804750323295593e-02 1.878906227648258209e-02 -1.150482669472694397e-01 3.166672289371490479e-01 -2.124398946762084961e-01 1.721286773681640625e-01 -1.024788022041320801e-01 7.585773617029190063e-02 6.348141282796859741e-02 -2.789183259010314941e-01 -1.972886323928833008e-01 -1.012211143970489502e-01
-9.161376953125000000e-02 3.778359293937683105e-01 4.773158580064773560e-02 -2.204100638628005981e-01 1.099127009510993958e-01 -1.466964930295944214e-01 -1.757475435733795166e-01 1.017116010189056396e-01 -5.246209353208541870e-02 1.610553413629531860e-01 -1.046970188617706299e-01 -1.991736292839050293e-01 3.188059329986572266e-01 6.462378054857254028e-02 -7.622928172349929810e-02 2.387629151344299316e-01 1.456665843725204468e-01 -3.227197378873825073e-02 -2.225901335477828979e-01 2.168520241975784302e-01 2.601056396961212158e-01 1.721690744161605835e-01 -1.828563213348388672e-01 1.423111110925674438e-01 -2.726815342903137207e-01 3.078983165323734283e-03 -1.147892698645591736e-01 -7.182186841964721680e-02 -2.194456160068511963e-01 -2.225501388311386108e-01 -6.268934160470962524e-02 -1.052052825689315796e-01
-7.219651341438293457e-02 2.127359062433242798e-01 -1.415292024612426758e-01 -1.212226320058107376e-02 -2.352529615163803101e-01 -9.795231372117996216e-02 2.615024149417877197e-02 2.284482419490814209e-01 -1.807605102658271790e-02 4.457033425569534302e-02 1.960667967796325684e-01 -3.457080125808715820e-01 3.628979325294494629e-01 -1.872305124998092651e-01 -1.170271933078765869e-01 1.462258398532867432e-01 -1.199713274836540222e-01 1.600980460643768311e-01 1.068783104419708252e-01 9.271992743015289307e-02 3.175761699676513672e-01 -1.548978984355926514e-01 -5.885591730475425720e-03 2.188433408737182617e-01 -1.945375800132751465e-01 -2.374469488859176636e-01 -6.337627023458480835e-02 -6.015273928642272949e-02 -3.650246560573577881e-02 -3.244681358337402344e-01 6.237303465604782104e-02 -6.529079377651214600e-02
-1.058261245489120483e-01 1.125357151031494141e-01 5.891232192516326904e-02 -4.618889093399047852e-02 -9.491550177335739136e-02 -1.235800459980964661e-01 1.731264218688011169e-02 2.110744565725326538e-01 -2.377204746007919312e-01 -1.754483729600906372e-01 1.089243218302726746e-01 -9.936412423849105835e-02 3.675061464309692383e-01 -1.706866621971130371e-01 5.236398056149482727e-02 3.502299487590789795e-01 -8.176252245903015137e-02 1.700190454721450806e-02 8.118449896574020386e-02 1.795549243688583374e-01 1.793001778423786163e-02 7.744915783405303955e-02 -2.736065983772277832e-01 1.794609874486923218e-01 -1.661339402198791504e-01 -2.232855558395385742e-01 -8.077117800712585449e-02 -2.464943230152130127e-01 -2.546395175158977509e-02 -4.079398214817047119e-01 1.722627431154251099e-01 -4.583773389458656311e-02
1.648394912481307983e-01 3.768172860145568848e-02 -3.079411983489990234e-01 -1.969343721866607666e-01 -1.625086665153503418e-01 -2.760400772094726562e-01 -1.157411783933639526e-01 -1.969288662075996399e-02 4.973444342613220215e-02 7.501523941755294800e-02 6.556154042482376099e-02 -2.923076748847961426e-01 6.763990968465805054e-02 3.889155015349388123e-02 -1.120051182806491852e-02 4.524998664855957031e-01 1.528112441301345825e-01 -2.340793311595916748e-01 6.514304131269454956e-02 4.694145172834396362e-02 1.133427955210208893e-02 1.591379344463348389e-01 -2.402955293655395508e-01 -6.931407749652862549e-02 -1.616000533103942871e-01 -2.586492002010345459e-01 -3.669802471995353699e-02 1.585361659526824951e-01 1.247865036129951477e-01 -1.709920465946197510e-01 5.864105373620986938e-02 -2.688114345073699951e-01
2.743136584758758545e-01 -1.508505493402481079e-01 -7.899319380521774292e-02 -2.291866019368171692e-02 -8.923988044261932373e-02 -2.729125022888183594e-01 -9.225434064865112305e-02 2.592653930187225342e-01 1.000746190547943115e-01 3.027166938409209251e-03 -1.320061087608337402e-01 -4.029916971921920776e-02 -6.143971346318721771e-03 -5.080309882760047913e-02 -7.476349920034408569e-02 3.962692245841026306e-02 1.695048660039901733e-01 -4.892866015434265137e-01 1.997156888246536255e-01 1.659868061542510986e-01 1.151869371533393860e-01 -2.852128744125366211e-01 -1.402174830436706543e-01 4.643331840634346008e-02 1.212331056594848633e-01 -2.512263655662536621e-01 1.031017079949378967e-01 8.945532143115997314e-03 1.653214842081069946e-01 -3.530908226966857910e-01 -7.520234584808349609e-02 -4.429999738931655884e-03
1.223133131861686707e-01 -5.779405683279037476e-02 -1.505006253719329834e-01 -3.417379558086395264e-01 1.441653817892074585e-01 -6.556161493062973022e-02 -4.522906616330146790e-02 2.137973755598068237e-01 1.448844280093908310e-02 9.361104667186737061e-02 2.347883433103561401e-01 -2.598902583122253418e-01 1.074482500553131104e-01 -4.307829961180686951e-02 -1.161872595548629761e-01 4.164592027664184570e-01 3.834215179085731506e-02 -1.529145091772079468e-01 -2.464690990746021271e-02 7.868250459432601929e-02 3.844316899776458740e-01 -1.791976392269134521e-02 8.927405811846256256e-03 1.312219202518463135e-01 -1.119243353605270386e-01 -1.081680953502655029e-01 -2.174653410911560059e-01 -7.888944447040557861e-02 1.009993180632591248e-01 -2.290643006563186646e-01 -2.247424870729446411e-01 -2.224078774452209473e-01
1.577379405498504639e-01 1.765770465135574341e-01 1.523117423057556152e-01 -2.353056222200393677e-01 -2.143564373254776001e-01 1.631451547145843506e-01 2.295865304768085480e-02 3.096334040164947510e-01 -1.423899363726377487e-02 2.577028237283229828e-02 2.425066381692886353e-01 -3.835576027631759644e-02 1.867342144250869751e-01 -1.617989242076873779e-01 -1.619536280632019043e-01 2.888274192810058594e-01 1.609419584274291992e-01 -3.357376754283905029e-01 -7.787588238716125488e-02 1.083819791674613953e-01 1.078890934586524963e-01 -4.352768138051033020e-02 -1.143019422888755798e-01 1.807555854320526123e-01 -2.333197146654129028e-01 1.903987675905227661e-01 -1.852966248989105225e-01 -1.237118896096944809e-02 9.884470701217651367e-02 -3.220508396625518799e-01 -9.498174488544464111e-02 3.418290242552757263e-02
-1.024062857031822205e-01 -9.652902930974960327e-02 -9.156189858913421631e-02 -8.736488968133926392e-02 -2.862847447395324707e-01 -4.002113267779350281e-02 -1.765138655900955200e-01 5.283323675394058228e-02 1.591255962848663330e-01 1.943793296813964844e-01 6.603250652551651001e-02 -3.626618981361389160e-01 3.828298747539520264e-01 -1.304494291543960571e-01 3.890233114361763000e-02 4.141028597950935364e-02 6.007014960050582886e-02 -2.159993946552276611e-01 -1.255435645580291748e-01 3.140196800231933594e-01 4.027283284813165665e-03 2.352227270603179932e-01 -2.620034813880920410e-01 -1.947380229830741882e-02 1.656484901905059814e-01 9.620949625968933105e-02 -2.199640721082687378e-01 -1.373817771673202515e-01 6.690262258052825928e-02 -1.844862997531890869e-01 1.899137645959854126e-01 -1.155024915933609009e-01
-1.164769604802131653e-01 -1.263990700244903564e-01 1.205712407827377319e-01 -7.490928471088409424e-02 -2.641821205615997314e-01 4.334538057446479797e-02 -1.070524659007787704e-02 2.689560651779174805e-01 -2.013470083475112915e-01 2.237831801176071167e-02 -5.858714878559112549e-02 -7.858665287494659424e-02 2.419758588075637817e-01 -7.479385472834110260e-03 3.368318080902099609e-02 5.682731270790100098e-01 -3.256748616695404053e-02 2.592664584517478943e-02 -2.009650133550167084e-02 -5.225328356027603149e-02 2.727474868297576904e-01 -6.052835285663604736e-02 -1.744412183761596680e-01 1.078916564583778381e-01 -3.342882916331291199e-02 -7.799629867076873779e-02 -2.425103783607482910e-01 8.090824633836746216e-02 1.607240289449691772e-01 -1.703249216079711914e-01 -3.405719101428985596e-01 6.689534336328506470e-02
2.155660837888717651e-01 1.479425374418497086e-02 -1.032978296279907227e-01 -2.875810563564300537e-01 -4.867212474346160889e-02 -1.952700316905975342e-02 -2.222808599472045898e-01 1.380793601274490356e-01 5.497507750988006592e-03 -3.993698582053184509e-02 1.016483530402183533e-01 -3.319579958915710449e-01 1.692726016044616699e-01 -1.162948906421661377e-01 2.588873207569122314e-01 4.136982560157775879e-01 -1.223488971590995789e-01 -4.040109515190124512e-01 -3.419512137770652771e-02 -4.864865168929100037e-02 1.250882446765899658e-01 1.458027362823486328e-01 -8.225703239440917969e-02 3.571010008454322815e-02 5.345179140567779541e-02 -4.763118177652359009e-02 -1.875113993883132935e-01 1.230015978217124939e-01 1.895864866673946381e-02 -2.822787873446941376e-02 3.167768418788909912e-01 -5.115608125925064087e-02
7.339759171009063721e-02 -2.307664602994918823e-02 -2.673439979553222656e-01 1.879718899726867676e-02 -2.803764641284942627e-01 -6.841018795967102051e-02 -2.330358475446701050e-01 2.450745105743408203e-01 2.129472047090530396e-01 6.105588749051094055e-02 7.160801440477371216e-02 -1.448752135038375854e-01 1.158281341195106506e-01 1.216759607195854187e-01 -9.433810412883758545e-02 1.657041013240814209e-01 2.668434083461761475e-01 -3.266611397266387939e-01 -1.161358952522277832e-01 3.248597383499145508e-01 -5.265513435006141663e-02 -6.191772595047950745e-02 -2.404527664184570312e-01 -2.002374976873397827e-01 -1.264907270669937134e-01 -7.423837482929229736e-02 -1.222148910164833069e-01 1.786597073078155518e-01 -5.244021117687225342e-02 -2.717689573764801025e-01 1.664438396692276001e-01 -1.034130975604057312e-01
8.129533380270004272e-03 -1.203191056847572327e-01 -6.409483402967453003e-02 -1.816096305847167969e-01 4.729812964797019958e-02 2.094409614801406860e-01 -6.257244199514389038e-02 -1.332963109016418457e-01 1.687192469835281372e-01 2.324237674474716187e-01 -2.038834244012832642e-01 -1.228135675191879272e-01 2.588109374046325684e-01 -1.338462233543395996e-01 -7.717498391866683960e-02 -5.729133635759353638e-02 -7.323703914880752563e-02 -2.563266456127166748e-01 -1.300760656595230103e-01 2.413603365421295166e-01 4.233927130699157715e-01 -2.481989376246929169e-02 1.153137162327766418e-02 1.118666380643844604e-01 -4.718120396137237549e-02 1.357487775385379791e-02 -2.761237025260925293e-01 -1.751432418823242188e-01 1.247061118483543396e-01 -4.200546443462371826e-01 -8.489164710044860840e-02 -2.519470872357487679e-03
-1.071683019399642944e-01 -1.480271816253662109e-01 4.320166632533073425e-02 -2.069134116172790527e-01 -1.224415078759193420e-01 -3.533482253551483154e-01 -2.960277348756790161e-02 2.905005514621734619e-01 -1.945810765027999878e-01 -1.590045988559722900e-01 1.620311141014099121e-01 -2.176420390605926514e-01 2.443279474973678589e-01 -4.388506338000297546e-02 -1.668859869241714478e-01 1.257070302963256836e-01 -7.322866469621658325e-02 -8.394830673933029175e-02 1.943240910768508911e-01 3.432647287845611572e-01 1.856382787227630615e-01 -5.450997874140739441e-02 -1.459033042192459106e-01 3.148238062858581543e-01 -3.982812538743019104e-02 1.067797839641571045e-02 -4.043822363018989563e-02 -3.383316099643707275e-02 -2.624570578336715698e-02 -3.388182818889617920e-01 3.227217867970466614e-02 -8.900934457778930664e-02
1.865251660346984863e-01 1.418441161513328552e-02 -2.024752348661422729e-01 3.934587165713310242e-02 -2.807069122791290283e-01 -1.798049807548522949e-01 -3.436303511261940002e-02 -2.330426825210452080e-03 -9.137104265391826630e-03 9.123966842889785767e-02 1.982750147581100464e-01 -2.247736006975173950e-01 7.770106941461563110e-02 8.107480406761169434e-02 4.746749065816402435e-03 4.188205003738403320e-01 6.207112595438957214e-02 -3.312064707279205322e-01 -9.923189878463745117e-02 2.574418783187866211e-01 -5.182158574461936951e-02 -4.818952456116676331e-02 -2.453593611717224121e-01 8.851101994514465332e-02 -9.146507084369659424e-02 8.711642585694789886e-03 -1.172097623348236084e-01 3.108891248703002930e-01 7.863621413707733154e-02 -3.026309907436370850e-01 2.000851556658744812e-02 -2.101050168275833130e-01
-8.214037120342254639e-02 -1.833518445491790771e-01 -5.349351093173027039e-02 -3.141930401325225830e-01 -9.677881747484207153e-02 -3.740132749080657959e-01 -3.689949959516525269e-02 3.569493591785430908e-01 -7.184998132288455963e-03 -1.667913980782032013e-02 1.188787817955017090e-01 -1.300148218870162964e-01 9.805724769830703735e-02 5.658150091767311096e-02 -1.433406472206115723e-01 4.599739238619804382e-02 6.501858681440353394e-02 9.321575611829757690e-02 1.443473100662231445e-01 2.661748230457305908e-01 3.738331794738769531e-01 -1.435952782630920410e-01 -8.245009928941726685e-02 3.982548136264085770e-03 -2.367515712976455688e-01 1.024200171232223511e-01 -1.632753014564514160e-01 -1.651365309953689575e-01 4.643229395151138306e-02 -3.047289550304412842e-01 1.598887145519256592e-01 -1.866123452782630920e-02
-6.358724087476730347e-02 -1.680909842252731323e-01 -2.976555824279785156e-01 -4.428132250905036926e-02 -2.786874175071716309e-01 -1.462143361568450928e-01 -3.058425150811672211e-02 -1.651587523519992828e-02 -1.693275012075901031e-02 3.268406987190246582e-01 -1.158910468220710754e-01 -8.074180781841278076e-02 3.325552046298980713e-01 1.161445602774620056e-01 -8.024983108043670654e-03 -3.752439096570014954e-02 6.624665111303329468e-02 -1.180004477500915527e-01 1.127482485026121140e-02 1.984754800796508789e-01 -2.122375927865505219e-02 1.887401640415191650e-01 -8.385175466537475586e-02 3.105523996055126190e-02 1.312304884195327759e-01 -4.681919515132904053e-02 -1.328750997781753540e-01 -1.308149248361587524e-01 5.703292042016983032e-02 -3.981888890266418457e-01 4.519835412502288818e-01 4.575001448392868042e-02
9.895703196525573730e-02 -2.646753937005996704e-02 -1.047828420996665955e-01 -2.177557796239852905e-01 -3.534074723720550537e-01 -1.665804982185363770e-01 1.300647854804992676e-01 -1.559672057628631592e-01 -1.216409914195537567e-02 1.192344874143600464e-01 1.250980943441390991e-01 -1.564175337553024292e-01 1.807793378829956055e-01 -8.228681236505508423e-02 -6.878328323364257812e-02 2.705973684787750244e-01 1.335300505161285400e-01 -3.338902890682220459e-01 -1.341683566570281982e-01 3.593782484531402588e-01 4.925303533673286438e-02 -2.215482108294963837e-02 -1.757007539272308350e-01 3.209109604358673096e-02 -1.554879546165466309e-01 -7.627793401479721069e-02 -2.086584568023681641e-01 3.089216351509094238e-01 7.743944227695465088e-02 -1.494549363851547241e-01 6.372597068548202515e-03 -2.381388396024703979e-01
-8.637461811304092407e-02 -3.227217197418212891e-01 8.719477057456970215e-02 -1.129290610551834106e-01 -7.954064756631851196e-02 2.828350961208343506e-01 -6.470335274934768677e-02 -3.341141343116760254e-02 7.895545661449432373e-02 2.048497945070266724e-01 -1.847460716962814331e-01 -2.157289683818817139e-01 1.933705657720565796e-01 -8.300726115703582764e-02 -2.213291227817535400e-01 -2.120464667677879333e-02 6.247449293732643127e-02 -2.481335997581481934e-01 -2.825353667140007019e-02 9.795018285512924194e-02 1.768741756677627563e-01 -2.836910486221313477e-01 4.368736874312162399e-03 2.564618885517120361e-01 -3.129681572318077087e-02 1.675821542739868164e-01 -1.919037103652954102e-01 1.867856830358505249e-01 1.963906586170196533e-01 -3.872378170490264893e-01 -2.998888865113258362e-02 -1.009908393025398254e-01
-7.116046547889709473e-02 2.452982515096664429e-01 -1.696972846984863281e-01 1.012468487024307251e-01 3.335468471050262451e-02 2.862775325775146484e-02 -1.434597522020339966e-01 -1.456663310527801514e-01 1.138452515006065369e-01 2.615426108241081238e-02 3.316364064812660217e-02 -2.200768738985061646e-01 1.511311382055282593e-01 -6.855952739715576172e-02 -1.111516430974006653e-01 1.327571123838424683e-01 1.301612239331007004e-02 -2.341922968626022339e-01 -9.863730520009994507e-02 -6.651844829320907593e-03 3.008808195590972900e-01 -3.156409040093421936e-02 -1.664354205131530762e-01 3.007689118385314941e-01 -2.485119849443435669e-01 2.285528033971786499e-01 -1.559348553419113159e-01 -4.208507537841796875e-01 1.982088759541511536e-02 -3.465100824832916260e-01 -1.164581999182701111e-01 8.578587323427200317e-02
-1.647348403930664062e-01 -1.763526648283004761e-01 -2.715552449226379395e-01 -1.883634626865386963e-01 -3.356524109840393066e-01 -5.890318006277084351e-02 8.081102371215820312e-02 7.807181775569915771e-02 -8.682971447706222534e-02 2.550154030323028564e-01 -1.990720778703689575e-01 7.949361950159072876e-02 5.740964412689208984e-02 8.851648867130279541e-02 -8.843626081943511963e-02 2.137618660926818848e-01 3.451380133628845215e-01 -3.278987109661102295e-01 8.194407820701599121e-02 2.942293584346771240e-01 -1.909218169748783112e-02 -2.077901735901832581e-02 -3.192091882228851318e-01 -4.158436786383390427e-03 6.966786831617355347e-02 9.487988054752349854e-02 -9.803336113691329956e-02 1.976834386587142944e-01 7.885178178548812866e-02 -1.452826410531997681e-01 9.001455456018447876e-02 -3.147867741063237190e-03
-2.233823835849761963e-01 -1.788563281297683716e-01 -9.761304408311843872e-02 -2.597856223583221436e-01 -2.546681761741638184e-01 8.756007254123687744e-02 -1.849455684423446655e-01 -1.378647089004516602e-01 -2.741121947765350342e-01 -4.637772589921951294e-02 -1.170077398419380188e-01 -2.640719413757324219e-01 9.887670725584030151e-02 -1.196421980857849121e-01 -1.116693764925003052e-01 1.332346796989440918e-01 1.518962085247039795e-01 -1.380905210971832275e-01 -7.027988135814666748e-02 -1.909199357032775879e-01 4.225384593009948730e-01 -6.339757144451141357e-02 4.919519182294607162e-03 -2.857214072719216347e-03 9.581234306097030640e-02 -1.396010816097259521e-01 -1.166453659534454346e-01 -1.369637846946716309e-01 5.882938951253890991e-02 -2.440399378538131714e-01 3.279174864292144775e-01 -5.130996182560920715e-02
-8.091957867145538330e-02 2.503793835639953613e-01 -2.050426453351974487e-01 1.652593314647674561e-01 4.465067014098167419e-02 7.037276774644851685e-02 -6.043483503162860870e-03 1.910252422094345093e-01 2.819678746163845062e-02 -2.813687324523925781e-01 -2.331899553537368774e-01 -2.243636399507522583e-01 -1.318733673542737961e-02 -1.334287226200103760e-01 -1.329037100076675415e-01 2.862646877765655518e-01 2.906835377216339111e-01 -2.111220210790634155e-01 -1.289630234241485596e-01 5.487025529146194458e-02 1.789249628782272339e-01 1.037223935127258301e-01 -2.385126501321792603e-01 2.618890404701232910e-01 -3.047699034214019775e-01 3.464595600962638855e-02 7.898637652397155762e-02 -1.232166215777397156e-01 8.684182167053222656e-02 -1.803354322910308838e-01 2.062885761260986328e-01 2.420506253838539124e-02
1.726463139057159424e-01 -1.314895600080490112e-02 1.148034781217575073e-01 -1.972474753856658936e-01 -4.059439525008201599e-02 1.105178967118263245e-01 -1.046473905444145203e-01 1.722894161939620972e-01 -9.352329373359680176e-02 -8.961170911788940430e-02 2.557334117591381073e-02 -6.978008314035832882e-04 1.668491363525390625e-01 6.991028040647506714e-02 -8.545026183128356934e-02 4.245761036872863770e-01 -1.690120548009872437e-01 -3.983396589756011963e-01 -1.621207147836685181e-01 4.820230975747108459e-02 1.313089281320571899e-01 -8.650129288434982300e-02 -2.170682549476623535e-01 1.700539439916610718e-01 -6.663452833890914917e-02 -1.430577933788299561e-01 -1.298427730798721313e-01 -4.991536214947700500e-02 -2.026983052492141724e-01 -3.288560807704925537e-01 -2.688266336917877197e-01 -2.082032263278961182e-01
1.159145236015319824e-01 -2.304167859256267548e-02 -2.737291455268859863e-01 -2.473164200782775879e-01 -3.451817333698272705e-01 -4.210769757628440857e-02 -1.104713231325149536e-02 2.890970371663570404e-02 1.278870403766632080e-01 1.184987574815750122e-01 -2.087890207767486572e-01 -1.700430922210216522e-02 2.602888047695159912e-01 -1.017508879303932190e-01 -2.702760994434356689e-01 5.352952331304550171e-02 2.635753750801086426e-01 -6.270609796047210693e-02 -2.896982729434967041e-01 -7.460374385118484497e-02 1.517674624919891357e-01 -7.898408174514770508e-02 -3.801931813359260559e-02 1.610909402370452881e-01 5.476716160774230957e-02 -3.387627303600311279e-01 -1.416416317224502563e-01 6.919740885496139526e-02 9.778773784637451172e-02 -1.521160751581192017e-01 2.656946182250976562e-01 1.851844787597656250e-01
-5.902017652988433838e-02 6.810095906257629395e-02 -3.545193970203399658e-01 -1.683625765144824982e-02 -2.237333059310913086e-01 -8.189514279365539551e-02 9.405731223523616791e-03 -8.494955301284790039e-02 1.960338056087493896e-01 -1.387088559567928314e-02 1.333070993423461914e-01 -8.281423896551132202e-02 2.602361440658569336e-01 7.376627624034881592e-02 -1.039344444870948792e-01 2.678109705448150635e-01 3.707560300827026367e-01 -3.453966081142425537e-01 -3.756693750619888306e-02 1.659075319766998291e-01 1.888988614082336426e-01 -1.168461591005325317e-01 -3.739058375358581543e-01 -7.816410064697265625e-02 -1.013534739613533020e-01 -1.343455463647842407e-01 -5.620283633470535278e-02 2.031041979789733887e-01 5.667417775839567184e-03 -1.334033459424972534e-01 1.748812943696975708e-02 -1.053133457899093628e-01
3.419297188520431519e-02 -5.554505810141563416e-02 -2.614766359329223633e-01 -2.481257468461990356e-01 -1.499460786581039429e-01 -2.662498950958251953e-01 -1.592557430267333984e-01 -7.213781028985977173e-02 4.679968580603599548e-02 2.651289999485015869e-01 -1.656002551317214966e-01 -1.459901779890060425e-01 1.689051836729049683e-01 -7.582119666039943695e-03 -6.871389597654342651e-02 -8.723922818899154663e-02 -3.431431949138641357e-01 -1.286790370941162109e-01 -2.507826685905456543e-01 2.359829694032669067e-01 1.021329611539840698e-01 -1.551320403814315796e-01 -1.972607970237731934e-01 2.047074958682060242e-02 8.122909814119338989e-02 -1.908078044652938843e-02 -1.658931523561477661e-01 -2.469346970319747925e-01 1.735960096120834351e-01 -3.506082296371459961e-01 -3.057931363582611084e-02 5.967794358730316162e-02
9.757346659898757935e-02 5.708139017224311829e-02 7.496912032365798950e-02 -3.090942502021789551e-01 9.514901787042617798e-02 -1.720999032258987427e-01 -4.349109902977943420e-02 1.880177259445190430e-01 2.968101389706134796e-02 5.301075521856546402e-03 -9.080269187688827515e-02 -2.186841666698455811e-01 3.199269175529479980e-01 -2.377418875694274902e-01 -1.548506617546081543e-01 4.317740797996520996e-01 -1.062619686126708984e-01 -6.493864953517913818e-02 -1.082948744297027588e-01 1.038271039724349976e-01 1.497560143470764160e-01 1.577563025057315826e-02 -1.088884323835372925e-01 1.268637329339981079e-01 -1.394511107355356216e-02 -2.134752869606018066e-01 -9.282577037811279297e-02 2.277316898107528687e-02 -1.057659089565277100e-01 -3.701028227806091309e-01 -2.788139879703521729e-01 -1.201847493648529053e-01
7.078608870506286621e-02 1.122918501496315002e-01 -2.920224666595458984e-01 1.381222438067197800e-02 -9.223818033933639526e-02 -1.575833000242710114e-02 -2.236625552177429199e-01 2.050579786300659180e-01 3.820982528850436211e-03 1.396230161190032959e-01 2.042359905317425728e-03 -1.495120525360107422e-01 7.039145380258560181e-02 4.793402273207902908e-03 -2.005019485950469971e-01 -7.086766511201858521e-02 -1.649180054664611816e-02 -2.566145360469818115e-01 -1.763714551925659180e-01 2.029156088829040527e-01 2.597635686397552490e-01 -7.552810758352279663e-02 -2.600250840187072754e-01 -1.137998700141906738e-01 1.235123798251152039e-01 -3.062546066939830780e-02 2.147553674876689911e-02 -3.029393851757049561e-01 2.974879443645477295e-01 -1.500793844461441040e-01 1.358236521482467651e-01 -4.170927405357360840e-01
-1.416434049606323242e-01 3.288278356194496155e-02 -1.412377655506134033e-01 -1.132681965827941895e-01 -1.313992887735366821e-01 8.962882310152053833e-02 1.052059233188629150e-01 2.855481207370758057e-01 1.768734902143478394e-01 1.648856550455093384e-01 1.380650848150253296e-01 5.804827064275741577e-02 4.874046742916107178e-01 5.591763183474540710e-02 -1.646336540579795837e-02 1.629651933908462524e-01 -3.581225126981735229e-02 3.129340335726737976e-02 2.312480211257934570e-01 1.457987576723098755e-01 3.401617705821990967e-01 -1.848234385251998901e-01 -9.760238975286483765e-02 8.402236551046371460e-02 -2.466960102319717407e-01 1.057358756661415100e-01 8.355195075273513794e-02 -2.081612646579742432e-01 1.262725442647933960e-01 -2.425751388072967529e-01 1.269124746322631836e-01 -1.518396139144897461e-01
-1.920014619827270508e-02 -2.138478308916091919e-01 -2.257443666458129883e-01 -2.632891945540904999e-02 -1.572756469249725342e-01 2.071107178926467896e-02 -2.023628056049346924e-01 3.920219093561172485e-02 8.968977630138397217e-02 1.030473485589027405e-01 -2.056428343057632446e-01 -1.998501569032669067e-01 3.404257297515869141e-01 -4.647242277860641479e-02 -2.107506692409515381e-01 4.971895366907119751e-02 -2.577312290668487549e-02 -1.873079389333724976e-01 -3.028465062379837036e-02 5.327285826206207275e-02 2.557779848575592041e-01 3.886019289493560791e-01 -3.781219124794006348e-01 1.850419044494628906e-01 2.006335258483886719e-01 -8.860007859766483307e-03 2.526567876338958740e-02 5.587151646614074707e-02 -1.482675820589065552e-01 -1.957126557826995850e-01 1.505839973688125610e-01 -9.250213205814361572e-02
1.266491366550326347e-03 3.703349828720092773e-02 1.052563861012458801e-01 -3.430248796939849854e-01 -2.441723495721817017e-01 -1.372021883726119995e-01 -8.878061920404434204e-02 -9.111484512686729431e-03 -1.242551952600479126e-01 -8.876255154609680176e-02 -7.808062247931957245e-03 -3.432957231998443604e-01 2.822622358798980713e-01 -7.902614027261734009e-02 -5.854951590299606323e-02 7.631740719079971313e-02 -1.294232159852981567e-01 -2.644018502905964851e-03 8.445618301630020142e-02 -4.358954727649688721e-02 2.969312071800231934e-01 8.270683139562606812e-02 -1.079312860965728760e-01 2.730690240859985352e-01 -1.520865559577941895e-01 1.307970285415649414e-02 3.223331645131111145e-02 -2.907041907310485840e-01 3.504277169704437256e-01 -1.623979359865188599e-01 2.804060876369476318e-01 5.837458744645118713e-02
-4.453435540199279785e-02 1.437218785285949707e-01 1.771929711103439331e-01 7.657870650291442871e-02 -1.945065855979919434e-01 -5.629483982920646667e-02 1.174638941884040833e-01 3.163022994995117188e-01 6.195433810353279114e-02 -5.576852243393659592e-03 1.206111162900924683e-01 -2.492903172969818115e-01 3.227819800376892090e-01 2.602203488349914551e-01 -2.175749242305755615e-01 1.741431802511215210e-01 5.192586034536361694e-02 -1.528157740831375122e-01 -3.987532481551170349e-02 8.964987099170684814e-02 2.441318482160568237e-01 -2.613137364387512207e-01 -4.017389193177223206e-02 2.197513915598392487e-02 -7.800339721143245697e-03 -2.212779074907302856e-01 -2.477065473794937134e-02 -1.987789720296859741e-01 -1.409247517585754395e-01 -4.235077202320098877e-01 -5.925621837377548218e-03 -3.254808112978935242e-02
-5.645091086626052856e-02 3.065078854560852051e-01 3.174778074026107788e-02 -1.627126187086105347e-01 -3.332668840885162354e-01 2.230857685208320618e-02 -9.232281893491744995e-02 2.593390345573425293e-01 -5.073361098766326904e-02 -4.261702299118041992e-02 8.387834578752517700e-02 -1.771848797798156738e-01 1.419169306755065918e-01 -3.024905920028686523e-01 -5.511419475078582764e-02 2.938281297683715820e-01 -7.702613621950149536e-02 -7.625680416822433472e-02 -1.294203400611877441e-01 2.304176390171051025e-01 6.395415216684341431e-02 -1.643507778644561768e-01 -2.822726964950561523e-01 1.670871376991271973e-01 -1.434533745050430298e-01 1.504859477281570435e-01 -1.644175350666046143e-01 -2.575684897601604462e-02 -5.151711031794548035e-02 -2.668886780738830566e-01 -2.047072499990463257e-01 1.928912848234176636e-01
-1.525483131408691406e-01 8.122200518846511841e-02 -4.514773562550544739e-02 -3.953036665916442871e-02 -4.602613300085067749e-02 -1.264465451240539551e-01 -1.944324076175689697e-01 4.877840355038642883e-02 -2.002488970756530762e-01 -1.153280660510063171e-01 1.063409298658370972e-01 -1.606392562389373779e-01 2.939411997795104980e-01 -1.224282607436180115e-01 -1.482504606246948242e-02 2.942633330821990967e-01 -1.848600059747695923e-01 1.872552931308746338e-02 3.859470132738351822e-03 2.549521625041961670e-01 1.279995739459991455e-01 8.650278300046920776e-02 -2.420814484357833862e-01 3.729001879692077637e-01 -1.288025975227355957e-01 -2.599807083606719971e-01 -5.664109066128730774e-02 -4.373701661825180054e-02 6.894259899854660034e-02 -4.314975142478942871e-01 1.408591717481613159e-01 9.152399003505706787e-02
-9.158295392990112305e-02 -1.116992756724357605e-01 -1.617439091205596924e-01 -1.217564195394515991e-01 -1.704325526952743530e-01 1.727372556924819946e-01 -1.581294238567352295e-01 1.414319574832916260e-01 7.577634602785110474e-02 1.994015574455261230e-01 -2.482807189226150513e-01 -3.135718405246734619e-01 3.210630416870117188e-01 -4.104246944189071655e-02 -3.024370782077312469e-02 5.089667160063982010e-03 -3.007791638374328613e-01 -2.685152888298034668e-01 -3.716207295656204224e-02 2.544386684894561768e-01 -4.979797825217247009e-02 -6.579481065273284912e-02 8.807105571031570435e-02 1.035663560032844543e-01 7.019253075122833252e-02 3.748361719772219658e-03 -2.697720527648925781e-01 -1.434789299964904785e-01 5.404227599501609802e-02 -3.150572776794433594e-01 -2.498649992048740387e-02 -2.607420682907104492e-01
1.268621385097503662e-01 1.114318221807479858e-01 1.739226132631301880e-01 -2.105395048856735229e-01 -1.268516480922698975e-01 -5.884604528546333313e-02 3.613431751728057861e-02 6.663995981216430664e-02 -5.436010658740997314e-02 -4.972887039184570312e-02 1.140432059764862061e-01 -3.094717562198638916e-01 2.832959294319152832e-01 4.523345828056335449e-02 9.686718136072158813e-02 2.806813120841979980e-01 3.097008168697357178e-01 8.833087235689163208e-02 -1.698905974626541138e-01 -8.582394570112228394e-02 1.868719756603240967e-01 -2.107638716697692871e-01 -1.609895527362823486e-01 2.621328234672546387e-01 -4.919014498591423035e-02 -2.064679265022277832e-01 1.726704239845275879e-01 -2.066524922847747803e-01 9.015668928623199463e-02 -3.475967049598693848e-01 1.540443003177642822e-01 5.261170119047164917e-02
-1.152102947235107422e-01 1.944479495286941528e-01 2.025423943996429443e-01 1.887487471103668213e-01 -2.982067503035068512e-02 2.756550349295139313e-02 -2.947737649083137512e-02 2.906613945960998535e-01 2.640637941658496857e-02 1.098436266183853149e-01 2.448732219636440277e-02 -2.055733352899551392e-01 1.943090856075286865e-01 2.207767218351364136e-01 -1.948227733373641968e-01 1.781603246927261353e-01 5.082232505083084106e-02 -1.226682886481285095e-01 -6.935302913188934326e-02 1.144542358815670013e-02 3.550293147563934326e-01 -7.608252763748168945e-02 1.165016070008277893e-01 1.281957775354385376e-01 -1.446396857500076294e-01 7.239786535501480103e-02 -2.434652484953403473e-02 2.016863077878952026e-01 3.288608510047197342e-03 -5.517015457153320312e-01 1.092476770281791687e-01 7.267283648252487183e-02
-1.304964721202850342e-01 -1.176887452602386475e-01 -2.107031792402267456e-01 1.188353225588798523e-01 -3.405920863151550293e-01 -8.782162517309188843e-02 -3.292596936225891113e-01 1.809662133455276489e-01 1.275961101055145264e-01 2.666658759117126465e-01 -1.582715064287185669e-01 -1.745869815349578857e-01 2.002740353345870972e-01 2.474035024642944336e-01 -3.645120188593864441e-02 -9.580867737531661987e-02 5.507311224937438965e-02 -7.226602733135223389e-02 -1.201864704489707947e-01 8.632433414459228516e-02 1.301567349582910538e-02 3.311061263084411621e-01 -1.215792670845985413e-01 -2.577031031250953674e-02 -1.138820052146911621e-01 -1.658623069524765015e-01 -2.343907952308654785e-01 -8.153084665536880493e-02 2.836324460804462433e-02 -3.574716448783874512e-01 4.819367080926895142e-02 5.099600926041603088e-02
3.514356538653373718e-02 4.012681916356086731e-02 6.189821660518646240e-02 -1.519387811422348022e-01 -3.277093768119812012e-01 -1.324812173843383789e-01 9.489645250141620636e-03 1.566376686096191406e-01 -1.692793816328048706e-01 -6.041291356086730957e-02 1.233419626951217651e-01 -1.699927002191543579e-01 8.280933648347854614e-02 -1.203596517443656921e-01 -1.576459109783172607e-01 2.805748879909515381e-01 5.860112234950065613e-02 -2.401606589555740356e-01 1.782216876745223999e-01 2.149224728345870972e-01 6.065234914422035217e-02 3.340082168579101562e-01 4.919166862964630127e-02 3.086881935596466064e-01 -1.896983534097671509e-01 7.324601709842681885e-02 -8.482173085212707520e-02 -1.389648169279098511e-01 2.143632322549819946e-01 -3.109255731105804443e-01 -1.328784041106700897e-02 2.380336970090866089e-01
-2.057403475046157837e-01 9.685622155666351318e-02 4.228090494871139526e-02 -9.921016544103622437e-02 -7.841664552688598633e-02 1.122169196605682373e-02 -1.308015435934066772e-01 2.286580055952072144e-01 -5.132309626787900925e-03 3.354114294052124023e-01 1.182291805744171143e-01 -2.072649449110031128e-01 8.466071635484695435e-02 3.431665152311325073e-02 -5.150897800922393799e-02 3.448762893676757812e-01 -6.218957155942916870e-02 -8.461382985115051270e-02 -1.912777721881866455e-01 3.211889863014221191e-01 2.027450203895568848e-01 -1.683281734585762024e-02 -2.605495750904083252e-01 2.085667401552200317e-01 2.940098941326141357e-01 -1.505446583032608032e-01 4.134208709001541138e-02 -2.786522805690765381e-01 -1.529235839843750000e-01 -2.125501036643981934e-01 -2.894250117242336273e-02 -1.322338543832302094e-02
1.600697785615921021e-01 9.614571183919906616e-02 -9.574436396360397339e-02 -6.391541659832000732e-02 -4.323328733444213867e-01 -7.926870137453079224e-02 -8.953133970499038696e-02 1.674639433622360229e-01 5.841947626322507858e-03 -1.071200221776962280e-01 1.508181095123291016e-01 -2.143446803092956543e-01 2.261059731245040894e-01 1.817634105682373047e-01 1.795139461755752563e-01 2.590641081333160400e-01 1.201545521616935730e-01 -3.171225786209106445e-01 -9.763221442699432373e-02 1.666114628314971924e-01 -6.061203777790069580e-02 6.650197505950927734e-02 -3.373318314552307129e-01 -1.427327096462249756e-01 -1.359812468290328979e-01 -5.147320777177810669e-02 -8.465797454118728638e-02 2.059602588415145874e-01 5.945076048374176025e-02 -1.474888175725936890e-01 8.177177608013153076e-02 -2.483315318822860718e-01
-2.801445424556732178e-01 -1.171690300107002258e-01 5.516721401363611221e-03 -1.112866550683975220e-01 6.884950213134288788e-03 -1.828936636447906494e-01 -1.864683069288730621e-02 2.542535662651062012e-01 -1.229546498507261276e-02 3.627667725086212158e-01 -1.899316459894180298e-01 -2.145279049873352051e-01 3.013187944889068604e-01 -1.285631209611892700e-02 -6.155772507190704346e-02 2.174401730298995972e-01 -3.201921656727790833e-02 -2.282169312238693237e-01 -1.440182626247406006e-01 2.096984982490539551e-01 4.128505662083625793e-02 -2.381210774183273315e-02 2.781490609049797058e-02 1.605862975120544434e-01 -1.356845051050186157e-01 -1.557666063308715820e-01 2.271885126829147339e-01 1.269782185554504395e-01 7.803807407617568970e-02 -2.478167712688446045e-01 2.454023957252502441e-01 -2.371013462543487549e-01
2.083178311586380005e-01 5.441989377140998840e-02 -1.438875645399093628e-01 -1.790226995944976807e-01 -2.949822843074798584e-01 -1.931432485580444336e-01 -5.179516598582267761e-02 -7.288256660103797913e-03 3.177517652511596680e-01 5.783482640981674194e-02 1.079624593257904053e-01 -9.868492931127548218e-02 1.085918918251991272e-01 -1.211269125342369080e-01 1.599042266607284546e-01 4.297383427619934082e-01 1.360105723142623901e-01 -1.717213690280914307e-01 -1.283397972583770752e-01 2.945809364318847656e-01 -5.142812058329582214e-02 -9.868187457323074341e-02 -1.762907207012176514e-01 -4.682696610689163208e-02 -5.556418374180793762e-02 -1.364356875419616699e-01 -2.260762602090835571e-01 2.034271657466888428e-01 1.062927618622779846e-01 -1.979452967643737793e-01 1.023435369133949280e-01 -1.984454393386840820e-01
-1.241647750139236450e-01 1.340528726577758789e-01 2.756415009498596191e-01 5.107944831252098083e-02 -9.514914453029632568e-02 1.634588539600372314e-01 -2.303608953952789307e-01 2.367966175079345703e-01 -1.182803437113761902e-01 2.559154331684112549e-01 2.039036005735397339e-01 -2.192925065755844116e-01 6.771486997604370117e-02 -6.173778325319290161e-02 9.454385191202163696e-02 1.765917986631393433e-01 1.246212609112262726e-02 -1.028895229101181030e-01 -1.435195356607437134e-01 4.211945086717605591e-02 2.466125488281250000e-01 -2.607097104191780090e-02 -2.145281285047531128e-01 3.172651231288909912e-01 1.153560951352119446e-01 -1.761730760335922241e-01 -9.492120146751403809e-02 -1.401604562997817993e-01 3.859398514032363892e-02 -4.578639864921569824e-01 -5.100255832076072693e-03 -1.231804839335381985e-03
-1.140273064374923706e-01 1.499438285827636719e-01 -2.018462568521499634e-01 9.168948233127593994e-02 5.770031362771987915e-02 -1.417010128498077393e-01 -2.872827947139739990e-01 -8.443307876586914062e-02 -6.673945486545562744e-02 2.144672125577926636e-01 -7.588577270507812500e-02 -4.209980964660644531e-01 1.452907025814056396e-01 -4.512580111622810364e-02 -1.207656860351562500e-01 -4.766503348946571350e-02 -1.273900866508483887e-01 -2.758709490299224854e-01 -1.568129658699035645e-01 1.972919888794422150e-02 1.814771443605422974e-01 -2.504231035709381104e-02 -1.192985847592353821e-01 8.988068997859954834e-02 2.977443337440490723e-01 9.443910419940948486e-02 -1.390542536973953247e-01 -1.841940432786941528e-01 1.879185736179351807e-01 -3.782211244106292725e-01 1.477818191051483154e-01 6.800195574760437012e-02
5.098573118448257446e-02 -2.336434721946716309e-01 -7.645852118730545044e-02 -2.015879377722740173e-03 -2.070297487080097198e-03 -2.023974992334842682e-02 -1.264364868402481079e-01 2.927959859371185303e-01 -1.773399561643600464e-01 -1.747452616691589355e-01 -8.890424668788909912e-02 -1.641638725996017456e-01 2.328800261020660400e-01 -1.848750412464141846e-01 2.844473123550415039e-01 9.319811314344406128e-02 -1.866633445024490356e-01 -1.044677719473838806e-01 -1.477789729833602905e-01 1.078542247414588928e-01 2.813590168952941895e-01 3.002398833632469177e-02 -1.012362986803054810e-01 1.011035293340682983e-01 1.960375346243381500e-02 4.184495285153388977e-02 -4.913675785064697266e-01 -1.200282722711563110e-01 6.975771486759185791e-02 -3.096674084663391113e-01 -1.421444118022918701e-01 3.567016869783401489e-02
-1.298629194498062134e-01 2.652032673358917236e-01 -1.156075894832611084e-01 1.001685624942183495e-03 -4.750195518136024475e-02 1.704245656728744507e-01 -6.569860875606536865e-02 -1.904369890689849854e-02 1.428751796483993530e-01 4.184873774647712708e-02 -1.363772898912429810e-01 -3.348846137523651123e-01 3.052880465984344482e-01 -3.288110196590423584e-01 1.912018060684204102e-01 2.267943136394023895e-02 6.170039623975753784e-02 -2.494567483663558960e-01 -6.824019551277160645e-02 2.312496118247509003e-02 1.309452503919601440e-01 -1.953761577606201172e-01 -2.869729138910770416e-02 -3.849477972835302353e-03 -9.480106830596923828e-02 -9.927028417587280273e-02 5.044477805495262146e-02 2.448898255825042725e-01 2.157898694276809692e-01 -3.261547386646270752e-01 3.323733806610107422e-01 3.845522005576640368e-04
5.525007843971252441e-03 8.317586034536361694e-03 -2.808757424354553223e-01 2.073640190064907074e-02 -2.438836246728897095e-01 1.582616567611694336e-02 4.485248401761054993e-02 1.150138974189758301e-01 1.521980110555887222e-02 -1.363223493099212646e-01 3.608191758394241333e-02 -1.205467730760574341e-01 2.953564822673797607e-01 1.877709478139877319e-01 -1.116953119635581970e-01 3.644652068614959717e-01 2.323150932788848877e-01 -3.321155309677124023e-01 -1.288348138332366943e-01 3.244819045066833496e-01 1.206021457910537720e-01 -1.532037649303674698e-02 -2.698625028133392334e-01 -1.022441685199737549e-01 -3.430419042706489563e-02 -2.030925899744033813e-01 -1.179768443107604980e-01 2.120686918497085571e-01 4.053102433681488037e-02 -1.353706568479537964e-01 4.570661485195159912e-02 -1.885924935340881348e-01
-1.023072376847267151e-01 -9.299831837415695190e-02 -1.708821505308151245e-01 -1.932867169380187988e-01 1.408992856740951538e-01 8.310308307409286499e-02 -1.435112208127975464e-01 1.180948689579963684e-01 3.705412149429321289e-02 3.093908131122589111e-01 -1.784452050924301147e-01 -1.692788004875183105e-01 1.352632492780685425e-01 8.035974204540252686e-02 -8.611652255058288574e-02 -4.098866507411003113e-02 -1.435729265213012695e-01 -2.792710065841674805e-01 -1.662890166044235229e-01 9.067048132419586182e-02 1.398703455924987793e-02 -1.058009788393974304e-01 -4.141505435109138489e-02 9.770364314317703247e-02 -7.415482401847839355e-02 -5.346234887838363647e-02 -3.779563009738922119e-01 -2.261154055595397949e-01 1.099789515137672424e-01 -5.101827979087829590e-01 -8.359317481517791748e-02 -1.508134901523590088e-01
-1.589353382587432861e-02 2.623358964920043945e-01 -1.035142317414283752e-01 -1.837859004735946655e-01 -2.738672122359275818e-02 -9.254362434148788452e-02 1.713683307170867920e-01 2.533387541770935059e-01 -2.502256035804748535e-01 -1.617379486560821533e-03 -3.068689405918121338e-01 3.064383007586002350e-02 1.525763720273971558e-01 1.801191866397857666e-01 -2.551142685115337372e-02 4.304831027984619141e-01 1.530830860137939453e-01 -2.056937962770462036e-01 2.548916451632976532e-02 -1.195097528398036957e-02 3.966528922319412231e-02 -1.552025377750396729e-01 7.565023750066757202e-02 -9.152541309595108032e-02 -1.682809740304946899e-01 1.376422643661499023e-01 -1.447792053222656250e-01 -2.136914134025573730e-01 1.459462493658065796e-01 -6.555939465761184692e-02 3.719336390495300293e-01 6.401329766958951950e-03
-8.922027051448822021e-02 -7.884385436773300171e-02 -3.378492314368486404e-03 -1.379309780895709991e-02 -1.181034445762634277e-01 -2.013352513313293457e-02 -3.433671891689300537e-01 1.095376312732696533e-01 -2.948598563671112061e-01 3.806304931640625000e-01 -2.216203659772872925e-01 -2.327315211296081543e-01 6.853869557380676270e-02 7.140748947858810425e-02 9.437046945095062256e-02 3.102499619126319885e-02 -1.368444859981536865e-01 -1.968399137258529663e-01 -3.798177465796470642e-02 2.590949535369873047e-01 9.543303400278091431e-02 -7.031095027923583984e-02 -6.914404779672622681e-02 7.350630313158035278e-02 4.963050037622451782e-02 -1.182900834828615189e-02 -3.085385859012603760e-01 1.415235828608274460e-02 1.284534931182861328e-01 -2.711288034915924072e-01 3.828825354576110840e-01 4.137737676501274109e-02
2.406565248966217041e-01 2.535516023635864258e-01 7.821648381650447845e-03 2.455758117139339447e-02 -2.787234485149383545e-01 -1.354238688945770264e-01 -1.438284665346145630e-01 -9.005783498287200928e-02 1.152606159448623657e-01 2.110906839370727539e-01 -2.181651443243026733e-01 -1.040393635630607605e-01 4.536638855934143066e-01 -1.794279366731643677e-02 -2.353073358535766602e-01 -3.376193717122077942e-02 -3.338553756475448608e-02 -1.426952481269836426e-01 8.316729217767715454e-02 5.640299525111913681e-03 -1.130164787173271179e-02 -2.184851467609405518e-01 -1.387477964162826538e-01 2.490425109863281250e-01 2.352210432291030884e-01 -7.060135900974273682e-02 4.175582900643348694e-02 1.672632545232772827e-01 5.955933779478073120e-02 -1.237135082483291626e-01 1.599410772323608398e-01 -2.852584123611450195e-01
-9.031735360622406006e-02 6.042867898941040039e-03 -3.209188878536224365e-01 -7.145640254020690918e-02 -2.424009889364242554e-01 7.604607194662094116e-02 -1.067819166928529739e-02 2.898737043142318726e-02 -5.466086044907569885e-02 -4.092714190483093262e-02 8.897494524717330933e-02 8.323624730110168457e-03 3.196840882301330566e-01 2.241424769163131714e-01 -1.143405660986900330e-01 2.512198686599731445e-01 2.146309763193130493e-01 -2.212185710668563843e-01 -2.187657952308654785e-01 3.159677386283874512e-01 5.415293201804161072e-02 -8.424632996320724487e-02 -1.936307996511459351e-01 4.775566048920154572e-04 -7.768961787223815918e-02 -3.327493071556091309e-01 -9.579935669898986816e-02 2.268815338611602783e-01 5.475988239049911499e-02 -2.737280726432800293e-01 7.055220752954483032e-02 -1.625081747770309448e-01
2.874008715152740479e-01 -3.474753722548484802e-02 -1.949670314788818359e-01 -2.059137523174285889e-01 2.974627725780010223e-02 -1.327659785747528076e-01 1.173835620284080505e-02 2.654743194580078125e-01 1.919156461954116821e-01 2.134292721748352051e-01 -2.429220080375671387e-01 -3.010141849517822266e-01 4.371526464819908142e-02 1.302163451910018921e-01 3.571517765522003174e-02 4.487023130059242249e-02 1.697028577327728271e-01 3.738512098789215088e-02 2.012676373124122620e-02 3.613059818744659424e-01 2.448994815349578857e-01 -1.020027399063110352e-01 8.553645014762878418e-02 4.943385254591703415e-03 6.239797919988632202e-02 1.477631181478500366e-01 3.224354237318038940e-03 -1.045732721686363220e-01 1.301449537277221680e-01 -2.918905019760131836e-01 1.612436398863792419e-02 3.384640514850616455e-01
1.050427705049514771e-01 1.976342797279357910e-01 -7.371693104505538940e-02 9.133560955524444580e-02 -3.327908813953399658e-01 4.244363307952880859e-02 -1.923820674419403076e-01 -8.994881063699722290e-02 5.032037198543548584e-02 2.582611739635467529e-01 -3.748071789741516113e-01 -1.400932818651199341e-01 -1.308790966868400574e-02 -6.129032745957374573e-02 -7.422168552875518799e-02 2.939600646495819092e-01 3.793491981923580170e-03 2.105205357074737549e-01 -1.629664003849029541e-01 1.492280066013336182e-01 1.214391365647315979e-02 -1.328118294477462769e-01 -3.145924508571624756e-01 -7.438405603170394897e-02 -1.033640876412391663e-01 -4.029049351811408997e-02 -2.023675888776779175e-01 -2.219043374061584473e-01 1.690720915794372559e-01 -2.908279895782470703e-01 -1.401714831590652466e-01 5.026695132255554199e-02
-1.532270610332489014e-01 -2.334859035909175873e-02 -2.035284191370010376e-01 -4.985677078366279602e-02 -1.959800533950328827e-02 -8.754692226648330688e-02 -2.228727042675018311e-01 1.360638439655303955e-01 -8.085576444864273071e-02 3.459395170211791992e-01 -7.762217521667480469e-02 -2.567567527294158936e-01 2.010380774736404419e-01 -8.767286688089370728e-02 -9.812186658382415771e-02 -6.290774047374725342e-02 -2.415823936462402344e-01 -2.244415581226348877e-01 -9.568469971418380737e-02 5.506705492734909058e-02 1.645100116729736328e-01 -7.737385481595993042e-02 -3.588152825832366943e-01 5.444553121924400330e-02 1.209449693560600281e-01 -1.328426450490951538e-01 -1.188267767429351807e-01 -2.670818269252777100e-01 2.692969739437103271e-01 -3.417739272117614746e-01 3.148509562015533447e-02 4.740700125694274902e-02
-5.299461632966995239e-02 -1.356665045022964478e-01 5.664101988077163696e-02 -4.427385330200195312e-01 -4.048210084438323975e-01 -1.936144977807998657e-01 -9.393828362226486206e-02 4.651806131005287170e-02 -1.441143006086349487e-01 -4.606513306498527527e-02 1.712463796138763428e-01 -2.305941134691238403e-01 6.025186926126480103e-02 2.721139229834079742e-02 -4.248492792248725891e-02 -7.091173529624938965e-02 1.975856125354766846e-01 -1.596811227500438690e-02 1.128141433000564575e-01 2.573136053979396820e-02 2.137125432491302490e-01 7.302633672952651978e-02 -1.119910925626754761e-01 2.082121968269348145e-01 -2.624018192291259766e-01 -6.497686356306076050e-02 -3.654294088482856750e-02 -1.565981656312942505e-01 6.988592445850372314e-02 -4.171187281608581543e-01 8.956058323383331299e-02 7.210537046194076538e-02
-1.030408143997192383e-01 -6.070422753691673279e-02 -3.331565260887145996e-01 -9.553413838148117065e-02 -3.142694532871246338e-01 3.337540477514266968e-02 1.327918004244565964e-02 1.873127669095993042e-01 6.243265047669410706e-02 -5.398704856634140015e-02 1.252862960100173950e-01 -6.674471497535705566e-02 2.178993970155715942e-01 2.794198393821716309e-01 -1.033457741141319275e-01 2.626022994518280029e-01 2.502725422382354736e-01 -3.197406232357025146e-01 -1.628547757863998413e-01 2.248199135065078735e-01 1.227785199880599976e-01 -1.917404979467391968e-01 -2.794052660465240479e-01 3.084315359592437744e-02 -3.707244619727134705e-02 -2.120994925498962402e-01 -5.002176389098167419e-02 1.364199519157409668e-01 6.333095580339431763e-02 -1.296976804733276367e-01 9.416783601045608521e-02 -1.682538688182830811e-01
-1.532354354858398438e-01 -6.986177712678909302e-02 -1.010731607675552368e-01 -1.457433551549911499e-01 -2.433328479528427124e-01 -1.605582237243652344e-01 1.099523678421974182e-01 4.362245276570320129e-02 1.703241169452667236e-01 2.467983812093734741e-01 -1.479912996292114258e-01 -6.849776953458786011e-02 1.387976296246051788e-02 -4.940938577055931091e-02 -1.044662669301033020e-01 1.881788372993469238e-01 2.351034581661224365e-01 -2.211351841688156128e-01 8.460496366024017334e-02 -5.059835314750671387e-02 -2.093927711248397827e-01 2.948006689548492432e-01 -3.182875812053680420e-01 -1.002806052565574646e-01 -1.360806226730346680e-01 -1.493594199419021606e-01 -3.236418962478637695e-01 -1.337497215718030930e-02 9.282276779413223267e-02 -3.668441772460937500e-01 1.694101989269256592e-01 -4.560063406825065613e-02
1.014216020703315735e-01 5.271637067198753357e-02 2.512803971767425537e-01 2.532289735972881317e-02 -2.125324457883834839e-01 7.813309133052825928e-02 -3.225033730268478394e-02 1.193194761872291565e-01 3.343235328793525696e-02 -1.846793740987777710e-01 -2.386186271905899048e-01 -1.676405593752861023e-02 1.375219970941543579e-01 -7.935639470815658569e-02 3.451209366321563721e-01 3.144024014472961426e-01 -1.065669134259223938e-01 -2.285189032554626465e-01 -1.465048920363187790e-02 1.931178420782089233e-01 2.138484865427017212e-01 -1.491013448685407639e-02 -4.793212190270423889e-02 1.192030981183052063e-01 -5.772900208830833435e-02 2.124492377042770386e-01 -1.628022491931915283e-01 -2.030822932720184326e-01 2.872226573526859283e-02 -4.541121423244476318e-01 -8.596595376729965210e-03 1.846903115510940552e-01
9.057705849409103394e-02 2.693593800067901611e-01 -5.439107492566108704e-02 -1.482820957899093628e-01 -1.819955855607986450e-01 -1.351884007453918457e-01 3.864442557096481323e-02 4.071028530597686768e-01 5.866813659667968750e-02 3.912773355841636658e-02 2.579627037048339844e-01 -2.133953571319580078e-01 1.970089823007583618e-01 -1.020329520106315613e-01 -3.369301259517669678e-01 1.200032159686088562e-01 1.509658545255661011e-01 3.771062567830085754e-02 -1.404740810394287109e-01 -1.220092326402664185e-01 7.290875911712646484e-02 1.208782568573951721e-02 2.281427569687366486e-02 6.920028477907180786e-02 -1.496693193912506104e-01 -1.417172104120254517e-01 -3.444814980030059814e-01 -8.955253660678863525e-02 4.552825167775154114e-02 -3.599079251289367676e-01 -9.846551716327667236e-02 -3.732115402817726135e-02
2.768042683601379395e-01 -1.111873388290405273e-01 -2.201185375452041626e-01 -2.081322371959686279e-01 -9.448073804378509521e-02 -5.248624831438064575e-02 -1.518808752298355103e-01 -3.506992245092988014e-03 1.819478534162044525e-02 4.613232240080833435e-02 4.660202935338020325e-02 -1.673205792903900146e-01 1.870108097791671753e-01 1.604045554995536804e-02 5.721216276288032532e-02 3.452774584293365479e-01 -7.222295273095369339e-03 -4.564947187900543213e-01 1.099540740251541138e-01 -1.918585598468780518e-01 2.112903296947479248e-01 6.263034045696258545e-02 4.983394220471382141e-02 1.606552898883819580e-01 -3.327900916337966919e-02 -6.466215103864669800e-02 -5.586056411266326904e-02 1.934515871107578278e-02 1.049504280090332031e-01 -1.657073199748992920e-01 2.069000154733657837e-01 -4.121571779251098633e-01
2.112382203340530396e-01 3.488788306713104248e-01 2.206217497587203979e-02 -4.318636655807495117e-02 -1.552970856428146362e-01 9.829226881265640259e-02 1.522394865751266479e-01 2.590878903865814209e-01 -1.135362610220909119e-01 -2.591651380062103271e-01 -9.348347783088684082e-02 -1.251127868890762329e-01 -6.233609747141599655e-03 -1.497983038425445557e-01 -2.881145849823951721e-02 2.224973589181900024e-01 -7.499289512634277344e-02 -2.829343974590301514e-01 7.825967669486999512e-02 3.246304392814636230e-01 2.554690241813659668e-01 2.985117211937904358e-02 -2.018676847219467163e-01 -9.021360427141189575e-03 -2.370548248291015625e-01 8.957144618034362793e-02 -1.831949800252914429e-01 -1.998717784881591797e-01 1.345804035663604736e-01 -2.301613688468933105e-01 -1.266919374465942383e-01 3.046762011945247650e-02
1.026436910033226013e-01 6.823465228080749512e-02 4.900360479950904846e-02 -2.765566706657409668e-01 4.361768066883087158e-02 -8.011571317911148071e-02 6.228005513548851013e-02 1.171228438615798950e-01 -1.321139186620712280e-01 -1.324545145034790039e-01 -2.614076435565948486e-01 -2.167308181524276733e-01 3.756603300571441650e-01 -1.849422305822372437e-01 1.469088494777679443e-01 4.861274361610412598e-01 1.541496068239212036e-01 -1.542512625455856323e-01 -1.551704555749893188e-01 -1.286862045526504517e-02 1.331250220537185669e-01 -9.207142889499664307e-02 4.338286817073822021e-02 -4.894775152206420898e-02 -1.135842874646186829e-01 2.598349750041961670e-01 5.998353939503431320e-03 1.762582212686538696e-01 -1.198511570692062378e-02 -2.600122690200805664e-01 1.157137826085090637e-01 3.924502804875373840e-02
2.328601181507110596e-01 8.978760801255702972e-03 -1.729448735713958740e-01 -1.166776940226554871e-01 -3.451174199581146240e-01 -1.290693134069442749e-01 5.906523764133453369e-02 1.199536547064781189e-01 1.486385017633438110e-01 -5.320689082145690918e-02 1.883166730403900146e-01 -1.365990787744522095e-01 6.942848116159439087e-02 9.348477423191070557e-02 2.350652404129505157e-02 3.651489019393920898e-01 6.531008332967758179e-02 -2.064962685108184814e-01 -1.128277108073234558e-01 2.224777340888977051e-01 1.503266841173171997e-01 1.026894338428974152e-02 -2.117704749107360840e-01 -1.376638412475585938e-01 9.034219384193420410e-02 -5.894637107849121094e-02 -6.813371181488037109e-02 3.501996695995330811e-01 9.575012326240539551e-02 -2.852568030357360840e-01 1.217821314930915833e-01 -2.865547835826873779e-01
-1.327622830867767334e-01 5.039125308394432068e-02 9.601978957653045654e-02 -2.258805930614471436e-01 -1.262031942605972290e-01 7.639482617378234863e-02 -1.666421294212341309e-01 2.999522089958190918e-01 -9.743323177099227905e-02 -2.628399729728698730e-01 -3.996144235134124756e-02 -4.304420202970504761e-02 8.775153011083602905e-02 -3.027203492820262909e-02 -3.266464918851852417e-03 2.314171493053436279e-01 1.062933951616287231e-01 -1.287743896245956421e-01 -2.011444717645645142e-01 -1.611118614673614502e-01 2.932294905185699463e-01 1.016630306839942932e-01 -9.764106571674346924e-02 3.180744946002960205e-01 -2.268788814544677734e-01 -5.234422162175178528e-02 -1.501171737909317017e-01 -2.981036901473999023e-01 2.051883637905120850e-01 -3.158218264579772949e-01 7.673539221286773682e-02 1.456353813409805298e-01
1.503623425960540771e-01 2.879839539527893066e-01 -9.867592900991439819e-02 1.697047650814056396e-01 -1.273366957902908325e-01 1.501027643680572510e-01 -1.214232668280601501e-01 5.249693244695663452e-02 -1.054671183228492737e-01 -2.728313803672790527e-01 -7.488192617893218994e-02 -1.795807033777236938e-01 3.637432456016540527e-01 -3.083676099777221680e-01 1.553084701299667358e-01 2.914175093173980713e-01 -9.203718975186347961e-03 -4.808843135833740234e-02 -6.253843009471893311e-02 1.380604654550552368e-01 1.525776833295822144e-01 -1.387725397944450378e-02 -1.023276597261428833e-01 1.738640964031219482e-01 -8.957436680793762207e-02 5.253973975777626038e-02 8.450628072023391724e-02 -4.736772552132606506e-02 2.576583623886108398e-01 -3.076336681842803955e-01 1.356633305549621582e-01 2.251051217317581177e-01
-6.104058586061000824e-03 1.133592799305915833e-01 -3.895366191864013672e-01 7.523342501372098923e-03 -3.226585686206817627e-02 -1.857913844287395477e-02 1.628078706562519073e-02 -6.473635882139205933e-02 -1.770987957715988159e-01 9.734898805618286133e-03 -2.229071594774723053e-02 -4.407501593232154846e-02 7.356908917427062988e-02 -2.634776830673217773e-01 -1.614709198474884033e-01 1.130938604474067688e-01 5.153479054570198059e-02 2.270968630909919739e-02 8.436291664838790894e-02 -2.343694120645523071e-02 4.193808138370513916e-02 -3.725740313529968262e-01 -9.027729183435440063e-02 2.076154500246047974e-01 1.913114786148071289e-01 1.855621337890625000e-01 -1.806792765855789185e-01 -1.478252261877059937e-01 -1.887044906616210938e-01 -5.178626775741577148e-01 1.544407904148101807e-01 -1.613828986883163452e-01
-2.181442081928253174e-01 -2.348041385412216187e-01 -1.318551003932952881e-01 2.916096337139606476e-02 -1.059428006410598755e-01 -3.995813429355621338e-02 -2.190096676349639893e-01 5.604727193713188171e-02 2.464747726917266846e-01 1.637636423110961914e-01 -1.008202731609344482e-01 -3.534538447856903076e-01 2.703237831592559814e-01 -2.674924768507480621e-02 -5.103937909007072449e-02 1.190880686044692993e-01 1.846531182527542114e-01 5.650069937109947205e-02 -2.938773334026336670e-01 -6.446204613894224167e-03 1.585068851709365845e-01 1.303872168064117432e-01 -2.804498970508575439e-01 8.253651857376098633e-02 1.676899753510951996e-02 -5.346531793475151062e-02 -2.724054753780364990e-01 -1.970307342708110809e-02 -1.794031411409378052e-01 -3.001934289932250977e-01 1.760531812906265259e-01 1.398705989122390747e-01
-2.530517280101776123e-01 -1.517508029937744141e-01 -1.309353113174438477e-01 1.524521503597497940e-02 -2.924341559410095215e-01 -9.391023963689804077e-02 -1.353963315486907959e-01 2.687729299068450928e-01 2.137330323457717896e-01 2.139073610305786133e-01 -4.495318606495857239e-02 -3.094457387924194336e-01 2.988350391387939453e-01 -4.778098315000534058e-02 -5.097176507115364075e-02 2.876133657991886139e-02 -2.250458300113677979e-02 -2.050371170043945312e-01 -1.595290452241897583e-01 2.506318688392639160e-01 2.144618332386016846e-01 2.115132957696914673e-01 -7.295136153697967529e-02 -1.240281015634536743e-01 1.010664328932762146e-01 1.224566474556922913e-01 -1.168312951922416687e-01 -2.887711524963378906e-01 7.440198957920074463e-02 -2.102394849061965942e-01 1.043080762028694153e-01 -3.621741384267807007e-02
1.399087458848953247e-01 1.755996644496917725e-01 -2.596710026264190674e-01 -1.602407172322273254e-02 -3.315161168575286865e-01 -2.030924856662750244e-01 2.109883818775415421e-03 -5.939362198114395142e-02 -7.741735130548477173e-02 2.265743613243103027e-01 -2.823417484760284424e-01 -2.299823015928268433e-01 -6.000143662095069885e-02 9.503757208585739136e-02 -7.113099098205566406e-02 1.100348383188247681e-01 -5.831232294440269470e-02 -3.130172491073608398e-01 -1.896421313285827637e-01 -8.541513979434967041e-02 1.489486396312713623e-01 -1.330018192529678345e-01 4.263119027018547058e-02 4.826060310006141663e-02 -4.031647741794586182e-01 9.754249453544616699e-02 -1.066639944911003113e-01 -2.549472451210021973e-01 1.255713552236557007e-01 -1.654135286808013916e-01 -1.629565060138702393e-01 -2.659433521330356598e-02
2.025524228811264038e-01 1.516255140304565430e-01 -1.374145895242691040e-01 -1.977605670690536499e-01 -3.454538881778717041e-01 5.681766197085380554e-02 -3.337931632995605469e-01 1.882511749863624573e-02 -9.232809394598007202e-02 4.372966662049293518e-02 -1.970159262418746948e-01 -1.203086748719215393e-01 -1.610872447490692139e-01 2.666915357112884521e-01 -5.989955738186836243e-02 2.042690068483352661e-01 -2.312196642160415649e-01 1.056908518075942993e-01 -6.754330545663833618e-02 2.698470652103424072e-02 -2.888484392315149307e-03 -8.486884087324142456e-02 -2.284041941165924072e-01 -1.834976077079772949e-01 7.119440939277410507e-03 9.558531641960144043e-02 -2.614825069904327393e-01 2.817718870937824249e-02 1.461665928363800049e-01 -3.878324329853057861e-01 -1.518765240907669067e-01 3.693371266126632690e-02
7.297160476446151733e-02 -2.860526144504547119e-01 9.150288999080657959e-02 -2.882271707057952881e-01 -7.369780540466308594e-02 1.037805825471878052e-01 -1.986490041017532349e-01 5.780563503503799438e-02 2.214508503675460815e-02 4.254521057009696960e-02 -1.276423782110214233e-01 -2.262065932154655457e-02 2.934403419494628906e-01 -7.731739431619644165e-02 -1.573462039232254028e-01 2.531771063804626465e-01 1.924957782030105591e-01 -1.370363682508468628e-01 1.688079237937927246e-01 -2.031130790710449219e-01 2.239210903644561768e-01 -1.026331186294555664e-01 5.185045767575502396e-03 -1.462809741497039795e-01 -1.521127764135599136e-02 -2.733272612094879150e-01 -1.169633343815803528e-01 -4.598146677017211914e-02 -7.513207197189331055e-02 -4.374318420886993408e-01 2.571849226951599121e-01 -2.822542190551757812e-02
-1.328120753169059753e-02 -6.479861587285995483e-02 -1.772135794162750244e-01 -3.356194496154785156e-02 8.714220672845840454e-02 7.121035456657409668e-02 -4.427409172058105469e-01 7.247713208198547363e-02 -5.770498886704444885e-02 9.024599194526672363e-02 -6.041415035724639893e-02 -4.091309905052185059e-01 9.894282370805740356e-02 2.463936805725097656e-01 -5.034653097391128540e-02 3.194272220134735107e-01 1.486276388168334961e-01 -2.345752120018005371e-01 1.214121952652931213e-01 1.105267032980918884e-01 1.218525692820549011e-01 -2.814009487628936768e-01 -5.217041820287704468e-02 7.934466749429702759e-02 -1.603016406297683716e-01 2.708639577031135559e-02 -8.698279410600662231e-02 -3.177007436752319336e-01 -7.955500483512878418e-02 -1.703986078500747681e-01 -7.468005269765853882e-02 -9.262654930353164673e-02
1.347441375255584717e-01 1.467758268117904663e-01 -4.354847222566604614e-02 -1.836601793766021729e-01 -2.675499618053436279e-01 -3.608176112174987793e-02 -1.295388787984848022e-01 -2.402380667626857758e-02 -1.229967102408409119e-01 -1.127612218260765076e-01 -4.988998770713806152e-01 -1.674330383539199829e-01 7.102008163928985596e-02 -9.355761855840682983e-02 -3.429819643497467041e-02 1.631962805986404419e-01 -6.637549400329589844e-02 -3.016926646232604980e-01 -2.596085965633392334e-01 5.788399279117584229e-02 4.626154154539108276e-02 3.581943362951278687e-02 1.031044870615005493e-01 1.529112607240676880e-01 3.872375190258026123e-02 8.916001766920089722e-02 -2.105670571327209473e-01 3.307529687881469727e-01 -1.860500425100326538e-01 -1.717014908790588379e-01 1.229211762547492981e-01 2.050584703683853149e-01
-1.200983375310897827e-01 9.108981490135192871e-02 -8.501882851123809814e-02 -5.899264663457870483e-02 -1.246312335133552551e-01 1.571671813726425171e-01 -3.356302976608276367e-01 -4.676510393619537354e-02 2.449526637792587280e-01 3.448902070522308350e-02 -1.243757158517837524e-01 -2.761424519121646881e-02 1.079402491450309753e-01 4.372276365756988525e-02 6.022619456052780151e-02 2.259636968374252319e-01 7.873716950416564941e-02 -4.135395586490631104e-01 7.454065233469009399e-02 -4.913129284977912903e-02 3.297991305589675903e-02 -2.894150614738464355e-01 -1.492337882518768311e-01 3.204553127288818359e-01 -1.704427599906921387e-01 -4.429391026496887207e-02 -1.651206612586975098e-01 -1.181403920054435730e-01 1.443550270050764084e-02 -3.636587262153625488e-01 -5.869187787175178528e-02 2.503951787948608398e-01
-1.436305493116378784e-01 2.780883014202117920e-02 -4.321578890085220337e-02 -2.473353147506713867e-01 -6.419439613819122314e-02 -2.438385784626007080e-01 -6.216593086719512939e-02 1.944813579320907593e-01 -5.079380050301551819e-02 -1.839147508144378662e-01 4.459317401051521301e-02 -1.454488337039947510e-01 2.155633866786956787e-01 2.004561014473438263e-02 -2.961969375610351562e-01 -8.846087008714675903e-02 -3.060632199048995972e-02 -1.724566817283630371e-01 1.189839318394660950e-01 6.459851283580064774e-03 3.379888832569122314e-01 2.584684491157531738e-01 6.154813244938850403e-02 4.155371487140655518e-01 -8.632425218820571899e-02 -2.484309661667793989e-04 -1.257460266351699829e-01 -3.684254596009850502e-03 -3.583105280995368958e-03 -4.099924862384796143e-01 -8.251811377704143524e-03 -1.203408464789390564e-01
-1.551112532615661621e-02 2.907234132289886475e-01 2.413107082247734070e-02 -2.982458658516407013e-02 -1.795438975095748901e-01 -8.071044832468032837e-02 -9.466395527124404907e-02 -6.653880700469017029e-03 1.067197844386100769e-01 2.546852827072143555e-01 -3.329659104347229004e-01 -4.374984204769134521e-01 -2.182044321671128273e-03 1.424085497856140137e-01 -2.060211747884750366e-01 6.549376249313354492e-02 -2.144583314657211304e-01 9.147124737501144409e-02 -7.608758285641670227e-03 1.698793023824691772e-01 -2.999595738947391510e-02 -1.480262354016304016e-02 -2.772650420665740967e-01 2.215466834604740143e-02 3.136105090379714966e-02 2.826480194926261902e-03 -2.284311950206756592e-01 -3.726777853444218636e-03 3.198285102844238281e-01 -3.056379258632659912e-01 9.478883445262908936e-02 2.881294488906860352e-02
2.122919559478759766e-01 1.320653110742568970e-01 -1.280876249074935913e-01 -4.306882321834564209e-01 6.680656969547271729e-02 1.654068939387798309e-02 -2.643682658672332764e-01 3.714876994490623474e-02 -1.776723936200141907e-02 -1.155988052487373352e-01 -1.866956949234008789e-01 -2.103591412305831909e-01 1.178160086274147034e-01 -1.737529039382934570e-01 1.035320758819580078e-01 -2.144561409950256348e-01 -1.080105751752853394e-01 -7.558220624923706055e-02 -5.631530657410621643e-02 2.443851083517074585e-01 -1.044812891632318497e-02 -1.203776337206363678e-02 -2.626327276229858398e-01 2.200899869203567505e-01 -1.997829526662826538e-01 1.086492687463760376e-01 -3.065327405929565430e-01 -1.220948174595832825e-01 1.379370242357254028e-01 -1.493972539901733398e-01 2.499182969331741333e-01 -6.067730486392974854e-02
-2.065984755754470825e-01 -1.793757528066635132e-01 -1.007406711578369141e-01 -3.301093280315399170e-01 -4.418014585971832275e-01 1.545463651418685913e-01 3.044979833066463470e-02 1.412117630243301392e-01 -1.039181649684906006e-02 1.420231759548187256e-01 -1.440800428390502930e-01 1.117965504527091980e-01 5.347426980733871460e-02 1.486944854259490967e-01 3.644052520394325256e-02 2.318546026945114136e-01 3.205330669879913330e-01 -2.097295671701431274e-01 -7.345739752054214478e-02 2.688398361206054688e-01 -1.915239356458187103e-02 1.345345824956893921e-01 -2.093547135591506958e-01 -1.364327520132064819e-01 4.591515287756919861e-02 3.134792298078536987e-02 -1.948989927768707275e-01 2.026821486651897430e-02 9.468936920166015625e-02 -1.849206537008285522e-01 1.636968106031417847e-01 -1.254398375749588013e-01
3.028822541236877441e-01 4.045083001255989075e-02 -3.391281664371490479e-01 -2.263615094125270844e-02 -3.986587524414062500e-01 -1.859679371118545532e-01 -1.295576393604278564e-01 1.297636479139328003e-01 5.114990472793579102e-02 -2.563911117613315582e-02 1.001552864909172058e-01 9.404950588941574097e-02 -8.264930918812751770e-03 1.902924268506467342e-03 -1.041871309280395508e-01 7.484798878431320190e-02 2.478067576885223389e-01 -2.901007831096649170e-01 -6.654263287782669067e-02 1.986577510833740234e-01 9.767290204763412476e-03 -6.061296910047531128e-02 -3.258494436740875244e-01 -8.834759704768657684e-03 -1.316904649138450623e-02 -6.689204275608062744e-02 -5.873546004295349121e-02 1.657927781343460083e-01 -9.243483841419219971e-02 -3.437863588333129883e-01 9.938506036996841431e-02 -2.315370589494705200e-01
-1.352581083774566650e-01 -4.629400745034217834e-02 1.073654666543006897e-01 -3.578401505947113037e-01 2.323769591748714447e-02 8.440970629453659058e-02 1.040579471737146378e-02 4.294103682041168213e-01 -1.607718504965305328e-02 2.177756652235984802e-02 -1.765231192111968994e-01 -6.640731543302536011e-02 2.305203974246978760e-01 3.143282374367117882e-03 -1.543835997581481934e-01 6.940809637308120728e-02 4.464380815625190735e-02 -3.408014075830578804e-03 1.185058578848838806e-01 2.456540912389755249e-01 3.579811453819274902e-01 1.843499601818621159e-03 -2.076742649078369141e-01 1.776712685823440552e-01 -1.578972786664962769e-01 -1.351107060909271240e-01 -1.990470662713050842e-02 -1.300285309553146362e-01 -8.262160420417785645e-02 -2.843759357929229736e-01 1.593055129051208496e-01 -2.773197889328002930e-01
-1.545179337263107300e-01 3.381054997444152832e-01 -9.545209258794784546e-02 1.478599905967712402e-01 -4.011781141161918640e-02 2.119105905294418335e-01 1.099026054143905640e-01 3.462524414062500000e-01 -1.297718882560729980e-01 -4.628445953130722046e-03 1.730912178754806519e-02 -1.713876426219940186e-01 1.398985832929611206e-01 1.947088390588760376e-01 -2.186803817749023438e-01 2.530730068683624268e-01 -7.904388010501861572e-02 -8.203446120023727417e-02 1.388994753360748291e-01 1.528115719556808472e-01 2.794612646102905273e-01 -9.239909797906875610e-02 4.005023464560508728e-02 -5.911435186862945557e-02 -2.002018392086029053e-01 6.758330017328262329e-02 -8.346475660800933838e-02 -1.219913735985755920e-01 -2.688519097864627838e-02 -4.541228115558624268e-01 7.977200299501419067e-02 9.642401337623596191e-02
-2.439534068107604980e-01 -2.651927806437015533e-02 -1.536077260971069336e-01 1.609898805618286133e-01 -3.346090912818908691e-01 -1.434253454208374023e-01 9.622731804847717285e-02 -7.193286716938018799e-02 -1.287467312067747116e-02 1.309453248977661133e-01 -4.172837361693382263e-02 -1.801405847072601318e-01 2.630555629730224609e-01 -7.015717774629592896e-02 2.057665213942527771e-02 3.273558616638183594e-01 4.075756967067718506e-01 -6.906557083129882812e-02 -1.619808971881866455e-01 1.749142259359359741e-01 2.293206900358200073e-01 -1.348558366298675537e-01 -3.788242340087890625e-01 -1.572481542825698853e-02 8.051309268921613693e-04 -1.564367711544036865e-01 -9.538263082504272461e-02 -6.604617089033126831e-02 -8.193455636501312256e-03 -1.084576826542615891e-02 1.387689411640167236e-01 -1.023127287626266479e-01
-2.225968800485134125e-02 -6.957037001848220825e-02 -8.670719712972640991e-02 -6.306392699480056763e-02 -1.668496280908584595e-01 7.209014613181352615e-03 -1.510561853647232056e-01 2.677546143531799316e-01 3.350198268890380859e-02 -8.553629368543624878e-02 2.913003228604793549e-02 -5.286641791462898254e-02 5.420759916305541992e-01 -5.565834790468215942e-02 -6.619565933942794800e-02 4.674197137355804443e-01 -3.705734387040138245e-02 -5.896645784378051758e-02 -6.004680879414081573e-03 -1.571940630674362183e-01 2.232358157634735107e-01 -1.586710959672927856e-01 -1.933769136667251587e-01 1.335166245698928833e-01 2.058168500661849976e-01 7.594584673643112183e-02 -1.094167307019233704e-01 -9.543463587760925293e-02 2.022640034556388855e-02 -6.134734675288200378e-02 -2.937392890453338623e-01 9.688425064086914062e-02
-8.087365329265594482e-02 -1.575704216957092285e-01 -1.638917028903961182e-01 4.034755378961563110e-02 -3.168661296367645264e-01 -2.739642001688480377e-02 1.392184793949127197e-01 1.171534135937690735e-01 -1.056323423981666565e-01 -1.332680881023406982e-01 -1.503309756517410278e-01 -1.035966351628303528e-01 1.808061301708221436e-01 1.829478889703750610e-01 -3.333697915077209473e-01 1.102630943059921265e-01 1.065126433968544006e-02 -1.792091280221939087e-01 -2.020767182111740112e-01 1.637550294399261475e-01 -6.354425847530364990e-02 2.171169221401214600e-01 -3.161176443099975586e-01 1.538073867559432983e-01 1.424050033092498779e-01 -1.507502645254135132e-01 -2.874979563057422638e-02 5.604311078786849976e-02 5.195749551057815552e-02 -3.747753798961639404e-01 2.527628242969512939e-01 1.597327589988708496e-01
2.880722470581531525e-02 2.474794834852218628e-01 -5.387228354811668396e-02 -3.169103860855102539e-01 -1.018461436033248901e-01 -3.356736898422241211e-02 1.147054880857467651e-01 3.842839300632476807e-01 -6.265636533498764038e-02 6.959361582994461060e-02 1.726445406675338745e-01 -1.414095163345336914e-01 1.737194508314132690e-01 2.446786127984523773e-02 -2.091969400644302368e-01 2.875186502933502197e-01 -9.022793173789978027e-02 -5.630880966782569885e-02 -1.203186511993408203e-01 -3.061427548527717590e-02 2.289963066577911377e-01 6.856871303170919418e-03 1.488645281642675400e-02 1.495061218738555908e-01 -1.241522729396820068e-01 -2.782281339168548584e-01 -3.219021260738372803e-01 -1.739114373922348022e-01 1.753969937562942505e-01 -2.547417283058166504e-01 -8.901383727788925171e-02 -1.200924664735794067e-01
2.913935780525207520e-01 2.767466306686401367e-01 2.354916781187057495e-01 -1.336700171232223511e-01 -3.566206991672515869e-02 8.718711882829666138e-02 -1.867624670267105103e-01 2.821996212005615234e-01 -6.466917693614959717e-02 3.883908689022064209e-02 9.656064212322235107e-03 -1.836601793766021729e-01 1.257989406585693359e-01 -1.071878615766763687e-02 -1.467438638210296631e-01 4.232880771160125732e-01 5.134084448218345642e-02 -2.050282061100006104e-01 -1.183377578854560852e-01 2.255032397806644440e-02 8.297301828861236572e-02 -1.180438324809074402e-01 -3.574083745479583740e-01 6.919275224208831787e-02 -6.439161486923694611e-03 2.734713442623615265e-02 -1.066730916500091553e-01 -2.561256056651473045e-03 -9.693314880132675171e-02 -3.171917200088500977e-01 -1.729574054479598999e-01 -1.449044793844223022e-01
1.874788552522659302e-01 1.667988449335098267e-01 -1.342450641095638275e-02 8.553507924079895020e-02 -2.572669684886932373e-01 -9.456460177898406982e-02 -3.747824728488922119e-01 -1.164580211043357849e-01 2.355771064758300781e-01 2.167327851057052612e-01 -1.571617573499679565e-01 -1.941429674625396729e-01 3.743192851543426514e-01 -6.962390989065170288e-02 -7.047930732369422913e-03 3.055869936943054199e-01 -9.275341778993606567e-02 7.425620686262845993e-03 1.392765939235687256e-01 9.689977765083312988e-02 9.621246904134750366e-02 1.327562779188156128e-01 -9.559205174446105957e-02 -4.905970767140388489e-02 8.457007259130477905e-02 1.381654590368270874e-01 -2.796978950500488281e-01 3.671095147728919983e-02 1.091370061039924622e-01 -1.878907382488250732e-01 2.607173025608062744e-01 1.562764868140220642e-02
-5.363096669316291809e-02 -9.508074074983596802e-02 -4.716306924819946289e-02 -3.883818984031677246e-01 -1.882456392049789429e-01 -3.148288652300834656e-02 -1.917283609509468079e-02 1.695033758878707886e-01 -1.332691162824630737e-01 -2.284725457429885864e-01 2.044132202863693237e-01 -1.729689985513687134e-01 1.684455424547195435e-01 -7.117230445146560669e-02 -3.096650242805480957e-01 1.231004446744918823e-01 5.595649406313896179e-02 -1.351041048765182495e-01 2.830269038677215576e-01 6.351971067488193512e-03 7.603065110743045807e-03 3.270247206091880798e-02 -2.670491337776184082e-01 2.083239108324050903e-01 4.606613423675298691e-03 2.538793347775936127e-02 -2.201190143823623657e-01 -2.082597166299819946e-01 1.944609880447387695e-01 -2.987563312053680420e-01 1.963319480419158936e-01 8.868930488824844360e-02
2.673504054546356201e-01 -1.049413904547691345e-01 -2.386756800115108490e-02 -1.047683805227279663e-01 -2.252900153398513794e-01 -5.902850069105625153e-03 -1.238252073526382446e-01 2.169174253940582275e-01 2.477633953094482422e-01 -2.800628356635570526e-02 -3.979793563485145569e-02 -7.317469269037246704e-02 1.458733379840850830e-01 -4.131287336349487305e-02 -7.066238671541213989e-02 -5.018964782357215881e-02 -6.187327578663825989e-02 -1.272403299808502197e-01 1.946543008089065552e-01 2.465327084064483643e-01 -1.681677997112274170e-02 -1.282301992177963257e-01 -2.176389694213867188e-01 -2.227222621440887451e-01 9.322259575128555298e-02 -2.581970691680908203e-01 -7.961639016866683960e-02 4.426100850105285645e-02 1.401539146900177002e-01 -5.523415803909301758e-01 1.111738309264183044e-01 -2.001462280750274658e-01
-2.029686793684959412e-02 -5.137988179922103882e-02 -2.999783754348754883e-01 2.463891543447971344e-02 -2.847678363323211670e-01 2.281570434570312500e-02 1.103752106428146362e-01 6.204978376626968384e-02 -6.309745460748672485e-02 -9.803471714258193970e-02 1.119473129510879517e-01 -7.577311247587203979e-02 1.966226845979690552e-01 1.570320874452590942e-01 -9.877941757440567017e-02 3.436728119850158691e-01 2.686575651168823242e-01 -3.406863510608673096e-01 -1.811169534921646118e-01 2.221571207046508789e-01 1.014841571450233459e-01 -1.454263180494308472e-01 -2.491150200366973877e-01 -4.696665331721305847e-02 -6.846041232347488403e-02 -8.885599672794342041e-02 -1.444346308708190918e-01 2.661512494087219238e-01 7.508034817874431610e-03 -2.101694643497467041e-01 1.190503910183906555e-01 -2.384537160396575928e-01
2.653958089649677277e-02 7.794114202260971069e-02 -1.580760627985000610e-01 1.208209842443466187e-01 -1.653670072555541992e-01 1.267492026090621948e-02 5.099881812930107117e-02 8.661110885441303253e-03 -1.435809284448623657e-01 3.265577554702758789e-01 -3.508397936820983887e-01 -2.718366682529449463e-01 2.418745867908000946e-02 -9.236380457878112793e-02 1.113902553915977478e-01 9.468189626932144165e-02 1.994241029024124146e-02 1.334287673234939575e-01 1.219634786248207092e-01 2.695243954658508301e-01 3.054031133651733398e-01 3.156344592571258545e-02 -3.150612115859985352e-02 -1.990661956369876862e-02 -2.557574212551116943e-01 -1.245532706379890442e-01 -2.806601524353027344e-01 -6.904220581054687500e-02 2.926497459411621094e-01 -2.942537367343902588e-01 -7.300262153148651123e-02 -1.591479480266571045e-01
1.203455701470375061e-01 -1.024610921740531921e-01 -7.996726781129837036e-02 -1.649349182844161987e-01 -1.821728050708770752e-01 -2.543957531452178955e-01 -2.323653921484947205e-02 5.855026245117187500e-01 -5.134115740656852722e-02 5.191161483526229858e-02 -1.398134976625442505e-01 -3.137138783931732178e-01 1.222788393497467041e-01 -3.235631883144378662e-01 -5.796910077333450317e-02 2.422774732112884521e-01 -6.316354125738143921e-02 -3.324560448527336121e-02 9.935957193374633789e-02 -1.331461071968078613e-01 1.739322990179061890e-01 -7.940258830785751343e-02 -1.104048267006874084e-01 1.102809309959411621e-01 -2.858189120888710022e-02 -4.005381197202950716e-04 -6.795518845319747925e-02 -1.175488904118537903e-01 1.802544444799423218e-01 -1.528790593147277832e-01 -3.706614673137664795e-02 1.583357155323028564e-01
1.298875510692596436e-01 1.950886696577072144e-01 -5.373570322990417480e-02 -3.482011705636978149e-02 -2.621142193675041199e-02 -1.000141575932502747e-01 -2.157040834426879883e-01 -1.282544285058975220e-01 2.257155627012252808e-01 -1.244174432940781116e-03 -3.105700612068176270e-01 -4.790910519659519196e-03 9.692726284265518188e-02 5.949979275465011597e-02 -7.204186171293258667e-02 2.575096189975738525e-01 -1.381813436746597290e-01 -4.320432245731353760e-01 1.368399262428283691e-01 1.046636849641799927e-01 3.299955651164054871e-02 -6.411766260862350464e-02 -2.194481939077377319e-01 1.509840339422225952e-01 -1.373622119426727295e-01 1.680839657783508301e-01 -5.573470890522003174e-02 -2.563862800598144531e-01 3.437666594982147217e-01 -2.479968070983886719e-01 -1.597290635108947754e-01 5.195375531911849976e-02
1.599410325288772583e-01 -3.279528114944696426e-03 -3.447654843330383301e-02 -8.322367817163467407e-02 -8.147887885570526123e-02 -9.000056982040405273e-02 -4.211272113025188446e-03 2.131267786026000977e-01 5.982097983360290527e-02 -2.941972017288208008e-01 -1.222182065248489380e-01 1.497072726488113403e-02 1.992281079292297363e-01 -1.090004742145538330e-01 -6.674185278825461864e-04 4.163542389869689941e-01 3.890020549297332764e-01 7.970157265663146973e-02 -4.895076528191566467e-02 1.104197427630424500e-01 3.558946847915649414e-01 1.617398709058761597e-01 1.836292631924152374e-02 -1.465826332569122314e-01 1.493182778358459473e-01 2.373901903629302979e-01 -1.065052002668380737e-01 3.383300453424453735e-02 1.577929556369781494e-01 -3.001433014869689941e-01 -1.319222617894411087e-02 -1.506402492523193359e-01
-1.526256501674652100e-01 -8.348567038774490356e-02 -1.711666211485862732e-02 -3.424721956253051758e-01 -7.818425446748733521e-02 -2.545170485973358154e-02 -1.603033095598220825e-01 -8.324807137250900269e-02 -1.281749308109283447e-01 -2.329933792352676392e-01 1.547086387872695923e-01 -1.895163804292678833e-01 8.735580742359161377e-02 -3.034050762653350830e-01 -1.232859641313552856e-01 8.840361237525939941e-02 3.831065073609352112e-02 -1.199424490332603455e-01 -9.916494786739349365e-02 1.496020555496215820e-01 4.031822681427001953e-01 1.521166115999221802e-01 -2.566704452037811279e-01 3.444280326366424561e-01 -4.528726637363433838e-02 1.149840056896209717e-01 9.994559222832322121e-04 -8.738398551940917969e-02 2.144941240549087524e-01 -2.100793719291687012e-01 1.191664934158325195e-01 -1.182206049561500549e-01
8.988428115844726562e-02 2.308893203735351562e-01 1.106249839067459106e-01 -1.054166555404663086e-01 -4.837190806865692139e-01 -5.580692738294601440e-02 1.803135871887207031e-02 2.081136256456375122e-01 -1.074459683150053024e-02 -9.817677550017833710e-03 2.907554507255554199e-01 -2.859479486942291260e-01 2.766495048999786377e-01 -4.430899024009704590e-02 -1.602405160665512085e-01 2.215571701526641846e-01 2.487286925315856934e-01 -2.391645610332489014e-01 6.333166360855102539e-02 1.170433014631271362e-01 4.767492786049842834e-02 -6.801120936870574951e-02 -1.283087581396102905e-02 9.475281834602355957e-02 -1.509394943714141846e-01 9.540481120347976685e-02 -1.451339870691299438e-01 -1.231446266174316406e-01 1.703826189041137695e-01 -1.942041069269180298e-01 -1.111299842596054077e-01 1.213276833295822144e-01
-7.443793863058090210e-02 1.931993216276168823e-01 1.136269718408584595e-01 2.795577943325042725e-01 -7.402784377336502075e-02 -1.034368202090263367e-01 -1.387380510568618774e-01 2.018393576145172119e-01 4.393174126744270325e-02 1.933387815952301025e-01 5.692874640226364136e-02 -2.208236008882522583e-01 3.190149962902069092e-01 1.929716765880584717e-01 6.866358965635299683e-02 1.437752991914749146e-01 1.071197316050529480e-01 -2.262601107358932495e-01 1.531150471419095993e-02 2.097926884889602661e-01 3.787840604782104492e-01 -1.372012197971343994e-01 6.017414480447769165e-02 1.215449441224336624e-02 -5.533521622419357300e-02 1.270346939563751221e-01 8.375309407711029053e-02 -3.329586386680603027e-01 1.650927662849426270e-01 -3.098842799663543701e-01 2.104586921632289886e-02 2.014570496976375580e-02
2.653077058494091034e-02 -1.096405461430549622e-02 1.436295360326766968e-01 -2.343015521764755249e-01 3.698296472430229187e-02 -1.225932091474533081e-01 -5.162651836872100830e-02 3.767002820968627930e-01 -3.365883976221084595e-02 8.043865114450454712e-02 6.432941555976867676e-02 -2.822625339031219482e-01 2.226738780736923218e-01 2.592059075832366943e-01 -4.211296513676643372e-02 2.808527946472167969e-01 -1.790362223982810974e-02 -2.751002907752990723e-01 -5.999048799276351929e-02 -4.116404429078102112e-02 1.781849116086959839e-01 3.508468717336654663e-02 -1.445207595825195312e-01 2.931345403194427490e-01 -3.668623417615890503e-02 -1.806504726409912109e-01 -2.456986159086227417e-01 -8.623415976762771606e-02 -6.669119000434875488e-02 -2.580097317695617676e-01 -2.725984156131744385e-01 -7.514624297618865967e-02
2.210035175085067749e-01 -1.453379839658737183e-01 -1.307707428932189941e-01 -2.347403913736343384e-01 1.130710169672966003e-01 -1.222970262169837952e-01 -3.311037719249725342e-01 8.844328671693801880e-02 -2.135024368762969971e-01 6.997934728860855103e-02 3.044277057051658630e-02 -8.564753830432891846e-02 -4.128302261233329773e-02 -1.670390218496322632e-01 -2.417101860046386719e-01 2.626961329951882362e-03 6.614173203706741333e-02 -2.291647344827651978e-01 1.333400458097457886e-01 9.813385456800460815e-02 2.393331974744796753e-01 -4.293911531567573547e-02 -3.895752504467964172e-02 3.234388828277587891e-01 -2.284373156726360321e-02 5.437904968857765198e-02 -1.799157559871673584e-01 -6.726218014955520630e-02 -3.146993741393089294e-02 -5.010203719139099121e-01 1.205415502190589905e-01 9.688390046358108521e-02
-2.082784101366996765e-02 -1.047128662467002869e-01 -1.619701832532882690e-01 1.629473082721233368e-02 -2.698675990104675293e-01 1.351431608200073242e-01 -1.247036829590797424e-01 3.546446859836578369e-01 1.096482947468757629e-01 -3.783601894974708557e-02 5.490989238023757935e-02 -2.850338518619537354e-01 1.430001016706228256e-02 8.258728682994842529e-02 3.000503182411193848e-01 2.536504864692687988e-01 8.005987852811813354e-02 -1.283748298883438110e-01 8.523335307836532593e-02 -2.223202735185623169e-01 2.509750425815582275e-01 -4.846427589654922485e-02 4.776318673975765705e-04 2.240072190761566162e-01 8.194379508495330811e-02 -4.545740485191345215e-01 -9.102409332990646362e-02 -7.628002017736434937e-02 6.929921358823776245e-02 -1.962426155805587769e-01 6.790262460708618164e-02 9.988859295845031738e-03
2.785038352012634277e-01 1.656322032213211060e-01 2.432122267782688141e-02 -5.554468929767608643e-02 -1.922653019428253174e-01 -2.981218099594116211e-01 -4.290498420596122742e-02 5.982024222612380981e-02 -6.176690384745597839e-02 1.821617782115936279e-02 -2.031743973493576050e-01 -2.199982702732086182e-01 1.129419133067131042e-01 -2.089273631572723389e-01 7.951235026121139526e-02 1.864427477121353149e-01 -3.960715234279632568e-02 -1.787466853857040405e-01 -2.639986872673034668e-01 3.185254335403442383e-02 -1.964963972568511963e-01 2.563724219799041748e-01 -2.148348391056060791e-01 1.655102223157882690e-01 1.811864823102951050e-01 -1.421569287776947021e-01 -2.288176566362380981e-01 -6.427611410617828369e-02 -7.848972082138061523e-02 -1.961634457111358643e-01 1.476466357707977295e-01 -3.326659500598907471e-01
-1.521869003772735596e-01 -2.634487152099609375e-01 -2.049893289804458618e-01 -2.261948734521865845e-01 -3.032398223876953125e-01 4.707404971122741699e-02 -3.149536252021789551e-01 8.246089518070220947e-02 -1.189063116908073425e-01 1.000062227249145508e-01 -1.397788971662521362e-01 -2.083471864461898804e-01 1.405635923147201538e-01 -3.834507614374160767e-02 4.140132293105125427e-02 -1.456507202237844467e-02 2.266972661018371582e-01 -2.677580416202545166e-01 -7.124651968479156494e-02 2.290259152650833130e-01 -6.334482133388519287e-02 2.118791788816452026e-01 -8.469066023826599121e-02 2.052456699311733246e-02 1.823063641786575317e-01 1.652664244174957275e-01 -1.041171923279762268e-01 1.220326870679855347e-01 -7.462523877620697021e-02 -3.934411704540252686e-01 9.330718964338302612e-02 1.066574007272720337e-01
-1.094650998711585999e-01 2.192281484603881836e-01 -3.172297775745391846e-01 -4.537868872284889221e-02 -1.494206637144088745e-01 7.452458143234252930e-02 -2.099383622407913208e-01 3.525158017873764038e-02 6.149544194340705872e-02 -1.053634434938430786e-01 1.198690235614776611e-01 -2.142942696809768677e-01 1.290440857410430908e-01 -1.979817152023315430e-01 2.233475744724273682e-01 2.243611589074134827e-02 -1.084498986601829529e-01 -3.643549382686614990e-01 -2.570189535617828369e-01 2.276137024164199829e-01 3.085067272186279297e-01 -8.474336564540863037e-02 2.698801830410957336e-02 1.510321646928787231e-01 -1.038772016763687134e-01 1.596612036228179932e-01 7.398661971092224121e-02 -1.387806534767150879e-01 1.255288422107696533e-01 -2.854200601577758789e-01 9.320219606161117554e-02 1.656815856695175171e-01
1.422866713255643845e-02 4.741749539971351624e-02 3.658033162355422974e-02 2.058903872966766357e-01 -2.336705923080444336e-01 -4.612545296549797058e-02 -1.512215100228786469e-02 3.228557407855987549e-01 -2.256531268358230591e-01 1.530753523111343384e-01 2.136251330375671387e-02 -3.124793171882629395e-01 8.442420512437820435e-02 3.048071265220642090e-01 -1.874720305204391479e-01 2.165403515100479126e-01 -1.632238179445266724e-02 -5.827882885932922363e-02 1.546237431466579437e-02 8.470079302787780762e-02 3.331292271614074707e-01 -8.304432034492492676e-02 8.152265846729278564e-02 1.470234692096710205e-01 -6.192214414477348328e-02 7.043767720460891724e-02 6.523222476243972778e-02 -6.067388877272605896e-02 -8.889234811067581177e-02 -4.609396457672119141e-01 1.889747828245162964e-01 8.991226553916931152e-02
-2.189139649271965027e-02 2.375138700008392334e-01 -3.305167332291603088e-02 -1.905262321233749390e-01 -4.535971209406852722e-02 1.738911867141723633e-01 7.146441191434860229e-02 2.003197073936462402e-01 5.764096230268478394e-02 -3.962796330451965332e-01 -9.875756502151489258e-02 -1.154146790504455566e-01 1.272287964820861816e-01 -1.505351960659027100e-01 -1.094714254140853882e-01 2.447029650211334229e-01 1.394953727722167969e-01 1.841601729393005371e-02 -1.540590375661849976e-01 6.091066449880599976e-02 1.546188741922378540e-01 4.662481322884559631e-02 -1.855544447898864746e-01 2.959757447242736816e-01 -1.266623735427856445e-01 -8.657452650368213654e-03 8.008962124586105347e-02 -3.434981703758239746e-01 7.504551112651824951e-02 -3.663452267646789551e-01 2.408601194620132446e-01 1.749701239168643951e-02
-2.059216946363449097e-01 -1.430991590023040771e-01 -1.066392511129379272e-01 -3.425611928105354309e-02 -9.446011483669281006e-02 -7.742212712764739990e-02 -2.747245728969573975e-01 1.441779732704162598e-01 -9.472539275884628296e-02 3.357657492160797119e-01 -2.267681509256362915e-01 -2.900784611701965332e-01 2.890235781669616699e-01 -6.071404367685317993e-02 -6.624749302864074707e-02 -7.586032152175903320e-02 -9.555102884769439697e-02 -3.268739283084869385e-01 -1.424280228093266487e-03 1.551931798458099365e-01 1.547356992959976196e-01 1.345707848668098450e-02 -1.555272638797760010e-01 9.288404136896133423e-02 1.708022356033325195e-01 -1.913314908742904663e-01 -2.665146067738533020e-02 -1.471576839685440063e-01 1.175970211625099182e-01 -3.213586509227752686e-01 2.265434414148330688e-01 -7.195610553026199341e-02
2.330802530050277710e-01 2.250339239835739136e-01 -1.697967201471328735e-01 -8.169311098754405975e-03 -1.142595559358596802e-01 -3.357851505279541016e-02 -7.542964071035385132e-02 2.139408290386199951e-01 8.276131004095077515e-02 -4.041473194956779480e-02 -1.785293817520141602e-01 -1.560660302639007568e-01 1.556204408407211304e-01 2.370841354131698608e-01 2.131768874824047089e-02 3.274120017886161804e-02 -4.021506011486053467e-02 -3.497875034809112549e-01 6.544412462972104549e-04 2.885773591697216034e-02 9.767511487007141113e-02 -4.877493530511856079e-02 3.241213858127593994e-01 2.896622717380523682e-01 -4.300935938954353333e-02 2.148283272981643677e-01 2.227171808481216431e-01 -1.316477656364440918e-01 1.580117493867874146e-01 -4.205419123172760010e-01 1.056320890784263611e-01 -1.519875414669513702e-02
1.105795502662658691e-01 1.149400249123573303e-01 1.399595588445663452e-01 -2.394318729639053345e-01 -4.060885906219482422e-01 9.352943859994411469e-03 8.944070897996425629e-03 9.227335453033447266e-02 -5.790658295154571533e-02 -4.348919168114662170e-02 2.328358590602874756e-01 -2.403645664453506470e-01 7.405670732259750366e-02 -9.754799306392669678e-02 -1.482365280389785767e-01 1.723913550376892090e-01 -2.621573023498058319e-02 -1.934280842542648315e-01 -6.636067479848861694e-02 1.863415837287902832e-01 1.933683827519416809e-02 1.331587322056293488e-02 -3.729161247611045837e-02 2.601861655712127686e-01 -2.615010142326354980e-01 1.531078964471817017e-01 -1.931581795215606689e-01 1.275856941938400269e-01 1.674475967884063721e-01 -4.477189481258392334e-01 -1.195734366774559021e-01 7.113868743181228638e-02
-4.606463015079498291e-02 -3.238117694854736328e-02 -1.567808091640472412e-01 -1.343556344509124756e-01 9.872832335531711578e-03 -1.058569476008415222e-01 -3.788633272051811218e-02 4.088223874568939209e-01 -3.014530800282955170e-02 -1.006350889801979065e-01 -1.730956435203552246e-01 -2.054907828569412231e-01 1.574810221791267395e-02 -4.446391016244888306e-02 -6.287138909101486206e-02 3.741401135921478271e-01 1.239457633346319199e-02 -1.524194031953811646e-01 1.236647740006446838e-01 -2.041095495223999023e-01 2.987822890281677246e-01 2.071133404970169067e-01 4.673964902758598328e-02 -6.822297722101211548e-02 -2.363706976175308228e-01 1.086441352963447571e-01 -3.422683337703347206e-03 -1.164090335369110107e-01 -2.793812379240989685e-02 -4.907202124595642090e-01 4.969516769051551819e-02 -1.736717298626899719e-02
-1.961633712053298950e-01 -1.948206312954425812e-02 9.267187863588333130e-02 -2.526111900806427002e-02 -3.431602939963340759e-02 -3.878330439329147339e-02 -9.040873497724533081e-02 3.318625316023826599e-02 -8.648184686899185181e-02 -1.787482388317584991e-02 -1.391882449388504028e-01 -2.049844413995742798e-01 1.015340611338615417e-01 -3.105077743530273438e-01 -2.598846517503261566e-02 3.758880794048309326e-01 1.962303183972835541e-02 -8.977951854467391968e-02 3.022270798683166504e-01 2.546833455562591553e-01 1.348763108253479004e-01 -8.569821715354919434e-02 -9.487307071685791016e-02 1.221050620079040527e-01 6.207211688160896301e-02 -2.424287796020507812e-01 -1.224936097860336304e-01 1.008855402469635010e-01 -1.923721730709075928e-01 -4.329156279563903809e-01 2.204725593328475952e-01 -2.171183228492736816e-01
-3.491790592670440674e-02 2.155807614326477051e-01 2.457282319664955139e-02 -3.434443175792694092e-01 7.684644311666488647e-02 1.662118583917617798e-01 -9.946376830339431763e-02 2.492862045764923096e-01 2.221805043518543243e-02 1.723994016647338867e-01 -2.069890350103378296e-01 -1.614965349435806274e-01 1.821689456701278687e-01 1.681746393442153931e-01 -7.150944322347640991e-02 1.157359778881072998e-02 2.202011346817016602e-01 2.129209972918033600e-02 -1.141393184661865234e-02 7.714902609586715698e-02 2.648741900920867920e-01 2.837138995528221130e-02 -1.253547370433807373e-01 3.976488411426544189e-01 5.879127606749534607e-02 8.023763447999954224e-02 -1.728038191795349121e-01 -1.374106705188751221e-01 -2.445156574249267578e-01 -3.018502295017242432e-01 9.277956560254096985e-03 -2.299396842718124390e-01
2.003800496459007263e-02 2.412144541740417480e-01 1.395843476057052612e-01 -8.698685467243194580e-02 -3.681387305259704590e-01 -1.106918975710868835e-01 4.732209816575050354e-02 2.773235142230987549e-01 -1.050397232174873352e-01 -9.524733573198318481e-02 3.404352664947509766e-01 -1.901353597640991211e-01 2.890824079513549805e-01 -9.521596878767013550e-02 3.283198550343513489e-02 2.164246886968612671e-01 7.257705926895141602e-02 -2.641560137271881104e-01 -1.745227873325347900e-01 -3.445308655500411987e-02 1.114778444170951843e-01 4.820811748504638672e-02 -1.963234879076480865e-02 2.101580351591110229e-01 -8.149238675832748413e-02 8.757705241441726685e-02 -1.632350385189056396e-01 -1.238769963383674622e-01 3.038571178913116455e-01 -1.960231214761734009e-01 4.804081469774246216e-02 1.391882598400115967e-01
2.173961699008941650e-01 -1.807466596364974976e-01 -2.174919843673706055e-01 -2.712506949901580811e-01 -2.204551100730895996e-01 5.205519963055849075e-03 -2.013076096773147583e-01 -4.171194881200790405e-02 -1.114316210150718689e-01 -6.857647001743316650e-02 -2.183866053819656372e-01 -2.963711321353912354e-01 2.000769525766372681e-01 -1.989994943141937256e-01 -1.322303265333175659e-01 3.215367347002029419e-02 1.541354879736900330e-02 -2.318472266197204590e-01 -1.711161285638809204e-01 6.454878300428390503e-02 4.407080635428428650e-02 1.165003627538681030e-01 -6.892278790473937988e-02 1.038469895720481873e-01 -9.097139537334442139e-02 -3.048523366451263428e-01 -1.926594227552413940e-01 7.009445875883102417e-02 -1.203081943094730377e-02 -1.716088503599166870e-01 3.551367223262786865e-01 -2.001344710588455200e-01
-2.270763516426086426e-01 -3.332586213946342468e-02 -2.416357845067977905e-01 -3.843728899955749512e-01 -1.589432954788208008e-01 1.262614876031875610e-01 -3.527514263987541199e-02 -1.879262179136276245e-02 -8.214058727025985718e-02 -1.647666990756988525e-01 -1.317651718854904175e-01 -3.757829070091247559e-01 1.336671859025955200e-01 -1.346494108438491821e-01 -1.000038981437683105e-01 4.759269207715988159e-02 3.270951211452484131e-01 -5.086522176861763000e-02 1.207027286291122437e-01 -1.083483621478080750e-01 7.323924452066421509e-02 -2.430086024105548859e-02 -4.463443905115127563e-02 1.124935075640678406e-01 5.968730524182319641e-02 -1.421648859977722168e-01 9.044140577316284180e-02 -1.107062175869941711e-01 2.294279932975769043e-01 -3.844142258167266846e-01 2.299792021512985229e-01 6.050061434507369995e-02
9.055812656879425049e-02 -2.921276725828647614e-03 -2.753368020057678223e-01 9.532134234905242920e-02 -9.576786309480667114e-02 -1.838706284761428833e-01 -3.334316657856106758e-03 1.572628468275070190e-01 -2.406997792422771454e-02 2.808806113898754120e-02 6.599379237741231918e-03 -8.977957814931869507e-02 -2.988615818321704865e-02 -2.160908430814743042e-01 5.127477645874023438e-02 9.505752474069595337e-02 5.276343971490859985e-02 -2.394540235400199890e-02 2.617754042148590088e-01 -1.042357534170150757e-01 2.367272377014160156e-01 -2.604420185089111328e-01 -1.814468950033187866e-01 1.860377341508865356e-01 2.356944829225540161e-01 1.927675306797027588e-01 -2.756331861019134521e-01 -1.771179288625717163e-01 1.287026554346084595e-01 -3.996109962463378906e-01 2.471523135900497437e-01 -2.426950633525848389e-01
8.840250968933105469e-02 5.832698941230773926e-02 9.418372809886932373e-02 -7.395079731941223145e-02 -7.824961096048355103e-02 -1.792522817850112915e-01 1.280807852745056152e-01 -2.569284522905945778e-03 -5.660505220293998718e-02 -8.953654021024703979e-02 -6.577663868665695190e-02 -1.853339821100234985e-01 1.145974546670913696e-01 -4.825128987431526184e-02 -4.871896281838417053e-02 2.667671740055084229e-01 9.669529646635055542e-02 -7.549808651674538851e-05 -4.033007323741912842e-01 1.015793532133102417e-01 1.823807358741760254e-01 4.845236614346504211e-02 1.620467752218246460e-03 -4.131641983985900879e-02 -1.297720670700073242e-01 2.857915461063385010e-01 -1.453137844800949097e-01 2.749954760074615479e-01 1.148516759276390076e-01 -5.252076387405395508e-01 2.736586928367614746e-01 -4.543009772896766663e-02
1.594006270170211792e-01 -1.606800593435764313e-02 -3.937851190567016602e-01 -1.654575914144515991e-01 -3.938858807086944580e-01 5.148173496127128601e-02 -3.151179850101470947e-02 6.762282550334930420e-02 1.986418664455413818e-02 1.184305083006620407e-02 1.420286595821380615e-01 7.615552097558975220e-02 1.090105697512626648e-01 -1.396266371011734009e-02 -2.828474901616573334e-02 1.020262613892555237e-01 3.487937152385711670e-01 -2.501859962940216064e-01 -1.589267998933792114e-01 2.902932167053222656e-01 -1.818487495183944702e-01 1.163935847580432892e-02 -2.728212773799896240e-01 7.840756326913833618e-02 2.776331081986427307e-02 1.160863488912582397e-01 -6.485549965873360634e-04 5.083566531538963318e-02 -2.439690195024013519e-02 -3.526549041271209717e-01 1.418883353471755981e-01 -9.616374969482421875e-02
2.375646959990262985e-03 -9.420397877693176270e-02 -3.459314405918121338e-01 -1.586088389158248901e-01 -2.813965380191802979e-01 5.228465422987937927e-02 9.384640492498874664e-03 1.978722959756851196e-01 1.582721322774887085e-01 5.560487881302833557e-02 -2.224096208810806274e-01 -1.814943403005599976e-01 3.303688764572143555e-01 2.992015145719051361e-02 -3.671534061431884766e-01 1.100628301501274109e-01 2.077294290065765381e-01 -1.256100237369537354e-01 -1.808835864067077637e-01 3.087252378463745117e-03 7.516418397426605225e-02 1.242715492844581604e-01 -6.301987171173095703e-02 1.197025850415229797e-01 1.063061133027076721e-01 -3.453544974327087402e-01 -7.861892879009246826e-02 1.143865585327148438e-01 -6.475088745355606079e-02 -1.689839214086532593e-01 1.368769407272338867e-01 1.589417457580566406e-01
1.658330857753753662e-01 1.615530848503112793e-01 -1.904482692480087280e-01 5.894850008189678192e-03 -2.915132045745849609e-01 3.182191774249076843e-02 -1.490530371665954590e-02 4.864172264933586121e-02 1.132416501641273499e-01 -1.830942928791046143e-02 -3.037107884883880615e-01 -3.146317899227142334e-01 1.314844340085983276e-01 1.172483861446380615e-01 -1.655470430850982666e-01 1.972104310989379883e-01 -8.577508479356765747e-02 -9.455691906623542309e-04 -4.569561183452606201e-01 3.443912044167518616e-02 -1.459034085273742676e-01 -2.373628169298171997e-01 -1.161648705601692200e-02 2.231476157903671265e-01 -1.399600803852081299e-01 2.415124699473381042e-02 -2.739674448966979980e-01 -2.420770823955535889e-01 -6.269021332263946533e-02 -7.684769481420516968e-02 -8.590933680534362793e-02 -6.187817081809043884e-02
-1.941424235701560974e-02 1.031374707818031311e-01 -4.586596786975860596e-02 -2.085695564746856689e-01 -2.340385168790817261e-01 -4.739476740360260010e-02 -2.965565025806427002e-01 -1.802184283733367920e-01 6.594466045498847961e-03 9.539309144020080566e-02 -2.907201647758483887e-01 -2.952606678009033203e-01 1.870095282793045044e-01 -7.761155068874359131e-02 -2.011456340551376343e-01 1.635797321796417236e-01 -4.420989006757736206e-02 -5.044601485133171082e-02 1.056229770183563232e-01 1.170408353209495544e-01 1.502855420112609863e-01 -1.113804057240486145e-02 -1.447363942861557007e-01 5.476521328091621399e-02 1.850304454565048218e-01 3.908019978553056717e-03 -1.471247673034667969e-01 -1.378141194581985474e-01 8.820563554763793945e-02 -2.258197367191314697e-01 4.735648334026336670e-01 2.072238028049468994e-01
-1.394269466400146484e-01 -1.063243970274925232e-01 -6.788124144077301025e-02 -1.528108268976211548e-01 -1.391236186027526855e-01 1.569841802120208740e-01 -1.203827932476997375e-01 1.281336545944213867e-01 1.705420464277267456e-01 3.454314470291137695e-01 -2.865491211414337158e-01 -2.460675090551376343e-01 9.203410148620605469e-02 -1.939062178134918213e-01 -2.207183837890625000e-01 -2.252157405018806458e-02 -1.338451057672500610e-01 -1.759921908378601074e-01 -1.117617711424827576e-01 1.716967225074768066e-01 2.335487604141235352e-01 -5.933488253504037857e-03 -1.104292422533035278e-01 6.477106362581253052e-02 9.524574875831604004e-02 -8.080716431140899658e-02 -2.387237846851348877e-01 -2.377778440713882446e-01 1.650188863277435303e-01 -3.525587320327758789e-01 -1.375324726104736328e-01 -1.364720314741134644e-01
1.789147779345512390e-02 -1.406614631414413452e-01 -2.430594712495803833e-01 -1.641337573528289795e-01 -2.348904311656951904e-01 3.146082460880279541e-01 -3.995501995086669922e-02 2.543418705463409424e-01 1.879166513681411743e-01 -3.823765739798545837e-02 -3.903959989547729492e-01 -1.141512468457221985e-01 3.440010845661163330e-01 -3.606211766600608826e-02 -1.893837153911590576e-01 2.106549218297004700e-02 -5.095314234495162964e-02 -3.703974885866045952e-03 -1.220084056258201599e-01 1.083295643329620361e-01 1.984522789716720581e-01 2.355864942073822021e-01 -3.181628584861755371e-01 3.894100338220596313e-02 1.694534271955490112e-01 -1.800568699836730957e-01 -5.137383192777633667e-02 4.321052983868867159e-04 3.715747222304344177e-02 -9.094227105379104614e-02 1.201040893793106079e-01 -2.381141297519207001e-02
6.587185710668563843e-02 -4.981107264757156372e-02 -1.518636941909790039e-01 -1.355359107255935669e-01 2.759874984622001648e-02 -1.181052327156066895e-01 6.231019645929336548e-02 -2.915489375591278076e-01 -2.004947066307067871e-01 2.468229085206985474e-01 -2.491143196821212769e-01 -2.907887287437915802e-02 2.561732232570648193e-01 1.253670752048492432e-01 -6.319463253021240234e-02 1.290518194437026978e-01 9.048927575349807739e-02 -3.770235180854797363e-01 1.031999215483665466e-01 -2.273484424222260714e-04 4.948323965072631836e-02 5.714452266693115234e-02 -1.461894065141677856e-01 3.328042924404144287e-01 -7.042918354272842407e-02 -1.891110241413116455e-01 -4.215332865715026855e-02 -2.628329992294311523e-01 -9.816981852054595947e-02 -3.310326635837554932e-01 1.591061949729919434e-01 -1.649092435836791992e-01
2.280604839324951172e-01 1.643067970871925354e-02 -2.135821431875228882e-01 -1.542309820652008057e-01 -3.488869369029998779e-01 -1.919281780719757080e-01 -2.009696066379547119e-01 -7.974664121866226196e-02 2.258218526840209961e-01 2.555981576442718506e-01 -2.488149702548980713e-01 -2.248132079839706421e-01 2.161375284194946289e-01 3.938316926360130310e-02 2.587082237005233765e-02 -2.026714943349361420e-02 6.025325506925582886e-02 -2.753841280937194824e-01 -1.765985637903213501e-01 -4.319595545530319214e-02 3.217283263802528381e-02 -1.150290518999099731e-01 -2.878596782684326172e-01 1.150527670979499817e-01 -1.089752018451690674e-01 -1.485972106456756592e-01 1.248813122510910034e-01 1.202206984162330627e-01 7.567703258246183395e-03 -1.461349725723266602e-01 2.881210446357727051e-01 -5.971903353929519653e-02
1.316756457090377808e-01 -6.822007242590188980e-03 -2.185872793197631836e-01 -2.547166310250759125e-03 -1.359444707632064819e-01 -2.538243830204010010e-01 -1.720322966575622559e-01 1.974247992038726807e-01 2.392052710056304932e-01 7.737852632999420166e-02 -8.895196765661239624e-02 -2.438036948442459106e-01 4.178504645824432373e-02 9.987921267747879028e-02 4.047135636210441589e-02 -1.085590794682502747e-01 1.945665776729583740e-01 1.104651913046836853e-01 -6.548897922039031982e-02 5.031040403991937637e-03 2.118033319711685181e-01 -1.350974440574645996e-01 2.303916215896606445e-01 2.141768038272857666e-01 1.579785645008087158e-01 1.181424930691719055e-01 -4.836899042129516602e-02 -9.528169035911560059e-02 9.512675553560256958e-02 -5.501991510391235352e-01 2.051768451929092407e-01 -8.371954411268234253e-02
-2.839569747447967529e-01 1.676229014992713928e-02 -1.969536952674388885e-02 2.148065902292728424e-02 -2.332546710968017578e-01 -1.079747304320335388e-01 -1.221457570791244507e-01 3.319786787033081055e-01 8.370771259069442749e-02 -1.017239615321159363e-01 -1.770450919866561890e-01 -2.761290669441223145e-01 -1.538837049156427383e-02 -5.220308154821395874e-02 2.293283343315124512e-01 1.906727254390716553e-01 -8.356492966413497925e-02 4.210349917411804199e-02 2.318632043898105621e-02 1.068868339061737061e-01 3.536106273531913757e-02 -3.332507908344268799e-01 -2.783009223639965057e-02 1.212304979562759399e-01 2.187093198299407959e-01 -1.409159600734710693e-01 -7.183380424976348877e-02 -1.205934137105941772e-01 3.002076409757137299e-02 -3.034858405590057373e-01 4.133642613887786865e-01 -1.020840033888816833e-01
5.036576092243194580e-02 1.522733420133590698e-01 8.985816687345504761e-02 -3.201602697372436523e-01 -7.287491112947463989e-02 7.632561773061752319e-02 -1.220776513218879700e-01 2.126148045063018799e-01 -1.213591694831848145e-01 1.806582957506179810e-01 1.491826865822076797e-02 -1.120113432407379150e-01 1.106925159692764282e-01 2.255235612392425537e-01 4.031819105148315430e-02 -5.127745866775512695e-02 3.805177509784698486e-01 -4.601601511240005493e-02 -1.267306040972471237e-02 1.435601860284805298e-01 2.865476310253143311e-01 1.419817209243774414e-01 -2.248067706823348999e-01 1.530261337757110596e-01 8.211555331945419312e-02 -3.419932350516319275e-02 -3.191165328025817871e-01 -2.498015910387039185e-01 -1.217266172170639038e-01 -2.136168628931045532e-01 -1.023835390806198120e-01 -2.792240679264068604e-01
-3.964230418205261230e-02 3.570230007171630859e-01 -6.288615614175796509e-02 -3.366079032421112061e-01 -8.258205652236938477e-02 7.422158122062683105e-02 -2.064507603645324707e-01 1.227470040321350098e-01 -8.736551553010940552e-02 3.208839297294616699e-01 -1.069185659289360046e-01 9.867045283317565918e-02 1.893736720085144043e-01 9.694880992174148560e-02 1.134835463017225266e-02 9.575001895427703857e-02 3.345949575304985046e-02 8.311352692544460297e-03 5.960319191217422485e-02 1.525354832410812378e-01 3.047420382499694824e-01 1.388248056173324585e-01 -2.744013071060180664e-01 1.714154779911041260e-01 -2.340148687362670898e-01 3.296811133623123169e-02 -1.574278026819229126e-01 -2.505112066864967346e-02 -1.445024013519287109e-01 -3.186033368110656738e-01 -6.628923118114471436e-02 -2.109253108501434326e-01
-7.423558831214904785e-02 -1.399511992931365967e-01 -1.110808774828910828e-01 -1.827350407838821411e-01 -1.084474846720695496e-01 -1.908913254737854004e-01 9.949949570000171661e-03 4.292413592338562012e-02 5.452035740017890930e-02 1.046094819903373718e-01 -1.182685568928718567e-01 9.961606934666633606e-03 5.683302413672208786e-03 3.722191601991653442e-02 -5.850577726960182190e-02 2.301127165555953979e-01 -1.014558896422386169e-01 -5.477730184793472290e-02 6.109162792563438416e-02 5.316504091024398804e-02 2.133914381265640259e-01 -1.795187592506408691e-01 -3.558515608310699463e-01 5.133748054504394531e-01 -1.154044345021247864e-01 2.643781946972012520e-03 3.696056082844734192e-02 9.862844645977020264e-02 4.001855552196502686e-01 -3.233225643634796143e-01 2.662940323352813721e-02 1.249872148036956787e-01
7.906942628324031830e-03 4.307931754738092422e-03 -3.166628479957580566e-01 -1.690127849578857422e-01 -2.925573587417602539e-01 5.880740284919738770e-02 7.415269315242767334e-02 7.876931130886077881e-02 3.926902543753385544e-03 -4.322142526507377625e-02 9.594409167766571045e-02 -5.849456414580345154e-02 6.986077129840850830e-02 7.974365353584289551e-02 -1.416883468627929688e-01 2.167420536279678345e-01 3.318617641925811768e-01 -2.485343217849731445e-01 -2.592072486877441406e-01 3.887044489383697510e-01 6.561174243688583374e-02 -8.684480935335159302e-02 -2.785438597202301025e-01 -1.371943112462759018e-02 -2.721673622727394104e-02 -1.709708571434020996e-01 2.499715425074100494e-02 1.645932197570800781e-01 1.160059496760368347e-01 -2.197425514459609985e-01 1.621472984552383423e-01 -2.280304878950119019e-01
1.174443066120147705e-01 1.727919578552246094e-01 1.322859078645706177e-01 -1.081761270761489868e-01 -3.775582835078239441e-02 -9.359246492385864258e-02 1.379190683364868164e-01 4.103245213627815247e-02 1.619086414575576782e-02 -1.232020109891891479e-01 1.125578135251998901e-01 -3.428594768047332764e-01 7.426511496305465698e-02 5.916294082999229431e-02 -7.945846021175384521e-02 4.577673971652984619e-01 2.494377791881561279e-01 -8.968416601419448853e-02 -2.114283293485641479e-01 -5.393153429031372070e-02 1.422103643417358398e-01 5.133437737822532654e-02 -2.092016041278839111e-01 2.268386781215667725e-01 -1.638653427362442017e-01 -1.378481388092041016e-01 -2.007079571485519409e-01 -1.463033407926559448e-01 1.415184587240219116e-01 -2.677020430564880371e-01 2.168067097663879395e-01 2.086210250854492188e-01
-2.673817425966262817e-02 -1.372145712375640869e-01 -9.499648213386535645e-02 -1.447897851467132568e-01 -1.754681468009948730e-01 -7.800136506557464600e-02 -7.820135354995727539e-02 -1.932290382683277130e-02 2.812922894954681396e-01 1.853741109371185303e-01 -2.016568779945373535e-01 -3.046573102474212646e-01 1.012511923909187317e-01 -8.274880051612854004e-02 -8.980764448642730713e-02 -8.017522841691970825e-02 -2.420889586210250854e-01 -1.297089159488677979e-01 -1.485075652599334717e-01 8.741767704486846924e-02 1.195882335305213928e-01 -8.212398737668991089e-02 -5.279659852385520935e-02 1.264550685882568359e-01 9.651707112789154053e-02 1.842578202486038208e-01 -3.274900913238525391e-01 -1.304741799831390381e-01 2.212935835123062134e-01 -4.812071919441223145e-01 -1.188201755285263062e-01 -1.462961435317993164e-01
-5.786787718534469604e-02 8.060845732688903809e-02 1.698381751775741577e-01 -6.232287362217903137e-02 -2.505408227443695068e-01 -1.821591109037399292e-01 -7.226834446191787720e-02 2.402536273002624512e-01 1.084289699792861938e-01 5.654343962669372559e-02 -2.295839786529541016e-01 -3.221597671508789062e-01 2.301223762333393097e-02 -2.703639864921569824e-01 -1.881849579513072968e-02 3.541422784328460693e-01 9.492892771959304810e-03 -8.619512617588043213e-02 1.571421176195144653e-01 1.598369032144546509e-01 2.697597630321979523e-02 -2.250874042510986328e-01 -1.274781674146652222e-01 1.579845696687698364e-01 4.101516678929328918e-02 1.494641453027725220e-01 6.098430231213569641e-02 -1.851393878459930420e-01 2.541947960853576660e-01 -3.184805810451507568e-01 -1.910629421472549438e-01 1.129155084490776062e-01
1.429070085287094116e-01 2.370302826166152954e-01 8.046447485685348511e-02 -1.963528543710708618e-01 -3.740663826465606689e-02 -1.064792871475219727e-01 -1.400121897459030151e-01 2.467739582061767578e-01 -7.204035669565200806e-02 2.517067492008209229e-01 -8.184564858675003052e-02 -5.134775117039680481e-02 2.879206240177154541e-01 -6.091789528727531433e-02 -1.662447154521942139e-01 2.261137664318084717e-01 -5.979494005441665649e-02 -1.645220220088958740e-01 -1.347056329250335693e-01 1.329884529113769531e-01 1.684942245483398438e-01 6.758992373943328857e-02 -2.372997701168060303e-01 1.717299222946166992e-01 -1.885280162096023560e-01 -2.151215225458145142e-01 5.913425981998443604e-02 -1.995427757501602173e-01 -1.861113011837005615e-01 -3.793038129806518555e-01 -1.533959507942199707e-01 -1.716482490301132202e-01
1.680497825145721436e-02 3.459340333938598633e-01 4.200973734259605408e-02 9.019449353218078613e-02 -6.367599964141845703e-02 -9.897799044847488403e-02 6.207729876041412354e-02 1.185050457715988159e-01 -6.158787757158279419e-02 -1.613817363977432251e-01 -3.977795541286468506e-01 6.027191411703824997e-03 2.220034599304199219e-01 -1.351348757743835449e-01 2.145436964929103851e-02 1.717543452978134155e-01 1.800839006900787354e-01 -7.687004655599594116e-02 -1.285666674375534058e-01 4.297722280025482178e-01 2.281433343887329102e-01 -1.862326860427856445e-01 -2.966768108308315277e-02 3.120324015617370605e-01 -1.038701459765434265e-02 -1.177388578653335571e-01 -1.329077780246734619e-01 -5.478283762931823730e-02 8.945936709642410278e-02 -2.121920287609100342e-01 -1.702868789434432983e-01 -1.076064780354499817e-01
-1.216955035924911499e-01 -5.464285239577293396e-02 4.253702610731124878e-02 -3.575081750750541687e-02 -1.370189934968948364e-01 2.940697222948074341e-02 -3.533951044082641602e-01 -4.248189926147460938e-02 -3.250625133514404297e-01 1.611605584621429443e-01 -3.063277304172515869e-01 -2.520300447940826416e-01 1.362782716751098633e-01 1.909238100051879883e-01 -9.616041183471679688e-02 9.594480693340301514e-02 -2.377581149339675903e-01 -2.673747241497039795e-01 -5.612089112401008606e-02 1.848149299621582031e-01 2.130503952503204346e-01 3.375474736094474792e-02 -1.085294559597969055e-01 1.408021748065948486e-01 9.523942321538925171e-02 -6.667735427618026733e-02 1.667515933513641357e-02 7.442548871040344238e-02 6.890443712472915649e-02 -2.987695038318634033e-01 3.089367151260375977e-01 -1.344261765480041504e-01
-3.011848777532577515e-02 -6.163989380002021790e-02 -3.061236143112182617e-01 -2.881484925746917725e-01 -1.651973426342010498e-01 -2.966223098337650299e-02 -1.166154369711875916e-01 2.392488270998001099e-01 1.989059895277023315e-01 3.634077683091163635e-02 -2.738294601440429688e-01 -1.505468040704727173e-01 -6.508627533912658691e-02 1.870542415417730808e-03 1.731104217469692230e-02 -9.593140333890914917e-02 -1.190565899014472961e-01 -1.361839324235916138e-01 -8.022912591695785522e-02 2.975284457206726074e-01 4.424359276890754700e-02 -1.621318310499191284e-01 -4.208336472511291504e-01 -1.010392233729362488e-01 1.172682717442512512e-01 -4.193838685750961304e-02 -1.568828150629997253e-02 1.986431926488876343e-01 -8.475229144096374512e-03 -3.513135015964508057e-01 -2.949654124677181244e-02 -2.108464986085891724e-01
1.167592927813529968e-01 -4.940830916166305542e-02 -8.100123703479766846e-02 -2.665297687053680420e-01 -3.009476466104388237e-03 -2.458996139466762543e-03 -3.803524002432823181e-02 2.072393596172332764e-01 -1.088963896036148071e-01 1.754273474216461182e-01 -9.558924473822116852e-03 -2.750248312950134277e-01 1.100840568542480469e-01 1.478433310985565186e-01 -5.562919750809669495e-02 5.056808590888977051e-01 3.467849642038345337e-02 -1.876768469810485840e-01 3.340898752212524414e-01 -1.199739351868629456e-01 2.337859719991683960e-01 6.204154342412948608e-03 8.405457437038421631e-02 7.844746112823486328e-02 1.102445796132087708e-01 1.665118485689163208e-01 -5.521964281797409058e-02 4.053475707769393921e-02 -4.322624951601028442e-02 -3.891778588294982910e-01 -2.493777312338352203e-02 1.479833573102951050e-01
-2.772052399814128876e-02 -1.171828899532556534e-02 -3.482784032821655273e-01 -5.844899266958236694e-02 -3.769052028656005859e-01 3.395022079348564148e-02 -2.160060778260231018e-02 8.969643712043762207e-02 2.388899400830268860e-02 -5.509532243013381958e-02 5.415568500757217407e-02 -2.317036502063274384e-02 2.126962542533874512e-01 2.257988899946212769e-01 -1.676824316382408142e-02 2.306337207555770874e-01 3.079969584941864014e-01 -1.342123895883560181e-01 -1.044605672359466553e-01 3.311507403850555420e-01 4.488334804773330688e-02 6.884383969008922577e-03 -2.994559407234191895e-01 2.667115814983844757e-02 -1.230463832616806030e-01 -1.446081101894378662e-01 -9.233994781970977783e-02 2.778905630111694336e-01 4.223207011818885803e-02 -2.631946802139282227e-01 1.174871921539306641e-01 -1.825632750988006592e-01
7.980180531740188599e-02 1.328371167182922363e-01 -7.471787929534912109e-02 -4.831761419773101807e-01 -1.729775592684745789e-02 -1.395521461963653564e-01 -1.532806605100631714e-01 3.338794112205505371e-01 2.847714349627494812e-02 -5.081854760646820068e-03 3.532701730728149414e-02 -2.618550956249237061e-01 2.120207995176315308e-01 -1.658115386962890625e-01 -2.242177277803421021e-01 2.048194557428359985e-01 -1.394096612930297852e-01 -3.771719709038734436e-02 -2.169457077980041504e-02 8.000719361007213593e-03 2.898608446121215820e-01 -5.107569321990013123e-02 -8.631987869739532471e-02 5.933568254113197327e-02 -1.437377184629440308e-01 -2.724750936031341553e-01 -2.229130864143371582e-01 3.935253992676734924e-02 2.001971751451492310e-02 -2.597371339797973633e-01 -9.170055389404296875e-02 -7.394801825284957886e-02
-1.353810280561447144e-01 -1.230215653777122498e-01 -2.277851998805999756e-01 7.357008010149002075e-02 -2.316316217184066772e-01 2.413967438042163849e-02 -2.730382084846496582e-01 -1.045810580253601074e-01 8.523809164762496948e-02 4.841316118836402893e-02 5.152738187462091446e-03 -4.900330603122711182e-01 3.168572783470153809e-01 1.028559654951095581e-01 -7.304807007312774658e-02 9.239500761032104492e-02 9.749808907508850098e-02 -8.156693726778030396e-02 -1.307595074176788330e-01 1.818316876888275146e-01 1.408739387989044189e-01 1.568042039871215820e-01 -2.611720860004425049e-01 2.175123244524002075e-02 5.655837059020996094e-02 1.138852015137672424e-01 -3.246490061283111572e-01 -2.356014102697372437e-01 -1.135961785912513733e-01 -1.292219758033752441e-01 8.930088579654693604e-02 2.844889648258686066e-02
-2.582268714904785156e-01 9.036391973495483398e-03 -1.625398248434066772e-01 -1.640889644622802734e-01 7.527875155210494995e-02 -5.351861566305160522e-02 -1.663734316825866699e-01 -4.732280597090721130e-02 7.569870911538600922e-03 1.181403994560241699e-01 -1.436851769685745239e-01 -2.582536339759826660e-01 1.825567483901977539e-01 1.928409188985824585e-01 -1.492244005203247070e-01 -7.005469873547554016e-03 4.776570573449134827e-02 -2.832191288471221924e-01 -1.569417715072631836e-01 3.065126538276672363e-01 5.432710424065589905e-02 2.948035486042499542e-02 -4.583875834941864014e-01 1.466557681560516357e-01 2.054495513439178467e-01 6.167041603475809097e-03 -9.857560694217681885e-02 -1.389128416776657104e-01 -1.713418029248714447e-02 -3.602510094642639160e-01 -7.493469119071960449e-02 6.149653345346450806e-02
-2.463402599096298218e-01 -6.373766064643859863e-02 -3.552404344081878662e-01 3.954743593931198120e-02 -2.783389091491699219e-01 -1.171060726046562195e-01 5.356888752430677414e-03 1.667808592319488525e-01 1.013850122690200806e-01 5.152318254113197327e-02 1.262734234333038330e-01 -2.070594578981399536e-02 4.369985163211822510e-01 4.924220591783523560e-02 5.808285623788833618e-02 3.230471611022949219e-01 2.630819678306579590e-01 -1.165894791483879089e-01 -1.848405897617340088e-01 1.498999446630477905e-01 2.542695216834545135e-02 -6.613630801439285278e-02 -3.021601401269435883e-02 1.123906895518302917e-01 3.166433796286582947e-02 -2.777640521526336670e-01 -6.568221002817153931e-02 6.526345014572143555e-02 4.168113693594932556e-02 -2.876258194446563721e-01 1.665813177824020386e-01 -3.285829350352287292e-02
1.653865724802017212e-02 2.526717185974121094e-01 1.425170451402664185e-01 -8.563775569200515747e-02 -4.176315665245056152e-01 -4.247993603348731995e-02 1.534887701272964478e-01 3.565674424171447754e-01 -1.443710327148437500e-01 -9.095245599746704102e-02 1.716405749320983887e-01 -3.208535909652709961e-01 1.349395513534545898e-01 -9.351632744073867798e-02 -7.249890267848968506e-02 2.616343796253204346e-01 1.406656056642532349e-01 -2.873500883579254150e-01 -1.790022403001785278e-01 1.749892383813858032e-01 1.080402657389640808e-01 1.135659292340278625e-01 -4.668087139725685120e-02 8.999662101268768311e-02 -1.162928566336631775e-01 -4.097108542919158936e-02 -1.322727650403976440e-01 -4.162732511758804321e-02 4.613495245575904846e-02 -2.211181223392486572e-01 -1.429396867752075195e-01 1.156718432903289795e-01
1.069740056991577148e-01 6.835319846868515015e-02 -1.857188902795314789e-02 -2.796970009803771973e-01 -6.633430719375610352e-02 -9.565757960081100464e-02 -1.313796341419219971e-01 3.181037306785583496e-01 1.077514421194791794e-02 7.162981480360031128e-02 -1.247604265809059143e-01 -2.315995991230010986e-01 -6.962470244616270065e-03 1.894829422235488892e-01 4.469630494713783264e-02 4.069896638393402100e-01 -1.514582522213459015e-02 -1.309497952461242676e-01 2.349799573421478271e-01 -1.721800565719604492e-01 3.117794692516326904e-01 1.009254306554794312e-01 1.477949321269989014e-01 -2.441190183162689209e-02 -1.619819737970829010e-02 -4.639574140310287476e-02 -1.499553173780441284e-01 5.867931991815567017e-02 -2.105516567826271057e-02 -4.265071749687194824e-01 1.157144233584403992e-01 1.977626681327819824e-01
-1.823073998093605042e-02 2.051330357789993286e-01 -8.503448963165283203e-02 2.800333872437477112e-02 -4.888761416077613831e-02 1.047246679663658142e-01 -2.598001062870025635e-01 2.891294658184051514e-01 2.350685149431228638e-01 -2.712964639067649841e-02 -3.434554338455200195e-01 -2.107668966054916382e-01 -2.574933879077434540e-02 -1.541059911251068115e-01 -6.398700922727584839e-02 2.517554461956024170e-01 5.772762466222047806e-03 -1.391915231943130493e-01 -4.151465371251106262e-02 -1.689278185367584229e-01 5.904335528612136841e-02 -8.754795044660568237e-02 -1.763105839490890503e-01 4.016351997852325439e-01 5.190295353531837463e-02 -2.814496308565139771e-02 1.729188263416290283e-01 -2.141783535480499268e-01 1.215890422463417053e-01 -3.084569573402404785e-01 1.786616593599319458e-01 2.315111085772514343e-02
-7.497505098581314087e-02 2.366954088211059570e-01 -2.397104799747467041e-01 3.321352228522300720e-02 7.089976966381072998e-02 -7.364681363105773926e-02 -2.676753699779510498e-01 3.104403614997863770e-01 -5.440581589937210083e-02 2.239699661731719971e-01 8.526165783405303955e-02 -1.622814089059829712e-01 -1.923992298543453217e-02 -8.448181673884391785e-03 -1.659182310104370117e-01 2.170636691153049469e-02 1.083764880895614624e-01 -1.000965237617492676e-01 -2.203035205602645874e-01 2.342948913574218750e-01 1.799841374158859253e-01 -1.210165619850158691e-01 -1.669807583093643188e-01 1.333102211356163025e-02 1.815502904355525970e-02 2.081972956657409668e-01 -5.055040121078491211e-02 3.175825253129005432e-02 3.687771260738372803e-01 -2.413827180862426758e-01 1.253260076045989990e-01 -3.586730062961578369e-01
5.652558058500289917e-02 -9.071546792984008789e-02 -6.703498214483261108e-02 4.035601019859313965e-02 -2.303300350904464722e-01 3.802615776658058167e-02 -9.546981751918792725e-02 1.422008424997329712e-01 4.030079543590545654e-01 3.525510728359222412e-01 -2.206985056400299072e-01 -2.348299324512481689e-01 2.948852479457855225e-01 3.030578792095184326e-02 -6.706189364194869995e-02 -8.438013494014739990e-02 -7.226964831352233887e-02 -4.050193130970001221e-01 -1.584444046020507812e-01 1.671704053878784180e-01 9.475056827068328857e-02 -6.839950382709503174e-02 -1.920636743307113647e-01 1.043645143508911133e-01 -1.816047169268131256e-02 1.380911469459533691e-01 -1.196817234158515930e-01 7.153040170669555664e-02 1.088917348533868790e-02 -1.980002373456954956e-01 2.055641263723373413e-01 6.630809605121612549e-02
4.674158617854118347e-02 2.186862081289291382e-01 -1.420108824968338013e-01 1.585450023412704468e-02 -2.698833942413330078e-01 1.045627668499946594e-01 -1.433069705963134766e-01 -1.386793737765401602e-04 3.005215153098106384e-02 2.762997448444366455e-01 -3.480357825756072998e-01 -3.678209483623504639e-01 -3.582502156496047974e-02 6.351273041218519211e-03 2.311626262962818146e-02 9.702748060226440430e-02 -2.162591814994812012e-01 1.287704613059759140e-02 -3.577476739883422852e-02 1.866958886384963989e-01 5.360507592558860779e-02 -1.226372644305229187e-01 -1.369610130786895752e-01 9.640260040760040283e-02 8.972761780023574829e-02 -9.979134798049926758e-02 -3.609280884265899658e-01 7.361831516027450562e-02 3.567382693290710449e-01 -2.063354551792144775e-01 1.918686740100383759e-02 1.655013710260391235e-01
-1.351126283407211304e-01 -5.822619050741195679e-02 -2.792370617389678955e-01 -7.826878875494003296e-02 -3.892932534217834473e-01 1.001736745238304138e-01 5.464616417884826660e-02 2.408988773822784424e-01 9.775608777999877930e-03 -8.241276443004608154e-02 -1.042008996009826660e-01 4.833776131272315979e-02 1.005922183394432068e-01 2.939484454691410065e-02 -2.606294117867946625e-02 2.512858510017395020e-01 3.178944289684295654e-01 -3.217857182025909424e-01 -1.189192384481430054e-01 2.611828744411468506e-01 -6.209074333310127258e-02 -3.813598677515983582e-02 -2.568673491477966309e-01 -1.567151099443435669e-01 -3.909870982170104980e-02 -8.068737387657165527e-02 -8.871512860059738159e-02 2.573160529136657715e-01 9.663616865873336792e-02 -2.789190709590911865e-01 5.728354305028915405e-02 -1.463418155908584595e-01
-1.381839662790298462e-01 -1.201611980795860291e-01 -2.051719725131988525e-01 3.314013779163360596e-02 -1.958084851503372192e-01 -1.503819506615400314e-02 -1.725808382034301758e-01 1.354281008243560791e-01 1.088088471442461014e-02 2.162069976329803467e-01 -7.975135743618011475e-02 -3.309061229228973389e-01 4.011599421501159668e-01 -1.471303105354309082e-01 -2.697119303047657013e-02 2.944522909820079803e-02 -2.323855459690093994e-02 -1.250300556421279907e-01 7.241245359182357788e-02 2.211669236421585083e-01 -1.940126647241413593e-03 2.387838512659072876e-01 -4.002463817596435547e-01 3.995626047253608704e-02 1.400341391563415527e-01 1.458107680082321167e-01 -1.050743535161018372e-01 1.127609983086585999e-01 -7.785202562808990479e-02 -3.256845474243164062e-01 1.400514692068099976e-01 -6.456507742404937744e-02
-2.415422722697257996e-02 -1.891175508499145508e-01 -1.285709291696548462e-01 -1.241390481591224670e-01 -2.955047488212585449e-01 9.603151679039001465e-02 -2.351176738739013672e-01 1.966944783926010132e-01 2.006453126668930054e-01 2.608789801597595215e-01 -1.173746064305305481e-01 -2.392809242010116577e-01 3.138974606990814209e-01 -1.242744326591491699e-01 8.329901844263076782e-02 6.079545989632606506e-02 -2.598949894309043884e-02 -2.784157693386077881e-01 -8.759151399135589600e-02 1.959162801504135132e-01 5.150118470191955566e-02 2.192956805229187012e-01 -2.320977300405502319e-01 7.293786853551864624e-02 2.326306849718093872e-01 2.598071284592151642e-02 -2.570420503616333008e-01 1.102703623473644257e-02 -3.445839509367942810e-02 -1.692902594804763794e-01 1.906403303146362305e-01 -1.260309070348739624e-01
2.672327160835266113e-01 8.707872778177261353e-02 -1.856028735637664795e-01 9.660616517066955566e-02 6.904643774032592773e-02 5.123645067214965820e-02 -2.628502845764160156e-01 5.960515514016151428e-02 -2.093945890665054321e-01 -5.797223746776580811e-02 -1.451982557773590088e-01 -6.008830294013023376e-02 4.113509785383939743e-03 -1.253076940774917603e-01 -3.419996798038482666e-01 2.806011438369750977e-01 -8.371428400278091431e-02 -2.659289240837097168e-01 1.321348845958709717e-01 -1.265393197536468506e-01 1.114933639764785767e-01 -1.447754353284835815e-01 -2.997101098299026489e-02 8.245176821947097778e-02 4.482766613364219666e-02 2.473759353160858154e-01 -2.460649013519287109e-01 -8.016885071992874146e-02 1.498851776123046875e-01 -4.284723401069641113e-01 1.197028607130050659e-01 1.049760505557060242e-01
1.723743081092834473e-01 2.497515827417373657e-02 8.868426084518432617e-02 -7.560981810092926025e-02 -7.948654890060424805e-02 3.054721057415008545e-01 -9.941075742244720459e-02 9.558821469545364380e-02 2.603613212704658508e-02 4.305342584848403931e-02 -2.389030531048774719e-02 -2.380752414464950562e-01 1.640543341636657715e-01 3.643652200698852539e-01 1.350586861371994019e-01 3.270742297172546387e-01 -8.374088257551193237e-02 -2.349617145955562592e-02 -1.377125829458236694e-01 1.732425987720489502e-01 4.486225247383117676e-01 -2.571030259132385254e-01 -2.295516580343246460e-01 1.765807904303073883e-02 8.914207667112350464e-02 4.085341095924377441e-02 -7.570543885231018066e-02 -2.682928740978240967e-01 5.525626614689826965e-02 -7.564838230609893799e-02 4.658854752779006958e-02 -1.325446069240570068e-01
-1.939684711396694183e-02 4.037237912416458130e-02 9.572470933198928833e-02 1.158634796738624573e-01 -1.305277645587921143e-01 -2.911839447915554047e-02 -1.104512661695480347e-01 2.440879642963409424e-01 -1.273308247327804565e-01 1.195176094770431519e-01 8.157937973737716675e-02 -3.397324681282043457e-01 3.722876906394958496e-01 1.515668779611587524e-01 -3.271006643772125244e-01 1.766520142555236816e-01 -6.099138408899307251e-02 -6.337579339742660522e-02 2.000120148295536637e-04 -1.718886569142341614e-02 3.033055663108825684e-01 -1.014048680663108826e-01 9.300734102725982666e-02 7.303015887737274170e-02 1.136237010359764099e-01 7.688216865062713623e-03 1.487646400928497314e-01 -3.013050183653831482e-02 9.935547411441802979e-02 -4.469906985759735107e-01 2.294193953275680542e-01 1.038918420672416687e-01
-5.234876275062561035e-02 2.416641116142272949e-01 -3.474498167634010315e-02 8.048760145902633667e-02 7.379151880741119385e-02 -2.466856874525547028e-02 -2.645279467105865479e-01 7.596760988235473633e-02 2.606100738048553467e-01 1.116060316562652588e-01 -5.194748565554618835e-02 -1.790952235460281372e-01 1.721351295709609985e-01 -1.432284265756607056e-01 1.794353872537612915e-02 1.257642954587936401e-01 1.335900425910949707e-01 -2.576267123222351074e-01 -8.264452219009399414e-02 2.015018165111541748e-01 3.170540630817413330e-01 -1.141024902462959290e-01 -1.052883639931678772e-01 2.454999387264251709e-01 -2.290415018796920776e-01 2.158477753400802612e-01 -1.078511923551559448e-01 -3.227395713329315186e-01 1.088691726326942444e-01 -3.139300942420959473e-01 -1.444367170333862305e-01 7.268571108579635620e-02
-5.600255727767944336e-02 -6.390192545950412750e-03 -3.108708560466766357e-01 -9.791535139083862305e-02 -3.954117298126220703e-01 1.882146745920181274e-01 -6.970596034079790115e-03 1.092205271124839783e-01 3.105169348418712616e-02 3.048628754913806915e-02 1.195715367794036865e-01 5.807566270232200623e-02 2.030802220106124878e-01 8.212433755397796631e-02 -6.069680303335189819e-02 3.160467147827148438e-01 2.862243354320526123e-01 -2.700857520103454590e-01 -1.105642989277839661e-01 3.349961042404174805e-01 7.856832444667816162e-02 -1.712948530912399292e-01 -2.539354264736175537e-01 2.296564634889364243e-03 -6.669369339942932129e-02 -1.571553498506546021e-01 -1.629755795001983643e-01 1.273613274097442627e-01 4.197627678513526917e-02 -1.517932713031768799e-01 1.536700129508972168e-01 -1.267136186361312866e-01
-1.980598717927932739e-01 -2.543344497680664062e-01 -3.833038732409477234e-02 -4.388175159692764282e-02 -4.269990324974060059e-01 4.849475249648094177e-02 -3.382078558206558228e-02 -1.153430417180061340e-01 -1.298897713422775269e-01 1.727233678102493286e-01 -1.585313826799392700e-01 4.685084521770477295e-02 -2.441534586250782013e-02 -7.005208171904087067e-03 -1.021575331687927246e-01 1.398610323667526245e-01 2.746619284152984619e-01 -2.391325235366821289e-01 -1.634676605463027954e-01 -2.556651644408702850e-02 2.821779437363147736e-02 1.950201392173767090e-01 -2.625357210636138916e-01 9.948889724910259247e-03 -9.088210761547088623e-02 -8.913865685462951660e-02 -3.668792247772216797e-01 1.046277657151222229e-01 8.465200662612915039e-02 -3.445928394794464111e-01 7.273253053426742554e-02 -1.675835996866226196e-01
-1.385732144117355347e-01 6.664327532052993774e-02 -8.855092525482177734e-02 -1.010557822883129120e-02 -2.089715749025344849e-01 4.354737699031829834e-02 -3.262728452682495117e-01 2.112209349870681763e-01 2.012483179569244385e-01 -1.111351978033781052e-02 -1.258682757616043091e-01 -1.202341094613075256e-01 -9.458666294813156128e-02 -7.792870700359344482e-02 -4.138771910220384598e-03 2.904686331748962402e-01 -8.144856244325637817e-02 -3.781364485621452332e-02 4.094617441296577454e-02 -1.315245870500802994e-02 1.827869415283203125e-01 -1.455204635858535767e-01 1.835613250732421875e-01 2.748146187514066696e-03 1.488426476716995239e-01 -1.574422121047973633e-01 9.178782254457473755e-02 -2.626686990261077881e-01 9.722483903169631958e-02 -5.155936479568481445e-01 2.724841535091400146e-01 -1.713034808635711670e-01
1.328319460153579712e-01 -9.848214685916900635e-02 -1.016353368759155273e-01 -1.027595400810241699e-01 -7.825464755296707153e-02 -2.038061469793319702e-01 -1.930081993341445923e-01 2.671587169170379639e-01 4.150949046015739441e-02 2.057006210088729858e-01 -4.587063193321228027e-01 -5.476839095354080200e-02 3.125053271651268005e-02 3.655753657221794128e-02 -1.149445399641990662e-01 3.524836897850036621e-02 1.838318556547164917e-01 -6.866076495498418808e-03 -1.563059538602828979e-01 -1.079919412732124329e-01 -5.097226798534393311e-02 -2.783234789967536926e-02 1.727934330701828003e-01 5.838292464613914490e-02 -4.323824122548103333e-02 3.050171732902526855e-01 -2.355591356754302979e-01 -6.743391975760459900e-03 1.522512137889862061e-01 -4.744815230369567871e-01 1.262459009885787964e-01 1.640436588786542416e-03
4.597413539886474609e-02 2.853915691375732422e-01 -1.412747204303741455e-01 -2.408941686153411865e-01 -2.576177567243576050e-02 1.246565356850624084e-01 -1.242093220353126526e-01 2.540214359760284424e-01 -8.666557841934263706e-04 -2.745971083641052246e-01 -1.479244530200958252e-01 -2.089046239852905273e-01 8.399250358343124390e-02 -1.135270372033119202e-01 -9.194478392601013184e-02 2.600437402725219727e-01 1.907373666763305664e-01 -5.659040063619613647e-02 -2.715340852737426758e-01 1.218730285763740540e-01 1.105106323957443237e-01 1.667045503854751587e-01 -1.529886126518249512e-01 3.298503458499908447e-01 -1.606138199567794800e-01 -1.341511122882366180e-02 1.115960627794265747e-01 -1.883601099252700806e-01 1.526741981506347656e-01 -1.879921555519104004e-01 1.929984539747238159e-01 1.875079870223999023e-01
-6.107826903462409973e-02 2.538778483867645264e-01 2.402831614017486572e-01 3.171999007463455200e-02 -1.388132721185684204e-01 1.055297181010246277e-01 -1.535078734159469604e-01 2.725400030612945557e-01 -4.200036078691482544e-02 6.026701256632804871e-02 1.782438009977340698e-01 -7.532387971878051758e-02 7.901424169540405273e-02 8.327037841081619263e-02 -1.471701357513666153e-02 3.075682818889617920e-01 -5.258835852146148682e-03 -2.042534798383712769e-01 -1.450227648019790649e-01 3.556201979517936707e-02 1.328038126230239868e-01 -9.849665313959121704e-02 -1.978823989629745483e-01 4.167699813842773438e-01 1.432640403509140015e-01 -5.262111872434616089e-02 -1.289185136556625366e-01 -2.085629850625991821e-01 -1.281141936779022217e-01 -4.289720654487609863e-01 -7.539999485015869141e-02 -1.511720567941665649e-02
1.688460260629653931e-01 4.214647412300109863e-02 -1.383577585220336914e-01 1.257880404591560364e-02 -2.719096243381500244e-01 -2.522539794445037842e-01 -1.833588778972625732e-01 3.334146440029144287e-01 1.277209818363189697e-01 -2.183091640472412109e-01 4.262693598866462708e-02 -6.674525141716003418e-02 1.361169368028640747e-01 1.542824953794479370e-01 -2.582664787769317627e-01 6.122198700904846191e-02 -9.095165133476257324e-02 -1.628884673118591309e-01 3.129748404026031494e-01 1.357391178607940674e-01 -4.710724204778671265e-02 -1.178768277168273926e-01 -1.784353703260421753e-01 1.415970735251903534e-02 -4.974342137575149536e-02 -2.744516134262084961e-01 -9.810372442007064819e-02 -2.236714512109756470e-01 9.190381318330764771e-02 -3.397154808044433594e-01 5.453205853700637817e-02 -1.463614553213119507e-01
-4.418340027332305908e-01 1.287871599197387695e-01 -1.356833707541227341e-02 -1.480812858790159225e-02 -1.443031132221221924e-01 -1.339105516672134399e-01 -2.664254605770111084e-01 9.405966848134994507e-02 -4.190632328391075134e-02 -2.500585615634918213e-01 -7.699862867593765259e-02 -9.696239233016967773e-02 1.961971260607242584e-02 -1.486012190580368042e-01 -2.184446007013320923e-01 3.112760484218597412e-01 -1.089423745870590210e-01 -6.060008704662322998e-02 1.731990128755569458e-01 1.696049422025680542e-01 1.245557963848114014e-01 -7.985304296016693115e-02 -6.068625487387180328e-03 2.147282846271991730e-02 9.592134505510330200e-03 -1.913134455680847168e-01 -1.581712514162063599e-01 7.899484783411026001e-02 -1.607916876673698425e-02 -4.393743872642517090e-01 1.924851834774017334e-01 -1.658639758825302124e-01
1.490486264228820801e-01 1.736144274473190308e-01 1.261897236108779907e-01 -1.266473084688186646e-01 -1.264412701129913330e-01 -3.874932229518890381e-02 -7.000479847192764282e-02 2.492730468511581421e-01 -1.346591413021087646e-01 2.502421140670776367e-01 -4.330472946166992188e-01 1.550574302673339844e-01 -1.818352751433849335e-02 1.706663072109222412e-01 1.241667345166206360e-01 1.324341595172882080e-01 1.655783876776695251e-02 -1.320465356111526489e-01 -1.204037815332412720e-01 -2.766032330691814423e-02 -9.115585684776306152e-02 -8.095552772283554077e-02 -2.168695926666259766e-01 3.276074528694152832e-01 -2.821578411385416985e-03 -1.587715446949005127e-01 -2.348615527153015137e-01 -1.737176775932312012e-01 3.025682568550109863e-01 -1.722070127725601196e-01 2.000261992216110229e-01 -4.949108883738517761e-02
1.352329850196838379e-01 6.020824983716011047e-02 -8.252786844968795776e-02 -6.768795102834701538e-02 -1.958815008401870728e-01 -1.604888141155242920e-01 -1.242720857262611389e-01 1.238032057881355286e-01 1.535273194313049316e-01 1.711072027683258057e-01 -2.258083969354629517e-01 -1.737498641014099121e-01 2.496911436319351196e-01 1.726772934198379517e-01 8.121736347675323486e-03 1.287787556648254395e-01 3.194946944713592529e-01 -1.522830724716186523e-01 -2.740289568901062012e-01 -2.496237903833389282e-01 4.503843933343887329e-02 -9.509214758872985840e-02 2.141733914613723755e-01 3.508487045764923096e-01 -1.187917813658714294e-01 3.443056046962738037e-01 -9.729854017496109009e-02 -8.054211735725402832e-02 4.450130835175514221e-02 -1.039323359727859497e-01 -8.713030815124511719e-02 -1.313959807157516479e-01
-1.849947720766067505e-01 -5.589704588055610657e-02 -1.383371204137802124e-01 -1.436461508274078369e-01 -3.897116780281066895e-01 -2.526500634849071503e-02 2.190498076379299164e-02 1.323678791522979736e-01 1.786918342113494873e-01 -1.995042711496353149e-02 -5.001541227102279663e-02 -2.491681575775146484e-01 7.997097074985504150e-02 -1.669659093022346497e-02 9.232702106237411499e-02 -5.907068774104118347e-02 -2.522464394569396973e-01 -3.445421457290649414e-01 -2.993190884590148926e-01 4.362490773200988770e-02 2.637087404727935791e-01 1.357891559600830078e-01 -1.928397715091705322e-01 -2.612585425376892090e-01 2.260721102356910706e-02 1.161776632070541382e-01 -1.087503209710121155e-01 -3.303357586264610291e-02 4.751770943403244019e-02 -3.347282111644744873e-01 3.285598009824752808e-02 -1.649252325296401978e-01
-1.134127750992774963e-01 1.716758497059345245e-02 -1.103091984987258911e-01 -1.216289550065994263e-01 -1.183438524603843689e-01 3.083135187625885010e-01 -5.096357464790344238e-01 -7.203952968120574951e-02 -3.828703984618186951e-02 -1.861896365880966187e-01 1.949748396873474121e-02 -1.468204110860824585e-01 5.084426328539848328e-02 -1.483236104249954224e-01 5.284465476870536804e-02 1.283211857080459595e-01 -8.533374965190887451e-02 -2.787159979343414307e-01 6.757994741201400757e-02 1.089244186878204346e-01 7.725023478269577026e-02 1.445182859897613525e-01 5.024166777729988098e-02 -5.368861369788646698e-03 2.024843692779541016e-01 -3.634718060493469238e-02 -9.109914302825927734e-02 -8.641074597835540771e-02 2.306339591741561890e-01 -4.832906424999237061e-01 3.293341398239135742e-02 -8.515753597021102905e-02
-4.370833560824394226e-02 2.547061443328857422e-01 -2.749808318912982941e-02 -2.163356840610504150e-01 -4.600479006767272949e-01 3.725803270936012268e-02 5.043628439307212830e-02 3.903829157352447510e-01 9.281094372272491455e-02 -1.458583325147628784e-01 2.605518996715545654e-01 -2.214531898498535156e-01 2.328601852059364319e-02 -2.095100283622741699e-02 -1.212672293186187744e-01 3.049274682998657227e-01 2.170892804861068726e-02 -2.000891566276550293e-01 -1.174200698733329773e-01 -2.329007722437381744e-02 -2.065802551805973053e-02 6.168388761579990387e-03 -1.288621723651885986e-01 -1.409019622951745987e-02 -5.845445394515991211e-02 -3.309007361531257629e-02 -1.168338358402252197e-01 -1.961352378129959106e-01 2.041261643171310425e-01 -2.374981641769409180e-01 -3.959886357188224792e-02 1.839008182287216187e-01
-1.164478622376918793e-02 1.764475554227828979e-01 9.212270379066467285e-02 1.419013142585754395e-01 -8.488805592060089111e-02 -1.059054285287857056e-01 -4.745784774422645569e-02 2.601465284824371338e-01 -1.109455078840255737e-01 2.825458049774169922e-01 1.636861711740493774e-01 -3.261324465274810791e-01 1.082271784543991089e-01 1.282738428562879562e-02 -1.498840302228927612e-01 3.392403945326805115e-02 8.806969970464706421e-03 -1.699381694197654724e-02 -1.071039363741874695e-01 1.712695211172103882e-01 3.475838601589202881e-01 -1.397881060838699341e-01 1.816146250348538160e-04 8.583971112966537476e-02 3.627135232090950012e-02 1.679733544588088989e-01 1.538088321685791016e-01 -2.742224037647247314e-01 6.511526554822921753e-02 -4.637225568294525146e-01 6.899210065603256226e-02 -2.228196114301681519e-01
1.453539282083511353e-01 2.871902585029602051e-01 -3.686571493744850159e-02 -5.710264667868614197e-02 -9.814873337745666504e-02 -1.596107780933380127e-01 1.838535964488983154e-01 1.880313307046890259e-01 1.027362495660781860e-01 -1.136166322976350784e-02 -3.875003159046173096e-01 -1.294961273670196533e-01 5.514130741357803345e-02 -8.879216760396957397e-02 1.181034222245216370e-01 7.520593702793121338e-02 3.109358367510139942e-04 -1.965638399124145508e-01 -2.603528201580047607e-01 -6.981173902750015259e-02 -9.069363027811050415e-02 7.226955145597457886e-02 -1.378063112497329712e-01 3.979699686169624329e-02 -4.042287170886993408e-02 1.274800747632980347e-01 -9.579780697822570801e-02 -2.834972143173217773e-01 -2.008978426456451416e-01 -2.877829372882843018e-01 2.332842350006103516e-01 -3.860285878181457520e-01
1.322674304246902466e-01 1.932965517044067383e-01 9.942552447319030762e-02 1.334045361727476120e-02 -1.877174228429794312e-01 1.709339022636413574e-01 -2.196578532457351685e-01 2.146798968315124512e-01 -7.630971074104309082e-02 1.721722930669784546e-01 1.645893454551696777e-01 1.289608031511306763e-01 5.412118509411811829e-03 1.783309131860733032e-02 -1.119384765625000000e-01 3.123369514942169189e-01 -4.201852902770042419e-02 -1.661705551669001579e-03 -2.782338857650756836e-01 6.847828626632690430e-02 2.491830885410308838e-01 -1.188228353857994080e-01 -1.209663450717926025e-01 4.519294798374176025e-01 9.967326372861862183e-02 -4.526622593402862549e-02 -2.794449217617511749e-02 4.948451370000839233e-02 -4.854787886142730713e-02 -4.065832495689392090e-01 -4.312418773770332336e-02 -1.515608727931976318e-01
-6.520614027976989746e-02 -4.157029557973146439e-03 -1.311430931091308594e-01 7.593535631895065308e-02 -2.250311970710754395e-01 1.401101332157850266e-02 -9.558434784412384033e-02 1.741757243871688843e-01 -1.651535369455814362e-02 5.899847671389579773e-02 -3.197964429855346680e-01 1.381112039089202881e-01 1.254006475210189819e-01 6.026663351804018021e-03 4.460926353931427002e-02 1.721049845218658447e-01 -1.776098608970642090e-01 -5.125610902905464172e-02 5.498681589961051941e-02 2.859937548637390137e-01 2.375762164592742920e-01 -3.649898990988731384e-02 1.862712353467941284e-01 1.356052458286285400e-01 -2.313628494739532471e-01 1.077683120965957642e-01 -3.204096257686614990e-01 9.603156708180904388e-03 2.268822193145751953e-01 -4.053373336791992188e-01 -2.748593986034393311e-01 -1.446365416049957275e-01
9.600018709897994995e-02 4.240866750478744507e-03 -2.729732990264892578e-01 -1.190984249114990234e-01 -1.358384490013122559e-01 -8.057694882154464722e-02 1.698528528213500977e-01 2.541255019605159760e-02 -6.416296958923339844e-02 -3.585273772478103638e-02 -2.860652506351470947e-01 -5.527442693710327148e-02 2.283494621515274048e-01 -2.545581161975860596e-01 -1.070007383823394775e-01 2.813498973846435547e-01 -1.196922585368156433e-01 -3.400375694036483765e-02 -2.872065603733062744e-01 -3.226068988442420959e-02 1.512039899826049805e-01 -5.922117829322814941e-02 9.248548746109008789e-02 1.265357285737991333e-01 -4.734968766570091248e-02 1.756340116262435913e-01 -1.426405012607574463e-01 3.027646243572235107e-01 -8.364473283290863037e-02 -3.483590781688690186e-01 3.516038954257965088e-01 5.255810916423797607e-02
3.688589110970497131e-02 -1.768062449991703033e-02 4.863472282886505127e-02 -1.849998980760574341e-01 2.762682735919952393e-02 4.132588580250740051e-02 -1.922356188297271729e-01 2.697445154190063477e-01 -2.486956119537353516e-01 2.229111790657043457e-01 -2.016078680753707886e-01 -5.092728510499000549e-02 -1.178109901957213879e-03 -9.723481535911560059e-02 5.975082889199256897e-02 4.194010794162750244e-02 2.857788205146789551e-01 -1.379525959491729736e-01 -1.823014169931411743e-01 2.133000940084457397e-01 1.584441512823104858e-01 3.288954496383666992e-02 -2.019657939672470093e-01 -7.197143882513046265e-02 2.229204960167407990e-02 -4.005461465567350388e-03 1.104850992560386658e-01 9.147462993860244751e-02 2.512229979038238525e-01 -3.171956837177276611e-01 2.052452415227890015e-02 -4.931155443191528320e-01
3.161359205842018127e-02 -1.502069085836410522e-01 -3.630883991718292236e-02 3.168296813964843750e-02 5.201531946659088135e-02 -2.224028855562210083e-01 -1.262744069099426270e-01 4.911683499813079834e-02 -4.746362194418907166e-02 1.697741597890853882e-01 -3.476997911930084229e-01 -2.187352329492568970e-01 3.606694191694259644e-02 -2.644881606101989746e-01 6.567540019750595093e-02 1.052754372358322144e-01 -1.678513437509536743e-01 -1.930293291807174683e-01 -1.760846823453903198e-01 3.244375586509704590e-01 1.937414258718490601e-01 -4.805381596088409424e-02 -5.588540434837341309e-02 2.026396989822387695e-01 -1.495769619941711426e-02 1.162372529506683350e-01 -9.949843585491180420e-02 1.241302639245986938e-01 1.972151547670364380e-01 -4.247537255287170410e-01 -2.693573832511901855e-01 2.203902415931224823e-02
-4.454613104462623596e-02 1.791748404502868652e-01 8.728376030921936035e-02 -3.949352800846099854e-01 -4.839344881474971771e-03 2.874810993671417236e-02 -1.143867745995521545e-01 1.663755029439926147e-01 1.671933382749557495e-02 1.939773559570312500e-01 -1.292819976806640625e-01 -1.463413387537002563e-01 2.870764955878257751e-02 1.818786114454269409e-01 1.138932108879089355e-01 1.134511530399322510e-01 2.095619589090347290e-01 -1.272384971380233765e-01 1.604716293513774872e-02 2.710121870040893555e-01 2.800609171390533447e-01 6.723811477422714233e-02 -1.310697346925735474e-01 2.041803747415542603e-01 1.873012445867061615e-02 -2.020954340696334839e-02 -1.473375856876373291e-01 4.428082332015037537e-02 -2.271140068769454956e-01 -3.357450067996978760e-01 -1.140286847949028015e-01 -3.841227591037750244e-01
-1.839503198862075806e-01 1.423910167068243027e-02 1.325668245553970337e-01 -5.406025052070617676e-02 -2.987529635429382324e-01 3.129539079964160919e-03 6.329702585935592651e-02 1.554034054279327393e-01 1.468596011400222778e-01 -2.135778516530990601e-01 -8.299057185649871826e-02 -3.484785258769989014e-01 8.040402829647064209e-02 6.089292094111442566e-02 -1.666439473628997803e-01 2.737638950347900391e-01 1.630024611949920654e-01 -7.145685702562332153e-02 -1.652982831001281738e-01 -6.720149517059326172e-02 2.909343838691711426e-01 -6.551321595907211304e-02 -1.695829778909683228e-01 3.128413483500480652e-02 -2.459005862474441528e-01 -1.351807713508605957e-01 -5.624017119407653809e-02 -3.400838375091552734e-01 2.522712051868438721e-01 -2.255897223949432373e-01 3.698961809277534485e-02 1.549120843410491943e-01
-1.196481660008430481e-01 -2.999063432216644287e-01 -1.462319940328598022e-01 -4.973217099905014038e-02 -1.602392643690109253e-01 -2.307740300893783569e-01 -7.668211311101913452e-02 6.588849425315856934e-02 -4.638505354523658752e-02 -6.132308859378099442e-03 -1.491500735282897949e-01 1.210293248295783997e-01 1.853094696998596191e-01 1.184697970747947693e-01 1.515159755945205688e-01 4.505816847085952759e-02 6.195277720689773560e-02 -1.891756206750869751e-01 -2.643404304981231689e-01 -6.144914776086807251e-02 2.342068701982498169e-01 -2.781028151512145996e-01 -3.715486079454421997e-02 1.179320737719535828e-01 -2.919597625732421875e-01 5.711560696363449097e-02 -1.716053187847137451e-01 -5.306653678417205811e-02 6.308346241712570190e-02 -4.512426257133483887e-01 -2.847951352596282959e-01 6.991750095039606094e-03
-8.525817841291427612e-02 -1.189921349287033081e-01 -2.394474893808364868e-01 -5.940077453851699829e-02 -1.963767707347869873e-01 5.137340724468231201e-02 -7.966104149818420410e-02 1.464381814002990723e-01 1.946696043014526367e-01 7.767046988010406494e-02 -2.443575859069824219e-01 -1.265318244695663452e-01 3.590143322944641113e-01 -9.179487824440002441e-02 -3.293710201978683472e-02 1.681282185018062592e-02 -5.595549568533897400e-02 -1.916960328817367554e-01 -1.295967549085617065e-01 1.302797943353652954e-01 1.873921453952789307e-01 3.403733670711517334e-01 -3.378340303897857666e-01 2.174073457717895508e-01 2.651505172252655029e-01 3.771291300654411316e-02 -6.933785974979400635e-02 1.534474790096282959e-01 -3.277955204248428345e-02 -2.347731292247772217e-01 1.777472943067550659e-01 -1.284456104040145874e-01
-4.477526992559432983e-02 2.003341168165206909e-02 -5.098207294940948486e-02 3.160301223397254944e-02 -1.081815138459205627e-01 -2.316062301397323608e-01 7.275448739528656006e-02 3.747029304504394531e-01 -8.397331833839416504e-02 9.703425318002700806e-02 9.128747135400772095e-02 -3.471831679344177246e-01 -3.555235639214515686e-02 -1.467486619949340820e-01 1.251929551362991333e-01 5.287921428680419922e-01 -1.000314280390739441e-01 -1.074055507779121399e-01 -4.847772046923637390e-02 -9.107662737369537354e-02 2.079873979091644287e-01 4.241874907165765762e-03 -1.627487838268280029e-01 1.247291862964630127e-01 9.739401936531066895e-02 1.577935814857482910e-01 -1.496317535638809204e-01 -1.630692481994628906e-01 1.508420556783676147e-01 -2.554494738578796387e-01 -1.750377714633941650e-01 2.272718353196978569e-03
-7.549171894788742065e-02 -1.869578659534454346e-01 -7.942594587802886963e-02 -2.323929965496063232e-01 -1.412436515092849731e-01 -2.460271934978663921e-04 -8.565158396959304810e-02 9.281238541007041931e-03 2.800507247447967529e-01 3.041329681873321533e-01 -1.308498382568359375e-01 -1.921946406364440918e-01 1.460787504911422729e-01 2.545365132391452789e-02 -2.163517028093338013e-01 2.304333820939064026e-02 -1.414259076118469238e-01 -6.682943552732467651e-02 -7.390464097261428833e-02 2.690288126468658447e-01 1.824159920215606689e-01 -1.472757160663604736e-01 5.363146588206291199e-02 2.434626966714859009e-01 1.712095141410827637e-01 2.492233878001570702e-03 -3.351163566112518311e-01 -1.571273654699325562e-01 1.635833084583282471e-01 -3.939779102802276611e-01 -1.033365167677402496e-02 -9.762749820947647095e-02
1.331344246864318848e-01 -9.698864817619323730e-02 -7.495762407779693604e-02 -1.921700686216354370e-02 -3.160034120082855225e-02 -1.290213018655776978e-01 -2.332592606544494629e-01 4.134873449802398682e-01 1.340207159519195557e-01 4.115254059433937073e-02 9.235303103923797607e-02 -8.146176487207412720e-02 1.262371540069580078e-01 1.524519268423318863e-02 -5.436756089329719543e-02 -3.037848882377147675e-02 -7.887388579547405243e-03 -2.103659063577651978e-01 1.941441595554351807e-01 -1.073966398835182190e-01 2.260700054466724396e-02 -3.133768737316131592e-01 -3.584680259227752686e-01 1.062970142811536789e-02 -6.383998692035675049e-02 -1.762206107378005981e-01 -1.783666908740997314e-01 -4.468698054552078247e-02 1.855860799551010132e-01 -3.833471238613128662e-01 1.032329536974430084e-02 -3.125245571136474609e-01
2.796361744403839111e-01 1.414986699819564819e-01 1.365595906972885132e-01 -2.142804265022277832e-01 -1.207104995846748352e-01 2.061485946178436279e-01 -1.397897452116012573e-01 2.232931107282638550e-01 -4.249813035130500793e-03 -4.635879397392272949e-02 -1.069517135620117188e-01 -1.986953765153884888e-01 3.334860131144523621e-02 1.567122340202331543e-01 -1.566437780857086182e-01 3.218600749969482422e-01 -3.494453430175781250e-02 -6.782623380422592163e-02 -7.633732259273529053e-02 4.337849095463752747e-02 2.116882354021072388e-01 -2.831408679485321045e-01 -3.503932356834411621e-01 5.001540854573249817e-02 1.623761355876922607e-01 1.685302257537841797e-01 -6.343544274568557739e-02 -1.761537492275238037e-01 -2.287395596504211426e-01 -2.756100594997406006e-01 -1.050339713692665100e-01 -1.045686155557632446e-01
-5.489555373787879944e-02 9.346479177474975586e-02 8.602502942085266113e-02 1.882463693618774414e-02 -7.048610597848892212e-02 8.549265563488006592e-02 -2.456866949796676636e-01 4.958525300025939941e-01 -8.520098775625228882e-02 1.579694002866744995e-01 1.465779840946197510e-01 -2.160148471593856812e-01 3.943269699811935425e-02 7.203843444585800171e-02 -3.534511476755142212e-02 3.257176876068115234e-01 4.474055767059326172e-02 -1.781551986932754517e-01 9.744763374328613281e-02 1.590972840785980225e-01 2.412476986646652222e-01 -4.935324564576148987e-02 -1.901324838399887085e-01 3.638329505920410156e-01 9.828495234251022339e-02 1.379923336207866669e-02 -2.701768651604652405e-02 -1.031312942504882812e-01 -1.931944340467453003e-01 -3.000231087207794189e-01 -1.944220624864101410e-02 2.996846660971641541e-02
-2.145295441150665283e-01 -2.555284500122070312e-01 -1.138869374990463257e-01 3.410627599805593491e-03 -3.134617209434509277e-01 -1.880918890237808228e-01 -2.095047831535339355e-01 1.198945865035057068e-01 1.667827367782592773e-01 2.129928916692733765e-01 -1.180601269006729126e-01 -2.344803512096405029e-01 2.680094838142395020e-01 2.156531251966953278e-02 -2.138395309448242188e-01 1.190694868564605713e-01 -2.566436491906642914e-02 -3.179663717746734619e-01 -1.748133152723312378e-01 1.104011163115501404e-01 3.172522187232971191e-01 8.552362769842147827e-02 -6.812432408332824707e-02 -1.528195738792419434e-01 2.325924336910247803e-01 -1.663974970579147339e-01 -9.957671910524368286e-02 -2.517907135188579559e-02 -6.860949844121932983e-02 -1.426051110029220581e-01 -4.695729352533817291e-03 -1.078257784247398376e-01
3.701111674308776855e-02 1.668559163808822632e-01 -1.764982044696807861e-01 3.794882073998451233e-02 1.088270246982574463e-01 2.620459161698818207e-02 -2.078662961721420288e-01 2.643009424209594727e-01 -1.257851421833038330e-01 2.293025106191635132e-01 -1.224740073084831238e-01 -1.336472928524017334e-01 4.123997688293457031e-02 -1.148471608757972717e-01 -4.632100462913513184e-02 2.978646941483020782e-02 9.874831140041351318e-02 -2.150409817695617676e-01 -2.819731235504150391e-01 2.314205616712570190e-01 2.340541630983352661e-01 -1.221971511840820312e-01 -9.770825505256652832e-02 -3.024717094376683235e-03 1.389216184616088867e-01 6.162025034427642822e-02 1.278975158929824829e-01 -2.109920680522918701e-01 2.405364066362380981e-01 -3.969899415969848633e-01 6.051927059888839722e-02 -3.492808043956756592e-01
1.260941922664642334e-01 7.473810017108917236e-02 -2.516126930713653564e-01 -1.189553067088127136e-01 -3.939123079180717468e-02 -1.731452047824859619e-01 -4.141419753432273865e-02 1.314664632081985474e-01 -3.146424517035484314e-02 -1.270411908626556396e-01 -4.168525636196136475e-01 2.594738006591796875e-01 1.701446324586868286e-01 7.086604088544845581e-02 -1.492616087198257446e-01 3.981564640998840332e-01 2.721708267927169800e-02 7.677032798528671265e-02 5.682196095585823059e-02 2.665612101554870605e-02 1.673733294010162354e-01 1.055533066391944885e-02 1.932756416499614716e-02 2.695654146373271942e-02 2.267981320619583130e-01 -7.132763415575027466e-02 -3.869187533855438232e-01 -2.672205306589603424e-02 -9.262945502996444702e-03 -3.224118053913116455e-01 -1.449825763702392578e-01 7.566519081592559814e-02
7.919798791408538818e-02 8.399231359362602234e-03 -1.711630225181579590e-01 7.468175888061523438e-02 -8.809322863817214966e-02 2.508390247821807861e-01 -3.366053998470306396e-01 -7.425160147249698639e-03 3.813985362648963928e-02 -5.101538822054862976e-02 -6.040316540747880936e-03 -2.182228863239288330e-01 -4.387795180082321167e-02 8.000252395868301392e-02 -6.657230854034423828e-02 1.218530610203742981e-01 -1.457187086343765259e-01 -3.919026851654052734e-01 1.080981791019439697e-01 -1.627025048946961761e-04 -7.866931706666946411e-02 -1.815095990896224976e-01 -4.284109547734260559e-02 2.522280216217041016e-01 -1.244536861777305603e-01 -1.610570400953292847e-02 -1.500120609998703003e-01 -1.771951615810394287e-01 1.015657112002372742e-01 -5.626563429832458496e-01 4.044680297374725342e-02 7.838323712348937988e-02
2.227154970169067383e-01 2.676893770694732666e-01 5.698549374938011169e-02 6.182871013879776001e-02 -1.043192446231842041e-01 1.477416008710861206e-01 1.036166548728942871e-01 9.469736367464065552e-02 -1.892734915018081665e-01 3.000536859035491943e-01 -3.688485622406005859e-01 -2.748406231403350830e-01 2.178056687116622925e-01 1.292615979909896851e-01 5.235520005226135254e-02 2.219170331954956055e-01 -1.100750342011451721e-01 -5.426116287708282471e-02 2.709144353866577148e-02 1.474880427122116089e-01 -9.532427042722702026e-02 -6.097203120589256287e-02 -3.617730438709259033e-01 8.048464357852935791e-02 -2.038529366254806519e-01 -6.738551706075668335e-02 -1.093155741691589355e-01 -6.561474502086639404e-02 1.385082602500915527e-01 -2.694971561431884766e-01 -1.074293032288551331e-01 1.107294261455535889e-01
2.805943787097930908e-01 1.294995695352554321e-01 -5.658697336912155151e-02 -2.290890812873840332e-01 -2.235649526119232178e-01 -1.960552632808685303e-01 9.252104163169860840e-02 2.629434466361999512e-01 2.641554772853851318e-01 1.424751877784729004e-01 -3.338474035263061523e-01 -2.262992262840270996e-01 1.674485206604003906e-01 9.030944854021072388e-02 -3.332171961665153503e-02 1.359865069389343262e-01 -3.607113957405090332e-01 -9.577330201864242554e-02 -9.383563697338104248e-02 1.373791247606277466e-01 1.129776313900947571e-01 -2.584410645067691803e-02 5.272987112402915955e-02 -4.155926033854484558e-02 -3.022321034222841263e-03 5.217752605676651001e-02 -1.038214787840843201e-01 -2.353886365890502930e-01 -8.282712101936340332e-02 -2.425003200769424438e-01 -8.586788177490234375e-02 2.174691855907440186e-01
-9.514863044023513794e-02 -1.906852275133132935e-01 3.486354136839509010e-03 -3.426493704319000244e-01 8.716182410717010498e-02 7.921843230724334717e-02 -1.018290966749191284e-01 2.729528956115245819e-02 -1.379872411489486694e-01 1.785438060760498047e-01 -9.392753243446350098e-02 -2.361039817333221436e-01 2.603397369384765625e-01 1.515830587595701218e-02 -3.716222941875457764e-01 2.615387439727783203e-01 6.979650259017944336e-02 -2.132543772459030151e-01 9.245608001947402954e-02 -4.650828614830970764e-02 2.602441012859344482e-01 -2.921668440103530884e-02 -2.707166075706481934e-01 5.851659551262855530e-02 -7.863109558820724487e-02 -2.466860711574554443e-01 -1.007334068417549133e-01 -2.307880520820617676e-01 -2.616214752197265625e-02 -1.898380517959594727e-01 1.563329435884952545e-02 -2.200301885604858398e-01
-1.703930199146270752e-01 1.890230029821395874e-01 -2.046716362237930298e-01 1.180740296840667725e-01 -4.418641030788421631e-01 2.863016538321971893e-02 7.678174413740634918e-03 5.134678259491920471e-02 -8.230116218328475952e-02 2.477768212556838989e-01 -6.859986484050750732e-02 -2.204093784093856812e-01 1.747082620859146118e-01 -2.612588107585906982e-01 9.566880017518997192e-02 4.962826520204544067e-02 2.658357024192810059e-01 -1.321239918470382690e-01 -4.896362870931625366e-02 1.794454604387283325e-01 -6.793525069952011108e-02 -5.130771547555923462e-03 -3.693031370639801025e-01 -5.900105088949203491e-02 1.710808128118515015e-01 -2.408574372529983521e-01 -2.412722408771514893e-01 8.910765871405601501e-03 2.605978224892169237e-04 -1.895625144243240356e-01 -7.699003443121910095e-03 -1.034686458297073841e-03
-1.158577576279640198e-02 9.885872155427932739e-02 6.648529320955276489e-02 -1.183851137757301331e-01 -1.918289959430694580e-01 -2.668941579759120941e-02 1.310584992170333862e-01 -1.303657442331314087e-01 -5.480878986418247223e-03 4.211330786347389221e-02 -3.086762130260467529e-01 -2.711032032966613770e-01 2.095712125301361084e-01 7.191932201385498047e-02 8.138458244502544403e-03 1.305651813745498657e-01 -2.801499962806701660e-01 -3.198690116405487061e-01 -3.764224648475646973e-01 -2.540782392024993896e-01 2.321810722351074219e-01 -2.064834982156753540e-01 2.438142709434032440e-02 1.742444634437561035e-01 -1.015484482049942017e-01 3.869859129190444946e-02 -2.563385963439941406e-01 1.771731488406658173e-02 -4.431528970599174500e-02 -1.057898327708244324e-01 1.474395841360092163e-01 -1.895044893026351929e-01
6.223898380994796753e-02 1.995024681091308594e-01 -6.898028403520584106e-02 4.022898524999618530e-02 -1.977602839469909668e-01 -7.690378278493881226e-02 -3.617646992206573486e-01 8.011925220489501953e-02 1.688128709793090820e-01 1.562422215938568115e-01 2.574057132005691528e-02 -3.633976280689239502e-01 -1.331289112567901611e-02 -1.824714839458465576e-01 1.287382394075393677e-01 2.361947447061538696e-01 -1.266763508319854736e-01 -7.130700349807739258e-02 8.741739206016063690e-03 2.636059522628784180e-01 1.124091073870658875e-01 -8.812133967876434326e-02 -8.330205827951431274e-02 6.925970315933227539e-02 4.030787944793701172e-02 -7.236260920763015747e-02 5.018661171197891235e-02 -3.993514180183410645e-01 8.860531449317932129e-02 -3.685838580131530762e-01 1.207130253314971924e-01 1.618529260158538818e-01
1.473152488470077515e-01 2.300199717283248901e-01 -1.053511276841163635e-01 -8.212118595838546753e-02 -2.403408885002136230e-01 -2.501969225704669952e-03 -4.577470198273658752e-02 3.148962557315826416e-01 6.906467676162719727e-02 -1.429442614316940308e-01 -2.748148441314697266e-01 2.990324981510639191e-02 1.770824491977691650e-01 2.743356525897979736e-01 -3.648108989000320435e-02 6.022357568144798279e-02 2.073236703872680664e-01 -9.116383641958236694e-02 -2.966271899640560150e-02 9.688978642225265503e-02 3.081337213516235352e-01 1.082638874650001526e-01 3.476428091526031494e-01 2.566118240356445312e-01 6.769554223865270615e-03 8.883917704224586487e-03 5.696821957826614380e-02 -9.651805460453033447e-02 1.721592992544174194e-01 -3.665060997009277344e-01 5.519035831093788147e-02 2.633625082671642303e-02
1.864094585180282593e-01 3.675375878810882568e-02 -1.951666623353958130e-01 -5.966460704803466797e-02 -2.080159783363342285e-01 9.250763803720474243e-02 1.543701887130737305e-01 1.721133887767791748e-01 -8.311188966035842896e-02 -2.951813638210296631e-01 -1.540527641773223877e-01 -4.821583628654479980e-02 3.016364872455596924e-01 6.099610403180122375e-02 3.272769972681999207e-02 1.123330742120742798e-01 2.001897841691970825e-01 -1.314969211816787720e-01 -1.588742882013320923e-01 4.707517474889755249e-02 2.123439759016036987e-01 8.920767158269882202e-02 1.443957239389419556e-01 -1.210982427000999451e-01 2.785706520080566406e-01 2.033577561378479004e-01 -1.421051938086748123e-02 -3.730293596163392067e-03 2.753445804119110107e-01 -4.417499899864196777e-01 -1.436944752931594849e-01 -6.567215919494628906e-02
-1.360176503658294678e-01 -6.204829737544059753e-02 -1.548469904810190201e-02 -1.473899483680725098e-01 -1.061606407165527344e-01 1.124948263168334961e-01 -1.816384121775627136e-02 2.259571403264999390e-01 2.061526775360107422e-01 3.364855945110321045e-01 -2.514706850051879883e-01 -4.196110069751739502e-01 1.550391912460327148e-01 -1.420103907585144043e-01 -1.780885010957717896e-01 -1.367364637553691864e-02 -1.446794867515563965e-01 -3.652097880840301514e-01 1.959836110472679138e-02 2.162738740444183350e-01 2.656762897968292236e-01 3.734979405999183655e-02 1.073265820741653442e-02 2.783524431288242340e-02 1.502276360988616943e-01 -3.413779288530349731e-02 -1.416686084121465683e-02 1.388799957931041718e-02 1.936769038438796997e-01 -2.242403924465179443e-01 -6.933061033487319946e-02 -1.347918063402175903e-01
-6.254609674215316772e-02 -1.213950384408235550e-02 -2.371190637350082397e-01 -2.974121868610382080e-01 -1.653157323598861694e-01 -1.665029078722000122e-01 -1.524367481470108032e-01 1.837556809186935425e-01 -1.581249982118606567e-01 -1.483469307422637939e-01 4.448369145393371582e-02 -3.110724091529846191e-01 4.431812092661857605e-02 -5.049565806984901428e-03 3.976033534854650497e-03 2.480063885450363159e-01 -5.295537784695625305e-02 -1.389481127262115479e-01 1.140200868248939514e-01 1.316235661506652832e-01 4.361250996589660645e-01 -1.889524166472256184e-03 -5.669001489877700806e-03 2.143741399049758911e-01 -3.500482738018035889e-01 -6.180853769183158875e-02 -1.455699801445007324e-01 -1.625706255435943604e-01 2.414379268884658813e-01 2.426408603787422180e-02 3.070261143147945404e-02 -8.664354681968688965e-02
9.361048787832260132e-02 9.473486989736557007e-02 -1.405188143253326416e-01 2.372879971517249942e-04 -1.590584516525268555e-01 1.772051909938454628e-03 -2.918745577335357666e-02 2.395802587270736694e-01 -1.603808999061584473e-01 -1.675186604261398315e-01 -9.415875375270843506e-02 -3.875519335269927979e-01 6.734382361173629761e-02 -5.237605422735214233e-02 -1.843515485525131226e-01 1.863943487405776978e-01 -1.576302498579025269e-01 -2.560640126466751099e-02 2.058150768280029297e-01 1.687382906675338745e-01 2.834280021488666534e-04 -3.751978278160095215e-01 6.033875048160552979e-02 2.429867908358573914e-02 7.583563029766082764e-02 1.437026709318161011e-01 -3.207730948925018311e-01 6.246440857648849487e-02 4.109753295779228210e-02 -1.760296225547790527e-01 4.055457711219787598e-01 -1.357505470514297485e-01
2.128737270832061768e-01 -2.127794176340103149e-01 -1.472600698471069336e-01 -6.685642898082733154e-02 -1.851622313261032104e-01 8.143244683742523193e-02 -2.397667802870273590e-02 1.679873317480087280e-01 -1.019423604011535645e-01 -6.834927946329116821e-02 -3.562475144863128662e-01 3.004771471023559570e-02 2.780970633029937744e-01 -5.690886080265045166e-02 -2.373760752379894257e-02 2.150900810956954956e-01 -7.171505689620971680e-02 -6.112797558307647705e-02 -3.698492646217346191e-01 1.580999344587326050e-01 2.147078663110733032e-01 -1.487805545330047607e-01 5.643433704972267151e-02 2.995410561561584473e-01 -2.633720636367797852e-01 1.883148103952407837e-01 -2.038531005382537842e-01 -2.195550501346588135e-01 6.532581150531768799e-02 -7.813964039087295532e-02 3.203179687261581421e-02 7.392446696758270264e-02
-1.262443512678146362e-01 -1.094205081462860107e-01 -3.080517351627349854e-01 -1.388750672340393066e-01 -2.190622240304946899e-01 -9.243415296077728271e-02 -3.162977471947669983e-02 3.878839015960693359e-01 8.541009575128555298e-02 -8.179651945829391479e-02 1.395517289638519287e-01 4.070993512868881226e-02 3.115698099136352539e-01 2.255751788616180420e-01 -2.748166024684906006e-01 1.445095837116241455e-01 -1.498044729232788086e-01 -9.227354824542999268e-02 1.189805492758750916e-01 1.385026723146438599e-01 3.288910388946533203e-01 -8.304559439420700073e-02 -1.272774189710617065e-01 1.357432305812835693e-01 -1.601347327232360840e-01 2.463961541652679443e-01 -9.685041010379791260e-02 -1.607394814491271973e-01 9.532028809189796448e-03 -1.390067487955093384e-01 5.252886936068534851e-02 -1.127160042524337769e-01
5.433517694473266602e-02 -1.915788948535919189e-01 -2.703166007995605469e-01 1.101614832878112793e-01 -1.855983585119247437e-01 2.931763976812362671e-02 -1.310562342405319214e-01 4.667460918426513672e-02 -7.113937288522720337e-03 7.325962930917739868e-02 -2.689065039157867432e-01 1.095666065812110901e-01 2.261313050985336304e-01 1.918931491672992706e-02 2.722409665584564209e-01 2.608041465282440186e-01 -6.556487083435058594e-02 -5.983470380306243896e-02 -2.073881179094314575e-01 2.731132209300994873e-01 2.686442434787750244e-01 -1.655008494853973389e-01 1.668636500835418701e-01 4.399110749363899231e-02 4.561452195048332214e-02 8.725640177726745605e-02 -3.006751537322998047e-01 -9.750977903604507446e-02 7.923337817192077637e-02 -3.604122996330261230e-01 -1.818225681781768799e-01 5.870541930198669434e-02
-2.875328958034515381e-01 3.907860815525054932e-02 -3.723401203751564026e-02 -1.683013141155242920e-01 -4.022882580757141113e-01 -1.533387303352355957e-01 5.744763836264610291e-02 -4.866702482104301453e-02 1.407609228044748306e-02 1.828351989388465881e-02 -1.079015731811523438e-01 -2.163069993257522583e-01 8.211744576692581177e-02 4.913787823170423508e-03 1.498384028673171997e-01 -4.490744788199663162e-03 -1.765528470277786255e-01 -2.775841355323791504e-01 -8.010220527648925781e-02 6.630371510982513428e-02 1.676962822675704956e-01 2.016095072031021118e-01 -3.150270283222198486e-01 -1.566902250051498413e-01 1.363776773214340210e-01 -8.037466555833816528e-02 -3.021220266819000244e-01 8.911948651075363159e-02 2.205649316310882568e-01 -3.355350494384765625e-01 2.746036648750305176e-02 -9.487575292587280273e-02
2.192805111408233643e-01 -6.368143111467361450e-02 -3.464089930057525635e-01 -1.621379107236862183e-01 -1.523137837648391724e-01 -8.469128608703613281e-02 4.065437242388725281e-02 -8.822447061538696289e-02 -6.096077710390090942e-02 -6.078809499740600586e-03 4.559935256838798523e-02 -1.243273615837097168e-01 2.135900408029556274e-01 -1.149870380759239197e-01 7.985372841358184814e-02 3.712395131587982178e-01 3.284035623073577881e-02 -2.441912293434143066e-01 -2.386943548917770386e-01 1.076299324631690979e-01 1.124327480792999268e-01 7.023649662733078003e-02 -3.222100734710693359e-01 -1.859537661075592041e-01 -1.957684606313705444e-01 -1.545613557100296021e-01 -1.892448812723159790e-01 2.199935615062713623e-01 -1.126725785434246063e-02 -2.281348109245300293e-01 8.768413960933685303e-02 -2.142682671546936035e-01
-2.031192034482955933e-01 2.032293379306793213e-02 -1.746436059474945068e-01 -4.405630379915237427e-02 -1.362380236387252808e-01 2.749836444854736328e-02 -2.563982307910919189e-01 3.610963001847267151e-02 1.715100109577178955e-01 -8.668670803308486938e-02 -2.485452890396118164e-01 -4.825439453125000000e-01 1.107545322156511247e-04 -1.116722598671913147e-01 -1.338533014059066772e-01 4.266927838325500488e-01 -5.316864699125289917e-02 -1.927294582128524780e-01 1.677482016384601593e-02 6.926277279853820801e-02 1.085967198014259338e-02 -1.315476298332214355e-01 -1.716045737266540527e-01 1.781414449214935303e-01 -2.800985798239707947e-02 -3.374342247843742371e-02 -2.091236598789691925e-02 -2.710632383823394775e-01 7.887512445449829102e-02 -6.362552940845489502e-02 2.928105592727661133e-01 -4.563727881759405136e-03
3.287156522274017334e-01 1.697799563407897949e-01 -2.158041745424270630e-01 -9.419558197259902954e-02 -4.093543589115142822e-01 2.073172628879547119e-01 -4.250195994973182678e-02 1.991732716560363770e-01 -1.731143891811370850e-01 3.387481439858675003e-03 -2.177980691194534302e-01 -6.856328248977661133e-02 1.934067904949188232e-01 1.174085214734077454e-01 -5.369200557470321655e-02 2.457772493362426758e-01 -4.461535438895225525e-02 -7.230807840824127197e-02 -2.493748217821121216e-01 -1.106090322136878967e-01 1.820227652788162231e-01 -2.725612744688987732e-02 -1.163243874907493591e-02 3.069229722023010254e-01 -2.767352759838104248e-01 -1.022378355264663696e-01 -5.480675026774406433e-02 -1.940017044544219971e-01 6.280316971242427826e-03 -4.017630219459533691e-02 -9.043239802122116089e-02 1.081248000264167786e-01
1.988434605300426483e-02 1.683381050825119019e-01 1.889957487583160400e-02 -3.649876117706298828e-01 -8.066247403621673584e-02 -1.941181123256683350e-01 -1.380410492420196533e-01 2.836339175701141357e-01 3.491228818893432617e-02 7.219700515270233154e-02 8.002995699644088745e-02 -2.739827632904052734e-01 3.326640427112579346e-01 -1.665582209825515747e-01 -1.331706643104553223e-01 3.241749107837677002e-01 -7.989896833896636963e-02 -1.600729301571846008e-02 5.478434730321168900e-03 4.836873337626457214e-02 2.000571042299270630e-01 -3.321975097060203552e-02 -1.183077916502952576e-01 6.869403272867202759e-02 -3.249343484640121460e-02 -2.534730136394500732e-01 -1.348465383052825928e-01 -8.135168999433517456e-02 -9.164679795503616333e-02 -3.304525613784790039e-01 -1.917352229356765747e-01 -1.776243746280670166e-01
-8.809968084096908569e-02 -1.286577433347702026e-01 7.755714654922485352e-02 -3.489577397704124451e-02 -3.333353400230407715e-01 1.594922989606857300e-01 -3.306021094322204590e-01 1.361459493637084961e-01 2.259991914033889771e-01 -2.124521732330322266e-01 -3.396703004837036133e-01 -3.097174167633056641e-01 2.033973187208175659e-01 -2.074934914708137512e-02 -4.884051531553268433e-02 4.739201068878173828e-02 -7.755646854639053345e-02 -2.072599530220031738e-01 -6.200250238180160522e-02 2.044657170772552490e-01 -1.707733049988746643e-02 8.936339616775512695e-02 -1.880865842103958130e-01 7.777860015630722046e-02 1.077260151505470276e-01 2.064326219260692596e-02 6.021648645401000977e-02 -2.352553904056549072e-01 3.268762677907943726e-02 -2.995904982089996338e-01 1.927391290664672852e-01 8.261418342590332031e-02
3.700397536158561707e-02 -2.064451947808265686e-02 1.472456306219100952e-01 4.397289594635367393e-04 -1.390379667282104492e-01 -9.982490539550781250e-02 4.176406934857368469e-02 2.280881553888320923e-01 -1.142369210720062256e-02 -2.511804401874542236e-01 -3.037272095680236816e-01 -1.478332094848155975e-02 3.195701539516448975e-01 1.404850184917449951e-01 1.545573472976684570e-01 2.838626503944396973e-01 1.261862814426422119e-01 3.052498213946819305e-02 1.331525892019271851e-01 -1.772368401288986206e-01 1.913006007671356201e-01 1.456808596849441528e-01 1.653529889881610870e-02 1.440837085247039795e-01 -1.114082783460617065e-01 1.379723101854324341e-01 -2.985562086105346680e-01 1.848550140857696533e-01 3.164556026458740234e-01 -3.270401656627655029e-01 5.422621220350265503e-02 -4.237049818038940430e-02
1.053950414061546326e-01 -1.936341673135757446e-01 -6.281876564025878906e-02 1.890041232109069824e-01 -1.338145285844802856e-01 8.459140546619892120e-03 -1.622977554798126221e-01 2.751136124134063721e-01 -2.565001547336578369e-01 -2.366393059492111206e-01 1.376728760078549385e-03 -8.603636175394058228e-02 2.147592604160308838e-01 6.361512839794158936e-02 -7.768676429986953735e-02 5.490380525588989258e-01 8.113031089305877686e-02 8.524350821971893311e-02 4.248444736003875732e-02 -2.001961320638656616e-02 2.042873352766036987e-01 -1.421312242746353149e-01 -1.436410099267959595e-01 7.759170234203338623e-02 1.927728950977325439e-01 1.166779026389122009e-01 -2.533859610557556152e-01 -1.745768934488296509e-01 9.678400307893753052e-02 -1.801284849643707275e-01 -1.111241728067398071e-01 -2.492389827966690063e-02
2.364486828446388245e-02 -6.915935873985290527e-02 -5.603939294815063477e-02 1.699933409690856934e-02 -2.568848803639411926e-02 1.474645286798477173e-01 -1.702830940485000610e-01 3.407442271709442139e-01 -1.923478208482265472e-02 -2.168933488428592682e-02 -3.129130229353904724e-02 -1.122529134154319763e-01 4.179950058460235596e-01 -2.457286864519119263e-01 -9.613100439310073853e-02 3.181855976581573486e-01 4.666192457079887390e-02 4.295350238680839539e-02 -1.479090657085180283e-02 -6.051325052976608276e-02 2.239397019147872925e-01 7.883456349372863770e-02 -2.802268266677856445e-01 3.909794241189956665e-02 1.598023027181625366e-01 -3.550117462873458862e-02 -1.163932234048843384e-01 7.480036467313766479e-02 2.036322951316833496e-01 -2.777411341667175293e-01 -3.928825259208679199e-01 -2.210887148976325989e-02
-7.111808657646179199e-02 -6.949745118618011475e-02 -8.555881679058074951e-02 -3.338397145271301270e-01 -7.616277784109115601e-02 2.875322289764881134e-02 -4.901769384741783142e-02 3.061195313930511475e-01 1.233428269624710083e-01 7.097822148352861404e-03 -3.085026144981384277e-02 -1.774650365114212036e-01 1.468690037727355957e-01 1.345442980527877808e-01 9.949816763401031494e-02 -1.665897667407989502e-01 8.585537970066070557e-02 -2.071157693862915039e-01 -7.961135357618331909e-02 3.431150689721107483e-02 -1.187578663229942322e-01 -3.691231310367584229e-01 -3.414289951324462891e-01 7.384330034255981445e-02 1.034824028611183167e-01 -2.193295061588287354e-01 -1.747288852930068970e-01 1.314293146133422852e-01 2.783489227294921875e-01 -3.416249155998229980e-01 -8.060246706008911133e-02 -7.812789827585220337e-02
1.129703074693679810e-01 2.970900237560272217e-01 9.756686538457870483e-02 -4.136542323976755142e-03 -3.459984660148620605e-01 6.528200954198837280e-02 -4.895509406924247742e-02 2.377074807882308960e-01 -2.636190690100193024e-02 -5.120206251740455627e-02 7.149797677993774414e-02 -6.373169273138046265e-02 3.934012055397033691e-01 3.145054727792739868e-02 -1.025036200881004333e-01 2.189887911081314087e-01 -2.823909521102905273e-01 -6.628046184778213501e-02 -1.016941219568252563e-01 1.476919949054718018e-01 2.620521187782287598e-01 -6.129754707217216492e-02 1.459622941911220551e-02 -8.043622970581054688e-02 -1.635983004234731197e-03 -2.336941659450531006e-01 -4.868731647729873657e-02 -9.532519429922103882e-02 1.329085379838943481e-01 -4.006964266300201416e-01 -1.123034805059432983e-01 1.659582406282424927e-01
1.431819349527359009e-01 2.873618602752685547e-01 1.019161492586135864e-01 2.434602007269859314e-02 -3.440515697002410889e-01 -8.160963654518127441e-03 -9.904003143310546875e-02 2.385981678962707520e-01 1.584897637367248535e-01 -1.056372970342636108e-01 -2.764040417969226837e-02 -3.554466366767883301e-01 5.010795965790748596e-02 -1.490805745124816895e-01 -1.965332627296447754e-01 1.382225751876831055e-01 -8.016124367713928223e-02 -1.937686949968338013e-01 5.307018756866455078e-02 1.850545965135097504e-02 1.270735114812850952e-01 3.333026915788650513e-02 -7.788550108671188354e-02 7.615842670202255249e-02 -3.362514972686767578e-01 -3.222544491291046143e-02 -2.604469060897827148e-01 2.455027773976325989e-02 1.250702738761901855e-01 -3.250201344490051270e-01 -3.743724152445793152e-02 2.709948122501373291e-01
-1.541738584637641907e-02 -1.325878947973251343e-01 -3.906123042106628418e-01 -2.330053225159645081e-02 -9.319429099559783936e-02 -2.135009020566940308e-01 -8.829131722450256348e-02 3.476975858211517334e-01 1.329249441623687744e-01 -1.019212231040000916e-01 2.547030150890350342e-01 -1.044731363654136658e-01 1.096062809228897095e-01 -1.762673556804656982e-01 -1.008948534727096558e-01 6.207825616002082825e-02 7.572901248931884766e-02 -1.820926666259765625e-01 2.026092410087585449e-01 1.803097315132617950e-02 2.577088475227355957e-01 -2.235691100358963013e-01 -3.037473419681191444e-03 2.325185239315032959e-01 -8.845023065805435181e-02 -1.334455162286758423e-01 -1.132029965519905090e-01 -1.838978193700313568e-02 1.403950750827789307e-01 -3.768361806869506836e-01 -1.473153531551361084e-01 -1.104569360613822937e-01
-6.890560686588287354e-02 -5.249461531639099121e-02 -2.359631806612014771e-01 7.008707523345947266e-02 -1.046772748231887817e-01 1.331644803285598755e-01 -2.601967155933380127e-01 1.408839225769042969e-01 -1.145064830780029297e-01 1.882350891828536987e-01 -7.853088527917861938e-02 -1.690328568220138550e-01 1.133308857679367065e-01 -2.138374298810958862e-01 -5.822278186678886414e-02 -6.000793352723121643e-02 1.672696769237518311e-01 -2.445274293422698975e-01 -2.408383488655090332e-01 2.533468604087829590e-01 2.695575058460235596e-01 -5.749918147921562195e-02 -5.373008176684379578e-02 2.194895781576633453e-02 2.000564634799957275e-01 9.219136089086532593e-02 -2.881168574094772339e-02 -1.276617646217346191e-01 3.190448582172393799e-01 -2.252277880907058716e-01 -7.896388880908489227e-03 -3.991174995899200439e-01
-1.921417117118835449e-01 -2.297610975801944733e-02 -1.028714254498481750e-01 -6.614680588245391846e-02 -2.349464148283004761e-01 -2.404140308499336243e-02 -1.460154205560684204e-01 2.674332261085510254e-01 5.514873564243316650e-02 1.500211805105209351e-01 -2.867161631584167480e-01 -3.503566086292266846e-01 3.744162023067474365e-01 -1.515897959470748901e-01 -1.193944262922741473e-04 -1.374957561492919922e-01 1.325970739126205444e-01 -3.165736198425292969e-01 -1.138377655297517776e-02 1.879167109727859497e-01 9.580386430025100708e-02 1.595378220081329346e-01 -1.625026911497116089e-01 6.503890734165906906e-03 1.483298391103744507e-01 2.184042334556579590e-01 -1.836333870887756348e-01 -8.009485900402069092e-02 1.075340732932090759e-01 -1.471730768680572510e-01 1.419237852096557617e-01 9.419880807399749756e-02
2.615368068218231201e-01 1.925505250692367554e-01 -1.411896795034408569e-01 -1.734065562486648560e-01 -1.740074157714843750e-01 -6.253364682197570801e-02 -3.275785967707633972e-02 -9.205712378025054932e-02 -1.078956499695777893e-01 7.407196611166000366e-02 -2.982168197631835938e-01 -3.414508402347564697e-01 -1.960507128387689590e-03 2.493504136800765991e-01 1.623667217791080475e-02 1.088572368025779724e-01 -2.126716077327728271e-01 -9.306808561086654663e-02 -3.825222253799438477e-01 3.783606365323066711e-02 1.373117864131927490e-01 -1.929461508989334106e-01 -1.020585820078849792e-01 4.108998179435729980e-01 -8.104066550731658936e-02 -7.920559495687484741e-02 2.330562099814414978e-02 -1.617097407579421997e-01 -4.165779799222946167e-02 -1.388139128684997559e-01 3.719226643443107605e-02 7.023938000202178955e-02
-1.784283518791198730e-01 2.886145412921905518e-01 -1.777274310588836670e-01 -1.460150778293609619e-01 -3.172882795333862305e-01 6.898954510688781738e-02 -1.725849360227584839e-01 -1.030590236186981201e-01 -5.040028691291809082e-02 1.871712654829025269e-01 -3.927780687808990479e-01 -2.832846343517303467e-01 4.777010902762413025e-02 7.608941197395324707e-02 4.687650874257087708e-02 -3.233937546610832214e-03 -2.833988703787326813e-02 -1.004263907670974731e-01 -1.802913844585418701e-01 1.358165740966796875e-01 6.254884600639343262e-02 6.712607294321060181e-02 -2.366953045129776001e-01 1.064365133643150330e-01 9.080582112073898315e-02 -2.763312309980392456e-02 -2.518152594566345215e-01 -1.777236759662628174e-01 2.282201647758483887e-01 -1.685068309307098389e-01 -2.319465875625610352e-01 1.668728888034820557e-01
8.898665755987167358e-02 2.066992968320846558e-01 8.394660800695419312e-02 2.458891598507761955e-03 -6.960521638393402100e-02 6.361031532287597656e-02 1.857334002852439880e-02 9.296455234289169312e-02 -1.662274152040481567e-01 -7.120536267757415771e-02 2.981179952621459961e-01 -1.733286231756210327e-01 2.311544716358184814e-01 5.635885894298553467e-02 7.334273308515548706e-03 2.271069735288619995e-01 3.501737117767333984e-02 -2.083324640989303589e-01 -2.719885408878326416e-01 9.950981289148330688e-02 2.526699602603912354e-01 -2.371150106191635132e-01 -1.644686013460159302e-01 3.633621931076049805e-01 -5.768022313714027405e-02 -8.691912516951560974e-03 -1.374488025903701782e-01 -6.853562593460083008e-02 -8.134602010250091553e-02 -4.112606346607208252e-01 -1.980882883071899414e-01 -1.221744045615196228e-01
2.857981920242309570e-01 1.076941341161727905e-01 -1.704863011837005615e-01 -1.907059699296951294e-01 -2.582072615623474121e-01 -7.132061570882797241e-02 -7.921732962131500244e-02 1.017696410417556763e-01 6.084643304347991943e-02 1.343735009431838989e-01 6.265862286090850830e-02 -3.201110064983367920e-01 1.469362229108810425e-01 2.457197457551956177e-01 2.115349471569061279e-02 2.932572066783905029e-01 7.919258624315261841e-02 -2.484449595212936401e-01 -1.731449812650680542e-01 1.281002312898635864e-01 -1.025117337703704834e-01 6.964691914618015289e-03 -2.020821571350097656e-01 -6.627386063337326050e-02 -7.856178283691406250e-02 -2.663094699382781982e-01 -4.852632526308298111e-03 3.114753365516662598e-01 5.512169096618890762e-03 -2.744778692722320557e-01 1.610395461320877075e-01 -1.035294756293296814e-01
-1.960731148719787598e-01 -7.736924290657043457e-02 -4.886585772037506104e-01 -2.297619916498661041e-02 -1.430225074291229248e-01 -2.485882490873336792e-02 1.379368305206298828e-01 5.901264771819114685e-02 -5.874868948012590408e-03 6.349775195121765137e-02 5.041145905852317810e-02 6.271714810281991959e-03 5.009236335754394531e-01 -5.182182788848876953e-02 -8.277973532676696777e-02 3.306116759777069092e-01 1.221359744668006897e-01 -1.268316209316253662e-01 -2.080775201320648193e-01 1.709104925394058228e-01 5.944178998470306396e-02 -9.534995257854461670e-02 -1.753653287887573242e-01 3.532208874821662903e-02 -6.140098348259925842e-02 -1.598315387964248657e-01 -3.772238269448280334e-02 1.172442957758903503e-01 -6.604737043380737305e-02 -2.963975071907043457e-01 8.725973963737487793e-02 6.171636655926704407e-02
-1.419771611690521240e-01 -1.238563731312751770e-01 -1.297181397676467896e-01 -1.038389131426811218e-01 -5.713574215769767761e-02 -1.010577455163002014e-01 4.195058718323707581e-02 1.551743745803833008e-01 -1.932637020945549011e-02 -8.426695317029953003e-02 -9.664986282587051392e-02 1.049079149961471558e-01 6.665185093879699707e-02 -1.155151799321174622e-02 6.533586233854293823e-02 3.137378990650177002e-01 -1.143768429756164551e-01 9.542752057313919067e-02 -2.505409345030784607e-02 2.327160537242889404e-01 4.151934087276458740e-01 -5.511390045285224915e-02 -2.151452600955963135e-01 4.129634201526641846e-01 -7.139261811971664429e-02 5.177308619022369385e-02 -2.413578033447265625e-01 7.888018153607845306e-03 2.066524773836135864e-01 -3.513676524162292480e-01 -5.590237304568290710e-02 2.405704408884048462e-01
-2.619020044803619385e-01 -9.636093676090240479e-02 -2.016494050621986389e-02 -1.788208484649658203e-01 -3.571167886257171631e-01 -1.537508666515350342e-01 2.430544793605804443e-02 -4.579339921474456787e-02 4.159976541996002197e-02 1.861896961927413940e-01 -2.564619481563568115e-01 -2.787276208400726318e-01 9.081676602363586426e-02 1.476554423570632935e-01 1.331167072057723999e-01 -1.422633323818445206e-02 -8.540471643209457397e-02 -3.132751882076263428e-01 -4.031535238027572632e-02 1.190699785947799683e-01 1.597561389207839966e-01 1.381774842739105225e-01 -3.547040522098541260e-01 -1.161547079682350159e-01 6.736917048692703247e-02 3.189511597156524658e-02 -4.823291301727294922e-02 1.693860888481140137e-01 1.545359641313552856e-01 -3.682973086833953857e-01 -4.021766409277915955e-02 -7.191542536020278931e-02
1.199066638946533203e-01 1.866260915994644165e-01 -2.219324707984924316e-01 -4.609174281358718872e-02 1.277317851781845093e-01 2.435497343540191650e-01 -1.549408584833145142e-01 5.929261445999145508e-02 2.623080275952816010e-02 2.003631554543972015e-02 -1.405050605535507202e-01 -3.244978189468383789e-01 -7.519913464784622192e-02 2.463678270578384399e-01 -3.391693904995918274e-02 1.510528773069381714e-01 5.352969840168952942e-02 -1.718283295631408691e-01 -1.083264648914337158e-01 -4.223281983286142349e-03 2.231265008449554443e-01 -4.633109271526336670e-02 2.620059764012694359e-03 -4.623842984437942505e-02 1.368208378553390503e-01 4.357173293828964233e-02 -3.820438683032989502e-01 -1.654297560453414917e-01 -2.266331911087036133e-01 -4.839422702789306641e-01 -4.543770104646682739e-02 -4.609318450093269348e-03
-1.201003510504961014e-02 1.396425962448120117e-01 -7.555367052555084229e-02 -4.233116749674081802e-03 -2.267388403415679932e-01 9.532792121171951294e-02 -3.662159442901611328e-01 -2.079745521768927574e-03 1.615453064441680908e-01 8.894018083810806274e-02 8.720204234123229980e-02 -8.402417879551649094e-04 -4.993832483887672424e-02 -1.809375546872615814e-02 -1.474617123603820801e-01 2.639666497707366943e-01 -9.829100966453552246e-02 -2.765953540802001953e-01 -2.515570260584354401e-03 8.665282279253005981e-02 2.266623638570308685e-02 -5.468454584479331970e-02 -2.083882540464401245e-01 2.578280568122863770e-01 -1.177936866879463196e-01 -2.506455965340137482e-02 -7.701101154088973999e-02 -3.052133321762084961e-01 -5.698319897055625916e-02 -5.578333139419555664e-01 4.208852723240852356e-02 8.534583449363708496e-02
2.456266283988952637e-01 -2.562422864139080048e-02 -2.269820570945739746e-01 -1.024204567074775696e-01 -1.932361274957656860e-01 -1.204363480210304260e-01 -3.469455614686012268e-02 3.751395046710968018e-01 2.908809185028076172e-01 -6.626596301794052124e-02 -1.579381376504898071e-01 7.380717992782592773e-02 5.395732820034027100e-02 -8.760788291692733765e-02 1.097680106759071350e-01 -5.486788228154182434e-02 1.635132916271686554e-02 -5.050268769264221191e-01 -4.379420727491378784e-02 5.127716809511184692e-02 1.392913516610860825e-02 -1.912238076329231262e-02 -9.685496985912322998e-02 -1.327366232872009277e-01 -7.752037793397903442e-02 -1.493886858224868774e-01 -1.414323747158050537e-01 4.469584301114082336e-02 3.483239561319351196e-03 -3.217681944370269775e-01 1.261464208364486694e-01 -2.845477163791656494e-01
-1.407256722450256348e-01 1.168265864253044128e-01 -9.886952489614486694e-02 1.956608146429061890e-02 -7.561448961496353149e-02 1.045039296150207520e-01 -3.544773161411285400e-01 1.301910877227783203e-01 1.287879645824432373e-01 -1.657063812017440796e-01 -1.845940351486206055e-01 -3.418375253677368164e-01 9.896819293498992920e-02 5.614140629768371582e-02 1.179141402244567871e-01 9.666906297206878662e-02 -1.199261099100112915e-01 -4.493710398674011230e-01 1.584566384553909302e-01 2.991879582405090332e-01 1.940286904573440552e-02 1.134150922298431396e-01 -9.000581502914428711e-02 7.492110133171081543e-02 1.343876123428344727e-01 1.335230171680450439e-01 -2.003462240099906921e-02 -1.551765352487564087e-01 1.338545829057693481e-01 -3.020073175430297852e-01 6.556859239935874939e-03 1.963393390178680420e-01
1.350464522838592529e-01 1.484907418489456177e-01 -3.755762875080108643e-01 1.437687277793884277e-01 -2.360293269157409668e-01 2.059010863304138184e-01 -2.112816087901592255e-02 2.881339564919471741e-02 -3.616400994360446930e-03 2.186797410249710083e-01 1.503843516111373901e-01 -1.452032774686813354e-01 2.680437453091144562e-02 9.089179337024688721e-03 -1.591852754354476929e-01 -4.021450877189636230e-02 9.738864004611968994e-02 -2.612003684043884277e-01 -1.893742382526397705e-01 -2.124848961830139160e-02 6.654164195060729980e-02 -2.756855450570583344e-02 -4.147106111049652100e-01 -7.295926660299301147e-02 -1.086089909076690674e-01 -5.467934999614953995e-03 -2.399023473262786865e-01 -1.721050143241882324e-01 9.281809628009796143e-02 -1.658118516206741333e-01 3.380796611309051514e-01 -1.827211678028106689e-01
1.597531735897064209e-01 4.626807942986488342e-02 -3.665149584412574768e-02 -1.015154272317886353e-01 -3.864701688289642334e-01 1.273394525051116943e-01 -7.706229388713836670e-02 -6.429482251405715942e-02 -1.546235680580139160e-01 2.609056830406188965e-01 -4.090296924114227295e-01 -3.358569145202636719e-01 -1.189718768000602722e-02 -6.294115632772445679e-02 4.227100312709808350e-02 1.074968427419662476e-01 1.809813976287841797e-01 3.231746330857276917e-02 1.171924695372581482e-01 1.056241467595100403e-01 2.267590761184692383e-01 5.755877867341041565e-02 -7.342906296253204346e-02 9.396556764841079712e-03 -1.853208541870117188e-01 5.994001775979995728e-02 4.666105285286903381e-02 -2.030453681945800781e-01 4.024865627288818359e-01 -1.373457610607147217e-01 -1.199083104729652405e-01 5.566548556089401245e-03
9.761034697294235229e-02 1.458721458911895752e-01 -7.569116074591875076e-03 2.986602187156677246e-01 -8.336216956377029419e-02 -8.892777562141418457e-02 -1.389540731906890869e-03 1.664016991853713989e-01 3.905646875500679016e-02 2.083980739116668701e-01 6.671389192342758179e-02 -2.598864734172821045e-01 5.682655796408653259e-02 1.820988208055496216e-01 -2.342177629470825195e-01 2.316481322050094604e-01 1.432419121265411377e-01 -1.356150358915328979e-01 2.367758564651012421e-02 1.371023505926132202e-01 5.199825763702392578e-01 -9.701080620288848877e-02 9.931178390979766846e-02 7.394608855247497559e-02 3.331135213375091553e-02 -9.657101705670356750e-03 1.248456910252571106e-01 -8.028830587863922119e-02 -1.249271631240844727e-02 -4.244919717311859131e-01 -4.142416641116142273e-02 -1.297793984413146973e-01
-7.377403788268566132e-03 -1.265386044979095459e-01 -1.497796177864074707e-01 -4.566452279686927795e-02 -1.885356456041336060e-01 8.697673678398132324e-02 -2.293940186500549316e-01 1.635343432426452637e-01 1.477196961641311646e-01 2.315655201673507690e-01 -1.986116915941238403e-02 -3.775658309459686279e-01 4.694046080112457275e-01 -8.420801907777786255e-02 1.872984319925308228e-02 -7.986431568861007690e-02 1.144774928689002991e-01 -4.541894048452377319e-02 -1.913336105644702911e-02 1.856371015310287476e-01 2.477621585130691528e-01 1.702534705400466919e-01 -3.115827143192291260e-01 5.161850154399871826e-02 6.077546998858451843e-02 2.395841628313064575e-01 -8.417962491512298584e-02 3.746259957551956177e-02 1.421255618333816528e-01 -1.676945090293884277e-01 8.992674946784973145e-02 -1.351894736289978027e-01
-1.151628326624631882e-02 -1.384347379207611084e-01 -1.314846426248550415e-01 5.502272862941026688e-03 -2.110113799571990967e-01 1.920459419488906860e-01 -1.263984888792037964e-01 3.264764845371246338e-01 1.098169460892677307e-01 2.688885629177093506e-01 -6.892517209053039551e-02 -3.649618923664093018e-01 4.478646814823150635e-01 -2.141310647130012512e-02 -1.268361136317253113e-02 2.580009959638118744e-02 4.288748651742935181e-02 -1.743380725383758545e-01 5.024213343858718872e-03 3.547213971614837646e-02 1.666308790445327759e-01 1.736973077058792114e-01 -3.050933480262756348e-01 -1.004462018609046936e-01 7.373120635747909546e-02 2.592825293540954590e-01 -1.243462115526199341e-01 -6.182474642992019653e-02 1.529476344585418701e-01 -1.387890875339508057e-01 5.710500106215476990e-02 -5.242368951439857483e-02
3.087576031684875488e-01 -7.681664824485778809e-02 1.072757467627525330e-01 -3.921813890337944031e-02 -6.834609899669885635e-03 -4.238082095980644226e-02 -2.728805840015411377e-01 1.924704462289810181e-01 -1.640996485948562622e-01 -9.516123682260513306e-02 -1.573657691478729248e-01 -8.179915696382522583e-02 3.917016088962554932e-02 1.806590706110000610e-01 -2.403099685907363892e-01 1.626420468091964722e-01 2.039231657981872559e-01 -1.853809952735900879e-01 1.143532693386077881e-01 9.237355738878250122e-02 4.355389773845672607e-01 -1.228497698903083801e-01 -2.512194216251373291e-01 -6.434012204408645630e-02 1.089007779955863953e-01 6.117817014455795288e-02 -2.293216735124588013e-01 -2.486479878425598145e-01 -7.816901803016662598e-02 -2.699416577816009521e-01 8.657491207122802734e-02 2.166593261063098907e-02
5.419056862592697144e-02 4.310086742043495178e-02 -1.086511090397834778e-01 -7.821276783943176270e-02 -2.386875450611114502e-01 4.184710606932640076e-02 -1.502532362937927246e-01 1.061671301722526550e-01 -3.068090975284576416e-01 2.590653598308563232e-01 3.091274946928024292e-02 -4.785147905349731445e-01 1.951481997966766357e-01 1.067878007888793945e-01 1.717746406793594360e-01 1.158201545476913452e-01 1.094034034758806229e-02 1.377232223749160767e-01 -1.638289839029312134e-01 1.151939556002616882e-01 -4.847782850265502930e-02 -1.904544681310653687e-01 -1.989723742008209229e-01 -4.897975549101829529e-02 7.316199690103530884e-02 -2.558174543082714081e-02 -3.178065419197082520e-01 -2.497993558645248413e-01 2.342004626989364624e-01 -5.687160417437553406e-02 -4.306968674063682556e-02 -1.788045465946197510e-01
3.544555231928825378e-02 2.198353707790374756e-01 2.087743580341339111e-01 -1.717050820589065552e-01 -4.250303208827972412e-01 -2.469688467681407928e-02 6.082393694669008255e-03 3.796436190605163574e-01 -4.650950059294700623e-02 -1.148578226566314697e-01 8.363468199968338013e-02 -2.909445464611053467e-01 8.997433632612228394e-02 6.840813159942626953e-02 -1.004912927746772766e-01 1.842584162950515747e-01 4.390782117843627930e-02 -2.788987159729003906e-01 -1.947000473737716675e-01 -6.490378826856613159e-02 1.014799922704696655e-01 -1.122515089809894562e-02 -4.864621534943580627e-02 1.491732746362686157e-01 -2.441968768835067749e-01 4.686656966805458069e-02 -2.318955212831497192e-02 -2.066325694322586060e-01 1.141637191176414490e-01 -3.031364977359771729e-01 3.264791145920753479e-02 1.420051455497741699e-01
1.863290369510650635e-01 1.381119340658187866e-01 -1.617885231971740723e-01 -6.981430202722549438e-02 -6.171827390789985657e-02 3.159195482730865479e-01 -1.436822116374969482e-01 2.062053829431533813e-01 3.469626605510711670e-02 -1.628416180610656738e-01 -3.009895086288452148e-01 -1.446371972560882568e-01 9.315385669469833374e-02 -1.061944216489791870e-01 2.459875075146555901e-03 1.856380105018615723e-01 8.928399533033370972e-02 7.480917498469352722e-03 -1.521232724189758301e-01 1.285392884165048599e-02 2.312663346529006958e-01 1.171391829848289490e-01 -7.831070572137832642e-02 3.172118365764617920e-01 -3.735897839069366455e-01 -2.018639817833900452e-02 -4.618087783455848694e-02 -4.051097109913825989e-02 9.437801688909530640e-02 -3.929983079433441162e-01 9.251099824905395508e-02 1.837379485368728638e-01
3.468203842639923096e-01 1.262184381484985352e-01 -1.762489043176174164e-02 -8.098059147596359253e-02 -2.506866157054901123e-01 4.393506795167922974e-02 -1.701571643352508545e-01 -7.894010096788406372e-02 3.347656130790710449e-02 2.049360871315002441e-01 -2.253229022026062012e-01 -1.703236550092697144e-01 1.056396961212158203e-01 2.267041802406311035e-01 2.588015198707580566e-01 3.346464037895202637e-01 1.336053758859634399e-01 1.045639291405677795e-01 -3.069159016013145447e-02 4.372370615601539612e-02 3.418041020631790161e-02 -8.702947199344635010e-02 -1.664990633726119995e-01 6.458347290754318237e-02 3.097538053989410400e-01 -1.198624446988105774e-01 -1.752873212099075317e-01 2.116369456052780151e-02 3.586075007915496826e-01 -2.178402394056320190e-01 4.488459601998329163e-02 -2.658495120704174042e-02
8.788266032934188843e-02 1.294187158346176147e-01 7.325791567564010620e-02 5.122610926628112793e-02 -2.599315941333770752e-01 1.489357501268386841e-01 -7.576391100883483887e-02 1.712022721767425537e-01 -3.250182271003723145e-01 -3.551524505019187927e-02 -2.655167281627655029e-01 2.212411351501941681e-02 1.112651750445365906e-01 -1.526436507701873779e-01 2.241898886859416962e-02 4.155483841896057129e-02 2.883189618587493896e-01 -2.859115004539489746e-01 -1.440051198005676270e-01 -6.020079553127288818e-02 1.347941011190414429e-01 9.261770546436309814e-02 -2.725788056850433350e-01 2.640046477317810059e-01 -1.229199096560478210e-01 -8.444419503211975098e-02 -3.955624997615814209e-01 -2.581144869327545166e-01 5.834840610623359680e-02 4.618270322680473328e-03 1.104373931884765625e-01 -7.751637697219848633e-02
-8.234904706478118896e-02 7.236404716968536377e-02 -9.009832888841629028e-02 1.667325347661972046e-01 8.513316512107849121e-02 -2.062733471393585205e-02 -7.467071712017059326e-02 9.562972933053970337e-02 -7.660394161939620972e-02 -2.491510063409805298e-01 -3.988987207412719727e-01 -1.201221626251935959e-02 1.633601337671279907e-01 3.623701333999633789e-01 1.635780499782413244e-04 4.976266324520111084e-01 6.879064440727233887e-02 -7.016493380069732666e-02 -6.013888493180274963e-02 9.446687251329421997e-02 1.892462521791458130e-01 -1.596495956182479858e-01 -1.851774305105209351e-01 4.261792078614234924e-02 1.587935537099838257e-01 8.448071777820587158e-02 -2.074745148420333862e-01 7.501592487096786499e-02 6.389041244983673096e-02 -2.291557043790817261e-01 -1.369247436523437500e-01 -1.444220840930938721e-01
-5.580217391252517700e-02 8.444755524396896362e-02 -1.176017075777053833e-01 -2.928997874259948730e-01 -2.691995203495025635e-01 -1.367027759552001953e-01 -8.937845379114151001e-02 -1.377288103103637695e-01 2.895329296588897705e-01 9.066728502511978149e-02 -1.175840944051742554e-01 -1.267993301153182983e-01 1.363328695297241211e-01 4.271460697054862976e-02 1.194537803530693054e-01 -1.013991087675094604e-01 -2.490441352128982544e-01 -2.031968683004379272e-01 -3.403856158256530762e-01 2.128847837448120117e-01 2.330260872840881348e-01 -2.574164420366287231e-02 -3.114145696163177490e-01 -4.066233709454536438e-02 1.561070084571838379e-01 -8.177929371595382690e-02 -1.952840536832809448e-01 -7.168815284967422485e-02 1.879888623952865601e-01 -2.596123814582824707e-01 9.821031987667083740e-02 -1.725978590548038483e-02
7.542818784713745117e-02 1.398907154798507690e-01 6.319868564605712891e-02 -2.556151151657104492e-01 -1.263088434934616089e-01 -8.499754592776298523e-03 -2.178514841943979263e-03 -7.156879454851150513e-02 -1.017296686768531799e-01 -2.270626872777938843e-01 4.558496549725532532e-02 -1.618149727582931519e-01 1.225294098258018494e-01 -2.903266623616218567e-02 -4.594885930418968201e-02 4.640539288520812988e-01 1.549686640501022339e-01 1.011702567338943481e-01 -3.664460480213165283e-01 -3.859820961952209473e-02 2.842293977737426758e-01 -4.268385469913482666e-02 -9.634653478860855103e-02 2.765395343303680420e-01 -3.385337069630622864e-02 -9.238377213478088379e-02 5.708247423171997070e-02 -2.320681810379028320e-01 6.645622104406356812e-02 -3.593046665191650391e-01 -2.226259745657444000e-02 -1.468940824270248413e-01
-1.404034644365310669e-01 -7.236249744892120361e-02 -3.062423169612884521e-01 1.424891594797372818e-02 -3.113392591476440430e-01 3.141677007079124451e-02 1.728646755218505859e-01 8.304871618747711182e-02 -2.202554941177368164e-01 -4.881221055984497070e-02 1.070284694433212280e-01 -1.181306168437004089e-01 4.146118164062500000e-01 7.275585830211639404e-02 -5.758235603570938110e-02 2.091271877288818359e-01 1.455102562904357910e-01 -1.652748286724090576e-01 -1.723476797342300415e-01 1.718400716781616211e-01 8.321661502122879028e-02 6.747258454561233521e-02 -1.279651969671249390e-01 9.098692238330841064e-02 2.271016500890254974e-02 -3.158861696720123291e-01 -4.042731970548629761e-02 1.651784628629684448e-01 1.497097164392471313e-01 -3.394154310226440430e-01 1.869512647390365601e-01 -1.326317060738801956e-02
2.326589263975620270e-02 -1.154317241162061691e-02 -1.886291056871414185e-01 -1.322034094482660294e-02 -7.018851488828659058e-02 -1.431133598089218140e-01 -4.707017168402671814e-02 -4.020829498767852783e-02 -1.779733449220657349e-01 -1.109283193945884705e-01 -1.397511810064315796e-01 -6.648923456668853760e-02 2.251260876655578613e-01 -2.586818933486938477e-01 -1.347174048423767090e-01 2.794278599321842194e-02 5.510551482439041138e-02 -2.101557254791259766e-01 1.155619770288467407e-01 -1.403317600488662720e-01 2.397201210260391235e-01 -3.879743814468383789e-01 -1.822353601455688477e-01 1.228734329342842102e-01 1.311512291431427002e-01 2.414093464612960815e-01 -1.853390783071517944e-01 -1.978957653045654297e-01 -9.361062198877334595e-02 -3.230225741863250732e-01 2.769231200218200684e-01 -2.335346788167953491e-01
-1.378656923770904541e-02 1.355205029249191284e-01 -2.570988833904266357e-01 4.595274850726127625e-02 1.204296424984931946e-01 8.633828721940517426e-03 -1.500253081321716309e-01 2.664496600627899170e-01 -4.559727385640144348e-02 2.586573958396911621e-01 7.822622545063495636e-03 -1.421101242303848267e-01 9.093897789716720581e-02 5.042450875043869019e-02 -1.202207952737808228e-01 1.327203866094350815e-02 6.754089146852493286e-02 -2.706446945667266846e-01 -2.898337244987487793e-01 6.647548824548721313e-02 6.900595873594284058e-02 2.356194518506526947e-02 -2.585392594337463379e-01 2.771530114114284515e-02 9.052856266498565674e-02 1.255380809307098389e-01 1.204956416040658951e-02 -1.252180188894271851e-01 2.424014657735824585e-01 -3.404373228549957275e-01 1.891527026891708374e-01 -4.484367966651916504e-01
4.749939963221549988e-02 1.010793074965476990e-01 -1.780340671539306641e-01 -7.963318377733230591e-02 -1.150222048163414001e-01 -1.384755820035934448e-01 6.084810942411422729e-02 1.682360470294952393e-01 -2.518744766712188721e-01 2.337416112422943115e-01 -5.023902654647827148e-01 -1.202187761664390564e-01 9.279594570398330688e-02 4.190342035144567490e-03 1.924037188291549683e-01 -1.515684127807617188e-01 2.515261471271514893e-01 -1.018938347697257996e-01 -9.490992873907089233e-02 1.490263193845748901e-01 -1.226008869707584381e-02 -1.380943600088357925e-02 -2.794040441513061523e-01 2.289576381444931030e-01 -1.515893191099166870e-01 -1.381897032260894775e-01 -2.359723150730133057e-01 -2.008843123912811279e-01 -4.337815626058727503e-04 -1.135090366005897522e-01 -1.946106366813182831e-02 -2.108606249094009399e-01
-7.611624151468276978e-02 -1.245933994650840759e-01 -3.794659376144409180e-01 1.163566932082176208e-01 -3.277253508567810059e-01 -6.516303867101669312e-02 6.972931325435638428e-02 1.024704203009605408e-01 1.006397083401679993e-01 -1.463793963193893433e-02 -6.652854382991790771e-02 -1.989322900772094727e-01 4.205406010150909424e-01 -8.214405179023742676e-02 -4.286699742078781128e-02 2.569357454776763916e-01 1.462466567754745483e-01 -2.684356570243835449e-01 -8.281065523624420166e-02 2.403488308191299438e-01 2.014043182134628296e-02 1.764606237411499023e-01 -2.835051715373992920e-02 -1.303293406963348389e-01 1.047316417098045349e-01 -1.246426925063133240e-01 -7.548717409372329712e-02 2.086445242166519165e-01 7.720842957496643066e-02 -2.309604138135910034e-01 2.142074108123779297e-01 -3.176606027409434319e-03
2.612027227878570557e-01 1.522005051374435425e-01 -2.737136781215667725e-01 -3.768669962882995605e-01 -1.846692413091659546e-01 3.198160603642463684e-02 6.169677898287773132e-02 3.562872409820556641e-01 -1.109943613409996033e-01 -1.388687454164028168e-02 -1.524707227945327759e-01 -1.106808558106422424e-01 4.608293250203132629e-02 4.074278753250837326e-03 1.024846360087394714e-01 5.274915099143981934e-01 -2.402009665966033936e-01 -4.350835829973220825e-02 -7.899002730846405029e-02 -1.295015364885330200e-01 -6.411586422473192215e-03 1.336508058011531830e-02 -2.230088971555233002e-02 1.331729292869567871e-01 -1.510366611182689667e-02 -1.246858462691307068e-01 -2.200485952198505402e-02 -1.926422864198684692e-02 4.305192455649375916e-02 -1.445913910865783691e-01 1.981481909751892090e-01 -8.474817126989364624e-02
-2.494252026081085205e-01 -2.441080100834369659e-02 -2.303318530321121216e-01 -5.875426903367042542e-02 -6.339345127344131470e-02 -5.053320899605751038e-02 6.467404216527938843e-02 2.429516911506652832e-01 2.371650338172912598e-01 2.600249350070953369e-01 -1.577754467725753784e-01 -4.026263058185577393e-01 1.724994331598281860e-01 3.184679895639419556e-02 -1.679218113422393799e-01 9.218596853315830231e-03 -4.677167162299156189e-02 -3.546308577060699463e-01 1.069068722426891327e-02 1.779684722423553467e-01 6.879801303148269653e-02 3.749736770987510681e-02 -2.157233282923698425e-02 8.848399668931961060e-02 2.060483545064926147e-01 -1.076678410172462463e-01 -7.266792654991149902e-02 -2.372676134109497070e-01 1.934920698404312134e-01 -2.891216576099395752e-01 -2.941975928843021393e-02 -1.711696237325668335e-01
-1.944817900657653809e-01 -1.811571419239044189e-01 -4.183499217033386230e-01 2.868190407752990723e-02 -2.643355131149291992e-01 5.234667286276817322e-02 -1.187622025609016418e-01 9.423229843378067017e-03 -1.111558303236961365e-01 -9.132464975118637085e-02 -1.938029378652572632e-01 -2.393527179956436157e-01 3.705574274063110352e-01 1.078972443938255310e-01 -4.680244252085685730e-02 1.316853910684585571e-01 2.354559004306793213e-01 -2.481350004673004150e-01 3.421882539987564087e-02 7.247748225927352905e-02 -2.607263624668121338e-02 2.133051753044128418e-01 -1.192434430122375488e-01 -1.149331312626600266e-02 1.115815341472625732e-01 -2.814906239509582520e-01 -9.686977416276931763e-02 5.213097855448722839e-02 -1.022455468773841858e-02 -2.370495647192001343e-01 1.755182147026062012e-01 8.845837414264678955e-02
1.291048619896173477e-02 -3.220929205417633057e-02 -3.090359568595886230e-01 -1.992509812116622925e-01 -4.698001146316528320e-01 -1.071179509162902832e-01 1.176545675843954086e-02 8.118013292551040649e-02 2.870220132172107697e-02 9.595357626676559448e-02 -2.965113222599029541e-01 -1.288928985595703125e-01 2.675154805183410645e-01 -4.215638712048530579e-02 -3.208001255989074707e-01 9.127162396907806396e-02 2.595623731613159180e-01 -1.141470670700073242e-01 -2.004780024290084839e-01 -1.020930930972099304e-01 1.161392927169799805e-01 -1.510677766054868698e-02 -5.722474306821823120e-02 7.751554250717163086e-02 5.828696116805076599e-02 -2.658082842826843262e-01 3.894025459885597229e-02 1.834025830030441284e-01 -7.566117681562900543e-03 -1.804766952991485596e-01 9.187602996826171875e-02 1.457311362028121948e-01
1.186272054910659790e-01 -1.299537811428308487e-02 1.050689537078142166e-02 6.411838531494140625e-02 -2.083662748336791992e-01 -1.791307479143142700e-01 -5.057917907834053040e-02 1.640235632658004761e-01 -6.411668658256530762e-02 2.419429719448089600e-01 5.244643427431583405e-03 1.934799482114613056e-03 4.321335256099700928e-02 -1.881695836782455444e-01 7.717915810644626617e-03 -2.110055088996887207e-02 7.741101086139678955e-02 -4.176933467388153076e-01 -4.465214163064956665e-02 1.747941225767135620e-01 -9.892019629478454590e-02 -1.992880105972290039e-01 -3.534542620182037354e-01 8.247678726911544800e-02 1.097210310399532318e-02 -3.871029913425445557e-01 -1.819367706775665283e-01 -2.027017772197723389e-01 -5.419765412807464600e-02 -2.942286729812622070e-01 1.795512586832046509e-01 -1.896509677171707153e-01
-1.444098353385925293e-01 1.984065622091293335e-01 2.279379516839981079e-01 3.038762137293815613e-02 -2.291664034128189087e-01 -3.607747331261634827e-02 2.343872562050819397e-02 1.107125952839851379e-01 -7.812806963920593262e-02 -3.844165802001953125e-02 -9.161976724863052368e-02 -1.289428621530532837e-01 5.028027296066284180e-01 7.066134363412857056e-02 5.550628527998924255e-02 3.201115131378173828e-01 -1.938371658325195312e-01 -1.485072523355484009e-01 -1.685168594121932983e-01 -4.015269875526428223e-02 6.284897774457931519e-02 -6.061063148081302643e-03 2.850572019815444946e-02 -1.458079963922500610e-01 -5.104688555002212524e-02 -1.650478690862655640e-01 8.078694343566894531e-02 -8.539772033691406250e-02 4.112128168344497681e-02 -4.991840720176696777e-01 -1.166031137108802795e-01 2.198228612542152405e-02
8.323502540588378906e-02 8.627251535654067993e-02 -2.675932645797729492e-01 -1.716360002756118774e-01 8.931997232139110565e-03 -1.962953358888626099e-01 -1.798544973134994507e-01 -1.453561056405305862e-02 1.866712002083659172e-03 3.736155629158020020e-01 -1.746566444635391235e-01 -2.238754630088806152e-01 9.549589455127716064e-02 -1.567553877830505371e-01 -1.947120279073715210e-01 -2.636795304715633392e-02 -2.198610007762908936e-01 -7.381459325551986694e-02 -2.799715101718902588e-01 1.416791677474975586e-01 2.142217755317687988e-01 -2.287573367357254028e-01 -1.816677600145339966e-01 -2.162501402199268341e-02 7.176459580659866333e-02 -4.871870204806327820e-02 -2.475576847791671753e-01 -1.091341078281402588e-01 2.424908727407455444e-01 -2.954685389995574951e-01 5.889163911342620850e-02 8.154553174972534180e-02
-1.545304059982299805e-01 -2.368319034576416016e-01 -5.454923585057258606e-02 4.404940642416477203e-03 -9.142216295003890991e-02 -2.736454308032989502e-01 -1.565717756748199463e-01 8.718244731426239014e-02 -1.456937752664089203e-02 6.459863483905792236e-02 -4.741318151354789734e-02 -3.252273201942443848e-01 3.244565725326538086e-01 -1.236044764518737793e-01 -2.252861112356185913e-01 -5.251440405845642090e-02 1.111858524382114410e-02 -1.142028346657752991e-01 2.323014140129089355e-01 2.939865589141845703e-01 2.309021800756454468e-01 -1.346679124981164932e-02 -2.225954234600067139e-01 -3.356360364705324173e-03 -4.132585600018501282e-02 -1.690370142459869385e-01 -8.974174410104751587e-02 6.228621676564216614e-02 1.077066808938980103e-01 -3.898299038410186768e-01 2.278462350368499756e-01 3.002119250595569611e-02
2.197500914335250854e-01 5.822642892599105835e-02 -3.328897058963775635e-01 -7.610469311475753784e-02 2.145600592484697700e-04 -3.717477023601531982e-01 3.503826260566711426e-02 1.649057269096374512e-01 3.527931123971939087e-02 2.817033790051937103e-03 -1.354291439056396484e-01 -4.353277683258056641e-01 1.939791142940521240e-01 -1.477364748716354370e-01 3.330532461404800415e-02 3.436019718647003174e-01 -5.067846179008483887e-02 -2.354252636432647705e-01 2.204883992671966553e-01 -1.186627298593521118e-01 1.147047430276870728e-01 -7.097780704498291016e-02 8.219602704048156738e-02 -1.144275069236755371e-02 5.045397952198982239e-02 -2.030318081378936768e-01 -5.272568017244338989e-02 -1.089827716350555420e-01 -2.117752656340599060e-02 -1.943560540676116943e-01 -1.678042262792587280e-01 -8.238540589809417725e-02
-1.976447701454162598e-01 1.045733541250228882e-01 -1.010465547442436218e-01 -8.622059971094131470e-02 1.649207919836044312e-01 6.248657777905464172e-02 -2.014623433351516724e-01 2.182071954011917114e-01 -1.575479805469512939e-01 2.949498891830444336e-01 -1.173129864037036896e-02 -1.989380568265914917e-01 8.092058449983596802e-02 -1.842777281999588013e-01 -4.596468061208724976e-02 1.808734387159347534e-01 -9.978027641773223877e-02 -1.376274079084396362e-01 -1.131507083773612976e-01 2.177112549543380737e-01 2.003204077482223511e-01 -9.464186429977416992e-02 -4.175190925598144531e-01 1.207479238510131836e-01 1.666464954614639282e-01 -1.470205485820770264e-01 1.071621570736169815e-02 -1.337095201015472412e-01 2.914955466985702515e-02 -3.847736120223999023e-01 -1.775049865245819092e-01 -1.063600927591323853e-01
2.940951287746429443e-01 1.508335918188095093e-01 7.626555860042572021e-02 -2.825816273689270020e-01 -9.060050547122955322e-02 3.859145566821098328e-02 -2.079201787710189819e-01 1.691713631153106689e-01 -7.859657704830169678e-02 -1.893745660781860352e-01 -3.335892260074615479e-01 -2.040871828794479370e-01 4.050085321068763733e-02 2.348330058157444000e-02 -6.609474122524261475e-02 7.237861864268779755e-03 2.778821624815464020e-02 -3.019323348999023438e-01 -9.022898226976394653e-02 2.287428975105285645e-01 2.502442002296447754e-01 2.041717022657394409e-01 -1.340632289648056030e-01 8.591413497924804688e-02 -3.537507355213165283e-01 9.825193136930465698e-02 -1.452292650938034058e-01 -1.385874748229980469e-01 9.907789528369903564e-02 3.725640103220939636e-02 2.132359743118286133e-01 -9.015208482742309570e-02
1.758999191224575043e-02 -1.407624036073684692e-02 -2.281032800674438477e-01 -2.754745781421661377e-01 -3.521305024623870850e-01 3.364940872415900230e-03 7.840077579021453857e-02 -5.675021931529045105e-02 -3.376445174217224121e-02 9.912315756082534790e-02 -3.795314729213714600e-01 -1.566653251647949219e-01 1.292544007301330566e-01 -2.936187088489532471e-01 -2.676500082015991211e-01 5.274393036961555481e-02 -4.664159193634986877e-02 -1.913878023624420166e-01 -2.336826771497726440e-01 -1.536165475845336914e-01 6.321055442094802856e-02 -1.829539835453033447e-01 -6.071237474679946899e-02 3.542600944638252258e-02 6.621811538934707642e-02 -2.692160308361053467e-01 -1.973321586847305298e-01 5.837424844503402710e-02 3.280250728130340576e-02 -1.904921978712081909e-01 1.860227584838867188e-01 1.752527803182601929e-01
2.260708063840866089e-01 2.421966046094894409e-01 -3.217422589659690857e-02 -2.207588851451873779e-01 4.892527684569358826e-02 1.672267764806747437e-01 -2.248687297105789185e-01 2.057415395975112915e-01 6.337331980466842651e-02 -1.398636698722839355e-01 -7.095254957675933838e-02 -1.001614257693290710e-01 -5.735305603593587875e-03 -1.507104635238647461e-01 -1.343847662210464478e-01 -1.758239567279815674e-01 -1.455320566892623901e-01 -2.162747383117675781e-01 9.511109441518783569e-03 9.862247854471206665e-02 5.646393075585365295e-02 -3.562382981181144714e-02 -2.950544953346252441e-01 2.188514024019241333e-01 -6.923003494739532471e-02 1.579415947198867798e-01 -2.893013954162597656e-01 -2.290706634521484375e-01 6.372009217739105225e-02 -2.685942947864532471e-01 3.643680214881896973e-01 -1.216095462441444397e-01
2.998973727226257324e-01 -1.817330271005630493e-01 -5.202336609363555908e-02 -4.927191766910254955e-04 -2.165469229221343994e-01 -4.407524317502975464e-02 -2.392403632402420044e-01 2.797520458698272705e-01 2.528541386127471924e-01 -9.579550474882125854e-02 -1.050760671496391296e-01 -8.675342425704002380e-03 9.202248603105545044e-02 -7.162415236234664917e-02 -3.644299134612083435e-02 -6.715857982635498047e-02 5.332053173333406448e-03 -2.934420108795166016e-01 1.082251816987991333e-01 -1.114080473780632019e-01 4.061069339513778687e-02 -1.115927398204803467e-01 -1.314363032579421997e-01 6.656329333782196045e-02 6.515196710824966431e-02 -1.682220846414566040e-01 -2.194102108478546143e-02 2.695959992706775665e-02 2.590526044368743896e-01 -4.981339871883392334e-01 -1.066400557756423950e-01 -2.826519012451171875e-01
7.301241904497146606e-02 -2.485836893320083618e-01 1.954742521047592163e-02 -2.358895689249038696e-01 -1.546123921871185303e-01 2.407881617546081543e-01 -1.577736437320709229e-01 1.359435617923736572e-01 4.572648555040359497e-02 2.538293600082397461e-01 -2.403650134801864624e-01 -1.970554292201995850e-01 1.243673413991928101e-01 8.755535818636417389e-03 -1.640671938657760620e-01 -1.254988759756088257e-01 -1.150321140885353088e-01 -2.860175371170043945e-01 3.429071232676506042e-02 1.932752877473831177e-01 2.712002396583557129e-01 1.746622100472450256e-02 -3.007514588534832001e-02 3.085364401340484619e-01 6.404695659875869751e-02 -4.328317474573850632e-03 -2.884421050548553467e-01 -7.573022693395614624e-02 4.638217762112617493e-02 -2.907227873802185059e-01 2.635406889021396637e-02 -2.151976674795150757e-01
-3.645690158009529114e-02 -1.718004494905471802e-01 -1.315066069364547729e-01 -2.044221758842468262e-02 -6.109756231307983398e-02 1.256925910711288452e-01 5.790438968688249588e-03 9.958388656377792358e-02 8.836135268211364746e-02 3.278601765632629395e-01 -5.815216526389122009e-02 -1.125482320785522461e-01 2.340804338455200195e-01 -2.455456703901290894e-01 -5.137090384960174561e-02 1.130633950233459473e-01 4.357418417930603027e-02 -2.631042301654815674e-01 -3.476853966712951660e-01 1.667643040418624878e-01 1.398367881774902344e-01 4.510217905044555664e-02 1.093322411179542542e-01 9.054762125015258789e-02 1.818083077669143677e-01 1.019952595233917236e-01 -1.795690655708312988e-01 -2.289999425411224365e-01 1.384021490812301636e-01 -3.618633449077606201e-01 -1.404535025358200073e-01 -3.171349465847015381e-01
9.949029982089996338e-02 -1.074008550494909286e-02 -1.086357161402702332e-01 6.800560653209686279e-02 -1.458615958690643311e-01 -7.433729618787765503e-02 1.543295681476593018e-01 1.143862903118133545e-01 -9.298330545425415039e-02 -6.004494149237871170e-03 -2.972820401191711426e-01 -1.696031242609024048e-01 2.388462126255035400e-01 1.608567237854003906e-01 1.258452981710433960e-01 -8.605556935071945190e-02 2.113615870475769043e-01 -1.144922971725463867e-01 1.300956159830093384e-01 2.115031033754348755e-01 3.537453711032867432e-01 -1.644006371498107910e-01 -8.998460322618484497e-02 -2.335442788898944855e-02 -5.459549278020858765e-02 1.514484584331512451e-01 -3.046744763851165771e-01 5.675945430994033813e-02 -1.060433238744735718e-01 -4.193462729454040527e-01 -1.454773992300033569e-01 2.596058249473571777e-01
2.008866965770721436e-01 3.360677957534790039e-01 -2.447729855775833130e-01 1.108179464936256409e-01 -2.797867059707641602e-01 -2.176509201526641846e-01 2.443115226924419403e-03 2.015423402190208435e-02 2.332065440714359283e-02 1.618629097938537598e-01 -2.575463354587554932e-01 -6.105364859104156494e-02 2.142065763473510742e-01 1.515295654535293579e-01 -2.011610381305217743e-02 1.079593598842620850e-02 -9.681906551122665405e-02 -4.887586459517478943e-02 3.066659346222877502e-02 -2.727516554296016693e-02 -8.285880088806152344e-02 1.890267594717442989e-03 -2.263152748346328735e-01 2.193324863910675049e-01 4.607904702425003052e-02 -1.111226081848144531e-01 -2.058896869421005249e-01 6.618373841047286987e-02 -1.396629214286804199e-01 -2.294969856739044189e-01 2.910197675228118896e-01 -3.801643848419189453e-01
1.840266287326812744e-01 2.589581906795501709e-02 2.441031858325004578e-02 3.714690357446670532e-02 -7.600294053554534912e-02 -3.897477090358734131e-01 -4.823055490851402283e-02 2.327263057231903076e-01 9.025844186544418335e-02 -1.128865629434585571e-01 -2.304185032844543457e-01 -3.065638840198516846e-01 6.467258185148239136e-02 3.854241222143173218e-02 8.915591984987258911e-03 1.832418739795684814e-01 1.995602548122406006e-01 2.161580324172973633e-02 -3.822990953922271729e-01 6.907572597265243530e-02 2.748230397701263428e-01 -3.573269248008728027e-01 -3.302833065390586853e-02 1.615042537450790405e-01 1.382426619529724121e-01 -2.476850524544715881e-02 -9.395007789134979248e-02 -1.633007079362869263e-02 1.173107251524925232e-01 -7.597828656435012817e-02 2.660286724567413330e-01 -3.615869581699371338e-02
2.192520769312977791e-03 8.953064680099487305e-02 -2.093276679515838623e-01 -8.402525633573532104e-02 -3.742276728153228760e-01 1.423450931906700134e-02 -1.423680931329727173e-01 -1.569488793611526489e-01 -4.827191308140754700e-02 -1.352887302637100220e-01 -8.239225298166275024e-02 -2.820608913898468018e-01 2.726972401142120361e-01 -5.157512798905372620e-02 1.460377722978591919e-01 -4.262685030698776245e-02 -3.332209214568138123e-02 -1.880017966032028198e-01 -1.339853852987289429e-01 -6.019942462444305420e-02 2.078408151865005493e-01 8.002725243568420410e-02 6.455843895673751831e-02 8.267026394605636597e-03 -2.148010209202766418e-02 -8.405723422765731812e-02 -8.115457743406295776e-02 -4.885971918702125549e-02 2.305621504783630371e-01 -2.471500188112258911e-01 5.473942160606384277e-01 -8.093485236167907715e-02
-2.717036008834838867e-01 1.160063222050666809e-01 -2.009086757898330688e-01 -1.287641078233718872e-01 -1.229124218225479126e-01 3.948390483856201172e-02 -3.294650018215179443e-01 3.093201667070388794e-02 2.625644207000732422e-01 7.929892092943191528e-02 -6.048312410712242126e-02 -3.493295609951019287e-01 1.770352721214294434e-01 -1.860835701227188110e-01 2.950448915362358093e-02 2.966754510998725891e-02 1.377954483032226562e-01 -1.614382565021514893e-01 -6.626575440168380737e-02 1.844086050987243652e-01 8.162783831357955933e-02 3.787517547607421875e-02 -2.239820212125778198e-01 3.689895570278167725e-02 -5.384687334299087524e-02 -9.837491810321807861e-02 -1.734985597431659698e-02 -1.582882851362228394e-01 6.040236726403236389e-02 -3.347928225994110107e-01 3.515654504299163818e-01 2.015609890222549438e-01
-1.824776530265808105e-01 -1.544670760631561279e-01 -1.326987445354461670e-01 -1.175257116556167603e-01 -3.665318787097930908e-01 2.077410928905010223e-02 -1.857080459594726562e-01 4.579248651862144470e-02 2.321197837591171265e-01 2.387165725231170654e-01 -4.114723950624465942e-02 -4.015264809131622314e-01 4.152371883392333984e-01 -1.032101735472679138e-01 7.976987212896347046e-02 8.459211140871047974e-02 5.576855316758155823e-02 -6.147604808211326599e-02 -1.495746802538633347e-02 2.804640233516693115e-01 1.052978113293647766e-01 1.218762341886758804e-02 -7.575546950101852417e-02 -4.022885859012603760e-02 1.564036458730697632e-01 1.688700318336486816e-01 -9.216709434986114502e-02 -1.371232271194458008e-01 6.030640099197626114e-03 -2.653484344482421875e-01 1.027526035904884338e-01 -6.353043019771575928e-02
-1.194686368107795715e-01 -1.104266420006752014e-01 5.508658941835165024e-03 -1.030811220407485962e-01 -1.739262640476226807e-01 4.245461896061897278e-02 -7.616765797138214111e-02 3.425255715847015381e-01 1.240219622850418091e-01 -2.593322396278381348e-01 -2.474093586206436157e-01 9.557793289422988892e-02 3.242741525173187256e-01 -2.739706635475158691e-02 -9.219033271074295044e-02 3.749624192714691162e-01 3.178901076316833496e-01 -8.810108155012130737e-02 -8.484486490488052368e-02 1.985089480876922607e-02 2.919233143329620361e-01 -2.716137096285820007e-02 3.672897443175315857e-02 -1.487982422113418579e-01 9.052341431379318237e-02 2.394044101238250732e-01 -2.265674173831939697e-01 -2.448140457272529602e-02 5.394366383552551270e-02 -1.900934278964996338e-01 -3.362355008721351624e-02 1.274562478065490723e-01
-9.979572892189025879e-02 -3.307352960109710693e-02 -2.203638851642608643e-01 -2.086682617664337158e-02 1.706800539977848530e-03 2.989685535430908203e-01 5.784658715128898621e-02 2.918981313705444336e-01 1.955583989620208740e-01 9.297380596399307251e-02 -3.219372928142547607e-01 -1.496788114309310913e-01 3.422427773475646973e-01 -9.905887395143508911e-02 -1.122706755995750427e-01 1.312422752380371094e-01 -8.221882581710815430e-02 -3.377139568328857422e-01 -1.533211916685104370e-01 -2.144025415182113647e-01 8.569244295358657837e-02 1.743271946907043457e-01 -2.015652060508728027e-01 3.929660841822624207e-02 1.227415874600410461e-01 -1.140521615743637085e-01 -7.339704036712646484e-02 1.202542558312416077e-01 2.405109405517578125e-01 -1.496877521276473999e-01 1.783324033021926880e-01 -4.626577347517013550e-02
7.448209077119827271e-02 3.555818498134613037e-01 -1.179514229297637939e-01 -4.020274579524993896e-01 -7.704237941652536392e-03 -1.086261272430419922e-01 -1.172604560852050781e-01 6.749808788299560547e-02 -1.219136863946914673e-01 2.865813672542572021e-01 -1.179613023996353149e-01 -8.431881666183471680e-03 1.228822469711303711e-01 6.510859727859497070e-02 -3.013871908187866211e-01 1.168704032897949219e-01 1.957866400480270386e-01 -6.523364782333374023e-02 -4.836637154221534729e-02 1.342384517192840576e-01 1.334240585565567017e-01 5.691902339458465576e-02 -1.224488914012908936e-01 1.208487004041671753e-01 -1.315748393535614014e-01 -2.669112756848335266e-02 -4.921900853514671326e-02 -1.395688056945800781e-01 -1.988328099250793457e-01 -3.890361189842224121e-01 -1.945583969354629517e-01 -2.127217799425125122e-01
-2.750698477029800415e-02 7.305932044982910156e-02 -2.187475860118865967e-01 -1.498937308788299561e-01 -2.374434657394886017e-02 -1.162940859794616699e-01 1.102763563394546509e-01 2.027697265148162842e-01 1.248870417475700378e-01 -1.096621379256248474e-01 -1.945896148681640625e-01 2.687605842947959900e-02 8.705463260412216187e-02 -2.202876359224319458e-01 -1.465786546468734741e-01 3.737548291683197021e-01 -7.160340994596481323e-02 8.964622765779495239e-02 1.083569694310426712e-02 1.773059517145156860e-01 1.398432850837707520e-01 -7.507514953613281250e-02 -3.588433563709259033e-01 4.371859431266784668e-01 -1.904794275760650635e-01 -8.931279182434082031e-02 -1.245031971484422684e-02 -7.933878898620605469e-02 -1.367444247007369995e-01 -1.856441199779510498e-01 2.291629016399383545e-01 1.628845483064651489e-01
1.433187872171401978e-01 -1.795079559087753296e-02 6.674252916127443314e-03 -1.019578725099563599e-01 -1.965790987014770508e-01 -3.021465428173542023e-02 3.549720346927642822e-02 2.506051063537597656e-01 -5.411578807979822159e-03 -2.422681897878646851e-01 -2.237765341997146606e-01 -1.315020024776458740e-01 2.747161984443664551e-01 -5.523177981376647949e-02 1.395175307989120483e-01 5.269838571548461914e-01 3.587054833769798279e-02 -3.021826408803462982e-02 -2.440524846315383911e-01 7.682317495346069336e-02 2.955784499645233154e-01 5.870444700121879578e-03 2.995412051677703857e-02 -4.860799759626388550e-02 8.888283371925354004e-02 3.005912899971008301e-01 -1.266529411077499390e-01 1.187161430716514587e-01 1.616768240928649902e-01 -1.684071123600006104e-01 1.097505465149879456e-01 1.001509800553321838e-01
1.143957898020744324e-01 2.506296336650848389e-01 -3.713295757770538330e-01 1.052121445536613464e-02 3.447290509939193726e-02 2.074905633926391602e-01 -1.633177399635314941e-01 1.436765789985656738e-01 -1.413608044385910034e-01 -5.238970369100570679e-02 -7.431278377771377563e-02 9.790265560150146484e-02 9.557917714118957520e-02 -8.368271589279174805e-02 -1.143177151679992676e-01 7.791720330715179443e-02 8.531038463115692139e-02 -3.356800079345703125e-01 -1.768191717565059662e-02 2.556795775890350342e-01 4.570505395531654358e-02 1.736645027995109558e-02 -2.640307545661926270e-01 1.276530921459197998e-01 5.334623157978057861e-02 -8.236423879861831665e-02 -2.444537878036499023e-01 -4.127278923988342285e-01 4.879063740372657776e-02 -8.251240104436874390e-02 2.983266711235046387e-01 -9.732337296009063721e-02
1.560535430908203125e-01 1.198627278208732605e-01 -5.916091054677963257e-02 -2.744636870920658112e-02 -2.146566063165664673e-01 -1.217972040176391602e-01 2.487130314111709595e-01 -4.673848673701286316e-02 9.966002404689788818e-02 2.293965965509414673e-01 -3.179007470607757568e-01 -1.897281855344772339e-01 9.841793775558471680e-02 -3.125380724668502808e-02 1.879734247922897339e-01 1.086287274956703186e-01 -7.379039376974105835e-02 -2.278758138418197632e-01 -2.369215637445449829e-01 -5.689098499715328217e-03 1.449910551309585571e-01 2.199498191475868225e-02 -5.330435466021299362e-03 9.866195917129516602e-02 -4.689589887857437134e-02 3.756815567612648010e-02 -1.825302541255950928e-01 -1.383616924285888672e-01 -5.709356069564819336e-02 -2.701902985572814941e-01 2.036655098199844360e-01 -5.060072541236877441e-01
-2.469365298748016357e-01 3.236800199374556541e-03 -2.089813649654388428e-01 -1.872434914112091064e-01 -1.448732167482376099e-01 -2.047135382890701294e-01 -2.789931595325469971e-01 2.268753200769424438e-01 -1.011876910924911499e-01 2.518884241580963135e-01 -3.226629924029111862e-03 -1.085523664951324463e-01 1.382711976766586304e-01 -5.742918699979782104e-02 -1.694541275501251221e-01 1.807843595743179321e-01 -7.299774140119552612e-02 -3.339083120226860046e-02 -2.268152385950088501e-01 2.120118588209152222e-01 2.136406898498535156e-01 2.717086970806121826e-01 -1.930078864097595215e-01 9.208893775939941406e-02 1.071532294154167175e-01 1.572099700570106506e-02 -8.382418751716613770e-02 7.035004347562789917e-02 -2.952198088169097900e-01 -2.364255189895629883e-01 2.238387465476989746e-01 1.178108751773834229e-01
-2.271032631397247314e-01 9.397744201123714447e-03 -2.344817221164703369e-01 2.991542518138885498e-01 -3.345404863357543945e-01 4.234544187784194946e-02 1.382196396589279175e-01 1.373661607503890991e-01 8.658787608146667480e-02 1.080494895577430725e-01 -1.704328656196594238e-01 -1.630080938339233398e-01 -2.678831294178962708e-02 -2.412176504731178284e-02 -1.400951147079467773e-01 -4.927299171686172485e-02 2.441283613443374634e-01 1.536500174552202225e-02 -2.863890677690505981e-02 -7.666989415884017944e-02 2.546365857124328613e-01 3.384567797183990479e-02 -1.379208564758300781e-01 2.444432973861694336e-01 1.152110472321510315e-02 1.666939705610275269e-01 2.440798468887805939e-02 1.363886743783950806e-01 1.480449885129928589e-01 -4.011747539043426514e-01 3.162614405155181885e-01 -1.128757968544960022e-01
2.447749525308609009e-01 5.711341649293899536e-02 -1.014565229415893555e-01 -1.471576746553182602e-02 1.257401853799819946e-01 1.820034682750701904e-01 -1.846024096012115479e-01 2.272696793079376221e-02 -9.402505308389663696e-02 1.356934756040573120e-01 -2.014502435922622681e-01 -2.463272511959075928e-01 1.416047848761081696e-02 1.249372214078903198e-01 -1.595009118318557739e-02 3.563444912433624268e-01 -4.610452800989151001e-02 -1.424789279699325562e-01 -6.273835152387619019e-02 1.240409389138221741e-01 2.643355727195739746e-01 -4.809516540262848139e-04 8.957632817327976227e-03 -3.375299274921417236e-02 1.654305160045623779e-01 2.365414351224899292e-01 -1.419811397790908813e-01 -2.043146342039108276e-01 -2.454773038625717163e-01 -4.926174581050872803e-01 -8.038267493247985840e-02 -6.138713657855987549e-02
-2.394784241914749146e-01 3.658880293369293213e-02 4.776618257164955139e-02 2.208205759525299072e-01 -3.466179668903350830e-01 9.451225399971008301e-02 -2.324950993061065674e-01 1.721256375312805176e-01 -3.753966093063354492e-02 3.462115228176116943e-01 -2.126840651035308838e-01 -2.347631901502609253e-01 1.006592810153961182e-01 1.246555447578430176e-01 -1.005498506128787994e-02 8.946752548217773438e-02 -3.442039713263511658e-02 -2.023179233074188232e-01 -7.320965081453323364e-02 1.886613965034484863e-01 2.675086557865142822e-01 1.514308303594589233e-01 -1.970764994621276855e-01 7.950273901224136353e-02 -2.084200270473957062e-02 7.644090056419372559e-02 -9.116702526807785034e-02 1.891707777976989746e-01 -7.069974392652511597e-02 -2.450202256441116333e-01 2.306192964315414429e-01 1.754938662052154541e-01
2.063052654266357422e-01 3.019475042819976807e-01 -1.709390878677368164e-01 -5.997415632009506226e-02 -7.789142429828643799e-02 6.417626142501831055e-02 -1.031117886304855347e-01 3.971130400896072388e-02 -2.518749535083770752e-01 6.250532716512680054e-02 -4.006779938936233521e-02 4.127319529652595520e-02 4.364122152328491211e-01 7.751964032649993896e-02 -7.268578559160232544e-02 -1.268397644162178040e-02 9.723737090826034546e-02 -6.909912079572677612e-02 -1.207919642329216003e-01 -2.108092755079269409e-01 1.112951189279556274e-01 -8.393552899360656738e-02 -2.088929712772369385e-01 4.133917689323425293e-01 1.292001754045486450e-01 -6.402167677879333496e-02 -3.483403325080871582e-01 1.409363150596618652e-01 1.773774856701493263e-03 -1.492809802293777466e-01 2.160650342702865601e-01 1.728834956884384155e-02
-2.853876948356628418e-01 -7.545982301235198975e-02 -2.110161446034908295e-02 -2.446822226047515869e-01 -4.379256963729858398e-01 -2.054736167192459106e-01 1.344677805900573730e-01 -1.431106962263584137e-02 5.227514076977968216e-03 2.200255244970321655e-01 -1.635271161794662476e-01 -1.286771297454833984e-01 7.646026462316513062e-02 1.130994409322738647e-01 1.703464537858963013e-01 1.847848878242075443e-03 7.154175546020269394e-03 -3.216493129730224609e-01 -4.545230418443679810e-02 8.243869245052337646e-02 1.079748049378395081e-01 2.176122218370437622e-01 -2.759917676448822021e-01 -2.002401277422904968e-02 1.452569663524627686e-01 -1.082252338528633118e-01 -1.924246996641159058e-01 1.645050942897796631e-01 1.263199895620346069e-01 -3.123045265674591064e-01 2.639342099428176880e-02 4.263023659586906433e-02
1.746955364942550659e-01 -2.254689931869506836e-01 7.285651564598083496e-02 -6.763151288032531738e-02 -1.584758460521697998e-01 -1.203812509775161743e-01 3.677676245570182800e-02 3.860989511013031006e-01 4.328361153602600098e-02 -1.686768382787704468e-01 -7.017968595027923584e-02 -4.971101507544517517e-02 2.708815336227416992e-01 2.983650006353855133e-02 5.946534126996994019e-02 4.692028760910034180e-01 -2.913849987089633942e-02 1.196374371647834778e-01 -5.247146263718605042e-02 1.494919508695602417e-01 2.480425685644149780e-01 1.487146131694316864e-02 -5.304099991917610168e-02 2.560403347015380859e-01 1.659311503171920776e-01 1.729958690702915192e-03 -3.057873249053955078e-01 5.130870640277862549e-02 2.382875680923461914e-01 -1.337237060070037842e-01 -1.166091859340667725e-02 1.191746518015861511e-01
-3.640140965580940247e-02 9.856270253658294678e-02 -3.185884356498718262e-01 -3.316394239664077759e-02 -2.682635560631752014e-02 -1.041146963834762573e-01 -9.978333115577697754e-02 2.540856003761291504e-01 3.567250818014144897e-02 3.307551145553588867e-01 8.047798275947570801e-02 -3.579199612140655518e-01 3.696922585368156433e-02 -8.047979325056076050e-02 -1.931943595409393311e-01 -8.932283520698547363e-02 -1.374345570802688599e-01 -2.419688552618026733e-01 -1.867429018020629883e-01 1.906050443649291992e-01 4.831888899207115173e-02 -1.111529916524887085e-01 -2.744871973991394043e-01 -6.595256179571151733e-02 1.613441258668899536e-01 1.117778196930885315e-01 -4.901668429374694824e-02 -7.122149318456649780e-02 2.203343808650970459e-01 -3.037499189376831055e-01 1.270193904638290405e-01 -2.364648729562759399e-01
6.109711248427629471e-03 -2.220308482646942139e-01 3.231779113411903381e-02 -1.379432231187820435e-01 -1.104826666414737701e-02 -2.679513096809387207e-01 -1.315988302230834961e-01 4.329052940011024475e-02 6.877317279577255249e-02 6.488292664289474487e-02 -2.363053858280181885e-01 7.072182744741439819e-02 3.671599924564361572e-01 -4.402698948979377747e-02 -8.466686122119426727e-03 -1.265330463647842407e-01 1.899986416101455688e-01 -1.236868500709533691e-01 -2.022985368967056274e-01 7.642408460378646851e-02 2.918744981288909912e-01 -3.064967989921569824e-01 -2.355321943759918213e-01 5.101940035820007324e-02 -2.902604341506958008e-01 4.979424178600311279e-02 -1.731795519590377808e-01 -1.305606663227081299e-01 2.654763162136077881e-01 -2.083376944065093994e-01 -1.818682998418807983e-01 -2.779331058263778687e-02
-2.328941076993942261e-01 1.068788114935159683e-04 1.387602686882019043e-01 -2.454525232315063477e-01 -4.880877677351236343e-03 -3.008389612659811974e-03 -1.557775884866714478e-01 1.667339354753494263e-01 -1.347844749689102173e-01 6.381106376647949219e-02 -1.136979386210441589e-01 -3.067716360092163086e-01 3.419336080551147461e-01 7.088632555678486824e-04 -9.347543865442276001e-02 6.598121672868728638e-02 3.645203411579132080e-01 -5.375844612717628479e-02 -1.259857863187789917e-01 2.087789773941040039e-01 1.235976219177246094e-01 2.592231929302215576e-01 5.589168518781661987e-02 8.302406221628189087e-02 -4.121839255094528198e-02 -2.443139553070068359e-01 -2.482841908931732178e-01 -8.754301071166992188e-02 1.202029809355735779e-01 -2.439148351550102234e-02 2.859328389167785645e-01 -1.991474330425262451e-01
-1.755188107490539551e-01 -1.897852271795272827e-01 -2.291816323995590210e-01 -1.731623522937297821e-02 -2.222253680229187012e-01 6.986276060342788696e-02 -1.206916421651840210e-01 1.280389130115509033e-01 2.589845061302185059e-01 2.720009982585906982e-01 -3.112880513072013855e-02 -3.469803929328918457e-01 3.810248076915740967e-01 -1.928908750414848328e-02 4.631967842578887939e-02 9.950431063771247864e-03 1.809340864419937134e-01 -2.975073158740997314e-01 -3.845031559467315674e-02 7.453003525733947754e-02 5.735744535923004150e-02 9.188702702522277832e-02 -1.580898314714431763e-01 -2.794197201728820801e-02 -8.512809127569198608e-02 2.245441079139709473e-01 -4.694540053606033325e-02 -4.760692268610000610e-02 1.008271351456642151e-01 -2.935663163661956787e-01 2.429265975952148438e-01 4.027406126260757446e-02
1.015179976820945740e-01 -1.142074912786483765e-01 -1.371472626924514771e-01 3.372657671570777893e-02 -2.985321283340454102e-01 -5.547473207116127014e-02 1.707296371459960938e-01 5.980432778596878052e-02 4.730668663978576660e-02 -1.699477434158325195e-02 -2.214804142713546753e-01 -2.996420264244079590e-01 3.293592333793640137e-01 6.567972153425216675e-02 -4.051541388034820557e-01 2.482842095196247101e-02 2.218931615352630615e-01 -2.579958438873291016e-01 -1.514184474945068359e-01 1.215979754924774170e-01 -4.049906879663467407e-02 1.095835939049720764e-01 -1.392956078052520752e-01 -1.042488031089305878e-02 -7.448323816061019897e-02 -1.555132418870925903e-01 -6.487356871366500854e-02 2.549050748348236084e-01 5.829640477895736694e-02 -3.430139124393463135e-01 4.451222345232963562e-02 6.502351164817810059e-02
-8.195664733648300171e-02 3.048893213272094727e-01 -1.417386978864669800e-01 -1.855522394180297852e-02 -1.210704371333122253e-01 -7.129370234906673431e-03 -2.322546839714050293e-01 3.654080331325531006e-01 -5.064849928021430969e-02 -6.251964718103408813e-02 -8.148228749632835388e-03 -1.180402338504791260e-01 8.882715553045272827e-02 -9.122422337532043457e-02 1.411109268665313721e-01 3.893703520298004150e-01 -8.893992751836776733e-02 -4.754542186856269836e-02 1.577610075473785400e-01 2.241456359624862671e-01 3.351475298404693604e-01 -1.030278056859970093e-01 3.979343175888061523e-02 3.589559495449066162e-01 -3.915181441698223352e-04 -1.562032699584960938e-01 -2.564396858215332031e-01 -6.465496867895126343e-02 1.168672442436218262e-01 -9.487940371036529541e-02 -9.827123582363128662e-02 -6.464635580778121948e-02
2.484206855297088623e-01 2.971613407135009766e-01 -1.184219941496849060e-01 -2.089446410536766052e-02 -9.399440884590148926e-02 3.276109993457794189e-01 -2.528042718768119812e-02 1.519443392753601074e-01 4.499385878443717957e-02 -2.197890877723693848e-01 -2.001126408576965332e-01 -4.553516954183578491e-02 2.552963197231292725e-01 -1.767796874046325684e-01 -1.176321655511856079e-01 3.136991858482360840e-01 1.485139504075050354e-02 -6.687369197607040405e-02 -1.365668177604675293e-01 -5.685921013355255127e-02 2.267399877309799194e-01 1.272712647914886475e-01 -3.325968682765960693e-01 1.165477633476257324e-01 -1.238109543919563293e-01 -1.755196452140808105e-01 -3.591085225343704224e-02 -2.054312527179718018e-01 7.324770838022232056e-02 -2.121477127075195312e-01 5.998858436942100525e-02 1.803394556045532227e-01
3.854458034038543701e-01 1.747643053531646729e-01 1.179054677486419678e-01 -1.650328040122985840e-01 2.918082987889647484e-03 -4.154595360159873962e-02 -7.680487353354692459e-03 1.011433005332946777e-01 -7.134791463613510132e-02 -1.735415309667587280e-01 -2.195928245782852173e-01 -1.758346557617187500e-01 1.643414348363876343e-01 -4.150566458702087402e-02 -5.762536078691482544e-02 4.449301660060882568e-01 -2.542976476252079010e-02 -3.250825107097625732e-01 1.345800757408142090e-01 9.267197549343109131e-02 3.041978776454925537e-01 -2.103805914521217346e-02 -1.945942640304565430e-01 4.789749160408973694e-02 -2.446340322494506836e-01 1.361624896526336670e-01 -1.051429957151412964e-01 -6.771370768547058105e-02 -1.164220049977302551e-01 -2.082426548004150391e-01 -7.897548377513885498e-02 4.449898842722177505e-03
3.966454789042472839e-02 2.553519010543823242e-01 1.040203571319580078e-01 -3.812093436717987061e-01 3.202214837074279785e-03 9.346354752779006958e-02 -1.516328155994415283e-01 3.452281355857849121e-01 1.281974464654922485e-01 1.851407736539840698e-01 -9.998136013746261597e-02 -1.061182469129562378e-01 9.085067361593246460e-02 2.614233791828155518e-01 -2.438732236623764038e-02 7.531919330358505249e-02 2.072953581809997559e-01 -8.572385460138320923e-02 -1.283434927463531494e-01 3.641004115343093872e-02 2.348733246326446533e-01 -7.634004950523376465e-02 -1.716344803571701050e-01 3.042835295200347900e-01 -7.377696782350540161e-02 2.499309554696083069e-02 -1.287242174148559570e-01 -1.586804836988449097e-01 -1.049403324723243713e-01 -1.609353423118591309e-01 5.255622044205665588e-02 -3.642499744892120361e-01
-1.191111654043197632e-01 -1.212032958865165710e-01 -1.533891409635543823e-01 -1.014578118920326233e-01 -2.159616053104400635e-01 -3.020796924829483032e-02 -1.956687867641448975e-01 2.120536118745803833e-01 1.433213800191879272e-01 1.108918339014053345e-01 7.749191671609878540e-02 -4.805105626583099365e-01 3.713356852531433105e-01 -1.090261116623878479e-01 4.406727477908134460e-02 -2.164910174906253815e-02 5.249438807368278503e-02 -3.007820844650268555e-01 -2.104438692331314087e-01 1.481593102216720581e-01 1.871447116136550903e-01 1.915959566831588745e-01 -1.818364262580871582e-01 1.231195591390132904e-02 1.872148662805557251e-01 1.380093693733215332e-01 -6.674622744321823120e-02 -1.506970673799514771e-01 -1.701726019382476807e-02 -1.788209974765777588e-01 -4.501418396830558777e-02 -6.789300590753555298e-02
2.796175479888916016e-01 2.725313007831573486e-01 1.376329511404037476e-01 -1.690780520439147949e-01 -2.169286459684371948e-02 6.806566845625638962e-03 -2.894117534160614014e-01 1.370042860507965088e-01 7.381779700517654419e-02 3.265389502048492432e-01 1.172957196831703186e-01 1.381948292255401611e-01 1.656559854745864868e-01 4.960029199719429016e-02 1.196596771478652954e-01 2.803905904293060303e-01 2.034710794687271118e-01 -1.080854535102844238e-01 1.430522184818983078e-02 3.095216117799282074e-02 2.006673216819763184e-01 -1.101205199956893921e-01 -1.712602227926254272e-01 1.855403780937194824e-01 6.712997704744338989e-02 -6.494705099612474442e-03 -1.838367134332656860e-01 8.032821863889694214e-02 -8.042131364345550537e-02 -3.666577041149139404e-01 -1.258450895547866821e-01 -2.392852753400802612e-01
2.078490108251571655e-01 4.470765963196754456e-02 1.102190911769866943e-01 -5.063468962907791138e-02 -3.677489981055259705e-02 8.086864650249481201e-02 -8.060634881258010864e-02 -5.597962439060211182e-02 3.843495855107903481e-03 -1.379184722900390625e-01 1.743848919868469238e-01 -2.154737710952758789e-01 1.828617453575134277e-01 -4.831442609429359436e-02 -1.966783218085765839e-02 4.818674325942993164e-01 2.615121006965637207e-01 5.908697098493576050e-02 -2.047479897737503052e-01 -4.039979353547096252e-02 3.760601282119750977e-01 -6.890701595693826675e-03 -1.063757985830307007e-01 8.395295590162277222e-02 -1.116334423422813416e-01 -3.098966740071773529e-02 -2.028745412826538086e-02 -6.526157259941101074e-02 1.918659359216690063e-01 -4.593125283718109131e-01 1.203469559550285339e-01 -5.206100270152091980e-02
9.219659492373466492e-03 1.602258384227752686e-01 -6.490562856197357178e-02 6.565984338521957397e-02 -4.658169299364089966e-02 -1.320344209671020508e-01 -2.229242920875549316e-01 1.904582679271697998e-01 1.445007324218750000e-01 -5.047369003295898438e-02 -8.385903388261795044e-02 2.227145880460739136e-01 6.495671719312667847e-02 -1.024366542696952820e-01 4.776605963706970215e-02 2.278742343187332153e-01 1.010910645127296448e-01 -1.631004065275192261e-01 -3.636985784396529198e-03 2.292792797088623047e-01 2.246411293745040894e-01 2.530548870563507080e-01 -2.274042814970016479e-01 1.985612213611602783e-01 -2.360129803419113159e-01 -5.962073057889938354e-02 -2.654567360877990723e-01 -2.657421529293060303e-01 1.360324621200561523e-01 -3.782293200492858887e-01 6.047469004988670349e-02 2.248500585556030273e-01
1.747686415910720825e-01 -9.113909909501671791e-04 5.276349373161792755e-03 -1.679641604423522949e-01 -1.217192858457565308e-01 -1.425990164279937744e-01 1.585833169519901276e-02 1.863791197538375854e-01 -8.995629101991653442e-02 2.039369344711303711e-01 -3.212727010250091553e-01 -1.462112814188003540e-01 3.591595962643623352e-02 1.533396542072296143e-01 3.728920966386795044e-02 1.963140368461608887e-01 -1.659089624881744385e-01 -3.596595525741577148e-01 -1.048535555601119995e-01 -1.811341792345046997e-01 -2.481310255825519562e-02 1.734232157468795776e-01 1.667299568653106689e-01 9.661623090505599976e-02 7.896444946527481079e-02 1.036192849278450012e-01 -3.418058156967163086e-01 -1.678279638290405273e-01 3.025956153869628906e-01 -3.219289183616638184e-01 -1.796680316329002380e-02 -7.786742597818374634e-02
2.152082920074462891e-01 2.213944941759109497e-01 -1.255117207765579224e-01 2.343190014362335205e-01 -8.054480701684951782e-02 1.441899985074996948e-01 -8.775351941585540771e-02 2.460251301527023315e-01 1.168196573853492737e-01 -5.292773246765136719e-02 -2.238233238458633423e-01 -1.727550625801086426e-01 1.341865062713623047e-01 3.079838752746582031e-01 -1.403966397047042847e-01 2.165872603654861450e-01 3.741180151700973511e-02 -3.206452429294586182e-01 4.712162911891937256e-02 -6.911904364824295044e-02 2.362276911735534668e-01 -1.244013458490371704e-01 2.510154843330383301e-01 1.355239301919937134e-01 2.728328108787536621e-02 -6.727888435125350952e-02 7.233103737235069275e-03 3.813017159700393677e-02 2.682415544986724854e-01 -2.867875397205352783e-01 1.937880516052246094e-01 -1.537413150072097778e-02
2.356236428022384644e-02 -4.086679220199584961e-02 -2.900067567825317383e-01 -5.479165166616439819e-02 -5.209285393357276917e-02 1.174293905496597290e-01 -2.033360004425048828e-01 -8.937947452068328857e-03 3.015561401844024658e-01 -2.139120362699031830e-02 -2.350357323884963989e-01 -9.074029326438903809e-02 1.133673563599586487e-01 -1.595485210418701172e-01 -1.272612512111663818e-01 1.163677573204040527e-01 1.410961709916591644e-02 -3.683874011039733887e-02 7.666634023189544678e-02 -5.350199062377214432e-03 4.029100239276885986e-01 -2.596080899238586426e-01 9.323561936616897583e-02 -1.543943397700786591e-02 2.495884299278259277e-01 -4.124598950147628784e-02 -2.962234616279602051e-01 -4.268460348248481750e-02 7.915139943361282349e-02 -3.187519311904907227e-01 3.419110178947448730e-01 -7.322991639375686646e-02
-1.720529198646545410e-01 -1.039279475808143616e-01 -3.248750865459442139e-01 -1.141476184129714966e-01 -7.515884935855865479e-02 -1.306704431772232056e-01 -3.401843830943107605e-02 9.592966735363006592e-02 1.842236518859863281e-01 3.786818683147430420e-02 -2.071013748645782471e-01 -1.700788587331771851e-01 3.391168117523193359e-01 5.749102681875228882e-02 -1.937030851840972900e-01 5.808019638061523438e-02 -9.557127207517623901e-02 -9.211954474449157715e-02 1.140489652752876282e-01 2.125033736228942871e-01 6.048182025551795959e-02 3.146894574165344238e-01 -3.778308331966400146e-01 7.665856182575225830e-02 6.133824959397315979e-02 -8.031356334686279297e-02 -1.750950515270233154e-01 1.730383038520812988e-01 -1.920706778764724731e-02 -3.125838339328765869e-01 2.123782187700271606e-01 -2.121203206479549408e-02
-1.762898415327072144e-01 -1.772268414497375488e-01 -2.038560360670089722e-01 5.508189275860786438e-02 -1.651796698570251465e-01 -1.097398810088634491e-02 -2.617313861846923828e-01 8.379891514778137207e-02 1.431280374526977539e-01 3.986266627907752991e-02 -1.716890931129455566e-01 -1.790467500686645508e-01 1.962838172912597656e-01 1.532493382692337036e-01 -2.886252105236053467e-01 1.735780388116836548e-01 5.896923597902059555e-03 -2.288024872541427612e-01 6.063595786690711975e-02 2.386169731616973877e-01 1.826810091733932495e-01 3.216982781887054443e-01 -3.077501654624938965e-01 1.169679611921310425e-01 4.644374921917915344e-02 5.196000263094902039e-02 -1.334115266799926758e-01 1.107487082481384277e-01 -6.640192866325378418e-02 -2.657402753829956055e-01 2.295690774917602539e-01 1.001547127962112427e-01
3.993788361549377441e-02 2.285148054361343384e-01 -8.485773950815200806e-02 1.025668308138847351e-01 -1.872936189174652100e-01 -2.850231230258941650e-01 -2.829344384372234344e-02 2.756399512290954590e-01 2.190304249525070190e-01 -9.802705794572830200e-02 -1.731122732162475586e-01 -2.538433670997619629e-01 3.685047030448913574e-01 -1.868615299463272095e-01 -1.322059184312820435e-01 -4.260135442018508911e-02 -1.742482930421829224e-01 -3.217049688100814819e-02 -3.864692151546478271e-02 1.105365827679634094e-01 9.073688834905624390e-02 -3.601176664233207703e-02 -1.883929967880249023e-01 1.670552790164947510e-02 -1.214547455310821533e-01 -6.145766377449035645e-02 -1.375770419836044312e-01 -3.170190155506134033e-01 -2.270976454019546509e-02 -3.117899596691131592e-01 -2.146021127700805664e-01 1.456914842128753662e-01
-1.276500672101974487e-01 -1.967422366142272949e-01 -1.537538021802902222e-01 -7.762552052736282349e-02 -9.708534926176071167e-02 1.910463161766529083e-02 -1.336678266525268555e-01 2.791632153093814850e-02 2.622595429420471191e-01 1.813939660787582397e-01 -2.383196502923965454e-01 -2.834647521376609802e-02 1.855963021516799927e-01 6.356103718280792236e-02 -2.792088985443115234e-01 -7.715176790952682495e-02 -9.818590432405471802e-02 -1.360117495059967041e-01 -1.223330795764923096e-01 2.029359191656112671e-01 2.180232852697372437e-01 4.961083829402923584e-02 -6.517990678548812866e-02 3.190479874610900879e-01 -3.681401535868644714e-02 5.827808380126953125e-02 -4.726595878601074219e-01 -1.436053812503814697e-01 1.489289700984954834e-01 -2.866472303867340088e-01 -9.782468527555465698e-02 -4.684727266430854797e-02
1.003387793898582458e-01 1.630531251430511475e-01 -4.054467380046844482e-02 -5.400620773434638977e-02 -1.718122661113739014e-01 1.368633210659027100e-01 -9.088799357414245605e-02 1.478472352027893066e-01 1.431119441986083984e-01 -1.653517931699752808e-01 -5.582150071859359741e-03 -3.317829370498657227e-01 2.138317078351974487e-01 3.292349725961685181e-02 1.246188059449195862e-01 3.848907649517059326e-01 -1.084601692855358124e-02 -1.435030400753021240e-01 -8.990187942981719971e-02 -1.588469594717025757e-01 2.555016577243804932e-01 2.132923454046249390e-01 -1.331905722618103027e-01 2.199381440877914429e-01 -2.668820917606353760e-01 -1.347870081663131714e-01 -2.617463096976280212e-02 -4.326374456286430359e-02 9.439971297979354858e-02 -3.370263874530792236e-01 1.537449061870574951e-01 2.073745727539062500e-01
2.047019451856613159e-01 1.780249029397964478e-01 -1.193882152438163757e-01 1.113134101033210754e-01 -1.970710456371307373e-01 1.033499240875244141e-01 -2.393610179424285889e-01 1.778838187456130981e-01 8.002206683158874512e-02 -1.049743369221687317e-01 -1.548774242401123047e-01 -1.321478635072708130e-01 2.357943505048751831e-01 -7.526206970214843750e-02 5.716243386268615723e-02 3.940633237361907959e-01 1.732973903417587280e-01 -8.360370993614196777e-02 1.267431955784559250e-02 -2.141831815242767334e-02 1.120235845446586609e-01 2.447072118520736694e-01 -2.725578546524047852e-01 2.438722699880599976e-01 -2.430381625890731812e-01 -1.485086083412170410e-01 3.287890180945396423e-02 -2.046664059162139893e-01 6.022125855088233948e-02 -2.374533116817474365e-01 9.304698556661605835e-02 2.145274877548217773e-01
5.694741383194923401e-02 1.119124144315719604e-01 1.564873456954956055e-01 1.228175908327102661e-01 -1.644919998943805695e-02 8.229994773864746094e-02 -5.271434038877487183e-02 1.231771484017372131e-01 -2.180110663175582886e-01 2.679055631160736084e-01 1.880737394094467163e-01 5.333420261740684509e-02 1.629330366849899292e-01 1.836986094713211060e-01 2.946635149419307709e-02 3.348600566387176514e-01 -1.540820151567459106e-01 -3.573718070983886719e-01 -5.929739563725888729e-04 6.839606165885925293e-02 1.694741547107696533e-01 1.552018821239471436e-01 -1.158967316150665283e-01 2.590823173522949219e-01 -5.938117578625679016e-02 1.275209188461303711e-01 -2.689942717552185059e-01 -9.242676943540573120e-02 8.306801319122314453e-02 -4.047423303127288818e-01 -4.573618248105049133e-02 -1.608066558837890625e-01
-1.269182711839675903e-01 2.252189964056015015e-01 -5.886133387684822083e-02 -1.926891654729843140e-01 -9.855004400014877319e-02 -1.856765896081924438e-01 4.631438106298446655e-02 3.205068111419677734e-01 -1.269579865038394928e-02 -2.640337944030761719e-01 2.721540927886962891e-01 -3.637790381908416748e-01 2.373531460762023926e-01 -1.869967207312583923e-02 -8.810218423604965210e-04 2.682038545608520508e-01 1.531594097614288330e-01 -2.786346673965454102e-01 -1.712681204080581665e-01 4.301282018423080444e-02 9.384119510650634766e-02 -2.034743428230285645e-01 4.846797510981559753e-02 1.619132757186889648e-01 -4.411762207746505737e-02 -1.410815678536891937e-02 -3.036836162209510803e-02 -1.000384911894798279e-01 6.896463781595230103e-02 -2.153115570545196533e-01 7.564846426248550415e-02 2.401127517223358154e-01
6.508889794349670410e-02 -2.518040239810943604e-01 9.181933850049972534e-02 -2.877852916717529297e-01 -1.463084667921066284e-01 9.051046520471572876e-02 -1.111963763833045959e-01 7.474102545529603958e-03 -1.300905346870422363e-01 6.502907723188400269e-02 -1.583132147789001465e-01 -2.576544880867004395e-01 2.316827885806560516e-02 -1.246180944144725800e-02 -2.653643190860748291e-01 2.598270773887634277e-01 4.365416243672370911e-02 -9.590864181518554688e-02 -5.923310760408639908e-03 -1.259427815675735474e-01 2.480372972786426544e-02 -1.492355167865753174e-01 -7.474382221698760986e-02 1.110011786222457886e-01 1.033382862806320190e-02 -2.609385848045349121e-01 -1.195738688111305237e-01 -1.057410165667533875e-01 1.845134794712066650e-01 -4.855208992958068848e-01 3.307760953903198242e-01 8.490034937858581543e-02
-8.863779902458190918e-02 -7.658562809228897095e-02 4.369100183248519897e-02 -7.670505344867706299e-02 -2.113769054412841797e-01 -8.512043207883834839e-02 -4.145381599664688110e-02 2.980285286903381348e-01 -1.099943444132804871e-01 3.467815220355987549e-01 -6.998690217733383179e-02 8.183819800615310669e-02 2.461181432008743286e-01 -5.015478283166885376e-02 -1.899558901786804199e-01 2.479304522275924683e-01 5.193084850907325745e-02 -2.219563424587249756e-01 6.723620742559432983e-02 1.276269406080245972e-01 1.734881699085235596e-01 9.144297242164611816e-02 -1.121116802096366882e-01 2.907502353191375732e-01 1.240869145840406418e-02 -2.631062269210815430e-01 1.062656939029693604e-01 -1.735163927078247070e-01 1.101699844002723694e-01 -3.979279100894927979e-02 2.473601549863815308e-01 -3.706796765327453613e-01
-3.146834969520568848e-01 -1.796130686998367310e-01 -7.434218376874923706e-02 6.264005601406097412e-02 -3.116419017314910889e-01 -9.300859272480010986e-02 1.479159146547317505e-01 1.106061562895774841e-01 -7.514364272356033325e-02 -1.496008336544036865e-01 -1.200103387236595154e-02 -3.269504606723785400e-01 4.751391112804412842e-01 4.988148808479309082e-02 -2.430787831544876099e-01 1.608841717243194580e-01 1.299123764038085938e-01 -1.622542552649974823e-02 4.144597798585891724e-02 2.531459927558898926e-01 -7.600410282611846924e-02 1.478551030158996582e-01 -1.305722445249557495e-01 2.046589404344558716e-01 -6.060823798179626465e-02 -6.575176119804382324e-02 -1.359777599573135376e-01 -1.493617706000804901e-02 4.687228053808212280e-02 -2.176709771156311035e-01 1.584490388631820679e-01 -1.371346041560173035e-02
-1.524635553359985352e-01 1.564308851957321167e-01 3.675864310935139656e-03 -3.724474906921386719e-01 -1.875355094671249390e-01 2.946979925036430359e-02 -1.741561144590377808e-01 3.136075139045715332e-01 1.469930112361907959e-01 1.468001008033752441e-01 -1.867984980344772339e-01 -1.858117133378982544e-01 3.227819800376892090e-01 1.721378266811370850e-01 -1.165530458092689514e-01 1.576104164123535156e-01 6.036159768700599670e-02 -1.024533957242965698e-01 -4.092566668987274170e-02 8.957806229591369629e-02 1.400619000196456909e-02 4.711450040340423584e-01 2.393052354454994202e-02 1.579455099999904633e-02 -1.594572444446384907e-03 -2.561135962605476379e-02 -1.789932698011398315e-02 -5.271200090646743774e-02 1.668342761695384979e-02 -7.474055141210556030e-02 2.643252313137054443e-01 -1.941353082656860352e-01
7.082367688417434692e-02 -3.058669157326221466e-02 9.584813565015792847e-02 -1.984336078166961670e-01 -2.422414161264896393e-02 -1.380389370024204254e-02 -4.216967150568962097e-02 1.407178640365600586e-01 -9.730980545282363892e-02 -1.320347785949707031e-01 1.204165294766426086e-01 -1.294524669647216797e-01 5.146291479468345642e-02 -5.318046733736991882e-02 7.365712523460388184e-02 2.857146859169006348e-01 2.484229058027267456e-01 -6.021037697792053223e-02 -2.696169316768646240e-01 -1.209758743643760681e-01 2.751902043819427490e-01 -1.714592725038528442e-01 -7.067913562059402466e-02 3.966778516769409180e-01 -1.482368558645248413e-01 -2.317013964056968689e-02 6.901833415031433105e-02 -1.268127709627151489e-01 3.124320879578590393e-02 -5.096700787544250488e-01 1.181717067956924438e-01 -1.850093901157379150e-01
1.304564774036407471e-01 1.116318628191947937e-01 -2.658268809318542480e-01 -5.043036863207817078e-02 2.387686260044574738e-02 -3.348816558718681335e-02 -3.406762480735778809e-01 -2.026812136173248291e-01 -8.082938939332962036e-02 2.698657847940921783e-02 -1.082009375095367432e-01 -2.072135657072067261e-01 -1.406452618539333344e-02 -1.788701415061950684e-01 -2.830685973167419434e-01 2.481769025325775146e-01 -3.405782207846641541e-02 -3.637300431728363037e-01 -1.835876703262329102e-01 -1.359064411371946335e-02 1.368795931339263916e-01 3.879167884588241577e-02 8.596163243055343628e-02 2.027246952056884766e-01 5.737877916544675827e-03 9.507086873054504395e-02 -2.931918799877166748e-01 -1.209550946950912476e-01 -1.039639785885810852e-01 -3.358603119850158691e-01 1.593580991029739380e-01 8.898066729307174683e-02
-2.969094216823577881e-01 1.076519563794136047e-01 -3.929292317479848862e-03 -1.320032775402069092e-01 1.119542270898818970e-01 -1.118588075041770935e-01 4.905294254422187805e-02 1.869305521249771118e-01 -2.213114686310291290e-02 -3.057176992297172546e-02 3.876152634620666504e-02 -8.040697127580642700e-02 4.606830179691314697e-01 2.018131082877516747e-03 -2.384846359491348267e-01 1.590690761804580688e-01 -8.737598359584808350e-02 5.959241650998592377e-03 2.186784148216247559e-01 3.083723187446594238e-01 1.400747001171112061e-01 -1.113702282309532166e-01 -2.240653187036514282e-01 2.823769748210906982e-01 -1.388663798570632935e-01 -1.237701997160911560e-01 -1.784698516130447388e-01 -6.412796676158905029e-02 8.759527653455734253e-02 -3.410196602344512939e-01 6.038695573806762695e-02 -7.672227174043655396e-02
7.314265519380569458e-02 7.822971045970916748e-02 -3.061424382030963898e-02 1.249137148261070251e-01 -3.208777010440826416e-01 -7.155088335275650024e-02 -6.272494047880172729e-02 2.502411901950836182e-01 -3.374864161014556885e-01 1.394759863615036011e-01 -3.756634593009948730e-01 -1.734222024679183960e-01 -1.732013933360576630e-02 -4.164489731192588806e-02 -2.277070283889770508e-02 3.220651298761367798e-02 -3.548660129308700562e-02 9.686248749494552612e-02 1.550352722406387329e-01 2.487132251262664795e-01 2.373476475477218628e-01 3.865340352058410645e-02 -1.123796626925468445e-01 1.289818733930587769e-01 -1.535083949565887451e-01 -1.342462748289108276e-01 -4.523498564958572388e-02 -2.908425331115722656e-01 2.299845665693283081e-01 -3.422331213951110840e-01 -8.292824029922485352e-02 2.164046093821525574e-02
-8.633326739072799683e-02 2.838917076587677002e-01 -1.661245673894882202e-01 -7.834550738334655762e-02 -9.240319579839706421e-02 4.568203911185264587e-02 -2.754855528473854065e-02 8.626832067966461182e-02 1.185698732733726501e-01 -4.986256733536720276e-02 -2.401751093566417694e-02 -2.081414610147476196e-01 1.104059740900993347e-01 -3.055217266082763672e-01 -2.366911619901657104e-02 5.658082664012908936e-02 6.048016250133514404e-02 -1.413818597793579102e-01 8.456241339445114136e-02 9.195910394191741943e-02 2.552552521228790283e-01 -1.521868854761123657e-01 1.703837811946868896e-01 9.610366076231002808e-02 2.268467396497726440e-01 -1.294820159673690796e-01 -3.892302215099334717e-01 -1.293831225484609604e-02 1.233886182308197021e-01 -3.126826584339141846e-01 4.094521701335906982e-01 1.525638848543167114e-01
2.865383960306644440e-02 -1.477488689124584198e-02 1.899770349264144897e-01 -1.178088262677192688e-01 -7.691323012113571167e-02 -8.928330987691879272e-02 -1.570036262273788452e-01 1.968924254179000854e-01 2.798457145690917969e-01 -7.014473527669906616e-02 2.492665126919746399e-02 -2.341123372316360474e-01 2.868772447109222412e-01 5.654206033796072006e-03 1.267601996660232544e-01 2.044183909893035889e-01 1.439617872238159180e-01 -9.429783374071121216e-02 2.770225405693054199e-01 -3.494023578241467476e-03 1.857637763023376465e-01 -1.687966585159301758e-01 -1.227416247129440308e-01 2.734364755451679230e-02 -1.833451539278030396e-01 -3.574315905570983887e-01 -1.954047828912734985e-01 -7.530166953802108765e-02 2.084759026765823364e-01 -2.091013938188552856e-01 -9.423328936100006104e-02 -3.261302411556243896e-01
2.560376748442649841e-02 1.504698246717453003e-01 -8.767410367727279663e-02 -3.505243957042694092e-01 -1.859830319881439209e-01 -7.432952057570219040e-03 1.020013242959976196e-01 1.961040049791336060e-01 -1.180070787668228149e-01 -5.524738132953643799e-02 -4.704546630382537842e-01 -5.670474097132682800e-02 1.018129810690879822e-01 -2.031287103891372681e-01 5.939178913831710815e-02 2.748176455497741699e-01 -6.905794143676757812e-02 -5.157636851072311401e-02 -3.955980539321899414e-01 -6.341292057186365128e-03 1.754280477762222290e-01 1.228411961346864700e-02 -2.978620352223515511e-03 1.057055871933698654e-02 2.045902889221906662e-03 7.959751784801483154e-02 -1.164755821228027344e-01 2.280368506908416748e-01 -1.053465008735656738e-01 -2.724701166152954102e-01 1.597939580678939819e-01 -1.124724596738815308e-01
1.249767765402793884e-01 2.700202167034149170e-01 1.700372993946075439e-01 1.417565718293190002e-02 -1.597393304109573364e-01 2.177998721599578857e-01 -1.815940290689468384e-01 2.082658559083938599e-01 -1.171066388487815857e-01 -3.367910627275705338e-03 4.544996470212936401e-02 -3.862777724862098694e-02 1.751197129487991333e-01 1.786658726632595062e-02 -1.486766189336776733e-01 4.249762594699859619e-01 -5.205496773123741150e-02 -2.328505665063858032e-01 -1.095489561557769775e-01 6.406350433826446533e-02 1.248533278703689575e-01 -1.679979860782623291e-01 -2.449851930141448975e-01 8.670239150524139404e-02 7.854259014129638672e-02 -1.921198666095733643e-01 -2.294365167617797852e-01 4.573387280106544495e-02 -1.105639562010765076e-01 -3.771916329860687256e-01 -2.101995050907135010e-01 -3.462057933211326599e-02
1.200666651129722595e-01 -2.565817534923553467e-02 -1.697637736797332764e-01 -7.888169959187507629e-03 -1.139103695750236511e-01 2.544136941432952881e-01 6.801931560039520264e-02 2.883258834481239319e-02 -8.498701453208923340e-02 -7.725627720355987549e-02 1.712110079824924469e-02 -3.016360998153686523e-01 1.392491012811660767e-01 -1.533067077398300171e-01 -3.272988796234130859e-01 -5.839522555470466614e-02 -3.682657331228256226e-02 1.311822682619094849e-01 -1.265797317028045654e-01 1.542429476976394653e-01 3.498329222202301025e-01 -2.459709197282791138e-01 1.308020055294036865e-01 1.423745900392532349e-01 1.782050356268882751e-02 1.953100711107254028e-01 -3.933717012405395508e-01 5.170570686459541321e-02 1.423935685306787491e-02 -3.104839622974395752e-01 1.442531645298004150e-01 -1.518355906009674072e-01
-2.957181306555867195e-03 -1.159135103225708008e-01 -1.545753479003906250e-01 -3.036382198333740234e-01 -3.285788595676422119e-01 3.001112677156925201e-02 -1.714692115783691406e-01 1.851585209369659424e-01 2.637163177132606506e-02 2.115092724561691284e-01 -1.846648752689361572e-01 -3.286600708961486816e-01 4.420325458049774170e-01 -6.657675653696060181e-02 1.057255789637565613e-01 -1.888100057840347290e-02 4.324573278427124023e-02 -1.860712468624114990e-01 -3.528314828872680664e-02 1.616563349962234497e-01 -3.221087530255317688e-02 8.239611983299255371e-02 -1.325234323740005493e-01 1.766573935747146606e-01 2.274167239665985107e-01 2.738402187824249268e-01 -8.021336048841476440e-02 -2.281651832163333893e-02 1.667200773954391479e-02 -2.034054696559906006e-01 8.759002201259136200e-03 5.611099302768707275e-02
-2.060409486293792725e-01 3.090243041515350342e-02 9.884902089834213257e-02 -1.101007312536239624e-01 -2.399901598691940308e-01 2.274174243211746216e-02 6.886015832424163818e-02 8.687347173690795898e-02 2.819782495498657227e-01 -6.075707823038101196e-02 -1.535279005765914917e-01 -3.257466852664947510e-01 -3.033524146303534508e-03 -2.505080401897430420e-01 -2.024352550506591797e-01 4.792234301567077637e-01 1.937336325645446777e-01 -9.461378306150436401e-02 8.112873882055282593e-02 3.712708503007888794e-02 4.816269129514694214e-02 -2.024996280670166016e-01 -1.674412190914154053e-01 1.501578688621520996e-01 -8.522403985261917114e-02 5.487036705017089844e-02 -1.272340118885040283e-01 -2.921311855316162109e-01 6.174538657069206238e-02 -1.905130296945571899e-01 6.639053672552108765e-02 1.155050247907638550e-01
-7.172513008117675781e-02 -3.186505660414695740e-02 -8.492460846900939941e-02 -6.185783538967370987e-03 -7.307095918804407120e-03 1.424208879470825195e-01 7.120115309953689575e-02 1.937187393195927143e-03 5.011950060725212097e-02 2.791494429111480713e-01 3.063663281500339508e-02 -2.955548465251922607e-01 2.655953466892242432e-01 -2.368418872356414795e-01 -2.108377218246459961e-02 -6.678760796785354614e-02 6.181184202432632446e-02 -2.977602481842041016e-01 -1.744535416364669800e-01 2.288532853126525879e-01 2.612143158912658691e-01 -1.917370408773422241e-02 7.720887195318937302e-03 1.650624126195907593e-01 -3.312348201870918274e-02 6.890331208705902100e-02 -3.116594552993774414e-01 -1.111965551972389221e-01 3.034868538379669189e-01 -2.658364176750183105e-01 -1.174505576491355896e-01 -3.127412497997283936e-01
-7.497884798794984818e-03 1.356271952390670776e-01 1.404198468662798405e-03 -2.148734182119369507e-01 -8.099388331174850464e-02 -1.335020661354064941e-01 -1.743927970528602600e-02 2.772130370140075684e-01 1.575066894292831421e-02 -1.192218288779258728e-01 2.430801540613174438e-01 -3.060972094535827637e-01 1.527157127857208252e-01 1.066999584436416626e-01 1.151376124471426010e-02 2.836925387382507324e-01 2.454242408275604248e-01 -9.440488368272781372e-02 -1.854192763566970825e-01 -9.689042717218399048e-02 1.369584053754806519e-01 -4.861081019043922424e-02 -9.480164945125579834e-02 1.854951083660125732e-01 -2.263507395982742310e-01 2.688389644026756287e-02 -4.734153673052787781e-02 -1.404259353876113892e-01 1.418895870447158813e-01 -3.970969915390014648e-01 1.360557824373245239e-01 3.218669891357421875e-01
-1.514294184744358063e-02 7.854989171028137207e-02 -1.477806866168975830e-01 9.606404229998588562e-03 -4.643253684043884277e-01 -1.397226005792617798e-01 -1.743646264076232910e-01 -7.215432822704315186e-02 -1.905947178602218628e-01 2.261797785758972168e-01 -1.477185040712356567e-01 -2.299303263425827026e-01 9.397280961275100708e-02 -6.137994676828384399e-02 -4.408434405922889709e-02 -1.856576800346374512e-01 1.156270429491996765e-01 -3.468790948390960693e-01 -3.493683040142059326e-01 -9.291513264179229736e-02 -4.081733524799346924e-02 -2.415815740823745728e-01 -2.579511702060699463e-01 5.420944839715957642e-02 -1.769276559352874756e-01 -8.353910595178604126e-02 -1.463297568261623383e-02 2.266731113195419312e-02 8.755739033222198486e-02 -1.350946724414825439e-01 -5.170752108097076416e-02 -1.681205630302429199e-01
2.664727903902530670e-02 1.269576847553253174e-01 -2.556823790073394775e-01 -3.660088405013084412e-02 -3.072856068611145020e-01 -6.329774111509323120e-02 -2.111039310693740845e-02 1.126801744103431702e-01 6.885709613561630249e-02 6.516915559768676758e-02 6.530091911554336548e-02 -1.503884643316268921e-01 1.462718993425369263e-01 1.943795680999755859e-01 -2.601774223148822784e-02 2.754635512828826904e-01 2.108614146709442139e-01 -2.646401822566986084e-01 -1.989740133285522461e-01 3.388039171695709229e-01 6.957532465457916260e-02 -7.186323404312133789e-02 -3.083153963088989258e-01 3.448945283889770508e-02 -1.129830479621887207e-01 -3.031529188156127930e-01 2.574951760470867157e-02 2.444297522306442261e-01 1.170469596982002258e-01 -1.512974947690963745e-01 6.307964771986007690e-02 -2.291406393051147461e-01
7.281634956598281860e-02 7.236298173666000366e-02 -2.299560159444808960e-01 -1.545617729425430298e-01 -2.781509188935160637e-03 -6.612088531255722046e-02 -1.414258312433958054e-02 5.032054781913757324e-01 4.355701059103012085e-02 -8.896417170763015747e-02 -5.357074365019798279e-02 -2.213169634342193604e-01 2.269989103078842163e-01 7.357086241245269775e-02 1.279172301292419434e-01 2.878551185131072998e-01 1.197970937937498093e-02 6.321345269680023193e-02 9.582956880331039429e-02 -1.861271709203720093e-01 2.177686542272567749e-01 2.581234574317932129e-01 7.778991013765335083e-02 2.162872254848480225e-01 8.701465092599391937e-03 1.227006539702415466e-01 -1.530450135469436646e-01 7.832921110093593597e-03 5.370086524635553360e-03 -4.122922718524932861e-01 1.496721338480710983e-02 1.156202331185340881e-01
-2.810827456414699554e-02 9.621255099773406982e-03 -1.519849002361297607e-01 -3.889091014862060547e-01 -1.128117442131042480e-01 -2.715577781200408936e-01 -2.246583998203277588e-01 1.273971498012542725e-01 7.231158018112182617e-02 -2.478610277175903320e-01 -3.202147483825683594e-01 -1.703265905380249023e-01 3.331000506877899170e-01 -9.285936132073402405e-03 -1.495827585458755493e-01 2.308592647314071655e-01 -5.826837196946144104e-02 5.199948325753211975e-02 1.330791115760803223e-01 4.418862983584403992e-02 1.857469081878662109e-01 -3.489827737212181091e-02 1.840024888515472412e-01 2.693114988505840302e-02 -1.207578461617231369e-02 3.646902740001678467e-03 -2.490371093153953552e-02 -2.947516739368438721e-01 -8.535099029541015625e-02 -2.030041366815567017e-01 2.259914875030517578e-01 5.814789235591888428e-02
-2.128160148859024048e-01 -3.268715739250183105e-02 -2.555618286132812500e-01 -1.015535145998001099e-01 -3.534164130687713623e-01 6.555302441120147705e-02 -2.950980514287948608e-02 1.384247988462448120e-01 1.719168201088905334e-02 1.781159788370132446e-01 -1.849281936883926392e-01 -2.824168466031551361e-02 1.040269285440444946e-01 1.012368574738502502e-01 -1.287497580051422119e-02 3.638495504856109619e-01 3.471466600894927979e-01 -2.920375764369964600e-01 -6.580770015716552734e-02 2.110244333744049072e-01 -1.126523390412330627e-01 1.874863505363464355e-01 -8.386489003896713257e-02 -1.208441331982612610e-01 1.919011622667312622e-01 1.491567045450210571e-01 -2.182906419038772583e-01 6.500042043626308441e-03 -1.203859373927116394e-01 -1.999325156211853027e-01 9.602877497673034668e-02 -1.164159998297691345e-01
3.974773362278938293e-02 -1.283857971429824829e-01 1.092173829674720764e-01 -2.125854641199111938e-01 2.991156652569770813e-02 1.200358048081398010e-01 -9.835613518953323364e-02 7.895653694868087769e-02 -2.190398871898651123e-01 -6.843843311071395874e-02 -1.653541475534439087e-01 -1.682358980178833008e-01 1.526816338300704956e-01 -1.939929425716400146e-01 -1.895936429500579834e-01 1.868985444307327271e-01 2.803596854209899902e-01 -3.651740849018096924e-01 4.715488478541374207e-02 -1.232679560780525208e-01 8.246444165706634521e-02 -1.939225494861602783e-01 -5.768976360559463501e-02 2.302789688110351562e-01 7.605759054422378540e-02 -2.142398357391357422e-01 6.438597291707992554e-02 4.512088000774383545e-02 1.499209553003311157e-01 -3.378768563270568848e-01 3.589101731777191162e-01 4.667335655540227890e-03
-1.871527284383773804e-01 -1.527633965015411377e-01 -2.551071643829345703e-01 -9.181129932403564453e-02 -1.193960458040237427e-01 -7.472518086433410645e-02 -1.100148335099220276e-01 1.546946167945861816e-01 1.127278655767440796e-01 1.637946814298629761e-01 -3.408888578414916992e-01 -9.166340529918670654e-02 2.815078198909759521e-01 -3.756939992308616638e-02 -2.217759378254413605e-02 1.144547909498214722e-01 -6.265994906425476074e-02 -1.162986010313034058e-01 1.584337353706359863e-01 1.868712306022644043e-01 7.480178773403167725e-02 2.227748334407806396e-01 -4.745776653289794922e-01 2.094409912824630737e-01 3.745012357831001282e-02 -8.946923911571502686e-02 -1.413009464740753174e-01 1.449392437934875488e-01 -1.560733467340469360e-02 -2.216489166021347046e-01 2.285800725221633911e-01 -8.551434613764286041e-03
1.740939021110534668e-01 3.033897578716278076e-01 -2.992354035377502441e-01 -2.709720134735107422e-01 -2.110823690891265869e-01 1.370281130075454712e-01 2.940081246197223663e-02 1.110332831740379333e-01 -3.771176636219024658e-01 -1.994688361883163452e-01 -1.523275971412658691e-01 4.669864848256111145e-02 2.222801595926284790e-01 -2.542378306388854980e-01 -7.889602333307266235e-02 1.193473786115646362e-01 5.667886510491371155e-02 -3.022715449333190918e-01 1.090088859200477600e-01 -1.501368284225463867e-01 8.706361800432205200e-02 3.250501677393913269e-02 -1.078664213418960571e-01 1.670023798942565918e-01 -1.693464666604995728e-01 1.892556846141815186e-01 -1.333086490631103516e-01 -1.557069718837738037e-01 3.154728189110755920e-02 -8.641752600669860840e-02 -2.641259226948022842e-03 -6.404092907905578613e-02
3.378919884562492371e-02 1.982007920742034912e-01 -3.636333346366882324e-02 -1.040111407637596130e-01 2.535481192171573639e-02 -8.497750014066696167e-02 1.087458878755569458e-01 -1.101929917931556702e-01 3.577012196183204651e-02 -1.160389557480812073e-01 -3.241248130798339844e-01 -1.529383659362792969e-01 -3.218426927924156189e-02 -8.797810971736907959e-02 -1.201419010758399963e-01 2.371184825897216797e-01 2.595955729484558105e-01 1.204243768006563187e-02 -2.034327834844589233e-01 8.885880000889301300e-03 3.162021040916442871e-01 -8.502169698476791382e-02 -1.118420902639627457e-02 -5.288234353065490723e-02 2.120986729860305786e-01 1.237312331795692444e-01 -2.008451223373413086e-01 1.536662876605987549e-01 -1.189898923039436340e-01 -5.482451319694519043e-01 1.792580187320709229e-01 -5.225212872028350830e-02
2.169162221252918243e-02 1.914837658405303955e-01 -1.002418100833892822e-01 -2.660117447376251221e-01 -1.290117055177688599e-01 -6.010088697075843811e-02 -3.585113584995269775e-01 -1.408260017633438110e-01 2.441325783729553223e-02 -9.740873426198959351e-02 -2.704536542296409607e-02 -6.620518863201141357e-02 3.743794932961463928e-02 2.005383521318435669e-01 9.180977940559387207e-02 2.122920900583267212e-01 3.037201240658760071e-02 -3.732123374938964844e-01 3.355774283409118652e-01 8.138477057218551636e-02 1.026335060596466064e-01 5.341104045510292053e-02 -8.274157345294952393e-02 3.842670004814863205e-03 2.839647978544235229e-02 5.149847641587257385e-02 -8.219515532255172729e-02 -1.978246867656707764e-01 3.554710447788238525e-01 -3.445259928703308105e-01 -1.646767854690551758e-01 4.362024739384651184e-02
1.727095544338226318e-01 1.057920455932617188e-01 -3.113906830549240112e-02 8.857014030218124390e-02 -2.291606962680816650e-01 5.295694246888160706e-02 2.441245689988136292e-02 2.345646619796752930e-01 -2.546140551567077637e-01 -4.619674384593963623e-02 -4.112215936183929443e-01 -5.554420407861471176e-03 7.005435973405838013e-02 3.960467129945755005e-02 7.919850945472717285e-02 8.361381292343139648e-02 1.471432950347661972e-02 1.293995529413223267e-01 1.723648458719253540e-01 1.424945145845413208e-01 2.241444140672683716e-01 7.067681103944778442e-02 7.074344903230667114e-02 2.894823551177978516e-01 -2.135095894336700439e-01 1.417479012161493301e-03 -2.322318702936172485e-01 -1.955566704273223877e-01 5.106725916266441345e-02 -4.662404656410217285e-01 -1.203762069344520569e-01 -1.169140823185443878e-02
6.111006811261177063e-02 1.169239804148674011e-01 1.937361359596252441e-01 -1.653876006603240967e-01 -5.927847325801849365e-02 1.589945703744888306e-02 1.016490384936332703e-01 1.682181060314178467e-01 5.497858859598636627e-03 -5.725231394171714783e-02 2.206323593854904175e-01 -2.227533608675003052e-01 2.117384076118469238e-01 -1.274451464414596558e-01 -9.120968729257583618e-02 4.094808399677276611e-01 1.730364412069320679e-01 8.664053748361766338e-04 -2.851291894912719727e-01 -6.098302081227302551e-02 2.212799042463302612e-01 5.672232806682586670e-02 -5.388699471950531006e-02 2.474811375141143799e-01 -3.018725290894508362e-02 -1.021194159984588623e-01 -1.594613865017890930e-02 -1.601772159337997437e-01 1.399146914482116699e-01 -4.641427099704742432e-01 1.522769629955291748e-01 -9.949754178524017334e-02
1.990176290273666382e-01 4.131873603910207748e-03 -1.229861006140708923e-01 2.441927939653396606e-01 -4.082611799240112305e-01 2.478354051709175110e-02 5.939348600804805756e-03 3.431383669376373291e-01 1.223533414304256439e-02 4.357409104704856873e-02 -4.165621697902679443e-01 -1.656423807144165039e-01 5.514730513095855713e-02 -7.448235899209976196e-02 -2.077220380306243896e-01 1.911872476339340210e-01 1.771984845399856567e-01 -1.096766293048858643e-01 -1.867462843656539917e-01 1.191144436597824097e-01 2.017175555229187012e-01 -2.245323807001113892e-01 -6.411761045455932617e-02 7.542694918811321259e-03 -2.301649600267410278e-01 1.315335929393768311e-01 -6.070474907755851746e-02 -4.353639855980873108e-02 -1.168861091136932373e-01 1.150335837155580521e-02 1.761430352926254272e-01 2.840811200439929962e-02
2.868660539388656616e-02 -4.523977264761924744e-02 -4.228664338588714600e-01 2.456081844866275787e-02 -3.462091684341430664e-01 -3.006967157125473022e-02 -1.063410863280296326e-01 1.560390591621398926e-01 -2.429361455142498016e-02 3.746540099382400513e-02 6.074924767017364502e-02 -3.712205216288566589e-03 1.944967955350875854e-01 5.034897848963737488e-02 7.979776710271835327e-02 2.305936962366104126e-01 2.149932831525802612e-01 -3.757850825786590576e-01 -8.811013400554656982e-02 2.286294400691986084e-01 2.739200182259082794e-02 -1.925100982189178467e-01 -2.421500831842422485e-01 -1.098869070410728455e-01 1.000100467354059219e-02 -1.081989258527755737e-01 -3.089657239615917206e-02 1.922806799411773682e-01 -1.194255426526069641e-01 -3.136155009269714355e-01 1.423047631978988647e-01 -1.307350695133209229e-01
-2.031674236059188843e-01 -8.498992770910263062e-02 -1.023091077804565430e-01 6.995349377393722534e-02 -1.930055916309356689e-01 -1.943587511777877808e-01 -2.874522469937801361e-02 1.941005587577819824e-01 -1.450142264366149902e-01 2.329796850681304932e-01 -1.527857482433319092e-01 5.068744346499443054e-02 4.922468364238739014e-01 -6.407102104276418686e-03 -2.723791599273681641e-01 2.475339174270629883e-01 3.879012167453765869e-02 -2.406933903694152832e-01 5.759344995021820068e-02 9.842049330472946167e-02 1.900722831487655640e-01 -4.811187740415334702e-03 -1.581394076347351074e-01 1.666603386402130127e-01 3.832873329520225525e-02 -2.381938099861145020e-01 4.713484551757574081e-03 -9.484565258026123047e-02 3.950668126344680786e-02 1.119252201169729233e-02 8.160079270601272583e-02 -3.265494704246520996e-01
2.098539322614669800e-01 2.892052195966243744e-02 -2.749953269958496094e-01 1.729970276355743408e-01 -2.121952623128890991e-01 -1.621223837137222290e-01 -2.294775247573852539e-01 -1.855585537850856781e-02 -2.475896477699279785e-01 -7.568585872650146484e-02 -2.692275345325469971e-01 1.163964197039604187e-01 3.037985265254974365e-01 1.105350852012634277e-01 8.205585926771163940e-02 1.604002565145492554e-01 -1.306997090578079224e-01 7.868390530347824097e-03 -1.750879883766174316e-01 7.883875817060470581e-02 3.598688542842864990e-01 -9.270665794610977173e-02 -1.588232517242431641e-01 3.011765144765377045e-02 7.564037293195724487e-02 5.626976117491722107e-02 -1.486142724752426147e-01 -1.863999664783477783e-01 4.710327461361885071e-02 -2.138119935989379883e-01 -1.767743527889251709e-01 -2.684698998928070068e-01
-6.156190112233161926e-02 1.059568971395492554e-01 -3.064973056316375732e-01 -2.032304927706718445e-02 -2.096852511167526245e-01 -1.580562591552734375e-01 3.283691406250000000e-02 -2.810916863381862640e-02 -1.599671691656112671e-01 4.816726315766572952e-03 1.485191192477941513e-02 -3.194174766540527344e-01 -1.701965630054473877e-01 -1.499684602022171021e-01 -1.188535839319229126e-01 1.427696347236633301e-01 1.184775978326797485e-01 -2.458749711513519287e-01 1.486948281526565552e-01 -7.410517428070306778e-04 1.135620027780532837e-01 -4.698670804500579834e-01 -6.838396191596984863e-02 5.075033381581306458e-02 -6.157789379358291626e-03 3.154995143413543701e-01 -1.591093838214874268e-01 -6.102883443236351013e-02 1.166031658649444580e-01 -3.151774704456329346e-01 1.261553168296813965e-01 -1.048438623547554016e-01
1.463459283113479614e-01 1.892402321100234985e-01 9.545885771512985229e-02 -7.288198918104171753e-02 1.097107753157615662e-01 -2.106413058936595917e-02 -1.572410911321640015e-01 4.111700356006622314e-01 1.162824034690856934e-01 -1.877316981554031372e-01 -2.776612639427185059e-01 3.924122452735900879e-02 3.334874985739588737e-03 -7.235563546419143677e-02 8.723291754722595215e-02 1.428298056125640869e-01 -1.742199296131730080e-03 4.412335157394409180e-02 1.020874753594398499e-01 1.043084338307380676e-01 2.457073330879211426e-01 1.045979112386703491e-01 -1.006438136100769043e-01 1.433299183845520020e-01 3.278711438179016113e-01 -1.781939715147018433e-01 -4.831806290894746780e-03 -1.010764464735984802e-01 1.689575165510177612e-01 -3.384014368057250977e-01 3.649963736534118652e-01 -1.020287573337554932e-01
-5.217667296528816223e-02 3.302608430385589600e-01 1.240885257720947266e-01 -4.843952655792236328e-01 -7.327524572610855103e-02 9.003396332263946533e-02 -1.738522052764892578e-01 3.415051102638244629e-01 -1.641232818365097046e-01 1.652784049510955811e-01 -1.741096824407577515e-01 -2.637883648276329041e-02 6.501294672489166260e-02 2.158289104700088501e-01 -1.484858524054288864e-02 1.663986444473266602e-01 5.403741821646690369e-02 -1.119626089930534363e-01 1.363633722066879272e-01 -1.528081111609935760e-02 2.456750720739364624e-01 5.088247731328010559e-02 -1.445410549640655518e-01 1.908677816390991211e-01 3.362739831209182739e-02 2.912621200084686279e-02 -9.691976010799407959e-02 -2.253190428018569946e-02 -9.184388816356658936e-02 -3.001624345779418945e-01 -3.692079707980155945e-02 -2.180220633745193481e-01
-3.446038365364074707e-01 -3.466615080833435059e-01 -9.997271001338958740e-02 -2.880141884088516235e-02 -2.513601481914520264e-01 -5.975984036922454834e-02 -1.816985309123992920e-01 2.636032737791538239e-02 1.132851243019104004e-01 2.010197639465332031e-01 2.500948682427406311e-02 -3.323441743850708008e-01 2.804010510444641113e-01 -4.004278779029846191e-02 4.896778985857963562e-02 1.330118775367736816e-01 3.772212192416191101e-02 -3.097580075263977051e-01 -1.743636280298233032e-01 1.003891695290803909e-02 7.676044851541519165e-02 4.074783530086278915e-03 -2.337522953748703003e-01 1.764290779829025269e-01 -1.562795192003250122e-01 -1.502327173948287964e-01 -1.314491480588912964e-01 -9.473701566457748413e-02 -1.382256951183080673e-02 -2.146243900060653687e-01 2.128195166587829590e-01 2.832780033349990845e-02
3.065028190612792969e-01 9.390326589345932007e-02 -3.360770940780639648e-01 -1.429788619279861450e-01 -1.284536421298980713e-01 -3.467103000730276108e-03 -2.615929245948791504e-01 4.559658467769622803e-01 1.982466727495193481e-01 9.669758379459381104e-02 -1.357406526803970337e-01 9.541744738817214966e-02 5.937239155173301697e-02 -2.362371794879436493e-02 6.308453530073165894e-02 3.447075933218002319e-02 2.762338891625404358e-02 -3.046430051326751709e-01 -2.249949984252452850e-02 -5.747693777084350586e-02 4.890181124210357666e-02 -2.042267471551895142e-01 -5.407137423753738403e-02 -9.688032418489456177e-02 -2.579600550234317780e-02 -2.562931776046752930e-01 -9.708270430564880371e-02 6.876368075609207153e-03 4.194138199090957642e-02 -2.966344356536865234e-01 -3.266426175832748413e-02 -2.552147805690765381e-01
-2.502866387367248535e-01 1.524368524551391602e-01 6.355376914143562317e-03 -6.104201078414916992e-02 -1.041231751441955566e-01 -3.704285621643066406e-02 -3.005271852016448975e-01 -1.724558137357234955e-02 -3.491702675819396973e-01 2.859252691268920898e-01 -2.322357743978500366e-01 -2.464218586683273315e-01 1.441650539636611938e-01 5.928958207368850708e-02 -1.011806726455688477e-01 -6.219699978828430176e-03 -1.908811926841735840e-01 -2.244334071874618530e-01 -7.014842331409454346e-02 2.149073928594589233e-01 1.320265829563140869e-01 4.851847141981124878e-02 -1.285871118307113647e-01 5.756141617894172668e-02 9.879880398511886597e-02 -1.929396018385887146e-02 -1.340765804052352905e-01 4.685337096452713013e-02 1.425830274820327759e-01 -3.366321027278900146e-01 3.360916972160339355e-01 1.269006356596946716e-02
-2.565352022647857666e-01 -1.514502801001071930e-02 -3.086655866354703903e-03 9.442411363124847412e-02 -3.706958889961242676e-01 -1.551066990941762924e-02 -1.866670548915863037e-01 3.321652412414550781e-01 -9.361071884632110596e-02 2.975261509418487549e-01 -1.209818795323371887e-01 -1.401819139719009399e-01 -1.327294763177633286e-02 -3.863489255309104919e-02 -8.036573417484760284e-03 2.443496882915496826e-01 1.482511684298515320e-02 -8.061502873897552490e-02 -9.138625115156173706e-02 2.413529902696609497e-01 1.360290199518203735e-01 2.215060442686080933e-01 -8.842322230339050293e-02 9.414648264646530151e-02 2.073786407709121704e-01 -1.795695722103118896e-02 -5.386067181825637817e-02 -7.345542311668395996e-02 -8.537603914737701416e-02 -2.275065779685974121e-01 4.215903282165527344e-01 5.660368129611015320e-02
9.551665931940078735e-02 -1.259322860278189182e-03 -3.446734696626663208e-02 -1.984234899282455444e-01 -3.285987675189971924e-01 -2.168609797954559326e-01 9.616518020629882812e-02 -3.668852895498275757e-02 1.690770685672760010e-01 1.908995062112808228e-01 -2.841741442680358887e-01 -2.779181301593780518e-01 9.136248379945755005e-02 -1.654475778341293335e-01 2.116617560386657715e-01 6.167169194668531418e-04 -2.019826024770736694e-01 -2.274245619773864746e-01 -2.625680565834045410e-01 1.724706962704658508e-02 1.082982718944549561e-01 -2.410334348678588867e-01 -4.162881150841712952e-02 1.786957383155822754e-01 -7.968413084745407104e-02 -1.081836502999067307e-02 -1.246001124382019043e-01 8.219798654317855835e-02 1.232378631830215454e-01 -1.695901304483413696e-01 2.877837419509887695e-01 -2.457761466503143311e-01
8.902914077043533325e-02 1.148338913917541504e-01 -2.962777912616729736e-01 4.887006804347038269e-02 8.285306394100189209e-02 -3.838520124554634094e-02 -1.926667094230651855e-01 -7.176274061203002930e-02 -4.221712052822113037e-02 2.881113439798355103e-02 -3.990601003170013428e-02 -2.542995214462280273e-01 -1.543203592300415039e-01 -2.633478343486785889e-01 -2.209134697914123535e-01 1.845508962869644165e-01 2.292943000793457031e-01 -1.444572061300277710e-01 -8.372222632169723511e-02 6.861153244972229004e-02 8.768194913864135742e-02 -1.608390361070632935e-01 -1.244504675269126892e-01 2.321027368307113647e-01 2.426407039165496826e-01 -1.279295384883880615e-01 -3.302365243434906006e-01 -1.148777231574058533e-01 -6.172916851937770844e-03 -3.446790277957916260e-01 2.260082215070724487e-01 1.942045390605926514e-01
9.957627393305301666e-03 -2.051485925912857056e-01 -7.944171130657196045e-02 6.193928793072700500e-02 -1.857896000146865845e-01 -1.126752421259880066e-01 -1.433361619710922241e-01 1.424693018198013306e-01 -2.662493884563446045e-01 6.640204787254333496e-02 -4.082334637641906738e-01 -5.854504555463790894e-02 -2.527089044451713562e-02 -1.887396425008773804e-01 -1.110081076622009277e-01 8.487162739038467407e-02 -5.190118774771690369e-02 5.261605605483055115e-02 2.334280870854854584e-02 3.773467838764190674e-01 2.131796181201934814e-01 1.534850746393203735e-01 8.232771605253219604e-02 4.621895402669906616e-02 -1.972230374813079834e-01 8.122840523719787598e-02 -8.538904041051864624e-02 -1.106414049863815308e-01 1.166501268744468689e-01 -4.868877828121185303e-01 -1.187429130077362061e-01 4.831600934267044067e-02
1.768550723791122437e-01 2.699025571346282959e-01 -7.751150522381067276e-03 -1.208462715148925781e-01 -2.951756417751312256e-01 1.405361890792846680e-01 4.551412537693977356e-02 2.924395799636840820e-01 6.342625617980957031e-02 -9.765386581420898438e-02 -2.351767197251319885e-02 -6.062413752079010010e-02 1.955541223287582397e-01 -5.275851860642433167e-02 1.726090162992477417e-01 3.641369044780731201e-01 -6.043939292430877686e-02 -8.545790612697601318e-02 1.500988453626632690e-01 1.823087185621261597e-01 2.700022757053375244e-01 2.411868795752525330e-02 -1.817337870597839355e-01 2.500379979610443115e-01 -1.870669275522232056e-01 -8.414949290454387665e-03 -3.787317574024200439e-01 -1.021791547536849976e-01 6.259015202522277832e-02 -2.570723928511142731e-02 -1.513109654188156128e-01 -1.156268045306205750e-01
1.979437172412872314e-01 1.098032742738723755e-01 -9.115997701883316040e-02 2.594529688358306885e-01 -1.682073771953582764e-01 -2.745209634304046631e-01 5.767091363668441772e-02 3.729440569877624512e-01 -4.742660745978355408e-02 6.726029515266418457e-02 -1.920206844806671143e-01 -2.065425068140029907e-01 9.397796541452407837e-02 3.268702700734138489e-02 9.918743371963500977e-02 1.583350300788879395e-01 2.010845988988876343e-01 -1.566260755062103271e-01 -2.211770415306091309e-01 -8.313205838203430176e-02 2.402319908142089844e-01 -3.074873387813568115e-01 7.614936679601669312e-02 2.157494574785232544e-01 -2.386579476296901703e-02 -5.180965363979339600e-02 -2.237959206104278564e-01 1.737036406993865967e-01 3.781792707741260529e-03 -2.334079295396804810e-01 1.751776784658432007e-01 4.310151934623718262e-02
1.350709944963455200e-01 5.171240866184234619e-02 6.137381866574287415e-02 5.364759638905525208e-02 1.186648756265640259e-01 8.964116126298904419e-02 5.641949921846389771e-02 1.549787819385528564e-01 -1.138699352741241455e-01 2.073420584201812744e-01 9.851269423961639404e-02 1.028946414589881897e-01 3.731889128684997559e-01 1.236185282468795776e-01 -1.649486720561981201e-01 3.892295360565185547e-01 -8.394859731197357178e-02 -3.798853456974029541e-01 -5.653974041342735291e-02 8.777116239070892334e-02 1.252845525741577148e-01 -3.504751622676849365e-02 -2.409119755029678345e-01 2.944784462451934814e-01 1.503105461597442627e-01 -2.020459063351154327e-02 -2.354928292334079742e-02 1.294037550687789917e-01 2.521903812885284424e-01 -2.732465863227844238e-01 -9.784380346536636353e-02 3.911909461021423340e-02
-3.694893419742584229e-02 3.356170654296875000e-01 -2.494975775480270386e-01 1.652504652738571167e-01 -1.059883907437324524e-01 -1.106971502304077148e-01 -2.818618118762969971e-01 -1.054724007844924927e-01 2.586115300655364990e-01 2.008984424173831940e-02 -1.181877627968788147e-01 -1.318253111094236374e-02 1.391894649714231491e-03 4.647015035152435303e-02 1.088613122701644897e-01 3.204055130481719971e-01 1.176978573203086853e-01 -1.515364497900009155e-01 2.682514116168022156e-02 2.328111976385116577e-01 6.990217417478561401e-02 8.359257876873016357e-02 -1.090068444609642029e-01 2.167751491069793701e-01 -3.739033341407775879e-01 5.159436259418725967e-03 -1.037032231688499451e-01 -1.984782218933105469e-01 2.106720358133316040e-01 -2.858796715736389160e-01 -7.496636360883712769e-02 -9.540740400552749634e-03
-2.801161110401153564e-01 3.711324185132980347e-02 -4.964966773986816406e-01 1.821607351303100586e-02 -2.334455698728561401e-01 -2.527556382119655609e-02 4.537120088934898376e-02 1.165396794676780701e-01 -1.182063668966293335e-01 -1.278042420744895935e-02 1.169254705309867859e-01 -7.654198259115219116e-02 4.072206318378448486e-01 -8.855892717838287354e-02 4.646575450897216797e-02 2.926637232303619385e-01 2.514465153217315674e-01 -1.549366861581802368e-01 -1.330933123826980591e-01 1.605841815471649170e-01 2.870149165391921997e-02 -4.334984719753265381e-02 -6.713524460792541504e-02 1.977678686380386353e-01 -5.444488301873207092e-02 -2.302446961402893066e-01 -4.880761355161666870e-02 1.223863288760185242e-01 1.626872718334197998e-01 -1.398726105690002441e-01 2.478717640042304993e-02 -1.017591878771781921e-01
7.566924393177032471e-02 -1.009941548109054565e-01 -2.689334936439990997e-02 1.064795814454555511e-02 -8.304304629564285278e-02 1.198365911841392517e-01 -1.541369110345840454e-01 -7.900334894657135010e-02 1.969406157732009888e-01 1.031669694930315018e-02 2.477148734033107758e-02 -2.021665871143341064e-01 1.686435490846633911e-01 1.521561890840530396e-01 1.133070513606071472e-01 4.792162477970123291e-01 -1.381415724754333496e-01 -2.466803342103958130e-01 -1.425170991569757462e-02 -2.092624269425868988e-02 1.832479387521743774e-01 1.265114843845367432e-01 -1.364536136388778687e-01 1.615241914987564087e-01 -2.754194438457489014e-01 -1.206393241882324219e-01 -6.420873105525970459e-02 -3.131255134940147400e-02 2.496813237667083740e-02 -4.322655200958251953e-01 2.153524756431579590e-01 2.308433651924133301e-01
3.199125826358795166e-01 6.810823082923889160e-02 -1.600852757692337036e-01 -9.060405939817428589e-02 -2.227241098880767822e-01 -1.339970529079437256e-01 -9.534039348363876343e-02 -3.519574180245399475e-02 -1.107291691005229950e-02 1.994113922119140625e-01 4.511282220482826233e-02 -1.584890186786651611e-01 1.974104791879653931e-01 -2.272111624479293823e-01 -1.284969002008438110e-01 1.927623003721237183e-01 3.865826502442359924e-02 -3.393931090831756592e-01 7.213483005762100220e-02 -3.695458173751831055e-02 1.740385591983795166e-01 -1.782851107418537140e-02 -2.244656085968017578e-01 -2.502986043691635132e-02 -7.459762692451477051e-02 -1.874770820140838623e-01 -2.895331382751464844e-01 1.431656628847122192e-01 -8.540355414152145386e-02 -7.028382271528244019e-02 6.243497505784034729e-02 -4.516030848026275635e-01
3.812593519687652588e-01 8.376053720712661743e-02 7.024388015270233154e-02 -1.646901518106460571e-01 7.833578623831272125e-03 -8.006506413221359253e-02 1.831672936677932739e-01 2.027000188827514648e-01 -7.358443737030029297e-02 -2.858091294765472412e-01 -1.548678874969482422e-01 -3.441074788570404053e-01 1.937644332647323608e-01 5.655602738261222839e-02 -9.881833940744400024e-02 2.084738165140151978e-01 2.762612700462341309e-02 -2.089603245258331299e-01 -1.749815642833709717e-01 2.282913029193878174e-02 3.540313541889190674e-01 -5.360502749681472778e-02 -2.516637146472930908e-01 3.333487361669540405e-02 -1.894636824727058411e-02 3.235717490315437317e-02 -3.014345169067382812e-01 -8.071023970842361450e-02 -1.524740159511566162e-01 -8.682380616664886475e-02 -4.829527810215950012e-02 1.042446941137313843e-01
6.511376053094863892e-02 1.576655358076095581e-02 -1.318528652191162109e-01 6.613815203309059143e-03 2.686605602502822876e-02 4.410837963223457336e-02 -3.015194535255432129e-01 1.878748089075088501e-01 -2.614952325820922852e-01 1.064109653234481812e-01 -2.151487767696380615e-01 5.509879812598228455e-02 2.465060502290725708e-01 -1.833650618791580200e-01 -1.414213031530380249e-01 9.341233968734741211e-02 6.834699213504791260e-02 -3.104135990142822266e-01 -2.064337879419326782e-01 7.753581553697586060e-02 1.767638921737670898e-01 -7.335306704044342041e-02 -4.361579194664955139e-03 -1.273288726806640625e-01 6.436027586460113525e-02 1.155169960111379623e-02 1.129453852772712708e-01 1.525472402572631836e-01 1.636430621147155762e-01 -3.396050035953521729e-01 -3.524921089410781860e-02 -4.592321813106536865e-01
-1.689976751804351807e-01 7.482710480690002441e-02 -5.397571623325347900e-02 8.976892568171024323e-03 -1.007225960493087769e-01 -7.520600408315658569e-02 -3.107966184616088867e-01 -1.849679276347160339e-02 -3.715342581272125244e-01 2.361260652542114258e-01 -2.371194064617156982e-01 -3.101045787334442139e-01 4.740437120199203491e-02 1.345508843660354614e-01 -7.175254076719284058e-02 -9.280794300138950348e-03 -1.991807669401168823e-01 -2.914264500141143799e-01 2.000148780643939972e-02 1.373403817415237427e-01 1.762840747833251953e-01 9.950631111860275269e-02 -3.069783188402652740e-02 1.268214881420135498e-01 1.956386305391788483e-02 2.595606260001659393e-03 -9.574746340513229370e-02 1.166539173573255539e-02 5.946284160017967224e-02 -3.409425616264343262e-01 3.587292432785034180e-01 -1.353295594453811646e-01
1.319624781608581543e-01 -3.949107602238655090e-02 -2.884411811828613281e-01 4.478177428245544434e-02 -2.190402001142501831e-01 -2.549273967742919922e-01 1.279444992542266846e-01 1.553487479686737061e-01 3.840003907680511475e-02 1.888208836317062378e-01 -2.211508452892303467e-01 -7.238857448101043701e-02 3.442875295877456665e-02 -1.217475235462188721e-01 -7.814925629645586014e-04 1.128635853528976440e-01 7.049166411161422729e-02 -5.077369213104248047e-01 -5.540296062827110291e-02 -5.982168763875961304e-02 1.492137908935546875e-01 7.580687850713729858e-02 -1.506562829017639160e-01 1.310494691133499146e-01 -8.363918960094451904e-02 -2.367738634347915649e-01 -9.818012267351150513e-02 -8.535829186439514160e-02 -1.026190742850303650e-01 -1.265859007835388184e-01 3.051463067531585693e-01 -2.922025620937347412e-01
3.073570318520069122e-02 3.479643166065216064e-01 -2.077782601118087769e-01 -1.077059581875801086e-01 1.040237396955490112e-02 6.485288962721824646e-03 5.732662510126829147e-03 2.192824631929397583e-01 1.297548562288284302e-01 -2.743034958839416504e-01 -1.895725429058074951e-01 -1.738529950380325317e-01 6.671760231256484985e-02 -7.990250736474990845e-02 -1.268914043903350830e-01 2.362621873617172241e-01 2.895924448966979980e-01 -3.622821345925331116e-02 -5.974673852324485779e-02 -6.072223652154207230e-03 6.318262964487075806e-02 4.771797452121973038e-03 -2.811924219131469727e-01 3.015320003032684326e-01 -2.259926497936248779e-01 -1.330648228758946061e-04 7.135097403079271317e-03 -2.087603807449340820e-01 1.146299205720424652e-02 -2.888367772102355957e-01 2.350074946880340576e-01 1.940570175647735596e-01
8.345141261816024780e-02 -9.113124106079339981e-04 -5.475796014070510864e-02 -1.286936253309249878e-01 -1.536544263362884521e-01 5.410419777035713196e-02 -2.506366372108459473e-02 3.255132138729095459e-01 -3.613472357392311096e-02 -3.018537163734436035e-01 -1.564982980489730835e-01 -1.600609123706817627e-01 2.598905265331268311e-01 2.891334472224116325e-03 1.626515984535217285e-01 4.716395735740661621e-01 2.030862271785736084e-01 -2.392768301069736481e-02 -1.550696194171905518e-01 1.663865000009536743e-01 2.407489269971847534e-01 3.984319791197776794e-02 4.332974180579185486e-02 -4.681478440761566162e-02 1.632618308067321777e-01 2.088441252708435059e-01 -1.027709096670150757e-01 1.163634285330772400e-01 2.870042920112609863e-01 -1.888659894466400146e-01 2.812447957694530487e-02 1.048686578869819641e-01
3.336254060268402100e-01 1.037472262978553772e-01 -1.562210619449615479e-01 2.563508152961730957e-01 -1.675939857959747314e-01 -4.392810538411140442e-02 -1.415622830390930176e-01 1.349907368421554565e-01 6.072374060750007629e-02 2.903831899166107178e-01 -1.533681899309158325e-01 -1.339392066001892090e-01 1.832472681999206543e-01 2.427138574421405792e-02 -1.681140959262847900e-01 1.356426812708377838e-02 -1.344775259494781494e-01 -1.433722972869873047e-01 -1.573360413312911987e-01 2.906788885593414307e-01 1.481381207704544067e-01 -1.357482075691223145e-01 -9.169263392686843872e-02 -3.555138036608695984e-02 -3.447016179561614990e-01 1.938476413488388062e-02 -3.944644629955291748e-01 -1.317119598388671875e-01 4.965392872691154480e-02 -1.113885566592216492e-01 1.115401759743690491e-01 -1.002591326832771301e-01
-3.667386248707771301e-02 1.098227426409721375e-01 1.348247528076171875e-01 6.885218620300292969e-02 6.456860899925231934e-02 -2.929145693778991699e-01 -2.861206829547882080e-01 1.857115775346755981e-01 -2.495283260941505432e-03 1.538580749183893204e-02 -1.337212026119232178e-01 1.796287447214126587e-01 2.307946979999542236e-01 -1.850071549415588379e-01 -3.838802454993128777e-03 1.793980598449707031e-01 1.655476167798042297e-02 -1.716690808534622192e-01 -4.093925654888153076e-02 1.601875871419906616e-01 2.570511996746063232e-01 1.528791040182113647e-01 -1.487001776695251465e-01 8.379368484020233154e-02 -2.119620740413665771e-01 6.034683808684349060e-02 -2.821602225303649902e-01 -2.463686764240264893e-01 3.961968421936035156e-02 -4.368346929550170898e-01 -1.975167077034711838e-03 1.741552799940109253e-01
2.069100886583328247e-01 -1.199673637747764587e-01 2.348555438220500946e-02 -3.913100063800811768e-02 1.446942426264286041e-02 1.273134648799896240e-01 -1.817111484706401825e-02 4.002499580383300781e-02 -3.850605711340904236e-02 4.832362756133079529e-02 -1.271569728851318359e-01 -1.943837553262710571e-01 -2.320326566696166992e-01 1.729962378740310669e-01 -1.302166730165481567e-01 2.780196368694305420e-01 3.222374916076660156e-01 -2.110604345798492432e-01 1.341127306222915649e-01 1.556429117918014526e-01 2.374760359525680542e-01 8.567321114242076874e-03 -4.125344008207321167e-02 1.583025455474853516e-01 3.390421345829963684e-02 -6.305457558482885361e-03 -1.853847056627273560e-01 -2.967707514762878418e-01 1.306000798940658569e-01 -4.733053445816040039e-01 1.992175579071044922e-01 -9.141797572374343872e-02
9.367947280406951904e-02 -6.514377892017364502e-02 8.280233293771743774e-02 -9.218332171440124512e-02 -2.032774239778518677e-01 2.395645342767238617e-02 -1.142474934458732605e-01 -1.032920107245445251e-01 1.504667997360229492e-01 1.163812428712844849e-01 -1.900705099105834961e-01 -4.455348849296569824e-02 -1.138482335954904556e-02 1.881609708070755005e-01 -1.118222773075103760e-01 2.149634063243865967e-01 1.372735053300857544e-01 -1.226180717349052429e-01 8.258210867643356323e-02 7.560558617115020752e-02 3.834104239940643311e-01 -3.427756726741790771e-01 1.278655976057052612e-01 1.518983095884323120e-01 1.324255019426345825e-01 -1.759517639875411987e-01 -5.007025599479675293e-01 3.992256149649620056e-02 9.210450947284698486e-02 -2.541863620281219482e-01 2.362884953618049622e-02 -1.126208528876304626e-01
-1.252654343843460083e-01 -1.263505071401596069e-01 -2.461828738451004028e-01 -1.409397721290588379e-01 -8.650162070989608765e-02 -3.596580624580383301e-01 -8.386517316102981567e-02 6.203554943203926086e-02 -1.874265260994434357e-02 -3.268188834190368652e-01 -1.647525131702423096e-01 -2.271249592304229736e-01 1.394240856170654297e-01 7.959821820259094238e-02 1.961143463850021362e-01 3.282716274261474609e-01 1.466454751789569855e-02 -4.972217231988906860e-02 1.187619939446449280e-02 -1.003938242793083191e-01 2.574351727962493896e-01 1.506881862878799438e-01 7.154166698455810547e-02 1.414674669504165649e-01 -2.036901935935020447e-02 -2.230352908372879028e-01 -1.291656196117401123e-01 -1.250738054513931274e-01 -2.573567628860473633e-02 -3.902412950992584229e-01 -1.206137239933013916e-01 7.254886627197265625e-02
1.677398942410945892e-02 -1.665502637624740601e-01 1.664754301309585571e-01 -6.922889500856399536e-02 -3.900030255317687988e-01 3.794535994529724121e-02 1.827061325311660767e-01 1.111172735691070557e-01 -1.110316812992095947e-01 2.913654446601867676e-01 -1.501752287149429321e-01 5.294495820999145508e-02 -4.917702823877334595e-02 -6.340001523494720459e-02 -1.962682306766510010e-01 1.142893806099891663e-01 1.282856911420822144e-01 -2.679777145385742188e-01 -1.612786576151847839e-02 1.186361461877822876e-01 -9.461218141950666904e-04 1.479218155145645142e-01 -3.035788834095001221e-01 -2.653442695736885071e-02 8.829152584075927734e-02 3.026736155152320862e-02 -4.638726711273193359e-01 2.842909097671508789e-02 -2.970624342560768127e-02 -2.862217724323272705e-01 1.407619863748550415e-01 -1.222157105803489685e-01
2.043838500976562500e-01 2.932955622673034668e-01 2.598796188831329346e-01 -2.415592670440673828e-01 1.126584317535161972e-02 1.086804866790771484e-01 -1.446097791194915771e-01 2.266676127910614014e-01 -5.896018818020820618e-03 1.257876306772232056e-01 2.907959558069705963e-02 3.584225103259086609e-02 5.165822058916091919e-02 -1.067603705450892448e-03 -1.080266386270523071e-02 2.777570784091949463e-01 1.464516222476959229e-01 -1.856952309608459473e-01 -2.060744166374206543e-01 1.489237397909164429e-01 1.186093986034393311e-01 -2.433302849531173706e-01 -2.462700456380844116e-01 1.204645857214927673e-01 4.603972285985946655e-02 -2.726710736751556396e-01 -2.150832563638687134e-01 5.923048779368400574e-02 -5.204127728939056396e-02 -3.723278939723968506e-01 -1.097289398312568665e-01 -1.246439665555953979e-01
-7.425577938556671143e-02 -1.716839708387851715e-02 -2.467425465583801270e-01 -2.925322651863098145e-01 -1.422615945339202881e-01 3.839272260665893555e-02 -4.784215986728668213e-01 1.153399571776390076e-01 8.484520763158798218e-02 -1.878954917192459106e-01 -3.321546912193298340e-01 -1.940287649631500244e-01 2.104003578424453735e-01 -2.690466046333312988e-01 -2.871782705187797546e-02 2.147669941186904907e-01 -4.587634652853012085e-02 -1.053515225648880005e-01 3.374539688229560852e-02 1.139921471476554871e-01 1.199778914451599121e-02 -4.047868028283119202e-02 -1.597471237182617188e-01 2.225094586610794067e-01 -2.157127112150192261e-01 9.229552000761032104e-02 1.038487181067466736e-01 -1.660959571599960327e-01 -2.977789193391799927e-02 -1.015830188989639282e-01 1.398181319236755371e-01 -3.773353993892669678e-02
9.510792046785354614e-02 1.135648787021636963e-01 -1.446096152067184448e-01 -8.976522088050842285e-02 -1.348153948783874512e-01 1.598309576511383057e-01 -2.228441536426544189e-01 -3.056235313415527344e-01 2.664597928524017334e-01 1.029272601008415222e-01 -3.431471586227416992e-01 -2.590496838092803955e-01 1.978430300951004028e-01 -9.927890263497829437e-03 -1.650127917528152466e-01 2.171693146228790283e-01 -5.154598131775856018e-02 -2.197800762951374054e-02 1.453280597925186157e-01 1.721099466085433960e-01 1.683227717876434326e-02 -1.052416563034057617e-01 -1.490835249423980713e-01 -2.595815931272227317e-05 2.243018597364425659e-01 -2.076531201601028442e-02 -2.614167630672454834e-01 4.304648190736770630e-02 2.431560605764389038e-01 -2.408024370670318604e-01 2.374743670225143433e-01 1.765650324523448944e-02
2.497914880514144897e-01 -1.777636110782623291e-01 -2.260342836380004883e-01 -1.773146092891693115e-01 -1.819674968719482422e-01 -2.916444242000579834e-01 4.451411962509155273e-02 4.002850651741027832e-01 1.764448732137680054e-01 2.098073810338973999e-02 8.359211683273315430e-02 -2.424193173646926880e-01 2.390137314796447754e-01 -1.899501830339431763e-01 1.390416771173477173e-01 2.178324013948440552e-01 -1.102346256375312805e-01 4.410506691783666611e-03 1.617715507745742798e-02 -3.655783133581280708e-03 -3.360081464052200317e-02 -1.910028159618377686e-01 -2.060964517295360565e-02 -4.653923958539962769e-02 -8.733414113521575928e-03 -2.833857536315917969e-01 -1.694975942373275757e-01 -1.887040883302688599e-01 1.620708405971527100e-02 -2.928010821342468262e-01 -6.545533426105976105e-03 -4.864171519875526428e-02
-8.291404694318771362e-02 1.286251097917556763e-01 8.183977752923965454e-02 -2.716849371790885925e-02 -1.826069056987762451e-01 -1.379778236150741577e-01 -1.478358507156372070e-01 8.016762882471084595e-02 -5.691396817564964294e-02 -9.699583053588867188e-02 -4.481508582830429077e-02 -1.833523958921432495e-01 1.128849610686302185e-01 -3.721359968185424805e-01 -2.282630205154418945e-01 3.125689327716827393e-01 -6.963398307561874390e-03 7.495226711034774780e-02 2.368597686290740967e-01 1.432000547647476196e-01 2.539370954036712646e-01 -3.002373687922954559e-02 -1.350665986537933350e-01 -4.450896754860877991e-02 -2.055203467607498169e-01 -1.696479022502899170e-01 -4.988423734903335571e-02 1.733363419771194458e-01 -7.726441323757171631e-02 -4.103085100650787354e-01 2.469010949134826660e-01 -1.801485717296600342e-01
-1.395574659109115601e-01 1.715554893016815186e-01 -9.859238751232624054e-03 -1.524833030998706818e-02 -3.345578312873840332e-01 -1.373372972011566162e-01 -2.738813683390617371e-02 3.299061954021453857e-01 7.671692967414855957e-02 -1.493516117334365845e-01 -1.245811432600021362e-01 -1.575648039579391479e-01 6.258566677570343018e-02 8.519239723682403564e-02 7.843814045190811157e-02 3.897425532341003418e-02 7.741109281778335571e-02 1.659488826990127563e-01 1.718963496387004852e-02 1.374031603336334229e-01 1.402993202209472656e-01 -3.540851920843124390e-02 2.026543170213699341e-01 -1.836878210306167603e-01 1.409524679183959961e-01 1.147638857364654541e-01 -4.948453009128570557e-01 -3.779187798500061035e-03 7.738941907882690430e-02 -4.026546478271484375e-01 1.231709718704223633e-01 -1.154539138078689575e-01
-5.779074504971504211e-02 1.968968063592910767e-01 3.366175293922424316e-02 -4.142520725727081299e-01 -8.953983336687088013e-02 6.654637306928634644e-02 -1.896532028913497925e-01 -6.638247519731521606e-02 1.449267566204071045e-01 1.761641502380371094e-01 -4.409589245915412903e-02 -1.662650853395462036e-01 -2.381918132305145264e-01 1.418454796075820923e-01 -3.308791220188140869e-01 1.868080645799636841e-01 1.243318393826484680e-01 -2.541421949863433838e-01 -5.877818539738655090e-02 1.969964355230331421e-01 1.262043714523315430e-01 5.334176123142242432e-02 -2.199717797338962555e-02 2.133563719689846039e-02 -6.254082918167114258e-02 5.047743767499923706e-02 -1.023460105061531067e-01 -8.235010504722595215e-02 1.353358328342437744e-01 -4.109742939472198486e-01 -1.921020820736885071e-02 -2.759567797183990479e-01
-1.020698249340057373e-01 3.567042648792266846e-01 -5.017018690705299377e-02 1.264998465776443481e-01 -4.793408513069152832e-02 8.930832147598266602e-02 -7.684759795665740967e-02 8.345693349838256836e-02 1.887152343988418579e-02 1.831983923912048340e-01 -1.044636964797973633e-01 3.743884339928627014e-02 3.351161181926727295e-01 1.960777044296264648e-01 1.127534508705139160e-01 5.386236682534217834e-02 -1.312541067600250244e-01 -1.129670143127441406e-01 -2.614050507545471191e-01 -1.297009885311126709e-01 -1.842042617499828339e-02 -2.860974669456481934e-01 -8.205372840166091919e-02 6.602908670902252197e-02 4.920993372797966003e-02 -1.054240465164184570e-01 -1.860656589269638062e-01 -1.058412808924913406e-02 1.346625238656997681e-01 -3.598685562610626221e-01 -3.423743881285190582e-03 -4.513725638389587402e-01
-2.353494763374328613e-01 1.063986197113990784e-01 -1.498159170150756836e-01 -7.637573778629302979e-02 -1.155963633209466934e-02 -1.219005435705184937e-01 -1.925968229770660400e-01 5.101170390844345093e-03 -1.687861680984497070e-01 9.643159806728363037e-02 2.765283361077308655e-02 -5.890104174613952637e-02 1.971582621335983276e-01 -2.519031465053558350e-01 -1.881822012364864349e-03 2.886422872543334961e-01 -2.185286879539489746e-01 8.068843185901641846e-02 5.656401440501213074e-02 1.897624880075454712e-01 1.912893652915954590e-01 1.080646440386772156e-01 -3.786244988441467285e-01 3.009859621524810791e-01 -1.270807534456253052e-01 -8.292388170957565308e-03 -4.077250137925148010e-02 5.414950847625732422e-02 3.243466913700103760e-01 -3.476056754589080811e-01 -4.782014340162277222e-02 -2.022381871938705444e-02
-1.371097862720489502e-01 -1.125774998217821121e-02 -9.458518587052822113e-03 1.056825220584869385e-01 -9.769809991121292114e-02 2.249965071678161621e-02 -1.947434991598129272e-01 5.779493227601051331e-02 -4.486735537648200989e-02 2.228088080883026123e-01 -2.591565549373626709e-01 -2.950056493282318115e-01 2.966312766075134277e-01 1.094689369201660156e-01 3.295634314417839050e-02 1.604716926813125610e-01 -3.831715881824493408e-02 -1.559344828128814697e-01 5.441918596625328064e-02 2.720178365707397461e-01 2.747491598129272461e-01 1.590260565280914307e-01 -4.018457233905792236e-01 2.516303025186061859e-02 9.317836165428161621e-02 4.726040735840797424e-02 -1.074024215340614319e-01 1.514015048742294312e-01 -1.069924701005220413e-02 -2.372986674308776855e-01 3.323649764060974121e-01 8.915029466152191162e-02
-2.651905417442321777e-01 1.107491785660386086e-03 -3.775969445705413818e-01 -6.161180511116981506e-02 -1.958097070455551147e-01 -1.032453924417495728e-01 1.118250638246536255e-01 3.207836300134658813e-02 9.074939787387847900e-02 7.042233645915985107e-02 1.109290421009063721e-01 -4.615543782711029053e-02 3.865177631378173828e-01 1.105600669980049133e-01 3.544430946931242943e-03 3.568776547908782959e-01 9.757899492979049683e-02 -9.853132069110870361e-02 -3.230704665184020996e-01 2.658467888832092285e-01 -6.069720257073640823e-03 -1.468622088432312012e-01 -4.609956219792366028e-02 6.091010570526123047e-02 -5.217406153678894043e-02 -2.285889238119125366e-01 6.620577722787857056e-02 -1.275857537984848022e-02 2.622894011437892914e-02 -2.523752450942993164e-01 2.385757714509963989e-01 -3.997465223073959351e-02
-1.103056743741035461e-01 -3.978291526436805725e-02 -4.313727617263793945e-01 4.675965383648872375e-02 -2.355526834726333618e-01 -4.234508052468299866e-02 1.798601299524307251e-01 9.132718294858932495e-02 -2.000755965709686279e-01 3.133739903569221497e-02 -1.778387348167598248e-03 -2.144916504621505737e-01 3.455761969089508057e-01 4.000367969274520874e-02 -2.507219910621643066e-01 2.089962214231491089e-01 2.143178880214691162e-01 -2.523765861988067627e-01 -2.068189978599548340e-01 1.495847404003143311e-01 -2.709922753274440765e-02 -9.805145673453807831e-03 -1.224385648965835571e-01 -2.150260470807552338e-02 -2.939275279641151428e-02 -2.369522601366043091e-01 -4.310536757111549377e-02 1.561094373464584351e-01 6.470817327499389648e-02 -2.922831177711486816e-01 1.426251232624053955e-01 3.419926017522811890e-02
1.170189157128334045e-01 -1.390373259782791138e-01 -1.254768520593643188e-01 2.974587865173816681e-02 -3.708753287792205811e-01 -1.684582382440567017e-01 1.595195382833480835e-01 1.403022110462188721e-01 1.232045441865921021e-01 2.156126685440540314e-02 -3.534860312938690186e-01 -9.007893502712249756e-02 1.372592896223068237e-01 4.174982756376266479e-02 -3.741452097892761230e-01 1.579434424638748169e-01 9.786752611398696899e-02 -1.764390766620635986e-01 -1.836953163146972656e-01 1.348680257797241211e-01 -1.134671941399574280e-01 1.349240988492965698e-01 -2.444944344460964203e-02 -5.866355076432228088e-02 -1.180966477841138840e-02 -2.685719430446624756e-01 8.665518462657928467e-02 6.014888733625411987e-02 6.586823612451553345e-02 -3.992180824279785156e-01 1.658458858728408813e-01 -5.183307453989982605e-02
2.485749125480651855e-01 -3.001111373305320740e-02 8.365475386381149292e-02 -1.447189748287200928e-01 -5.943607911467552185e-02 -1.950436644256114960e-02 2.087680995464324951e-02 3.381690084934234619e-01 -1.330092698335647583e-01 -1.541812717914581299e-01 -2.570653855800628662e-01 -2.549841403961181641e-01 4.993112385272979736e-02 2.894810736179351807e-01 -2.776845395565032959e-01 2.192547768354415894e-01 9.200020576827228069e-04 -7.977770268917083740e-02 1.803344339132308960e-01 1.575909405946731567e-01 4.316972494125366211e-01 -2.853660844266414642e-02 -1.292108446359634399e-01 2.504483982920646667e-02 -9.776385873556137085e-02 4.220195859670639038e-02 -1.053303852677345276e-01 -1.281289458274841309e-01 -8.332669734954833984e-02 -2.477044910192489624e-01 9.964767843484878540e-02 1.460252106189727783e-01
1.461784243583679199e-01 1.234887093305587769e-01 -1.520994901657104492e-01 -1.761119365692138672e-01 -1.895978748798370361e-01 -3.940772116184234619e-01 -6.562884151935577393e-02 -1.686608493328094482e-01 -5.612977966666221619e-02 1.582421176135540009e-02 -7.963309437036514282e-02 1.608689129352569580e-01 2.593248784542083740e-01 3.288168311119079590e-01 -1.496525555849075317e-01 4.568813145160675049e-01 3.647512570023536682e-02 6.337485462427139282e-02 -3.815400227904319763e-02 -5.527320876717567444e-02 1.508713066577911377e-01 -1.249246485531330109e-02 -3.089649416506290436e-02 -1.614118516445159912e-01 1.129776388406753540e-01 1.186180487275123596e-01 -8.147387206554412842e-02 -1.597881466150283813e-01 2.177455127239227295e-01 -2.628447413444519043e-01 -2.499115467071533203e-02 -8.481604605913162231e-02
-1.301928074099123478e-03 1.531482338905334473e-01 -5.450092628598213196e-02 -4.210143983364105225e-01 -1.916841417551040649e-01 -2.206413447856903076e-01 -6.050046905875205994e-02 -1.578737795352935791e-01 -9.573820233345031738e-02 -1.254114210605621338e-01 -3.323741257190704346e-01 -7.864513248205184937e-02 1.572328060865402222e-01 -9.310944378376007080e-02 -2.526230737566947937e-02 1.766368895769119263e-01 -1.131429895758628845e-02 -2.123389095067977905e-01 -2.914659380912780762e-01 2.314236387610435486e-02 -1.865898445248603821e-02 -4.891516640782356262e-02 2.593430578708648682e-01 3.799221292138099670e-02 1.310194283723831177e-01 1.673663780093193054e-02 -3.531014919281005859e-01 7.499734312295913696e-02 5.556239187717437744e-02 -2.656757235527038574e-01 -1.538059301674365997e-02 2.274271845817565918e-01
1.246216073632240295e-01 9.194005280733108521e-02 -2.594913244247436523e-01 1.202912405133247375e-01 6.995376199483871460e-02 1.931268274784088135e-01 -1.924154758453369141e-01 1.621125191450119019e-01 6.482744961977005005e-02 1.275923699140548706e-01 -2.330351024866104126e-01 -2.010427564382553101e-01 2.441153079271316528e-01 2.217829078435897827e-01 -7.479093223810195923e-02 2.793317735195159912e-01 9.505691379308700562e-02 -1.689641624689102173e-01 1.058490797877311707e-01 1.914465799927711487e-02 5.445419996976852417e-02 -1.990780085325241089e-01 3.272318542003631592e-01 3.270826041698455811e-01 9.955662488937377930e-02 -5.775754526257514954e-02 -3.879395872354507446e-02 -9.827987849712371826e-02 1.286195367574691772e-01 -3.033026158809661865e-01 1.799135506153106689e-01 9.988631308078765869e-02
2.424797862768173218e-01 2.332257628440856934e-01 5.079324543476104736e-02 -5.759594589471817017e-02 -4.087164402008056641e-01 -1.744513958692550659e-01 2.643832191824913025e-02 -1.388450413942337036e-01 5.255527794361114502e-02 1.133729442954063416e-01 -2.580740451812744141e-01 -3.832452595233917236e-01 2.123469114303588867e-01 2.205414474010467529e-01 1.533319801092147827e-01 5.901565030217170715e-02 7.294210046529769897e-02 -3.277054056525230408e-02 1.369213964790105820e-02 9.222298860549926758e-02 1.420448571443557739e-01 -8.656636625528335571e-02 -9.494265913963317871e-02 -4.665478318929672241e-02 6.494290381669998169e-02 1.619920879602432251e-01 -2.955542132258415222e-02 -1.754220575094223022e-01 1.684874296188354492e-01 -3.295643031597137451e-01 -1.467947214841842651e-01 1.975644826889038086e-01
-4.633360356092453003e-02 2.015157490968704224e-01 -1.135667636990547180e-01 -2.452411800622940063e-01 -1.486449968069791794e-02 4.105664789676666260e-02 9.387373924255371094e-02 3.989016637206077576e-02 5.276657268404960632e-02 2.550202794373035431e-02 -1.215732991695404053e-01 -1.912383884191513062e-01 -1.280882358551025391e-01 -9.203758090734481812e-02 -1.170346513390541077e-01 2.423437535762786865e-01 1.905055791139602661e-01 -9.531091153621673584e-02 -3.954136073589324951e-01 6.022224947810173035e-02 9.304253011941909790e-02 -1.622599661350250244e-01 1.337896138429641724e-01 8.391003310680389404e-02 8.037630468606948853e-02 2.418905645608901978e-01 -1.522089838981628418e-01 2.255738377571105957e-01 4.825978726148605347e-02 -4.725247621536254883e-01 2.991342544555664062e-01 2.021103538572788239e-02
2.423958182334899902e-01 3.940080106258392334e-02 -1.152256131172180176e-01 -1.831557303667068481e-01 -2.519119679927825928e-01 -2.583364844322204590e-01 -1.497424393892288208e-01 2.481828480958938599e-01 2.623741328716278076e-02 -2.321007698774337769e-01 1.411193981766700745e-02 -1.019618734717369080e-01 6.976107507944107056e-02 -1.560870409011840820e-01 -8.592473715543746948e-02 -1.828263401985168457e-01 2.075519114732742310e-01 -1.955380886793136597e-01 2.999250292778015137e-01 7.377655059099197388e-02 1.164106652140617371e-01 -1.182506084442138672e-01 -2.297091633081436157e-01 -9.245425462722778320e-02 6.101292371749877930e-02 -2.190452665090560913e-01 -9.929157793521881104e-03 -1.510010808706283569e-01 -1.116363983601331711e-02 -4.438578486442565918e-01 -6.525289267301559448e-02 -4.365465790033340454e-02
1.726764589548110962e-01 1.722794473171234131e-01 1.248621717095375061e-01 -2.610742747783660889e-01 -1.722832769155502319e-01 -1.375962048768997192e-01 -3.832995519042015076e-02 3.296685814857482910e-01 1.252518445253372192e-01 -8.911617845296859741e-02 2.657620608806610107e-02 -2.601394057273864746e-01 9.754052758216857910e-02 8.245035260915756226e-02 -6.943479925394058228e-02 2.725666761398315430e-01 -6.281542032957077026e-02 5.394843965768814087e-02 -1.494447290897369385e-01 -1.281878203153610229e-01 3.306030929088592529e-01 9.653055667877197266e-02 -6.076050922274589539e-02 7.190892100334167480e-02 -2.817145287990570068e-01 -1.222283244132995605e-01 -6.461997330188751221e-02 -9.709879755973815918e-02 1.949267834424972534e-01 -3.736117780208587646e-01 1.582992821931838989e-01 1.640244126319885254e-01
7.673681527376174927e-02 7.847954519093036652e-03 -1.356432735919952393e-01 -1.573734581470489502e-01 -1.153633520007133484e-01 -2.723569273948669434e-01 -2.744182711467146873e-03 -5.458362773060798645e-02 -1.910869181156158447e-01 -1.364111006259918213e-01 -3.020788431167602539e-01 1.263592094182968140e-01 1.349489688873291016e-01 3.001469075679779053e-01 -1.813775002956390381e-01 4.184569120407104492e-01 1.577244251966476440e-01 -4.881238564848899841e-02 -7.052261382341384888e-02 -2.938946709036827087e-02 2.601977288722991943e-01 -1.038190200924873352e-01 8.550704270601272583e-02 -1.975522041320800781e-01 -9.834666550159454346e-02 2.977007068693637848e-02 -3.714060485363006592e-01 -1.356647908687591553e-01 1.072713509202003479e-01 -2.083326727151870728e-01 -1.718585728667676449e-03 -4.507845267653465271e-02
-1.139519214630126953e-01 1.316189616918563843e-01 -1.524560153484344482e-01 -9.986319392919540405e-02 -2.861280739307403564e-01 -3.914098441600799561e-02 -7.963808625936508179e-02 -9.147335588932037354e-02 1.876582652330398560e-01 3.910309076309204102e-01 -1.434330642223358154e-01 9.697679430246353149e-03 3.733746409416198730e-01 8.808219805359840393e-03 -1.991449594497680664e-01 -5.555807426571846008e-02 -1.398816108703613281e-01 -2.153370082378387451e-01 4.759833961725234985e-02 -1.211421266198158264e-01 2.039598077535629272e-01 9.629596956074237823e-03 8.058196306228637695e-02 2.613949775695800781e-01 1.333632618188858032e-01 7.745018228888511658e-03 -1.222539171576499939e-01 3.875286877155303955e-02 1.011438965797424316e-01 -2.633278369903564453e-01 -5.090847238898277283e-02 -3.626262247562408447e-01
-1.323531121015548706e-01 -6.087247282266616821e-02 -2.084332108497619629e-01 3.258961141109466553e-01 -3.021789491176605225e-01 6.069346889853477478e-02 -1.488620042800903320e-02 9.672109782695770264e-02 6.950286775827407837e-02 -5.929613113403320312e-02 -1.009933874011039734e-01 -1.452295929193496704e-01 7.006751745939254761e-02 -6.518441718071699142e-03 -1.206774339079856873e-01 -4.206051304936408997e-02 1.605504006147384644e-01 6.440003216266632080e-02 -1.332145184278488159e-01 -5.044972151517868042e-02 2.242511808872222900e-01 7.970727235078811646e-02 -1.678791791200637817e-01 2.988485693931579590e-01 1.270711869001388550e-01 1.022971719503402710e-01 -1.496582329273223877e-01 2.256698757410049438e-01 2.602415680885314941e-01 -4.082013964653015137e-01 3.023574650287628174e-01 -1.164849698543548584e-01
2.479406446218490601e-01 3.732463717460632324e-01 -9.073478728532791138e-02 4.368859902024269104e-02 -6.159840151667594910e-02 2.552781701087951660e-01 -2.638728618621826172e-01 1.095787286758422852e-01 -8.703500777482986450e-02 1.111501678824424744e-01 2.223238907754421234e-02 1.501222848892211914e-01 9.899587184190750122e-02 -4.216574877500534058e-02 -1.084513068199157715e-01 3.250481486320495605e-01 -1.710101217031478882e-01 -2.387422770261764526e-01 -2.093552500009536743e-01 1.741424500942230225e-01 4.110603630542755127e-01 -9.964884817600250244e-02 -1.785629242658615112e-01 1.560513377189636230e-01 -5.523953214287757874e-02 -8.332743495702743530e-02 -1.483255177736282349e-01 3.492192924022674561e-02 4.083437472581863403e-02 -1.014623641967773438e-01 -1.014494374394416809e-01 -1.245520785450935364e-01
-9.755708277225494385e-02 2.549215853214263916e-01 -1.940995156764984131e-01 3.125267848372459412e-02 -4.593760240823030472e-03 3.277149423956871033e-02 -6.957762688398361206e-02 7.151874899864196777e-02 -5.973373353481292725e-02 -4.959236457943916321e-02 -2.541372366249561310e-02 -3.735578358173370361e-01 2.357458323240280151e-02 -3.881388604640960693e-01 6.530358642339706421e-02 9.500864893198013306e-03 7.605839520692825317e-02 -2.312320917844772339e-01 1.005885228514671326e-01 -1.008691936731338501e-01 2.462627291679382324e-01 -1.802707314491271973e-01 2.550332434475421906e-02 1.272348314523696899e-01 1.262246519327163696e-01 8.660313673317432404e-03 -3.622668385505676270e-01 -6.169659644365310669e-02 2.117792814970016479e-01 -3.560420274734497070e-01 2.468947619199752808e-01 2.935119718313217163e-02
-3.416813910007476807e-01 -3.123250603675842285e-01 -8.012267202138900757e-02 -2.918649017810821533e-01 -2.793288528919219971e-01 6.791586056351661682e-03 -2.856288552284240723e-01 1.009207814931869507e-01 5.236121267080307007e-02 -4.252282530069351196e-02 -1.864942908287048340e-01 -8.761415630578994751e-02 2.493201345205307007e-01 8.603758364915847778e-02 -1.246203407645225525e-01 4.413397237658500671e-02 1.495343744754791260e-01 -2.937660217285156250e-01 -4.722718894481658936e-02 9.447617083787918091e-02 9.293133765459060669e-02 1.226082593202590942e-01 -1.674966067075729370e-01 -1.157189160585403442e-01 8.397132903337478638e-02 -1.402341760694980621e-02 -1.251032352447509766e-01 2.392293326556682587e-02 -3.712119162082672119e-02 -2.816509902477264404e-01 2.907528281211853027e-01 1.287310272455215454e-01
1.722716540098190308e-01 6.472866237163543701e-02 1.202876940369606018e-01 -8.132379502058029175e-02 -2.750274240970611572e-01 -2.762027084827423096e-01 -1.243117824196815491e-02 -5.333966016769409180e-02 -5.149718746542930603e-02 4.833238944411277771e-02 -1.867029517889022827e-01 -9.705618768930435181e-02 -1.353304684162139893e-01 2.509182393550872803e-01 -2.193221263587474823e-02 6.589169055223464966e-02 3.470739722251892090e-01 -2.615397870540618896e-01 1.007497310638427734e-02 2.827994339168071747e-02 1.551204025745391846e-01 1.845633797347545624e-02 5.241937935352325439e-02 1.619996279478073120e-01 -5.827141460031270981e-03 1.242582779377698898e-02 -8.475518226623535156e-02 -2.430855035781860352e-01 -1.346056163311004639e-01 -5.110273957252502441e-01 1.162819638848304749e-01 -2.287984937429428101e-01
-1.001877412199974060e-01 1.477637887001037598e-01 -1.529451459646224976e-01 8.465126156806945801e-02 -1.226306334137916565e-01 -1.957816183567047119e-01 -5.494553223252296448e-02 1.957583278417587280e-01 1.526182740926742554e-01 -1.421533972024917603e-01 -1.676280349493026733e-01 -1.944128572940826416e-01 1.433506160974502563e-01 -1.218958050012588501e-01 -9.239969402551651001e-02 1.796274185180664062e-01 -2.182774245738983154e-01 -1.376907676458358765e-01 -1.834716349840164185e-01 2.639736533164978027e-01 4.115552902221679688e-01 -9.076186269521713257e-02 -4.781284835189580917e-03 1.124468296766281128e-01 -1.507808864116668701e-01 9.703531116247177124e-02 -5.683430656790733337e-02 -1.141696572303771973e-01 1.027426198124885559e-01 -2.885048091411590576e-01 -3.518703281879425049e-01 1.760808527469635010e-01
1.566577255725860596e-01 1.696509420871734619e-01 -1.892605423927307129e-01 -1.018533855676651001e-01 5.718804150819778442e-02 -1.504216715693473816e-02 -1.408145874738693237e-01 1.066276654601097107e-01 -2.591532170772552490e-01 -9.604913741350173950e-02 -2.238081246614456177e-01 -1.604282408952713013e-01 -2.015662193298339844e-01 -5.709604546427726746e-02 -2.523863911628723145e-01 1.311901360750198364e-01 1.870844513177871704e-01 -1.813320368528366089e-01 1.832336038351058960e-01 -9.120307862758636475e-03 -2.321677468717098236e-02 -1.799399256706237793e-01 -1.491595655679702759e-01 -7.973340898752212524e-02 3.136983513832092285e-02 3.689175844192504883e-02 -3.987605273723602295e-01 -2.379547953605651855e-01 -2.251096442341804504e-02 -4.525220692157745361e-01 8.589050732553005219e-03 4.877620935440063477e-02
-1.682877093553543091e-01 3.359505534172058105e-01 -4.515862092375755310e-02 -3.280565738677978516e-01 -9.025450050830841064e-02 9.975151717662811279e-02 -8.163548260927200317e-02 -6.278291344642639160e-02 3.231385350227355957e-02 1.650043278932571411e-01 2.108392305672168732e-03 -1.339430063962936401e-01 -2.630998194217681885e-01 4.158927127718925476e-02 -3.357641398906707764e-01 6.468285620212554932e-02 3.422733396291732788e-02 -2.795504629611968994e-01 -8.927968889474868774e-02 6.445330381393432617e-02 1.945903450250625610e-01 1.282442063093185425e-01 -1.254162099212408066e-02 1.513627637177705765e-02 -1.111133322119712830e-01 6.753138452768325806e-02 -1.796763837337493896e-01 -4.788729920983314514e-02 1.323896944522857666e-01 -4.369032084941864014e-01 5.688284989446401596e-03 -2.833635807037353516e-01
6.433422863483428955e-02 -1.788924485445022583e-01 -6.521775387227535248e-03 -2.310090214014053345e-01 -2.070550173521041870e-01 -1.997528970241546631e-01 -2.846046686172485352e-01 2.294331640005111694e-01 -4.633433185517787933e-03 -1.883518248796463013e-01 5.138016119599342346e-02 -1.640582270920276642e-02 1.611837297677993774e-01 -9.707543253898620605e-02 6.648703664541244507e-02 4.225702956318855286e-02 1.988496184349060059e-01 -1.597203165292739868e-01 1.407313942909240723e-01 7.714686542749404907e-02 -9.647969156503677368e-02 -2.234262079000473022e-01 -4.258229732513427734e-01 1.689886301755905151e-01 -9.469264000654220581e-02 -3.363793492317199707e-01 -1.732817143201828003e-01 -6.398476660251617432e-02 1.883147507905960083e-01 -2.061322927474975586e-01 6.568739563226699829e-02 -1.248862668871879578e-01
-5.561552196741104126e-02 1.998163163661956787e-01 1.085090823471546173e-02 -7.863278687000274658e-02 -2.198858708143234253e-01 -7.893323898315429688e-03 1.115794852375984192e-02 1.098829805850982666e-01 8.277914673089981079e-02 -2.462426126003265381e-01 -4.950563982129096985e-02 -4.010097980499267578e-01 -5.600097775459289551e-02 -6.281723082065582275e-02 -1.978383362293243408e-01 2.114689499139785767e-01 3.461630642414093018e-02 -9.362999117001891136e-04 -2.678393423557281494e-01 -6.073347106575965881e-02 3.747087717056274414e-01 7.610549032688140869e-02 -1.630081236362457275e-01 1.863291114568710327e-01 -2.856789156794548035e-02 -1.375569254159927368e-01 -1.176365688443183899e-01 -1.609873771667480469e-01 2.231322973966598511e-01 -3.024448752403259277e-01 2.800294943153858185e-02 2.876229584217071533e-01
1.856589689850807190e-02 2.310453653335571289e-01 -8.366277068853378296e-02 -2.408632040023803711e-01 -7.620909716933965683e-03 -1.263934969902038574e-01 -1.694929152727127075e-01 1.684612929821014404e-01 -1.274751126766204834e-01 2.508134841918945312e-01 1.319433376193046570e-02 -9.616352617740631104e-02 1.647648662328720093e-01 6.342314183712005615e-02 -2.367121875286102295e-01 8.452826738357543945e-02 1.872994191944599152e-02 -1.662249416112899780e-01 -1.136319041252136230e-01 1.901067793369293213e-01 2.325809895992279053e-01 1.646427959203720093e-01 -2.736934125423431396e-01 1.001395508646965027e-01 -6.162841618061065674e-02 -1.304514408111572266e-01 1.548038329929113388e-02 -1.427180618047714233e-01 -2.961791753768920898e-01 -4.074900746345520020e-01 -2.425800263881683350e-01 -1.672762781381607056e-01
-3.276901245117187500e-01 2.095040380954742432e-01 -6.721347570419311523e-02 -2.629006206989288330e-01 -1.371881812810897827e-01 -7.301796227693557739e-02 -8.487036079168319702e-02 2.001969963312149048e-01 -7.206660509109497070e-02 3.384370505809783936e-01 -1.552383601665496826e-01 -1.803918927907943726e-01 2.183617949485778809e-01 1.417283713817596436e-01 -3.237630426883697510e-02 1.907555200159549713e-02 -1.592310965061187744e-01 -1.646814048290252686e-01 -1.993609517812728882e-01 2.434900104999542236e-01 6.910587847232818604e-02 9.552100673317909241e-03 -3.712083101272583008e-01 1.995977014303207397e-01 6.990009546279907227e-02 5.053376033902168274e-02 -2.012678608298301697e-02 1.023491322994232178e-01 4.867984913289546967e-03 -9.647911787033081055e-02 2.958452701568603516e-01 -9.444419294595718384e-02
2.057400345802307129e-01 1.830204129219055176e-01 -4.345428347587585449e-01 -1.177914962172508240e-01 -1.691175550222396851e-01 2.518138382583856583e-03 1.193267991766333580e-03 5.626861751079559326e-02 8.228112757205963135e-02 1.784221827983856201e-01 3.489125892519950867e-02 1.170375421643257141e-01 6.379151344299316406e-02 -7.954297214746475220e-02 -2.289255708456039429e-01 1.191054135560989380e-01 3.374476432800292969e-01 -2.414361387491226196e-01 -7.421279698610305786e-02 2.512643039226531982e-01 -4.881407693028450012e-02 1.530911475419998169e-01 -1.997105330228805542e-01 -2.896841056644916534e-02 -2.172886952757835388e-02 -1.006403416395187378e-01 -6.619833409786224365e-02 -2.191897779703140259e-01 1.469742208719253540e-01 -2.343238145112991333e-01 2.090369910001754761e-01 -2.619330286979675293e-01
3.086744435131549835e-02 4.323275387287139893e-02 -2.382714301347732544e-01 -2.088971436023712158e-01 -3.853523433208465576e-01 -7.098656147718429565e-02 -9.216560423374176025e-02 9.847641736268997192e-02 1.529720574617385864e-01 1.648568361997604370e-01 -1.813197433948516846e-01 -3.502494469285011292e-02 2.595759332180023193e-01 2.030494995415210724e-02 -3.423149287700653076e-01 1.017735525965690613e-02 1.510775238275527954e-01 -2.350368350744247437e-01 -2.258554846048355103e-01 -2.781323492527008057e-01 1.851415634155273438e-01 -1.070655733346939087e-01 -1.020459830760955811e-02 1.468678712844848633e-01 2.389279194176197052e-02 -2.489295750856399536e-01 -8.198007009923458099e-03 1.839969009160995483e-01 8.190067112445831299e-02 -1.240766569972038269e-01 2.139753550291061401e-01 1.307111084461212158e-01
-1.106448099017143250e-01 -7.666096836328506470e-02 1.121911406517028809e-02 -9.115997701883316040e-03 -2.140354663133621216e-01 -1.264449059963226318e-01 -1.535217911005020142e-01 -4.994899034500122070e-02 -2.600156068801879883e-01 6.885749101638793945e-02 -3.108617961406707764e-01 -3.199179768562316895e-01 2.001737207174301147e-01 -2.277717590332031250e-01 -2.037167102098464966e-01 6.986507773399353027e-02 -1.009451001882553101e-01 -7.578504830598831177e-02 1.916981786489486694e-01 3.047575950622558594e-01 9.907944500446319580e-02 -1.930998079478740692e-02 -1.527544111013412476e-01 -3.146413248032331467e-03 -1.701994799077510834e-03 -2.394904047250747681e-01 -6.264041364192962646e-02 -2.388975769281387329e-02 6.858876347541809082e-02 -3.885844647884368896e-01 2.674459218978881836e-01 1.263753473758697510e-01
1.601220518350601196e-01 7.714666426181793213e-02 -1.575329005718231201e-01 -2.858212031424045563e-02 -3.603735864162445068e-01 -1.870754957199096680e-01 -2.038451582193374634e-01 1.035524532198905945e-01 -6.625628471374511719e-02 -6.627557426691055298e-02 1.120159104466438293e-01 -6.650633364915847778e-02 2.305723726749420166e-01 9.935078769922256470e-02 1.744618080556392670e-02 2.680039107799530029e-01 1.156416013836860657e-01 -2.455374300479888916e-01 -5.178214982151985168e-02 3.291786313056945801e-01 1.190961599349975586e-01 -1.076540574431419373e-01 -2.569226324558258057e-01 -1.305829286575317383e-01 -4.399185068905353546e-03 -2.175962775945663452e-01 -1.940357834100723267e-01 2.668298780918121338e-01 1.455230861902236938e-01 -1.593506485223770142e-01 7.318936288356781006e-02 -2.510735094547271729e-01
-4.115197807550430298e-02 8.405891060829162598e-02 -2.018564045429229736e-01 4.874077066779136658e-02 -3.084644973278045654e-01 -4.312549158930778503e-02 -1.285160928964614868e-01 2.997929453849792480e-01 -5.184441804885864258e-02 -3.050769306719303131e-02 7.618360221385955811e-02 -1.767047047615051270e-01 2.369478791952133179e-01 -2.168905138969421387e-01 -3.761714324355125427e-02 4.732905924320220947e-01 -5.445088446140289307e-02 -3.200139477849006653e-02 8.690538257360458374e-02 -4.624220356345176697e-02 2.385755628347396851e-01 -4.606870934367179871e-02 -2.605595588684082031e-01 -4.810373112559318542e-02 1.298945844173431396e-01 1.145662814378738403e-01 -1.360839605331420898e-01 -1.333461329340934753e-02 -5.597598105669021606e-02 -1.795918047428131104e-01 -3.675681054592132568e-01 1.155479475855827332e-01
-2.599178627133369446e-02 1.562228649854660034e-01 2.219619601964950562e-02 -6.356675922870635986e-02 -1.801691204309463501e-01 -2.038830816745758057e-01 -1.790086738765239716e-03 4.083355665206909180e-01 1.409000903367996216e-01 -8.729106746613979340e-03 1.422295533120632172e-02 -3.253397047519683838e-01 1.611550003290176392e-01 -6.066448986530303955e-03 -1.832911521196365356e-01 2.447853088378906250e-01 -7.387662678956985474e-02 -1.696263700723648071e-01 -2.353449761867523193e-01 -6.029563769698143005e-02 1.443685889244079590e-01 -6.501346360892057419e-03 -2.322775684297084808e-02 -5.113685131072998047e-02 -3.280023932456970215e-01 -1.489254981279373169e-01 -3.000718653202056885e-01 -1.486294269561767578e-01 8.285837620496749878e-02 -2.588289976119995117e-01 -9.208756685256958008e-02 2.063629180192947388e-01
2.458591759204864502e-02 3.788658678531646729e-01 3.918855264782905579e-02 -1.586602926254272461e-01 -2.768216729164123535e-01 -5.243176594376564026e-03 7.467253599315881729e-03 2.163807004690170288e-01 -2.656910382211208344e-02 -8.607367426156997681e-02 2.749654948711395264e-01 -2.526720799505710602e-02 3.896131413057446480e-03 -6.326357275247573853e-02 -1.361901015043258667e-01 2.287903428077697754e-01 1.040025651454925537e-01 -2.204780280590057373e-01 -2.560582756996154785e-01 6.476285308599472046e-02 2.483042627573013306e-01 -1.419467180967330933e-01 -2.567525021731853485e-02 1.725672036409378052e-01 -3.620091825723648071e-02 -7.723328191787004471e-03 -1.784772574901580811e-01 -1.171323880553245544e-01 -4.680450260639190674e-02 -3.650801181793212891e-01 -3.161806762218475342e-01 -1.500859111547470093e-01
[truncated: 3,277,790 more chars]
