# Supplementary material for: The Language of Innovation
Source: PLoS One. 2020 Apr 30;15(4):e0230107. doi: 10.1371/journal.pone.0230107 (PMC7194493; doi:10.1371/journal.pone.0230107)
Supplement: S14 File — (GZ) [file pone.0230107.s014.tar.gz › 1992-1996/V2Run_5_VS_4500_embeddings1992-1996ED32.txt]

2.186109870672225952e-01 -7.291349768638610840e-02 3.909484148025512695e-01 1.514705270528793335e-01 1.909229606389999390e-01 -5.403998121619224548e-02 -9.001621603965759277e-02 -1.929068565368652344e-01 9.182531386613845825e-03 -1.578136384487152100e-01 2.402950376272201538e-01 4.392680525779724121e-02 -1.680002361536026001e-01 7.661230117082595825e-02 2.063480466604232788e-01 -4.991738125681877136e-02 8.438327931798994541e-04 9.687558561563491821e-02 -1.023211628198623657e-01 -2.153789848089218140e-01 3.029573149979114532e-02 1.761625260114669800e-01 3.441672623157501221e-01 6.059097498655319214e-02 -1.519812792539596558e-01 -4.955634102225303650e-02 -1.444551199674606323e-01 4.461945593357086182e-01 5.286148935556411743e-02 -8.573641628026962280e-02 -7.765507698059082031e-02 2.014755606651306152e-01
7.290156930685043335e-02 -1.050255894660949707e-01 3.597908616065979004e-01 -2.597573697566986084e-01 -1.544895302504301071e-02 -7.728424668312072754e-02 2.427246607840061188e-02 -3.159430623054504395e-02 -4.345165193080902100e-02 -3.307614624500274658e-01 5.379466339945793152e-02 4.394569620490074158e-02 3.123763948678970337e-02 -6.759870052337646484e-02 -5.079747363924980164e-02 -2.071624845266342163e-01 1.213716566562652588e-01 2.827981114387512207e-01 2.364734411239624023e-01 -1.381959170103073120e-01 -5.813566595315933228e-02 2.369906157255172729e-01 1.558853685855865479e-01 -2.547672949731349945e-02 5.258641671389341354e-03 -1.063799709081649780e-01 6.634811311960220337e-02 4.268932342529296875e-01 -1.322972476482391357e-01 -2.061318755149841309e-01 2.859268784523010254e-01 1.335133016109466553e-01
-5.253216251730918884e-02 -1.284931600093841553e-01 2.088673263788223267e-01 -1.498623043298721313e-01 2.502804696559906006e-01 2.458741366863250732e-01 -6.431955844163894653e-02 1.065657213330268860e-01 9.205005317926406860e-02 -2.561888694763183594e-01 -6.106613203883171082e-02 4.680230095982551575e-02 -1.693228036165237427e-01 -1.915177889168262482e-02 3.275592327117919922e-01 2.509088814258575439e-01 -1.436792910099029541e-01 -5.079189315438270569e-02 2.420147359371185303e-01 -1.260766685009002686e-01 -2.252839952707290649e-01 1.910172402858734131e-01 1.113165840506553650e-01 -9.806133806705474854e-02 -2.010181099176406860e-01 8.237346261739730835e-02 -1.847720146179199219e-01 4.434835612773895264e-01 7.010015845298767090e-02 1.937718689441680908e-02 7.744511961936950684e-02 2.254116535186767578e-02
6.246456131339073181e-02 -1.264553517103195190e-01 1.725499182939529419e-01 -4.946193844079971313e-02 2.177125662565231323e-01 9.913660585880279541e-02 2.002171277999877930e-01 -7.501497864723205566e-02 3.163782954216003418e-01 -2.978977560997009277e-01 -3.324485942721366882e-02 1.911551505327224731e-01 1.809601634740829468e-01 -4.960907995700836182e-02 -3.363235446158796549e-04 -1.977112330496311188e-02 2.810530550777912140e-02 -9.157714992761611938e-02 -1.397775560617446899e-01 -1.024440675973892212e-01 -1.736269593238830566e-01 2.823629975318908691e-01 7.376050204038619995e-02 -7.561337947845458984e-02 -3.560005128383636475e-02 6.494957208633422852e-02 -2.793648242950439453e-01 5.103926658630371094e-01 3.117935918271541595e-02 -5.956675484776496887e-02 2.509851157665252686e-01 -1.052460297942161560e-01
2.051863670349121094e-01 2.472791261970996857e-02 -3.707058727741241455e-02 -5.952438712120056152e-02 2.345247864723205566e-01 -9.089700877666473389e-02 -1.243940740823745728e-01 -7.798940688371658325e-02 2.205428183078765869e-01 -1.484167873859405518e-01 -8.549465239048004150e-02 1.352584213018417358e-01 -6.053936854004859924e-02 2.169330120086669922e-01 2.863394655287265778e-02 -1.146208494901657104e-01 -3.299334943294525146e-01 1.401521731168031693e-02 4.800293222069740295e-02 -1.448474940843880177e-03 5.417498573660850525e-02 2.906503677368164062e-01 2.007699161767959595e-01 -2.352699339389801025e-01 6.675876677036285400e-02 -1.686060801148414612e-02 -2.242069542407989502e-01 3.975254893302917480e-01 -6.972622126340866089e-02 -3.009251952171325684e-01 3.115145862102508545e-01 8.166078478097915649e-02
1.779993176460266113e-01 -8.382543921470642090e-02 8.090995252132415771e-02 -4.276793450117111206e-02 2.434058487415313721e-01 -1.761349588632583618e-01 -5.468262359499931335e-03 -1.874581426382064819e-01 9.104631096124649048e-02 -3.881138563156127930e-02 1.090409010648727417e-01 -1.038113012909889221e-01 -2.608185410499572754e-01 7.030315697193145752e-02 -7.966733537614345551e-03 1.089247316122055054e-01 2.500612437725067139e-01 5.767107754945755005e-02 -1.746621578931808472e-01 -1.590311527252197266e-01 -2.846006155014038086e-01 7.316946238279342651e-02 4.838490188121795654e-01 -7.086308300495147705e-02 -3.391924798488616943e-01 -2.292644083499908447e-01 -2.057680785655975342e-01 2.156761586666107178e-01 4.552597552537918091e-02 3.745615109801292419e-02 5.495206639170646667e-02 3.388611134141683578e-03
1.859545856714248657e-01 1.210643276572227478e-01 2.337165549397468567e-02 8.476372063159942627e-02 8.343813568353652954e-02 1.390425115823745728e-01 5.473565682768821716e-02 -5.314584448933601379e-02 2.025415003299713135e-01 -3.448609709739685059e-01 1.858825385570526123e-01 1.400806903839111328e-01 4.563707485795021057e-02 3.106459602713584900e-02 -2.843897044658660889e-02 8.469726890325546265e-03 2.736629247665405273e-01 1.699587255716323853e-01 2.325729876756668091e-01 -8.075706660747528076e-03 -2.792498469352722168e-01 4.048143327236175537e-02 5.271112918853759766e-02 2.110816305503249168e-03 -4.373526275157928467e-01 7.273512333631515503e-02 3.943881019949913025e-03 4.826023280620574951e-01 -1.416274458169937134e-01 -4.912891983985900879e-02 -1.662412285804748535e-02 -1.706258580088615417e-02
1.583472043275833130e-01 -8.337146788835525513e-02 3.209565877914428711e-01 -7.330121845006942749e-02 1.570819914340972900e-01 1.279624253511428833e-01 -1.911857277154922485e-01 -1.203133463859558105e-01 3.115013614296913147e-02 -2.290766537189483643e-01 -3.719794750213623047e-02 2.329946458339691162e-01 -6.047977879643440247e-02 -4.190034419298171997e-02 3.153364062309265137e-01 -1.596548855304718018e-01 -1.028719469904899597e-01 -1.420253813266754150e-01 -1.036374717950820923e-01 -2.992502152919769287e-01 -3.023229837417602539e-01 2.957000434398651123e-01 -6.600546836853027344e-02 -6.604844331741333008e-02 -1.266727745532989502e-01 7.513437420129776001e-02 -2.148752957582473755e-01 3.430724740028381348e-01 -1.294796615839004517e-01 -3.623284772038459778e-02 7.565625011920928955e-02 9.543733671307563782e-03
2.898704409599304199e-01 5.882951244711875916e-02 -1.258015781641006470e-01 -2.382006645202636719e-01 2.621833048760890961e-02 1.948672980070114136e-01 -1.540175229310989380e-01 -1.549989543855190277e-02 1.098126266151666641e-02 -2.258169353008270264e-01 2.174372375011444092e-01 1.117393653839826584e-02 5.953812226653099060e-02 -6.730873137712478638e-02 2.365354746580123901e-01 -4.075683280825614929e-02 -2.438606694340705872e-02 4.140986874699592590e-02 4.260108619928359985e-02 -1.771977543830871582e-02 -3.330303132534027100e-01 3.072767704725265503e-02 9.471193701028823853e-02 5.162085220217704773e-02 -1.200595498085021973e-01 -1.319268811494112015e-02 2.916091121733188629e-02 5.310434699058532715e-01 -9.841503202915191650e-02 -3.117448091506958008e-01 1.276508718729019165e-01 2.541370987892150879e-01
1.683785766363143921e-01 2.839356660842895508e-01 3.414446711540222168e-01 -1.906261891126632690e-01 -9.156861156225204468e-02 6.994706112891435623e-03 -1.038988307118415833e-01 2.256668545305728912e-02 -4.070094227790832520e-02 -3.045177161693572998e-01 2.106750160455703735e-01 1.779336482286453247e-01 3.545935824513435364e-02 -2.601568996906280518e-01 3.031339147128164768e-04 -1.487809717655181885e-01 -1.010841429233551025e-01 5.703410878777503967e-02 9.393712878227233887e-02 -1.262748539447784424e-01 -9.853071719408035278e-02 3.112167119979858398e-01 9.232954680919647217e-02 4.846257343888282776e-02 -9.812691807746887207e-02 8.248321712017059326e-03 -1.571576744318008423e-01 3.137596249580383301e-01 5.543636530637741089e-02 -6.360246334224939346e-03 -4.080005735158920288e-02 4.044316709041595459e-01
-1.274124234914779663e-01 1.882176697254180908e-01 6.401564925909042358e-02 -2.760617136955261230e-01 6.864810734987258911e-02 -1.897473074495792389e-02 3.439457342028617859e-02 -9.352359920740127563e-02 -1.775186061859130859e-01 -1.393008977174758911e-01 3.373284637928009033e-01 8.804025501012802124e-02 1.341289281845092773e-01 -2.709746360778808594e-01 1.676182895898818970e-01 -2.669527828693389893e-01 1.079671904444694519e-01 1.256672590970993042e-01 1.238809674978256226e-01 -5.015921965241432190e-02 -7.032527029514312744e-02 2.071289271116256714e-01 2.272482812404632568e-01 -1.650677025318145752e-01 -2.315987199544906616e-01 -2.825737185776233673e-02 -1.190853193402290344e-01 4.503966569900512695e-01 -3.471047431230545044e-02 -4.705268889665603638e-02 -2.021335624158382416e-02 2.060147523880004883e-01
1.864706724882125854e-01 -2.898291051387786865e-01 1.292519569396972656e-01 3.825224936008453369e-02 9.948597848415374756e-02 1.602077335119247437e-01 -1.182736828923225403e-01 8.489990234375000000e-02 2.295710742473602295e-01 -3.354155272245407104e-02 1.756145954132080078e-01 -6.573413312435150146e-02 1.972875446081161499e-01 -5.523299053311347961e-02 2.518931031227111816e-01 -1.613737642765045166e-01 1.599165797233581543e-01 -8.532569557428359985e-02 4.331808537244796753e-02 -3.090755641460418701e-01 -7.176069915294647217e-02 6.988716125488281250e-02 -1.128297522664070129e-01 -1.408630907535552979e-01 -2.472632825374603271e-01 7.781226933002471924e-02 -2.442818880081176758e-01 4.529832601547241211e-01 -6.524517387151718140e-02 -1.197032853960990906e-01 2.148003727197647095e-01 1.272503137588500977e-01
1.898995041847229004e-02 -1.363745518028736115e-02 9.003936499357223511e-02 5.812750756740570068e-02 3.932568430900573730e-02 2.382929623126983643e-01 -2.904266119003295898e-01 6.122172623872756958e-02 2.225659489631652832e-01 -2.931224703788757324e-01 7.208825647830963135e-02 -2.994576841592788696e-02 1.389752477407455444e-01 4.894685372710227966e-02 9.180573374032974243e-02 1.240660175681114197e-01 -3.328899294137954712e-02 -6.316639482975006104e-03 5.786490440368652344e-02 -9.481420367956161499e-02 -1.406237035989761353e-01 3.232809249311685562e-03 1.800372898578643799e-01 -2.083368003368377686e-01 5.823331326246261597e-02 3.207053542137145996e-01 -2.923481762409210205e-01 4.768989384174346924e-01 1.275166571140289307e-01 -1.603103429079055786e-01 1.085700839757919312e-01 2.692241966724395752e-01
2.473564296960830688e-01 -5.004113540053367615e-02 8.045001886785030365e-03 -2.300706803798675537e-01 -9.349523484706878662e-02 1.981201022863388062e-01 -9.807925671339035034e-02 -1.030013244599103928e-02 -1.083220988512039185e-01 -1.179808378219604492e-01 -7.847461849451065063e-03 -2.412447631359100342e-01 -2.325233304873108864e-03 -1.391522884368896484e-01 3.671995550394058228e-02 -1.643228828907012939e-01 1.562720350921154022e-02 5.746533349156379700e-02 -2.100416086614131927e-02 -2.687428593635559082e-01 -3.821951746940612793e-01 3.941258415579795837e-02 6.735160946846008301e-02 1.416780948638916016e-01 -1.670920401811599731e-01 -8.484639227390289307e-02 3.268323838710784912e-02 5.964341163635253906e-01 -1.936114430427551270e-01 6.025964021682739258e-02 2.564037591218948364e-02 1.087274029850959778e-01
2.539778351783752441e-01 -1.364844944328069687e-02 2.016560882329940796e-01 5.381910502910614014e-02 3.223709762096405029e-01 2.706594765186309814e-01 1.105753257870674133e-01 -1.588295549154281616e-01 1.411754488945007324e-01 9.533497691154479980e-02 -2.756310626864433289e-02 6.821680068969726562e-02 1.123953834176063538e-01 8.817982673645019531e-02 8.814250677824020386e-02 -9.064047783613204956e-02 -1.202004104852676392e-01 1.521461606025695801e-01 -1.787529587745666504e-01 5.463331192731857300e-02 -5.819219723343849182e-02 3.329611718654632568e-01 1.094849482178688049e-01 1.580748856067657471e-01 -2.251875549554824829e-01 1.308776345103979111e-02 -1.637930274009704590e-01 3.962251543998718262e-01 9.728287346661090851e-03 -2.768136095255613327e-03 2.540869116783142090e-01 2.883822917938232422e-01
4.538818728178739548e-03 -1.936180293560028076e-01 1.374114900827407837e-01 -1.200373917818069458e-01 -1.233521550893783569e-01 -2.825230062007904053e-01 2.065133601427078247e-01 -2.374290116131305695e-02 1.702045798301696777e-01 3.485877811908721924e-02 1.606380194425582886e-01 1.969394385814666748e-01 -2.080442570149898529e-02 -7.338304817676544189e-02 8.992984145879745483e-02 4.251460731029510498e-02 5.169179663062095642e-02 1.035040244460105896e-01 2.567513845860958099e-02 -2.482690811157226562e-01 -3.251122534275054932e-01 1.132212392985820770e-02 1.732904165983200073e-01 -4.848543107509613037e-01 -1.275093704462051392e-01 -8.922814577817916870e-02 -1.592154651880264282e-01 2.727028131484985352e-01 -7.718732953071594238e-02 -3.949556872248649597e-02 4.938987642526626587e-02 3.161514699459075928e-01
-2.615694887936115265e-02 -2.627479434013366699e-01 1.988023966550827026e-01 -9.476231783628463745e-02 1.563650667667388916e-01 1.069639250636100769e-01 -1.562834531068801880e-01 6.206394638866186142e-03 8.261371403932571411e-02 -2.811165750026702881e-01 1.370585113763809204e-01 -7.656051218509674072e-02 1.122998520731925964e-01 2.020400464534759521e-01 3.241333663463592529e-01 -2.781147062778472900e-01 -5.919370427727699280e-02 -2.536804601550102234e-02 -1.257185935974121094e-01 -2.572354972362518311e-01 -2.008457481861114502e-01 2.238213568925857544e-01 6.251788698136806488e-03 4.210853576660156250e-02 -2.381200641393661499e-01 1.924658715724945068e-01 -1.018024608492851257e-01 3.148913383483886719e-01 1.611777544021606445e-01 -1.972167342901229858e-01 1.677611023187637329e-01 2.077697776257991791e-02
6.650293618440628052e-02 -1.881009042263031006e-01 -2.148044481873512268e-02 1.431488096714019775e-01 5.144444108009338379e-02 -1.367539167404174805e-01 -2.210565209388732910e-01 -1.753336191177368164e-02 1.042454317212104797e-01 -4.092552363872528076e-01 2.263508588075637817e-01 -7.341697812080383301e-02 5.828127264976501465e-02 3.057123720645904541e-02 1.065693870186805725e-01 -1.091857329010963440e-01 -2.706675231456756592e-01 1.370674669742584229e-01 3.195466101169586182e-02 -2.080960422754287720e-01 6.027577817440032959e-02 1.985434591770172119e-01 -5.598570685833692551e-03 -4.152410104870796204e-02 -3.303866088390350342e-01 -3.019977509975433350e-01 -1.006867662072181702e-01 2.289428859949111938e-01 -1.902179121971130371e-01 2.932436168193817139e-01 4.239560663700103760e-02 1.951029449701309204e-01
1.833484023809432983e-01 -2.118182033300399780e-01 2.878786325454711914e-01 -3.123904205858707428e-02 -9.812408685684204102e-02 1.338995844125747681e-01 -2.738693058490753174e-01 1.169140115380287170e-01 3.209030628204345703e-01 -6.189766526222229004e-02 3.932107239961624146e-02 1.911199241876602173e-01 1.078176572918891907e-01 1.305300295352935791e-01 -1.003062259405851364e-02 3.058475814759731293e-02 -9.285933524370193481e-02 -4.808606207370758057e-02 5.614152923226356506e-02 -1.794606149196624756e-01 -8.810973167419433594e-02 4.094675928354263306e-02 -2.839084714651107788e-02 -1.537048369646072388e-01 -2.060699462890625000e-01 1.543308794498443604e-01 -1.208514869213104248e-01 5.855783820152282715e-01 1.044735079631209373e-03 1.130563672631978989e-02 -1.052707806229591370e-01 1.780138909816741943e-01
6.977904587984085083e-02 2.564708292484283447e-01 1.001063734292984009e-02 -1.159157082438468933e-01 2.857868093997240067e-04 2.049821168184280396e-01 6.324312090873718262e-02 -1.312352949753403664e-03 1.085127610713243484e-02 -1.915046870708465576e-01 4.243653714656829834e-01 -1.900481581687927246e-01 1.828168481588363647e-01 -1.764983087778091431e-01 -9.803169965744018555e-02 -1.013825088739395142e-01 -7.050200551748275757e-02 5.961019918322563171e-02 1.993595622479915619e-02 -3.320927321910858154e-01 1.037371694110333920e-03 3.002698421478271484e-01 1.184395179152488708e-01 -1.129219904541969299e-01 -2.425547540187835693e-01 -1.264599431306123734e-02 -1.589036434888839722e-01 3.379158377647399902e-01 -1.695515215396881104e-01 -1.258521974086761475e-01 2.107250690460205078e-01 9.363912791013717651e-02
-1.271624863147735596e-02 -1.034456565976142883e-01 1.757207363843917847e-01 -9.176909178495407104e-02 1.515652239322662354e-01 6.634273380041122437e-02 -1.001437306404113770e-01 -8.295918256044387817e-02 1.016561985015869141e-01 -1.722342073917388916e-01 7.822283357381820679e-02 -2.930446341633796692e-02 -2.034923061728477478e-02 2.505652010440826416e-01 1.215587742626667023e-02 1.522985636256635189e-03 -1.009791810065507889e-02 -1.124890223145484924e-01 -5.391379073262214661e-02 -2.753795385360717773e-01 -3.952314257621765137e-01 6.387697160243988037e-02 1.011465191841125488e-01 -3.389785885810852051e-01 -3.361859023571014404e-01 2.761145532131195068e-01 -2.722549438476562500e-01 1.572833508253097534e-01 6.797008961439132690e-02 -3.229092657566070557e-01 1.456926017999649048e-01 -8.429679088294506073e-03
9.985430538654327393e-02 -2.383415214717388153e-02 1.892620325088500977e-01 1.002545356750488281e-01 -9.326930344104766846e-02 -2.594469189643859863e-01 -1.539280563592910767e-01 7.892224937677383423e-02 2.864297479391098022e-02 1.207665354013442993e-01 1.810092926025390625e-01 -1.770082712173461914e-01 -1.721602380275726318e-01 3.733514249324798584e-02 9.574050456285476685e-02 5.231085419654846191e-02 6.832375377416610718e-02 -7.746589928865432739e-02 -1.512944251298904419e-01 -2.158040255308151245e-01 -1.734500676393508911e-01 1.167538389563560486e-01 4.099846482276916504e-01 -4.713141620159149170e-01 -1.850531250238418579e-01 -8.171852678060531616e-02 -5.938309058547019958e-02 2.911317646503448486e-01 -1.900706291198730469e-01 1.797896996140480042e-02 -1.036140918731689453e-01 1.573363095521926880e-01
1.253998428583145142e-01 -3.371135294437408447e-01 -1.979017257690429688e-01 -4.089444503188133240e-02 1.198331788182258606e-01 -1.295380443334579468e-01 -1.489684730768203735e-01 -9.544378519058227539e-02 -1.489499509334564209e-01 2.343150600790977478e-02 2.117439359426498413e-01 -2.307350002229213715e-02 2.313098758459091187e-01 -1.673387438058853149e-01 -1.514739124104380608e-03 4.761019349098205566e-02 -8.378784358501434326e-02 1.748142242431640625e-01 -5.100981146097183228e-02 -1.551462560892105103e-01 -2.468302994966506958e-01 1.138000413775444031e-01 2.769278287887573242e-01 -2.710733413696289062e-01 -1.071720495820045471e-01 6.443420797586441040e-02 -1.557861715555191040e-01 2.768830060958862305e-01 2.678943276405334473e-01 9.508059918880462646e-02 3.431936502456665039e-01 -1.096053645014762878e-01
1.311344057321548462e-01 -9.484105557203292847e-02 -1.019859090447425842e-01 -2.451523840427398682e-01 -3.012190945446491241e-02 -2.375434488058090210e-01 -1.852038949728012085e-01 3.054819069802761078e-02 2.375048398971557617e-01 -2.560465037822723389e-01 2.223014384508132935e-01 -4.039030894637107849e-02 -9.499347209930419922e-02 1.085640713572502136e-01 -2.572269439697265625e-01 2.187846451997756958e-01 2.502674469724297523e-03 2.064770609140396118e-01 -3.004823625087738037e-01 -6.220716610550880432e-02 -1.083240061998367310e-01 2.155995666980743408e-01 4.435175061225891113e-01 -9.950229525566101074e-02 -7.671836763620376587e-02 -6.036585941910743713e-02 -2.736065536737442017e-02 1.582375168800354004e-01 -7.079827785491943359e-02 -1.115940697491168976e-02 2.368108630180358887e-01 -6.871797889471054077e-02
-2.148849517107009888e-02 -5.484947189688682556e-02 6.153699755668640137e-02 1.181281283497810364e-01 1.889933794736862183e-01 -1.544463038444519043e-01 1.430860608816146851e-01 -1.215507611632347107e-01 2.076251208782196045e-01 -3.588866908103227615e-03 -5.143495649099349976e-02 2.968339025974273682e-01 1.635569334030151367e-01 3.066165745258331299e-01 1.710188239812850952e-01 -1.183184012770652771e-01 -1.499172747135162354e-01 1.328480541706085205e-01 1.225846633315086365e-02 -1.231477409601211548e-01 -8.578047901391983032e-02 3.963351249694824219e-01 1.567876935005187988e-01 -1.959208548069000244e-01 -1.743234843015670776e-01 9.622034430503845215e-02 -7.149027287960052490e-02 3.943159580230712891e-01 -7.209016382694244385e-02 -1.473721265792846680e-01 2.673133313655853271e-01 6.796015799045562744e-02
3.318903222680091858e-02 1.935684308409690857e-02 1.204911246895790100e-01 -4.534256458282470703e-02 2.443297952413558960e-02 -4.816637933254241943e-02 -1.213327869772911072e-01 1.172555610537528992e-01 -8.162437379360198975e-02 -3.025010526180267334e-01 3.251566886901855469e-01 -2.002843022346496582e-01 1.484498232603073120e-01 -1.341441422700881958e-01 1.419566869735717773e-01 -1.098817065358161926e-01 -2.800307869911193848e-01 4.197687655687332153e-02 6.833320856094360352e-02 -3.229417800903320312e-01 -9.404088556766510010e-02 -1.100132465362548828e-01 1.683198660612106323e-01 -5.216403007507324219e-01 -1.829344034194946289e-01 1.464180797338485718e-01 -1.282893568277359009e-01 4.452607408165931702e-02 -9.820505231618881226e-02 8.174607157707214355e-02 -8.449652791023254395e-02 -1.641874015331268311e-01
1.197649613022804260e-01 4.080983251333236694e-02 1.669920235872268677e-01 1.005531772971153259e-01 2.844322472810745239e-02 -8.714149147272109985e-02 5.709370970726013184e-02 -1.906581073999404907e-01 1.656929999589920044e-01 -4.381291568279266357e-01 2.867239415645599365e-01 -3.685776516795158386e-02 -8.176973089575767517e-03 2.685743942856788635e-02 -5.223884060978889465e-02 -9.968662261962890625e-02 -5.661737918853759766e-02 -3.893918544054031372e-02 -2.081017792224884033e-01 -8.551728725433349609e-02 1.808073371648788452e-02 1.574088335037231445e-01 2.855079174041748047e-01 -1.859981715679168701e-01 -3.330642879009246826e-01 -2.195708602666854858e-01 1.737590879201889038e-01 1.612605005502700806e-01 5.425268784165382385e-03 -1.029895246028900146e-01 2.043586522340774536e-01 3.424192070960998535e-01
3.610479831695556641e-01 -1.500679403543472290e-01 4.951523616909980774e-03 -1.424286961555480957e-01 8.272284269332885742e-02 1.551347374916076660e-01 -9.250726550817489624e-02 2.186584286391735077e-02 2.266241759061813354e-01 -7.162923365831375122e-02 1.847103238105773926e-01 2.115005850791931152e-01 1.569212675094604492e-01 -1.076671630144119263e-01 -2.078586220741271973e-01 -2.543463110923767090e-01 5.465811863541603088e-02 1.266456246376037598e-01 2.814614474773406982e-01 -7.125638425350189209e-02 -1.591489017009735107e-01 1.593969464302062988e-01 2.530977129936218262e-01 -5.967641249299049377e-03 -3.987316191196441650e-01 -2.844629995524883270e-02 7.815417647361755371e-02 3.447158038616180420e-01 6.454443931579589844e-02 3.163947490975260735e-03 -7.553752046078443527e-03 1.714539900422096252e-02
3.468696773052215576e-01 1.265575289726257324e-01 1.216378659009933472e-01 -6.570120900869369507e-02 -1.781335286796092987e-02 -2.492159157991409302e-01 -1.732154190540313721e-01 2.151026017963886261e-02 5.941956117749214172e-02 -9.222662448883056641e-02 -5.348000209778547287e-03 -1.597820818424224854e-01 -6.900765001773834229e-03 8.278883248567581177e-02 1.030426993966102600e-01 -3.330614045262336731e-02 2.173676043748855591e-01 1.024665981531143188e-01 -1.785638332366943359e-01 -7.146921753883361816e-02 -2.978947460651397705e-01 -2.243337593972682953e-02 4.286371767520904541e-01 -3.157031834125518799e-01 -1.862055808305740356e-01 -2.453527301549911499e-01 -1.577628701925277710e-01 2.812039554119110107e-01 7.218334078788757324e-02 -3.485616669058799744e-02 -2.170973084867000580e-02 1.493993699550628662e-01
3.253816664218902588e-01 1.546535082161426544e-02 2.926451861858367920e-01 -2.009841501712799072e-01 3.067194297909736633e-02 -1.706746667623519897e-01 -4.351778328418731689e-02 -1.072088181972503662e-01 -9.355649352073669434e-03 1.735508739948272705e-01 2.668163478374481201e-01 -2.271864563226699829e-01 -1.218331828713417053e-01 4.654063284397125244e-02 1.746506243944168091e-02 -1.053793802857398987e-01 3.624014183878898621e-02 6.802910566329956055e-02 -9.282775223255157471e-02 -4.414945468306541443e-02 -1.753689348697662354e-01 -1.153316162526607513e-02 4.163207113742828369e-01 -3.917306065559387207e-01 -1.351309716701507568e-01 -4.855871945619583130e-02 -2.133228480815887451e-01 3.128916919231414795e-01 -3.899564221501350403e-02 -4.043755307793617249e-02 -2.838922198861837387e-03 4.002149775624275208e-02
-9.261162020266056061e-03 -8.640517294406890869e-02 4.709617421030998230e-02 -1.006274577230215073e-02 -1.457597613334655762e-01 1.768881827592849731e-01 -1.706666350364685059e-01 -2.513642311096191406e-01 1.223664209246635437e-01 -2.854134738445281982e-01 5.968596041202545166e-02 8.952088654041290283e-02 7.413380593061447144e-02 -1.660276800394058228e-01 1.086039990186691284e-01 1.403270959854125977e-01 7.088919728994369507e-02 2.081881612539291382e-01 -2.010357752442359924e-02 1.121128201484680176e-01 5.861765518784523010e-02 2.567228078842163086e-01 2.858382165431976318e-01 -1.549377143383026123e-01 -3.221027851104736328e-01 2.810467779636383057e-01 2.256917357444763184e-01 2.497512102127075195e-01 -1.608842760324478149e-01 -2.331122308969497681e-01 6.233573891222476959e-03 2.449849396944046021e-01
5.654954537749290466e-02 1.939330548048019409e-01 3.159418106079101562e-01 3.948773816227912903e-02 1.882665008306503296e-01 1.505778282880783081e-01 -7.151271402835845947e-02 -2.968000471591949463e-01 -5.306327342987060547e-02 -2.544677555561065674e-01 2.575260400772094727e-01 -5.709363520145416260e-02 -9.874633699655532837e-02 7.365084439516067505e-02 -3.557846844196319580e-01 -8.559312671422958374e-02 -8.666900545358657837e-02 6.318321824073791504e-02 2.062035053968429565e-01 -1.207920163869857788e-01 -1.848932057619094849e-01 -5.186481028795242310e-02 1.876514256000518799e-01 -1.142890080809593201e-01 -6.834424100816249847e-03 9.993649274110794067e-02 -2.205861546099185944e-02 4.213601052761077881e-01 -9.602877497673034668e-02 1.121549904346466064e-01 1.704759299755096436e-01 1.660318970680236816e-01
3.279812633991241455e-02 -2.383203804492950439e-01 7.699774950742721558e-02 -8.443888276815414429e-02 7.575095444917678833e-02 -5.089499428868293762e-02 -1.233997121453285217e-01 -1.267972886562347412e-01 3.047020174562931061e-02 -1.467314064502716064e-01 1.239421218633651733e-01 2.288999855518341064e-01 1.966544091701507568e-01 1.316722482442855835e-01 2.252961844205856323e-01 -1.952627152204513550e-01 3.236194849014282227e-01 -6.399346143007278442e-02 2.837739884853363037e-02 -3.071545660495758057e-01 -1.859891116619110107e-01 1.506047397851943970e-01 1.230946481227874756e-01 -2.071044640615582466e-03 -1.885004192590713501e-01 4.127102345228195190e-02 -3.769329786300659180e-01 4.316412508487701416e-01 -2.007903344929218292e-02 -7.377597689628601074e-02 6.857163459062576294e-02 4.174786061048507690e-02
-1.771971434354782104e-01 -1.710525602102279663e-01 -4.023397807031869888e-03 -1.620654314756393433e-01 -7.682228088378906250e-02 -6.882949918508529663e-02 -1.068414598703384399e-01 2.861345112323760986e-01 -1.816342622041702271e-01 -2.491194009780883789e-01 2.499899566173553467e-01 1.405693590641021729e-01 -6.278721243143081665e-02 7.337518036365509033e-02 3.913761302828788757e-02 -2.339986711740493774e-01 1.907099597156047821e-02 -9.497007727622985840e-02 1.714539974927902222e-01 -2.705619037151336670e-01 -2.849560081958770752e-01 4.820596054196357727e-02 2.355252392590045929e-02 3.059198334813117981e-02 -2.483524829149246216e-01 2.206495404243469238e-01 6.087309867143630981e-02 4.675917029380798340e-01 -1.009405255317687988e-01 -1.350056231021881104e-01 6.585376802831888199e-03 8.969334512948989868e-02
-3.852573409676551819e-02 -2.277027368545532227e-01 1.997489333152770996e-01 -7.269832491874694824e-02 1.040722280740737915e-01 7.710460573434829712e-02 2.286365814507007599e-02 -6.456318497657775879e-02 1.556671112775802612e-01 9.886375069618225098e-02 2.219970077276229858e-01 1.444792002439498901e-01 8.718508179299533367e-04 -8.666206896305084229e-02 -1.414079070091247559e-01 -6.906061619520187378e-02 9.051812440156936646e-02 7.695630192756652832e-02 -1.054455488920211792e-01 2.727598883211612701e-02 -1.327535659074783325e-01 -2.958766371011734009e-02 6.830837577581405640e-02 -3.025463521480560303e-01 -1.738296449184417725e-01 1.060709357261657715e-01 -7.225736975669860840e-02 5.402684807777404785e-01 -3.472961112856864929e-02 2.400385439395904541e-01 1.766651123762130737e-01 4.174728989601135254e-01
1.159967109560966492e-01 -2.747760117053985596e-01 9.262686222791671753e-02 5.553834605962038040e-03 3.101116605103015900e-02 -7.767125219106674194e-02 -2.790471017360687256e-01 -3.130606189370155334e-02 1.090019568800926208e-01 -1.526470929384231567e-01 4.392470419406890869e-02 -6.548086553812026978e-02 -5.775672197341918945e-02 7.081976532936096191e-02 6.377663463354110718e-02 -3.162339031696319580e-01 2.235813885927200317e-01 -6.020833551883697510e-02 1.005941187031567097e-03 -2.437570691108703613e-01 -1.498869210481643677e-01 2.193177938461303711e-01 4.111393168568611145e-02 -1.217973306775093079e-01 -2.366839349269866943e-01 3.589649200439453125e-01 -2.969324290752410889e-01 3.855565190315246582e-01 4.399869963526725769e-02 -1.715217679738998413e-01 9.772101044654846191e-02 -6.473944056779146194e-03
3.536881878972053528e-02 8.315822109580039978e-03 1.404805034399032593e-01 -1.056627556681632996e-01 2.380453236401081085e-02 3.775149881839752197e-01 -2.572371363639831543e-01 1.761600822210311890e-01 -2.608948014676570892e-02 -3.041757643222808838e-01 1.453281491994857788e-01 -2.704486250877380371e-02 9.868439286947250366e-02 1.541569083929061890e-01 1.278967689722776413e-02 3.064223527908325195e-01 3.458711132407188416e-02 -1.814580708742141724e-01 -1.831336170434951782e-01 -1.622112691402435303e-01 -1.764006614685058594e-01 7.253099232912063599e-02 1.558623164892196655e-01 1.530488766729831696e-02 -3.331310749053955078e-01 1.851055473089218140e-01 4.277856554836034775e-03 3.706771433353424072e-01 2.489217557013034821e-03 -2.120691835880279541e-01 -3.486818447709083557e-02 3.379510343074798584e-02
1.343566179275512695e-01 -2.809108793735504150e-01 7.050461322069168091e-02 -8.355120569467544556e-02 -8.554013818502426147e-02 7.168049365282058716e-02 8.982695639133453369e-03 -7.348745316267013550e-02 3.211308270692825317e-02 -2.738746702671051025e-01 1.658599525690078735e-01 1.114750504493713379e-01 7.324094325304031372e-02 6.902232021093368530e-02 3.498070240020751953e-01 -1.687241941690444946e-01 8.817683905363082886e-02 5.557258799672126770e-02 -7.638243585824966431e-02 -7.779128104448318481e-02 -2.529632449150085449e-01 3.365388810634613037e-01 1.211119443178176880e-01 -1.142150089144706726e-01 -1.402165889739990234e-01 2.444198429584503174e-01 -2.669619321823120117e-01 2.944857478141784668e-01 -1.110851913690567017e-01 -2.960583865642547607e-01 1.168290227651596069e-01 1.321760267019271851e-01
-9.885822236537933350e-02 -9.005399048328399658e-02 -1.843205541372299194e-01 -4.627067223191261292e-02 9.251989424228668213e-02 -3.029507957398891449e-02 -1.085166707634925842e-01 -1.086851581931114197e-01 3.567129373550415039e-02 -1.904127895832061768e-01 1.878915540874004364e-02 1.354888528585433960e-01 1.167700588703155518e-01 -2.572115361690521240e-01 -8.526065200567245483e-02 -1.191493272781372070e-01 -2.555265426635742188e-01 -3.438716009259223938e-02 5.144962668418884277e-02 -3.883196115493774414e-01 -6.320181488990783691e-02 -1.017247587442398071e-01 2.875376641750335693e-01 -8.951380848884582520e-02 -3.013002574443817139e-01 -2.690717279911041260e-01 -1.707711815834045410e-01 2.705733478069305420e-01 -3.307633399963378906e-01 -1.055462881922721863e-01 3.347869205754250288e-04 2.106900811195373535e-01
7.203783839941024780e-02 -2.525624036788940430e-01 5.010030698031187057e-03 7.539279013872146606e-02 -6.355134397745132446e-02 -1.858454197645187378e-01 -1.898606568574905396e-01 7.375190407037734985e-02 -2.510146200656890869e-01 -6.273791939020156860e-02 -4.242044687271118164e-02 3.062873706221580505e-02 1.653520911931991577e-01 -5.316374450922012329e-02 -3.171984851360321045e-02 1.726409345865249634e-01 -2.017381787300109863e-01 -6.923816353082656860e-02 -6.080463528633117676e-02 -1.603851020336151123e-01 -2.560578584671020508e-01 1.336136460304260254e-01 1.447181552648544312e-01 -4.204730987548828125e-01 -3.541884124279022217e-01 1.677877008914947510e-01 2.903943061828613281e-01 2.243252694606781006e-01 -4.904680326581001282e-02 2.104633720591664314e-03 2.337996810674667358e-01 -1.148572564125061035e-01
-6.490657478570938110e-02 -1.361839175224304199e-01 2.397559881210327148e-01 6.767734140157699585e-02 5.902327224612236023e-02 1.100791841745376587e-01 1.194065436720848083e-01 3.449256718158721924e-01 3.602411448955535889e-01 -3.072428330779075623e-02 -8.760472759604454041e-03 8.313234150409698486e-02 8.341526985168457031e-02 -1.703786402940750122e-01 8.599363267421722412e-02 -2.138587683439254761e-01 8.175535127520561218e-03 -8.398707956075668335e-02 1.464775949716567993e-01 -1.819737255573272705e-01 -1.837570816278457642e-01 -1.183545589447021484e-01 2.120403051376342773e-01 -7.858724147081375122e-02 -1.112883538007736206e-01 1.228091195225715637e-01 -1.219651196151971817e-02 5.109238028526306152e-01 -6.480477005243301392e-02 -8.771048858761787415e-03 1.538518220186233521e-01 2.496272027492523193e-01
3.312470614910125732e-01 1.432799268513917923e-02 1.853018999099731445e-01 -7.395636290311813354e-02 -1.218458190560340881e-01 -2.492628097534179688e-01 -1.890142112970352173e-01 2.323086410760879517e-01 2.175093442201614380e-01 3.605157509446144104e-02 1.726051270961761475e-01 3.075199946761131287e-02 3.705449029803276062e-02 5.194078385829925537e-02 7.716619968414306641e-02 2.468281239271163940e-01 5.693814158439636230e-02 -2.484989585354924202e-03 1.830724924802780151e-01 -1.321223378181457520e-01 7.230504881590604782e-03 1.571147441864013672e-01 6.209909915924072266e-01 -4.410153254866600037e-02 -1.157514452934265137e-01 3.269549459218978882e-03 -1.129771489650011063e-02 3.573116287589073181e-02 4.842219874262809753e-02 2.056802064180374146e-02 2.198231518268585205e-01 2.929814718663692474e-02
1.581889837980270386e-01 -1.166652739048004150e-01 3.012767136096954346e-01 -5.093707703053951263e-03 -1.204307749867439270e-01 1.906543672084808350e-01 -7.658903300762176514e-02 -4.328778982162475586e-01 1.367800533771514893e-01 -4.393111765384674072e-01 -1.049758195877075195e-01 1.139787733554840088e-01 4.210276901721954346e-02 -6.906927376985549927e-02 2.551738731563091278e-02 3.233915194869041443e-02 1.983876824378967285e-01 3.809424862265586853e-02 8.360546827316284180e-02 1.354940887540578842e-02 -8.738567680120468140e-02 1.869046688079833984e-01 3.023440539836883545e-01 -7.766344351693987846e-04 -1.756521463394165039e-01 -6.046349182724952698e-02 3.810704499483108521e-02 3.572819530963897705e-01 -1.241852641105651855e-01 1.477724406868219376e-02 -4.443314298987388611e-02 1.390126794576644897e-01
3.134925663471221924e-01 1.695483922958374023e-01 -3.747716546058654785e-02 -2.064933925867080688e-01 -7.050386071205139160e-02 -2.446138411760330200e-01 -1.067053228616714478e-01 1.323570869863033295e-02 8.877675980329513550e-02 7.001372519880533218e-03 3.171223104000091553e-01 -2.006373703479766846e-01 -3.602720052003860474e-02 6.212794780731201172e-02 -1.651204824447631836e-01 1.393994837999343872e-01 1.277800649404525757e-01 2.459269464015960693e-01 -9.803563356399536133e-02 -2.539374828338623047e-01 2.499397844076156616e-02 -7.492912560701370239e-02 3.206488788127899170e-01 -1.200940161943435669e-01 -4.014971852302551270e-01 -1.288279742002487183e-01 -1.365440040826797485e-01 2.760791778564453125e-01 2.458646334707736969e-02 4.881780222058296204e-02 3.348581120371818542e-02 -2.840064279735088348e-02
5.224357172846794128e-02 -4.490109905600547791e-02 1.231945753097534180e-01 1.000120714306831360e-01 2.140045315027236938e-01 1.724574267864227295e-01 -2.473653256893157959e-01 4.345132410526275635e-02 1.070249974727630615e-01 -1.974996626377105713e-01 1.001376658678054810e-01 3.207240998744964600e-02 8.794971555471420288e-02 8.097343146800994873e-02 -3.249463811516761780e-02 2.285131663084030151e-01 2.489799559116363525e-01 -2.760910391807556152e-01 -1.489020586013793945e-01 -4.139278531074523926e-01 -2.609593272209167480e-01 5.757695063948631287e-02 1.834147274494171143e-01 3.563017398118972778e-02 -2.455243766307830811e-01 1.632074452936649323e-02 -4.491422697901725769e-02 2.985628247261047363e-01 2.804912813007831573e-02 -2.441586852073669434e-01 2.067058682441711426e-01 9.742488712072372437e-02
1.906297653913497925e-01 1.711150258779525757e-02 -1.121696531772613525e-01 -9.889980405569076538e-02 1.052689626812934875e-01 -1.162576526403427124e-01 -1.141059026122093201e-02 -1.212962195277214050e-01 1.233798116445541382e-01 -3.964557051658630371e-01 2.488178312778472900e-01 -8.567185699939727783e-02 1.536233127117156982e-01 -1.148967072367668152e-02 -1.187233254313468933e-02 9.051841683685779572e-03 -1.811525821685791016e-01 -1.536117643117904663e-01 -1.127340868115425110e-01 -2.308407723903656006e-01 -5.524573102593421936e-02 3.563238382339477539e-01 2.438068091869354248e-01 -1.546785235404968262e-01 -8.403267711400985718e-02 -2.448104768991470337e-01 1.148934438824653625e-01 3.361589610576629639e-01 3.751963376998901367e-02 -8.601997047662734985e-02 1.477695107460021973e-01 2.762681841850280762e-01
9.221357107162475586e-02 -1.789114773273468018e-01 5.830782651901245117e-02 1.446213424205780029e-01 -8.800607919692993164e-02 -1.086922660470008850e-01 -1.906503885984420776e-01 6.145390495657920837e-02 1.036347122862935066e-03 1.300780568271875381e-02 3.320873379707336426e-01 -2.751036286354064941e-01 -1.344275474548339844e-01 8.980566263198852539e-02 8.191613852977752686e-02 -6.723553687334060669e-02 -4.237493500113487244e-03 1.346323490142822266e-01 -1.342862695455551147e-01 -1.290615797042846680e-01 -2.966204583644866943e-01 8.720819652080535889e-02 5.052200555801391602e-01 -3.798940479755401611e-01 1.062583271414041519e-02 -8.658235520124435425e-02 -9.270195662975311279e-02 2.373968958854675293e-01 4.056290537118911743e-02 -6.591568887233734131e-02 1.564300358295440674e-01 -3.126802295446395874e-02
-1.526826173067092896e-01 -1.751001477241516113e-01 -2.221003174781799316e-02 1.127684861421585083e-01 -9.877368807792663574e-02 1.739099770784378052e-01 -1.493071317672729492e-01 -1.660794466733932495e-01 3.474419414997100830e-01 -2.680793404579162598e-01 1.141003444790840149e-01 -2.320147678256034851e-02 -1.590091884136199951e-01 -6.520222872495651245e-02 3.534803390502929688e-01 2.864037081599235535e-02 3.279277309775352478e-02 -9.404299408197402954e-02 -1.253361105918884277e-01 -3.390459120273590088e-01 -1.491057723760604858e-01 1.001867428421974182e-01 2.205816805362701416e-01 -7.546406239271163940e-02 -2.879419624805450439e-01 6.036736816167831421e-02 -9.077431261539459229e-02 3.011240661144256592e-01 2.528043836355209351e-02 -1.732024252414703369e-01 1.696484088897705078e-01 -9.699181467294692993e-02
2.484093420207500458e-02 6.391772627830505371e-02 -6.343972682952880859e-02 2.943872213363647461e-01 2.691371142864227295e-01 7.344555109739303589e-03 -6.441988795995712280e-02 -9.062682837247848511e-02 1.103556826710700989e-01 -1.618993431329727173e-01 1.176605969667434692e-01 -1.063605863600969315e-02 3.394373357295989990e-01 -1.326993703842163086e-01 -1.002799421548843384e-01 -1.077480614185333252e-01 -2.110828608274459839e-01 -5.704883858561515808e-02 3.452008590102195740e-02 -4.337237179279327393e-01 3.556058183312416077e-02 -4.765279218554496765e-02 3.506924211978912354e-01 4.903734475374221802e-02 -2.422562986612319946e-01 -2.307152934372425079e-02 -6.466059386730194092e-02 2.466882467269897461e-01 -6.215420737862586975e-02 3.974876925349235535e-02 5.584515631198883057e-03 3.422619104385375977e-01
3.335945680737495422e-02 -2.146228551864624023e-01 2.179978787899017334e-01 -2.640397846698760986e-01 -8.874657005071640015e-02 1.067217532545328140e-02 -1.546090543270111084e-01 -1.137908846139907837e-01 -1.351163350045681000e-02 -7.234431058168411255e-02 3.413890674710273743e-02 -3.326524794101715088e-02 1.054702624678611755e-01 4.616190865635871887e-02 1.974608004093170166e-01 -7.658231258392333984e-02 -7.904763519763946533e-02 -9.298181533813476562e-02 4.721669852733612061e-02 -3.722028136253356934e-01 -2.138209640979766846e-01 2.452576458454132080e-01 4.039979353547096252e-02 -1.037305127829313278e-02 -1.567772626876831055e-01 2.368016988039016724e-01 -1.729743629693984985e-01 3.545040190219879150e-01 7.392915338277816772e-02 -2.778545320034027100e-01 2.903708219528198242e-01 2.417497932910919189e-01
-1.722770631313323975e-01 -2.071639746427536011e-01 1.107298806309700012e-01 -6.211797147989273071e-02 -1.368415653705596924e-01 1.309929788112640381e-01 -1.494258409366011620e-03 1.349112987518310547e-01 -1.175949200987815857e-01 -1.579787582159042358e-01 1.141846999526023865e-01 -1.223409455269575119e-02 4.134707525372505188e-02 1.902726590633392334e-01 1.371014267206192017e-01 -5.479698628187179565e-02 -9.059609472751617432e-02 -1.464807987213134766e-01 4.922251403331756592e-02 -3.237948715686798096e-01 -1.824785768985748291e-01 2.856637835502624512e-01 2.626193501055240631e-02 8.839441835880279541e-02 -3.764499127864837646e-01 1.960226446390151978e-01 -2.036700546741485596e-01 4.617322385311126709e-01 -1.518312841653823853e-01 -1.599608063697814941e-01 3.777689486742019653e-02 -1.699319668114185333e-02
2.101371139287948608e-01 -1.428278237581253052e-01 -1.078010885976254940e-03 3.038265928626060486e-02 2.178333252668380737e-01 -8.038424700498580933e-02 6.333003193140029907e-02 -2.527100034058094025e-02 6.401456892490386963e-02 -2.579355239868164062e-01 2.942758500576019287e-01 4.562009498476982117e-02 2.226498126983642578e-01 5.504337698221206665e-02 9.328331798315048218e-02 -1.097578331828117371e-01 -1.245874091982841492e-01 -1.301192771643400192e-02 3.469773381948471069e-02 -1.875869631767272949e-01 -4.927220568060874939e-02 1.920218765735626221e-01 2.371559441089630127e-01 -2.402084693312644958e-02 -3.054291903972625732e-01 -2.840090394020080566e-01 1.465701460838317871e-01 1.520858854055404663e-01 -1.339252740144729614e-01 2.191648185253143311e-01 6.419589370489120483e-02 4.543580114841461182e-01
1.293703764677047729e-01 -2.156153768301010132e-01 8.772286027669906616e-02 -2.192509360611438751e-02 7.810479402542114258e-02 9.074833244085311890e-02 -3.307633474469184875e-02 -4.264968633651733398e-02 2.092974781990051270e-01 -2.318864017724990845e-01 2.932996675372123718e-02 5.216087400913238525e-02 -4.868405684828758240e-02 1.958393007516860962e-01 2.068546712398529053e-01 -1.255755871534347534e-01 -1.898897439241409302e-01 1.742330640554428101e-01 -1.782781071960926056e-02 -3.328256309032440186e-01 -1.316162794828414917e-01 1.570330560207366943e-01 -8.869653940200805664e-02 -1.661500632762908936e-01 -1.021942123770713806e-01 1.672959327697753906e-01 -3.090671896934509277e-01 5.333113670349121094e-01 -3.160663694143295288e-02 -1.446767449378967285e-01 -1.250304728746414185e-01 -3.246255684643983841e-03
6.896830350160598755e-02 -1.220086216926574707e-01 2.407035045325756073e-02 -2.378714978694915771e-01 3.004179000854492188e-01 -1.148220300674438477e-01 9.308301657438278198e-02 2.906046807765960693e-01 -2.747594565153121948e-02 -1.381282359361648560e-01 1.415109634399414062e-01 -2.055209726095199585e-01 7.808544486761093140e-02 -3.607237637042999268e-01 9.986105374991893768e-03 2.158099263906478882e-01 -1.300388425588607788e-01 -2.281364053487777710e-02 -8.485834300518035889e-02 -1.647964268922805786e-01 -1.153354868292808533e-01 5.415011942386627197e-02 1.603937447071075439e-01 1.904514990746974945e-02 -1.448466032743453979e-01 -1.670739799737930298e-01 3.675106167793273926e-01 3.096075057983398438e-01 -1.344814449548721313e-01 1.111743897199630737e-01 1.635326743125915527e-01 1.747495681047439575e-01
1.941610723733901978e-01 1.043848320841789246e-01 2.258577048778533936e-01 -1.496839616447687149e-02 8.188371360301971436e-02 3.196520805358886719e-01 8.281352370977401733e-02 -2.396415919065475464e-01 2.462821453809738159e-01 -2.964091598987579346e-01 1.410574316978454590e-01 3.555095940828323364e-02 -3.528862819075584412e-02 -4.826540593057870865e-03 2.310564182698726654e-02 -1.031599286943674088e-02 -2.062997817993164062e-01 1.246720775961875916e-01 2.375610917806625366e-01 -9.510285407304763794e-02 -2.530941963195800781e-01 1.876867562532424927e-01 2.229458987712860107e-01 -2.781834900379180908e-01 -1.590150147676467896e-01 6.311395764350891113e-02 -2.274518832564353943e-03 3.193983733654022217e-01 -1.365474760532379150e-01 3.920406103134155273e-02 -3.765772655606269836e-02 2.292844355106353760e-01
-1.196113899350166321e-01 2.909072935581207275e-01 3.018945269286632538e-02 -8.541332185268402100e-02 3.406780958175659180e-02 -1.584937274456024170e-01 1.205077543854713440e-01 1.542281657457351685e-01 1.101674661040306091e-01 -3.568567335605621338e-01 1.852428317070007324e-01 -3.000105731189250946e-02 8.600361645221710205e-03 8.920049294829368591e-03 9.751541912555694580e-02 2.375813387334346771e-02 -3.995165601372718811e-02 -2.184279030188918114e-03 -3.440765291452407837e-02 -2.085735797882080078e-01 -1.043475866317749023e-01 1.495144069194793701e-01 -1.082981377840042114e-02 -1.243622601032257080e-01 -3.577595949172973633e-01 2.481085509061813354e-01 -1.331522613763809204e-01 2.500075101852416992e-01 -2.406638413667678833e-01 -3.544410169124603271e-01 3.274656832218170166e-02 3.063123822212219238e-01
-1.656300127506256104e-01 1.260648667812347412e-01 -4.637559875845909119e-02 -5.968081206083297729e-02 3.122906386852264404e-01 1.125336289405822754e-01 -1.935862451791763306e-01 1.591390222311019897e-01 5.973982065916061401e-02 -2.036597877740859985e-01 2.265414893627166748e-01 -5.836599972099065781e-03 -1.691378653049468994e-02 1.749347895383834839e-01 2.001474946737289429e-01 5.659655109047889709e-02 -2.914075739681720734e-02 -1.782311946153640747e-01 -1.409373283386230469e-01 -1.927569657564163208e-01 -2.760104537010192871e-01 1.497872620820999146e-01 5.865832790732383728e-03 -7.753359153866767883e-03 -4.424531161785125732e-01 1.446171253919601440e-01 -3.646766245365142822e-01 2.137607932090759277e-01 2.984106913208961487e-02 -1.740270853042602539e-02 1.494051665067672729e-01 1.401696540415287018e-02
2.783956006169319153e-03 -4.429918248206377029e-03 1.852349489927291870e-01 -1.051806882023811340e-01 2.283505797386169434e-01 -3.178929165005683899e-02 -1.176660358905792236e-01 4.925492405891418457e-02 1.783136278390884399e-01 -1.975716054439544678e-01 2.980138659477233887e-01 1.577335000038146973e-01 1.638528853654861450e-01 6.461101770401000977e-02 2.096056342124938965e-01 1.409241706132888794e-01 2.402623742818832397e-01 -5.659713968634605408e-02 -1.145606711506843567e-01 -8.792249858379364014e-02 -2.358160167932510376e-01 8.548066765069961548e-02 -6.234547123312950134e-03 -8.461865037679672241e-02 -4.767520129680633545e-01 2.846582829952239990e-01 -1.809351593255996704e-01 1.768890917301177979e-01 1.935959607362747192e-01 -1.760173290967941284e-01 1.030660197138786316e-01 4.999846220016479492e-02
1.114412844181060791e-01 -4.961569979786872864e-02 3.050417602062225342e-01 6.785658746957778931e-02 2.869712114334106445e-01 9.552171081304550171e-02 -2.987118959426879883e-01 -1.559179425239562988e-01 1.133699789643287659e-01 -2.070147544145584106e-01 1.614209562540054321e-01 1.251880079507827759e-01 1.102044507861137390e-01 2.199540734291076660e-01 8.475524932146072388e-02 1.336642354726791382e-01 -6.701856851577758789e-02 -6.715810298919677734e-02 -2.000419199466705322e-01 -1.906641125679016113e-01 -1.614538133144378662e-01 1.422668695449829102e-01 -5.352968722581863403e-02 -1.741118580102920532e-01 -2.735872268676757812e-01 3.201261460781097412e-01 -4.975337907671928406e-02 1.957151442766189575e-01 9.350314736366271973e-02 -2.773587107658386230e-01 -1.391650270670652390e-02 1.749380230903625488e-01
6.293327361345291138e-02 -1.759573072195053101e-01 -1.897508651018142700e-02 -1.010185405611991882e-01 1.544108241796493530e-02 1.650718599557876587e-02 3.562698513269424438e-02 -1.061335057020187378e-01 1.629647761583328247e-01 -4.360823035240173340e-01 3.026776015758514404e-01 -6.460408866405487061e-02 -1.015132293105125427e-01 -2.429575771093368530e-01 2.990327402949333191e-02 -5.878316005691885948e-05 -2.881006002426147461e-01 -6.061146408319473267e-02 -1.440825164318084717e-01 -2.547164559364318848e-01 5.953954160213470459e-02 2.892246246337890625e-01 1.822248101234436035e-01 -4.677790403366088867e-02 -3.258776962757110596e-01 -1.370421797037124634e-01 -2.734667062759399414e-02 2.218818217515945435e-01 2.694100737571716309e-01 7.993620634078979492e-02 -4.397396370768547058e-02 8.922775834798812866e-02
1.704040616750717163e-01 -2.485265433788299561e-01 1.767708957195281982e-01 -3.038951456546783447e-01 1.479119956493377686e-01 1.156448647379875183e-01 -2.679273784160614014e-01 1.649486869573593140e-01 6.505257636308670044e-02 -2.674916386604309082e-02 1.534185260534286499e-01 2.746671251952648163e-02 2.829844355583190918e-01 9.663048200309276581e-03 2.003836929798126221e-01 -2.221755087375640869e-01 3.738308325409889221e-02 1.243744120001792908e-01 9.536533057689666748e-02 -1.226257681846618652e-01 3.320988640189170837e-02 -4.211935028433799744e-02 1.480421423912048340e-01 3.978176973760128021e-03 -5.972713977098464966e-02 3.427585363388061523e-01 -8.447127789258956909e-02 3.228536546230316162e-01 -1.983754485845565796e-01 -1.627131998538970947e-01 2.822446823120117188e-01 9.330292046070098877e-02
1.714905053377151489e-01 1.607622392475605011e-02 2.427108027040958405e-02 -6.582379341125488281e-02 -7.352403551340103149e-02 -2.037699967622756958e-01 -8.387214504182338715e-03 -6.146621890366077423e-03 9.340643882751464844e-02 -1.776467561721801758e-01 2.014560103416442871e-01 -1.900734007358551025e-01 -6.562357395887374878e-02 -1.884335838258266449e-02 -9.542179107666015625e-02 6.825032830238342285e-02 3.318226933479309082e-01 3.924625739455223083e-02 -1.488071680068969727e-01 -8.932661265134811401e-02 -2.414494007825851440e-01 -5.636071786284446716e-02 5.372280478477478027e-01 -1.533067077398300171e-01 -3.688492774963378906e-01 -5.501134693622589111e-02 -2.012558281421661377e-01 2.859766483306884766e-01 2.007907442748546600e-02 1.965256873518228531e-03 -7.602325081825256348e-02 -6.646095775067806244e-03
-4.445277899503707886e-02 -2.556883990764617920e-01 2.326023727655410767e-01 -1.187570691108703613e-01 2.403138726949691772e-01 -1.837527565658092499e-02 -3.490414023399353027e-01 3.743268549442291260e-02 2.168479859828948975e-01 7.962068170309066772e-02 3.211150467395782471e-01 -2.666691876947879791e-02 -3.026543371379375458e-02 -1.050065010786056519e-01 8.863367885351181030e-02 -1.916723251342773438e-01 3.487440198659896851e-02 -1.410090774297714233e-01 8.480339497327804565e-02 -3.243260979652404785e-01 -2.723490297794342041e-01 8.233197033405303955e-02 1.593280434608459473e-01 4.525199532508850098e-02 -7.421775907278060913e-02 2.331463843584060669e-01 -3.184969723224639893e-01 1.508420705795288086e-01 1.757872290909290314e-02 -7.849519699811935425e-02 8.502934128046035767e-02 1.725444346666336060e-01
2.861815690994262695e-01 -5.850493535399436951e-02 2.467138506472110748e-02 7.135317660868167877e-03 2.106463164091110229e-01 -7.481060922145843506e-02 -9.109897911548614502e-02 9.705789387226104736e-03 9.556467086076736450e-02 -3.807358145713806152e-01 2.641364932060241699e-01 1.187929324805736542e-02 1.787336617708206177e-01 6.472197920083999634e-02 -3.729823278263211250e-03 1.009646728634834290e-01 -1.754782348871231079e-01 -1.490214318037033081e-01 1.250974833965301514e-01 -2.347499430179595947e-01 -2.123006246984004974e-02 7.560112327337265015e-02 2.421257793903350830e-01 -2.232075482606887817e-01 -3.326494991779327393e-01 -3.990547358989715576e-01 -6.657852977514266968e-02 7.292544841766357422e-02 -1.334805507212877274e-02 -1.766405701637268066e-01 5.951597541570663452e-02 1.799136400222778320e-01
2.314918935298919678e-01 -1.773596405982971191e-01 3.871880844235420227e-02 -8.284685760736465454e-02 9.742887318134307861e-02 1.553298979997634888e-01 -1.706952750682830811e-01 8.557271212339401245e-03 -7.551537826657295227e-03 -2.949934639036655426e-02 1.398283541202545166e-01 -7.682814449071884155e-02 -8.298783004283905029e-02 -4.298058450222015381e-01 1.204370036721229553e-01 -7.402139715850353241e-03 1.319908071309328079e-02 6.917628645896911621e-02 1.821071803569793701e-01 -1.830886304378509521e-01 2.297306992113590240e-02 5.254374444484710693e-02 1.815314590930938721e-01 -7.282374054193496704e-02 -3.583929538726806641e-01 -2.240931391716003418e-01 1.615414917469024658e-01 4.625162780284881592e-01 -1.566781401634216309e-01 1.115474328398704529e-01 1.861862391233444214e-01 8.760714530944824219e-02
-1.883447766304016113e-01 -1.441565006971359253e-01 1.003821939229965210e-01 -2.453985661268234253e-01 -2.775257527828216553e-01 -8.754451572895050049e-02 -3.172167539596557617e-01 -6.975415349006652832e-02 1.033768504858016968e-01 -8.810459822416305542e-02 8.793036639690399170e-02 -8.775454014539718628e-02 6.046026572585105896e-02 -5.848840251564979553e-02 -2.807048149406909943e-03 4.171286523342132568e-02 -3.606324791908264160e-01 -3.679522499442100525e-02 1.043824180960655212e-01 -1.371842324733734131e-01 -8.272267132997512817e-02 5.602157115936279297e-02 1.799265891313552856e-01 -8.868905156850814819e-02 -4.593629240989685059e-01 -8.504110574722290039e-02 -2.968533039093017578e-01 2.568233013153076172e-01 -4.803964123129844666e-02 1.030270755290985107e-01 -2.045418834313750267e-03 2.096826732158660889e-01
7.254537194967269897e-02 -2.000617831945419312e-01 1.871287077665328979e-01 -1.769700646400451660e-02 1.724288240075111389e-02 -6.096862256526947021e-03 -1.477991491556167603e-01 -2.108997702598571777e-01 -1.210068017244338989e-01 -2.487504780292510986e-01 2.718614041805267334e-01 -3.907854482531547546e-02 -1.410556137561798096e-01 -1.219402402639389038e-01 -1.313614398241043091e-01 -4.707598313689231873e-02 1.122444123029708862e-01 -1.009437814354896545e-01 -2.178376317024230957e-01 -1.934794783592224121e-01 -4.793482422828674316e-01 2.095012227073311806e-03 3.375537097454071045e-01 1.363344024866819382e-02 -3.823604583740234375e-01 -2.973993867635726929e-02 1.260541975498199463e-01 8.048365823924541473e-03 -1.710204407572746277e-02 5.525794252753257751e-02 1.672869622707366943e-01 2.404776960611343384e-02
9.284808486700057983e-02 -2.604103274643421173e-02 3.146897256374359131e-01 3.715408593416213989e-02 1.885240972042083740e-01 -6.563948839902877808e-02 -1.132498383522033691e-01 9.597722440958023071e-02 2.898187041282653809e-01 -1.085644960403442383e-02 -9.340883232653141022e-03 -3.185625374317169189e-01 -7.077162712812423706e-02 -1.019516065716743469e-01 1.483628451824188232e-01 7.665774226188659668e-02 1.598517447710037231e-01 2.677076160907745361e-01 1.136923301964998245e-02 -1.752582490444183350e-01 -1.068747788667678833e-01 1.476397830992937088e-02 -1.135332975536584854e-02 -2.855846583843231201e-01 -8.035956323146820068e-02 -1.944996416568756104e-02 -6.374592334032058716e-02 4.125398695468902588e-01 -2.385873161256313324e-02 -3.199715018272399902e-01 -1.047046333551406860e-01 2.881600260734558105e-01
1.282678693532943726e-01 -5.337065830826759338e-02 2.028703391551971436e-01 2.356957085430622101e-02 6.638292968273162842e-02 2.442313879728317261e-01 1.585490107536315918e-01 -1.383432894945144653e-01 2.442703396081924438e-01 3.497300436720252037e-03 2.270587980747222900e-01 7.637205719947814941e-02 -1.085346844047307968e-02 -9.564023464918136597e-02 1.909802295267581940e-02 -1.309220790863037109e-01 -2.323200106620788574e-01 6.577182561159133911e-02 -2.971216104924678802e-02 -1.072677522897720337e-01 -2.071704417467117310e-01 3.475287258625030518e-01 1.901439726352691650e-01 -2.731121778488159180e-01 -4.628835022449493408e-01 -8.030673116445541382e-02 -2.791348993778228760e-01 4.897062666714191437e-03 -1.802695840597152710e-01 3.219175338745117188e-02 9.211744368076324463e-02 -3.190628439188003540e-02
-2.062914136331528425e-04 -1.824894696474075317e-01 3.962966799736022949e-01 -3.674831092357635498e-01 5.393526703119277954e-02 -9.056118130683898926e-02 -1.831927895545959473e-02 2.953941822052001953e-01 6.958846468478441238e-03 9.924574196338653564e-02 1.705012023448944092e-01 8.668231219053268433e-02 6.677627563476562500e-02 6.675270944833755493e-02 -1.735852472484111786e-02 -2.713145315647125244e-01 -3.139036893844604492e-01 -8.776895701885223389e-02 -5.767806991934776306e-02 -1.777024124749004841e-03 -8.960375189781188965e-02 -5.622565746307373047e-02 3.164197504520416260e-01 1.252102553844451904e-01 -1.986805498600006104e-01 -1.437326669692993164e-01 -4.964102432131767273e-02 1.926888525485992432e-01 -2.067285031080245972e-01 -8.986020833253860474e-02 1.619334071874618530e-01 1.824010610580444336e-01
-7.138873636722564697e-02 9.524036198854446411e-02 1.382073462009429932e-01 -2.063630968332290649e-01 2.160241901874542236e-01 -1.696989089250564575e-01 1.669249981641769409e-01 -1.379287093877792358e-01 -1.443990767002105713e-01 8.686710149049758911e-02 2.365350276231765747e-01 2.695951163768768311e-01 1.551606655120849609e-01 -7.900394499301910400e-03 1.270040720701217651e-01 2.243594378232955933e-01 2.022945135831832886e-01 -3.498772159218788147e-02 -3.901028633117675781e-02 -1.911207735538482666e-01 -5.406537652015686035e-02 3.655833899974822998e-01 2.836144268512725830e-01 -2.087241038680076599e-02 -3.194241821765899658e-01 1.651171296834945679e-01 6.003101542592048645e-02 1.191964596509933472e-01 -4.031133279204368591e-02 -7.724398374557495117e-02 1.893317848443984985e-01 2.568525969982147217e-01
2.084577083587646484e-01 -2.637848854064941406e-01 -1.434583775699138641e-02 -7.797528803348541260e-02 -1.647669672966003418e-01 -1.719131469726562500e-01 -1.087975725531578064e-01 -4.616618622094392776e-03 -8.469118177890777588e-02 7.668317854404449463e-02 2.676164209842681885e-01 -6.941237952560186386e-03 3.258986026048660278e-02 8.525838702917098999e-02 1.074016466736793518e-01 1.270808130502700806e-01 2.240501344203948975e-03 -6.172577850520610809e-03 -1.743579059839248657e-01 -1.393542289733886719e-01 -1.535829156637191772e-01 9.645868092775344849e-02 5.350811481475830078e-01 -3.134350478649139404e-01 1.277024764567613602e-02 -1.583470106124877930e-01 -1.475597321987152100e-01 4.027691185474395752e-01 5.627318099141120911e-02 7.407917827367782593e-02 -7.862558215856552124e-02 1.559912227094173431e-03
2.739728391170501709e-01 4.129936918616294861e-02 3.341754525899887085e-02 1.828105300664901733e-01 7.591173052787780762e-02 -9.297742694616317749e-02 -7.321684062480926514e-02 3.430886864662170410e-01 7.713547348976135254e-02 -3.066798746585845947e-01 -2.112224884331226349e-02 -1.194486673921346664e-02 -3.402689099311828613e-01 -3.663249909877777100e-01 1.186021938920021057e-01 6.792940944433212280e-02 -8.447329699993133545e-02 -8.578547835350036621e-02 -1.323939710855484009e-01 -1.450920244678854942e-03 1.941179335117340088e-01 9.630791842937469482e-03 2.539835870265960693e-01 -2.130431355908513069e-03 -1.671647578477859497e-01 3.959320113062858582e-02 4.953972250223159790e-02 3.937087655067443848e-01 -1.144339293241500854e-01 6.619215756654739380e-02 2.064515799283981323e-01 2.422061935067176819e-02
7.039967179298400879e-02 -3.517645597457885742e-01 9.296503663063049316e-02 -1.324135065078735352e-01 -4.430553689599037170e-02 7.833289355039596558e-02 2.536064386367797852e-01 -3.700914676301181316e-04 -1.175632514059543610e-02 1.412547007203102112e-02 -7.858502119779586792e-02 7.215555757284164429e-02 -1.452573537826538086e-01 1.704321503639221191e-01 -1.389344632625579834e-01 1.069964021444320679e-01 -6.448026001453399658e-02 -4.589530080556869507e-02 -2.395640909671783447e-01 -4.159855842590332031e-01 -1.381215155124664307e-01 -8.408711850643157959e-02 2.024758160114288330e-01 -7.474683970212936401e-02 -1.961286664009094238e-01 4.563336446881294250e-02 -5.631608888506889343e-02 2.561188042163848877e-01 -2.437365055084228516e-01 -3.506283089518547058e-02 4.043147265911102295e-01 1.929803639650344849e-01
2.072375640273094177e-02 -7.827623933553695679e-02 2.255269140005111694e-01 -9.469880163669586182e-02 2.883620560169219971e-01 1.433236896991729736e-01 -1.299009621143341064e-01 -1.174626424908638000e-01 -7.714953273534774780e-02 -4.616590738296508789e-01 1.225906163454055786e-01 3.940707445144653320e-02 1.258508116006851196e-01 5.694011971354484558e-02 2.645428664982318878e-02 -4.889329150319099426e-02 5.374624580144882202e-02 -7.516541332006454468e-02 -1.378689259290695190e-01 -1.559531986713409424e-01 -3.420912623405456543e-01 9.329654276371002197e-02 7.057201117277145386e-02 6.188702583312988281e-02 -2.772898375988006592e-01 1.988812834024429321e-01 -1.913918852806091309e-01 1.645665317773818970e-01 1.998721361160278320e-01 -8.766167610883712769e-02 2.434877902269363403e-01 2.606309950351715088e-01
1.457914859056472778e-01 -7.382243406027555466e-03 1.216974779963493347e-01 -1.280223876237869263e-01 9.348137676715850830e-02 -1.116169467568397522e-01 4.266816750168800354e-02 -2.474035322666168213e-01 2.157288044691085815e-01 -5.625624954700469971e-02 -9.221527725458145142e-02 3.756034746766090393e-02 7.222893834114074707e-02 8.353092521429061890e-02 1.069537103176116943e-01 -1.467103660106658936e-01 -1.652657240629196167e-01 -7.728914916515350342e-02 -1.487664580345153809e-01 -8.254791051149368286e-02 -4.679832234978675842e-02 3.104868531227111816e-01 4.571786895394325256e-02 5.555601790547370911e-02 -3.080481886863708496e-01 2.010671943426132202e-01 -3.853556513786315918e-01 5.028388500213623047e-01 -1.271072309464216232e-02 -2.346692681312561035e-01 -6.084946915507316589e-03 -2.349076233804225922e-02
1.290290150791406631e-02 -1.786625087261199951e-01 1.354932636022567749e-01 9.205666929483413696e-02 1.571807861328125000e-01 2.435757815837860107e-01 -1.449659913778305054e-01 2.216765470802783966e-02 1.595790535211563110e-01 -2.695716321468353271e-01 1.292824149131774902e-01 -1.947242580354213715e-02 -1.064547225832939148e-01 1.677754521369934082e-01 2.051519900560379028e-01 1.534940600395202637e-01 -1.291145384311676025e-01 1.599756032228469849e-01 1.271463632583618164e-01 -1.066738814115524292e-01 -7.021474838256835938e-02 2.273992449045181274e-01 1.468938887119293213e-01 -9.639427810907363892e-02 6.070843664929270744e-04 1.008958965539932251e-01 1.290122047066688538e-02 6.131082773208618164e-01 -4.390128701925277710e-02 4.897511377930641174e-02 1.949738562107086182e-01 -1.710987985134124756e-01
3.249454200267791748e-01 6.678812205791473389e-03 4.364386200904846191e-02 -1.305740028619766235e-01 8.584595471620559692e-02 2.486774474382400513e-01 -4.929590970277786255e-02 7.351288571953773499e-03 2.165577113628387451e-01 -1.549536883831024170e-01 2.125725597143173218e-01 -1.724746227264404297e-01 -1.457880586385726929e-01 1.453034579753875732e-01 2.726897597312927246e-01 3.810566663742065430e-02 -1.311189830303192139e-01 1.007215306162834167e-01 4.862650111317634583e-02 -2.681613564491271973e-01 -3.092119693756103516e-01 2.261495888233184814e-01 2.984925732016563416e-02 1.179135143756866455e-01 1.942181959748268127e-02 1.973572671413421631e-01 -4.795571323484182358e-03 4.117393195629119873e-01 -1.024664044380187988e-01 -5.077696964144706726e-02 1.579462289810180664e-01 1.721324622631072998e-01
1.118321567773818970e-01 -4.515833780169487000e-02 2.476447671651840210e-01 1.223462969064712524e-01 -1.983073800802230835e-01 -1.941828280687332153e-01 2.556790038943290710e-02 -2.501490712165832520e-02 -5.511926487088203430e-02 6.783450394868850708e-02 8.396013081073760986e-02 -5.693691968917846680e-02 -1.709195822477340698e-01 4.936419427394866943e-02 -4.159002378582954407e-02 1.212234497070312500e-01 4.791454970836639404e-02 3.039999902248382568e-01 -9.247222542762756348e-02 -6.630368530750274658e-02 -3.932512104511260986e-01 3.448722139000892639e-02 3.655581772327423096e-01 -2.872633635997772217e-01 -9.147033095359802246e-02 -5.420795083045959473e-02 -1.362772285938262939e-01 4.236207902431488037e-01 -1.965287774801254272e-01 -3.801055252552032471e-02 9.461149573326110840e-02 1.638306081295013428e-01
1.442411094903945923e-01 1.328060626983642578e-01 3.747601807117462158e-02 -1.114870756864547729e-01 4.510098602622747421e-03 -5.199630185961723328e-02 2.111797966063022614e-02 -3.424577787518501282e-02 3.215886056423187256e-01 2.113165566697716713e-03 1.421457082033157349e-01 -2.137604653835296631e-01 1.817879974842071533e-01 -2.701016142964363098e-03 1.280366778373718262e-01 3.234451115131378174e-01 -1.639606654644012451e-01 2.623555362224578857e-01 -1.534176319837570190e-01 -1.411492824554443359e-01 -4.924962297081947327e-02 -3.893155157566070557e-01 1.034674122929573059e-01 -1.719172596931457520e-01 -2.832834720611572266e-01 -4.117490723729133606e-02 -1.451842039823532104e-01 3.869955241680145264e-01 -1.078982129693031311e-01 -1.473371237516403198e-01 -1.560204755514860153e-02 -1.357315201312303543e-02
6.962329614907503128e-03 -2.649633288383483887e-01 2.180351018905639648e-01 -4.129024595022201538e-02 -1.490855310112237930e-02 1.820339858531951904e-01 -2.264226526021957397e-01 2.098304033279418945e-01 3.748323619365692139e-01 -3.942886739969253540e-02 1.780462265014648438e-01 1.499483436346054077e-01 -4.500110447406768799e-02 1.882067695260047913e-02 -2.010292559862136841e-02 -1.559165567159652710e-01 -1.839496046304702759e-01 2.304297871887683868e-02 -7.946160435676574707e-02 -2.253714799880981445e-01 -1.244676783680915833e-01 7.344804238528013229e-03 2.076153829693794250e-02 -3.434373736381530762e-01 -1.446955502033233643e-01 1.296300590038299561e-01 -2.258793562650680542e-01 4.141034185886383057e-01 -1.329226978123188019e-02 2.859541028738021851e-02 5.804179981350898743e-02 1.962305754423141479e-01
-5.857066065073013306e-02 -1.543895900249481201e-01 2.038026154041290283e-01 7.610356807708740234e-02 1.377103030681610107e-01 6.396739184856414795e-02 -1.352044939994812012e-01 -7.137626409530639648e-02 -4.411644488573074341e-02 -1.440552771091461182e-01 2.199657261371612549e-01 1.901842206716537476e-01 6.383945047855377197e-02 1.136288270354270935e-01 2.253423780202865601e-01 2.339139580726623535e-02 -1.543075498193502426e-02 -1.565762758255004883e-01 -1.804401166737079620e-02 -2.639207541942596436e-01 -3.817794024944305420e-01 1.258374005556106567e-01 1.664375811815261841e-01 -4.699280112981796265e-02 -2.684988677501678467e-01 2.694581151008605957e-01 -2.573533058166503906e-01 2.591152191162109375e-01 1.607308089733123779e-01 -2.623073756694793701e-01 1.757923066616058350e-01 1.164526119828224182e-01
1.854857504367828369e-01 -2.083540149033069611e-02 1.494849473237991333e-01 8.367981016635894775e-02 9.745766967535018921e-02 -1.412721723318099976e-01 7.974125444889068604e-02 -6.460805982351303101e-02 1.299263536930084229e-01 -2.858582735061645508e-01 3.259293138980865479e-01 -3.425344824790954590e-02 1.279093921184539795e-01 1.016735732555389404e-01 -8.482018113136291504e-02 2.848725952208042145e-02 -2.560010254383087158e-01 -5.024528130888938904e-02 1.889666169881820679e-02 -1.563631892204284668e-01 -2.692619711160659790e-02 2.186353057622909546e-01 3.355897963047027588e-01 -2.490516901016235352e-01 -2.309545874595642090e-01 -3.245599567890167236e-01 7.842863351106643677e-02 2.786120772361755371e-01 3.670234465971589088e-03 8.194702118635177612e-02 2.820437029004096985e-02 2.984965741634368896e-01
2.859563231468200684e-01 -8.115518093109130859e-02 1.680001318454742432e-01 -1.401440650224685669e-01 2.719279527664184570e-01 7.352516055107116699e-02 -1.431510001420974731e-01 3.190592825412750244e-01 1.442883014678955078e-01 -2.857466042041778564e-01 1.694449335336685181e-01 1.332741528749465942e-01 -1.991061121225357056e-01 1.878757178783416748e-01 5.782034993171691895e-02 1.633697748184204102e-02 1.231567338109016418e-01 -1.594802737236022949e-01 9.966979920864105225e-02 -1.957938224077224731e-01 2.985767647624015808e-02 2.379059605300426483e-02 1.635060161352157593e-01 -2.072249203920364380e-01 5.057165399193763733e-02 6.171873584389686584e-02 -3.550585210323333740e-01 2.953192591667175293e-01 -1.159565150737762451e-01 -1.793306767940521240e-01 -7.963473349809646606e-02 5.517001450061798096e-02
2.557132542133331299e-01 -1.465489119291305542e-01 7.339685410261154175e-02 7.298526167869567871e-02 -3.290425240993499756e-02 -1.650554686784744263e-01 -1.592544913291931152e-01 7.366472482681274414e-02 -8.818369358777999878e-02 2.996263839304447174e-02 1.884690374135971069e-01 2.427427470684051514e-01 6.743243336677551270e-02 5.196431279182434082e-02 -6.623570807278156281e-03 9.454303234815597534e-02 1.409888416528701782e-01 2.594658918678760529e-02 5.299211293458938599e-02 -7.706005126237869263e-02 -1.003194972872734070e-01 1.926179975271224976e-02 -2.066049026325345039e-03 -3.299773335456848145e-01 -2.532749772071838379e-01 9.831951558589935303e-02 1.213330999016761780e-01 4.798318743705749512e-01 -9.082952886819839478e-02 5.123347043991088867e-02 3.986388444900512695e-02 4.940608143806457520e-01
2.351764291524887085e-01 6.847932934761047363e-02 1.530046947300434113e-02 -1.687555313110351562e-01 5.835014744661748409e-04 -1.718840301036834717e-01 3.345119580626487732e-02 6.573972105979919434e-02 3.159573078155517578e-01 -1.182603091001510620e-02 2.349690496921539307e-01 -2.429622411727905273e-01 1.699652522802352905e-02 -2.077396586537361145e-02 6.128104776144027710e-02 2.251188158988952637e-01 -5.645323172211647034e-02 6.493415683507919312e-02 -2.741802036762237549e-01 -9.223161637783050537e-02 -2.836568355560302734e-01 2.703727409243583679e-02 3.484188616275787354e-01 -2.531358003616333008e-01 -4.021643698215484619e-01 -1.508545130491256714e-01 -8.549764007329940796e-02 1.649368405342102051e-01 1.117004752159118652e-01 -1.064312085509300232e-01 7.155375927686691284e-02 3.547209873795509338e-02
-8.654846251010894775e-02 1.560213565826416016e-01 -2.214055061340332031e-01 5.360109359025955200e-02 7.589190453290939331e-02 -1.202531009912490845e-01 -2.548057958483695984e-02 -8.262027800083160400e-02 7.570221275091171265e-02 -2.778907716274261475e-01 -8.619517087936401367e-02 -1.200163811445236206e-01 1.786683946847915649e-01 -4.431215301156044006e-02 5.053604021668434143e-02 -1.675934940576553345e-01 -1.189128458499908447e-01 -1.934214681386947632e-02 2.975847758352756500e-02 -2.173087596893310547e-01 -1.344266720116138458e-02 -1.197763159871101379e-01 2.074540704488754272e-01 -1.782877556979656219e-02 -4.299970269203186035e-01 -1.362990885972976685e-01 -1.438691467046737671e-01 3.961696922779083252e-01 -2.615871131420135498e-01 1.527065783739089966e-01 -5.369393900036811829e-02 3.507187664508819580e-01
1.064726933836936951e-01 -2.069827727973461151e-02 1.398402005434036255e-01 -8.034704625606536865e-02 1.043621897697448730e-01 3.739254176616668701e-01 1.700971126556396484e-01 -9.823450446128845215e-02 3.265454471111297607e-01 -1.623494476079940796e-01 1.805117726325988770e-01 -8.038923144340515137e-02 -1.809071190655231476e-02 7.225129753351211548e-02 4.802831262350082397e-02 -8.330200612545013428e-02 -1.228933855891227722e-01 1.291019022464752197e-01 1.653642505407333374e-01 -8.843286335468292236e-02 -2.509903609752655029e-01 -6.383092701435089111e-02 2.216377854347229004e-01 -9.843436628580093384e-02 -1.718544512987136841e-01 2.670944333076477051e-01 -6.181926280260086060e-02 5.049396157264709473e-01 -6.784606724977493286e-02 1.373180095106363297e-02 -1.624141037464141846e-01 -4.951833561062812805e-02
2.613695859909057617e-01 6.223551463335752487e-04 1.622921228408813477e-01 2.412429079413414001e-02 -4.049225524067878723e-02 -2.592579722404479980e-01 -2.498560957610607147e-02 -7.468570768833160400e-02 4.521746188402175903e-02 2.576880343258380890e-02 1.977933794260025024e-01 -2.913714200258255005e-02 -9.346935153007507324e-02 2.297304719686508179e-01 1.972726732492446899e-01 2.362124808132648468e-02 -2.527529932558536530e-02 -2.535354346036911011e-02 -1.972262114286422729e-01 2.502799034118652344e-02 -2.543438076972961426e-01 -1.549119353294372559e-01 4.780275821685791016e-01 -3.811562657356262207e-01 -1.258531361818313599e-01 -1.084869801998138428e-01 -1.994410008192062378e-01 3.081437945365905762e-01 -1.243073120713233948e-01 -4.954052623361349106e-03 -1.018759235739707947e-02 6.955491006374359131e-02
-7.000432349741458893e-03 -5.359032750129699707e-02 -1.769318617880344391e-02 -1.527335345745086670e-01 1.193843036890029907e-01 2.423755675554275513e-01 8.669046312570571899e-02 5.758802965283393860e-02 3.938044607639312744e-01 -1.549441814422607422e-01 1.426225528120994568e-02 -3.170568123459815979e-02 8.440844714641571045e-02 1.145015358924865723e-01 1.747480481863021851e-01 -4.904560744762420654e-02 -2.289611399173736572e-01 3.152128681540489197e-02 1.414469033479690552e-01 -5.994008481502532959e-02 -1.606156826019287109e-01 -1.093581467866897583e-01 2.973856329917907715e-01 -2.725781500339508057e-01 -1.191900521516799927e-01 8.314840495586395264e-02 7.110740244388580322e-02 4.969663023948669434e-01 -3.000830709934234619e-01 -9.337473660707473755e-02 7.593929022550582886e-02 -3.057294897735118866e-02
1.503591090440750122e-01 -2.276657670736312866e-01 3.950193524360656738e-02 3.980813175439834595e-02 1.977026760578155518e-01 -1.022650972008705139e-01 3.431469947099685669e-02 1.052467748522758484e-01 6.528619676828384399e-02 -3.965753018856048584e-01 2.757017910480499268e-01 1.028831675648689270e-01 3.647283650934696198e-03 -1.860878020524978638e-01 -1.394218802452087402e-01 1.023933067917823792e-01 -2.122017890214920044e-01 1.886629760265350342e-01 -2.449483871459960938e-01 -1.651399210095405579e-02 -9.500651061534881592e-02 1.777668893337249756e-01 2.008856385946273804e-01 -2.173566818237304688e-01 -2.619296610355377197e-01 -1.762334853410720825e-01 2.591596171259880066e-02 1.859418898820877075e-01 2.553945779800415039e-02 2.068367749452590942e-01 -1.007211357355117798e-01 3.005148470401763916e-01
1.122708693146705627e-01 -9.365450590848922729e-02 1.306256204843521118e-01 -9.827665053308010101e-03 4.347632173448801041e-03 -1.534926742315292358e-01 -9.059028699994087219e-03 1.052218824625015259e-01 -1.300059352070093155e-02 1.926598101854324341e-01 2.305078953504562378e-01 -8.614066988229751587e-02 3.055508248507976532e-03 1.578550040721893311e-01 -9.643908590078353882e-02 -4.901260882616043091e-02 -3.794740512967109680e-02 6.994187831878662109e-02 -2.834158539772033691e-01 1.388844568282365799e-02 -2.796887457370758057e-01 9.051152318716049194e-02 6.058316826820373535e-01 -2.901278734207153320e-01 -1.666211634874343872e-01 -1.742795705795288086e-01 -1.686521060764789581e-02 2.773077189922332764e-01 -7.172885537147521973e-02 -1.411194354295730591e-01 5.419204756617546082e-02 6.686239689588546753e-02
8.327299356460571289e-02 -3.826027363538742065e-02 -1.390776038169860840e-01 1.145720388740301132e-02 1.230043321847915649e-01 -1.493324041366577148e-01 6.020538508892059326e-02 -3.288140892982482910e-01 3.907920420169830322e-02 -1.105766519904136658e-01 -3.567022830247879028e-02 -2.543823607265949249e-02 1.021321341395378113e-01 -2.044432461261749268e-01 3.381925076246261597e-02 -3.150239884853363037e-01 -7.494286447763442993e-02 5.435120314359664917e-02 1.426001787185668945e-01 -3.134285509586334229e-01 -2.204764314228668809e-04 1.953807892277836800e-03 4.507336020469665527e-01 6.581449508666992188e-02 -1.547043621540069580e-01 -1.133756190538406372e-01 -1.883307248353958130e-01 3.142044842243194580e-01 -1.575057059526443481e-01 1.188724189996719360e-01 7.845446467399597168e-03 3.317363560199737549e-01
-9.570498019456863403e-02 2.993487119674682617e-01 1.985751688480377197e-01 -4.972958192229270935e-02 9.250709414482116699e-02 -3.144949674606323242e-02 -1.719465404748916626e-01 2.381090670824050903e-01 -7.992402464151382446e-02 -3.278984725475311279e-01 4.489341750741004944e-02 -3.423431143164634705e-02 1.597725301980972290e-01 -7.538023591041564941e-02 1.539555639028549194e-01 -4.813257604837417603e-02 6.374960392713546753e-02 -9.359500557184219360e-02 2.395649701356887817e-01 -2.923317849636077881e-01 9.466233663260936737e-03 2.174357026815414429e-01 1.000784412026405334e-01 4.881932958960533142e-02 -1.520904898643493652e-01 1.920890808105468750e-01 -7.414074148982763290e-03 4.625562429428100586e-01 -1.928080618381500244e-01 -5.773371458053588867e-02 2.254865765571594238e-01 9.143777936697006226e-02
2.390712946653366089e-01 -1.623977720737457275e-02 5.294526461511850357e-03 -3.453076630830764771e-02 4.783215001225471497e-02 -2.930117845535278320e-01 -7.321895658969879150e-02 2.400956153869628906e-01 2.971096336841583252e-01 -1.870728880167007446e-01 2.607483565807342529e-01 1.874727755784988403e-01 -1.278358101844787598e-01 -1.117586120963096619e-01 -1.144781038165092468e-01 1.675551980733871460e-01 3.141135349869728088e-02 2.086393535137176514e-01 -3.393021523952484131e-01 -2.534129023551940918e-01 -9.917724877595901489e-02 1.341738700866699219e-01 3.886740803718566895e-01 -1.187432408332824707e-01 -1.116942092776298523e-01 -1.052323281764984131e-01 -6.802690029144287109e-02 1.647772938013076782e-01 2.626007981598377228e-02 1.166112348437309265e-01 -8.042680472135543823e-02 2.897758968174457550e-02
2.609097957611083984e-01 -4.195097461342811584e-02 -8.191378787159919739e-03 -7.049553096294403076e-02 7.665951550006866455e-02 9.992762655019760132e-02 -9.537325054407119751e-02 -3.736137226223945618e-02 -2.903891727328300476e-02 -1.258163303136825562e-01 1.472940295934677124e-01 -3.932687640190124512e-02 1.285219341516494751e-01 -4.123453497886657715e-01 1.974671781063079834e-01 -2.354111522436141968e-02 6.458276510238647461e-02 2.106964290142059326e-01 1.588399559259414673e-01 -1.839781403541564941e-01 -1.603703200817108154e-01 4.789985250681638718e-03 1.937755197286605835e-01 1.034064684063196182e-02 -2.702365815639495850e-01 -2.377454936504364014e-02 1.832050532102584839e-01 4.636870622634887695e-01 7.479456067085266113e-02 1.333015859127044678e-01 3.394164144992828369e-01 -3.157262131571769714e-02
-4.376120120286941528e-02 -1.908695697784423828e-02 -1.459706425666809082e-01 -4.136927127838134766e-01 3.150579929351806641e-01 -5.077513679862022400e-02 -1.314439773559570312e-01 4.944908618927001953e-02 -1.819037497043609619e-01 -1.722277142107486725e-02 3.293535113334655762e-01 6.261873990297317505e-02 1.469263155013322830e-02 1.878358870744705200e-01 1.486671417951583862e-01 -1.899304054677486420e-02 -1.627463474869728088e-02 2.707533724606037140e-02 -2.769140340387821198e-02 -2.208396792411804199e-01 1.246766000986099243e-02 8.315895497798919678e-02 1.417309641838073730e-01 1.122560873627662659e-01 -8.673745393753051758e-02 7.689294219017028809e-02 4.013502970337867737e-03 5.472308397293090820e-01 -1.322785168886184692e-01 -1.014977786689996719e-02 2.160399854183197021e-01 -1.117387413978576660e-01
5.030908808112144470e-02 -3.627509474754333496e-01 1.297428905963897705e-01 -2.176754772663116455e-01 1.403234601020812988e-01 -8.587981015443801880e-02 -2.492063939571380615e-01 1.340742558240890503e-01 2.424815148115158081e-01 -4.831149056553840637e-02 2.319504469633102417e-01 1.151389405131340027e-01 1.604377329349517822e-01 -2.383975870907306671e-02 1.293733119964599609e-01 -9.867288172245025635e-02 4.820956662297248840e-02 -1.576307043433189392e-02 -9.975596517324447632e-02 -1.576810628175735474e-01 -3.785586059093475342e-01 6.187468394637107849e-02 1.565030030906200409e-02 7.304023951292037964e-02 -1.567127406597137451e-01 1.406684517860412598e-01 -2.665032744407653809e-01 3.731118142604827881e-01 -1.421620398759841919e-01 -1.910369396209716797e-01 -7.450780272483825684e-02 8.127636462450027466e-02
3.252805471420288086e-01 -1.971784830093383789e-01 1.956594735383987427e-01 4.437185823917388916e-03 8.394142985343933105e-02 -2.779129743576049805e-01 -5.191694572567939758e-02 -1.776476502418518066e-01 -2.682710587978363037e-01 -2.329604327678680420e-01 1.376083791255950928e-01 1.591994017362594604e-01 -2.134190052747726440e-01 -1.321376413106918335e-01 -1.761249452829360962e-01 1.739138960838317871e-01 -3.089534863829612732e-02 -1.082317456603050232e-01 -1.274601072072982788e-01 -1.674232073128223419e-02 -3.005264699459075928e-01 1.750379651784896851e-01 2.536696195602416992e-01 7.849226891994476318e-02 -2.599950432777404785e-01 1.274003535509109497e-01 3.529273346066474915e-02 1.928649097681045532e-01 -1.870650202035903931e-01 1.585884988307952881e-01 5.872669629752635956e-03 -2.393725141882896423e-02
1.111025884747505188e-01 1.943724751472473145e-01 1.213184893131256104e-01 -7.123073935508728027e-02 1.745059899985790253e-02 -1.131320223212242126e-01 -6.187645718455314636e-03 1.500021666288375854e-01 3.122705221176147461e-02 -2.114409767091274261e-02 1.666671186685562134e-01 -1.787780076265335083e-01 -5.381587520241737366e-02 -4.491723701357841492e-02 -4.098699986934661865e-02 1.583936959505081177e-01 7.638777047395706177e-02 -2.082993835210800171e-02 -6.518718600273132324e-02 -2.878543920814990997e-02 -3.646484613418579102e-01 -3.079924732446670532e-02 6.010470986366271973e-01 -2.412236630916595459e-01 -1.666595488786697388e-01 -1.828851103782653809e-01 -1.929683089256286621e-01 2.427058517932891846e-01 -4.861982911825180054e-02 1.489984989166259766e-01 1.941124349832534790e-01 1.314436644315719604e-01
8.478487282991409302e-02 4.019889980554580688e-02 7.036867737770080566e-02 9.593098610639572144e-02 3.165101706981658936e-01 -7.607577741146087646e-02 -1.359026432037353516e-01 -1.161865293979644775e-01 -7.494007796049118042e-02 -2.651595771312713623e-01 2.477675974369049072e-01 -3.049138560891151428e-02 2.642452120780944824e-01 1.652752514928579330e-03 2.114339768886566162e-01 -3.478507744148373604e-03 -1.750039756298065186e-01 9.579984098672866821e-02 -2.959741093218326569e-02 -1.551285982131958008e-01 1.494438946247100830e-01 1.627397984266281128e-01 1.996503025293350220e-01 -1.254761666059494019e-01 -3.123603761196136475e-01 -1.457048058509826660e-01 -1.180098578333854675e-01 2.036486268043518066e-01 -1.354230642318725586e-01 4.432353973388671875e-01 -9.978979825973510742e-02 1.348966658115386963e-01
2.545145452022552490e-01 -1.772173345088958740e-01 2.527669668197631836e-01 -9.464837610721588135e-02 -5.319758877158164978e-02 7.926645129919052124e-02 -6.882625818252563477e-02 1.970848627388477325e-02 4.012149274349212646e-01 1.343764946796000004e-03 1.521057933568954468e-01 1.451399326324462891e-01 -2.601824887096881866e-02 5.403658747673034668e-02 3.239081501960754395e-01 -9.659318625926971436e-02 -1.016991883516311646e-01 -5.621819570660591125e-02 -4.089808836579322815e-02 -2.488807290792465210e-01 -1.619955897331237793e-01 6.384681165218353271e-02 2.467055432498455048e-02 -3.316538035869598389e-02 -1.604064553976058960e-01 2.176574617624282837e-01 -3.683751821517944336e-01 4.011211097240447998e-01 5.326095968484878540e-02 8.896546065807342529e-02 -5.324559658765792847e-02 3.567079454660415649e-02
4.392780736088752747e-02 -3.235346078872680664e-02 1.071524247527122498e-01 -1.238470226526260376e-01 8.502741344273090363e-03 -2.628757953643798828e-01 -2.444883435964584351e-01 -1.107234414666891098e-02 4.230416379868984222e-03 2.145939692854881287e-02 1.551961898803710938e-01 -6.282960623502731323e-02 2.016924321651458740e-01 7.970298081636428833e-02 2.465361207723617554e-01 6.032254919409751892e-02 -3.567601442337036133e-01 2.048160731792449951e-01 2.082559168338775635e-01 -2.509432137012481689e-01 -1.537230215035378933e-03 1.622543483972549438e-01 2.232275307178497314e-01 -2.734270319342613220e-02 -3.936501145362854004e-01 -2.690598368644714355e-01 -2.475467175245285034e-01 1.688648760318756104e-01 1.774079632014036179e-03 1.766696013510227203e-02 1.762789636850357056e-01 1.234420388936996460e-02
-6.980202347040176392e-02 -1.677267551422119141e-01 4.787563905119895935e-02 -9.976316243410110474e-02 -2.735386602580547333e-02 2.241968512535095215e-01 1.483340398408472538e-03 1.245607882738113403e-01 1.933579146862030029e-01 -3.131834268569946289e-01 -4.439898952841758728e-02 2.274238616228103638e-01 1.682813316583633423e-01 1.322772204875946045e-01 3.156247735023498535e-02 2.769790887832641602e-01 -3.252348303794860840e-01 -3.424045816063880920e-02 3.858771920204162598e-02 -1.375051438808441162e-01 -2.367058396339416504e-01 1.226160973310470581e-01 3.666968345642089844e-01 7.809881865978240967e-02 -5.619522929191589355e-02 3.243136033415794373e-02 -4.726865515112876892e-02 4.115922451019287109e-01 -2.423102706670761108e-01 -2.229238487780094147e-02 -2.807202748954296112e-02 2.643194794654846191e-02
1.507827788591384888e-01 -1.271492689847946167e-01 8.970739692449569702e-02 9.106886386871337891e-02 2.962873876094818115e-01 -1.265630275011062622e-01 1.617887616157531738e-01 -2.057401984930038452e-01 1.610372960567474365e-01 -1.859458088874816895e-01 3.490242063999176025e-01 -9.359206259250640869e-02 -1.493364665657281876e-02 -6.581303477287292480e-02 -1.664885878562927246e-01 -1.841392964124679565e-01 -2.427220046520233154e-01 2.168172597885131836e-01 1.293633878231048584e-01 -2.244069278240203857e-01 -2.733385264873504639e-01 4.646813869476318359e-02 2.371735274791717529e-01 -2.728121727705001831e-02 -3.323413133621215820e-01 -1.036061570048332214e-01 3.755636140704154968e-02 1.341709494590759277e-01 1.156587973237037659e-01 -2.189107984304428101e-01 -1.971847377717494965e-02 7.752774655818939209e-02
-5.073183402419090271e-02 1.970397308468818665e-03 -4.565398395061492920e-02 -1.302529573440551758e-01 1.693233996629714966e-01 -1.479192730039358139e-02 5.855826288461685181e-02 -2.359261810779571533e-01 -1.053330153226852417e-01 -3.776053786277770996e-01 -2.924136258661746979e-02 -1.147267147898674011e-01 1.281001716852188110e-01 1.206490211188793182e-02 1.326406300067901611e-01 -6.233128905296325684e-02 -1.066832691431045532e-01 -1.401268541812896729e-01 3.221089541912078857e-01 -4.816043376922607422e-02 -3.304428458213806152e-01 1.694913581013679504e-02 9.717185795307159424e-02 -1.458315104246139526e-01 -9.328991174697875977e-02 5.146352201700210571e-02 1.038053557276725769e-01 5.895234942436218262e-01 -2.642828784883022308e-02 -5.072586983442306519e-02 8.054581284523010254e-02 1.672042012214660645e-01
-1.937901079654693604e-01 -2.381436973810195923e-01 1.502879410982131958e-01 2.205421328544616699e-01 6.762315519154071808e-03 1.379823237657546997e-01 -2.082853317260742188e-01 -3.139179572463035583e-02 1.840158849954605103e-01 -4.154614806175231934e-01 -1.384710967540740967e-01 -3.312953049317002296e-03 -6.428059935569763184e-02 -1.169498562812805176e-01 3.419014215469360352e-01 3.530762344598770142e-02 -7.950559258460998535e-02 1.058299541473388672e-01 -1.033424213528633118e-01 -1.689508706331253052e-01 -2.535023987293243408e-01 1.068434342741966248e-01 1.608444601297378540e-01 -4.817251488566398621e-02 -2.184369862079620361e-01 2.275642454624176025e-01 -5.754176154732704163e-02 3.375162184238433838e-01 -1.262037009000778198e-01 -1.270061880350112915e-01 -6.632921751588582993e-03 7.048363913781940937e-04
-2.082512527704238892e-02 -1.836985908448696136e-02 2.666605114936828613e-01 8.353886008262634277e-02 2.533963620662689209e-01 3.534468263387680054e-02 -1.064013913273811340e-01 1.286433488130569458e-01 -2.053494937717914581e-02 -3.151952624320983887e-01 8.279569447040557861e-02 -2.886997349560260773e-02 5.294165387749671936e-02 2.612453103065490723e-01 -1.777637004852294922e-02 2.389899045228958130e-01 7.534920424222946167e-02 -1.447833925485610962e-01 -1.288766562938690186e-01 -5.116660520434379578e-02 -1.823886930942535400e-01 1.004780009388923645e-01 1.029835045337677002e-01 4.172815009951591492e-02 -2.796224355697631836e-01 1.166768446564674377e-01 -3.691444694995880127e-01 4.243902564048767090e-01 -2.656388282775878906e-02 -2.786538600921630859e-01 2.592170424759387970e-02 5.561387538909912109e-02
1.046603694558143616e-01 7.152432948350906372e-02 9.084662795066833496e-02 3.505793958902359009e-02 1.683300435543060303e-01 2.352064698934555054e-01 1.415092200040817261e-01 7.499904371798038483e-03 1.655983179807662964e-01 -2.394687980413436890e-01 1.818257719278335571e-01 -1.395068466663360596e-01 -1.370731275528669357e-02 1.227494031190872192e-01 2.163064479827880859e-01 -1.099862158298492432e-01 -8.413086831569671631e-02 1.158111244440078735e-01 2.032890468835830688e-01 -3.311306834220886230e-01 -2.739816308021545410e-01 3.263424634933471680e-01 -1.357416529208421707e-02 1.130847409367561340e-01 -1.098862886428833008e-01 1.921246498823165894e-01 -6.213132292032241821e-02 4.049557149410247803e-01 -1.000472456216812134e-01 1.259422749280929565e-01 9.784536063671112061e-02 2.024738937616348267e-01
9.563704580068588257e-02 -1.770970970392227173e-02 1.335532814264297485e-01 2.139393240213394165e-01 2.826103866100311279e-01 -1.936292499303817749e-01 2.560356818139553070e-02 -5.696630850434303284e-02 1.721578538417816162e-01 -1.333926767110824585e-01 1.044080927968025208e-01 6.319157779216766357e-02 1.331593990325927734e-01 -8.446424454450607300e-02 3.429046645760536194e-02 -1.359623484313488007e-02 -2.650104761123657227e-01 -2.981860190629959106e-02 2.561130225658416748e-01 -2.848052978515625000e-01 -1.096880994737148285e-02 1.672579534351825714e-02 3.477940559387207031e-01 -1.947584152221679688e-01 -3.367506265640258789e-01 -9.583868831396102905e-02 -5.599696654826402664e-03 6.782376021146774292e-02 -2.132809758186340332e-01 -4.524075891822576523e-03 2.822222188115119934e-02 4.080157577991485596e-01
-3.401965275406837463e-02 -1.988588273525238037e-01 -1.572802811861038208e-01 -2.097344845533370972e-01 -9.915277361869812012e-02 3.065686859190464020e-02 -1.127649471163749695e-01 1.275044400244951248e-02 1.951050758361816406e-02 -1.330348700284957886e-01 3.887080028653144836e-02 -2.213572710752487183e-02 -6.757778674364089966e-02 -2.702271938323974609e-02 3.592433333396911621e-01 -7.954159379005432129e-02 8.510743081569671631e-02 -1.069805547595024109e-01 2.464815042912960052e-02 -3.243867754936218262e-01 -3.639064729213714600e-01 2.014833390712738037e-01 9.367458522319793701e-02 -3.761920705437660217e-02 -2.866900265216827393e-01 -2.382752299308776855e-01 -5.401721224188804626e-02 4.408889710903167725e-01 -1.147518679499626160e-02 -8.106501400470733643e-02 2.104399949312210083e-01 1.056959927082061768e-01
-1.215203776955604553e-01 -3.219523429870605469e-01 1.149229332804679871e-01 1.193987429141998291e-01 3.463274240493774414e-02 2.244294285774230957e-01 3.963193669915199280e-02 -1.901200860738754272e-01 1.202817484736442566e-01 -3.046716377139091492e-02 -4.302680492401123047e-02 -1.096331179141998291e-01 4.466918483376502991e-02 -9.191232174634933472e-02 3.000777363777160645e-01 5.387228727340698242e-02 -2.926193177700042725e-02 -8.258486166596412659e-03 -5.389994755387306213e-02 -2.932128906250000000e-01 -2.346259169280529022e-02 2.968688309192657471e-01 2.657313942909240723e-01 -1.423254013061523438e-01 -2.888808250427246094e-01 2.416530549526214600e-01 1.664397716522216797e-01 2.549915611743927002e-01 -3.165082037448883057e-01 -1.240009665489196777e-01 1.115581318736076355e-01 -1.575779542326927185e-02
3.243324905633926392e-02 1.752922236919403076e-01 3.972307592630386353e-02 4.039773717522621155e-02 1.189000457525253296e-01 1.500291228294372559e-01 1.324904561042785645e-01 -2.701868414878845215e-01 2.681431546807289124e-02 -2.227241396903991699e-01 3.585881292819976807e-01 6.374369561672210693e-02 2.015041708946228027e-01 -1.603782474994659424e-01 -4.586860910058021545e-02 8.600398153066635132e-02 -2.167981415987014771e-01 1.377173066139221191e-01 -2.017732113599777222e-01 -3.055678904056549072e-01 -1.645254343748092651e-01 1.768421530723571777e-01 3.296997249126434326e-01 -1.279397606849670410e-01 -2.811633348464965820e-01 -6.540182977914810181e-02 -9.311135113239288330e-02 9.736075252294540405e-02 2.070414870977401733e-01 1.172691285610198975e-01 -3.506639599800109863e-02 1.903153061866760254e-01
4.862815514206886292e-02 8.594343438744544983e-03 4.150336682796478271e-01 -1.129885762929916382e-01 2.619324922561645508e-01 2.914216816425323486e-01 1.837085187435150146e-01 -2.055080682039260864e-01 4.156494513154029846e-02 -2.211518883705139160e-01 2.073419988155364990e-01 -1.133583560585975647e-01 1.076412945985794067e-01 1.487456560134887695e-01 1.268927007913589478e-01 1.313257813453674316e-01 1.205856446176767349e-02 -1.085437685251235962e-01 3.639864921569824219e-02 -1.972927749156951904e-01 -4.074497818946838379e-01 -5.217027664184570312e-02 1.262860149145126343e-01 -8.755271881818771362e-02 -6.852781027555465698e-02 8.960432559251785278e-02 7.957116514444351196e-02 2.475266754627227783e-01 9.018568322062492371e-03 -1.438787430524826050e-01 2.396073341369628906e-01 8.025173097848892212e-02
1.052694320678710938e-01 -1.781257390975952148e-01 1.823729872703552246e-01 -5.328193306922912598e-02 1.414924710988998413e-01 1.602385044097900391e-01 -2.834145426750183105e-01 -8.405274152755737305e-02 1.439969092607498169e-01 -3.328260183334350586e-01 9.802024066448211670e-02 -2.452004253864288330e-01 1.621855050325393677e-02 -1.505589038133621216e-01 -1.136303767561912537e-01 -6.269656866788864136e-02 -2.991098761558532715e-01 -2.034576088190078735e-01 -3.015796840190887451e-02 -8.063690736889839172e-03 -9.543991833925247192e-02 4.165593981742858887e-01 1.638705879449844360e-01 6.165108084678649902e-02 -1.444732695817947388e-01 -5.770468339323997498e-02 -2.663374841213226318e-01 1.804977804422378540e-01 -1.553942263126373291e-01 -1.489278525114059448e-01 -5.009521916508674622e-02 1.591139882802963257e-01
3.675367534160614014e-01 1.205183193087577820e-02 5.177535116672515869e-02 1.506917178630828857e-02 9.337140247225761414e-03 -3.233499526977539062e-01 4.207705706357955933e-02 1.500733196735382080e-01 1.020311787724494934e-01 5.437754467129707336e-02 8.717204630374908447e-02 -2.096640020608901978e-01 -1.442014724016189575e-01 9.082261472940444946e-02 3.810088336467742920e-02 5.263498425483703613e-02 9.726560115814208984e-02 4.359333217144012451e-02 -5.401563644409179688e-02 -2.675838954746723175e-02 -1.905617713928222656e-01 -2.442260459065437317e-02 3.449330925941467285e-01 -3.511094450950622559e-01 -2.283663004636764526e-01 -1.291840076446533203e-01 -2.038495689630508423e-01 4.319809377193450928e-01 -7.581447064876556396e-02 -1.723572015762329102e-01 3.352500498294830322e-02 8.364455401897430420e-02
6.366827338933944702e-02 -1.893257647752761841e-01 8.109321445226669312e-02 7.599572092294692993e-02 7.076881825923919678e-02 2.037507444620132446e-01 -3.585615754127502441e-02 -4.192158579826354980e-02 2.678444385528564453e-01 -1.873116046190261841e-01 1.172962337732315063e-01 -3.847771510481834412e-02 2.102480530738830566e-01 -7.459491491317749023e-02 1.908973306417465210e-01 9.564808011054992676e-02 -7.209624350070953369e-02 1.993397474288940430e-01 2.414264529943466187e-02 8.692769706249237061e-02 -2.673561871051788330e-01 2.898412346839904785e-01 3.838618397712707520e-01 -2.465903759002685547e-03 -2.440092712640762329e-01 -8.466129004955291748e-02 -5.803080648183822632e-02 1.438819766044616699e-01 1.177363395690917969e-01 1.376174241304397583e-01 3.250694870948791504e-01 3.091855943202972412e-01
1.623125970363616943e-01 1.768885701894760132e-01 1.729447096586227417e-01 -1.605668216943740845e-01 1.199743337929248810e-02 -3.053958415985107422e-01 -5.345981195569038391e-02 -7.573766261339187622e-02 -7.827130705118179321e-02 1.178574562072753906e-01 8.038673549890518188e-02 -1.532618254423141479e-01 -9.182932227849960327e-02 8.173158764839172363e-02 9.429342299699783325e-02 1.672919690608978271e-01 -2.405896596610546112e-02 9.104564785957336426e-02 -9.005552530288696289e-02 5.919237621128559113e-03 -2.230093181133270264e-01 1.389682888984680176e-01 5.033518075942993164e-01 -3.754213154315948486e-01 -2.778756991028785706e-02 3.425360098481178284e-02 -1.606211662292480469e-01 2.746816277503967285e-01 -9.868412464857101440e-02 -9.787994623184204102e-02 5.421200022101402283e-02 2.772995233535766602e-01
-2.593092806637287140e-02 -1.946203708648681641e-01 2.103166282176971436e-01 9.784904867410659790e-02 1.787883043289184570e-01 1.369617730379104614e-01 -1.930367648601531982e-01 1.138260364532470703e-01 1.805810332298278809e-01 -1.523534655570983887e-01 1.728710159659385681e-02 -2.085100561380386353e-01 5.804827809333801270e-02 -9.546323865652084351e-02 -8.803117275238037109e-02 -6.522744894027709961e-02 1.019215509295463562e-01 -5.429404601454734802e-02 7.402162253856658936e-02 -1.562862098217010498e-01 -1.249791309237480164e-01 4.247114658355712891e-01 1.416073888540267944e-01 1.101463735103607178e-01 -3.062045872211456299e-01 -9.297236800193786621e-02 -5.031977221369743347e-02 3.818262517452239990e-01 -2.060002237558364868e-01 -2.961342632770538330e-01 -8.646972477436065674e-02 1.511767953634262085e-01
1.980965584516525269e-02 6.498479098081588745e-02 -5.602984130382537842e-02 7.180183660238981247e-03 1.948062926530838013e-01 -6.670556962490081787e-02 -2.049780040979385376e-01 4.935118556022644043e-02 -1.057146489620208740e-01 -3.799560368061065674e-01 1.992965489625930786e-01 8.056510984897613525e-02 1.770363003015518188e-01 -1.131786480545997620e-01 2.008210718631744385e-01 -6.900428235530853271e-02 -1.701079607009887695e-01 2.817717790603637695e-01 1.108926907181739807e-01 -3.144425526261329651e-02 2.186878770589828491e-01 2.114899456501007080e-01 1.776440143585205078e-01 -1.941033303737640381e-01 -3.702383041381835938e-01 2.884338796138763428e-02 2.462590299546718597e-02 2.478962093591690063e-01 -8.971264213323593140e-02 2.068513482809066772e-01 1.432547122240066528e-01 2.441720664501190186e-01
2.590547502040863037e-02 -1.368102282285690308e-01 2.260525673627853394e-01 -5.942960083484649658e-02 6.519201397895812988e-02 -3.542650863528251648e-02 2.626776322722434998e-02 2.477943599224090576e-01 2.310816943645477295e-01 -3.088083565235137939e-01 -3.033070079982280731e-02 -5.687524750828742981e-02 7.070992141962051392e-02 2.565992772579193115e-01 -2.810401096940040588e-02 -2.829910814762115479e-01 2.727929353713989258e-01 -5.354866012930870056e-02 -5.999831855297088623e-02 -4.688079059123992920e-01 6.768073886632919312e-02 3.061689063906669617e-02 1.302161514759063721e-01 -1.246244609355926514e-01 -9.685681760311126709e-02 -2.590481638908386230e-01 5.657465197145938873e-03 2.632451653480529785e-01 -1.849344968795776367e-01 7.865291088819503784e-02 3.029698692262172699e-02 1.672072112560272217e-01
1.305238008499145508e-01 -4.707541316747665405e-02 -6.270335055887699127e-03 2.511308761313557625e-03 7.125730812549591064e-02 -1.680596619844436646e-01 -4.739670455455780029e-02 1.114125177264213562e-01 -2.226695865392684937e-01 -9.749040752649307251e-02 7.463178038597106934e-02 -1.330424100160598755e-01 2.135827988386154175e-01 -8.475194126367568970e-02 5.727757886052131653e-02 4.141536355018615723e-02 1.321732848882675171e-01 -1.773511059582233429e-02 -1.900522112846374512e-01 -4.935449361801147461e-02 4.282741993665695190e-02 4.311750531196594238e-01 2.371251285076141357e-01 2.305388152599334717e-01 -4.716414511203765869e-01 9.416973590850830078e-02 2.774161100387573242e-01 2.993691563606262207e-01 -1.004054769873619080e-01 -2.322149649262428284e-02 1.482025086879730225e-01 9.287679940462112427e-02
1.373657584190368652e-01 -1.165525987744331360e-02 1.455837637186050415e-01 -6.244802102446556091e-02 -1.347411572933197021e-01 -1.807759553194046021e-01 -1.798254810273647308e-02 6.290138512849807739e-02 7.220692187547683716e-02 -6.450913101434707642e-02 1.650736480951309204e-01 -1.954977959394454956e-01 -2.105004936456680298e-01 1.301032211631536484e-02 4.785771016031503677e-03 1.426765471696853638e-01 1.743015944957733154e-01 1.518278419971466064e-01 -8.675453811883926392e-02 -4.828081652522087097e-02 -3.430655896663665771e-01 8.450976759195327759e-02 5.458346605300903320e-01 -1.717811077833175659e-01 -2.676888406276702881e-01 -1.205605566501617432e-01 -1.386191695928573608e-01 3.421903848648071289e-01 -5.112281814217567444e-02 4.967536777257919312e-02 -2.875355072319507599e-03 1.338689327239990234e-01
4.144854843616485596e-02 1.942659169435501099e-01 -1.725716143846511841e-02 8.912461809813976288e-03 1.742891520261764526e-01 -2.547567784786224365e-01 -1.958492547273635864e-01 -5.527892708778381348e-02 1.876787543296813965e-01 -1.225758865475654602e-01 2.140448838472366333e-01 1.209376752376556396e-01 1.238250210881233215e-01 -1.576700992882251740e-02 -5.295794922858476639e-03 -1.625753939151763916e-01 -2.624875605106353760e-01 2.264884710311889648e-01 8.855911344289779663e-02 -3.619506955146789551e-01 -2.051563933491706848e-02 -1.610808819532394409e-02 1.145348846912384033e-01 -1.365490853786468506e-01 -2.892745435237884521e-01 -4.995397850871086121e-02 -2.386365532875061035e-01 1.934324204921722412e-01 -3.980977237224578857e-01 2.165103703737258911e-02 1.840520091354846954e-02 1.985592693090438843e-01
-9.172611683607101440e-02 -2.595766782760620117e-01 -1.320085953921079636e-02 -8.237130194902420044e-02 8.992205560207366943e-02 -1.677868962287902832e-01 -6.154232658445835114e-03 -1.425855606794357300e-01 -1.608154773712158203e-01 -8.838973939418792725e-02 -5.009546130895614624e-02 -4.324733093380928040e-02 -2.692473828792572021e-01 1.463368237018585205e-01 -5.967423692345619202e-02 -3.058514185249805450e-02 -6.578963249921798706e-02 2.899075448513031006e-01 2.064646035432815552e-02 -3.857307434082031250e-01 1.550876647233963013e-01 -1.248505041003227234e-01 3.902588784694671631e-01 3.714259341359138489e-02 -1.522476319223642349e-02 1.296017915010452271e-01 -4.893457517027854919e-02 3.860109150409698486e-01 1.341752558946609497e-01 -7.194591313600540161e-02 2.627525329589843750e-01 1.806225627660751343e-01
3.062796294689178467e-01 -1.346844732761383057e-01 -6.751472502946853638e-02 -1.350369900465011597e-01 7.666223496198654175e-02 6.448050588369369507e-02 -6.674906611442565918e-02 1.980673708021640778e-02 -7.111233472824096680e-02 -2.309904247522354126e-01 -4.103801213204860687e-03 -8.401319384574890137e-02 -1.498248800635337830e-02 -2.229504585266113281e-01 -7.724415510892868042e-02 -1.736406087875366211e-01 -2.866683900356292725e-01 2.753399908542633057e-01 8.453659713268280029e-02 -2.207989692687988281e-01 1.522488892078399658e-01 2.299680411815643311e-01 2.885489165782928467e-01 -1.525888741016387939e-01 -3.892810642719268799e-01 2.115738950669765472e-02 -5.506705865263938904e-02 1.765214055776596069e-01 1.435531973838806152e-01 2.103099673986434937e-01 -8.594842627644538879e-03 2.263837754726409912e-01
1.107311993837356567e-01 -2.686558365821838379e-01 6.659213453531265259e-03 6.983251124620437622e-02 3.341222554445266724e-02 -3.937029838562011719e-01 6.347267329692840576e-02 -1.893875747919082642e-01 -6.455602496862411499e-02 -3.391355648636817932e-02 8.775097876787185669e-02 -1.928609311580657959e-01 1.759186536073684692e-01 1.020729243755340576e-01 -2.015490457415580750e-02 1.373181939125061035e-01 -2.662260234355926514e-01 -1.327268183231353760e-01 1.687946021556854248e-01 -1.281917560845613480e-02 -6.498648226261138916e-02 1.255554258823394775e-01 4.795766472816467285e-01 -1.150712594389915466e-01 6.716989725828170776e-02 2.377688139677047729e-01 1.727635860443115234e-01 3.392049670219421387e-01 -6.652912497520446777e-02 6.784009188413619995e-02 6.619942188262939453e-02 6.363870203495025635e-02
1.374710798263549805e-01 8.356107398867607117e-03 6.738674640655517578e-02 -7.927681505680084229e-02 -1.098771244287490845e-01 -2.561226785182952881e-01 7.078386098146438599e-02 1.778851635754108429e-02 4.425757378339767456e-02 -1.942626386880874634e-01 1.529935151338577271e-01 -2.235820293426513672e-01 -5.935873463749885559e-02 6.199643760919570923e-02 9.051623195409774780e-02 3.034833585843443871e-03 3.242996335029602051e-01 1.450503170490264893e-01 -1.402366608381271362e-01 -4.587326571345329285e-02 -2.899686396121978760e-01 1.792068630456924438e-01 5.599740743637084961e-01 -4.135936126112937927e-02 -2.860167026519775391e-01 -2.198485843837261200e-02 -1.752689331769943237e-01 2.146375030279159546e-01 -2.715327031910419464e-02 8.458260446786880493e-02 5.445250496268272400e-02 9.566976875066757202e-02
6.205258518457412720e-02 2.092871069908142090e-02 1.191536635160446167e-01 -1.523094922304153442e-01 3.726198151707649231e-02 2.841916084289550781e-01 2.075562626123428345e-02 -1.274081766605377197e-01 -1.560351252555847168e-01 -3.086939752101898193e-01 8.049343526363372803e-02 -5.660574417561292648e-03 9.098153561353683472e-02 -1.172587126493453979e-01 1.744631081819534302e-01 -8.113205432891845703e-02 -3.619969189167022705e-01 -3.129732236266136169e-02 -2.440204173326492310e-01 -3.458658158779144287e-01 2.010263651609420776e-01 -1.509868502616882324e-01 2.343301624059677124e-01 -3.231122791767120361e-01 -1.334954053163528442e-01 -1.892777718603610992e-02 -2.022133916616439819e-01 1.145652234554290771e-01 -1.462574452161788940e-01 -1.795026957988739014e-01 6.251791864633560181e-02 1.042806953191757202e-01
2.490005083382129669e-02 -6.094612926244735718e-02 1.053682416677474976e-01 2.499697916209697723e-02 1.899655014276504517e-01 -9.867293387651443481e-02 -1.463736146688461304e-01 1.504152268171310425e-01 -3.071749508380889893e-01 -2.693917751312255859e-01 5.625035613775253296e-02 -4.147507250308990479e-01 2.435124218463897705e-01 -1.746208989061415195e-03 1.846261024475097656e-01 -1.096996739506721497e-01 -1.891582310199737549e-01 5.964100360870361328e-02 -1.813712865114212036e-01 -2.035466283559799194e-01 -1.848050802946090698e-01 7.262711971998214722e-02 5.359825491905212402e-02 -1.211197897791862488e-01 -1.851789951324462891e-01 1.961220651865005493e-01 -1.176769062876701355e-01 2.241059839725494385e-01 -3.047955930233001709e-01 1.780948638916015625e-01 -1.165293082594871521e-01 -2.955512516200542450e-02
1.261509656906127930e-01 -3.138608112931251526e-02 1.630793213844299316e-01 -3.837547823786735535e-02 1.803783625364303589e-01 3.328277170658111572e-02 -1.762752234935760498e-01 -1.691258549690246582e-01 1.237576305866241455e-01 -3.217974007129669189e-01 2.445104569196701050e-01 -1.808747351169586182e-01 2.085809037089347839e-02 3.597352281212806702e-02 1.420391201972961426e-01 -2.729635452851653099e-03 -2.681908309459686279e-01 1.987756937742233276e-01 1.268147081136703491e-01 -1.187769472599029541e-01 7.299941778182983398e-02 1.546609252691268921e-01 9.079451113939285278e-02 -1.233489587903022766e-01 -3.532250821590423584e-01 -1.885041147470474243e-01 -5.063167214393615723e-02 2.506762742996215820e-01 -2.306379079818725586e-01 3.377915322780609131e-01 6.630332022905349731e-02 1.915669441223144531e-01
1.854455322027206421e-01 7.306423783302307129e-02 4.824165999889373779e-02 -6.065153703093528748e-02 1.235762238502502441e-01 1.835304498672485352e-01 1.039966046810150146e-01 -2.633013427257537842e-01 7.188331335783004761e-02 -1.974355727434158325e-01 1.700249016284942627e-01 1.008595060557126999e-02 -1.227890606969594955e-03 3.606500849127769470e-02 9.613401442766189575e-02 -1.669405102729797363e-01 -3.378234338015317917e-03 -1.676815152168273926e-01 3.037522137165069580e-01 -1.637346595525741577e-01 -2.660984396934509277e-01 -1.484098434448242188e-01 2.075951397418975830e-01 -8.762303739786148071e-02 -1.557466685771942139e-01 -3.794160112738609314e-02 -1.026592925190925598e-01 4.894987642765045166e-01 1.828345842659473419e-02 -1.735243014991283417e-02 3.810561299324035645e-01 -3.321218490600585938e-02
1.307503730058670044e-01 5.649401992559432983e-02 1.674773097038269043e-01 -1.616101264953613281e-01 -4.800770059227943420e-02 -1.560474783182144165e-01 4.423395916819572449e-02 1.104653775691986084e-01 7.404772937297821045e-02 -1.457158774137496948e-01 3.355304524302482605e-02 -1.928739994764328003e-01 -3.652291372418403625e-02 1.129866838455200195e-01 -1.524182334833312780e-05 7.901710271835327148e-02 2.836470305919647217e-01 1.517782509326934814e-01 -9.466747939586639404e-02 3.264132514595985413e-02 -3.382287621498107910e-01 1.464930772781372070e-01 5.199129581451416016e-01 -6.492909789085388184e-02 -3.808968663215637207e-01 -5.085757374763488770e-02 -1.977193504571914673e-01 2.096528112888336182e-01 -4.382543638348579407e-02 1.309406906366348267e-01 3.074827603995800018e-02 1.572062224149703979e-01
3.127180635929107666e-01 -3.880783170461654663e-02 -1.757759228348731995e-02 4.203114286065101624e-02 -9.751740843057632446e-02 -6.507136672735214233e-02 -2.456149458885192871e-01 -5.680478177964687347e-03 2.307224273681640625e-01 -5.531428381800651550e-02 1.580816209316253662e-01 1.333731710910797119e-01 8.382724225521087646e-02 -9.167004376649856567e-02 -3.517280817031860352e-01 -3.434783220291137695e-02 6.575519591569900513e-02 -2.479271218180656433e-02 -2.194662094116210938e-01 -1.504217535257339478e-01 -1.391911357641220093e-01 9.157199412584304810e-02 3.597679138183593750e-01 -1.107019856572151184e-01 2.981233410537242889e-03 -8.422273397445678711e-02 -5.026467842981219292e-04 4.585376679897308350e-01 2.330773919820785522e-01 1.392057687044143677e-01 2.205641418695449829e-01 1.549143344163894653e-02
-6.360045820474624634e-02 -4.486776515841484070e-02 1.534453183412551880e-01 -1.132734045386314392e-01 1.044581755995750427e-01 9.637225419282913208e-03 -1.840940676629543304e-02 1.504046618938446045e-01 -1.563914418220520020e-01 -4.402612447738647461e-01 1.990513876080513000e-03 2.354267835617065430e-01 -1.307017058134078979e-01 2.189265787601470947e-01 5.572155117988586426e-02 -9.604933857917785645e-02 -1.360891759395599365e-01 -3.021633625030517578e-01 7.296521961688995361e-02 -4.076973497867584229e-01 -1.134145539253950119e-02 6.469788402318954468e-02 -1.701801642775535583e-02 -1.558163203299045563e-03 -3.520121574401855469e-01 2.053882330656051636e-01 -9.011766314506530762e-02 2.128795683383941650e-01 -4.116696305572986603e-03 -7.170718163251876831e-02 4.672134295105934143e-02 2.443205565214157104e-01
-9.110980667173862457e-03 -1.631852537393569946e-01 1.723441034555435181e-01 1.128610819578170776e-01 1.032775342464447021e-01 2.575438022613525391e-01 -3.020603656768798828e-01 -9.779419004917144775e-02 1.076672151684761047e-01 -4.206064715981483459e-02 2.377779036760330200e-01 2.414245754480361938e-01 -9.216188639402389526e-02 8.012090623378753662e-02 1.456237882375717163e-01 4.344300925731658936e-02 -5.478594452142715454e-02 2.826568186283111572e-01 -1.302544474601745605e-01 -2.240639477968215942e-01 -1.677416414022445679e-01 2.441113740205764771e-01 1.731812953948974609e-01 -1.812973171472549438e-01 -2.059215903282165527e-01 1.402347385883331299e-01 -2.646023631095886230e-01 3.079303503036499023e-01 2.125649899244308472e-01 -4.728680849075317383e-02 9.335002303123474121e-02 -5.622547119855880737e-02
1.130951941013336182e-02 -2.899410724639892578e-01 1.884824410080909729e-02 1.174325197935104370e-01 -1.595773547887802124e-01 -2.930839359760284424e-01 -2.398238927125930786e-01 1.311102360486984253e-01 1.705539412796497345e-02 -2.444104850292205811e-02 1.395764946937561035e-01 1.145821623504161835e-02 1.493798494338989258e-01 -1.088699549436569214e-01 3.658239915966987610e-02 4.126287624239921570e-02 5.802752915769815445e-03 2.609367966651916504e-01 3.435717895627021790e-02 1.902706548571586609e-02 -2.622983157634735107e-01 -2.078254967927932739e-01 9.985890239477157593e-02 -2.244220376014709473e-01 -1.189355850219726562e-01 8.161873370409011841e-02 1.845439337193965912e-02 4.839622676372528076e-01 -1.690404415130615234e-01 -4.718706756830215454e-02 2.555956840515136719e-01 2.537561953067779541e-01
-1.185476407408714294e-01 -6.372977048158645630e-03 5.562500655651092529e-02 -3.601597249507904053e-02 3.234576582908630371e-01 1.086478903889656067e-01 -3.635502755641937256e-01 2.461143583059310913e-02 1.222121566534042358e-01 -1.200852319598197937e-01 1.771094202995300293e-01 8.244904875755310059e-02 -8.849116042256355286e-03 1.318112611770629883e-01 3.038886375725269318e-02 -3.771983459591865540e-02 1.086474135518074036e-01 -6.708340952172875404e-04 7.381053268909454346e-02 -4.381872117519378662e-01 -7.297267019748687744e-02 2.696687728166580200e-02 2.130215764045715332e-01 3.263305127620697021e-02 -8.707800507545471191e-02 4.978784918785095215e-01 -4.245131462812423706e-02 2.907669544219970703e-01 5.330410599708557129e-02 -1.763909012079238892e-01 8.162987232208251953e-02 2.832921221852302551e-02
1.693474203348159790e-01 -3.751806914806365967e-01 1.112967431545257568e-01 -2.195095717906951904e-01 9.327083081007003784e-02 1.019232422113418579e-01 -5.119287595152854919e-02 8.116853982210159302e-02 -2.533173859119415283e-01 -7.752299308776855469e-02 -1.499682217836380005e-01 1.436913013458251953e-01 -2.410489320755004883e-01 6.862021982669830322e-02 -1.162411123514175415e-01 1.603821367025375366e-01 1.028561741113662720e-01 -7.166792452335357666e-02 -1.754509210586547852e-01 -2.937036752700805664e-01 -7.475703209638595581e-02 -4.009234160184860229e-02 1.613987386226654053e-01 -5.034305900335311890e-02 -3.759112060070037842e-01 9.965523332357406616e-02 -1.120324805378913879e-01 2.682887613773345947e-01 -1.917344033718109131e-01 -1.306449621915817261e-01 1.695370674133300781e-01 1.986041367053985596e-01
3.137047886848449707e-01 7.187688723206520081e-03 2.367184162139892578e-01 -2.385377511382102966e-02 -6.866611540317535400e-02 -1.615691781044006348e-01 -1.085506603121757507e-01 -3.549230471253395081e-02 -1.408642530441284180e-01 -6.872107088565826416e-02 2.570563554763793945e-01 -2.384999394416809082e-01 -1.370475292205810547e-01 4.634517803788185120e-02 1.235279534012079239e-02 7.836209237575531006e-02 1.661353856325149536e-01 -7.454403094016015530e-04 -9.900744259357452393e-02 -1.687963306903839111e-02 -1.921046972274780273e-01 -1.052377745509147644e-01 4.235529005527496338e-01 -3.423430323600769043e-01 -1.457134038209915161e-01 -1.359678804874420166e-01 -8.357190340757369995e-02 3.870002031326293945e-01 -1.133825629949569702e-01 -1.411180049180984497e-01 -5.223909392952919006e-02 1.099362447857856750e-01
-1.315193027257919312e-01 -9.267062693834304810e-02 -1.828826218843460083e-02 -8.410191535949707031e-02 2.463238835334777832e-01 5.955785512924194336e-02 -1.635167300701141357e-01 7.771480083465576172e-02 -2.144486904144287109e-01 -2.595379352569580078e-01 -5.813390761613845825e-02 -1.151452884078025818e-01 -1.457620859146118164e-01 1.779710650444030762e-01 2.056707292795181274e-01 -7.200821489095687866e-02 -8.835759758949279785e-02 -1.935552246868610382e-02 3.782848641276359558e-02 -1.518093049526214600e-01 -2.803626656532287598e-01 3.227572888135910034e-02 -4.234721139073371887e-02 1.520227920264005661e-02 -2.039758116006851196e-01 -3.967409580945968628e-02 -5.138662457466125488e-02 5.946710109710693359e-01 -1.348608285188674927e-01 -1.385876238346099854e-01 1.882487088441848755e-01 2.295670807361602783e-01
2.103265821933746338e-01 7.119881361722946167e-02 1.139820367097854614e-01 -1.770814806222915649e-01 2.939637005329132080e-01 -2.282548509538173676e-02 6.673225201666355133e-03 1.461263447999954224e-01 -1.668702661991119385e-01 -5.270888656377792358e-02 7.716798037290573120e-02 -3.125838935375213623e-02 1.023806408047676086e-01 3.619607985019683838e-01 2.094080299139022827e-01 1.564644724130630493e-01 1.978271156549453735e-01 -1.766267865896224976e-01 -5.037241429090499878e-02 -1.685013175010681152e-01 1.031785756349563599e-01 1.860137134790420532e-01 1.090491935610771179e-02 9.743183851242065430e-02 -3.035517632961273193e-01 1.558606475591659546e-01 8.972761780023574829e-02 4.434445798397064209e-01 -9.169711917638778687e-02 -1.303854584693908691e-01 2.123485207557678223e-01 5.359183996915817261e-02
3.410564661026000977e-01 -9.484865516424179077e-02 -7.815142720937728882e-02 -2.523597478866577148e-01 1.536789387464523315e-01 -2.457723766565322876e-01 -1.892388761043548584e-01 3.142627775669097900e-01 1.091996878385543823e-01 -2.543213665485382080e-01 -1.841310784220695496e-02 1.089790984988212585e-01 -2.693869769573211670e-01 -3.445057570934295654e-01 8.940359950065612793e-02 -5.793642625212669373e-02 -2.036919444799423218e-01 3.038834035396575928e-02 -3.941885754466056824e-02 -7.725869119167327881e-02 3.870120644569396973e-02 1.197174340486526489e-01 2.317628115415573120e-01 -4.981485009193420410e-02 -7.642015069723129272e-02 2.618846297264099121e-01 4.754678159952163696e-02 2.214038521051406860e-01 -1.503111422061920166e-01 -1.352212578058242798e-01 -3.228969871997833252e-02 7.271804660558700562e-02
9.062258154153823853e-02 1.795745939016342163e-01 1.620916426181793213e-01 6.602036952972412109e-02 3.544370830059051514e-02 4.322234541177749634e-02 3.105030022561550140e-02 9.293645620346069336e-02 -1.750201918184757233e-02 -3.631448447704315186e-01 3.514007627964019775e-01 -1.708510965108871460e-01 1.282102242112159729e-02 7.527622859925031662e-03 -9.275922924280166626e-02 -2.349492907524108887e-01 -9.278862178325653076e-02 4.474261030554771423e-02 1.052762567996978760e-01 -1.956999301910400391e-01 -9.126026183366775513e-02 1.662516146898269653e-01 4.295013844966888428e-01 6.280272454023361206e-02 -2.792756557464599609e-01 -2.869520187377929688e-01 2.098989933729171753e-01 2.025864869356155396e-01 9.036641567945480347e-02 -1.353318095207214355e-01 4.245540127158164978e-02 9.595496207475662231e-02
1.263247132301330566e-01 2.261745510622859001e-03 1.155536714941263199e-02 1.008023247122764587e-01 1.158188283443450928e-01 6.442764401435852051e-02 6.577121466398239136e-02 -2.390494570136070251e-02 2.525547742843627930e-01 -1.811511069536209106e-01 2.338553220033645630e-01 2.413785457611083984e-02 1.995077580213546753e-01 6.846514344215393066e-02 2.798699028789997101e-02 7.948857545852661133e-02 -1.783087551593780518e-01 -6.637304276227951050e-02 6.329568475484848022e-02 -2.792664766311645508e-01 2.529552020132541656e-02 2.513619959354400635e-01 4.451970160007476807e-01 -1.381663382053375244e-01 -2.466689348220825195e-01 -3.632882237434387207e-01 1.786903440952301025e-01 2.125907987356185913e-01 -2.370218746364116669e-02 -2.431891672313213348e-02 6.999072432518005371e-02 2.692724764347076416e-01
1.328530069440603256e-02 2.634368836879730225e-01 3.509928882122039795e-01 1.681472063064575195e-01 1.430705934762954712e-01 -1.537262052297592163e-01 -1.622462421655654907e-01 -9.319505095481872559e-02 -1.236284896731376648e-01 -2.589502632617950439e-01 -1.475417762994766235e-01 -3.323608636856079102e-02 1.828528791666030884e-01 1.595651656389236450e-01 7.203287631273269653e-02 -4.506761580705642700e-02 -7.850879430770874023e-02 9.283600747585296631e-02 -1.538842637091875076e-02 -2.895470857620239258e-01 -1.606274396181106567e-02 -1.374589949846267700e-01 1.845572441816329956e-01 -3.129414319992065430e-01 -1.724194586277008057e-01 2.212096899747848511e-01 1.426801830530166626e-01 2.446310222148895264e-01 -8.413497358560562134e-02 8.747208118438720703e-02 2.500654160976409912e-01 -2.058795839548110962e-01
1.059627234935760498e-01 -3.026303946971893311e-01 3.800337016582489014e-01 -1.030864790081977844e-01 9.038116782903671265e-02 -1.453450918197631836e-01 -1.526437886059284210e-02 2.577851414680480957e-01 -2.279027365148067474e-03 -3.772106170654296875e-01 7.752635329961776733e-02 -2.705270349979400635e-01 1.835028082132339478e-01 2.461080066859722137e-02 1.618052273988723755e-01 -2.823005914688110352e-01 -2.290306538343429565e-01 6.591863930225372314e-02 -1.042461246252059937e-01 -1.552224606275558472e-01 -1.285786628723144531e-01 -1.932243406772613525e-01 2.506908215582370758e-02 -2.427231334149837494e-02 -1.166506484150886536e-01 1.497897058725357056e-01 -1.030254550278186798e-02 7.427706569433212280e-02 -2.765086889266967773e-01 3.389348089694976807e-02 4.986767843365669250e-02 1.261144429445266724e-01
9.929189831018447876e-02 -1.102649644017219543e-01 3.201907873153686523e-01 1.426610499620437622e-01 1.087618712335824966e-02 5.702895671129226685e-02 -5.434064194560050964e-02 -1.685472726821899414e-01 -8.123454451560974121e-02 -3.164293989539146423e-02 8.115332573652267456e-02 2.181739360094070435e-01 -1.458270549774169922e-01 -2.571978271007537842e-01 2.109112739562988281e-01 2.840923378244042397e-03 -1.434325128793716431e-01 2.142743766307830811e-01 1.453925520181655884e-01 -1.485126763582229614e-01 -1.699277162551879883e-01 -1.439317762851715088e-01 9.567037969827651978e-02 9.381422400474548340e-02 -2.872909605503082275e-01 -3.326896950602531433e-02 -9.090270847082138062e-02 4.186090230941772461e-01 1.043194904923439026e-01 1.934316754341125488e-02 2.208373546600341797e-01 3.497005105018615723e-01
-4.898304119706153870e-02 3.677375614643096924e-02 5.816580057144165039e-01 -2.660254240036010742e-01 5.765626952052116394e-02 -7.921896129846572876e-02 -9.606820344924926758e-02 2.523026168346405029e-01 1.355892419815063477e-01 -1.572756916284561157e-01 2.280625253915786743e-01 2.064600288867950439e-01 5.868594720959663391e-02 -2.598822116851806641e-02 1.161289811134338379e-01 -1.899948567152023315e-01 -1.042613163590431213e-01 -1.185797445941716433e-04 1.815139502286911011e-01 -1.548829823732376099e-01 4.654612764716148376e-02 8.587151765823364258e-02 -7.772036362439393997e-03 3.523493930697441101e-02 -2.786994874477386475e-01 2.440359443426132202e-02 -9.862019680440425873e-03 3.300635516643524170e-01 -8.061761967837810516e-03 8.659212291240692139e-02 1.902142465114593506e-01 5.919330939650535583e-02
4.439585506916046143e-01 -1.320605278015136719e-01 1.777988821268081665e-01 -4.500757902860641479e-02 -4.477971419692039490e-02 -1.615938693284988403e-01 -3.967060893774032593e-02 -4.588481783866882324e-02 -1.591154485940933228e-01 -1.876519471406936646e-01 -4.193573445081710815e-02 1.107380688190460205e-01 5.372710153460502625e-02 -2.110511250793933868e-02 -1.454860866069793701e-01 -2.864941954612731934e-03 6.613634526729583740e-02 -5.972427502274513245e-02 -6.728687137365341187e-02 -4.016466140747070312e-01 -5.597775429487228394e-02 1.365415155887603760e-01 1.121798828244209290e-01 -3.110678493976593018e-01 -9.626902639865875244e-02 1.729572415351867676e-01 1.811348646879196167e-01 1.122115701436996460e-01 -3.506501913070678711e-01 -1.098923608660697937e-01 2.837071716785430908e-01 -1.262886971235275269e-01
-1.357073783874511719e-01 3.766560852527618408e-01 1.387416571378707886e-01 -4.212151095271110535e-02 1.143006682395935059e-01 -1.184320896863937378e-01 4.722776357084512711e-03 1.572318077087402344e-01 1.235532388091087341e-02 -2.248362898826599121e-01 2.169555276632308960e-01 -3.010168671607971191e-01 -1.024089008569717407e-01 -6.950654834508895874e-02 4.210624843835830688e-02 -1.306086033582687378e-01 -6.121007725596427917e-02 -1.676620393991470337e-01 -1.161041110754013062e-01 -1.894589364528656006e-01 -3.896631672978401184e-02 1.280944198369979858e-01 1.015495434403419495e-01 -1.705427318811416626e-01 -2.347660660743713379e-01 2.215784937143325806e-01 -2.893845736980438232e-02 3.804438412189483643e-01 -1.584916263818740845e-01 -6.569721549749374390e-02 1.722659617662429810e-01 3.112328946590423584e-01
6.049209833145141602e-02 6.069059483706951141e-03 1.347136199474334717e-01 -2.457011677324771881e-02 2.162412256002426147e-01 1.495608687400817871e-01 1.366093456745147705e-01 -1.431390643119812012e-01 1.766447275876998901e-01 -8.653628826141357422e-02 5.760438740253448486e-02 2.282287329435348511e-01 -1.764301210641860962e-01 1.090470403432846069e-01 1.147662848234176636e-01 -1.071670725941658020e-01 -2.891108393669128418e-01 -1.536023709923028946e-02 6.833176314830780029e-02 -1.772109046578407288e-02 -2.557756304740905762e-01 -6.501805782318115234e-02 1.402287632226943970e-01 -1.344147771596908569e-01 -2.835764288902282715e-01 -3.435291722416877747e-02 7.789843529462814331e-02 4.999085366725921631e-01 -3.063040673732757568e-01 -1.137990504503250122e-01 -2.296745926141738892e-01 -1.192473471164703369e-01
5.441538989543914795e-02 3.603724390268325806e-02 2.407623231410980225e-01 -3.414011746644973755e-02 4.456362500786781311e-02 3.749553859233856201e-02 -4.475569725036621094e-02 -1.466239150613546371e-02 -2.945822477340698242e-02 -4.700917899608612061e-01 1.722684204578399658e-01 -2.303739190101623535e-01 2.331712096929550171e-01 -7.494473457336425781e-02 -6.867409497499465942e-02 1.113043650984764099e-01 -3.553362488746643066e-01 2.514657080173492432e-01 -1.941154897212982178e-01 -6.988178938627243042e-02 -1.284910365939140320e-02 6.196448579430580139e-03 1.327972114086151123e-01 -1.550878584384918213e-01 -2.148904353380203247e-01 2.014600336551666260e-01 -1.413349360227584839e-01 2.084286361932754517e-01 -1.587152630090713501e-01 3.155605494976043701e-01 1.023656732286326587e-04 -2.001525647938251495e-02
-1.169787049293518066e-01 9.066698700189590454e-02 -8.532962948083877563e-02 -1.592517495155334473e-01 1.034986972808837891e-02 -2.588900029659271240e-01 2.504182420670986176e-02 -8.620925247669219971e-02 9.130848944187164307e-02 -1.785994134843349457e-02 -3.179289400577545166e-02 8.909197896718978882e-02 1.142593622207641602e-01 -7.137441635131835938e-02 9.726744890213012695e-02 5.808765813708305359e-02 -3.859808444976806641e-01 -2.679063752293586731e-02 5.684857442975044250e-02 -4.357715547084808350e-01 -6.085362285375595093e-02 4.518367350101470947e-02 4.748278483748435974e-02 -5.747281014919281006e-02 -1.030422598123550415e-01 2.695508534088730812e-03 1.983403861522674561e-01 5.647364854812622070e-01 -5.861801654100418091e-02 2.893799543380737305e-01 1.012466922402381897e-01 3.500204160809516907e-02
2.920276224613189697e-01 2.322056591510772705e-01 1.981127262115478516e-01 -7.666910439729690552e-02 1.127788648009300232e-01 -1.672265380620956421e-01 -7.801199704408645630e-02 -4.863952845335006714e-02 2.652727365493774414e-01 -2.024484723806381226e-01 2.175797224044799805e-01 1.257030367851257324e-01 -1.642587333917617798e-01 -6.671678274869918823e-02 -2.647457122802734375e-01 1.097619757056236267e-01 -6.026910245418548584e-02 1.804867386817932129e-01 -3.053218722343444824e-01 -1.708096861839294434e-01 -1.007874086499214172e-01 1.410539299249649048e-01 4.847735762596130371e-01 -1.356575787067413330e-01 -6.419765949249267578e-02 -3.294937685132026672e-02 -4.356146231293678284e-02 1.109635680913925171e-01 1.833771169185638428e-02 5.290514230728149414e-02 5.096776038408279419e-02 -1.060773879289627075e-01
2.052774578332901001e-01 -3.072160109877586365e-02 4.015814140439033508e-02 9.003274608403444290e-04 1.204243302345275879e-02 -2.382732331752777100e-01 -8.240798860788345337e-02 -2.496060170233249664e-02 1.492502391338348389e-01 9.376043081283569336e-02 1.163749620318412781e-01 -1.836599111557006836e-01 2.162317000329494476e-02 -1.490968931466341019e-02 1.197350025177001953e-02 2.111016958951950073e-01 1.384198814630508423e-01 1.339610069990158081e-01 -1.752413511276245117e-01 -1.247579753398895264e-01 -1.962342858314514160e-01 -1.686013638973236084e-01 4.852733314037322998e-01 -3.351885378360748291e-01 -3.250327110290527344e-01 -1.792846992611885071e-02 -2.299859523773193359e-01 2.628820240497589111e-01 1.316198259592056274e-01 -8.224499970674514771e-02 -9.003454446792602539e-02 -9.441734105348587036e-02
-8.537894487380981445e-02 -1.350538134574890137e-01 4.487808048725128174e-02 -1.071313247084617615e-01 1.817979365587234497e-01 1.735431253910064697e-01 -1.208840310573577881e-02 -1.788512244820594788e-02 3.270447254180908203e-01 -2.623933553695678711e-01 4.295359179377555847e-02 2.742979228496551514e-01 4.256848990917205811e-02 2.539621107280254364e-02 9.216526895761489868e-02 -8.498884737491607666e-02 -3.835052251815795898e-01 1.123744621872901917e-01 -6.657934933900833130e-02 1.483566761016845703e-01 -2.615273296833038330e-01 9.143929928541183472e-03 1.880766600370407104e-01 7.846456766128540039e-02 -2.293404787778854370e-01 3.537869825959205627e-02 -1.371188759803771973e-01 4.667843282222747803e-01 -9.358786791563034058e-02 1.748653873801231384e-02 1.465406566858291626e-01 9.510815143585205078e-02
-1.945371180772781372e-01 -1.628026515245437622e-01 1.556900292634963989e-01 -4.855646938085556030e-02 3.461230918765068054e-02 2.215446382761001587e-01 -1.240425109863281250e-01 -1.807419210672378540e-01 2.300808727741241455e-01 -1.364748328924179077e-01 -3.548454865813255310e-02 5.363634601235389709e-02 6.742080301046371460e-02 -1.097098588943481445e-01 2.572912871837615967e-01 1.565366983413696289e-01 -1.380464583635330200e-01 -1.076640710234642029e-01 -1.743618696928024292e-01 -4.574837684631347656e-01 4.850593209266662598e-02 2.456509917974472046e-01 2.816058099269866943e-01 4.898595809936523438e-02 -2.930854074656963348e-02 1.694336980581283569e-01 2.772639505565166473e-02 3.809747397899627686e-01 -1.646176278591156006e-01 8.460815995931625366e-03 1.005788147449493408e-01 1.522865053266286850e-02
6.822887063026428223e-02 -8.305644616484642029e-03 1.821799203753471375e-02 1.464456915855407715e-01 3.835930302739143372e-02 -3.245282545685768127e-02 -2.336782030761241913e-02 1.689516603946685791e-01 -2.208347022533416748e-01 -3.084847927093505859e-01 1.942217200994491577e-01 -1.115069985389709473e-01 -7.345657795667648315e-02 6.915491819381713867e-02 -9.802179783582687378e-02 9.219178557395935059e-02 1.022509336471557617e-01 -1.286228448152542114e-01 -7.820965349674224854e-02 1.169665902853012085e-01 -1.012459248304367065e-01 2.078319638967514038e-01 3.935814201831817627e-01 -2.063865065574645996e-01 -3.210838139057159424e-01 -4.812638834118843079e-02 -2.905681431293487549e-01 3.298619687557220459e-01 2.053292095661163330e-01 2.745260298252105713e-01 5.768337100744247437e-02 4.758405685424804688e-02
2.550589442253112793e-01 -2.114838063716888428e-01 2.676181495189666748e-01 7.884286344051361084e-02 1.643970012664794922e-01 3.193396925926208496e-01 -4.931570589542388916e-02 3.411124050617218018e-01 -6.254359334707260132e-02 -1.347146183252334595e-01 1.455525010824203491e-01 -6.522263586521148682e-02 3.305002581328153610e-03 1.360287666320800781e-01 2.026913464069366455e-01 6.262083351612091064e-02 3.292015567421913147e-02 -1.412054449319839478e-01 5.730354413390159607e-02 -3.454996645450592041e-01 -2.729676105082035065e-02 -6.003330275416374207e-02 1.372014582157135010e-01 1.350094676017761230e-01 -4.663033410906791687e-02 -4.657051526010036469e-03 -3.627596497535705566e-01 3.164985477924346924e-01 -3.606931120157241821e-02 9.231795370578765869e-02 -2.970081754028797150e-02 1.543561816215515137e-01
2.719843983650207520e-01 -4.387624934315681458e-02 -7.681357860565185547e-02 3.912671655416488647e-02 -1.747088730335235596e-01 -1.579960063099861145e-02 -1.230527013540267944e-01 -1.013784632086753845e-01 1.029745712876319885e-01 -2.007825821638107300e-01 3.320667743682861328e-01 -4.702600464224815369e-02 -2.466131001710891724e-01 -1.319696903228759766e-01 1.131530618295073509e-03 -8.015754073858261108e-02 -2.265398949384689331e-01 -7.424900680780410767e-02 -1.790658831596374512e-01 -1.854832917451858521e-01 -3.832600414752960205e-01 1.296772509813308716e-01 4.599412083625793457e-01 4.868660494685173035e-02 -1.385809034109115601e-01 -7.453595101833343506e-02 6.974925845861434937e-02 1.930749565362930298e-01 1.401174813508987427e-01 1.458786278963088989e-01 -6.064334511756896973e-02 1.065803342498838902e-03
9.605894237756729126e-02 -1.304667443037033081e-01 2.245030552148818970e-01 -4.239682108163833618e-02 2.619576454162597656e-02 2.048168629407882690e-01 -1.434555798768997192e-01 7.650274038314819336e-02 2.100685387849807739e-01 -1.525497436523437500e-01 1.077590212225914001e-01 2.306495159864425659e-01 -3.347614407539367676e-02 1.277342289686203003e-01 2.717897593975067139e-01 1.149773374199867249e-01 -1.601251065731048584e-01 2.182590030133724213e-02 -1.770990937948226929e-01 -1.638435572385787964e-01 1.011197175830602646e-02 2.425889819860458374e-01 1.338880211114883423e-01 -2.018335908651351929e-01 -1.152763292193412781e-01 9.146362543106079102e-02 -1.412187665700912476e-01 5.159347653388977051e-01 3.014640510082244873e-01 -6.059706211090087891e-02 -4.714740812778472900e-02 9.615310281515121460e-02
8.032342791557312012e-02 -4.276787936687469482e-01 3.650834262371063232e-01 4.092771932482719421e-02 2.172267138957977295e-01 -1.141804009675979614e-01 -2.725458741188049316e-01 -5.047595594078302383e-03 8.296931535005569458e-02 1.757493801414966583e-02 2.605360150337219238e-01 1.671104878187179565e-02 4.304077848792076111e-02 5.186933279037475586e-02 1.694698818027973175e-02 -1.590430140495300293e-01 1.391350012272596359e-02 -9.131423383951187134e-02 -4.448125511407852173e-02 -2.766038775444030762e-01 -7.786614447832107544e-02 1.903157085180282593e-01 5.287770926952362061e-02 2.466539852321147919e-03 -1.032261922955513000e-01 2.256094664335250854e-01 -2.729446291923522949e-01 3.133225739002227783e-01 -6.408394128084182739e-02 -2.340107858180999756e-01 5.570346955209970474e-03 1.021830514073371887e-01
3.268609344959259033e-01 -1.820425093173980713e-01 1.172221675515174866e-01 3.023570030927658081e-02 -1.184926629066467285e-01 -1.139750778675079346e-01 3.792148455977439880e-02 5.214772373437881470e-02 -6.104293465614318848e-02 -3.016674220561981201e-01 2.683071494102478027e-01 -2.996975481510162354e-01 2.989398837089538574e-01 -2.237952202558517456e-01 -9.216111898422241211e-02 8.553700149059295654e-02 -8.834392577409744263e-02 4.261768981814384460e-02 -6.446701288223266602e-02 -3.232524693012237549e-01 6.339235603809356689e-02 1.685466021299362183e-01 1.306182593107223511e-01 -1.359886080026626587e-01 8.490238338708877563e-02 1.873061358928680420e-01 1.490975730121135712e-02 3.703054785728454590e-01 -1.214032322168350220e-01 1.667146570980548859e-02 -1.312271654605865479e-01 6.523092091083526611e-02
9.411025792360305786e-02 3.096324205398559570e-02 1.604501903057098389e-01 -1.147072687745094299e-01 1.653979420661926270e-01 1.933396756649017334e-01 -4.816581495106220245e-03 -1.370500326156616211e-01 -7.465457916259765625e-02 -2.479569911956787109e-01 2.089629769325256348e-01 6.378699559718370438e-03 -2.116055488586425781e-01 -1.058318018913269043e-01 -1.221240609884262085e-01 1.704378612339496613e-02 -1.992323249578475952e-01 4.663844406604766846e-02 1.901929825544357300e-01 4.275501146912574768e-02 -4.059330224990844727e-01 -2.032991498708724976e-01 2.044707983732223511e-01 -8.589359000325202942e-03 -1.606260630069300532e-04 1.692323982715606689e-01 -5.459462478756904602e-02 4.719999134540557861e-01 -1.670338064432144165e-01 -1.174262166023254395e-01 2.235688865184783936e-01 1.088807806372642517e-01
8.651633746922016144e-03 6.284122914075851440e-02 8.921961486339569092e-02 -2.056449502706527710e-01 7.871971279382705688e-02 -3.778848052024841309e-02 1.747133731842041016e-01 -2.404516339302062988e-01 2.788193225860595703e-01 3.202786669135093689e-02 1.038261950016021729e-01 -1.571346074342727661e-01 1.816500425338745117e-01 -1.275639832019805908e-01 -1.088811680674552917e-01 2.011997103691101074e-01 1.188078001141548157e-01 4.402635395526885986e-01 -5.324992910027503967e-02 -3.249154686927795410e-01 2.174220792949199677e-02 -1.005972251296043396e-01 3.785682916641235352e-01 -1.454319208860397339e-01 -1.117953360080718994e-01 -2.901536971330642700e-02 7.315330207347869873e-03 3.068453073501586914e-01 -1.410762220621109009e-01 2.667578868567943573e-02 -2.093403227627277374e-02 1.179273501038551331e-01
5.326242744922637939e-02 7.128922641277313232e-02 1.955125182867050171e-01 -5.625063180923461914e-02 -7.060878723859786987e-02 -2.416983246803283691e-01 -4.375350847840309143e-02 1.397889107465744019e-02 1.526685245335102081e-02 -5.475921556353569031e-02 1.927864849567413330e-01 -1.326034516096115112e-01 -1.028574779629707336e-01 4.167246073484420776e-02 8.034337311983108521e-02 7.372704800218343735e-03 2.530024349689483643e-01 1.339513361454010010e-01 -2.684151828289031982e-01 -2.520527318120002747e-02 -3.433328568935394287e-01 1.170262545347213745e-01 4.631583690643310547e-01 -1.835973411798477173e-01 -3.025777041912078857e-01 -1.443013399839401245e-01 -2.152344882488250732e-01 3.310325741767883301e-01 7.138588931411504745e-03 7.262428104877471924e-02 -1.330965012311935425e-02 -1.234315335750579834e-02
5.089122429490089417e-02 4.185999184846878052e-02 1.677188724279403687e-01 1.155269369482994080e-01 1.367762833833694458e-01 1.700610481202602386e-02 -2.258848249912261963e-01 3.548959493637084961e-01 -1.532706767320632935e-01 -3.031307458877563477e-01 1.433438342064619064e-02 5.075209215283393860e-02 2.015225440263748169e-01 1.324813812971115112e-01 9.900217503309249878e-02 2.609284780919551849e-02 -3.652215301990509033e-01 1.075844988226890564e-01 3.738985955715179443e-02 9.256437420845031738e-03 -3.123553842306137085e-02 3.994521498680114746e-02 2.782241404056549072e-01 -2.624799907207489014e-01 -2.460717260837554932e-01 2.622948214411735535e-02 8.238562941551208496e-02 2.413346916437149048e-01 -3.086517155170440674e-01 3.356964513659477234e-02 -2.236645817756652832e-01 -5.826611444354057312e-02
1.307702362537384033e-01 2.117796614766120911e-02 4.880114644765853882e-02 -1.587722636759281158e-02 1.472964435815811157e-01 2.818571329116821289e-01 -5.626292526721954346e-02 3.090113699436187744e-01 2.077110409736633301e-01 -8.751445263624191284e-02 6.816918402910232544e-02 1.057061254978179932e-01 -5.538257304579019547e-03 1.618876606225967407e-01 1.674381494522094727e-01 -8.322104811668395996e-02 1.717020869255065918e-01 -8.990915864706039429e-02 -1.975909620523452759e-01 -2.381640225648880005e-01 -2.559343278408050537e-01 -2.332215458154678345e-01 1.360434144735336304e-01 -2.918048799037933350e-01 -1.805455535650253296e-01 -2.000007629394531250e-01 -5.990251153707504272e-02 4.280061721801757812e-01 -7.385914027690887451e-02 -7.015443593263626099e-02 1.450402736663818359e-01 6.730880588293075562e-02
-1.427698582410812378e-01 2.561805248260498047e-01 3.007644414901733398e-01 -1.734145283699035645e-01 -5.353345721960067749e-02 -1.418833136558532715e-01 1.577472090721130371e-01 -2.518409118056297302e-02 2.844830276444554329e-03 -2.268590778112411499e-01 1.925103068351745605e-01 -1.126359030604362488e-02 1.411758065223693848e-01 1.558698564767837524e-01 7.074398919939994812e-03 6.961788982152938843e-02 -1.775687485933303833e-01 -1.107376664876937866e-01 -5.609828233718872070e-02 -4.907838702201843262e-01 -7.880975026637315750e-04 -2.932265028357505798e-02 -5.627051927149295807e-03 -1.920903176069259644e-01 -2.730952501296997070e-01 2.912843525409698486e-01 -1.504940390586853027e-01 1.919368654489517212e-01 -8.340088278055191040e-02 1.388681530952453613e-01 1.305478364229202271e-01 1.391385644674301147e-01
2.454562932252883911e-01 -3.839848041534423828e-01 7.288204133510589600e-02 -2.775371968746185303e-01 7.328689843416213989e-02 7.577830553054809570e-02 -4.522274434566497803e-02 1.806368231773376465e-01 7.043382525444030762e-02 -2.019970417022705078e-01 6.524068862199783325e-02 -1.045839861035346985e-02 -2.489236928522586823e-02 1.724952310323715210e-01 1.907694488763809204e-01 6.963463872671127319e-02 2.492195740342140198e-02 9.103594720363616943e-02 -1.477036997675895691e-02 -4.326013028621673584e-01 8.407656848430633545e-02 -1.144264712929725647e-01 4.337445497512817383e-01 9.514925628900527954e-02 -2.394693903625011444e-02 -5.833387747406959534e-02 1.510343849658966064e-01 1.985705457627773285e-02 -1.392304599285125732e-01 -2.280297726392745972e-01 1.666394621133804321e-01 4.980592429637908936e-02
2.680598795413970947e-01 8.832375705242156982e-02 1.017272174358367920e-01 -3.237490728497505188e-02 2.947736382484436035e-01 9.984327852725982666e-02 2.211240231990814209e-01 2.612739242613315582e-02 -3.996097017079591751e-03 -2.087304443120956421e-01 3.012323565781116486e-02 -1.655423939228057861e-01 -1.374260894954204559e-02 -1.145913451910018921e-02 -2.929675392806529999e-02 -8.497387915849685669e-02 -8.373937010765075684e-02 -1.637660712003707886e-01 2.267535924911499023e-01 9.057347476482391357e-02 -2.905656695365905762e-01 3.816320374608039856e-02 1.230720523744821548e-02 -6.916245073080062866e-02 -3.445253670215606689e-01 1.078890543431043625e-02 -1.559882191941142082e-03 5.386276841163635254e-01 -4.470866173505783081e-02 -2.683699727058410645e-01 -7.997995615005493164e-02 9.266106784343719482e-02
4.318718984723091125e-02 -8.070681244134902954e-02 1.175279244780540466e-01 -4.889564216136932373e-02 1.534985750913619995e-01 2.548583149909973145e-01 -1.090351678431034088e-02 -5.671932920813560486e-02 -8.763968944549560547e-02 -3.560097515583038330e-01 2.635695934295654297e-01 2.816001325845718384e-02 7.555775344371795654e-02 1.432276666164398193e-01 1.212338507175445557e-01 1.142086088657379150e-01 -1.632472127676010132e-02 -6.290337443351745605e-02 -1.206945255398750305e-02 -2.849797606468200684e-01 -3.303926587104797363e-01 1.011883094906806946e-01 1.616954952478408813e-01 -7.227405160665512085e-02 -2.303876131772994995e-01 1.680498570203781128e-01 -1.982419043779373169e-01 2.500637173652648926e-01 2.836310565471649170e-01 -3.340864777565002441e-01 6.755843758583068848e-02 -9.376571327447891235e-02
-1.514422446489334106e-01 1.126712411642074585e-01 2.547909021377563477e-01 3.822699189186096191e-02 9.787445515394210815e-02 2.096203267574310303e-01 -1.289225667715072632e-01 -7.835575938224792480e-02 5.902406945824623108e-02 -1.619325429201126099e-01 -1.982150599360466003e-02 -1.048242822289466858e-01 1.313352882862091064e-01 -8.574499189853668213e-02 4.548239409923553467e-01 8.141341060400009155e-02 -8.884349465370178223e-02 -6.122411042451858521e-02 9.994507580995559692e-02 -3.226523399353027344e-01 -6.703772395849227905e-02 1.588653326034545898e-01 2.026078701019287109e-01 1.959487497806549072e-01 -3.892194330692291260e-01 -3.958053514361381531e-02 -1.723760366439819336e-02 2.633534967899322510e-01 -2.818203270435333252e-01 -4.294322058558464050e-02 4.903221502900123596e-02 -3.513019531965255737e-02
-8.783894777297973633e-02 -2.803921401500701904e-01 2.930196523666381836e-01 5.940918996930122375e-02 -8.561532944440841675e-03 2.187048457562923431e-02 -1.761640012264251709e-01 2.829209901392459869e-02 2.190777659416198730e-01 -7.052361220121383667e-02 1.321740597486495972e-01 1.883021295070648193e-01 -7.208452373743057251e-02 1.641077101230621338e-01 7.218575477600097656e-02 -7.143727689981460571e-02 -1.638035476207733154e-02 -4.654954001307487488e-02 -1.388997435569763184e-01 -6.958751380443572998e-02 -1.349463164806365967e-01 1.408316045999526978e-01 8.152201771736145020e-02 2.814811095595359802e-02 -1.918356418609619141e-01 7.637122273445129395e-02 -3.686052858829498291e-01 5.535544157028198242e-01 -3.800433874130249023e-02 4.274344071745872498e-02 -1.406351178884506226e-01 2.520368695259094238e-01
2.327588796615600586e-01 1.645837426185607910e-01 2.154418528079986572e-01 -1.337497830390930176e-01 3.585174381732940674e-01 9.865239262580871582e-02 4.474741872400045395e-03 3.570453822612762451e-02 6.240714713931083679e-02 -1.162088364362716675e-01 8.423551917076110840e-02 2.083759158849716187e-01 -6.645870208740234375e-02 -3.959697186946868896e-01 -8.185365051031112671e-02 -1.890117228031158447e-01 -1.223267763853073120e-01 6.591798365116119385e-02 1.739838272333145142e-01 -1.573452502489089966e-01 -1.276452392339706421e-01 -2.514524571597576141e-02 1.677684187889099121e-01 5.499872192740440369e-02 -7.892528921365737915e-02 3.913794457912445068e-02 -1.701849848031997681e-01 4.069462120532989502e-01 -1.954360008239746094e-01 -2.006646245718002319e-02 2.743915021419525146e-01 -6.832670420408248901e-02
-3.121829032897949219e-02 -2.554175257682800293e-01 1.481753289699554443e-01 1.036045178771018982e-01 2.383980900049209595e-02 1.165706664323806763e-02 4.474517703056335449e-02 -1.868606172502040863e-02 1.476471573114395142e-01 -6.680488586425781250e-02 1.868843287229537964e-01 -1.786766797304153442e-01 -1.953363120555877686e-01 -2.754055261611938477e-01 2.820493653416633606e-02 2.453056424856185913e-01 1.456532925367355347e-01 -6.338634341955184937e-02 -1.367312818765640259e-01 -3.745483756065368652e-01 -2.049112766981124878e-01 -1.309064328670501709e-01 3.696293011307716370e-02 6.052934750914573669e-02 1.065215983544476330e-04 -6.505420804023742676e-02 4.961485788226127625e-02 4.981952905654907227e-01 -1.354798227548599243e-01 -1.820697076618671417e-02 2.518792748451232910e-01 2.110969126224517822e-01
2.855614721775054932e-01 -2.767855226993560791e-01 2.225434780120849609e-01 9.511886537075042725e-02 1.958628147840499878e-01 -1.958089917898178101e-01 -1.094863861799240112e-01 -4.825660213828086853e-02 -1.873815953731536865e-01 9.217382222414016724e-02 8.697446435689926147e-02 -3.056525439023971558e-02 1.795346587896347046e-01 -3.009486198425292969e-02 -2.895953059196472168e-01 1.490832716226577759e-01 -9.364781528711318970e-02 4.755676910281181335e-02 -1.118769794702529907e-01 -1.723768413066864014e-01 -4.788448661565780640e-02 1.284262835979461670e-01 4.021994173526763916e-01 -3.668515384197235107e-01 -3.519153222441673279e-02 2.070685774087905884e-01 -1.830978691577911377e-01 1.601918041706085205e-01 1.155859529972076416e-01 -1.609389111399650574e-02 9.893959015607833862e-02 7.624134421348571777e-02
2.126081660389900208e-02 3.770253434777259827e-02 -3.802938386797904968e-02 -1.741674840450286865e-01 2.927658855915069580e-01 -2.100455760955810547e-01 -9.903439879417419434e-02 -1.728135496377944946e-01 2.865117788314819336e-01 -2.801105082035064697e-01 3.288359045982360840e-01 1.697790324687957764e-01 -3.246512636542320251e-02 -1.727539896965026855e-01 -2.490140050649642944e-01 -1.322029065340757370e-02 -6.806585192680358887e-02 -8.171086013317108154e-02 -1.409193277359008789e-01 -2.633798308670520782e-02 1.846378110349178314e-02 8.365683257579803467e-02 2.833036780357360840e-01 -1.839440613985061646e-01 -2.479155361652374268e-01 -2.549930214881896973e-01 6.827109307050704956e-02 3.066132366657257080e-01 1.043751537799835205e-01 7.476133853197097778e-02 4.274520277976989746e-02 9.741199016571044922e-02
9.366065263748168945e-02 2.284915149211883545e-01 4.181046783924102783e-02 -1.795150488615036011e-01 2.674055099487304688e-01 -1.194205805659294128e-01 2.099819295108318329e-02 2.017158828675746918e-02 4.084816202521324158e-03 -1.305768191814422607e-01 1.322813034057617188e-01 3.129886835813522339e-02 3.161711990833282471e-01 3.448233753442764282e-02 6.936601549386978149e-02 3.327951580286026001e-02 2.614605724811553955e-01 -4.044597595930099487e-02 -1.882937178015708923e-02 -3.334447443485260010e-01 -1.025758031755685806e-02 4.061655104160308838e-01 1.653177440166473389e-01 1.423401981592178345e-01 -3.353119194507598877e-01 1.523562967777252197e-01 1.382424086332321167e-01 8.575163036584854126e-02 -2.240064740180969238e-01 -1.072356626391410828e-01 2.380011081695556641e-01 3.429345041513442993e-02
-1.226686313748359680e-01 -2.703709304332733154e-01 2.839977443218231201e-01 -2.166860504075884819e-03 9.087482094764709473e-02 2.377264201641082764e-01 -7.081829011440277100e-02 -1.782507002353668213e-01 5.797646939754486084e-02 -2.102927565574645996e-01 -7.689519971609115601e-02 -4.043947532773017883e-02 -4.818079620599746704e-02 -2.027635127305984497e-01 1.439582258462905884e-01 -7.004587352275848389e-02 -1.490895599126815796e-01 -1.249358803033828735e-01 1.072711870074272156e-01 -3.484460711479187012e-01 -6.400139071047306061e-03 1.631633937358856201e-01 3.902349770069122314e-01 -3.563839243724942207e-03 -1.345806270837783813e-01 1.463498473167419434e-01 1.463323682546615601e-01 3.070679008960723877e-01 -1.963722556829452515e-01 -8.559568971395492554e-02 1.741791814565658569e-01 -1.557427346706390381e-01
-6.982421129941940308e-02 -8.662579581141471863e-03 -3.148259520530700684e-01 -1.810709089040756226e-01 1.958634555339813232e-01 3.708530589938163757e-02 -7.203862071037292480e-03 6.400676071643829346e-02 -2.585039734840393066e-01 -1.077736616134643555e-01 9.940984100103378296e-02 3.458580747246742249e-02 5.765815824270248413e-02 8.895529806613922119e-02 8.260721713304519653e-02 4.929449036717414856e-02 -5.613599345088005066e-02 -3.119577281177043915e-02 -1.659258604049682617e-01 -7.309544086456298828e-02 -2.203571945428848267e-01 1.931248754262924194e-01 1.073137745261192322e-01 4.839789122343063354e-02 -1.502027660608291626e-01 1.171051934361457825e-01 -6.895161420106887817e-02 6.356289982795715332e-01 -2.450748682022094727e-01 -1.453427374362945557e-01 1.942098438739776611e-01 9.264457970857620239e-02
1.827939301729202271e-01 -6.971550732851028442e-02 7.198285311460494995e-02 3.399663418531417847e-02 1.298860013484954834e-01 5.743402987718582153e-02 -5.273770540952682495e-02 -1.884686350822448730e-01 2.173186540603637695e-01 -2.983291149139404297e-01 9.593904763460159302e-02 1.290240697562694550e-02 1.517139524221420288e-01 -8.217135071754455566e-02 -3.390787169337272644e-02 1.106689870357513428e-01 -2.408237606287002563e-01 1.791527718305587769e-01 1.343113481998443604e-01 -1.004500836133956909e-01 2.622135216370224953e-03 1.880652159452438354e-01 2.641921937465667725e-01 -2.002879083156585693e-01 -5.345320105552673340e-01 -1.725481599569320679e-01 8.932795375585556030e-02 2.347472161054611206e-01 1.550490781664848328e-02 1.240362226963043213e-01 1.157001480460166931e-01 1.924788355827331543e-01
1.152909323573112488e-01 -1.798394322395324707e-02 -1.553461980074644089e-02 -1.827180385589599609e-02 3.221256732940673828e-01 -8.002369431778788567e-04 3.372330684214830399e-03 -5.482513085007667542e-02 -8.227554708719253540e-02 -1.879528611898422241e-01 1.935250312089920044e-02 -7.670709490776062012e-02 -1.761310100555419922e-01 -1.043620854616165161e-01 2.239449769258499146e-01 -8.832594379782676697e-03 -8.069810271263122559e-02 -2.194190174341201782e-01 4.785422980785369873e-02 -2.263251543045043945e-01 1.841116994619369507e-01 -4.583930596709251404e-02 1.744662076234817505e-01 -2.546980381011962891e-01 -4.364333152770996094e-01 1.853664517402648926e-01 8.939573913812637329e-02 2.923632860183715820e-01 -2.447965741157531738e-01 -3.036271035671234131e-01 -9.510639309883117676e-02 -1.399614363908767700e-01
-1.461577834561467171e-03 -1.125169694423675537e-01 2.172577828168869019e-01 7.983692735433578491e-02 2.795907557010650635e-01 3.609190136194229126e-02 -8.449240773916244507e-02 -1.274942308664321899e-01 5.774752423167228699e-02 -3.111362457275390625e-01 2.589865922927856445e-01 -9.627950191497802734e-02 -1.595993526279926300e-02 1.647019535303115845e-01 1.614960432052612305e-01 9.969969093799591064e-02 1.344880163669586182e-01 -5.162307526916265488e-03 9.779794514179229736e-02 -1.508495658636093140e-01 -2.362443655729293823e-01 5.647264793515205383e-02 1.258103400468826294e-01 -9.107477031648159027e-03 -2.285030633211135864e-01 2.854894995689392090e-01 -1.279490739107131958e-01 2.180298268795013428e-01 3.090792894363403320e-01 -1.907916516065597534e-01 3.582555353641510010e-01 8.808512985706329346e-02
4.805581644177436829e-02 -1.405671387910842896e-01 7.348616421222686768e-02 -1.302771866321563721e-01 5.499124154448509216e-02 2.500266730785369873e-01 -1.635287106037139893e-01 -1.428736299276351929e-01 6.362012028694152832e-02 -1.573391407728195190e-01 2.489303238689899445e-02 1.334768682718276978e-01 -1.999621838331222534e-01 -3.644886240363121033e-02 1.290729790925979614e-01 -1.251375079154968262e-01 -4.345602542161941528e-02 5.079489573836326599e-02 -8.564340323209762573e-02 -3.585572838783264160e-01 2.955158427357673645e-02 -1.710668355226516724e-01 1.763397455215454102e-01 -8.781496435403823853e-02 -4.928814992308616638e-02 1.473854929208755493e-01 1.940214484930038452e-01 5.082018971443176270e-01 -1.447413265705108643e-01 -1.022944748401641846e-01 -1.174509339034557343e-02 4.013321101665496826e-01
2.915086150169372559e-01 3.452957794070243835e-02 3.904410079121589661e-02 1.449991315603256226e-01 -3.228097781538963318e-02 -1.521603483706712723e-02 2.710302174091339111e-02 -3.642300143837928772e-02 1.712610721588134766e-01 -1.739094555377960205e-01 2.810207605361938477e-01 -3.146699815988540649e-02 -1.730715036392211914e-01 -2.763650417327880859e-01 3.481027856469154358e-02 2.381081879138946533e-02 -8.970427513122558594e-02 2.088306248188018799e-01 3.571729063987731934e-01 -1.615866869688034058e-01 -2.341937832534313202e-02 1.894914954900741577e-01 1.659786254167556763e-01 -1.844391673803329468e-01 -1.030384004116058350e-02 1.823705732822418213e-01 -1.772319972515106201e-01 4.720039963722229004e-01 -7.765445113182067871e-02 -1.722667813301086426e-01 1.169015914201736450e-01 -5.471666809171438217e-04
1.075184270739555359e-01 -1.278112232685089111e-01 1.382508575916290283e-01 -1.715597212314605713e-01 3.372800648212432861e-01 -1.818256527185440063e-01 -3.871911903843283653e-03 -6.060811132192611694e-02 2.204714715480804443e-01 -3.897817805409431458e-02 -6.182715762406587601e-03 2.374312132596969604e-01 1.311063319444656372e-01 7.453455775976181030e-02 7.546123117208480835e-02 -2.029372155666351318e-01 -3.120013475418090820e-01 -1.839282214641571045e-01 -8.680362254381179810e-02 1.631304919719696045e-01 -2.802161872386932373e-02 1.792129427194595337e-01 1.608964800834655762e-01 4.787896946072578430e-02 -2.895481288433074951e-01 3.623674437403678894e-02 6.294824182987213135e-02 4.717067778110504150e-01 -1.943088769912719727e-01 -8.141472190618515015e-02 -1.393005903810262680e-02 1.195305734872817993e-01
-4.011499136686325073e-02 8.056849241256713867e-02 2.600545585155487061e-01 -6.282752752304077148e-02 2.517144754528999329e-02 2.322688698768615723e-01 -6.901489943265914917e-02 -2.640490792691707611e-02 5.541492719203233719e-04 -2.197102457284927368e-01 1.777558587491512299e-02 6.117321923375129700e-02 1.063424721360206604e-01 2.423164099454879761e-01 1.959795504808425903e-01 6.735672801733016968e-02 3.451181948184967041e-02 -8.440520614385604858e-02 3.015250898897647858e-02 -2.536589205265045166e-01 -4.241132140159606934e-01 1.149078607559204102e-01 2.975873351097106934e-01 -2.778406441211700439e-02 -2.168032079935073853e-01 1.557369828224182129e-01 -1.597778871655464172e-02 3.042693436145782471e-01 1.746271997690200806e-01 -2.150819152593612671e-01 2.722796797752380371e-01 -1.549901962280273438e-01
2.888454794883728027e-01 -3.480293750762939453e-01 1.596737802028656006e-01 1.547590550035238266e-02 2.717028558254241943e-02 -2.282069176435470581e-01 -6.829299032688140869e-02 -1.625870466232299805e-01 -1.647453010082244873e-01 2.950874716043472290e-02 9.495463967323303223e-02 -4.865570738911628723e-02 -2.366863563656806946e-02 -2.318444103002548218e-01 -5.653112009167671204e-02 3.732762858271598816e-02 -2.323871254920959473e-01 1.210335195064544678e-01 1.280814409255981445e-01 -1.798873394727706909e-01 -2.751696407794952393e-01 4.255545884370803833e-02 1.337009668350219727e-01 -1.864783465862274170e-01 -3.401851952075958252e-01 -8.370516449213027954e-02 1.605142056941986084e-01 3.918758928775787354e-01 9.396247565746307373e-02 4.679635539650917053e-02 8.995300531387329102e-02 1.368427872657775879e-01
2.613283693790435791e-01 -5.086159333586692810e-02 2.313020229339599609e-01 -2.526888847351074219e-01 3.489069640636444092e-02 1.356540471315383911e-01 1.081427484750747681e-01 3.560535237193107605e-02 -6.811869889497756958e-02 -2.235622555017471313e-01 8.127894252538681030e-02 -2.064647711813449860e-02 -4.981783684343099594e-03 -2.968242466449737549e-01 2.766953110694885254e-01 1.911565214395523071e-01 5.544175580143928528e-02 -1.801370978355407715e-01 1.813042908906936646e-01 3.567708283662796021e-02 -1.736012250185012817e-01 2.135657891631126404e-02 1.919506937265396118e-01 -2.958407439291477203e-02 -3.017784655094146729e-01 -1.393565349280834198e-02 9.930936247110366821e-02 3.799509406089782715e-01 1.214411631226539612e-01 2.048727571964263916e-01 2.476232200860977173e-01 1.216317117214202881e-01
2.493322640657424927e-01 -2.224570214748382568e-01 -1.528938859701156616e-01 5.815593153238296509e-02 1.498571485280990601e-01 -9.545528143644332886e-02 -8.046358078718185425e-02 3.051130175590515137e-01 1.762128062546253204e-02 -2.430111467838287354e-01 2.194037437438964844e-01 2.623803615570068359e-01 -2.559652924537658691e-01 -2.227998971939086914e-01 2.258158475160598755e-01 -1.300060600042343140e-01 -2.232207506895065308e-01 1.780644059181213379e-02 -1.085441932082176208e-01 1.084467545151710510e-01 3.712810575962066650e-02 9.760303795337677002e-02 2.487887591123580933e-01 -2.257275283336639404e-01 -1.943753063678741455e-01 6.323678791522979736e-02 4.070565477013587952e-02 2.572597265243530273e-01 -2.047131508588790894e-01 -2.816669642925262451e-02 1.385035961866378784e-01 4.589933529496192932e-02
3.974601924419403076e-01 -1.883945465087890625e-01 -1.631500199437141418e-02 -1.362540274858474731e-01 -4.076157882809638977e-02 1.047752648591995239e-01 7.701819390058517456e-02 -1.950205117464065552e-01 -2.330592572689056396e-01 -2.816010713577270508e-01 -1.989607661962509155e-01 1.721995174884796143e-01 1.254954934120178223e-01 -1.034632441587746143e-03 -5.846893042325973511e-02 9.688609093427658081e-02 7.948026061058044434e-02 1.770931296050548553e-02 -2.855519354343414307e-01 -1.868900358676910400e-01 7.534226775169372559e-02 -2.856549620628356934e-02 3.249765336513519287e-01 -1.878330111503601074e-02 -3.262175321578979492e-01 7.300283759832382202e-02 -7.472844421863555908e-02 3.030430674552917480e-01 -1.132543608546257019e-01 -2.013843357563018799e-01 8.191701024770736694e-03 -3.896510601043701172e-02
1.471468359231948853e-01 -1.376497894525527954e-01 2.837825380265712738e-02 -4.207397997379302979e-02 7.652789354324340820e-02 -2.723615765571594238e-01 -1.799747645854949951e-01 1.249199509620666504e-01 2.341023832559585571e-01 -3.957724198698997498e-02 1.477735489606857300e-01 -1.066003218293190002e-01 -2.072478234767913818e-01 6.611168384552001953e-02 -1.080622375011444092e-01 4.025452584028244019e-02 1.117657795548439026e-01 1.150165721774101257e-01 -1.194975152611732483e-01 -1.482861191034317017e-01 -1.496842354536056519e-01 -1.379753351211547852e-01 5.403803586959838867e-01 -1.841554045677185059e-01 -3.467437326908111572e-01 4.023412615060806274e-02 -1.500058174133300781e-01 1.462136656045913696e-01 2.319545149803161621e-01 -3.948610648512840271e-02 -7.861538231372833252e-02 -1.482301056385040283e-01
3.504397273063659668e-01 -6.572749465703964233e-02 1.656313091516494751e-01 -1.670818659476935863e-03 3.470787778496742249e-02 -1.141612753272056580e-01 -1.222584098577499390e-01 -7.760076224803924561e-02 -7.583711296319961548e-02 -3.061304390430450439e-01 2.875966727733612061e-01 5.133749544620513916e-02 -1.955528259277343750e-01 -9.840709716081619263e-02 -7.433548569679260254e-02 5.761991441249847412e-02 -1.763845048844814301e-02 -1.381964534521102905e-01 7.174580823630094528e-03 -5.793056264519691467e-02 -4.612165689468383789e-01 2.064732015132904053e-01 3.822362124919891357e-01 -5.309821665287017822e-02 -3.346812129020690918e-01 1.016897186636924744e-01 4.361880570650100708e-02 -2.511134371161460876e-02 -5.260444059967994690e-02 -3.866454586386680603e-03 -2.058885432779788971e-02 1.160147637128829956e-01
2.621795609593391418e-02 -4.226271808147430420e-02 2.250685542821884155e-01 1.657873094081878662e-01 1.231093183159828186e-01 -3.624045252799987793e-01 -2.174632847309112549e-01 8.643986284732818604e-02 -4.582986608147621155e-02 -2.660183906555175781e-01 -1.242804601788520813e-01 -5.014517903327941895e-02 4.001730307936668396e-02 -3.194043040275573730e-02 1.338293850421905518e-01 -3.835483919829130173e-03 -8.093091100454330444e-02 -2.356577217578887939e-01 2.128168940544128418e-02 -4.087815284729003906e-01 9.424161911010742188e-02 -1.312140226364135742e-01 -6.509533524513244629e-02 -2.510222494602203369e-01 -1.995763629674911499e-01 -1.912314072251319885e-02 -2.500864118337631226e-02 4.380618333816528320e-01 4.047968238592147827e-02 7.755707204341888428e-02 1.646743863821029663e-01 -1.275856792926788330e-01
1.827302128076553345e-01 -5.550367757678031921e-02 1.748417466878890991e-01 -1.265006214380264282e-01 5.486312508583068848e-02 1.484878361225128174e-03 1.553821712732315063e-01 -2.123529650270938873e-02 -1.345118135213851929e-01 -2.150880247354507446e-01 1.876172572374343872e-01 -2.286555469036102295e-01 1.501359641551971436e-01 -3.861856162548065186e-01 1.510287635028362274e-02 4.534449428319931030e-03 -2.841162979602813721e-01 1.994425505399703979e-01 -8.230578899383544922e-02 -1.747657060623168945e-01 9.747492149472236633e-03 2.331124991178512573e-01 7.783424854278564453e-02 -6.352221220731735229e-02 -2.004241198301315308e-01 -5.381289124488830566e-02 1.122316420078277588e-01 4.777971208095550537e-01 -3.754591941833496094e-02 1.604646593332290649e-01 1.798088289797306061e-02 1.783303916454315186e-01
1.568744480609893799e-01 -7.788792252540588379e-02 -1.092985868453979492e-01 7.191793620586395264e-02 2.142653018236160278e-01 -5.491941422224044800e-02 -1.395751833915710449e-01 -1.875467896461486816e-01 5.554753541946411133e-02 -4.120423495769500732e-01 1.099913120269775391e-01 -1.957311294972896576e-02 2.276983857154846191e-01 2.257077954709529877e-02 -6.314437091350555420e-02 -8.905868232250213623e-02 -1.354408413171768188e-01 7.161054760217666626e-02 1.434789746999740601e-01 -2.236792892217636108e-01 1.178626716136932373e-01 9.336609393358230591e-02 2.832863330841064453e-01 4.246585443615913391e-02 -2.993356883525848389e-01 -2.101464569568634033e-02 -1.706762313842773438e-01 1.767092496156692505e-01 -2.608560323715209961e-01 2.187717407941818237e-01 1.684446334838867188e-01 3.249148428440093994e-01
2.600731253623962402e-01 -2.676790766417980194e-02 -4.939532279968261719e-02 2.124891057610511780e-02 2.453451603651046753e-01 -2.319515496492385864e-01 -1.167983412742614746e-01 -1.714612990617752075e-01 1.570896357297897339e-01 -2.865504920482635498e-01 2.419756948947906494e-01 -1.590566188097000122e-01 -8.755262941122055054e-02 6.653395295143127441e-02 6.898780167102813721e-02 -2.035033851861953735e-01 -3.065559566020965576e-01 -9.349095076322555542e-02 6.402052938938140869e-02 -3.554067388176918030e-02 -4.086340665817260742e-01 7.096530497074127197e-02 2.060393691062927246e-01 -1.465690135955810547e-01 -3.045228123664855957e-01 -4.617735743522644043e-02 1.250590682029724121e-01 1.483383961021900177e-02 1.502430737018585205e-01 -1.432211250066757202e-01 1.476234048604965210e-01 5.636501312255859375e-02
8.599451929330825806e-02 -4.199447482824325562e-02 7.356218993663787842e-02 -1.964445859193801880e-01 1.467608809471130371e-01 2.416905201971530914e-02 -6.367252767086029053e-02 1.920242458581924438e-01 1.126426756381988525e-01 1.636223495006561279e-02 -1.507385224103927612e-01 8.013715967535972595e-03 2.337737828493118286e-01 -3.106261789798736572e-01 -2.399846762418746948e-01 -1.503688395023345947e-01 -2.540065646171569824e-01 9.425356984138488770e-02 -3.460406512022018433e-02 -1.198024079203605652e-01 -2.851668000221252441e-01 -1.949540674686431885e-01 2.787578701972961426e-01 -1.552255749702453613e-01 -1.533050835132598877e-01 -6.021787412464618683e-03 -8.601171523332595825e-02 4.217757284641265869e-01 2.507949471473693848e-01 7.315706461668014526e-02 1.695210486650466919e-01 2.836387418210506439e-02
2.154818028211593628e-01 -2.534790039062500000e-01 1.641226559877395630e-01 -8.560677990317344666e-03 1.367045193910598755e-01 -3.993041515350341797e-01 -1.408079713582992554e-01 -1.848590075969696045e-01 -6.013759970664978027e-02 -1.434370875358581543e-01 1.627055257558822632e-01 4.291167482733726501e-03 1.411841362714767456e-01 -3.365135565400123596e-02 9.551500529050827026e-02 2.070244252681732178e-01 -1.593856699764728546e-02 7.302215695381164551e-02 -3.136626631021499634e-02 1.154132559895515442e-01 -1.891081184148788452e-01 7.715018838644027710e-02 2.314471304416656494e-01 -2.587376534938812256e-01 -3.145343661308288574e-01 -6.189368292689323425e-02 2.939558625221252441e-01 2.545366585254669189e-01 3.556483238935470581e-02 2.534013688564300537e-01 6.831333041191101074e-02 1.491034310311079025e-02
1.993554532527923584e-01 4.061729460954666138e-02 -9.915810078382492065e-02 6.922238320112228394e-02 1.515502482652664185e-01 6.869663298130035400e-02 1.802983321249485016e-02 1.289084926247596741e-02 -4.607014358043670654e-03 -1.526897549629211426e-01 -2.538133785128593445e-02 1.000292319804430008e-02 1.179695278406143188e-01 -1.366030871868133545e-01 1.601536870002746582e-01 -2.020084857940673828e-02 2.253451570868492126e-02 1.204755008220672607e-01 2.499474398791790009e-02 -6.065034493803977966e-02 4.165935814380645752e-01 1.415205299854278564e-01 4.827152788639068604e-01 -1.096291020512580872e-01 -1.159456819295883179e-01 1.768257915973663330e-01 1.625166833400726318e-01 4.737665355205535889e-01 -1.427130103111267090e-01 -2.068039625883102417e-01 -1.276879459619522095e-01 1.178828720003366470e-02
3.720161691308021545e-02 -7.933849841356277466e-02 -1.947781592607498169e-01 6.822653859853744507e-02 6.188017874956130981e-02 1.003498733043670654e-01 -6.326773762702941895e-02 -5.537493154406547546e-02 -1.374233514070510864e-02 -1.381259858608245850e-01 3.567373752593994141e-01 -7.966747134923934937e-02 -2.195541411638259888e-01 -3.902905881404876709e-01 1.709920726716518402e-02 2.312951534986495972e-01 -7.081208378076553345e-02 -1.537245046347379684e-02 -1.113857328891754150e-01 -8.327364921569824219e-02 1.764456331729888916e-01 1.520884037017822266e-01 3.701061904430389404e-01 -1.116917282342910767e-01 -1.124079227447509766e-01 1.859625875949859619e-01 -1.465827040374279022e-02 3.679102063179016113e-01 4.173283278942108154e-02 -1.062561199069023132e-01 1.965236812829971313e-01 2.425062656402587891e-01
-2.751921303570270538e-02 -1.655978709459304810e-01 1.457420438528060913e-01 -5.992974340915679932e-02 2.289084196090698242e-01 -2.249881774187088013e-01 -3.020922280848026276e-02 -1.229270733892917633e-02 1.853433400392532349e-01 -1.207283809781074524e-01 5.052578635513782501e-03 2.115167677402496338e-01 1.384741514921188354e-01 1.296535581350326538e-01 1.518101841211318970e-01 -1.450525075197219849e-01 -2.146776616573333740e-01 9.351296350359916687e-03 -2.051563113927841187e-01 2.708318531513214111e-01 -7.620108872652053833e-02 2.925848029553890228e-02 6.473883986473083496e-02 5.370671674609184265e-02 -4.059464931488037109e-01 -5.657376721501350403e-02 -4.647989198565483093e-02 3.839414119720458984e-01 -2.820595800876617432e-01 -2.318400591611862183e-01 1.127208098769187927e-01 1.738165169954299927e-01
1.504086703062057495e-01 5.814737081527709961e-02 2.046807408332824707e-01 -8.599962294101715088e-02 2.564981579780578613e-01 -1.431139409542083740e-01 -1.136275660246610641e-02 -9.887385182082653046e-03 4.357996881008148193e-01 -2.228263206779956818e-02 -2.313969843089580536e-02 1.066242307424545288e-01 1.477864384651184082e-01 3.395070135593414307e-02 2.199061214923858643e-01 -1.604044437408447266e-01 -2.565123438835144043e-01 -8.913850784301757812e-02 -2.476803362369537354e-01 -7.947132736444473267e-02 -1.385412961244583130e-01 2.916669845581054688e-01 1.398525387048721313e-01 5.987150222063064575e-02 -2.000990360975265503e-01 -4.037995263934135437e-02 -9.167541563510894775e-02 3.362107574939727783e-01 -1.432616263628005981e-01 -2.471317946910858154e-01 1.454916745424270630e-01 -6.412765383720397949e-02
1.195990890264511108e-01 -2.598989009857177734e-02 4.219738021492958069e-02 -5.860086157917976379e-02 3.654107153415679932e-01 -5.317312851548194885e-02 1.472476124763488770e-01 4.646235704421997070e-02 2.597987055778503418e-01 -3.134958446025848389e-01 5.104461684823036194e-02 -6.131173297762870789e-02 -7.832223176956176758e-02 -3.216494619846343994e-02 -1.847047507762908936e-01 6.990426033735275269e-02 1.247830986976623535e-01 -6.341917067766189575e-02 1.092502027750015259e-01 -3.047693669795989990e-01 -7.478441577404737473e-03 1.520955711603164673e-01 1.828188896179199219e-01 -1.559456437826156616e-01 -9.016609936952590942e-02 3.645115792751312256e-01 3.483851999044418335e-02 3.803043067455291748e-01 -5.886866152286529541e-02 3.056159019470214844e-01 -8.894281089305877686e-02 6.585729867219924927e-02
1.246678158640861511e-01 -6.164754554629325867e-02 1.959200501441955566e-01 -3.647169098258018494e-02 -8.747436106204986572e-02 -3.071261346340179443e-01 -2.918366156518459320e-02 8.411131054162979126e-02 4.951856285333633423e-02 -1.527484357357025146e-01 2.171559631824493408e-01 -1.435011327266693115e-01 -4.961498081684112549e-02 -1.672941632568836212e-02 5.400387570261955261e-02 7.546949386596679688e-02 2.497040182352066040e-01 1.602343022823333740e-01 -1.323737502098083496e-01 -5.370926111936569214e-02 -2.970447540283203125e-01 7.397928088903427124e-02 6.117616295814514160e-01 -1.071469450835138559e-04 -2.499496489763259888e-01 -7.800468802452087402e-02 -2.278921306133270264e-01 1.561273336410522461e-01 1.788077503442764282e-02 6.064492464065551758e-02 -2.778091095387935638e-02 -1.077172253280878067e-02
-7.212863117456436157e-02 -1.768821775913238525e-01 1.038299966603517532e-02 -3.599126636981964111e-01 -7.259689271450042725e-02 9.021697938442230225e-02 -2.831006050109863281e-02 -9.398532658815383911e-02 -3.449546918272972107e-02 -2.809459529817104340e-02 1.384264826774597168e-01 -1.286391168832778931e-01 -4.153521731495857239e-02 1.321241166442632675e-02 1.470245420932769775e-01 -1.290641818195581436e-02 1.138639450073242188e-01 1.651560142636299133e-02 -8.844082802534103394e-02 -1.833443045616149902e-01 -3.313585519790649414e-01 8.485419303178787231e-02 1.496067047119140625e-01 1.114093959331512451e-01 -3.250680863857269287e-01 4.770778864622116089e-02 -1.036030426621437073e-01 5.759555101394653320e-01 6.358936429023742676e-02 -2.913891673088073730e-01 5.974538624286651611e-02 -7.573315408080816269e-03
1.075538694858551025e-01 2.217312306165695190e-01 -5.996738374233245850e-02 1.684584915637969971e-01 2.350850254297256470e-01 -1.173287332057952881e-01 3.871756140142679214e-03 -4.482286050915718079e-02 4.486811812967061996e-03 -2.705692350864410400e-01 1.734931617975234985e-01 -4.417411610484123230e-02 2.987639904022216797e-01 -1.489495038986206055e-01 -5.042402446269989014e-02 -1.346556544303894043e-01 -4.222195968031883240e-02 -3.727775765582919121e-03 3.893905784934759140e-03 -3.251034319400787354e-01 -6.668017711490392685e-03 8.443173952400684357e-03 4.453620016574859619e-01 -1.896341294050216675e-01 -1.393442600965499878e-01 -2.301067486405372620e-02 -7.131662219762802124e-02 2.284619510173797607e-01 -3.597429096698760986e-01 1.493643969297409058e-01 7.985523343086242676e-02 1.469059139490127563e-01
-4.222498089075088501e-02 1.217082962393760681e-01 3.076685369014739990e-01 1.445835083723068237e-02 4.071109890937805176e-01 2.098765373229980469e-01 -9.787405282258987427e-02 2.146105021238327026e-01 -4.625935479998588562e-02 -2.558096051216125488e-01 1.756219267845153809e-01 6.413943320512771606e-02 1.206428650766611099e-02 6.701972335577011108e-02 -8.046209812164306641e-02 5.558151379227638245e-02 2.224376983940601349e-02 -8.332309126853942871e-02 -1.934155672788619995e-01 -3.769442737102508545e-01 -1.649020314216613770e-01 4.625416919589042664e-02 1.591759026050567627e-01 7.996697723865509033e-02 -9.741634875535964966e-02 -1.782144010066986084e-01 8.310972899198532104e-02 2.533642947673797607e-01 -3.074020445346832275e-01 -1.750811189413070679e-01 5.100876558572053909e-03 -1.443954408168792725e-01
1.863010972738265991e-01 -1.310918182134628296e-01 2.301242053508758545e-01 1.261896640062332153e-01 5.051735788583755493e-03 1.595536991953849792e-02 -1.906500384211540222e-02 1.459209155291318893e-02 3.309965431690216064e-01 -1.324884146451950073e-01 3.282950446009635925e-02 2.073686569929122925e-02 7.494354993104934692e-02 1.506126523017883301e-01 1.910932064056396484e-01 -2.319781780242919922e-01 -2.016643285751342773e-01 -2.931999601423740387e-02 -1.244116351008415222e-01 -2.508212029933929443e-01 -2.029686123132705688e-01 2.361530810594558716e-01 8.995486423373222351e-03 8.981535583734512329e-02 -2.434920072555541992e-01 1.563262641429901123e-01 -3.897151052951812744e-01 3.536309003829956055e-01 -1.787266135215759277e-01 -9.362599253654479980e-02 6.718307733535766602e-02 -1.437973883002996445e-02
-1.315692961215972900e-01 -1.953232567757368088e-03 1.453674286603927612e-01 -9.579723328351974487e-02 8.454448729753494263e-02 7.367235422134399414e-02 -2.182472795248031616e-01 1.639277637004852295e-01 3.188566863536834717e-02 6.105655804276466370e-03 1.157475635409355164e-02 6.866205483675003052e-02 2.169817388057708740e-01 2.689584493637084961e-01 1.927140541374683380e-02 -1.018670052289962769e-01 -7.041365653276443481e-02 1.079220771789550781e-01 -1.875999420881271362e-01 -3.766788542270660400e-01 -7.436051964759826660e-02 1.635101139545440674e-01 3.266368806362152100e-01 -1.739489734172821045e-01 -3.589591383934020996e-01 2.367022931575775146e-01 5.501843988895416260e-02 8.797931671142578125e-02 -1.880453824996948242e-01 -1.171126216650009155e-01 -2.984289824962615967e-01 1.803958415985107422e-01
9.804692119359970093e-02 -1.727170050144195557e-01 -4.194359853863716125e-02 -9.934037923812866211e-02 2.637102268636226654e-02 8.099696785211563110e-02 -3.852823004126548767e-02 -4.902287572622299194e-02 2.629556655883789062e-01 -2.300876528024673462e-01 -7.572591304779052734e-02 -1.846993118524551392e-01 1.092359274625778198e-01 -2.360716164112091064e-01 -3.470679372549057007e-02 -2.225667834281921387e-01 -2.322106212377548218e-01 2.760719656944274902e-01 2.971857786178588867e-02 -1.577354967594146729e-01 -3.949720785021781921e-02 1.676551699638366699e-01 2.215968072414398193e-01 -2.586144506931304932e-01 -4.188643395900726318e-01 9.528736770153045654e-02 5.600026249885559082e-02 2.296716421842575073e-01 1.710808724164962769e-01 1.776546239852905273e-01 1.628744602203369141e-01 1.676937341690063477e-01
7.201822102069854736e-02 -2.824510633945465088e-02 2.331687603145837784e-03 3.240086883306503296e-02 2.957489490509033203e-01 -3.404687345027923584e-01 2.083480171859264374e-02 -1.920664608478546143e-01 4.358003735542297363e-01 -1.302647590637207031e-01 2.737083435058593750e-01 -2.207606136798858643e-01 2.431510835886001587e-01 7.330320030450820923e-02 1.711273640394210815e-01 1.844789236783981323e-01 -8.904186077415943146e-03 1.047292053699493408e-01 -6.746216118335723877e-02 -1.347708702087402344e-01 5.641853064298629761e-02 2.166946604847908020e-02 1.654667854309082031e-01 -9.243800304830074310e-03 -3.673454821109771729e-01 -4.394268989562988281e-02 -1.212757974863052368e-01 1.980667412281036377e-01 -7.269454654306173325e-03 1.799049079418182373e-01 6.251308321952819824e-02 -4.333231225609779358e-02
-3.214856982231140137e-02 -2.476317435503005981e-01 2.170907557010650635e-01 1.477336734533309937e-01 -6.166254729032516479e-02 1.748140752315521240e-01 -2.969916909933090210e-02 9.331143647432327271e-02 8.209796994924545288e-02 -1.689586043357849121e-01 8.331260085105895996e-02 2.724284529685974121e-01 4.599561914801597595e-02 -1.722362935543060303e-01 1.694961786270141602e-01 -2.029798626899719238e-01 -1.771348714828491211e-02 -5.607224255800247192e-02 -9.988319128751754761e-03 -2.113009691238403320e-01 3.200922161340713501e-02 -2.515757977962493896e-01 2.805539965629577637e-01 -7.758808135986328125e-02 -4.115272313356399536e-02 1.805510818958282471e-01 -9.487018920481204987e-03 4.819507002830505371e-01 -1.169217750430107117e-01 -1.763002015650272369e-03 -8.596683037467300892e-04 3.591651022434234619e-01
2.405591458082199097e-01 -4.608863219618797302e-02 1.753800734877586365e-02 -6.060092523694038391e-02 2.606830373406410217e-02 -1.839105635881423950e-01 8.921457454562187195e-03 1.426161974668502808e-01 8.965200930833816528e-02 -1.775112748146057129e-01 1.290534585714340210e-01 -2.297481596469879150e-01 -1.377355009317398071e-01 -7.891150563955307007e-02 -7.404574751853942871e-02 4.682620242238044739e-02 3.178667426109313965e-01 5.926601588726043701e-02 -2.268052250146865845e-01 -1.648094207048416138e-01 -3.239287436008453369e-01 1.065409928560256958e-02 5.144278407096862793e-01 -1.494283080101013184e-01 -2.114086747169494629e-01 -7.095296680927276611e-02 -2.112562507390975952e-01 2.533184587955474854e-01 -2.055536396801471710e-02 3.239106154069304466e-03 7.382434792816638947e-03 7.118817418813705444e-02
1.166177392005920410e-01 -1.215706914663314819e-01 1.324962228536605835e-01 1.423312574625015259e-01 7.718023657798767090e-02 1.015964075922966003e-01 -1.711135208606719971e-01 5.291576310992240906e-02 3.078439533710479736e-01 6.271631270647048950e-02 5.933732166886329651e-02 2.561609447002410889e-01 -3.173474222421646118e-02 -6.977678276598453522e-03 2.730723321437835693e-01 -7.387155201286077499e-03 -6.268552690744400024e-02 -9.117284789681434631e-03 -1.937980204820632935e-02 -1.417607665061950684e-01 -7.143269479274749756e-02 8.718918263912200928e-02 7.581799477338790894e-02 -2.337346971035003662e-01 -1.807589828968048096e-01 -2.190082147717475891e-02 -3.090009093284606934e-01 6.358833312988281250e-01 8.333531022071838379e-02 4.482920840382575989e-02 -2.977468259632587433e-02 3.920073434710502625e-02
1.885925978422164917e-01 8.106610924005508423e-02 7.323639094829559326e-02 -4.977584630250930786e-02 -9.401137381792068481e-02 -6.279946118593215942e-02 1.422128975391387939e-01 4.900493100285530090e-02 1.571754664182662964e-01 -3.933486938476562500e-01 2.939938306808471680e-01 -1.528093665838241577e-01 1.449903994798660278e-01 -7.079472392797470093e-02 -8.146794885396957397e-02 -1.029366999864578247e-01 2.322484925389289856e-02 -2.175614424049854279e-02 5.830898880958557129e-02 -3.228958547115325928e-01 2.376393880695104599e-03 2.292097657918930054e-01 2.823667526245117188e-01 -3.527376428246498108e-02 -2.676129639148712158e-01 -1.479652225971221924e-01 5.995076894760131836e-02 2.506114244461059570e-01 1.723865121603012085e-01 -1.374899744987487793e-01 1.140263304114341736e-02 3.623270094394683838e-01
2.103584259748458862e-01 1.699343770742416382e-01 4.446865618228912354e-02 -1.432730704545974731e-01 1.553871780633926392e-01 -2.528733387589454651e-02 -2.652172148227691650e-01 -1.744033694267272949e-01 2.403546422719955444e-01 -2.782334983348846436e-01 3.452062308788299561e-01 -3.621740341186523438e-01 1.235197409987449646e-01 4.824604094028472900e-02 2.110597304999828339e-02 -2.159696817398071289e-01 -1.914961040019989014e-01 1.235548853874206543e-01 -2.753260731697082520e-02 -4.088036343455314636e-02 4.172505438327789307e-02 1.487458944320678711e-01 2.282753586769104004e-02 -2.415831014513969421e-02 -3.237693309783935547e-01 -7.426298409700393677e-02 -1.189062222838401794e-01 2.941325604915618896e-01 7.863423973321914673e-02 8.627068996429443359e-02 6.534731388092041016e-02 1.428408622741699219e-01
2.160796970129013062e-01 1.185747608542442322e-01 4.900805652141571045e-02 1.637211814522743225e-02 3.421263396739959717e-02 -2.194098383188247681e-01 2.428625673055648804e-01 6.611812859773635864e-02 1.306298226118087769e-01 -2.853317558765411377e-01 1.344781517982482910e-01 -1.686061024665832520e-01 -1.134467795491218567e-01 5.051900073885917664e-02 1.527303755283355713e-01 -1.770893037319183350e-01 1.722090840339660645e-01 3.005167469382286072e-02 -1.248107701539993286e-01 5.937870126217603683e-03 -3.303304612636566162e-01 2.081036940217018127e-02 3.858461081981658936e-01 -1.386455148458480835e-01 -2.692531943321228027e-01 -7.221224252134561539e-03 -2.018122076988220215e-01 2.273889333009719849e-01 1.544729471206665039e-01 2.201798558235168457e-01 2.142114639282226562e-01 4.219663143157958984e-02
9.875997155904769897e-02 1.355189364403486252e-02 2.495054602622985840e-01 1.966564729809761047e-02 9.893950819969177246e-02 2.771466672420501709e-01 -2.564562261104583740e-01 -1.378290238790214062e-03 2.332058176398277283e-02 -2.418328225612640381e-01 1.491960436105728149e-01 5.766206607222557068e-02 5.760208889842033386e-02 1.658017933368682861e-01 1.819645464420318604e-01 -3.034078516066074371e-02 8.375407196581363678e-03 2.883499115705490112e-02 -1.528019551187753677e-02 -3.513497114181518555e-01 -1.474407613277435303e-01 1.156502068042755127e-01 1.952916234731674194e-01 -1.735764145851135254e-01 -2.664280235767364502e-01 1.835114359855651855e-01 -9.614475071430206299e-02 1.867910921573638916e-01 1.713716089725494385e-01 -4.067827463150024414e-01 2.249366641044616699e-01 -5.835824459791183472e-02
-8.612051606178283691e-02 -2.600846588611602783e-01 1.957611590623855591e-01 8.425737172365188599e-02 4.428526386618614197e-02 3.304202854633331299e-02 1.443901062011718750e-01 1.942145377397537231e-01 9.086981415748596191e-02 -6.564075499773025513e-02 1.731368713080883026e-03 1.234646067023277283e-01 -2.162047103047370911e-02 -1.852070987224578857e-01 1.558872461318969727e-01 -1.162934899330139160e-01 9.831888228654861450e-02 1.176206693053245544e-01 -7.195921242237091064e-02 -3.614577353000640869e-01 2.896494977176189423e-02 -1.607288420200347900e-01 1.746903806924819946e-01 -2.705333940684795380e-02 -1.260232478380203247e-01 1.203052923083305359e-01 1.119491457939147949e-01 5.163325071334838867e-01 -2.471026182174682617e-01 -1.615618765354156494e-01 2.795116975903511047e-02 3.206358850002288818e-01
-1.491530239582061768e-01 5.673459544777870178e-02 -6.240556761622428894e-02 -1.985514909029006958e-01 6.958426535129547119e-02 1.024390105158090591e-02 -2.674361169338226318e-01 1.004654318094253540e-01 -1.058354228734970093e-01 -2.112364023923873901e-01 4.050039350986480713e-01 1.466551050543785095e-02 -9.503408521413803101e-02 -7.006287574768066406e-02 -5.288467928767204285e-02 2.403402477502822876e-01 -7.612650096416473389e-02 1.477719545364379883e-01 -6.930375099182128906e-02 -7.111380994319915771e-02 2.213436663150787354e-01 5.382260307669639587e-02 1.351348310708999634e-01 3.084762021899223328e-03 -2.102672010660171509e-01 1.684153378009796143e-01 5.937227979302406311e-02 5.210124254226684570e-01 -1.385493725538253784e-01 -8.485060185194015503e-02 1.034271195530891418e-01 2.403926849365234375e-01
4.128441680222749710e-03 -1.469587534666061401e-01 1.070460528135299683e-01 -1.019609272480010986e-01 -1.985474228858947754e-01 -1.553668826818466187e-01 -2.634860873222351074e-01 3.188358992338180542e-02 3.665554523468017578e-02 -8.953233063220977783e-02 8.610779792070388794e-02 -1.999339461326599121e-01 2.546067535877227783e-01 2.728954553604125977e-01 1.685192584991455078e-01 1.011086180806159973e-01 -2.706739604473114014e-01 8.537394553422927856e-02 -2.761580422520637512e-02 -1.619659066200256348e-01 1.148461624979972839e-01 2.683985233306884766e-01 2.193919420242309570e-01 2.479605562984943390e-02 -3.102028369903564453e-01 -5.813498515635728836e-03 -2.201493382453918457e-01 2.070869356393814087e-01 -2.387863844633102417e-01 5.195941030979156494e-02 3.077921569347381592e-01 6.538296490907669067e-02
1.611246913671493530e-01 1.729045435786247253e-02 -4.811618104577064514e-02 1.341193616390228271e-01 1.486615184694528580e-02 -2.872282266616821289e-01 -1.051134839653968811e-01 -1.919625252485275269e-01 -2.856619656085968018e-03 -2.973431348800659180e-01 1.535533368587493896e-01 1.773074418306350708e-01 3.801913559436798096e-01 -1.960936374962329865e-02 4.699584096670150757e-02 -8.661492913961410522e-02 -2.085024863481521606e-01 1.174949631094932556e-01 -1.662120074033737183e-01 -1.696102917194366455e-01 -1.034717112779617310e-01 1.249460726976394653e-01 2.534649670124053955e-01 -2.274827063083648682e-01 -3.977813422679901123e-01 -1.471157521009445190e-01 4.582994058728218079e-02 1.394239664077758789e-01 -2.489646722096949816e-04 8.825837820768356323e-02 -1.440821737051010132e-01 1.969611346721649170e-01
-6.646952778100967407e-02 -7.837320864200592041e-02 1.881474405527114868e-01 2.982394210994243622e-02 1.313038915395736694e-01 -9.250997006893157959e-02 -1.328056454658508301e-01 3.907262533903121948e-02 -2.242500334978103638e-01 -4.717952609062194824e-01 2.344229370355606079e-01 -2.282138168811798096e-01 2.140147089958190918e-01 -1.715845167636871338e-01 -3.189452365040779114e-02 -8.252211660146713257e-02 -3.691591024398803711e-01 1.229731440544128418e-01 -4.178940504789352417e-02 -1.660706549882888794e-01 -9.639735519886016846e-02 4.152351990342140198e-02 2.995274960994720459e-01 -1.270446479320526123e-01 -1.307429671287536621e-01 5.363081395626068115e-02 -5.940482765436172485e-02 1.348047852516174316e-01 -2.462371587753295898e-01 2.106537222862243652e-01 1.220140955410897732e-03 -3.035823814570903778e-02
4.542720690369606018e-02 1.481541842222213745e-01 1.152163520455360413e-01 -9.310957789421081543e-02 1.352477446198463440e-02 -3.638742566108703613e-01 -1.217718347907066345e-01 6.194195151329040527e-02 1.737302988767623901e-01 -2.379440069198608398e-01 1.387990564107894897e-01 -8.181222528219223022e-02 -1.880159378051757812e-01 -1.458849292248487473e-02 -9.504041075706481934e-02 1.021695584058761597e-01 2.215574085712432861e-01 6.755047291517257690e-02 -2.443778216838836670e-01 -8.232916891574859619e-02 -1.459351330995559692e-01 2.300931513309478760e-02 5.266035199165344238e-01 -1.568685621023178101e-01 -3.079512417316436768e-01 -7.064405828714370728e-02 -5.813590437173843384e-02 2.427181452512741089e-01 1.233973801136016846e-01 5.314266681671142578e-02 9.494818747043609619e-02 -4.382157325744628906e-02
2.678208351135253906e-01 -1.133463461883366108e-03 1.142960116267204285e-01 1.306955218315124512e-01 1.355064660310745239e-01 -1.351192742586135864e-01 -2.072557108476758003e-03 -1.343287527561187744e-01 2.300176918506622314e-01 -3.862940073013305664e-01 2.850645482540130615e-01 -5.104711651802062988e-02 9.700776636600494385e-02 6.884931027889251709e-02 -1.333566009998321533e-01 -7.579026371240615845e-02 -2.399704456329345703e-01 1.624869108200073242e-01 -7.321693468838930130e-03 -2.739768624305725098e-01 -5.187612958252429962e-03 1.417517662048339844e-01 1.592015624046325684e-01 -2.458734512329101562e-01 -1.275762766599655151e-01 -2.438289225101470947e-01 1.546413898468017578e-01 3.371830284595489502e-01 8.452530205249786377e-02 -9.710619598627090454e-02 -5.178111791610717773e-02 1.488839685916900635e-01
2.627056837081909180e-01 -1.016579046845436096e-01 -9.293371438980102539e-02 1.112774983048439026e-01 1.566648781299591064e-01 -1.400530636310577393e-01 -7.031887024641036987e-02 -2.058486342430114746e-01 1.301706880331039429e-01 -2.162751704454421997e-01 3.566042482852935791e-01 -1.069374158978462219e-01 1.370275914669036865e-01 -5.462811887264251709e-02 -2.265443652868270874e-01 -3.798125311732292175e-02 -1.964844763278961182e-01 3.013998270034790039e-02 -5.033991858363151550e-02 -1.601182222366333008e-01 -7.884289138019084930e-03 6.447869539260864258e-02 3.448392450809478760e-01 -2.498294115066528320e-01 -2.602172195911407471e-01 -1.668536365032196045e-01 7.023338228464126587e-02 2.675845324993133545e-01 3.472884371876716614e-02 -1.503695994615554810e-01 6.846796721220016479e-02 2.783526182174682617e-01
1.985670030117034912e-01 5.742416158318519592e-02 3.428646326065063477e-01 -1.532120555639266968e-01 2.866071760654449463e-01 -6.701169162988662720e-02 -1.608075052499771118e-01 3.816052153706550598e-02 -3.139796555042266846e-01 -6.838393211364746094e-02 1.323254406452178955e-01 1.417240798473358154e-01 -2.180642187595367432e-01 -1.404585987329483032e-01 6.835571676492691040e-02 -2.104458361864089966e-01 -1.356317102909088135e-01 1.069267764687538147e-01 -6.801462918519973755e-02 3.206884022802114487e-03 1.651867479085922241e-01 6.105736270546913147e-02 1.543307155370712280e-01 -1.012417972087860107e-01 2.300412021577358246e-02 2.127655744552612305e-01 -2.210111767053604126e-01 3.286963403224945068e-01 -2.342242151498794556e-01 1.027131006121635437e-01 2.224808931350708008e-01 1.674984991550445557e-01
-9.146716445684432983e-02 -2.198335528373718262e-01 3.675712049007415771e-01 -9.092767536640167236e-02 1.215437501668930054e-01 -4.992381110787391663e-02 -2.298299074172973633e-01 2.375264614820480347e-01 5.868563801050186157e-02 -7.616005837917327881e-02 6.591536104679107666e-02 -1.100817620754241943e-01 8.281353861093521118e-02 4.308441281318664551e-02 3.477859199047088623e-01 -3.359118402004241943e-01 -1.367061138153076172e-01 -1.915626078844070435e-01 1.846494972705841064e-01 1.363138556480407715e-01 -2.137635201215744019e-01 -1.328286975622177124e-01 2.286858856678009033e-01 -2.656627446413040161e-02 -3.413506746292114258e-01 -3.725314885377883911e-02 -5.210510641336441040e-02 2.225341796875000000e-01 -9.805074334144592285e-02 -8.083297871053218842e-03 -4.292856028769165277e-04 3.137440606951713562e-02
-1.058964654803276062e-01 -2.789603471755981445e-01 6.727319955825805664e-02 1.734948307275772095e-01 3.328005596995353699e-02 1.759435832500457764e-01 -1.114484593272209167e-01 -3.362180292606353760e-01 1.425068941898643970e-03 -2.301638126373291016e-01 4.951019212603569031e-02 -7.945226877927780151e-02 -4.918087273836135864e-02 -2.023572474718093872e-01 9.062770754098892212e-02 6.400766968727111816e-02 1.774532720446586609e-02 -6.866260897368192673e-03 1.852602958679199219e-01 -1.383425444364547729e-01 -1.825347691774368286e-01 2.170421332120895386e-01 3.923227488994598389e-01 5.201909225434064865e-03 -1.594286859035491943e-01 1.540290862321853638e-01 8.796356618404388428e-02 4.201022982597351074e-01 -2.309999018907546997e-01 2.975130453705787659e-02 1.442048102617263794e-01 6.924883276224136353e-02
-1.869799941778182983e-01 2.853297889232635498e-01 1.933820098638534546e-01 4.606532678008079529e-02 8.630110323429107666e-02 1.374422311782836914e-01 -1.290901005268096924e-01 1.089564785361289978e-01 -1.193400248885154724e-01 -1.977081149816513062e-01 1.631569862365722656e-02 -5.040444806218147278e-02 2.162835001945495605e-01 6.027603521943092346e-02 1.103066131472587585e-01 1.593358814716339111e-02 -9.674404561519622803e-02 1.062806323170661926e-02 -8.273866958916187286e-03 -3.649669587612152100e-01 -2.844116464257240295e-02 2.795602381229400635e-01 5.220967531204223633e-02 5.438371002674102783e-02 -2.998343706130981445e-01 1.535217761993408203e-01 -1.912717372179031372e-01 4.188157618045806885e-01 -2.885711789131164551e-01 -7.748559117317199707e-02 3.139717504382133484e-02 1.647725850343704224e-01
1.478141099214553833e-01 6.681708246469497681e-02 1.371373534202575684e-01 -6.292091216892004013e-03 -1.108734775334596634e-02 -3.060219585895538330e-01 1.213374659419059753e-01 1.606622636318206787e-01 8.409412205219268799e-02 -1.078382730484008789e-01 1.614661701023578644e-02 -1.430784165859222412e-01 -1.207266747951507568e-01 7.191695272922515869e-02 -7.785921543836593628e-02 1.021809279918670654e-01 1.514807343482971191e-01 1.861077696084976196e-01 -9.274539351463317871e-02 -9.800430387258529663e-02 -2.992085814476013184e-01 1.159113794565200806e-01 5.394028425216674805e-01 -3.002350404858589172e-02 -3.696703910827636719e-01 -1.167021766304969788e-01 -2.477584034204483032e-01 2.453321665525436401e-01 1.534305326640605927e-02 1.095407549291849136e-02 -4.450947791337966919e-02 -7.626301143318414688e-03
2.080724090337753296e-01 1.211037263274192810e-01 -2.269002050161361694e-02 -1.322450209408998489e-02 2.442583143711090088e-01 -1.377594619989395142e-01 -1.922637224197387695e-01 1.084284633398056030e-01 6.191681325435638428e-02 -5.891307443380355835e-02 2.132348567247390747e-01 3.944775834679603577e-02 5.182870104908943176e-02 -1.494529694318771362e-01 -4.587672054767608643e-01 1.167187280952930450e-02 -6.166177988052368164e-02 1.462858617305755615e-01 -4.335109889507293701e-01 -8.071068674325942993e-02 -2.897758483886718750e-01 1.318940073251724243e-01 2.959058284759521484e-01 1.629461348056793213e-02 -1.624895185232162476e-01 -8.586898446083068848e-03 -1.290960013866424561e-01 2.325328737497329712e-01 5.777569487690925598e-02 -1.644029095768928528e-02 1.101697683334350586e-01 4.725883528590202332e-02
-2.224183976650238037e-01 -1.740093082189559937e-01 4.078528657555580139e-02 1.103994846343994141e-01 3.801792114973068237e-02 -2.277613617479801178e-02 3.840076923370361328e-02 -4.960144683718681335e-02 -3.893747180700302124e-02 -3.346868455410003662e-01 2.575800716876983643e-01 3.763330169022083282e-03 -2.991244792938232422e-01 -2.364699244499206543e-01 -7.391053717583417892e-03 1.851892322301864624e-01 -2.177251875400543213e-01 1.013061329722404480e-01 -1.630654092878103256e-03 -3.002895682584494352e-04 1.084795221686363220e-01 3.076311387121677399e-02 2.556708753108978271e-01 6.301195919513702393e-02 -2.271900027990341187e-01 4.303360357880592346e-02 -5.060728266835212708e-02 4.528812170028686523e-01 -1.561907678842544556e-01 -8.718507736921310425e-02 2.491848170757293701e-01 2.142951935529708862e-01
2.200832515954971313e-01 9.369506686925888062e-02 -2.009988576173782349e-02 7.660956680774688721e-02 2.011011242866516113e-01 -1.031746938824653625e-01 8.725007623434066772e-02 9.805940091609954834e-02 -1.554727107286453247e-01 -2.760771811008453369e-01 -8.601430803537368774e-02 -1.162894740700721741e-01 6.064953655004501343e-02 1.110580712556838989e-01 5.847988650202751160e-02 1.875494606792926788e-02 -2.595877647399902344e-01 1.566818803548812866e-01 -1.138402614742517471e-02 -1.087801381945610046e-01 3.496771156787872314e-01 -2.359560877084732056e-01 3.143343031406402588e-01 -1.376377791166305542e-01 -1.409828364849090576e-01 -2.296277135610580444e-02 2.205888181924819946e-01 3.971028029918670654e-01 1.472946442663669586e-02 2.922770101577043533e-03 9.010981768369674683e-02 3.039814531803131104e-01
3.294822201132774353e-02 -2.118539530783891678e-03 -2.007847130298614502e-01 -3.410266041755676270e-01 1.072806343436241150e-01 -5.714353173971176147e-04 -1.997593790292739868e-01 -1.834833770990371704e-01 -2.669233977794647217e-01 -1.795066297054290771e-01 1.347846984863281250e-01 4.872233420610427856e-02 7.331653684377670288e-02 1.743395924568176270e-01 5.009326711297035217e-02 -1.757103018462657928e-02 3.540431708097457886e-02 7.716672495007514954e-03 -1.080511510372161865e-01 -1.649204492568969727e-01 -1.103118509054183960e-01 1.673756688833236694e-01 4.089673981070518494e-02 -8.527455851435661316e-03 -1.409228742122650146e-01 2.161133736371994019e-01 -3.076679073274135590e-02 6.012252569198608398e-01 -1.336281448602676392e-01 -4.393547400832176208e-02 2.518962323665618896e-01 1.676070876419544220e-02
-8.115469664335250854e-02 -1.900172978639602661e-01 2.245014905929565430e-01 -6.903201341629028320e-02 2.173267006874084473e-01 4.109198972582817078e-02 -1.687441766262054443e-01 -5.518652033060789108e-03 1.417036801576614380e-01 -1.230636984109878540e-01 7.628992199897766113e-02 -1.870703697204589844e-01 5.546567589044570923e-02 -8.967694640159606934e-02 1.900316402316093445e-02 -4.217229783535003662e-02 5.923937261104583740e-02 -3.077175617218017578e-01 -5.757262930274009705e-02 -1.746650338172912598e-01 -1.441121846437454224e-01 3.951301574707031250e-01 1.907118856906890869e-01 2.093241084367036819e-03 -1.938377916812896729e-01 1.366184907965362072e-03 -1.661751419305801392e-01 3.955301344394683838e-01 -1.520474553108215332e-01 -3.293327093124389648e-01 -9.163039922714233398e-02 1.688699722290039062e-01
-8.601607382297515869e-02 1.349933445453643799e-01 2.195360511541366577e-01 7.208854425698518753e-03 2.104571759700775146e-01 1.075431704521179199e-01 1.264748424291610718e-01 -3.209459781646728516e-02 3.786799907684326172e-01 1.403867453336715698e-01 1.803918778896331787e-01 3.289276210125535727e-04 6.276302039623260498e-02 7.023244351148605347e-02 2.062857151031494141e-01 2.614623010158538818e-01 -9.121999144554138184e-02 3.637616634368896484e-01 3.391612321138381958e-02 -3.302587568759918213e-01 -1.313513964414596558e-01 -6.666672974824905396e-02 1.938835829496383667e-01 -1.827529519796371460e-01 -1.120802462100982666e-01 1.058766543865203857e-01 -6.748817861080169678e-02 3.256145417690277100e-01 8.438892662525177002e-02 4.490488395094871521e-02 8.019952476024627686e-02 2.105627208948135376e-01
1.859692037105560303e-01 1.322436332702636719e-01 -1.888921260833740234e-01 2.013206630945205688e-01 6.562603265047073364e-02 3.247228596592321992e-05 -8.073773980140686035e-02 -1.121028363704681396e-01 9.286725521087646484e-02 -1.571889966726303101e-01 1.486746519804000854e-01 2.197061106562614441e-02 -2.642824053764343262e-01 -2.229428440332412720e-01 9.797793626785278320e-02 1.535230726003646851e-01 -2.134121060371398926e-01 2.225828319787979126e-01 2.027709633111953735e-01 -1.610748022794723511e-01 -1.147941052913665771e-01 1.837318241596221924e-01 1.526573449373245239e-01 -4.710847511887550354e-02 -8.575817197561264038e-02 1.909600645303726196e-01 -1.390189081430435181e-01 5.321662425994873047e-01 -4.286924377083778381e-02 -1.341172754764556885e-01 -1.308419406414031982e-01 1.476051360368728638e-01
-3.306593745946884155e-02 -7.558817416429519653e-02 8.501970022916793823e-02 3.981997072696685791e-02 3.193753957748413086e-01 -4.065386056900024414e-01 8.093001693487167358e-02 1.374703645706176758e-01 -1.689501702785491943e-01 -2.468058764934539795e-01 -7.709237933158874512e-02 -6.698820739984512329e-02 1.425106823444366455e-01 9.966869652271270752e-02 5.546500161290168762e-02 4.971132799983024597e-02 -2.374281585216522217e-01 1.411247402429580688e-01 1.928857266902923584e-01 -2.905868887901306152e-01 -3.269319832324981689e-01 -1.124825999140739441e-01 2.353153228759765625e-01 6.239853799343109131e-02 3.210360184311866760e-02 9.737119823694229126e-02 -2.276061773300170898e-01 1.554110646247863770e-01 8.743391931056976318e-02 1.351536810398101807e-01 2.394052892923355103e-01 9.770166873931884766e-02
1.014313548803329468e-01 1.180223189294338226e-02 3.514703363180160522e-02 2.848295271396636963e-01 3.764737844467163086e-01 -1.797368973493576050e-01 5.523639917373657227e-02 -3.638441115617752075e-02 -1.486635506153106689e-01 -2.766894921660423279e-02 -1.426930278539657593e-01 -9.479575604200363159e-02 -5.187878268770873547e-04 -4.011255875229835510e-02 1.899247318506240845e-01 -1.505343019962310791e-01 -2.096949145197868347e-02 1.765504032373428345e-01 -2.617600560188293457e-01 -3.000611066818237305e-01 9.422955662012100220e-02 -8.442512154579162598e-02 3.553307056427001953e-02 -1.715736091136932373e-01 -3.426077663898468018e-01 -7.552161067724227905e-02 -3.532045707106590271e-02 3.851918280124664307e-01 -1.237871721386909485e-01 -2.125878483057022095e-01 -1.166293863207101822e-03 -2.148195058107376099e-01
2.967813313007354736e-01 1.276724934577941895e-01 1.657870411872863770e-01 1.069523692131042480e-01 1.175067946314811707e-01 -3.058150596916675568e-02 -8.785296976566314697e-02 2.146026119589805603e-02 1.478578597307205200e-01 -1.694178879261016846e-01 3.338274955749511719e-01 1.378938704729080200e-01 4.279825985431671143e-01 2.109606415033340454e-01 1.583215743303298950e-01 -6.879798136651515961e-03 6.394422799348831177e-02 -8.435717970132827759e-02 -2.676884643733501434e-02 -9.573210030794143677e-02 -6.827966123819351196e-02 3.127667307853698730e-02 3.816263675689697266e-01 -6.492590159177780151e-02 -1.261849254369735718e-01 -1.708498895168304443e-01 1.977676451206207275e-01 1.725286841392517090e-01 -3.422255069017410278e-02 2.663297057151794434e-01 1.930329203605651855e-01 -5.725512281060218811e-03
2.130880206823348999e-01 6.309211254119873047e-02 9.519182145595550537e-02 -9.564249217510223389e-02 7.231376320123672485e-02 -1.858501881361007690e-01 1.650026440620422363e-02 -1.482622921466827393e-01 -8.737779408693313599e-02 -2.856854498386383057e-01 2.622700631618499756e-01 -2.275514453649520874e-01 -2.638195455074310303e-01 -1.893164664506912231e-01 -1.248567029833793640e-01 -4.923429712653160095e-02 -1.059944853186607361e-01 -2.180148810148239136e-01 1.645120531320571899e-01 -5.037908628582954407e-02 9.671112895011901855e-02 -1.497355289757251740e-02 4.616348072886466980e-02 -1.418987810611724854e-01 -3.543297350406646729e-01 7.237402349710464478e-02 -1.986992508172988892e-01 2.341195195913314819e-01 -1.506722867488861084e-01 -4.973628371953964233e-02 3.301844000816345215e-01 2.400411814451217651e-01
-4.903968423604965210e-02 1.330773904919624329e-02 9.955077618360519409e-02 -4.729543626308441162e-02 1.769447475671768188e-01 3.007378578186035156e-01 -1.855250298976898193e-01 -9.774725884199142456e-03 3.671137988567352295e-02 -9.458456933498382568e-02 1.315157413482666016e-01 -9.393178671598434448e-02 -8.357623964548110962e-02 2.693243138492107391e-02 2.561595737934112549e-01 1.851081252098083496e-01 -1.669634319841861725e-02 -2.812101971358060837e-03 -1.211641207337379456e-01 -2.037498801946640015e-01 -2.730470597743988037e-01 -4.689973592758178711e-02 3.406807184219360352e-01 -1.075655966997146606e-01 -2.282027751207351685e-01 1.183285638689994812e-01 -1.215850189328193665e-01 3.166354000568389893e-01 2.077320665121078491e-01 -4.245424270629882812e-01 1.336411386728286743e-01 -4.193935915827751160e-02
-1.717415452003479004e-02 -9.455513954162597656e-02 2.401982098817825317e-01 -4.186634346842765808e-02 -1.070328652858734131e-01 1.743407249450683594e-01 -2.936800420284271240e-01 -8.837726712226867676e-02 2.184358388185501099e-01 -3.080549538135528564e-01 -3.076213598251342773e-02 -4.989006742835044861e-02 5.775419995188713074e-02 -5.613090470433235168e-02 1.814205497503280640e-01 -7.211293280124664307e-02 -8.337068557739257812e-02 1.200587395578622818e-02 1.387954205274581909e-01 -1.942157447338104248e-01 -4.996485263109207153e-02 2.547538876533508301e-01 3.688965737819671631e-01 1.615530401468276978e-01 -2.501595020294189453e-01 -5.104951187968254089e-02 -3.088176809251308441e-02 1.467744261026382446e-01 -3.919664025306701660e-01 -8.753736317157745361e-02 2.070017904043197632e-01 -1.388113945722579956e-01
-5.411169305443763733e-02 -3.212462663650512695e-01 1.345870792865753174e-01 -8.225457742810249329e-03 4.957897663116455078e-01 -9.354880452156066895e-02 9.981376677751541138e-02 9.151928871870040894e-02 -8.261632174253463745e-02 -6.038289144635200500e-02 -9.440045803785324097e-02 7.742824405431747437e-02 1.908475905656814575e-01 -1.162474900484085083e-01 -3.954071551561355591e-02 1.971205621957778931e-01 -1.231563910841941833e-01 1.354364454746246338e-01 -1.056153476238250732e-01 -2.121259570121765137e-01 -9.304610639810562134e-02 -2.087380141019821167e-01 2.866688370704650879e-01 -1.744170188903808594e-01 -1.797318011522293091e-01 4.654929786920547485e-02 -5.379200354218482971e-02 2.269876003265380859e-01 2.652893066406250000e-01 1.362952291965484619e-01 2.316541224718093872e-01 -3.258398175239562988e-02
-1.197400018572807312e-01 -3.030552566051483154e-01 1.998186409473419189e-01 -1.402790937572717667e-02 2.488656789064407349e-01 -4.896828159689903259e-02 -1.944942921400070190e-01 -2.063564211130142212e-02 1.493225395679473877e-01 -1.224476099014282227e-01 3.235294297337532043e-02 -1.205788254737854004e-01 2.515518963336944580e-01 -6.797387450933456421e-02 1.246638712473213673e-04 -4.865593090653419495e-02 4.975356906652450562e-02 -2.673954963684082031e-01 -9.250482171773910522e-02 -1.059373021125793457e-01 -1.471138149499893188e-01 4.158605337142944336e-01 3.369483649730682373e-01 2.765345014631748199e-02 -1.806222088634967804e-02 4.029537085443735123e-03 -1.112096011638641357e-01 2.654900550842285156e-01 -1.071546599268913269e-01 -3.038978278636932373e-01 -5.463137105107307434e-02 1.879209131002426147e-01
-1.928531080484390259e-01 1.813197433948516846e-01 2.012014836072921753e-01 9.422311559319496155e-03 4.295912981033325195e-01 7.423395290970802307e-03 -3.561393544077873230e-02 2.686544358730316162e-01 -1.688832230865955353e-02 -6.410376727581024170e-02 -1.631019404157996178e-03 3.273081034421920776e-02 8.962734043598175049e-02 1.352044343948364258e-01 6.838328391313552856e-02 -7.043785601854324341e-02 1.603484968654811382e-03 5.551668815314769745e-03 -3.864043951034545898e-02 -2.932192981243133545e-01 2.100042402744293213e-01 4.299166426062583923e-02 3.766948282718658447e-01 -1.588859558105468750e-01 -3.349583446979522705e-01 -1.546997390687465668e-02 -7.331915199756622314e-02 2.328442931175231934e-01 -1.577397137880325317e-01 4.303767159581184387e-02 -1.690833568572998047e-01 2.488841712474822998e-01
3.486295044422149658e-01 -1.729139834642410278e-01 3.430239856243133545e-02 5.379303917288780212e-02 1.006119251251220703e-01 -2.131969295442104340e-02 9.638964384794235229e-02 -9.384585916996002197e-02 -2.117511332035064697e-01 -2.496137470006942749e-01 -1.214802041649818420e-01 1.832746416330337524e-01 5.595719814300537109e-02 -5.961278453469276428e-03 -1.539771854877471924e-01 1.640314161777496338e-01 1.348706781864166260e-01 -9.851670265197753906e-02 -2.799743115901947021e-01 -1.997392922639846802e-01 -1.435296684503555298e-01 -7.633761316537857056e-02 3.809735774993896484e-01 -4.201413691043853760e-02 -1.118005514144897461e-01 1.933773010969161987e-01 1.747984141111373901e-01 2.885006070137023926e-01 -1.614333540201187134e-01 2.546995505690574646e-02 3.086276054382324219e-01 3.721363469958305359e-02
1.691226363182067871e-01 -4.682827368378639221e-02 1.834504008293151855e-01 -1.116407960653305054e-01 1.384168565273284912e-01 -1.920429766178131104e-01 -2.675890922546386719e-01 -4.508996382355690002e-02 2.260544300079345703e-01 1.462251394987106323e-01 -1.936439871788024902e-01 -5.265240371227264404e-02 2.578507959842681885e-01 1.244287639856338501e-01 -9.427475929260253906e-02 3.910069912672042847e-02 -1.609429866075515747e-01 1.745655089616775513e-01 4.379872977733612061e-02 -2.205515056848526001e-01 -2.139708250761032104e-01 1.548537015914916992e-01 1.532198637723922729e-01 7.389584928750991821e-02 -4.537979066371917725e-01 6.275856494903564453e-02 -1.593503504991531372e-01 1.292375475168228149e-01 -3.001015260815620422e-02 9.058144688606262207e-02 3.466570079326629639e-01 3.730187937617301941e-02
6.992144137620925903e-02 1.310897469520568848e-01 2.911268174648284912e-01 1.240711361169815063e-01 3.451551198959350586e-01 -3.381891176104545593e-02 -4.123963788151741028e-02 -4.619155824184417725e-02 7.433751970529556274e-02 -4.424723386764526367e-01 -7.607369869947433472e-02 5.707046389579772949e-02 3.284877911210060120e-02 1.105922386050224304e-01 -2.043385654687881470e-01 -7.550162822008132935e-02 5.539080873131752014e-02 6.405914574861526489e-02 -2.602435881271958351e-03 -2.489080429077148438e-01 8.701764047145843506e-02 7.675223797559738159e-02 2.517207264900207520e-01 -1.115165799856185913e-01 -4.411043524742126465e-01 2.199791930615901947e-02 -1.665441244840621948e-01 1.972955651581287384e-02 -2.782201170921325684e-01 1.098595038056373596e-01 -1.001905426383018494e-01 3.819143027067184448e-02
2.327215857803821564e-02 -6.996320933103561401e-02 2.397997528314590454e-01 -2.606465481221675873e-02 1.712377518415451050e-01 -2.805414795875549316e-01 -8.512493968009948730e-02 -7.683215662837028503e-03 2.228032499551773071e-01 -2.149280160665512085e-01 -9.696583449840545654e-02 3.419141173362731934e-01 8.398137986660003662e-02 5.527812987565994263e-02 9.382220357656478882e-02 -1.463464498519897461e-01 -2.732028961181640625e-01 -1.884604096412658691e-01 -8.831708878278732300e-02 1.825114637613296509e-01 -2.077513486146926880e-01 6.644354760646820068e-02 1.237757056951522827e-01 -4.870690871030092239e-03 -4.351260960102081299e-01 2.380255423486232758e-02 -5.457353964447975159e-02 2.178381234407424927e-01 -2.910775542259216309e-01 -1.255032718181610107e-01 5.820225551724433899e-02 -1.389105245471000671e-02
-3.878424689173698425e-02 5.187052860856056213e-02 -6.049927696585655212e-02 -2.105149030685424805e-01 2.727187275886535645e-01 2.543070912361145020e-01 -3.272907435894012451e-01 -2.351737208664417267e-02 -1.554796844720840454e-01 -1.292254775762557983e-01 -2.532572718337178230e-03 -3.390167653560638428e-02 -2.535784840583801270e-01 -7.656500488519668579e-02 6.491225678473711014e-03 9.867913275957107544e-02 2.563517168164253235e-02 1.136291921138763428e-01 -1.677645341260358691e-04 -1.335405856370925903e-01 -2.553619146347045898e-01 4.369858652353286743e-02 2.242488563060760498e-01 -4.305320978164672852e-02 -2.897565662860870361e-01 -8.680229634046554565e-02 -6.129564344882965088e-02 4.935507774353027344e-01 -9.558306634426116943e-02 -2.523333728313446045e-01 1.289253979921340942e-01 -1.415661443024873734e-02
-1.780093014240264893e-01 1.119553595781326294e-01 1.796660870313644409e-01 3.429393470287322998e-02 9.789522737264633179e-02 -7.730182260274887085e-02 -2.497504232451319695e-03 -5.938808247447013855e-02 5.966997146606445312e-02 -3.254248499870300293e-01 -9.426306001842021942e-03 2.554339170455932617e-01 -6.928202509880065918e-02 2.504489123821258545e-01 2.019066810607910156e-01 -2.983227185904979706e-02 6.470180302858352661e-02 1.726057529449462891e-01 -5.856825411319732666e-02 -3.812232613563537598e-01 -6.056573241949081421e-02 -1.416790187358856201e-01 3.345099389553070068e-01 7.146371901035308838e-02 -3.215837776660919189e-01 2.120176889002323151e-02 1.793382572941482067e-03 2.053934484720230103e-01 -4.790768027305603027e-02 1.730428077280521393e-02 -3.600753247737884521e-01 1.321467757225036621e-01
3.136069476604461670e-01 -9.423229098320007324e-02 -1.807760633528232574e-02 1.369151324033737183e-01 2.772357463836669922e-01 -4.131533950567245483e-02 -3.262442722916603088e-02 -1.429988741874694824e-01 7.216965407133102417e-02 -7.313586771488189697e-02 4.205664396286010742e-01 -1.186065301299095154e-01 4.889556393027305603e-02 7.410964928567409515e-03 -3.466815128922462463e-02 -1.525855660438537598e-01 -2.220544666051864624e-01 1.793567091226577759e-01 8.702836930751800537e-03 -1.600491404533386230e-01 -3.488881587982177734e-01 1.656332612037658691e-01 3.305169939994812012e-01 -1.973843574523925781e-01 -2.162334024906158447e-01 -9.235435724258422852e-02 1.842083632946014404e-01 8.154490590095520020e-02 1.490086913108825684e-01 -9.737709909677505493e-02 -2.362700179219245911e-02 1.120139658451080322e-01
-7.191404700279235840e-02 -1.808842122554779053e-01 1.714673191308975220e-01 1.310041546821594238e-01 1.849628835916519165e-01 9.912301599979400635e-02 -2.569190561771392822e-01 2.055905610322952271e-01 4.194020107388496399e-02 -1.782879382371902466e-01 1.565303355455398560e-01 6.028309464454650879e-02 -1.637263298034667969e-01 1.980293244123458862e-01 -2.824660204350948334e-02 6.051715090870857239e-02 2.795434743165969849e-02 -2.231733053922653198e-01 -1.127502322196960449e-01 -2.210850268602371216e-01 -1.054717749357223511e-01 -1.152573823928833008e-01 2.533129453659057617e-01 -1.232656911015510559e-01 -2.505907975137233734e-02 -1.940969079732894897e-01 -2.044966071844100952e-01 4.780901968479156494e-01 -1.589250266551971436e-01 -1.781744807958602905e-01 -6.468321382999420166e-02 2.127061337232589722e-01
9.345167875289916992e-02 1.032744161784648895e-02 -6.568789482116699219e-02 1.524359583854675293e-01 1.978697776794433594e-01 -6.133545935153961182e-02 1.622440107166767120e-02 -6.710390746593475342e-02 1.020501032471656799e-01 -2.031113952398300171e-01 1.776075214147567749e-01 8.466388285160064697e-02 2.611673772335052490e-01 -2.212339639663696289e-01 6.254501640796661377e-02 -1.174195557832717896e-01 -1.671588569879531860e-01 7.312327623367309570e-02 1.274052113294601440e-01 -2.372865229845046997e-01 2.762096934020519257e-02 -1.354972459375858307e-02 4.610734879970550537e-01 -7.542484998703002930e-02 -2.674273550510406494e-01 -7.806991785764694214e-02 -1.123063117265701294e-01 2.213471680879592896e-01 -3.620110750198364258e-01 3.302513854578137398e-03 -3.049730323255062103e-02 3.072978556156158447e-01
-6.999555230140686035e-02 1.251950711011886597e-01 3.633112907409667969e-01 -1.456466913223266602e-01 1.621480584144592285e-01 -1.092758104205131531e-01 -1.697521954774856567e-01 -3.099663555622100830e-01 3.981972336769104004e-01 6.447237730026245117e-02 -6.495608249679207802e-04 -5.888580158352851868e-02 1.627806276082992554e-01 -1.677632518112659454e-02 7.397221028804779053e-02 2.150834947824478149e-01 -3.116590343415737152e-02 2.923420667648315430e-01 -2.252248674631118774e-02 -1.576414704322814941e-01 -8.448757976293563843e-02 -1.568006575107574463e-01 1.662510484457015991e-01 -1.683734357357025146e-01 -1.907142400741577148e-01 8.893355727195739746e-02 1.364690624177455902e-02 3.708287477493286133e-01 -1.250361651182174683e-02 4.881432652473449707e-02 -3.454551845788955688e-02 1.821327805519104004e-01
9.708797186613082886e-02 -4.861193299293518066e-01 3.993758857250213623e-01 -1.847572475671768188e-01 2.403347790241241455e-01 -3.292902186512947083e-02 -2.399648576974868774e-01 1.301085203886032104e-01 1.694352924823760986e-01 -3.266004845499992371e-02 1.137237995862960815e-01 -4.585440456867218018e-02 2.490621618926525116e-02 -7.289662957191467285e-02 -4.362345486879348755e-02 -2.171677947044372559e-01 -1.167406812310218811e-01 -2.052915990352630615e-01 9.416722506284713745e-02 -1.867774426937103271e-01 -1.019299030303955078e-01 -4.816795513033866882e-02 1.124673411250114441e-01 5.037282407283782959e-02 -2.926302850246429443e-01 1.555084884166717529e-01 -1.377051919698715210e-01 1.491463780403137207e-01 -2.815592102706432343e-02 -1.991524249315261841e-01 9.185974299907684326e-02 1.102472003549337387e-02
-4.989581927657127380e-02 -1.564417928457260132e-01 3.435939252376556396e-01 -3.007790260016918182e-02 2.636111378669738770e-01 3.018510043621063232e-01 -7.406977564096450806e-02 -9.501716494560241699e-02 1.860430091619491577e-01 -1.094739288091659546e-01 3.044831566512584686e-02 -7.877940684556961060e-02 1.818344183266162872e-02 -8.210066705942153931e-02 4.572968930006027222e-02 -7.741098850965499878e-02 2.735875919461250305e-02 -1.909400522708892822e-01 -7.243958115577697754e-02 -3.752284497022628784e-02 -1.410942077636718750e-01 2.650053203105926514e-01 2.125469744205474854e-01 -7.336933910846710205e-02 -1.565954685211181641e-01 2.698694355785846710e-03 -1.802887022495269775e-01 4.235819876194000244e-01 -1.950027495622634888e-01 -2.229811996221542358e-01 -2.066713012754917145e-02 3.176243305206298828e-01
4.568317532539367676e-02 -4.405734315514564514e-02 8.006373047828674316e-02 1.471871584653854370e-01 1.671742089092731476e-02 2.253770641982555389e-02 -1.207746043801307678e-01 -2.152992486953735352e-01 2.408435046672821045e-01 -7.571060210466384888e-02 4.107294380664825439e-01 -8.500248193740844727e-02 1.770855635404586792e-01 2.582191862165927887e-02 -9.167034178972244263e-02 1.168282255530357361e-01 -1.527771353721618652e-01 3.952592983841896057e-02 7.427947968244552612e-02 -1.482326835393905640e-01 -1.822342872619628906e-01 1.741909384727478027e-01 5.160944461822509766e-01 1.034996882081031799e-01 -1.988143324851989746e-01 -2.008639723062515259e-01 1.199794933199882507e-01 1.806670874357223511e-01 -3.671806678175926208e-02 1.203403808176517487e-02 1.151025146245956421e-01 2.788691818714141846e-01
-1.202166546136140823e-02 -1.355638355016708374e-01 1.356197297573089600e-01 -9.152027219533920288e-02 3.495621681213378906e-02 -1.248341575264930725e-01 -3.087270557880401611e-01 7.013519853353500366e-02 4.887929931282997131e-02 -2.435641363263130188e-02 -6.832322478294372559e-02 -2.187359482049942017e-01 2.456147521734237671e-01 1.164774522185325623e-01 -4.789100214838981628e-02 1.414248794317245483e-01 -2.587819099426269531e-01 7.827728986740112305e-02 1.962102204561233521e-01 -1.686809509992599487e-01 1.968279713764786720e-03 7.503540068864822388e-02 2.933427691459655762e-01 4.442975297570228577e-02 -4.216172993183135986e-01 6.159101054072380066e-02 -3.487499356269836426e-01 2.743294835090637207e-01 -1.505205482244491577e-01 2.231982909142971039e-02 1.867349892854690552e-01 1.257808357477188110e-01
1.748859323561191559e-02 -1.105671450495719910e-01 2.554166316986083984e-01 -7.223801314830780029e-02 2.439580410718917847e-01 -1.229443699121475220e-01 5.485752597451210022e-02 -2.253953181207180023e-02 2.086739391088485718e-01 -3.065497577190399170e-01 -1.758168935775756836e-01 -1.485246326774358749e-02 5.179687961935997009e-02 1.647539287805557251e-01 7.618927210569381714e-02 -5.457757040858268738e-02 1.087224483489990234e-01 1.102647394873201847e-03 -9.203966706991195679e-02 -2.710864543914794922e-01 4.866794124245643616e-02 -2.331839650869369507e-01 4.187313616275787354e-01 -2.624042332172393799e-01 -9.773487597703933716e-02 3.619740009307861328e-01 5.474565178155899048e-02 -1.264361757785081863e-02 -7.371205836534500122e-02 -2.347145825624465942e-01 9.248483926057815552e-02 1.551662236452102661e-01
2.959557063877582550e-02 3.622256517410278320e-01 3.464530706405639648e-01 1.382020581513643265e-02 -1.611615647561848164e-03 -1.070394888520240784e-01 -3.806958720088005066e-02 4.109878093004226685e-03 -1.997257955372333527e-02 -1.217951551079750061e-01 2.459073811769485474e-01 -7.715674489736557007e-02 -9.945289045572280884e-02 -1.349683105945587158e-01 -9.116165339946746826e-02 -2.713025808334350586e-01 -3.534872829914093018e-02 -1.611922532320022583e-01 -6.532835960388183594e-02 -1.672435402870178223e-01 7.218273729085922241e-02 1.005703881382942200e-01 6.579262018203735352e-02 -1.263942867517471313e-01 -3.334423899650573730e-01 1.468986272811889648e-01 4.314903914928436279e-02 3.475720584392547607e-01 -3.291933834552764893e-01 -1.026434302330017090e-01 1.567197889089584351e-01 2.215726077556610107e-01
-9.112016111612319946e-02 -1.690468639135360718e-01 1.883954852819442749e-01 -3.548222035169601440e-02 2.398061752319335938e-01 -3.310044854879379272e-02 -1.184983626008033752e-01 1.231570988893508911e-01 -1.567939668893814087e-01 -2.994129657745361328e-01 -7.167988456785678864e-03 -9.601527452468872070e-02 3.368390500545501709e-01 7.937920838594436646e-02 2.472501099109649658e-01 -8.503427356481552124e-02 -1.855057030916213989e-01 9.547912329435348511e-02 -6.219875440001487732e-02 -3.381012082099914551e-01 -2.130411565303802490e-01 3.636841475963592529e-02 1.528127193450927734e-01 -1.150432825088500977e-01 1.948762685060501099e-01 1.432858258485794067e-01 -1.871198713779449463e-01 3.000956177711486816e-01 -1.295075267553329468e-01 2.790471315383911133e-01 -5.985420569777488708e-02 -1.105045154690742493e-02
-5.015497282147407532e-02 1.731862314045429230e-02 1.710810065269470215e-01 -8.705039322376251221e-02 2.844797968864440918e-01 1.006623506546020508e-01 -1.429513841867446899e-01 -7.560238987207412720e-02 -4.160022735595703125e-02 -2.735139131546020508e-01 9.534104913473129272e-02 2.034191973507404327e-02 1.009826287627220154e-01 -6.039271876215934753e-02 1.740367859601974487e-01 -3.016246668994426727e-02 4.425017908215522766e-02 1.132559031248092651e-01 -2.776204347610473633e-01 -3.208395838737487793e-01 1.050475686788558960e-01 -1.350013166666030884e-01 -6.505308300256729126e-02 -3.897295594215393066e-01 -1.776539087295532227e-01 -1.398433595895767212e-01 -2.218401730060577393e-01 2.894058525562286377e-01 -2.535375654697418213e-01 2.100406736135482788e-01 1.940857023000717163e-01 -4.131855070590972900e-02
1.652407646179199219e-01 -1.185598671436309814e-01 3.073462545871734619e-01 6.895233690738677979e-02 -6.248613819479942322e-02 1.536399126052856445e-01 -1.409854292869567871e-01 3.277039853855967522e-03 7.817246019840240479e-02 -2.130556702613830566e-01 8.819923549890518188e-02 1.503177881240844727e-01 2.351606339216232300e-01 -7.596070319414138794e-02 1.484086513519287109e-01 -2.721968591213226318e-01 -1.436486840248107910e-01 2.132631987333297729e-01 2.526880800724029541e-01 5.918373167514801025e-02 -2.230560034513473511e-01 6.963904201984405518e-02 1.351717561483383179e-01 -2.625880762934684753e-02 -2.755317389965057373e-01 2.971604652702808380e-02 -1.314477473497390747e-01 4.718498587608337402e-01 1.418922543525695801e-01 6.049423292279243469e-02 3.196510672569274902e-02 1.561713218688964844e-01
2.765800356864929199e-01 -8.973068557679653168e-03 2.397671490907669067e-01 -1.097702831029891968e-01 1.591263264417648315e-01 -1.142921447753906250e-01 3.247441025450825691e-03 1.841278374195098877e-01 4.636563360691070557e-02 -1.712451726198196411e-01 2.358823269605636597e-01 -1.370370388031005859e-01 -7.009553164243698120e-02 1.445564776659011841e-01 -1.492720246315002441e-01 1.978381127119064331e-01 -2.017385214567184448e-01 -5.425257980823516846e-02 -1.889686733484268188e-01 -4.853030294179916382e-02 -1.355362124741077423e-02 2.476113438606262207e-01 2.313757091760635376e-01 -2.559144198894500732e-01 -2.604872584342956543e-01 -1.478530168533325195e-01 -1.610499322414398193e-01 1.256871819496154785e-01 2.558752894401550293e-01 2.114130407571792603e-01 2.436206936836242676e-01 1.589529961347579956e-01
9.937436878681182861e-02 -2.296968996524810791e-01 1.950447559356689453e-01 -6.389093119651079178e-03 2.764341831207275391e-01 -2.267084419727325439e-01 -6.065858155488967896e-02 -1.004896163940429688e-01 -1.242900639772415161e-01 -3.288410371169447899e-03 -9.506919980049133301e-02 4.043410718441009521e-02 1.143324971199035645e-01 -1.437814682722091675e-01 -1.008125841617584229e-01 -1.207157000899314880e-01 -1.869610697031021118e-01 -6.465204991400241852e-03 -1.279680877923965454e-01 -2.232254147529602051e-01 -1.076694577932357788e-02 -9.658802300691604614e-02 5.703215021640062332e-03 -4.246076047420501709e-01 -3.006138205528259277e-01 -6.590579450130462646e-02 3.027623984962701797e-03 4.110089838504791260e-01 -5.252159014344215393e-02 1.258096992969512939e-01 1.774064004421234131e-01 -2.615299820899963379e-01
-1.261263191699981689e-01 1.467127799987792969e-01 1.742309331893920898e-01 2.398907579481601715e-02 2.221991270780563354e-01 6.358700990676879883e-02 -3.084144182503223419e-02 7.821038365364074707e-02 -1.865081787109375000e-01 -4.203751087188720703e-01 1.379730254411697388e-01 -1.330221742391586304e-01 1.872158348560333252e-01 -1.563963294029235840e-01 1.374638527631759644e-01 4.469561949372291565e-02 -1.255772411823272705e-01 1.837003231048583984e-02 -1.461730003356933594e-01 -2.145432531833648682e-01 8.536647260189056396e-02 2.962452471256256104e-01 -1.120888739824295044e-01 -1.477502733469009399e-01 -1.893065720796585083e-01 -6.278251856565475464e-02 -3.911197185516357422e-03 4.708080887794494629e-01 -1.796397119760513306e-01 -9.688983857631683350e-02 6.512059271335601807e-02 1.490568667650222778e-01
9.877686202526092529e-02 -2.404682151973247528e-02 5.314696207642555237e-02 8.551398059353232384e-05 4.427413940429687500e-01 1.123814657330513000e-01 5.351002141833305359e-02 -7.722155004739761353e-02 1.675130426883697510e-02 -1.674604974687099457e-02 4.261021688580513000e-02 2.898947335779666901e-03 -1.075390651822090149e-01 1.226331666111946106e-01 2.726158499717712402e-01 2.232157997786998749e-02 1.563988253474235535e-02 -1.410016715526580811e-01 -8.712714165449142456e-02 -2.449013143777847290e-01 1.459642648696899414e-01 -8.404694497585296631e-02 3.260997831821441650e-01 -2.156689204275608063e-02 -3.402158021926879883e-01 3.361050970852375031e-03 1.302855163812637329e-01 3.368241488933563232e-01 -3.378194570541381836e-01 -2.616673111915588379e-01 1.282299496233463287e-02 -1.172574311494827271e-01
1.013370454311370850e-01 -9.126587212085723877e-02 -1.021254062652587891e-01 -3.170889914035797119e-01 2.381307780742645264e-01 2.791264560073614120e-03 7.725425064563751221e-02 2.048669308423995972e-01 1.103256121277809143e-01 -2.131047695875167847e-01 -1.276376284658908844e-02 9.111059457063674927e-02 -4.288955125957727432e-03 5.178905650973320007e-02 2.238534688949584961e-01 1.151689738035202026e-01 3.525675088167190552e-02 -6.077683344483375549e-02 -1.902375221252441406e-01 -2.769792675971984863e-01 1.481436789035797119e-01 -1.188556626439094543e-01 5.770937800407409668e-01 -5.857301875948905945e-02 -2.819797396659851074e-01 6.231088563799858093e-02 -7.738400995731353760e-02 -4.734141286462545395e-03 -8.366084098815917969e-02 -1.929124444723129272e-01 9.223300218582153320e-02 3.370688855648040771e-02
2.662605047225952148e-01 -1.234454289078712463e-01 -1.436909586191177368e-01 1.472826898097991943e-01 2.155499160289764404e-01 -1.416136231273412704e-02 -1.962626129388809204e-01 -1.005874425172805786e-01 2.184825539588928223e-01 -3.867540657520294189e-01 1.014710366725921631e-01 -4.610954970121383667e-02 3.161570727825164795e-01 4.042796045541763306e-02 -1.587092727422714233e-01 1.197283267974853516e-01 -2.409927248954772949e-01 -1.197877079248428345e-01 8.845905959606170654e-02 -1.459762006998062134e-01 -4.589518532156944275e-02 6.390599999576807022e-03 2.393542379140853882e-01 4.391931369900703430e-02 -2.496831417083740234e-01 -4.422819241881370544e-02 -2.518988028168678284e-02 2.445623874664306641e-01 -2.103782147169113159e-01 9.036883711814880371e-02 9.364006668329238892e-02 2.766129076480865479e-01
-4.942334815859794617e-02 2.061039209365844727e-02 9.901055693626403809e-02 -7.711435109376907349e-02 3.044114708900451660e-01 7.107359915971755981e-02 -1.546860188245773315e-01 1.879749633371829987e-02 2.567566931247711182e-01 -1.132561862468719482e-01 -4.535930603742599487e-02 -2.684616297483444214e-02 -5.030865222215652466e-02 2.943203784525394440e-02 -2.082021161913871765e-02 -4.003937169909477234e-02 -4.770099371671676636e-02 -9.641674160957336426e-02 8.739183843135833740e-02 -8.048909902572631836e-02 -3.289910852909088135e-01 3.743430972099304199e-02 1.198194399476051331e-01 -3.197847902774810791e-01 8.065976202487945557e-02 5.548984184861183167e-02 2.035404890775680542e-01 6.220585703849792480e-01 -7.582265883684158325e-02 -2.121122367680072784e-02 1.732685267925262451e-01 2.151424586772918701e-01
1.800684034824371338e-01 -2.659940905869007111e-02 -9.246503002941608429e-03 -1.217106878757476807e-01 3.433901816606521606e-02 -2.110678404569625854e-01 -1.063146293163299561e-01 -3.454375267028808594e-02 1.320016235113143921e-01 6.522210687398910522e-02 1.685968041419982910e-02 2.298268862068653107e-02 -1.909434795379638672e-01 -1.824653744697570801e-01 2.577479481697082520e-01 -1.323757171630859375e-01 -6.594482064247131348e-02 9.561575949192047119e-02 -2.418648004531860352e-01 -4.383969306945800781e-02 8.360456675291061401e-02 1.924148350954055786e-01 1.991768032312393188e-01 -1.444289088249206543e-01 -7.405426353216171265e-02 2.292870283126831055e-01 1.892568469047546387e-01 3.316511213779449463e-01 -2.155071943998336792e-01 2.418939918279647827e-01 3.139835298061370850e-01 3.628745675086975098e-01
-1.587411016225814819e-01 -2.987174876034259796e-02 1.397628635168075562e-01 -2.369865076616406441e-03 3.623085469007492065e-02 -2.595536112785339355e-01 -7.172122597694396973e-02 4.907765891402959824e-03 -1.137043312191963196e-01 -2.661446630954742432e-01 -1.138536259531974792e-01 2.563726603984832764e-01 -1.886007636785507202e-01 1.827145963907241821e-01 1.631362289190292358e-01 -1.069732308387756348e-01 -5.009266361594200134e-02 -5.052185803651809692e-02 -3.178273141384124756e-02 -5.640729069709777832e-01 1.569075435400009155e-01 2.256637252867221832e-02 1.254495829343795776e-01 -2.244470119476318359e-01 -2.668063044548034668e-01 -8.916829526424407959e-02 8.156787604093551636e-02 3.129336237907409668e-01 2.305865101516246796e-02 7.940345257520675659e-02 6.811618059873580933e-02 -1.926191896200180054e-02
-1.091477796435356140e-01 -1.952143199741840363e-02 -2.952683717012405396e-02 -1.641196459531784058e-01 3.365322574973106384e-02 1.054949536919593811e-01 -2.527738176286220551e-02 1.800522208213806152e-02 3.689087629318237305e-01 -3.576231747865676880e-02 1.311993226408958435e-02 1.844506412744522095e-01 -5.891432240605354309e-02 1.575711667537689209e-01 1.149048581719398499e-01 1.738429628312587738e-02 -8.722599595785140991e-02 -1.958830282092094421e-02 7.428549975156784058e-02 -1.667944341897964478e-01 -2.355441153049468994e-01 -1.514894887804985046e-02 5.700618028640747070e-01 -4.517320170998573303e-02 4.468684643507003784e-02 6.233103200793266296e-02 -5.522768199443817139e-02 4.551723897457122803e-01 -2.006041556596755981e-01 2.002950608730316162e-01 -1.127360314130783081e-01 8.126587606966495514e-03
-1.475953459739685059e-01 9.598601609468460083e-02 1.000283956527709961e-01 2.765655890107154846e-02 2.366653382778167725e-01 -2.927038259804248810e-02 2.942955493927001953e-02 1.870540827512741089e-01 3.068028576672077179e-02 -2.523876130580902100e-01 -8.691260218620300293e-02 3.954616189002990723e-02 -4.287177324295043945e-02 1.687881946563720703e-01 -2.942872047424316406e-02 -9.120135754346847534e-02 -1.063427701592445374e-02 2.149133943021297455e-02 -6.119191646575927734e-02 -3.522203564643859863e-01 2.861545085906982422e-01 3.962891548871994019e-02 4.771434068679809570e-01 -2.157349884510040283e-01 -4.242966771125793457e-01 -2.808937057852745056e-02 -2.368359267711639404e-01 1.245747581124305725e-01 1.598362578079104424e-03 3.545809909701347351e-02 -7.440014183521270752e-02 8.352569490671157837e-02
2.677809000015258789e-01 6.447636056691408157e-03 1.385271698236465454e-01 1.952552795410156250e-01 2.834144830703735352e-01 -7.470611482858657837e-02 -9.430304169654846191e-02 1.668198555707931519e-01 1.876456737518310547e-01 -1.872192472219467163e-01 3.491311371326446533e-01 -3.453647717833518982e-02 2.974242269992828369e-01 -4.605388641357421875e-02 -8.027239143848419189e-02 -1.457160413265228271e-01 1.328010410070419312e-01 6.542269885540008545e-02 -2.192810922861099243e-01 -1.661227792501449585e-01 -3.408998623490333557e-02 2.096500545740127563e-01 2.118904739618301392e-01 2.183734066784381866e-02 -1.853279918432235718e-01 -1.300702542066574097e-01 1.045368164777755737e-01 2.201113700866699219e-01 -9.032797068357467651e-02 3.256440162658691406e-01 1.204919070005416870e-01 -9.619965404272079468e-02
6.426512449979782104e-02 2.461307495832443237e-02 -1.150215137749910355e-02 -3.586103022098541260e-02 -1.172318905591964722e-01 -3.079950213432312012e-01 -1.362808793783187866e-01 -8.123964071273803711e-02 -6.455811858177185059e-02 3.235501423478126526e-02 2.442111670970916748e-01 -1.651332080364227295e-01 -1.641444712877273560e-01 2.825373783707618713e-03 1.368507742881774902e-01 -3.835400566458702087e-02 1.224057897925376892e-01 6.202977523207664490e-02 -7.246136665344238281e-02 9.590578079223632812e-02 -2.284625470638275146e-01 2.111468091607093811e-02 5.247578024864196777e-01 -3.114164471626281738e-01 -1.843051314353942871e-01 -8.154656738042831421e-02 -2.695748768746852875e-02 3.593839406967163086e-01 -4.761671647429466248e-02 -1.723980009555816650e-01 1.089560687541961670e-01 2.194615155458450317e-01
-7.664318382740020752e-02 1.824081987142562866e-01 4.391843080520629883e-02 -2.598136961460113525e-01 -3.609677031636238098e-02 1.978522539138793945e-02 2.986982837319374084e-02 1.082205995917320251e-01 -1.411064267158508301e-01 -1.877791583538055420e-01 2.478657215833663940e-01 -2.159689366817474365e-02 4.683669656515121460e-02 -1.578377634286880493e-01 -4.022194072604179382e-02 2.616758942604064941e-01 -4.529132694005966187e-02 -4.664320498704910278e-03 1.229953989386558533e-01 -1.145504191517829895e-01 1.030003838241100311e-02 2.747673690319061279e-01 2.206816226243972778e-01 -1.637668311595916748e-01 -2.699196040630340576e-01 -1.279680281877517700e-01 -8.827135711908340454e-02 4.392246305942535400e-01 -1.202050372958183289e-01 1.033663377165794373e-01 3.523828089237213135e-01 2.053106576204299927e-01
-9.776929765939712524e-02 -1.021909713745117188e-01 7.720271125435829163e-03 2.989103458821773529e-02 2.570460736751556396e-01 -3.627966344356536865e-01 -3.181219696998596191e-01 -5.427072569727897644e-02 -9.067057073116302490e-02 -1.237558424472808838e-01 -1.206822991371154785e-01 1.154943555593490601e-02 2.784705720841884613e-02 1.832210868597030640e-01 2.271585464477539062e-01 -1.024894863367080688e-01 9.384593367576599121e-02 -1.250964850187301636e-01 -1.476309299468994141e-01 -2.320719659328460693e-01 -9.841553866863250732e-02 1.381037291139364243e-02 5.216351896524429321e-02 -3.994312584400177002e-01 -1.540787052363157272e-02 8.215250074863433838e-02 8.611970394849777222e-02 4.409482479095458984e-01 4.365634918212890625e-02 -1.149831414222717285e-01 2.141048163175582886e-01 2.149093709886074066e-02
2.042081058025360107e-01 -1.770432740449905396e-01 1.337150186300277710e-01 3.501582145690917969e-02 1.721832454204559326e-01 1.929021179676055908e-01 -1.726578623056411743e-01 7.652136683464050293e-02 2.809444367885589600e-01 2.355765923857688904e-02 6.623561680316925049e-02 1.889598667621612549e-01 -5.066208913922309875e-02 -3.340447321534156799e-02 2.717342972755432129e-01 1.525681558996438980e-02 -1.193934231996536255e-01 8.255048096179962158e-02 -1.409498602151870728e-01 -1.106613501906394958e-01 -7.622955739498138428e-02 1.347221732139587402e-01 2.854654751718044281e-02 -4.392053186893463135e-02 -1.293572634458541870e-01 1.538618057966232300e-01 -2.874095141887664795e-01 6.321144104003906250e-01 1.874567754566669464e-02 -8.352849632501602173e-03 -4.328904300928115845e-02 5.683279782533645630e-02
2.095760107040405273e-01 7.490695267915725708e-02 -1.001074723899364471e-02 -1.504588425159454346e-01 5.446251109242439270e-02 9.807190299034118652e-02 5.704409629106521606e-02 -1.609160900115966797e-01 -2.312309294939041138e-01 -1.142426803708076477e-01 5.123908519744873047e-01 -1.304245591163635254e-01 -2.185853384435176849e-02 -2.939492277801036835e-02 -7.793570309877395630e-02 5.368110910058021545e-02 -2.337707132101058960e-01 -2.609458565711975098e-02 1.050043627619743347e-01 -2.174030095338821411e-01 9.729492664337158203e-02 1.250827610492706299e-01 2.492804378271102905e-01 -1.455896794795989990e-01 -2.652949392795562744e-01 -1.417828164994716644e-02 8.972153067588806152e-02 2.603825926780700684e-01 5.204170197248458862e-02 -7.915204018354415894e-02 1.403996944427490234e-01 3.639222085475921631e-01
1.514146924018859863e-01 -1.233030855655670166e-01 -1.053421273827552795e-01 -4.564362391829490662e-02 1.338030099868774414e-01 1.606691330671310425e-01 -9.716439247131347656e-02 2.713141441345214844e-01 -8.760199695825576782e-02 -3.031763434410095215e-01 -9.735095500946044922e-02 -5.318037420511245728e-02 -2.450491040945053101e-01 1.830140352249145508e-01 2.298436611890792847e-01 3.428804874420166016e-02 5.352535843849182129e-02 1.373731903731822968e-02 3.785100206732749939e-02 -3.671944737434387207e-01 -1.057388843037188053e-03 -1.401390731334686279e-01 3.607585132122039795e-01 1.807913742959499359e-02 -9.425272047519683838e-02 1.170751079916954041e-01 5.193905904889106750e-03 2.520910203456878662e-01 -5.335781350731849670e-02 -3.255723789334297180e-02 1.583458185195922852e-01 3.973637819290161133e-01
3.070322237908840179e-02 -2.089666426181793213e-01 2.484928220510482788e-01 -2.127406150102615356e-01 1.294682770967483521e-01 1.139202490448951721e-01 -1.184383407235145569e-01 2.511746585369110107e-01 1.187747418880462646e-01 -1.394613683223724365e-01 -9.724592790007591248e-03 5.335691198706626892e-02 -1.233344301581382751e-01 8.606377989053726196e-02 1.412533819675445557e-01 -7.499378919601440430e-02 -1.236772350966930389e-02 -3.857842981815338135e-01 -9.063637256622314453e-02 -7.035732269287109375e-02 7.299530506134033203e-02 -3.076447546482086182e-01 2.815948128700256348e-01 -7.788554579019546509e-02 -8.052466064691543579e-02 8.862400799989700317e-02 -2.859075963497161865e-01 4.306924343109130859e-01 1.623960137367248535e-01 -3.657792136073112488e-02 -2.976049203425645828e-03 7.317975629121065140e-03
3.178314268589019775e-01 -2.522800564765930176e-01 3.630564510822296143e-01 2.586247324943542480e-01 5.817134678363800049e-02 1.468128114938735962e-01 -9.522862732410430908e-02 2.988738194108009338e-02 1.989995837211608887e-01 -2.122357487678527832e-01 5.930104479193687439e-02 -1.178046613931655884e-01 -2.266133576631546021e-01 2.100884169340133667e-01 6.875853985548019409e-02 -1.319827698171138763e-02 5.285859853029251099e-02 -7.404985837638378143e-03 -5.855749174952507019e-02 -2.921471595764160156e-01 -8.209392428398132324e-02 1.327891498804092407e-01 2.145035862922668457e-01 3.662499785423278809e-02 7.754577696323394775e-02 5.194355919957160950e-02 -3.874433934688568115e-01 1.948299556970596313e-01 -1.517772674560546875e-01 -4.168549180030822754e-02 -6.258968263864517212e-02 1.023811921477317810e-01
1.928878724575042725e-01 6.972884386777877808e-02 8.560056984424591064e-02 4.615100845694541931e-02 3.541289642453193665e-02 -1.474360078573226929e-01 -3.102336227893829346e-01 -1.598274260759353638e-01 4.369837641716003418e-01 -1.319563388824462891e-01 5.591349676251411438e-02 -2.342527806758880615e-01 2.984988689422607422e-01 -3.135321661829948425e-02 9.825350344181060791e-02 1.134723946452140808e-01 1.281981915235519409e-01 1.660840213298797607e-01 -2.141695469617843628e-01 -3.250613808631896973e-01 -7.156327366828918457e-02 -9.511841833591461182e-02 1.109264567494392395e-01 8.093369752168655396e-02 -2.558977305889129639e-01 7.542961835861206055e-02 1.296310573816299438e-01 2.544237673282623291e-01 -5.143363773822784424e-02 1.236348152160644531e-01 -1.414106637239456177e-01 7.415204495191574097e-02
-1.392947137355804443e-01 -1.704998165369033813e-01 1.656495779752731323e-01 3.385140001773834229e-02 1.339695751667022705e-01 7.289719767868518829e-03 -1.917311102151870728e-01 -1.554130762815475464e-01 1.543463468551635742e-01 -3.980370163917541504e-01 3.310557827353477478e-02 5.540832504630088806e-02 4.182716831564903259e-02 4.346577078104019165e-02 3.424849808216094971e-01 2.377171814441680908e-01 1.657991409301757812e-01 -2.079290337860584259e-02 -1.088653877377510071e-01 -1.898001134395599365e-01 -2.339517325162887573e-01 8.232419192790985107e-02 1.207671016454696655e-01 -1.052023544907569885e-01 -6.516655907034873962e-03 1.813194155693054199e-01 -2.598408758640289307e-01 3.160405158996582031e-01 -2.481681108474731445e-01 1.082816421985626221e-01 1.960220783948898315e-01 -7.172378897666931152e-02
-2.283341884613037109e-01 -1.088723614811897278e-01 1.881629973649978638e-01 2.292403019964694977e-02 2.246684730052947998e-01 1.748281121253967285e-01 -1.373605728149414062e-01 -5.608368664979934692e-02 -4.333214461803436279e-02 -3.441910743713378906e-01 1.985985636711120605e-01 1.420636922121047974e-01 7.219735532999038696e-02 1.387219130992889404e-01 5.483109131455421448e-02 1.726982295513153076e-01 -8.402622304856777191e-03 6.174686551094055176e-02 -4.879850149154663086e-02 -3.076811730861663818e-01 -2.711902372539043427e-02 -1.119403466582298279e-01 -6.514828652143478394e-03 -1.702073365449905396e-01 -2.854965031147003174e-01 1.835786998271942139e-01 -1.583236455917358398e-01 3.860851526260375977e-01 2.401781827211380005e-02 -2.230674922466278076e-01 2.771524190902709961e-01 8.424735628068447113e-03
6.751201301813125610e-02 7.332222536206245422e-03 1.690073162317276001e-01 -2.187305539846420288e-01 1.087147891521453857e-01 1.469497531652450562e-01 2.037622034549713135e-02 7.707902789115905762e-02 3.157107234001159668e-01 -1.678085476160049438e-01 9.659126400947570801e-02 2.087119221687316895e-01 -6.146397069096565247e-02 7.690170407295227051e-02 -8.437303453683853149e-02 3.017004430294036865e-01 -8.753416687250137329e-02 2.810196280479431152e-01 1.086209267377853394e-01 -2.803195118904113770e-01 -1.461990624666213989e-01 -8.008289337158203125e-02 1.973415911197662354e-01 -2.369934022426605225e-01 -7.367125898599624634e-02 1.213796902447938919e-03 -1.847279071807861328e-01 4.486604928970336914e-01 -1.622859984636306763e-01 7.200480252504348755e-02 -5.149897187948226929e-02 -1.253925859928131104e-01
1.095292251557111740e-02 -7.553424686193466187e-02 -4.948721081018447876e-02 -3.434637561440467834e-02 3.406297042965888977e-02 -9.863694757223129272e-02 -2.001630961894989014e-01 -9.892747551202774048e-02 -1.318173408508300781e-01 -5.894828587770462036e-02 1.942569613456726074e-01 -6.413936614990234375e-02 2.768112719058990479e-01 2.178829759359359741e-01 4.762786254286766052e-02 2.405500970780849457e-02 -2.950533628463745117e-01 2.062131613492965698e-01 1.653092205524444580e-01 -1.538653820753097534e-01 9.752135723829269409e-03 1.418711841106414795e-01 3.596479892730712891e-01 6.832081079483032227e-02 -3.685630857944488525e-01 -2.278038710355758667e-01 -2.086809128522872925e-01 1.785043179988861084e-01 -1.118645370006561279e-01 -5.886989086866378784e-02 2.883036136627197266e-01 2.075989991426467896e-01
1.653794497251510620e-01 -4.672487452626228333e-02 1.167493406683206558e-02 -4.777818452566862106e-03 2.594301998615264893e-01 -5.400996655225753784e-02 -6.209004670381546021e-02 -8.881487697362899780e-02 7.011961936950683594e-02 -4.277986288070678711e-01 3.114309012889862061e-01 1.405775099992752075e-01 2.179467380046844482e-01 6.558731198310852051e-02 -1.877258718013763428e-01 8.703890442848205566e-02 -2.634417712688446045e-01 -4.229809623211622238e-03 4.501059278845787048e-02 -1.490004509687423706e-01 7.669352740049362183e-02 8.232861757278442383e-02 2.348487675189971924e-01 -2.885492444038391113e-01 -2.857307195663452148e-01 -2.409330010414123535e-01 9.086410701274871826e-02 2.304164022207260132e-01 9.700927138328552246e-02 -1.009794250130653381e-01 6.392560899257659912e-02 1.399656683206558228e-01
-5.896679684519767761e-02 1.797648146748542786e-02 4.077113568782806396e-01 6.853853166103363037e-02 1.550255864858627319e-01 -2.486834824085235596e-01 -1.576954126358032227e-01 -5.433832108974456787e-02 -2.371817231178283691e-01 -1.756679564714431763e-01 -2.244605571031570435e-01 -1.125911176204681396e-01 1.251680105924606323e-01 -5.162902176380157471e-02 1.639167219400405884e-01 2.112221345305442810e-02 -2.568885385990142822e-01 -1.988346427679061890e-01 1.341764698736369610e-03 -1.761646419763565063e-01 -2.069938480854034424e-01 -1.766378134489059448e-01 -1.193963922560214996e-02 -1.897669881582260132e-01 -1.495778262615203857e-01 -7.033734768629074097e-02 5.325998738408088684e-02 4.361747503280639648e-01 -1.465641260147094727e-01 5.221634730696678162e-02 1.428049653768539429e-01 -6.312487274408340454e-02
-6.071161851286888123e-02 3.225222229957580566e-02 1.199011057615280151e-01 1.455237418413162231e-01 2.761821746826171875e-01 -1.348730176687240601e-01 -9.942432492971420288e-02 -8.963230997323989868e-02 -1.212681159377098083e-01 -5.308955311775207520e-01 2.258696705102920532e-01 -2.832387089729309082e-01 1.993484050035476685e-01 -3.326582163572311401e-02 1.897361725568771362e-01 -8.246227353811264038e-02 -2.063285112380981445e-01 2.727286219596862793e-01 -1.199545636773109436e-01 -3.088155686855316162e-01 -1.490174680948257446e-01 8.476294577121734619e-02 8.718740195035934448e-02 -7.887876033782958984e-02 -9.835436195135116577e-02 1.120162233710289001e-01 -1.195256859064102173e-01 2.714918926358222961e-02 -6.125239655375480652e-02 9.968367964029312134e-02 1.117710396647453308e-01 -5.041165649890899658e-02
-8.200205862522125244e-02 -2.256482690572738647e-01 1.761115938425064087e-01 -7.444491237401962280e-02 7.564563304185867310e-02 3.508322313427925110e-02 -2.139951437711715698e-01 -5.218345299363136292e-02 1.027776449918746948e-01 -2.556596100330352783e-01 -8.875200897455215454e-02 -1.065461635589599609e-01 2.316127866506576538e-01 1.230205520987510681e-01 3.269856870174407959e-01 -1.592007577419281006e-01 1.643304526805877686e-01 -1.650385558605194092e-01 -1.109452098608016968e-01 -1.329440772533416748e-01 -3.266465961933135986e-01 3.264627754688262939e-01 1.717250347137451172e-01 -1.023084595799446106e-01 -2.032830268144607544e-01 6.668390333652496338e-02 -8.070182055234909058e-02 2.978790402412414551e-01 -4.264120757579803467e-02 -1.340592950582504272e-01 -3.769361972808837891e-02 2.333446294069290161e-01
3.952980935573577881e-01 -8.681068196892738342e-03 3.036014437675476074e-01 1.674434728920459747e-02 -1.188909187912940979e-01 -2.892902493476867676e-01 6.344823166728019714e-03 -1.813358999788761139e-02 -8.162853866815567017e-02 -9.789708256721496582e-02 2.521507143974304199e-01 -3.380992636084556580e-02 -4.938964918255805969e-02 4.953399673104286194e-02 1.537424474954605103e-01 1.044331714510917664e-01 1.611604541540145874e-01 1.216679364442825317e-01 -3.030611760914325714e-02 -2.582208253443241119e-02 -3.598183393478393555e-01 4.838222265243530273e-02 3.304527401924133301e-01 -3.209660053253173828e-01 -7.748991250991821289e-02 -1.379818171262741089e-01 -1.085999906063079834e-01 2.015075683593750000e-01 -1.236894801259040833e-01 -2.165398299694061279e-01 -3.583083301782608032e-02 7.284394651651382446e-02
1.547846347093582153e-01 -5.389511585235595703e-03 4.984351620078086853e-02 -1.022665668278932571e-02 -2.495172247290611267e-02 -6.927291303873062134e-02 3.959992155432701111e-02 4.791687428951263428e-02 1.358800083398818970e-01 -2.610231041908264160e-01 2.518971860408782959e-01 -2.087761461734771729e-01 -2.499133944511413574e-01 1.520076096057891846e-01 8.234344422817230225e-02 -1.468643248081207275e-01 1.639997214078903198e-01 -7.660790532827377319e-02 -2.293014712631702423e-02 3.078113868832588196e-02 -2.594012320041656494e-01 7.240585982799530029e-02 4.589370489120483398e-01 -1.328943222761154175e-01 -3.536655306816101074e-01 1.166834030300378799e-02 -8.961242437362670898e-02 2.165449410676956177e-01 1.658668220043182373e-01 2.285532355308532715e-01 1.744792461395263672e-01 1.766549348831176758e-01
7.945719361305236816e-02 -4.211442545056343079e-03 5.290503427386283875e-02 -1.296762377023696899e-01 3.518634140491485596e-01 9.331779181957244873e-02 1.850807219743728638e-01 2.856919467449188232e-01 1.837212592363357544e-01 -2.406702637672424316e-01 -9.480196982622146606e-02 -1.165682002902030945e-01 -2.428415119647979736e-01 3.052693307399749756e-01 1.787045598030090332e-02 -1.139723956584930420e-01 8.958259224891662598e-02 -9.750445932149887085e-02 1.319284364581108093e-02 -2.901570498943328857e-01 -1.127410214394330978e-03 6.997670978307723999e-02 7.227027416229248047e-02 -1.395115703344345093e-01 -3.374934792518615723e-01 7.696276158094406128e-02 -6.934197619557380676e-03 3.907660841941833496e-01 4.335781559348106384e-03 1.875075995922088623e-01 -7.567835599184036255e-02 3.135703504085540771e-02
2.178113609552383423e-01 -2.741684764623641968e-02 9.020463377237319946e-02 1.018677726387977600e-01 3.081737160682678223e-01 -4.308126121759414673e-02 -6.896334141492843628e-02 1.256977915763854980e-01 2.818203568458557129e-01 -1.987994164228439331e-01 3.924677968025207520e-01 -9.026920422911643982e-03 2.220592498779296875e-01 1.211142167448997498e-01 -1.024925485253334045e-01 -1.133840903639793396e-01 -6.249389052391052246e-02 2.072017043828964233e-01 -2.659606337547302246e-01 -1.668551117181777954e-01 2.555266022682189941e-02 1.699047386646270752e-01 2.299790233373641968e-01 -3.720762208104133606e-02 -2.694094479084014893e-01 -3.725685179233551025e-02 1.547314971685409546e-01 1.260994374752044678e-01 3.216955065727233887e-02 3.156915903091430664e-01 1.086038872599601746e-01 1.145335496403276920e-03
7.171671837568283081e-02 -4.219618812203407288e-02 3.009847700595855713e-01 -1.039905101060867310e-01 1.869824826717376709e-01 -3.011111402884125710e-03 -1.004971340298652649e-01 4.203714728355407715e-01 -5.899966135621070862e-02 -2.541594505310058594e-01 2.035374194383621216e-02 -1.924371719360351562e-02 -7.827276363968849182e-03 -1.507775187492370605e-01 -1.523069478571414948e-02 -4.693647101521492004e-02 -1.697208583354949951e-01 7.900897413492202759e-03 4.434059932827949524e-02 1.134729236364364624e-01 2.462990880012512207e-01 -2.162750512361526489e-01 1.722800433635711670e-01 1.098511964082717896e-01 -3.948442935943603516e-01 2.055520564317703247e-01 -1.719644218683242798e-01 2.919001579284667969e-01 -9.436936676502227783e-02 -1.791071444749832153e-01 3.080512583255767822e-02 1.674326211214065552e-01
-1.630822420120239258e-01 2.730697691440582275e-01 2.224996089935302734e-01 -8.295042812824249268e-02 5.234666913747787476e-02 1.725825667381286621e-02 1.311392784118652344e-01 1.552619338035583496e-01 1.234198175370693207e-02 -2.388391345739364624e-01 1.444579958915710449e-01 -5.246467888355255127e-02 1.432324014604091644e-02 2.247039601206779480e-02 -7.835320383310317993e-02 -1.688429862260818481e-01 -7.722839713096618652e-02 -1.710268706083297729e-01 -8.727566897869110107e-02 -1.032452359795570374e-01 -3.271269798278808594e-02 3.602131009101867676e-01 1.719451993703842163e-01 -1.065262109041213989e-01 -3.503654599189758301e-01 1.611833870410919189e-01 -1.806259900331497192e-02 3.899827301502227783e-01 -2.325415909290313721e-01 -1.909626275300979614e-01 -7.178256288170814514e-03 2.548797428607940674e-01
7.544036209583282471e-02 4.042370617389678955e-02 3.135678172111511230e-02 5.623923987150192261e-02 3.443337082862854004e-01 -2.804448306560516357e-01 -2.268200367689132690e-02 -1.027894578874111176e-02 9.180649369955062866e-02 8.034620434045791626e-02 1.187465637922286987e-01 -1.325306445360183716e-01 1.822938770055770874e-01 -4.469881579279899597e-02 -2.468935959041118622e-02 2.876138985157012939e-01 1.610676944255828857e-01 2.914981544017791748e-01 1.116208434104919434e-01 -2.451827973127365112e-01 -2.549824714660644531e-01 -2.083072662353515625e-01 2.143558412790298462e-01 -2.928704917430877686e-01 -2.464423924684524536e-01 -7.351809740066528320e-02 -6.111690774559974670e-02 2.258212119340896606e-01 -1.529360413551330566e-01 -1.687668412923812866e-01 1.700484156608581543e-01 -1.758879423141479492e-02
-1.089165806770324707e-01 2.604669518768787384e-02 2.638122811913490295e-02 -1.289162337779998779e-01 1.088366806507110596e-01 -1.985528320074081421e-01 -6.429054588079452515e-02 -7.469670474529266357e-02 5.016820132732391357e-02 -3.605678081512451172e-01 4.726781845092773438e-01 -1.950317528098821640e-03 -1.419746726751327515e-01 5.471177026629447937e-02 -5.698661878705024719e-02 -3.304335474967956543e-02 -1.693474501371383667e-01 -9.353968501091003418e-02 5.688033998012542725e-02 -2.316716760396957397e-01 1.069263368844985962e-01 6.022269651293754578e-02 -5.464927107095718384e-02 -2.712534368038177490e-01 -4.447363615036010742e-01 1.010966002941131592e-01 6.856438517570495605e-02 2.077684700489044189e-01 -5.144169181585311890e-02 1.967550627887248993e-02 6.044713035225868225e-02 2.778317332267761230e-01
1.393085122108459473e-01 -4.426322504878044128e-02 1.747109740972518921e-01 -8.919644355773925781e-02 -2.994725108146667480e-01 -2.942620515823364258e-01 -3.072549104690551758e-01 6.269530206918716431e-02 9.223171323537826538e-02 -1.186677217483520508e-01 1.594674438238143921e-01 1.074986308813095093e-01 8.013842254877090454e-02 -2.392484433948993683e-02 -2.353106252849102020e-02 1.806125938892364502e-01 -1.428714990615844727e-01 -1.130860578268766403e-02 1.598572582006454468e-01 -2.101458758115768433e-01 1.492255832999944687e-04 3.618999943137168884e-02 3.735769987106323242e-01 -1.958454698324203491e-01 -2.372806519269943237e-01 -1.759876012802124023e-01 -1.533297747373580933e-01 2.731633186340332031e-01 3.035183548927307129e-01 8.937805891036987305e-03 1.367175579071044922e-01 4.725120030343532562e-03
-2.767112664878368378e-02 -2.060753665864467621e-02 1.702454127371311188e-02 -7.154937088489532471e-02 2.533908486366271973e-01 2.013969421386718750e-02 -3.018400967121124268e-01 3.766092285513877869e-02 -2.847378551959991455e-01 -4.192906916141510010e-01 1.835836768150329590e-01 -1.702498048543930054e-01 3.097107112407684326e-01 1.708457618951797485e-01 1.312986463308334351e-01 -3.148977458477020264e-02 -2.427547723054885864e-01 8.842200040817260742e-02 4.439534619450569153e-03 6.868322938680648804e-02 -6.718447059392929077e-02 -1.371763050556182861e-01 1.622286736965179443e-01 -2.405917942523956299e-01 7.547839730978012085e-02 1.807893216609954834e-01 7.181929796934127808e-02 3.548151552677154541e-01 -9.463597834110260010e-02 6.279392540454864502e-02 1.064746975898742676e-01 2.579643391072750092e-02
-6.685062497854232788e-02 -1.805997192859649658e-01 3.062762022018432617e-01 -6.883502751588821411e-02 -1.959155313670635223e-02 3.189526498317718506e-02 -3.438529744744300842e-02 -1.408069133758544922e-01 2.043094038963317871e-01 -2.051248401403427124e-01 -1.454858183860778809e-01 -1.154852882027626038e-01 -8.816477656364440918e-02 -1.703683882951736450e-01 2.722317576408386230e-01 9.455609321594238281e-02 -1.950780153274536133e-01 -2.172522842884063721e-01 1.458449363708496094e-01 -2.495361864566802979e-01 4.745972156524658203e-02 1.234127357602119446e-01 3.008455038070678711e-01 -5.751806125044822693e-02 -3.007477223873138428e-01 1.286262869834899902e-01 -3.651041304692625999e-03 2.653484642505645752e-01 -3.141181170940399170e-01 -2.126302272081375122e-01 2.301014773547649384e-02 -4.323868080973625183e-02
1.778061389923095703e-01 -4.393519833683967590e-02 7.061260938644409180e-02 3.524843975901603699e-02 2.633904814720153809e-01 -1.596855223178863525e-01 -1.334772817790508270e-02 -2.078972905874252319e-01 1.629610806703567505e-01 -2.695475518703460693e-01 1.425558328628540039e-01 1.336947549134492874e-03 2.040997743606567383e-01 1.843840330839157104e-01 -1.146204173564910889e-01 -3.435682877898216248e-02 -1.041395813226699829e-01 -3.437986597418785095e-02 -4.669852554798126221e-03 -2.931913137435913086e-01 -4.805743694305419922e-02 1.774765104055404663e-01 2.434593141078948975e-01 -2.307456433773040771e-01 -2.259268313646316528e-01 -3.011425137519836426e-01 2.309654653072357178e-01 3.095653653144836426e-01 3.608337044715881348e-02 -2.140274196863174438e-01 -1.811648719012737274e-02 1.725318282842636108e-01
2.041659802198410034e-01 -6.553681939840316772e-02 1.266113072633743286e-01 -5.502746440470218658e-03 1.432107090950012207e-01 9.387699887156486511e-03 -3.969970345497131348e-02 -2.228987514972686768e-01 1.818024665117263794e-01 -1.591298282146453857e-01 2.581632435321807861e-01 2.427798137068748474e-02 1.503014713525772095e-01 1.754519045352935791e-01 -1.657740026712417603e-01 -8.680265396833419800e-02 -2.588547468185424805e-01 8.273844420909881592e-02 -1.029493659734725952e-01 -4.532830715179443359e-01 1.988404057919979095e-02 1.194356605410575867e-01 1.335350275039672852e-01 -2.333708852529525757e-01 -1.445582807064056396e-01 -2.274260073900222778e-01 1.754679977893829346e-01 2.396745830774307251e-01 1.204673796892166138e-01 -1.926819086074829102e-01 3.335642814636230469e-02 2.482502758502960205e-01
-4.108697921037673950e-02 -1.225208044052124023e-01 4.204019904136657715e-01 -1.955024898052215576e-01 1.404425948858261108e-01 1.168344914913177490e-01 -1.890716701745986938e-01 9.807351231575012207e-02 9.485539048910140991e-02 1.411254238337278366e-02 -9.067200869321823120e-02 -7.181155681610107422e-02 -6.945655494928359985e-02 -2.124614715576171875e-01 8.017905056476593018e-02 -2.781761884689331055e-01 5.359898507595062256e-02 1.469767559319734573e-02 -1.543540656566619873e-01 -7.136121392250061035e-02 3.830547630786895752e-02 -1.854344755411148071e-01 2.767523527145385742e-01 5.309359729290008545e-02 -2.987473905086517334e-01 1.689799726009368896e-01 -5.637549608945846558e-02 3.853677213191986084e-01 -2.048798054456710815e-01 -3.240506350994110107e-02 2.700745165348052979e-01 2.287989482283592224e-02
7.298348098993301392e-02 -1.520104408264160156e-01 2.456208616495132446e-01 -2.554550766944885254e-01 7.296054065227508545e-02 6.321115652099251747e-04 -3.489395976066589355e-01 -6.469991803169250488e-02 2.311884425580501556e-03 -3.064115345478057861e-01 1.191594004631042480e-01 -1.978027373552322388e-01 2.192391306161880493e-01 2.141688168048858643e-01 -1.952742226421833038e-02 6.173834577202796936e-02 -4.032716155052185059e-01 -2.533649802207946777e-01 6.588457152247428894e-03 -7.495133578777313232e-02 1.790669001638889313e-02 -4.051684960722923279e-02 3.036321103572845459e-01 -2.659305930137634277e-01 -6.515810638666152954e-02 -2.339754067361354828e-02 1.061926260590553284e-01 8.858162909746170044e-02 9.755275398492813110e-02 8.529342710971832275e-02 1.015919893980026245e-01 1.448433548212051392e-01
-7.238880544900894165e-02 -1.548375636339187622e-01 1.618794202804565430e-01 -2.432118356227874756e-02 9.672981500625610352e-02 3.282884359359741211e-01 -1.340366601943969727e-01 -1.468080729246139526e-01 -1.200829595327377319e-01 -3.155574798583984375e-01 1.279913336038589478e-01 -5.505726113915443420e-02 3.409276905586011708e-05 9.154067933559417725e-02 1.185904163867235184e-02 2.317300438880920410e-02 3.604345023632049561e-02 5.984792951494455338e-03 3.171844035387039185e-02 -3.164961934089660645e-01 -1.059300974011421204e-01 4.258508607745170593e-02 2.165545523166656494e-01 -1.129347234964370728e-01 -1.836344152688980103e-01 1.981636285781860352e-01 -1.306480914354324341e-01 3.847995996475219727e-01 1.109002903103828430e-01 -3.789352774620056152e-01 2.686116099357604980e-01 5.920078977942466736e-02
-7.243368029594421387e-02 -1.497069466859102249e-02 -1.279966384172439575e-01 -2.170291692018508911e-01 2.303507477045059204e-01 -3.005116060376167297e-02 -1.956071853637695312e-01 -3.746560774743556976e-03 -1.412601321935653687e-01 -1.512045599520206451e-02 1.716955751180648804e-01 -9.575719945132732391e-03 -5.089933052659034729e-02 2.689810395240783691e-01 1.781382858753204346e-01 1.958388835191726685e-02 -1.142430976033210754e-01 -1.279118210077285767e-01 2.539938781410455704e-03 -2.736114561557769775e-01 -3.232198581099510193e-02 3.479852154850959778e-02 1.388293597847223282e-02 4.120628908276557922e-02 -3.659962415695190430e-01 1.969659030437469482e-01 1.526728719472885132e-01 5.092957615852355957e-01 -9.387255460023880005e-02 -8.968011289834976196e-02 2.961790263652801514e-01 1.163867264986038208e-01
1.311277449131011963e-01 -2.430869787931442261e-01 7.077506929636001587e-02 -1.548999845981597900e-01 1.721809655427932739e-01 -3.020305931568145752e-01 5.421056970953941345e-02 1.981600373983383179e-01 -1.811981350183486938e-01 -3.415036499500274658e-01 2.202927172183990479e-01 -9.497374296188354492e-03 2.536732256412506104e-01 3.867468237876892090e-02 7.222344866022467613e-04 -1.217771619558334351e-01 -1.182798445224761963e-01 -9.314401447772979736e-02 -4.046478495001792908e-02 -1.257794797420501709e-01 -1.605546660721302032e-02 -8.996982127428054810e-02 1.246421188116073608e-01 -9.644244611263275146e-02 -1.748235523700714111e-01 2.576361596584320068e-01 -4.088783264160156250e-01 1.481261849403381348e-01 1.695058681070804596e-02 2.581014037132263184e-01 -1.522856205701828003e-01 5.842581018805503845e-02
5.050848424434661865e-02 -3.340167924761772156e-02 6.157606467604637146e-02 -1.959866732358932495e-01 3.195299506187438965e-01 -1.982832252979278564e-01 -1.627858728170394897e-01 1.976955682039260864e-01 -1.428736448287963867e-01 -5.902964249253273010e-02 4.761951416730880737e-02 1.633661687374114990e-01 7.385104894638061523e-02 1.132955476641654968e-01 2.809004485607147217e-01 5.515670031309127808e-02 -2.462657243013381958e-01 1.721401810646057129e-01 -6.262610107660293579e-02 -3.456493020057678223e-01 -1.969656348228454590e-01 4.885511472821235657e-02 1.738373935222625732e-01 -1.755881160497665405e-01 6.908265501260757446e-02 1.387954056262969971e-01 1.614815890789031982e-01 2.338010072708129883e-01 3.822617530822753906e-01 -7.368800044059753418e-02 1.283226758241653442e-01 -7.305992394685745239e-02
-2.746191918849945068e-01 -1.910927593708038330e-01 3.876844346523284912e-01 -1.122021302580833435e-01 2.631392180919647217e-01 -1.208839640021324158e-01 -1.861070245504379272e-01 -6.599170621484518051e-03 1.709457114338874817e-02 -1.657889038324356079e-01 7.992196828126907349e-03 -1.538954228162765503e-01 -1.094764918088912964e-01 9.641467779874801636e-02 5.637780949473381042e-02 -5.534183979034423828e-02 -1.222095862030982971e-01 -9.026220440864562988e-02 -1.605949699878692627e-01 -1.526661962270736694e-01 1.053618863224983215e-01 -2.411011159420013428e-01 4.800139367580413818e-01 7.984101027250289917e-02 -1.471557915210723877e-01 9.908494353294372559e-02 -1.162874251604080200e-01 1.010945662856101990e-01 -2.142982035875320435e-01 -5.089087411761283875e-02 1.510456949472427368e-01 1.511751711368560791e-01
2.537104487419128418e-02 -1.144062057137489319e-01 6.098254024982452393e-02 6.350407749414443970e-02 2.235404402017593384e-01 -2.571810781955718994e-01 -3.982029855251312256e-02 -8.362016081809997559e-02 1.854221522808074951e-01 -2.208775132894515991e-01 2.692778706550598145e-01 -1.155556812882423401e-01 3.353138566017150879e-01 2.967179380357265472e-02 1.673600822687149048e-01 -3.693899884819984436e-02 -2.110281772911548615e-02 3.143762797117233276e-02 -1.516059786081314087e-01 -2.571558356285095215e-01 1.434248033910989761e-02 1.313650608062744141e-01 2.470217794179916382e-01 -4.733175784349441528e-02 -2.318512797355651855e-01 -1.678351014852523804e-01 1.404034048318862915e-01 2.128636687994003296e-01 -1.858090758323669434e-01 3.829613626003265381e-01 1.985977590084075928e-01 -5.710620060563087463e-02
-1.121002249419689178e-02 -2.630544304847717285e-01 -1.326143592596054077e-01 -3.121074736118316650e-01 -2.631248533725738525e-02 -1.008232459425926208e-01 -1.114790067076683044e-01 1.595291122794151306e-02 3.179209306836128235e-02 -1.929048448801040649e-01 -1.407078504562377930e-01 -1.514310110360383987e-02 -2.713939175009727478e-02 6.567721813917160034e-02 2.311428189277648926e-01 -7.967272400856018066e-02 1.079646199941635132e-01 -3.979964554309844971e-02 1.464877128601074219e-01 -9.776213765144348145e-02 -3.709265291690826416e-01 1.267516613006591797e-01 1.288825124502182007e-01 -4.085511714220046997e-02 -3.957577943801879883e-01 -7.589080929756164551e-02 -1.265447139739990234e-01 4.381541311740875244e-01 -7.319463789463043213e-02 -1.771170198917388916e-01 1.536467075347900391e-01 1.488738805055618286e-01
2.200142592191696167e-01 -4.946698993444442749e-02 6.032363325357437134e-02 -4.236793145537376404e-02 -1.256312578916549683e-01 -1.166569516062736511e-01 1.387370824813842773e-01 -8.338771760463714600e-02 4.461694881319999695e-02 -1.761609315872192383e-01 2.157507836818695068e-01 -5.472705140709877014e-02 -1.214613616466522217e-01 1.518429815769195557e-01 -4.516828060150146484e-02 -6.024093180894851685e-02 6.106928735971450806e-02 7.875695824623107910e-03 -1.796885579824447632e-01 -1.054182723164558411e-01 -4.500384032726287842e-01 1.300519108772277832e-01 3.248861432075500488e-01 -2.270745672285556793e-02 -3.744984865188598633e-01 5.747920274734497070e-02 -7.306199520826339722e-02 2.287003993988037109e-01 1.038091331720352173e-01 3.255414664745330811e-01 1.733093857765197754e-01 2.034267634153366089e-01
2.242119759321212769e-01 -3.065588511526584625e-02 -9.057792276144027710e-02 -7.355567812919616699e-02 1.715205237269401550e-02 -1.045602038502693176e-01 4.725921899080276489e-02 3.077152371406555176e-01 -3.233996033668518066e-02 -1.340752989053726196e-01 4.920044913887977600e-02 1.048142164945602417e-01 -2.725431025028228760e-01 -2.919771075248718262e-01 1.615706980228424072e-01 -1.281352639198303223e-01 -2.965780198574066162e-01 6.145778670907020569e-02 3.727741772308945656e-03 -4.859677981585264206e-03 -8.578400313854217529e-02 4.820412024855613708e-02 4.587567448616027832e-01 -1.255697011947631836e-01 -3.179104998707771301e-02 1.353376805782318115e-01 1.698156297206878662e-01 4.575836658477783203e-01 -4.461456090211868286e-02 -1.707526482641696930e-02 5.544448643922805786e-02 -4.424977675080299377e-02
9.981691092252731323e-02 -8.943596482276916504e-02 9.695361554622650146e-02 -3.572285175323486328e-02 -6.691187620162963867e-02 -1.993279904127120972e-01 -2.874574363231658936e-01 -8.547843992710113525e-02 9.319777786731719971e-02 2.550396323204040527e-02 4.755217209458351135e-02 -8.084692060947418213e-02 2.647846341133117676e-01 1.297084838151931763e-01 7.929690182209014893e-02 1.630514413118362427e-01 -3.340567946434020996e-01 1.801551878452301025e-01 1.536984741687774658e-01 -1.348954141139984131e-01 1.437734067440032959e-01 9.167833626270294189e-02 2.590128183364868164e-01 -7.820917665958404541e-02 -4.774868488311767578e-01 -1.140611711889505386e-02 -3.002633452415466309e-01 2.313429713249206543e-01 -5.837076902389526367e-02 -5.062575638294219971e-02 1.738983094692230225e-01 5.576595291495323181e-02
1.397875100374221802e-01 -2.118709683418273926e-01 1.706463843584060669e-02 1.223322972655296326e-01 3.411035835742950439e-01 -8.214552700519561768e-02 -1.408473700284957886e-01 2.865882515907287598e-01 -6.646418571472167969e-02 -3.359551131725311279e-01 -8.546422421932220459e-02 -7.160892337560653687e-02 3.295131325721740723e-01 -6.721305847167968750e-02 -4.964200407266616821e-02 2.273006737232208252e-01 -9.113989025354385376e-02 1.828206777572631836e-01 2.285767793655395508e-01 -3.824859857559204102e-01 -1.199571862816810608e-01 -1.005230024456977844e-01 2.046052217483520508e-01 1.357264965772628784e-01 -6.385126709938049316e-02 -1.217227894812822342e-02 -2.596232667565345764e-02 1.825290173292160034e-01 1.083602905273437500e-01 1.258152127265930176e-01 5.624311044812202454e-02 -6.556253135204315186e-02
3.405863046646118164e-01 -6.967165321111679077e-02 -7.704107463359832764e-02 -4.378237575292587280e-02 5.780215188860893250e-02 -7.655617594718933105e-02 2.840639650821685791e-02 1.560232490301132202e-01 2.187501452863216400e-02 -2.239357233047485352e-01 3.072036802768707275e-01 -1.404912769794464111e-01 -1.850288361310958862e-01 -2.412944100797176361e-02 -1.203439682722091675e-01 -1.437628567218780518e-01 -7.290727458894252777e-03 -2.492710202932357788e-02 -1.246641855686903000e-02 -7.274279743432998657e-02 -3.189650774002075195e-01 5.390150472521781921e-02 4.678427875041961670e-01 -2.071734368801116943e-01 -2.870584428310394287e-01 -1.855363994836807251e-01 1.231451854109764099e-01 2.005414515733718872e-01 1.787670999765396118e-01 4.036024212837219238e-02 3.461190685629844666e-02 1.506015360355377197e-01
1.165663972496986389e-01 -1.216350793838500977e-01 -1.184752583503723145e-01 -9.280548989772796631e-02 1.685326248407363892e-01 -8.842883259057998657e-02 7.668440230190753937e-03 1.354717910289764404e-01 -7.046861946582794189e-02 1.331152617931365967e-01 -1.764253824949264526e-01 1.407151818275451660e-01 4.804592952132225037e-02 6.345779448747634888e-02 -8.623077720403671265e-02 -4.478398710489273071e-02 -9.146500378847122192e-03 1.388915330171585083e-01 -1.154007390141487122e-01 -4.261764585971832275e-01 -3.306988477706909180e-01 -1.920977681875228882e-01 8.355043083429336548e-02 -2.254588752985000610e-01 -2.243414968252182007e-01 7.346829771995544434e-02 -1.636966764926910400e-01 4.542829394340515137e-01 -1.946133747696876526e-02 -1.811354905366897583e-01 -5.213675647974014282e-02 2.484907358884811401e-01
2.672941684722900391e-01 -8.855607360601425171e-02 -1.100729256868362427e-01 2.195707261562347412e-01 1.353042572736740112e-01 2.686844207346439362e-02 -1.783994585275650024e-01 -1.215628311038017273e-01 2.630998194217681885e-01 -1.487550735473632812e-01 2.945570945739746094e-01 6.650055944919586182e-02 1.630341559648513794e-01 -4.143301770091056824e-02 1.499086022377014160e-01 1.090328022837638855e-01 -2.120611816644668579e-01 -6.161915883421897888e-02 1.487246900796890259e-01 -2.155424356460571289e-01 -2.420182153582572937e-02 3.693971410393714905e-02 2.973239421844482422e-01 -1.106125339865684509e-01 -2.922304272651672363e-01 -1.066107824444770813e-01 4.476302117109298706e-02 1.234259605407714844e-01 -2.513434886932373047e-01 8.937682211399078369e-02 1.786418557167053223e-01 3.354841470718383789e-01
2.598379254341125488e-01 4.942905530333518982e-02 -5.394870415329933167e-02 -1.313677430152893066e-01 8.237303793430328369e-02 -1.302512288093566895e-01 3.677425906062126160e-02 -3.762187063694000244e-02 4.141356050968170166e-02 -2.848485112190246582e-01 3.602412045001983643e-01 -5.057732388377189636e-02 -2.689623236656188965e-01 -1.294195502996444702e-01 -9.282428771257400513e-02 -1.296409964561462402e-01 -9.930287301540374756e-02 -6.087230518460273743e-02 1.639962941408157349e-02 -2.675638161599636078e-02 -3.416335582733154297e-01 1.147834584116935730e-01 4.395244121551513672e-01 -2.289162278175354004e-01 -2.777247726917266846e-01 -9.779271483421325684e-02 1.081190556287765503e-01 1.025007739663124084e-01 -1.742510357871651649e-03 1.581716686487197876e-01 1.504642665386199951e-01 8.414357900619506836e-02
2.658412158489227295e-01 -2.446957975625991821e-01 1.579050123691558838e-01 6.759647745639085770e-03 9.074461460113525391e-02 -2.297592908143997192e-01 -1.021827235817909241e-01 -1.202765852212905884e-01 -1.384574025869369507e-01 -2.463616281747817993e-01 3.081307709217071533e-01 2.423709444701671600e-02 -1.817253977060317993e-01 -6.957758218050003052e-02 -1.467788871377706528e-02 1.732859015464782715e-01 8.414710871875286102e-03 -8.880615979433059692e-02 -2.195184230804443359e-01 -1.959012448787689209e-02 -3.899805545806884766e-01 1.149254962801933289e-01 2.679339945316314697e-01 7.107763737440109253e-02 -3.319637477397918701e-01 1.271514147520065308e-01 1.589629948139190674e-01 8.176881074905395508e-02 -1.021764725446701050e-01 2.084417343139648438e-01 1.611855812370777130e-02 6.247150897979736328e-02
-1.078162714838981628e-02 3.517078980803489685e-02 1.618155837059020996e-01 -7.701920717954635620e-02 2.223618775606155396e-01 -3.282541632652282715e-01 -1.174630895256996155e-01 1.370137631893157959e-01 1.655669063329696655e-01 1.434762380085885525e-03 1.591756008565425873e-02 -5.290634557604789734e-02 9.491026401519775391e-02 6.984245777130126953e-02 -1.044604256749153137e-01 2.983387112617492676e-01 -1.733992993831634521e-01 2.283504158258438110e-01 3.788805380463600159e-02 8.282292634248733521e-03 -1.666667610406875610e-01 4.285974800586700439e-02 2.046922892332077026e-01 -2.807797193527221680e-01 -2.205941826105117798e-01 -1.907455623149871826e-01 -6.848521530628204346e-03 4.168456196784973145e-01 2.190376073122024536e-01 2.209241390228271484e-01 2.005332410335540771e-01 5.075434222817420959e-02
-7.206673920154571533e-02 -1.054391488432884216e-01 2.298387885093688965e-01 -6.769753247499465942e-02 1.934459432959556580e-02 -1.123182326555252075e-01 -2.232771813869476318e-01 3.340842574834823608e-02 2.683174908161163330e-01 -3.053409755229949951e-01 1.511290520429611206e-01 -6.472750008106231689e-02 -2.296408712863922119e-01 1.240657344460487366e-01 4.261723458766937256e-01 1.592315584421157837e-01 1.832734495401382446e-01 1.187138408422470093e-01 -6.256970018148422241e-02 -2.407309412956237793e-01 -7.163527607917785645e-02 2.641864418983459473e-01 7.394581567496061325e-03 -4.080394655466079712e-02 -1.237000152468681335e-01 1.264034062623977661e-01 -5.241884663701057434e-02 2.385432124137878418e-01 -1.028618738055229187e-01 1.252705510705709457e-02 2.992602884769439697e-01 -1.324444115161895752e-01
1.072175875306129456e-01 -1.085240542888641357e-01 1.350781917572021484e-01 6.212794035673141479e-02 1.610420197248458862e-01 -8.461776375770568848e-02 -1.931748241186141968e-01 -1.477308124303817749e-01 -1.199661344289779663e-01 -2.750058472156524658e-01 1.153562888503074646e-01 -1.702971011400222778e-02 1.790051609277725220e-01 -2.771116793155670166e-02 9.120917320251464844e-02 -2.178700454533100128e-02 -2.335244119167327881e-01 1.505613774061203003e-01 3.989274427294731140e-02 -2.506736516952514648e-01 1.456409096717834473e-01 1.522824019193649292e-01 1.259964406490325928e-01 -1.186582073569297791e-01 -4.264420568943023682e-01 -8.665949106216430664e-03 -1.147701516747474670e-01 1.355079859495162964e-01 -3.670304119586944580e-01 3.856340050697326660e-01 4.694212973117828369e-02 -4.566932842135429382e-02
2.645362019538879395e-01 7.229322940111160278e-02 -5.394850298762321472e-02 -7.199533283710479736e-03 9.084124863147735596e-02 1.647116839885711670e-01 8.968770503997802734e-02 -2.633753120899200439e-01 1.898480355739593506e-01 -3.341883718967437744e-01 1.928587257862091064e-01 4.906494170427322388e-02 3.230580687522888184e-02 -4.940047487616539001e-02 2.928323298692703247e-02 3.184795379638671875e-02 -6.109252944588661194e-02 2.949800193309783936e-01 2.361670434474945068e-01 -8.765132725238800049e-02 -1.853462606668472290e-01 1.921763643622398376e-02 2.887251079082489014e-01 -1.371167153120040894e-01 -3.192681074142456055e-01 -8.442784845829010010e-02 1.709734052419662476e-01 3.956443369388580322e-01 -1.344502717256546021e-01 1.004744693636894226e-01 2.505391649901866913e-02 -4.053024202585220337e-02
-2.310438640415668488e-02 -9.096181951463222504e-03 1.056558415293693542e-01 8.698011934757232666e-02 2.640884369611740112e-02 5.996706429868936539e-03 -1.428106427192687988e-01 3.406277298927307129e-01 6.277342885732650757e-02 7.279669493436813354e-02 1.433994323015213013e-01 1.497877538204193115e-01 -5.247807502746582031e-02 -3.970251604914665222e-02 2.167981266975402832e-01 5.135302990674972534e-02 -3.322858130559325218e-03 1.226571127772331238e-01 -1.645912677049636841e-01 -2.037817090749740601e-01 -1.891434788703918457e-01 -3.469187915325164795e-01 -5.421641469001770020e-02 -2.762989699840545654e-01 -2.925311625003814697e-01 4.971300438046455383e-02 -1.100802794098854065e-01 4.141950011253356934e-01 -2.304561436176300049e-01 1.942383646965026855e-01 1.303423345088958740e-01 1.966224014759063721e-01
1.906689554452896118e-01 -6.091114133596420288e-03 2.860988378524780273e-01 -1.013797968626022339e-01 2.149363458156585693e-01 -1.226270198822021484e-02 -1.157288923859596252e-01 -1.985841989517211914e-01 9.529927372932434082e-02 -6.651009619235992432e-02 1.424905657768249512e-02 -2.076074630022048950e-01 -4.104303568601608276e-02 5.776654183864593506e-02 1.177743915468454361e-02 4.822940751910209656e-02 -2.106546759605407715e-01 -4.934958368539810181e-02 1.524999886751174927e-01 -8.144757151603698730e-02 -2.722615934908390045e-02 4.131270647048950195e-01 1.541910916566848755e-01 -3.116519935429096222e-02 -2.728600203990936279e-01 1.211578398942947388e-02 -3.097164928913116455e-01 2.096726447343826294e-01 -2.430538684129714966e-01 6.796029210090637207e-02 -1.964183896780014038e-01 3.440680205821990967e-01
-1.257641464471817017e-01 -8.593060076236724854e-02 -3.786619752645492554e-02 -1.296786367893218994e-01 1.347014158964157104e-01 -1.972998827695846558e-01 -2.707605361938476562e-01 -1.072605699300765991e-01 -4.126206506043672562e-03 -1.627616770565509796e-02 -1.817508935928344727e-01 3.427410721778869629e-01 -2.421132288873195648e-02 7.416041940450668335e-02 8.609656989574432373e-02 -1.455262452363967896e-01 -2.318185865879058838e-01 7.872569561004638672e-02 5.494773760437965393e-02 -3.731423318386077881e-01 -1.416734308004379272e-01 -1.176913827657699585e-02 1.258578449487686157e-01 -1.924964599311351776e-02 -1.026489362120628357e-01 2.429831586778163910e-02 8.258534967899322510e-02 5.174966454505920410e-01 1.448267400264739990e-01 6.937543302774429321e-02 2.839994132518768311e-01 1.978133060038089752e-02
2.395584583282470703e-01 -1.893904805183410645e-01 1.347854286432266235e-01 7.624235749244689941e-02 3.368748351931571960e-02 -2.429792582988739014e-01 -1.395636200904846191e-01 -8.141374215483665466e-03 -2.131830155849456787e-01 -2.532874047756195068e-01 9.163410216569900513e-02 1.800297796726226807e-01 -1.396701633930206299e-01 -1.910204887390136719e-01 -1.543208491057157516e-02 2.774611115455627441e-01 -1.732207834720611572e-01 -4.113898798823356628e-02 1.768841780722141266e-02 -1.476895809173583984e-01 -2.713231146335601807e-01 8.167479187250137329e-02 1.889511644840240479e-01 -1.489665955305099487e-01 -2.872092425823211670e-01 1.515349596738815308e-01 1.011739298701286316e-01 1.110871210694313049e-01 -2.332270890474319458e-01 3.165528476238250732e-01 2.071714699268341064e-01 -4.317229241132736206e-02
-4.375836346298456192e-03 1.383609771728515625e-01 -8.494513481855392456e-02 -3.006790764629840851e-02 -1.106981113553047180e-01 -1.966686248779296875e-01 -3.038660287857055664e-01 1.661457717418670654e-01 -2.577918767929077148e-02 9.469358623027801514e-02 3.762396425008773804e-02 1.291828900575637817e-01 2.644077688455581665e-02 -1.351976692676544189e-01 1.244355887174606323e-01 2.226635664701461792e-01 -3.680060207843780518e-01 -1.162368655204772949e-01 1.021122038364410400e-01 -1.944809556007385254e-01 -1.352239102125167847e-01 7.520823925733566284e-02 2.772735655307769775e-01 1.977497152984142303e-02 -1.104804649949073792e-01 1.237503718584775925e-02 1.269006878137588501e-01 5.134296417236328125e-01 -1.630928367376327515e-01 1.404526084661483765e-01 2.248083651065826416e-01 5.224306881427764893e-02
1.919382661581039429e-01 1.865886598825454712e-01 9.540732204914093018e-02 -1.119849160313606262e-01 2.040356397628784180e-01 -6.676220148801803589e-02 3.104455582797527313e-02 -2.211755812168121338e-01 2.519167959690093994e-01 1.198961883783340454e-01 1.019684225320816040e-02 -1.498619467020034790e-01 6.312482059001922607e-02 3.495514625683426857e-03 9.378829970955848694e-03 3.863087892532348633e-01 -4.106846824288368225e-02 2.257215082645416260e-01 -1.637114584445953369e-02 -2.831588983535766602e-01 -4.890830069780349731e-02 -2.438826411962509155e-01 1.343773007392883301e-01 -1.249451264739036560e-01 -3.890661597251892090e-01 8.560977131128311157e-02 -1.161120757460594177e-01 2.350566238164901733e-01 -8.235433697700500488e-02 1.433499739505350590e-03 -7.560403645038604736e-02 2.974112927913665771e-01
1.639253795146942139e-01 6.623529642820358276e-02 -1.635621637105941772e-01 1.849518157541751862e-02 2.143675088882446289e-01 -1.775862574577331543e-01 4.521349444985389709e-02 -3.665654361248016357e-02 2.061315476894378662e-01 -2.064632624387741089e-01 -3.310121968388557434e-02 1.328659355640411377e-01 2.432687878608703613e-01 -1.298255324363708496e-01 -2.021170258522033691e-01 -2.166300565004348755e-01 -2.469018101692199707e-01 4.557663574814796448e-02 1.393522024154663086e-01 -1.911367028951644897e-01 -1.933584213256835938e-01 -6.031072512269020081e-02 3.759251534938812256e-01 -1.370985358953475952e-01 -2.280761301517486572e-01 -8.505219966173171997e-02 -7.812274247407913208e-02 2.657429575920104980e-01 -2.706773579120635986e-01 6.055726110935211182e-02 -7.914715260267257690e-02 2.319149076938629150e-01
1.957028210163116455e-01 1.473959442228078842e-02 -9.398791007697582245e-03 2.448761165142059326e-01 -1.581281423568725586e-02 -7.422800362110137939e-02 -3.205176591873168945e-01 -1.560800150036811829e-02 -3.167502954602241516e-02 -2.161869704723358154e-01 -3.416360169649124146e-02 -1.837274245917797089e-02 1.553810536861419678e-01 1.512406617403030396e-01 -1.810076236724853516e-01 -3.222502022981643677e-02 -9.759751707315444946e-02 9.055098146200180054e-02 7.433872669935226440e-02 -2.180753648281097412e-01 5.649992823600769043e-02 -4.711335152387619019e-02 3.404496908187866211e-01 -3.307230770587921143e-02 -2.172653675079345703e-01 -2.787858545780181885e-01 -1.104088798165321350e-01 3.070923388004302979e-01 -3.087900578975677490e-01 -9.627970866858959198e-03 1.309769749641418457e-01 3.541062772274017334e-01
-4.613209515810012817e-02 5.242423340678215027e-02 -3.039846010506153107e-02 -1.916567087173461914e-01 -7.195517420768737793e-02 1.313635259866714478e-01 -4.333266243338584900e-02 9.415864199399948120e-02 -5.987386777997016907e-02 -3.976047635078430176e-01 -1.047963127493858337e-01 8.663018047809600830e-02 9.810576587915420532e-02 5.885159969329833984e-02 2.344850599765777588e-01 -1.016080603003501892e-01 -4.487134516239166260e-02 2.644692659378051758e-01 -7.506977021694183350e-02 -3.558309078216552734e-01 4.890320450067520142e-02 7.921057939529418945e-02 4.949496984481811523e-01 -2.948879599571228027e-01 6.641756743192672729e-02 2.007365375757217407e-01 4.012495651841163635e-02 1.556329280138015747e-01 -1.613237112760543823e-01 -3.073172643780708313e-02 -3.480644151568412781e-02 1.490124166011810303e-01
1.911745071411132812e-01 -3.678512871265411377e-01 1.889756917953491211e-01 8.488713204860687256e-02 1.957693397998809814e-01 -3.003887832164764404e-01 1.892741173505783081e-01 1.070807501673698425e-01 -5.613159015774726868e-02 -3.327315300703048706e-02 4.967820644378662109e-02 -2.266367375850677490e-01 2.770018279552459717e-01 3.751770406961441040e-02 -6.599300075322389603e-03 1.910077929496765137e-01 -1.488689482212066650e-01 -5.454747751355171204e-02 1.044383049011230469e-01 -3.126724436879158020e-02 -1.602660566568374634e-01 1.010679453611373901e-01 4.312483072280883789e-01 -1.877639144659042358e-01 -1.872452162206172943e-02 1.639836132526397705e-01 3.161825239658355713e-02 2.527177929878234863e-01 1.769742667675018311e-01 -7.437045872211456299e-02 1.161156520247459412e-01 -4.620990250259637833e-03
3.114987723529338837e-02 -2.322152405977249146e-01 -2.074651792645454407e-02 3.191354684531688690e-03 -4.360781982541084290e-02 3.768405690789222717e-02 -8.895374834537506104e-02 -2.263373583555221558e-01 -1.973218321800231934e-01 -1.825993359088897705e-01 3.355762735009193420e-02 8.333836495876312256e-02 -1.841054707765579224e-01 -1.066235899925231934e-01 2.778647840023040771e-01 -2.674435377120971680e-01 -2.703400887548923492e-02 2.056696712970733643e-01 -2.831419110298156738e-01 -2.103226631879806519e-01 5.751122534275054932e-02 -7.710906118154525757e-02 2.487306445837020874e-01 -1.104430109262466431e-01 -5.179736614227294922e-01 1.803212314844131470e-01 -1.127200294286012650e-02 2.012119889259338379e-01 7.502973824739456177e-02 -3.569054231047630310e-02 -8.965328335762023926e-02 -2.708549425005912781e-02
4.261185526847839355e-01 -1.689101159572601318e-01 9.801120311021804810e-02 3.508512675762176514e-02 -2.423968724906444550e-02 -2.536093294620513916e-01 1.107655987143516541e-01 1.429872214794158936e-01 -6.410682946443557739e-02 -8.353269845247268677e-02 1.575922220945358276e-01 3.461928665637969971e-02 1.676493436098098755e-01 -2.286254018545150757e-01 1.413689702749252319e-01 1.243713051080703735e-01 1.131183058023452759e-01 3.379269735887646675e-03 1.519578099250793457e-01 -1.589412540197372437e-01 -8.561747521162033081e-02 2.556438744068145752e-01 1.519318670034408569e-01 -8.299397677183151245e-02 -3.596532344818115234e-01 -1.995782554149627686e-02 3.558514118194580078e-01 3.254393339157104492e-01 -2.375459857285022736e-02 3.375359252095222473e-02 2.167452685534954071e-02 1.434890739619731903e-02
1.200270801782608032e-01 1.181560009717941284e-01 4.850272089242935181e-02 5.854216963052749634e-02 2.063185572624206543e-01 -1.528059840202331543e-01 1.008323505520820618e-01 7.264354825019836426e-02 -9.068562835454940796e-02 -2.224378436803817749e-01 3.647232055664062500e-01 -8.450397849082946777e-02 -7.506371941417455673e-03 -1.528913825750350952e-01 -1.172729805111885071e-01 1.048501208424568176e-02 -3.027285635471343994e-02 5.925959348678588867e-02 -1.571281440556049347e-02 -9.580972790718078613e-02 -9.639266645535826683e-04 4.640350937843322754e-01 8.265432715415954590e-02 -6.672786083072423935e-03 -3.873306810855865479e-01 -4.359479248523712158e-02 1.831413358449935913e-01 4.269901216030120850e-01 -6.280483305454254150e-02 -5.856021121144294739e-02 5.486859939992427826e-03 1.951390951871871948e-01
1.873198747634887695e-01 6.967815011739730835e-02 -5.742774810642004013e-03 8.591915667057037354e-02 9.024992585182189941e-02 -5.238193646073341370e-02 1.593252122402191162e-01 -1.272163093090057373e-01 9.482788294553756714e-02 -3.496974408626556396e-01 3.503937721252441406e-01 -2.679236046969890594e-02 3.003076016902923584e-01 2.299190498888492584e-02 2.622295543551445007e-02 4.414577782154083252e-02 -2.095453627407550812e-02 -9.208269417285919189e-02 -6.563698500394821167e-02 -1.942423135042190552e-01 1.665549725294113159e-01 1.964516341686248779e-01 2.793754637241363525e-01 -1.972973197698593140e-01 -1.225499510765075684e-01 -2.082683593034744263e-01 5.673304572701454163e-02 3.682265877723693848e-01 -4.215045645833015442e-02 -1.143199205398559570e-01 1.386829316616058350e-01 2.941256463527679443e-01
-1.054104184731841087e-03 -2.952363789081573486e-01 3.187214732170104980e-01 -1.392953842878341675e-01 5.492923036217689514e-02 8.936399966478347778e-02 1.342266947031021118e-01 2.020142674446105957e-01 3.102943301200866699e-03 -3.061927258968353271e-01 -3.619517758488655090e-02 1.623215079307556152e-01 -1.031769067049026489e-01 1.739598810672760010e-01 1.421134024858474731e-01 2.061754018068313599e-01 8.346295915544033051e-03 8.760367333889007568e-02 3.757381066679954529e-02 -2.794211208820343018e-01 1.731107831001281738e-01 1.387037783861160278e-01 4.324306547641754150e-01 -1.269948016852140427e-02 -1.184153109788894653e-01 6.365420669317245483e-02 1.349824742646887898e-04 6.730174273252487183e-02 -1.970261633396148682e-01 -2.453267425298690796e-01 1.268623620271682739e-01 1.889079809188842773e-01
4.648268222808837891e-01 -1.547587215900421143e-01 4.530409350991249084e-02 -5.848479270935058594e-02 2.106581777334213257e-01 -1.254307329654693604e-01 -1.240578517317771912e-01 -9.320989251136779785e-02 6.243799254298210144e-02 -1.983906626701354980e-01 1.922207176685333252e-01 -4.542227461934089661e-02 -5.209530144929885864e-02 3.843572223559021950e-03 7.033579796552658081e-02 -8.352687954902648926e-02 -2.723820209503173828e-01 -3.366800397634506226e-02 -2.414607815444469452e-02 -1.874363422393798828e-01 -3.618466854095458984e-01 7.060537487268447876e-02 1.086448580026626587e-01 -6.858207285404205322e-02 -3.132304847240447998e-01 -2.493006289005279541e-01 8.280984312295913696e-02 -1.037618815898895264e-01 -8.108337968587875366e-02 -1.490974277257919312e-01 2.411552816629409790e-01 2.123390287160873413e-01
3.321541547775268555e-01 -8.261620998382568359e-02 1.953041851520538330e-01 6.963916867971420288e-02 1.128747016191482544e-01 -1.222353950142860413e-01 1.058863028883934021e-01 -1.067518964409828186e-01 2.484772354364395142e-01 -7.727062702178955078e-02 6.865748018026351929e-02 1.031688377261161804e-01 1.670276671648025513e-01 1.109660863876342773e-01 1.150191426277160645e-01 -2.381871044635772705e-01 -2.433236092329025269e-01 -1.586118638515472412e-01 -1.594067662954330444e-01 3.579540923237800598e-02 -1.747514158487319946e-01 2.008439004421234131e-01 9.860647469758987427e-02 1.264130026102066040e-01 -1.806903183460235596e-01 1.338707655668258667e-01 -2.961907684803009033e-01 3.161108493804931641e-01 -2.618012726306915283e-01 -1.378371715545654297e-01 2.419652044773101807e-01 -6.613618880510330200e-02
-1.220938004553318024e-02 1.595460623502731323e-02 -1.693101972341537476e-01 -1.218045279383659363e-01 2.463495135307312012e-01 4.294063523411750793e-02 1.296845525503158569e-01 -8.250969648361206055e-02 -1.331675499677658081e-01 -5.873280018568038940e-02 2.161000818014144897e-01 -2.361507527530193329e-02 -1.930966675281524658e-01 1.666617840528488159e-01 -3.763826563954353333e-03 1.818676739931106567e-01 -6.824296712875366211e-02 7.969988137483596802e-02 8.600308559834957123e-03 -5.242264643311500549e-02 -6.611358374357223511e-02 1.978781521320343018e-01 1.116162016987800598e-01 -2.145127207040786743e-01 -8.297394216060638428e-02 2.804036438465118408e-01 -2.676180899143218994e-01 5.429655313491821289e-01 -1.918562501668930054e-01 1.509287357330322266e-01 1.100596264004707336e-01 2.527220249176025391e-01
2.274302542209625244e-01 -3.126867413520812988e-01 3.433549031615257263e-02 -7.326573133468627930e-02 7.626900821924209595e-02 5.771309137344360352e-02 5.988138541579246521e-02 2.419118583202362061e-01 -3.313338756561279297e-02 -1.681221127510070801e-01 6.881832145154476166e-03 1.153328940272331238e-01 -5.888213589787483215e-02 3.703101873397827148e-01 6.097855418920516968e-02 9.669584780931472778e-02 1.216331049799919128e-01 -1.413502395153045654e-01 -1.355104614049196243e-02 -3.631846010684967041e-01 1.572256237268447876e-01 -1.369447559118270874e-01 3.097104430198669434e-01 -4.128552600741386414e-02 -2.984975278377532959e-01 1.104736775159835815e-01 -4.359361156821250916e-02 2.283513396978378296e-01 -5.502644181251525879e-02 -2.139716595411300659e-01 2.204090058803558350e-01 1.249877735972404480e-01
1.239688880741596222e-02 5.010214075446128845e-02 1.312212795019149780e-01 3.848567232489585876e-02 -1.458301544189453125e-01 -2.020954638719558716e-01 -3.561561107635498047e-01 1.010668426752090454e-01 -1.876337379217147827e-01 -9.245275706052780151e-02 8.631286211311817169e-03 1.411130130290985107e-01 -6.889862567186355591e-02 -3.389040008187294006e-02 2.596320956945419312e-02 2.228364795446395874e-01 -4.034119248390197754e-01 3.106501102447509766e-01 -2.444065548479557037e-02 -1.717605739831924438e-01 3.567375987768173218e-02 1.577821671962738037e-01 2.969722151756286621e-01 6.673006713390350342e-02 3.357609501108527184e-03 -3.565723448991775513e-02 -1.546453088521957397e-01 4.100880026817321777e-01 9.548687934875488281e-02 -1.876757144927978516e-01 1.027697995305061340e-01 -5.540387332439422607e-02
1.398676931858062744e-01 -2.825498878955841064e-01 1.509029418230056763e-01 -2.015789411962032318e-02 3.036262691020965576e-01 -1.876665204763412476e-01 3.825408220291137695e-02 7.154983282089233398e-02 -1.830991655588150024e-01 -1.910272091627120972e-01 -6.220913305878639221e-02 -1.875035278499126434e-02 4.175913631916046143e-01 -1.075202450156211853e-01 4.498310852795839310e-03 1.339075267314910889e-01 -8.123899251222610474e-02 1.009112000465393066e-01 -1.265790313482284546e-01 -4.233477264642715454e-02 -8.034431189298629761e-02 -1.966716200113296509e-01 2.832308113574981689e-01 -2.546245157718658447e-01 -1.631268411874771118e-01 -9.980551153421401978e-02 -8.786227554082870483e-02 2.342740595340728760e-01 5.293777585029602051e-02 -9.340084344148635864e-02 3.593675792217254639e-01 -2.586165443062782288e-02
1.287627220153808594e-01 -9.745836257934570312e-03 -2.253519743680953979e-02 3.558538109064102173e-02 -3.370620775967836380e-03 -1.212328299880027771e-02 1.037552058696746826e-01 -5.812048539519309998e-02 1.716404110193252563e-01 -1.930982619524002075e-01 2.942545711994171143e-01 -3.487414494156837463e-02 -1.008796319365501404e-02 -2.912802249193191528e-02 -1.112963929772377014e-01 -2.262914031744003296e-01 -2.934322357177734375e-01 1.341109722852706909e-01 -1.377714425325393677e-01 -6.654651463031768799e-02 -1.082748025655746460e-01 4.108123481273651123e-01 1.618904620409011841e-01 -2.842072630301117897e-03 -2.920520007610321045e-01 -1.690125316381454468e-01 -1.062232106924057007e-01 4.383460581302642822e-01 1.904453709721565247e-02 -4.429245367646217346e-02 -1.926920861005783081e-01 -2.391773313283920288e-01
2.979574799537658691e-01 -8.437676727771759033e-02 -4.809502884745597839e-02 3.685289248824119568e-02 2.582584023475646973e-01 1.709670573472976685e-01 -1.812903285026550293e-01 -4.901924356818199158e-02 -6.694070994853973389e-02 -3.318755030632019043e-01 6.211254000663757324e-02 1.851655393838882446e-01 -8.034303784370422363e-03 -1.973163187503814697e-01 1.152987703680992126e-01 -2.245943248271942139e-02 2.003360725939273834e-02 -1.159141585230827332e-01 -1.283809542655944824e-01 -7.568643242120742798e-02 -1.038756128400564194e-02 1.068340688943862915e-01 5.476638078689575195e-01 9.806209802627563477e-02 -1.905542016029357910e-01 6.456157565116882324e-02 2.256930917501449585e-01 1.158422306180000305e-01 2.471408694982528687e-01 8.889090269804000854e-03 1.787740886211395264e-01 9.271775931119918823e-02
3.918776288628578186e-02 -1.765072345733642578e-01 3.792135715484619141e-01 -2.212387770414352417e-01 1.821592450141906738e-01 3.733587218448519707e-03 4.321509972214698792e-02 2.979772686958312988e-01 -1.210824400186538696e-01 -2.326211482286453247e-01 6.093315035104751587e-02 -3.424556925892829895e-03 8.574054390192031860e-02 -1.049200817942619324e-01 2.335492754355072975e-03 -3.816953301429748535e-01 -8.607409149408340454e-02 -5.582388862967491150e-02 5.649707466363906860e-02 1.553947571665048599e-03 2.424236387014389038e-01 7.587247528135776520e-03 1.702631115913391113e-01 8.421714417636394501e-03 -2.651804685592651367e-01 8.892727643251419067e-02 -2.913800477981567383e-01 3.157182037830352783e-01 -8.158931881189346313e-02 -1.168029010295867920e-01 1.314588636159896851e-02 1.710653305053710938e-01
-6.041046977043151855e-02 -7.480224967002868652e-02 -7.529886066913604736e-02 7.917700707912445068e-02 3.844045475125312805e-02 1.030680909752845764e-01 2.366075292229652405e-02 -3.814700618386268616e-02 1.703937202692031860e-01 -4.045719206333160400e-01 3.245393037796020508e-01 -6.678296718746423721e-03 8.684401214122772217e-02 -9.204758703708648682e-02 7.142771501094102859e-03 2.793895453214645386e-02 -2.751906514167785645e-01 2.669868171215057373e-01 -1.111288368701934814e-01 -1.710853576660156250e-01 4.665023460984230042e-02 1.540471613407135010e-01 3.297733962535858154e-01 1.051528826355934143e-01 -4.517205357551574707e-01 -6.779666524380445480e-03 3.635481745004653931e-02 1.777726113796234131e-01 2.651823461055755615e-01 2.647676318883895874e-02 -8.580974489450454712e-02 -4.157443065196275711e-03
2.719662785530090332e-01 -1.354930102825164795e-01 1.117147281765937805e-01 -8.455788344144821167e-02 8.531305193901062012e-02 -3.000482618808746338e-01 6.309034675359725952e-02 6.658734381198883057e-02 -4.987875744700431824e-02 1.784706562757492065e-01 1.086644604802131653e-01 -6.991703063249588013e-02 9.681361168622970581e-02 1.168873608112335205e-01 2.992024719715118408e-01 -8.795343339443206787e-02 -3.503600656986236572e-01 -2.253726869821548462e-01 -1.068451926112174988e-01 -2.088209241628646851e-01 -1.819072961807250977e-01 1.997480839490890503e-01 1.876245886087417603e-01 -2.416459619998931885e-01 -9.194259345531463623e-02 2.727742195129394531e-01 2.035114616155624390e-01 2.493603825569152832e-01 8.924951404333114624e-02 -1.401260197162628174e-01 4.057515412569046021e-02 -1.177939027547836304e-02
2.100454866886138916e-01 -1.163160577416419983e-01 1.630021184682846069e-01 1.183925718069076538e-01 3.132839500904083252e-01 -1.301155537366867065e-01 -6.111657992005348206e-02 1.981778740882873535e-01 2.163687646389007568e-01 -1.870046257972717285e-01 2.618175745010375977e-01 -7.775231450796127319e-02 1.640000492334365845e-01 1.055113524198532104e-01 -2.685147225856781006e-01 -1.046823710203170776e-01 1.701945252716541290e-02 4.012821242213249207e-02 -2.784922420978546143e-01 -8.951492607593536377e-02 -2.898362278938293457e-02 2.132458835840225220e-01 3.372096121311187744e-01 -1.293065398931503296e-02 -2.005672901868820190e-01 -4.575970396399497986e-02 1.995479613542556763e-01 1.514724344015121460e-01 -7.327131927013397217e-03 3.154906034469604492e-01 9.750568866729736328e-02 6.609847396612167358e-02
1.437104642391204834e-01 -2.462785542011260986e-01 5.348508805036544800e-02 -8.400097489356994629e-02 1.557426005601882935e-01 1.420640647411346436e-01 3.585813567042350769e-02 2.994522750377655029e-01 8.074812591075897217e-02 -2.565752863883972168e-01 8.196649141609668732e-03 2.675739228725433350e-01 -2.834353446960449219e-01 3.415933847427368164e-01 1.457368582487106323e-01 1.181603292934596539e-03 -1.520177000202238560e-03 -1.818382292985916138e-01 -4.043001681566238403e-02 -2.817011773586273193e-01 1.680629327893257141e-02 -9.319947659969329834e-02 2.130029201507568359e-01 -8.707713335752487183e-02 -1.364062726497650146e-01 -8.198168128728866577e-02 -1.626062393188476562e-01 3.298421800136566162e-01 1.145319193601608276e-01 3.811998292803764343e-02 7.063630037009716034e-03 2.448302805423736572e-01
2.528891265392303467e-01 -3.731703013181686401e-02 1.453583836555480957e-01 1.203526183962821960e-01 -6.857606768608093262e-02 -1.249786093831062317e-01 -3.087353110313415527e-01 -1.397974044084548950e-01 1.189541667699813843e-01 -1.861100792884826660e-01 3.321488201618194580e-01 -1.216975972056388855e-01 1.962899565696716309e-01 9.644532203674316406e-02 1.434045732021331787e-01 1.478599905967712402e-01 -2.460434138774871826e-01 1.184459254145622253e-01 1.442499905824661255e-01 -8.117387443780899048e-02 1.358710825443267822e-01 1.542755216360092163e-01 2.950120568275451660e-01 -1.078019440174102783e-01 -3.809887170791625977e-01 -1.844790726900100708e-01 -1.623032838106155396e-01 1.308802068233489990e-01 -1.118948608636856079e-01 -2.089019119739532471e-02 1.142511889338493347e-01 9.017895162105560303e-02
-9.096992015838623047e-02 9.869126230478286743e-02 4.259654879570007324e-02 -1.060033291578292847e-01 8.497721515595912933e-03 -1.885108947753906250e-01 -2.069482803344726562e-01 -1.801440715789794922e-01 -8.533747866749763489e-03 -4.324241876602172852e-01 -6.494769454002380371e-02 -4.502700176090002060e-03 6.981427222490310669e-02 1.426223069429397583e-01 1.464474480599164963e-02 4.437236487865447998e-02 6.200062483549118042e-02 4.516148567199707031e-02 1.218505576252937317e-01 -4.377556443214416504e-01 -1.507481485605239868e-01 -8.341658860445022583e-02 4.080243408679962158e-01 -1.766992546617984772e-02 -5.712110921740531921e-02 -1.542551964521408081e-01 -9.372442215681076050e-02 3.062287569046020508e-01 -1.217357665300369263e-01 3.526231506839394569e-03 -2.734350562095642090e-01 -1.062433794140815735e-01
1.281576901674270630e-01 2.436700649559497833e-02 4.282033070921897888e-02 -2.403320558369159698e-02 -2.629498485475778580e-03 9.130454063415527344e-02 -3.136729076504707336e-02 -3.109394311904907227e-01 8.183182775974273682e-02 -1.198104918003082275e-01 -7.080204039812088013e-02 1.103654429316520691e-01 -1.250566840171813965e-01 1.190250813961029053e-01 -1.738333702087402344e-01 -1.708458214998245239e-01 -1.469031274318695068e-01 5.014479532837867737e-02 -2.170789092779159546e-01 2.252749651670455933e-01 -1.834090948104858398e-01 1.467509865760803223e-01 1.303268224000930786e-01 -2.268457263708114624e-01 -5.060328841209411621e-01 -1.111433804035186768e-01 9.481173008680343628e-02 3.426350057125091553e-01 -5.284814164042472839e-02 -3.559836419299244881e-03 2.468243539333343506e-01 2.073146551847457886e-01
3.171634376049041748e-01 1.076438426971435547e-01 6.826826930046081543e-02 -5.568448081612586975e-02 8.324100822210311890e-02 -2.771040238440036774e-02 -2.787412330508232117e-02 -1.372268702834844589e-02 1.680003479123115540e-02 -1.717245876789093018e-01 3.808201849460601807e-01 1.255548745393753052e-01 2.092495262622833252e-01 1.047675982117652893e-01 -1.579822450876235962e-01 -1.903591863811016083e-02 -1.299823671579360962e-01 4.687901958823204041e-02 -1.538303047418594360e-01 -2.003940343856811523e-01 -2.350212819874286652e-02 1.912631690502166748e-01 3.131499886512756348e-01 -1.194270104169845581e-01 -1.905890107154846191e-01 -2.474413961172103882e-01 1.843004971742630005e-01 2.859624922275543213e-01 3.667135536670684814e-02 -1.227471306920051575e-01 -1.930106664076447487e-03 3.723873198032379150e-01
2.405478805303573608e-01 -7.641571760177612305e-02 4.849310219287872314e-02 2.351948916912078857e-01 -5.526035651564598083e-02 -1.039898255839943886e-03 -2.081309854984283447e-01 5.361852049827575684e-02 -6.092523410916328430e-02 -2.658860087394714355e-01 2.836371362209320068e-01 3.339638561010360718e-02 -8.095120638608932495e-02 1.903514191508293152e-02 -1.756320893764495850e-01 1.728445440530776978e-01 9.704974479973316193e-03 1.219883039593696594e-01 -1.095911264419555664e-01 -1.711627990007400513e-01 -5.190045833587646484e-01 6.232229620218276978e-02 4.155902564525604248e-01 6.750862300395965576e-02 -2.445792108774185181e-01 2.457929542288184166e-03 6.855823844671249390e-02 1.401091068983078003e-01 7.504072971642017365e-03 1.061729490756988525e-01 -3.591459011659026146e-03 5.889219790697097778e-02
-8.495005220174789429e-02 -6.861849874258041382e-02 1.560330837965011597e-01 -1.061776578426361084e-01 3.803179264068603516e-01 1.496107876300811768e-01 -1.849875003099441528e-01 2.751931846141815186e-01 1.720411181449890137e-01 -1.661424785852432251e-01 -1.886958628892898560e-02 -5.767100956290960312e-03 -2.024526335299015045e-02 1.430270820856094360e-01 -1.800051331520080566e-02 3.608543798327445984e-02 -3.006617352366447449e-02 1.096819266676902771e-01 -1.697435379028320312e-01 -1.663492470979690552e-01 -1.772237718105316162e-01 3.438104987144470215e-01 1.073410063982009888e-01 -1.488972455263137817e-01 1.044072862714529037e-02 7.360100001096725464e-02 4.536538571119308472e-02 4.110600054264068604e-01 -9.758361428976058960e-02 -7.423934340476989746e-02 -2.021928131580352783e-01 3.319618999958038330e-01
9.398578852415084839e-02 -1.276850104331970215e-01 -5.581813305616378784e-02 -9.692009538412094116e-03 2.712821066379547119e-01 -8.688451349735260010e-02 -1.536949574947357178e-01 1.898013986647129059e-02 -3.154289722442626953e-01 8.152695000171661377e-02 3.002434372901916504e-01 5.005636066198348999e-02 -1.478199753910303116e-02 2.234563082456588745e-01 1.566395163536071777e-01 -5.943449586629867554e-02 -2.884541265666484833e-02 -5.204227194190025330e-02 -5.052524060010910034e-02 -2.361636012792587280e-01 -6.605320423841476440e-02 1.066329330205917358e-01 -1.201885007321834564e-02 7.832613587379455566e-02 -7.633487135171890259e-02 1.993969678878784180e-01 -1.469068974256515503e-01 5.857512950897216797e-01 -1.528624892234802246e-01 -1.059883013367652893e-01 2.457165569067001343e-01 -1.964800432324409485e-02
9.450644254684448242e-02 -2.681884765625000000e-01 6.596881151199340820e-02 -1.680252104997634888e-01 2.561512589454650879e-01 -2.322997339069843292e-02 -1.329815685749053955e-01 6.173567101359367371e-02 5.362900719046592712e-02 7.456497102975845337e-02 4.269334953278303146e-03 1.709048002958297729e-01 4.943593591451644897e-02 1.129348650574684143e-01 1.673730611801147461e-01 -2.825333178043365479e-01 9.141016006469726562e-02 8.658414706587791443e-03 -5.825624987483024597e-02 -3.692790269851684570e-01 -7.996754348278045654e-02 -1.249573286622762680e-02 1.088119596242904663e-01 -1.404812908731400967e-03 -1.006003692746162415e-01 4.680611491203308105e-01 -1.393289119005203247e-01 3.886764645576477051e-01 1.551740802824497223e-02 -1.884714365005493164e-01 1.355947554111480713e-01 1.333966255187988281e-01
7.534720748662948608e-02 -4.365833103656768799e-02 3.330104053020477295e-01 -1.865519732236862183e-01 2.037709355354309082e-01 -2.227946221828460693e-01 -5.301526933908462524e-02 -1.808807253837585449e-01 2.658827006816864014e-01 3.971264138817787170e-02 -7.588158547878265381e-02 2.455509006977081299e-01 2.211677581071853638e-01 1.493784636259078979e-01 1.162274554371833801e-01 -7.932288199663162231e-02 -1.784085780382156372e-01 -2.350471764802932739e-01 -1.538173109292984009e-01 5.266010388731956482e-02 -8.294481039047241211e-02 1.065027490258216858e-01 1.863799691200256348e-01 -3.559762239456176758e-02 -3.010509610176086426e-01 3.103545121848583221e-02 -8.828051388263702393e-02 4.115450084209442139e-01 -1.749848872423171997e-01 -4.688062891364097595e-02 4.249697178602218628e-02 1.398519128561019897e-01
2.658278644084930420e-01 4.293886199593544006e-02 1.135093942284584045e-01 2.781805954873561859e-02 1.135420650243759155e-01 -2.330517023801803589e-02 9.770601056516170502e-03 -8.098857849836349487e-02 1.243068128824234009e-01 -1.545536220073699951e-01 3.429583609104156494e-01 2.111382037401199341e-02 1.798160821199417114e-01 1.582078486680984497e-01 1.044984441250562668e-02 -2.982423081994056702e-02 -9.497760981321334839e-02 -8.249246329069137573e-02 -9.931054897606372833e-03 -3.357291519641876221e-01 7.731490582227706909e-02 2.294792681932449341e-01 2.041260749101638794e-01 -2.249620407819747925e-01 -2.492710500955581665e-01 -3.472540378570556641e-01 1.382091790437698364e-01 2.657034695148468018e-01 -1.075421422719955444e-01 -4.280312359333038330e-02 3.557553514838218689e-02 3.336764276027679443e-01
-1.891646906733512878e-02 -1.606257110834121704e-01 1.244566589593887329e-01 1.016244441270828247e-01 1.918265968561172485e-01 -3.680727779865264893e-01 -3.187639117240905762e-01 2.432371862232685089e-02 3.498429059982299805e-01 -1.023807190358638763e-02 1.292244642972946167e-01 -1.650419319048523903e-03 1.170743033289909363e-01 -1.306493207812309265e-02 1.559190303087234497e-01 -1.642436236143112183e-01 -7.645348552614450455e-03 -2.873277664184570312e-01 -1.972583234310150146e-01 -1.571615040302276611e-01 -3.801803290843963623e-02 2.397810518741607666e-01 8.983562141656875610e-02 -7.138446718454360962e-02 -3.883293643593788147e-02 1.444780640304088593e-02 -1.479208916425704956e-01 3.427799642086029053e-01 -1.653866469860076904e-01 -2.602592706680297852e-01 8.192054927349090576e-02 8.922000974416732788e-02
1.489929407835006714e-01 -2.280301153659820557e-01 8.518099784851074219e-02 -2.040703594684600830e-01 -1.591501682996749878e-01 -5.062736570835113525e-02 -1.107611954212188721e-01 -5.458174645900726318e-02 3.159049898386001587e-02 -1.114497035741806030e-01 3.161481022834777832e-02 -3.845791146159172058e-02 4.565410315990447998e-02 5.900257825851440430e-02 1.044556498527526855e-01 -1.149408817291259766e-01 1.647198349237442017e-01 7.090669125318527222e-02 -9.718550741672515869e-02 -1.581645011901855469e-01 -2.868620157241821289e-01 1.974941045045852661e-01 -7.203125208616256714e-02 -5.588221549987792969e-02 -4.960467517375946045e-01 -2.473646774888038635e-02 8.683466911315917969e-02 4.667716324329376221e-01 -5.849806591868400574e-02 -2.943689525127410889e-01 1.725841909646987915e-01 1.053176121786236763e-03
-1.689227670431137085e-01 1.620257496833801270e-01 2.035060226917266846e-01 -2.216748446226119995e-01 3.280873000621795654e-01 -1.347474008798599243e-01 2.740817703306674957e-02 -1.031383648514747620e-01 3.659439831972122192e-02 -1.257251203060150146e-01 5.162798333913087845e-04 -1.341538727283477783e-01 -2.557304203510284424e-01 1.699641197919845581e-01 3.159844130277633667e-02 -9.901613742113113403e-02 -2.331756800413131714e-01 4.575277492403984070e-02 -1.752508580684661865e-01 -4.471563696861267090e-01 -1.024662479758262634e-01 2.292992621660232544e-01 -1.095058396458625793e-03 3.526561195030808449e-03 -1.506903022527694702e-01 1.252264976501464844e-01 -8.304115384817123413e-02 3.939364552497863770e-01 -2.243787050247192383e-02 -1.400026977062225342e-01 7.934004813432693481e-02 -1.234165858477354050e-02
1.185289397835731506e-01 -2.943934313952922821e-02 8.278170228004455566e-02 -1.084940228611230850e-02 4.023997858166694641e-02 -1.902470588684082031e-01 -5.284296721220016479e-02 6.278594583272933960e-02 -8.721088618040084839e-02 -2.855442166328430176e-01 7.588378340005874634e-02 1.735874563455581665e-01 5.685940012335777283e-02 1.196240931749343872e-01 -2.373500168323516846e-02 -1.209383010864257812e-01 -8.810571581125259399e-02 3.425134718418121338e-01 1.389809399843215942e-01 -2.941716611385345459e-01 1.145786195993423462e-01 -1.983373761177062988e-01 2.226039767265319824e-01 -3.507203459739685059e-01 -8.948409557342529297e-02 2.519854009151458740e-01 -2.422529608011245728e-01 1.915413290262222290e-01 -2.462263777852058411e-02 6.716514378786087036e-02 3.263764381408691406e-01 2.032978087663650513e-01
1.368904411792755127e-01 -4.910474643111228943e-02 6.234828848391771317e-03 2.042131125926971436e-02 1.157125681638717651e-01 7.024982571601867676e-02 -1.425961256027221680e-01 -6.555954366922378540e-02 -1.003771498799324036e-01 -2.609144896268844604e-02 3.711594939231872559e-01 -8.086656779050827026e-02 -3.818213939666748047e-01 -1.961308903992176056e-02 1.848613768815994263e-01 -3.299487382173538208e-02 -2.622229605913162231e-02 -1.283047497272491455e-01 2.387694083154201508e-02 -1.488881558179855347e-01 2.771672308444976807e-01 2.318940870463848114e-02 4.249578714370727539e-01 -1.312826126813888550e-01 -1.771050542593002319e-01 1.405071616172790527e-01 7.354540377855300903e-02 2.933290600776672363e-01 -3.419431746006011963e-01 -1.236109063029289246e-01 -9.333292394876480103e-02 -2.003362588584423065e-02
2.495829164981842041e-01 -4.015019163489341736e-02 -9.358738549053668976e-03 6.622425466775894165e-02 1.439257413148880005e-01 -2.133609354496002197e-01 1.554092317819595337e-01 1.617217361927032471e-01 1.024821400642395020e-02 -1.615662723779678345e-01 3.599755093455314636e-02 1.073878817260265350e-02 1.394550316035747528e-02 -3.959024250507354736e-01 1.282602697610855103e-01 2.334088385105133057e-01 -7.078472524881362915e-02 3.201325982809066772e-02 -8.786381781101226807e-02 5.357579141855239868e-02 1.543989926576614380e-01 1.651414781808853149e-01 3.395624756813049316e-01 5.775058269500732422e-02 -1.198938786983489990e-01 -1.955269649624824524e-02 -1.707615889608860016e-02 4.512183964252471924e-01 -3.254189491271972656e-01 1.604999066330492496e-03 1.191992238163948059e-01 1.856528967618942261e-01
3.761483728885650635e-01 -1.357516553252935410e-02 3.434604406356811523e-02 2.830519713461399078e-02 1.179630607366561890e-01 3.972882032394409180e-02 2.084100544452667236e-01 -3.925822302699089050e-02 2.684201598167419434e-01 -3.225696384906768799e-01 2.707485556602478027e-01 -1.317825019359588623e-01 1.470051147043704987e-02 2.660511247813701630e-02 -1.417504251003265381e-01 -8.865906856954097748e-03 -2.148730903863906860e-01 2.320760488510131836e-01 -2.105311304330825806e-02 -2.556302547454833984e-01 -3.801954388618469238e-01 5.495519563555717468e-02 2.769167423248291016e-01 -2.383454330265522003e-02 -2.268961519002914429e-01 -1.418349742889404297e-01 3.495174273848533630e-02 1.402568221092224121e-01 9.579470753669738770e-02 -5.533815547823905945e-02 5.388178862631320953e-03 -1.122941970825195312e-01
2.107317298650741577e-01 1.214015707373619080e-01 6.249681115150451660e-02 -1.835080049932003021e-02 1.732810884714126587e-01 -2.756345085799694061e-02 2.011011689901351929e-01 -1.397526413202285767e-01 2.664226889610290527e-01 -2.689462304115295410e-01 3.407209813594818115e-01 1.191311329603195190e-01 8.438704907894134521e-02 -1.401969639118760824e-04 -1.282468140125274658e-01 -4.905205592513084412e-02 -9.902483969926834106e-02 3.062590062618255615e-01 1.281955540180206299e-01 -2.792257964611053467e-01 -1.285374015569686890e-01 1.526810228824615479e-01 3.200248777866363525e-01 1.616306304931640625e-01 -2.985965013504028320e-01 -4.394825955387204885e-04 1.536820679903030396e-01 1.890166997909545898e-01 1.709907054901123047e-01 -3.907272592186927795e-02 2.487315610051155090e-02 4.222868941724300385e-03
-1.651500165462493896e-01 1.744817644357681274e-01 1.277586817741394043e-01 1.858424842357635498e-01 1.759338378906250000e-01 1.405741088092327118e-02 -2.168050855398178101e-01 -8.411093801259994507e-02 1.344576925039291382e-01 -3.079903125762939453e-01 -1.829752326011657715e-02 1.374660409055650234e-03 8.330293744802474976e-02 1.536163222044706345e-02 3.299687057733535767e-02 1.467663049697875977e-01 2.667330801486968994e-01 1.008596718311309814e-01 -1.987346708774566650e-01 -2.187612354755401611e-01 -1.370187103748321533e-01 7.517358288168907166e-03 5.431772442534565926e-04 -1.892069578170776367e-01 -3.055053353309631348e-01 5.751773715019226074e-02 -2.243133485317230225e-01 3.744516968727111816e-01 -3.657689094543457031e-01 1.021061390638351440e-01 8.205317705869674683e-02 -4.117371514439582825e-02
-1.305099129676818848e-01 8.864913135766983032e-02 -1.582107841968536377e-01 9.892269968986511230e-02 1.407611519098281860e-01 -1.054875627160072327e-01 2.699553035199642181e-02 -2.648960649967193604e-01 3.322134539484977722e-02 -3.477115631103515625e-01 2.015237808227539062e-01 2.107605785131454468e-01 1.566979736089706421e-01 -1.202754229307174683e-01 -2.688702568411827087e-02 -1.456146985292434692e-01 -1.168774887919425964e-01 2.058367282152175903e-01 5.030743405222892761e-02 -2.617526054382324219e-01 -6.534455716609954834e-02 -4.688003286719322205e-02 4.136056303977966309e-01 -1.311138570308685303e-01 -1.782013028860092163e-01 -6.143432110548019409e-02 -1.848568469285964966e-01 2.699014544486999512e-01 -2.138659507036209106e-01 8.361528813838958740e-02 -1.266962587833404541e-01 1.932169646024703979e-01
-1.345054805278778076e-01 -4.736324027180671692e-02 -4.940145462751388550e-02 -5.438504740595817566e-02 1.323858927935361862e-02 7.700900733470916748e-02 -4.832416027784347534e-02 -1.090952679514884949e-01 -1.740333437919616699e-01 -2.983913384377956390e-02 1.995450407266616821e-01 1.454125996679067612e-02 -6.979498546570539474e-03 9.819640219211578369e-02 1.426820158958435059e-01 -2.895985729992389679e-02 2.589339157566428185e-03 1.826238445937633514e-02 -1.275583654642105103e-01 -3.265146911144256592e-01 -2.744100093841552734e-01 7.972726970911026001e-02 -1.416121795773506165e-02 -3.425193578004837036e-02 -2.628048360347747803e-01 2.609694302082061768e-01 2.011407464742660522e-01 5.842984318733215332e-01 -6.144952401518821716e-02 -1.698688268661499023e-01 2.061414718627929688e-01 2.267487198114395142e-01
-1.071999873965978622e-02 1.093433126807212830e-01 -5.160823464393615723e-02 -1.928945630788803101e-01 2.069135904312133789e-01 -1.214903816580772400e-01 -9.792674332857131958e-02 -9.216067939996719360e-02 -1.276527494192123413e-01 4.014323651790618896e-02 2.160595655441284180e-01 -7.282622158527374268e-02 -5.813094973564147949e-02 1.951065957546234131e-01 6.809145212173461914e-02 -8.137152343988418579e-02 -3.636797517538070679e-02 -1.257213354110717773e-01 -1.288460046052932739e-01 -4.204998612403869629e-01 -1.806797385215759277e-01 1.974361948668956757e-02 -2.088946849107742310e-02 4.012926295399665833e-02 -1.977781653404235840e-01 1.230295225977897644e-01 -7.118538767099380493e-02 5.060867667198181152e-01 -1.035246402025222778e-01 -2.466522157192230225e-01 3.394806683063507080e-01 4.391130432486534119e-02
-1.889135092496871948e-01 -1.287510991096496582e-01 1.231020987033843994e-01 -1.809198856353759766e-01 1.887755692005157471e-01 -1.817636489868164062e-01 -6.768188625574111938e-02 2.855175174772739410e-02 6.961863487958908081e-02 -2.427957653999328613e-01 2.062030136585235596e-01 1.825624406337738037e-01 1.790003031492233276e-01 -1.701239049434661865e-01 3.482154011726379395e-01 5.498789623379707336e-02 -2.520008385181427002e-01 -1.099905446171760559e-01 1.015246137976646423e-01 -9.157934784889221191e-02 -1.813813596963882446e-01 2.121865749359130859e-01 1.529681831598281860e-01 -1.889067739248275757e-01 -1.430690139532089233e-01 4.919597506523132324e-02 -1.766134947538375854e-01 2.426192313432693481e-01 -9.953338652849197388e-02 -3.358265757560729980e-01 -1.684659868478775024e-01 7.453981041908264160e-02
-2.983333915472030640e-02 4.645735770463943481e-02 1.424557566642761230e-01 1.490664780139923096e-01 3.029764816164970398e-02 3.464772403240203857e-01 -8.492977917194366455e-02 -1.007214635610580444e-01 -1.762104034423828125e-01 1.364569924771785736e-02 6.841030437499284744e-03 -3.852704912424087524e-02 1.049261316657066345e-01 5.611439421772956848e-02 1.600005924701690674e-01 1.030626371502876282e-01 1.324618011713027954e-01 1.311838477849960327e-01 -2.251616120338439941e-02 -3.150157928466796875e-01 -3.810028135776519775e-01 1.812588274478912354e-01 3.093398809432983398e-01 6.434959918260574341e-02 -2.209528684616088867e-01 7.654184848070144653e-02 -1.810320280492305756e-02 4.582985937595367432e-01 5.104811862111091614e-02 -2.245410829782485962e-01 -2.758167125284671783e-02 4.231336340308189392e-02
2.630380094051361084e-01 -1.303559839725494385e-01 2.297371476888656616e-01 1.666921598371118307e-04 6.130448728799819946e-02 1.210785955190658569e-01 -1.877483874559402466e-01 -1.418558787554502487e-02 -1.426236778497695923e-01 -3.290474787354469299e-02 3.562980517745018005e-02 5.833966657519340515e-02 -3.122428804636001587e-02 -3.611562550067901611e-01 1.078429445624351501e-01 -1.933923214673995972e-01 -6.713142991065979004e-02 1.862516552209854126e-01 4.242486134171485901e-02 -2.772265486419200897e-02 -1.874178051948547363e-01 -1.077752653509378433e-02 1.586388349533081055e-01 -3.990019485354423523e-02 -3.143378496170043945e-01 -1.670849919319152832e-01 1.614246815443038940e-01 4.772990942001342773e-01 -2.210185118019580841e-02 -6.686956621706485748e-03 2.793062627315521240e-01 1.942313015460968018e-01
1.980381160974502563e-01 -4.332136511802673340e-01 1.440760344266891479e-01 9.594814479351043701e-02 5.742141604423522949e-02 9.837526082992553711e-02 -9.185685776174068451e-03 4.999467730522155762e-02 2.200270891189575195e-01 -2.100152075290679932e-01 9.996043890714645386e-02 1.083867922425270081e-01 3.735705837607383728e-02 -7.338805496692657471e-02 -4.044193029403686523e-02 2.808830738067626953e-01 -1.640179008245468140e-01 3.874679282307624817e-02 1.143657863140106201e-01 2.841198742389678955e-01 -1.539271175861358643e-01 1.185464337468147278e-01 3.001079857349395752e-01 6.518975365906953812e-03 -3.008499443531036377e-01 -4.981037229299545288e-02 -1.866853684186935425e-01 3.018675744533538818e-01 3.308285027742385864e-03 5.645377933979034424e-02 1.576666384935379028e-01 1.700853854417800903e-01
2.460097372531890869e-01 8.420315384864807129e-02 1.588384807109832764e-01 3.500579856336116791e-03 1.396773010492324829e-01 2.456995248794555664e-01 1.647165231406688690e-02 -1.918581575155258179e-01 6.340924650430679321e-02 -3.044314980506896973e-01 2.254251241683959961e-01 -1.891541033983230591e-01 -1.824927777051925659e-01 1.340614110231399536e-01 -8.619979023933410645e-02 3.744079172611236572e-02 8.540322072803974152e-03 6.797580420970916748e-02 -1.594161689281463623e-01 -1.059014350175857544e-01 -3.582724332809448242e-01 1.503864377737045288e-01 2.883819639682769775e-01 7.650270313024520874e-02 -2.240047603845596313e-01 -1.078241690993309021e-01 1.931489259004592896e-01 2.562824785709381104e-01 2.642704732716083527e-02 1.945931464433670044e-01 -3.862264379858970642e-02 2.462167292833328247e-01
9.945359826087951660e-02 -5.206511914730072021e-02 -3.751895949244499207e-02 1.445017457008361816e-01 -4.284418001770973206e-02 -7.065916061401367188e-02 1.441717147827148438e-01 -2.015715837478637695e-01 1.608614474534988403e-01 -1.920593231916427612e-01 1.701930314302444458e-01 2.960625886917114258e-01 5.260436236858367920e-02 1.015810146927833557e-01 -2.355325669050216675e-01 -1.499376632273197174e-02 -3.015077412128448486e-01 -5.782909318804740906e-02 -2.428359389305114746e-01 5.905595049262046814e-02 -7.380583882331848145e-02 1.866550743579864502e-01 1.625766009092330933e-01 -1.268267333507537842e-01 -3.732968568801879883e-01 6.671094149351119995e-02 4.944843798875808716e-02 4.289321005344390869e-01 1.350396126508712769e-01 -6.737085431814193726e-02 2.248103320598602295e-01 -7.511518150568008423e-02
1.308670490980148315e-01 -2.312481403350830078e-01 -1.183067858219146729e-01 -3.502209484577178955e-01 -3.319206088781356812e-02 -2.839820459485054016e-02 -1.948575526475906372e-01 -2.603381872177124023e-02 -4.287366569042205811e-02 -2.124214768409729004e-01 1.005865707993507385e-01 -9.928087890148162842e-02 -8.816756308078765869e-02 3.406820446252822876e-02 2.612066864967346191e-01 -8.836902678012847900e-02 4.448812454938888550e-02 -2.816219348460435867e-03 1.036988422274589539e-01 -2.359408587217330933e-01 -2.889829277992248535e-01 2.054159939289093018e-01 -3.345437720417976379e-02 -1.365655958652496338e-01 -4.383144080638885498e-01 -1.320288628339767456e-01 -1.559348702430725098e-01 3.142300844192504883e-01 -1.146484091877937317e-01 -1.115534007549285889e-01 4.772935435175895691e-02 1.610130369663238525e-01
8.199144154787063599e-02 1.078579649329185486e-01 1.479437500238418579e-01 -1.116996183991432190e-01 4.061752185225486755e-02 -1.619601249694824219e-01 -1.926249009557068348e-03 3.417716622352600098e-01 -2.266782969236373901e-01 -1.127101853489875793e-01 8.348023891448974609e-02 1.882195174694061279e-01 -1.400905661284923553e-02 -2.299246042966842651e-01 -1.556539535522460938e-01 -2.868820428848266602e-01 -1.380359977483749390e-01 1.505864411592483521e-01 2.917766757309436798e-02 -2.612021863460540771e-01 -2.158942632377147675e-03 1.727656275033950806e-01 8.917440474033355713e-02 -1.249043494462966919e-01 -2.027007490396499634e-01 9.246311336755752563e-02 3.406087309122085571e-02 4.626820385456085205e-01 -1.235911995172500610e-01 1.244875639677047729e-01 2.726250588893890381e-01 4.829296097159385681e-02
2.205354720354080200e-01 -2.374308370053768158e-02 1.104049757122993469e-02 -7.154033333063125610e-02 1.620813757181167603e-01 2.293968200683593750e-01 -9.689760394394397736e-03 -1.000981330871582031e-01 3.224982023239135742e-01 -3.560794591903686523e-01 9.227203577756881714e-02 4.767379164695739746e-02 8.337214589118957520e-02 1.247562244534492493e-01 6.622186396270990372e-03 9.010053426027297974e-02 -3.046273887157440186e-01 1.431333571672439575e-01 6.124049425125122070e-02 -9.690847247838973999e-02 -2.941189408302307129e-01 1.843820661306381226e-01 1.004179343581199646e-01 1.590331085026264191e-02 -4.149102047085762024e-02 3.271678388118743896e-01 1.627710647881031036e-02 3.987199664115905762e-01 -2.188546806573867798e-01 9.054739773273468018e-02 -4.336587712168693542e-02 -3.234806656837463379e-02
-8.765807002782821655e-02 1.785481581464409828e-03 1.291825324296951294e-01 -2.118358165025711060e-01 4.168933331966400146e-01 1.466070711612701416e-01 -1.468432247638702393e-01 8.873190730810165405e-02 -8.390284329652786255e-02 -2.332584559917449951e-01 -3.942906484007835388e-02 -1.451756805181503296e-01 5.576575547456741333e-02 2.746148705482482910e-01 1.395882219076156616e-01 -1.602482497692108154e-01 -3.986099064350128174e-01 1.697548665106296539e-02 -1.444593910127878189e-02 -1.263458281755447388e-01 -1.767734289169311523e-01 7.798080146312713623e-02 1.392929852008819580e-01 -2.203475832939147949e-01 -1.641557067632675171e-01 8.313059061765670776e-02 2.057951539754867554e-01 2.403731495141983032e-01 -2.193761169910430908e-01 1.763693541288375854e-01 6.021762639284133911e-02 -2.776562236249446869e-02
1.071331873536109924e-01 -1.327454745769500732e-01 -5.370680987834930420e-02 -4.483984783291816711e-03 2.105389684438705444e-01 -1.903673261404037476e-01 2.121850252151489258e-01 1.043463647365570068e-01 -1.704226732254028320e-01 -1.178482845425605774e-01 -1.411221083253622055e-02 -1.349260807037353516e-01 -1.048754081130027771e-01 -3.927883505821228027e-01 2.612742185592651367e-01 -7.556122541427612305e-02 -1.555119361728429794e-02 1.064862012863159180e-01 -2.306637018918991089e-01 -1.224268674850463867e-01 3.624187037348747253e-02 3.117561340332031250e-01 1.675032079219818115e-01 1.364246308803558350e-01 -3.081944882869720459e-01 -2.218821644783020020e-02 6.940132007002830505e-03 4.314433634281158447e-01 -2.815509773790836334e-02 9.179108589887619019e-02 5.301288515329360962e-02 1.108245402574539185e-01
-1.252170838415622711e-02 -2.005407661199569702e-01 5.871782079339027405e-02 7.152242120355367661e-03 1.969983279705047607e-01 1.969346776604652405e-03 -1.477105170488357544e-01 3.523473069071769714e-02 4.056043922901153564e-01 -1.168401688337326050e-01 1.606280058622360229e-01 -7.630706578493118286e-02 -3.973082173615694046e-03 8.578948676586151123e-03 2.515680193901062012e-01 5.721661448478698730e-02 -1.176611259579658508e-01 3.106697201728820801e-01 -1.664196252822875977e-01 -7.456653565168380737e-02 -1.452264040708541870e-01 -1.454108059406280518e-01 -6.813284754753112793e-02 -2.717070840299129486e-02 -2.248473092913627625e-02 -1.534844487905502319e-01 -8.472608774900436401e-02 5.830864310264587402e-01 5.177620053291320801e-02 -7.574836164712905884e-02 -6.403394043445587158e-02 2.069648802280426025e-01
3.837426602840423584e-01 -2.556881904602050781e-01 1.986493617296218872e-01 -6.276832520961761475e-02 1.512046754360198975e-01 -1.901692003011703491e-01 -3.089677542448043823e-02 7.887010276317596436e-02 -1.646092236042022705e-01 -4.887173697352409363e-02 -2.023155391216278076e-01 1.731976270675659180e-01 -3.786794096231460571e-02 2.140771150588989258e-01 -1.987333595752716064e-01 3.179180249571800232e-02 -4.891583323478698730e-02 9.511866420507431030e-02 -2.147452384233474731e-01 -3.912777006626129150e-01 -4.955513775348663330e-02 4.995249956846237183e-02 1.542631387710571289e-01 -1.824310794472694397e-02 -2.626917064189910889e-01 -4.492414370179176331e-02 1.124896705150604248e-01 1.946687102317810059e-01 -2.642818987369537354e-01 -1.296658217906951904e-01 2.017213553190231323e-01 3.032591938972473145e-02
1.324704140424728394e-01 -3.706866502761840820e-01 1.878843456506729126e-01 -1.580283395014703274e-03 3.653239905834197998e-01 -8.156186342239379883e-02 -3.260708153247833252e-01 5.024383589625358582e-02 2.007476836442947388e-01 -1.921574920415878296e-01 1.539944410324096680e-01 9.528116881847381592e-02 1.364324688911437988e-01 5.217833817005157471e-02 1.370967477560043335e-01 -1.483629792928695679e-01 1.252206563949584961e-01 -5.307105835527181625e-03 -2.976842410862445831e-02 -1.125494837760925293e-01 -2.702892422676086426e-01 1.619098335504531860e-01 1.614432781934738159e-01 2.131384611129760742e-02 -1.343647390604019165e-01 2.275392711162567139e-01 -2.116343379020690918e-01 1.400576978921890259e-01 -1.838760823011398315e-01 -2.007337510585784912e-01 1.522965542972087860e-02 1.581078767776489258e-01
7.882004976272583008e-02 -6.141494214534759521e-02 8.475464768707752228e-03 8.817493915557861328e-03 3.105110302567481995e-02 -6.250441819429397583e-02 -9.426030516624450684e-02 -1.269815862178802490e-01 -6.751934438943862915e-02 3.936267271637916565e-02 -2.528694868087768555e-01 1.756204105913639069e-02 1.814146488904953003e-01 -2.180550843477249146e-01 1.249611079692840576e-01 -2.798358798027038574e-01 7.734218239784240723e-02 2.036793977022171021e-01 -2.696694731712341309e-01 -1.694857180118560791e-01 7.960650324821472168e-02 1.432252973318099976e-01 4.489662945270538330e-01 7.153350114822387695e-02 5.586052779108285904e-03 -1.201091613620519638e-02 5.531707778573036194e-02 3.067948520183563232e-01 -2.711545228958129883e-01 1.861738599836826324e-02 1.613256633281707764e-01 3.681505918502807617e-01
2.289769500494003296e-01 8.673067390918731689e-02 -4.802652448415756226e-02 8.340812474489212036e-02 2.904931604862213135e-01 -1.005648598074913025e-01 -2.115253359079360962e-02 -8.209112286567687988e-02 1.754075735807418823e-01 -3.479654490947723389e-01 9.882193803787231445e-02 -8.698090910911560059e-02 2.301738113164901733e-01 -7.298506051301956177e-02 -4.099878296256065369e-02 -4.729371517896652222e-02 -1.096299439668655396e-01 -2.619368135929107666e-01 -1.991221010684967041e-01 -1.188672631978988647e-01 1.203500200062990189e-02 1.541595906019210815e-01 2.254619896411895752e-01 -4.452951550483703613e-01 -2.568401098251342773e-01 -1.222240030765533447e-01 8.743914961814880371e-02 2.107780575752258301e-01 1.714017614722251892e-02 -1.031008064746856689e-01 -1.144173890352249146e-01 1.823772639036178589e-01
-1.215440034866333008e-01 2.184223830699920654e-01 1.535372808575630188e-02 -1.556202769279479980e-01 2.746398150920867920e-01 2.331420779228210449e-01 -4.987118020653724670e-02 2.252881675958633423e-01 -1.400859504938125610e-01 -1.482378095388412476e-01 4.115141928195953369e-01 -2.930880896747112274e-02 -1.409952342510223389e-01 -4.004906490445137024e-02 5.205528438091278076e-02 1.659190654754638672e-02 -4.895409941673278809e-02 6.967040896415710449e-02 -7.535053044557571411e-02 -2.504217624664306641e-01 -1.916875243186950684e-01 -1.728739403188228607e-02 2.788851559162139893e-01 2.428903430700302124e-02 -1.104740723967552185e-01 -1.749437153339385986e-01 -4.305427893996238708e-02 3.772725164890289307e-01 2.464493736624717712e-02 -1.814104914665222168e-01 2.800139784812927246e-01 6.163604184985160828e-02
6.514189392328262329e-02 -1.034985762089490891e-02 -4.195443168282508850e-02 1.452540606260299683e-01 1.566326916217803955e-01 -1.212432980537414551e-01 -6.523735821247100830e-02 -1.663582026958465576e-01 -8.068712800741195679e-02 -7.732605934143066406e-02 -4.022346064448356628e-02 -3.102783299982547760e-02 2.251417338848114014e-01 1.728097349405288696e-01 -1.010735630989074707e-01 3.510685265064239502e-02 -9.330178052186965942e-02 5.794049426913261414e-02 6.465803831815719604e-03 -2.555116117000579834e-01 -4.598827660083770752e-02 5.754110962152481079e-02 3.793150186538696289e-01 1.079448014497756958e-01 -3.444939851760864258e-01 -2.055559307336807251e-01 -2.022393941879272461e-01 1.973546594381332397e-01 -3.487442433834075928e-01 4.925282672047615051e-02 1.678203344345092773e-01 4.039999544620513916e-01
7.801353931427001953e-04 -3.184477612376213074e-02 9.353110194206237793e-02 -1.537885814905166626e-01 -5.552102997899055481e-02 1.595415920019149780e-01 -1.665708869695663452e-01 -1.674127131700515747e-01 -1.767140775918960571e-01 -1.374293565750122070e-01 -1.955671980977058411e-02 -2.223052829504013062e-02 -5.628146231174468994e-03 1.667834222316741943e-01 2.741601467132568359e-01 6.555619090795516968e-02 4.846702516078948975e-02 3.493345528841018677e-02 -4.794438928365707397e-02 -3.115838766098022461e-01 -3.191286921501159668e-01 6.716021150350570679e-02 1.630258113145828247e-01 4.827579110860824585e-02 -2.315127402544021606e-01 5.734581872820854187e-02 1.024447157979011536e-01 5.592581629753112793e-01 9.804481267929077148e-02 -2.951402664184570312e-01 -2.903781086206436157e-02 8.970473706722259521e-02
8.663211017847061157e-02 -5.257230624556541443e-02 2.466902285814285278e-01 2.287960797548294067e-02 1.792865693569183350e-01 -4.504066705703735352e-01 -3.325423300266265869e-01 -1.384101063013076782e-01 1.132867932319641113e-01 -1.354749798774719238e-01 5.049883946776390076e-02 -1.419526487588882446e-01 6.492841523140668869e-03 1.127861142158508301e-01 -1.750071048736572266e-01 1.874187439680099487e-01 -2.202487736940383911e-02 -3.379977541044354439e-03 -6.257025897502899170e-02 -2.071854621171951294e-01 -1.178070828318595886e-01 1.944234967231750488e-01 4.946022480726242065e-02 -2.715718150138854980e-01 -1.800528019666671753e-01 -7.113300263881683350e-02 -1.904020458459854126e-02 2.890634536743164062e-01 2.470987476408481598e-02 2.535168826580047607e-01 1.584279835224151611e-01 -2.111914008855819702e-01
1.820086538791656494e-01 -6.362941861152648926e-02 2.032154649496078491e-01 -7.377585023641586304e-02 -1.663002073764801025e-01 -2.582501173019409180e-01 1.370865553617477417e-01 1.198837067931890488e-02 8.407691866159439087e-02 -1.389735937118530273e-01 1.039669439196586609e-01 -2.229045629501342773e-01 -4.132739081978797913e-02 6.788936257362365723e-02 -3.180548176169395447e-02 5.765265971422195435e-02 2.096047401428222656e-01 1.088760420680046082e-01 -1.408553123474121094e-02 -1.294717937707901001e-01 -3.631687462329864502e-01 8.103964477777481079e-02 5.086064338684082031e-01 -1.780722588300704956e-01 -1.887363046407699585e-01 -1.452748775482177734e-01 -1.563821285963058472e-01 3.125393986701965332e-01 -6.626754254102706909e-02 8.051981776952743530e-02 -6.675926595926284790e-02 9.734728187322616577e-02
1.250755339860916138e-01 -1.418120712041854858e-01 -5.348385125398635864e-02 -5.264089629054069519e-02 1.433834582567214966e-01 2.570958733558654785e-01 6.244708970189094543e-02 5.877466499805450439e-02 3.424291685223579407e-02 8.168548345565795898e-03 -2.687766961753368378e-02 6.778898835182189941e-02 -1.384352147579193115e-01 5.838830769062042236e-02 2.948284447193145752e-01 -8.954164385795593262e-02 -1.962802931666374207e-02 -1.116258352994918823e-01 -5.712141841650009155e-02 -2.944042682647705078e-01 -3.621874377131462097e-02 -1.522215455770492554e-01 3.079498112201690674e-01 -1.689421236515045166e-01 -3.440659120678901672e-02 9.210637211799621582e-02 -5.609024688601493835e-02 5.285654664039611816e-01 -1.929072588682174683e-01 -1.526365280151367188e-01 -1.684010177850723267e-01 3.298870623111724854e-01
1.914858818054199219e-01 1.173132956027984619e-01 1.547137200832366943e-01 -1.757134646177291870e-01 -1.311108022928237915e-01 2.061086595058441162e-01 1.163933500647544861e-01 3.511400148272514343e-02 -1.016427055001258850e-01 5.005244910717010498e-02 3.695471957325935364e-02 1.957421153783798218e-01 7.246833294630050659e-02 -3.860444575548171997e-02 2.707317173480987549e-01 2.121279984712600708e-01 -6.607974320650100708e-02 2.449060045182704926e-02 1.691154688596725464e-01 -2.159392833709716797e-01 -7.537504285573959351e-02 -3.700800240039825439e-02 1.344938725233078003e-01 -7.948383688926696777e-02 -2.981234788894653320e-01 -1.251978874206542969e-01 -5.422183871269226074e-02 4.847612977027893066e-01 -3.786378204822540283e-01 9.183999896049499512e-02 1.718586534261703491e-01 8.531973510980606079e-02
2.088930308818817139e-01 9.355664998292922974e-02 2.906703762710094452e-02 -1.604804396629333496e-01 1.528833620250225067e-02 -3.011373579502105713e-01 -1.185085400938987732e-01 -8.309970796108245850e-02 2.678864598274230957e-01 -1.539502888917922974e-01 2.414358854293823242e-01 8.074416220188140869e-02 -1.616800129413604736e-01 -7.503263652324676514e-02 -2.577869594097137451e-01 2.727585732936859131e-01 9.363310411572456360e-03 2.947473898530006409e-02 -3.005100190639495850e-01 -7.726841419935226440e-02 4.544652253389358521e-02 1.242832317948341370e-01 4.440668523311614990e-01 -1.593428850173950195e-01 -2.954985499382019043e-01 7.389869540929794312e-02 3.547499328851699829e-02 1.609357893466949463e-01 7.671952247619628906e-02 -3.550500795245170593e-02 8.979464322328567505e-02 6.139518320560455322e-02
2.365690022706985474e-01 -8.440851420164108276e-02 1.766561269760131836e-01 -1.754721552133560181e-01 1.915122568607330322e-01 7.386198639869689941e-02 -1.185765564441680908e-01 -9.283685684204101562e-02 -8.082810044288635254e-02 1.436485499143600464e-01 5.894188955426216125e-02 5.960183218121528625e-02 -8.355365693569183350e-02 -4.572343826293945312e-01 1.514127999544143677e-01 4.277505725622177124e-02 -7.831764966249465942e-02 -4.333128221333026886e-03 2.202790826559066772e-01 -1.845087110996246338e-01 -1.954788863658905029e-01 -1.048371847718954086e-02 2.679837942123413086e-01 -1.928982138633728027e-01 -1.945829391479492188e-01 -1.387632042169570923e-01 1.338777840137481689e-01 3.027018010616302490e-01 -2.186205051839351654e-02 -1.401837170124053955e-01 2.852087020874023438e-01 1.757773607969284058e-01
3.183354437351226807e-01 -6.818484514951705933e-02 2.685132995247840881e-02 6.979748606681823730e-02 1.820269823074340820e-01 -1.190028265118598938e-01 1.466201543807983398e-01 -1.666603982448577881e-01 2.719446718692779541e-01 -2.894227802753448486e-01 3.206813037395477295e-01 -1.273867934942245483e-01 5.172167718410491943e-02 3.894132003188133240e-02 -7.904656976461410522e-02 -3.339917957782745361e-02 -1.959914118051528931e-01 3.010986745357513428e-01 6.467610597610473633e-02 -2.682968974113464355e-01 -2.227733731269836426e-01 8.669150620698928833e-02 2.686501443386077881e-01 -5.734837800264358521e-02 -1.456258594989776611e-01 -6.026739627122879028e-02 1.192582771182060242e-01 2.484029978513717651e-01 1.748086959123611450e-01 -3.265913203358650208e-02 -1.907800883054733276e-02 -1.814238876104354858e-01
9.318252652883529663e-02 -4.820526763796806335e-02 7.428839057683944702e-02 1.041375938802957535e-02 2.598722577095031738e-01 -1.209843456745147705e-01 -1.156917400658130646e-02 -3.814132139086723328e-02 2.682960825040936470e-03 1.358336210250854492e-01 -1.506830006837844849e-01 3.122656606137752533e-02 -1.841358244419097900e-01 4.448760300874710083e-02 1.653674989938735962e-01 8.866174519062042236e-02 -2.848862707614898682e-01 5.230759829282760620e-02 -6.712299585342407227e-02 -4.285231232643127441e-01 -2.665467858314514160e-01 1.519481930881738663e-02 2.194810658693313599e-01 -1.827043443918228149e-01 9.379848092794418335e-02 3.353708684444427490e-01 1.579035371541976929e-01 3.964688777923583984e-01 9.983064979314804077e-02 -1.849464476108551025e-01 1.170319467782974243e-01 -1.582304574549198151e-02
3.370196521282196045e-01 -1.968386322259902954e-01 9.403586387634277344e-02 -1.792524904012680054e-01 9.627339988946914673e-02 7.617785036563873291e-02 2.473738789558410645e-01 -3.426875174045562744e-02 -1.225907877087593079e-01 -8.324076980352401733e-02 -2.264921963214874268e-01 1.174224019050598145e-01 2.074689045548439026e-02 -1.194496303796768188e-01 -3.135828999802470207e-03 8.946328610181808472e-02 -2.322549372911453247e-01 9.204570204019546509e-02 -1.465847194194793701e-01 -3.373784422874450684e-01 2.311937361955642700e-01 7.455225288867950439e-02 3.391989469528198242e-01 7.779169827699661255e-02 -1.910149604082107544e-01 2.951169908046722412e-01 -8.453437127172946930e-03 2.721844613552093506e-01 -1.006014272570610046e-01 -8.326183259487152100e-02 -1.205946411937475204e-02 1.634764224290847778e-01
-4.763518646359443665e-02 2.165470570325851440e-01 2.925817668437957764e-01 -5.770805105566978455e-02 6.000342220067977905e-02 -3.190143406391143799e-01 9.208156168460845947e-02 -8.143173158168792725e-02 7.737831026315689087e-02 -2.601561546325683594e-01 4.021735191345214844e-01 7.209543138742446899e-02 -1.228657811880111694e-01 7.194141298532485962e-02 1.630266606807708740e-01 -1.385172754526138306e-01 -1.734075844287872314e-01 -1.199006065726280212e-01 1.428164243698120117e-01 -2.910683453083038330e-01 -8.883151412010192871e-02 -2.185568660497665405e-01 4.705206304788589478e-02 -5.794538930058479309e-02 -1.511853039264678955e-01 2.544288337230682373e-01 -1.568590104579925537e-01 1.455573737621307373e-01 -9.430842101573944092e-02 -3.841112926602363586e-02 1.333065032958984375e-01 2.499220073223114014e-01
-2.294133603572845459e-01 -8.295413106679916382e-02 1.204269528388977051e-01 -3.092997968196868896e-01 4.039307236671447754e-01 7.338960422202944756e-04 9.817241691052913666e-03 2.887420654296875000e-01 1.787327043712139130e-02 -3.588648885488510132e-02 -9.797319769859313965e-02 -1.282980199903249741e-02 1.089921966195106506e-01 1.635617464780807495e-01 1.715921461582183838e-01 -2.239616066217422485e-01 -8.246269822120666504e-02 -7.846318185329437256e-02 -1.361319124698638916e-01 -2.824445664882659912e-01 -8.689616620540618896e-02 1.140622142702341080e-02 1.830027550458908081e-01 -2.426570355892181396e-01 -2.485476732254028320e-01 5.460612475872039795e-02 2.590671777725219727e-01 2.320635914802551270e-01 -2.336115986108779907e-01 -1.143574900925159454e-02 3.540028631687164307e-02 3.290724009275436401e-02
4.728218168020248413e-02 -2.462739348411560059e-01 -1.100754132494330406e-03 -1.383967846632003784e-01 -5.606695637106895447e-02 1.197879910469055176e-01 -2.643326222896575928e-01 -7.242801785469055176e-02 -3.828566987067461014e-03 -2.027294784784317017e-01 1.132608577609062195e-01 -3.467759117484092712e-02 9.792623668909072876e-02 7.500618696212768555e-02 1.635466963052749634e-01 -3.897701855748891830e-03 1.598708145320415497e-02 1.306193172931671143e-01 -1.876329071819782257e-02 -1.726051419973373413e-01 -4.952902197837829590e-01 2.322521209716796875e-01 4.140831902623176575e-02 7.481812685728073120e-02 -2.773928940296173096e-01 -7.242734730243682861e-02 -1.484865397214889526e-01 4.528338909149169922e-01 -1.052994355559349060e-01 -1.621252745389938354e-01 1.650709062814712524e-01 -1.666751317679882050e-02
1.031406503170728683e-02 8.474331349134445190e-02 1.227449551224708557e-01 1.782681643962860107e-01 1.482867598533630371e-01 -6.405779719352722168e-02 -3.891974389553070068e-01 -2.346713989973068237e-01 -1.773214489221572876e-01 -4.418817162513732910e-02 -5.467676371335983276e-02 1.316037029027938843e-01 -1.147108990699052811e-02 1.209262087941169739e-01 2.527652978897094727e-01 -1.277915984392166138e-01 1.324427127838134766e-01 2.276351116597652435e-02 -2.061293125152587891e-01 -1.607261449098587036e-01 2.047164365649223328e-02 1.841933280229568481e-02 2.862874865531921387e-01 -1.840822845697402954e-01 -2.074666917324066162e-01 5.801768600940704346e-02 2.072575539350509644e-01 3.614511191844940186e-01 2.795136570930480957e-01 1.859114021062850952e-01 1.184116899967193604e-01 1.218137368559837341e-01
2.107571363449096680e-01 9.259165078401565552e-02 9.139769524335861206e-02 -5.332515761256217957e-02 1.615680754184722900e-02 -2.539111077785491943e-01 -8.655536919832229614e-02 -5.434347316622734070e-02 1.599927693605422974e-01 4.909707233309745789e-03 2.225015759468078613e-01 -3.136941194534301758e-01 -1.231255754828453064e-01 7.746091485023498535e-02 3.211097791790962219e-02 9.504411369562149048e-02 1.718148440122604370e-01 7.965993881225585938e-02 -1.391561627388000488e-01 -1.616607606410980225e-01 -2.322399765253067017e-01 -6.435383856296539307e-02 4.698708355426788330e-01 -2.163902521133422852e-01 -3.203039765357971191e-01 -8.338509500026702881e-02 -2.028437107801437378e-01 2.240480482578277588e-01 9.269053488969802856e-02 1.105412989854812622e-01 1.026296168565750122e-01 1.288309246301651001e-01
1.700715906918048859e-02 -4.805376827716827393e-01 7.493472844362258911e-02 7.090334314852952957e-03 -1.953824423253536224e-02 6.506828963756561279e-02 1.121420785784721375e-01 1.293850690126419067e-01 1.864188462495803833e-01 -2.019868940114974976e-01 1.008325889706611633e-01 1.479901820421218872e-01 1.813138723373413086e-01 -3.364297002553939819e-02 -7.618840783834457397e-02 8.657397329807281494e-02 1.288521140813827515e-01 3.552930057048797607e-02 3.329874202609062195e-02 1.104589700698852539e-01 -1.657952815294265747e-01 2.289108783006668091e-01 3.723221421241760254e-01 3.086293861269950867e-02 -4.148413240909576416e-01 -1.479742676019668579e-01 -8.899766206741333008e-02 2.852571904659271240e-01 -7.942711561918258667e-02 1.697642058134078979e-01 6.571327149868011475e-02 3.005157224833965302e-02
-1.083377674221992493e-01 -1.750838607549667358e-01 2.936433553695678711e-01 -1.280488967895507812e-01 2.238536775112152100e-01 -2.691895067691802979e-01 -1.207316964864730835e-01 6.094104051589965820e-02 2.658835612237453461e-02 -2.008285522460937500e-01 -1.589803695678710938e-01 -2.485565990209579468e-01 6.329111009836196899e-02 -9.242815896868705750e-03 -1.306433677673339844e-01 -2.671422958374023438e-01 8.173694461584091187e-02 -7.140502333641052246e-02 2.184575423598289490e-02 -3.863371312618255615e-01 6.547334045171737671e-02 -5.088189989328384399e-02 4.883494377136230469e-01 -2.032712846994400024e-01 -5.963974446058273315e-02 9.649699181318283081e-02 2.128892391920089722e-02 1.036190539598464966e-01 -3.683928167447447777e-03 -1.130442544817924500e-01 -8.326228708028793335e-03 -9.159915894269943237e-02
1.841577887535095215e-01 -2.877027168869972229e-02 -4.468194395303726196e-02 3.799314051866531372e-02 2.842996418476104736e-01 -1.954734921455383301e-01 -2.622630298137664795e-01 3.020044267177581787e-01 6.125152856111526489e-02 -1.323057711124420166e-01 -2.235028892755508423e-02 1.714459620416164398e-02 -2.633512020111083984e-01 -3.132376670837402344e-01 2.548798322677612305e-01 -1.358891278505325317e-01 -1.678895056247711182e-01 3.039586544036865234e-02 1.139176264405250549e-01 1.201959550380706787e-01 -1.342135816812515259e-01 5.993190780282020569e-02 3.976539373397827148e-01 -7.451579719781875610e-02 -1.897194087505340576e-01 1.720558106899261475e-01 7.661908399313688278e-03 1.460674405097961426e-01 -2.121342569589614868e-01 7.414676249027252197e-02 1.329587697982788086e-01 1.133703440427780151e-01
-2.050651907920837402e-01 -2.929220497608184814e-01 5.392779037356376648e-02 2.679831162095069885e-02 3.171721994876861572e-01 -1.853736191987991333e-01 -8.684738725423812866e-02 -2.397865206003189087e-01 -5.443779751658439636e-02 -2.084623575210571289e-01 -2.642930485308170319e-02 1.080788299441337585e-01 -2.454189956188201904e-01 -3.195700421929359436e-02 -6.324273999780416489e-03 2.316591292619705200e-01 -2.200311720371246338e-01 1.356460005044937134e-01 -1.159261614084243774e-01 -6.798120588064193726e-02 5.280839279294013977e-02 -4.772983863949775696e-02 2.119819447398185730e-02 1.470736414194107056e-01 -1.511320471763610840e-01 1.131178438663482666e-01 2.735198475420475006e-02 4.750768840312957764e-01 -2.395749092102050781e-01 -1.231225803494453430e-01 1.606246270239353180e-02 2.187301516532897949e-01
1.233351696282625198e-02 -7.230877876281738281e-02 2.752837240695953369e-01 1.103054638952016830e-02 1.955819725990295410e-01 -1.460299193859100342e-01 -2.016660384833812714e-02 3.048224374651908875e-02 1.844269186258316040e-01 3.518677502870559692e-02 -1.685656011104583740e-01 2.586396932601928711e-01 8.133336901664733887e-02 4.043997451663017273e-02 5.923202843405306339e-04 -1.031884700059890747e-01 -3.284218013286590576e-01 -2.073477357625961304e-01 -1.793100088834762573e-01 5.673387274146080017e-02 -1.327565610408782959e-01 1.292069107294082642e-01 2.169924676418304443e-01 -4.251106083393096924e-02 -1.604422777891159058e-01 9.634605795145034790e-02 -1.601647436618804932e-01 4.878386855125427246e-01 -2.458490431308746338e-01 -1.555849313735961914e-01 9.406444430351257324e-02 2.162129729986190796e-01
2.142434120178222656e-01 1.010104194283485413e-01 9.912647306919097900e-02 -1.960281431674957275e-01 -3.028798103332519531e-02 3.409375250339508057e-02 8.707389235496520996e-02 4.898519441485404968e-02 6.054232269525527954e-02 -2.188720405101776123e-01 4.093740284442901611e-01 -3.952119126915931702e-02 1.521651595830917358e-01 1.314724888652563095e-02 -8.387532830238342285e-02 -8.075959235429763794e-02 -1.542222201824188232e-01 -2.313409931957721710e-03 3.060690127313137054e-03 -1.077534910291433334e-02 -3.027711510658264160e-01 2.691529393196105957e-01 3.538573682308197021e-01 9.524511545896530151e-02 -1.987427920103073120e-01 -2.986496686935424805e-01 8.403268456459045410e-02 2.783967852592468262e-01 -6.293783430010080338e-03 1.156119182705879211e-01 1.569367498159408569e-01 2.288488447666168213e-01
2.234792858362197876e-01 -7.534342259168624878e-02 9.637437760829925537e-02 -1.608400940895080566e-01 1.574630886316299438e-01 -1.812656670808792114e-01 -4.430845752358436584e-02 -1.087867021560668945e-01 1.863210201263427734e-01 2.025775462388992310e-01 4.234538227319717407e-02 -1.743149757385253906e-01 1.952069699764251709e-01 1.578143686056137085e-01 9.612588584423065186e-02 2.645703852176666260e-01 6.057040300220251083e-03 2.966090142726898193e-01 1.204836070537567139e-01 -4.165045917034149170e-01 -2.660379409790039062e-01 -1.413105875253677368e-01 1.661010980606079102e-01 -9.974201023578643799e-02 -2.381736189126968384e-01 -8.861496299505233765e-02 -9.895398467779159546e-02 1.818004697561264038e-01 -7.985624670982360840e-02 -1.363735198974609375e-01 7.115922868251800537e-02 2.141085863113403320e-01
1.752531975507736206e-01 -8.207371085882186890e-02 -7.492871582508087158e-02 -2.770539373159408569e-02 1.024063602089881897e-01 1.114958524703979492e-01 -1.531446874141693115e-01 -1.298538446426391602e-01 8.799356222152709961e-02 -3.444368541240692139e-01 -3.265824168920516968e-02 -1.684102714061737061e-01 7.526627928018569946e-02 -1.810373514890670776e-01 -1.357335411012172699e-02 -5.781154707074165344e-02 -2.905300259590148926e-01 2.627848982810974121e-01 -2.968176081776618958e-02 -6.968592107295989990e-02 1.143331676721572876e-01 2.981007099151611328e-01 1.729120016098022461e-01 -1.939279139041900635e-01 -4.028336405754089355e-01 -1.998003758490085602e-02 -3.583452198654413223e-04 3.368641734123229980e-01 1.408609300851821899e-01 2.534745037555694580e-01 7.920788228511810303e-02 4.608127928804606199e-04
-3.064162796363234520e-03 -3.006616234779357910e-01 7.144980877637863159e-02 1.451536715030670166e-01 1.112837642431259155e-01 7.799712568521499634e-02 -2.384302206337451935e-02 -7.878916710615158081e-02 1.284755766391754150e-01 -2.675498723983764648e-01 3.109478652477264404e-01 -2.436236105859279633e-02 -1.132359206676483154e-01 -2.851490974426269531e-01 -1.606140434741973877e-01 7.371897995471954346e-02 -1.354675889015197754e-01 1.336091160774230957e-01 -1.357350200414657593e-01 -2.002226859331130981e-01 5.213517695665359497e-02 3.924485743045806885e-01 2.508152127265930176e-01 -1.173589080572128296e-01 -3.354011476039886475e-01 -8.305179327726364136e-02 4.494967684149742126e-02 2.548577189445495605e-01 1.306720972061157227e-01 -3.730869665741920471e-02 -1.202558800578117371e-01 3.962588962167501450e-03
8.185678720474243164e-02 -2.058378905057907104e-01 9.711834788322448730e-02 8.191191405057907104e-02 3.206849694252014160e-01 -2.634379863739013672e-01 2.833604812622070312e-02 -3.835236281156539917e-02 -1.177149713039398193e-01 -1.203713379800319672e-02 -2.338326768949627876e-03 1.352107524871826172e-02 3.304606378078460693e-01 -1.236485913395881653e-01 -2.549861557781696320e-02 1.527577936649322510e-01 -8.012731373310089111e-02 1.246422007679939270e-01 -1.749248951673507690e-01 2.327981591224670410e-02 7.775076199322938919e-03 5.435742437839508057e-02 2.465191632509231567e-01 -2.668600976467132568e-01 -2.604370713233947754e-01 -1.355827599763870239e-01 7.631801068782806396e-02 3.723828494548797607e-01 -2.150234282016754150e-01 2.632704079151153564e-01 1.783417910337448120e-01 -1.773546040058135986e-01
1.129622459411621094e-01 -1.881881803274154663e-02 -4.888941347599029541e-02 -6.507569551467895508e-02 2.760946750640869141e-01 9.328327327966690063e-02 3.646070510149002075e-02 3.579517304897308350e-01 -2.837479710578918457e-01 -1.057589277625083923e-01 1.748884171247482300e-01 1.082137674093246460e-01 -6.049708276987075806e-02 -3.742938935756683350e-01 -3.907318413257598877e-02 -2.276571691036224365e-01 -1.859742850065231323e-01 1.119519472122192383e-01 -7.865236699581146240e-02 -1.842013001441955566e-01 2.648998051881790161e-02 2.310587912797927856e-01 1.647783368825912476e-01 -1.213080212473869324e-01 -2.505768835544586182e-01 1.713875085115432739e-01 -6.016531586647033691e-02 2.735220193862915039e-01 -4.493513330817222595e-02 8.157893083989620209e-03 2.808741927146911621e-01 -9.939202573150396347e-04
-1.266196370124816895e-03 1.912634968757629395e-01 1.793529093265533447e-01 -7.885492593050003052e-02 4.285177588462829590e-01 7.131204754114151001e-02 -1.301994770765304565e-01 3.305035457015037537e-02 -5.439480394124984741e-02 -2.008962929248809814e-01 -8.121079206466674805e-02 7.668005675077438354e-02 -8.112087100744247437e-02 2.326629012823104858e-01 -6.611157953739166260e-02 2.692369930446147919e-02 -2.160425037145614624e-01 2.446403913199901581e-02 1.649485677480697632e-01 -2.274786233901977539e-01 1.035374104976654053e-01 7.874596118927001953e-02 3.253414630889892578e-01 -6.857737898826599121e-02 -2.743219137191772461e-01 -6.929761171340942383e-02 2.920987606048583984e-01 2.675223946571350098e-01 -3.104070127010345459e-01 5.595831945538520813e-02 -5.704352632164955139e-02 5.737590044736862183e-02
-5.658316239714622498e-02 -1.045506522059440613e-01 8.736908435821533203e-02 -1.945677846670150757e-01 3.627555370330810547e-01 2.656327746808528900e-02 -1.799520999193191528e-01 2.512927949428558350e-01 7.793368399143218994e-02 -1.421573758125305176e-01 1.291838139295578003e-01 2.341917753219604492e-01 1.101065333932638168e-02 1.985528767108917236e-01 -1.017720345407724380e-02 2.467217855155467987e-02 -6.360860168933868408e-02 -3.395356936380267143e-03 -2.080356478691101074e-01 -2.771045267581939697e-01 -3.152873516082763672e-01 2.691149897873401642e-02 8.193410187959671021e-02 -4.958035796880722046e-02 -2.217051759362220764e-02 2.863354086875915527e-01 -1.827622950077056885e-01 2.853217720985412598e-01 1.430251002311706543e-01 -1.562575548887252808e-01 -1.043495312333106995e-01 2.966470420360565186e-01
2.756129503250122070e-01 -7.811108231544494629e-02 -1.321370750665664673e-01 2.372214198112487793e-01 2.429134957492351532e-02 -7.528221234679222107e-03 -3.101309835910797119e-01 8.163653314113616943e-02 -2.005819976329803467e-01 -2.177799940109252930e-01 4.857910796999931335e-02 -6.963460147380828857e-02 -7.388953864574432373e-02 2.779388800263404846e-02 2.697826027870178223e-01 -2.008950859308242798e-01 1.772427409887313843e-01 1.309303790330886841e-01 -1.797567456960678101e-01 -1.366176605224609375e-01 2.077211737632751465e-01 -6.850600987672805786e-02 2.276986539363861084e-01 -8.936134725809097290e-02 -4.266260266304016113e-01 1.800637394189834595e-01 -4.507978260517120361e-02 2.834266424179077148e-01 -1.130012329667806625e-02 -7.893330603837966919e-02 4.911045107292011380e-05 -1.269014924764633179e-01
-1.064595133066177368e-01 -1.141037493944168091e-01 1.743086278438568115e-01 -7.321684807538986206e-02 2.028480172157287598e-01 -1.201153993606567383e-01 1.437985990196466446e-02 -1.543604582548141479e-01 1.108610108494758606e-01 -9.406209737062454224e-02 9.270521253347396851e-02 -1.430979650467634201e-02 1.394297629594802856e-01 -1.985034793615341187e-01 4.280610978603363037e-01 7.271450012922286987e-02 -2.431134283542633057e-01 -1.458442676812410355e-02 -5.987254530191421509e-02 -1.694970875978469849e-01 -2.839454412460327148e-01 2.194338142871856689e-01 3.451291322708129883e-01 -4.147358983755111694e-02 7.202515751123428345e-02 -1.171293854713439941e-02 -3.975751101970672607e-01 1.682920455932617188e-01 -6.332735717296600342e-02 -2.087286263704299927e-01 -4.656965658068656921e-02 1.696715317666530609e-02
-9.614786505699157715e-02 3.295539021492004395e-01 1.361603587865829468e-01 -2.851967811584472656e-01 8.936876803636550903e-02 -9.867908060550689697e-02 -6.998244673013687134e-02 1.975305825471878052e-01 -2.592671513557434082e-01 -9.831935912370681763e-02 1.255413740873336792e-01 -1.083757504820823669e-01 1.766818203032016754e-02 1.831416487693786621e-01 1.736436598002910614e-02 -3.860793635249137878e-02 -2.328922450542449951e-01 2.030040137469768524e-02 -4.249366745352745056e-02 -2.600915729999542236e-01 -2.015608549118041992e-01 1.757767498493194580e-01 9.923159331083297729e-02 -5.851630121469497681e-02 -2.933723330497741699e-01 3.362343311309814453e-01 -9.512390196323394775e-02 3.266594111919403076e-01 -1.763745248317718506e-01 -1.386813670396804810e-01 -7.405382394790649414e-02 -3.155810758471488953e-02
2.238519787788391113e-01 -6.978680193424224854e-02 5.632753670215606689e-02 3.586933761835098267e-02 -6.715977191925048828e-02 -1.161380261182785034e-01 2.567671239376068115e-01 1.277776211500167847e-01 8.538269996643066406e-02 -2.913766801357269287e-01 1.314449161291122437e-01 -1.718528717756271362e-01 -1.778998672962188721e-01 1.126217097043991089e-01 -2.575903944671154022e-02 -1.315194219350814819e-01 7.448715716600418091e-02 -6.304721813648939133e-03 3.637640271335840225e-03 -1.232381761074066162e-01 -3.003197908401489258e-01 7.990885525941848755e-02 4.027446508407592773e-01 -1.354196965694427490e-01 -3.672782480716705322e-01 7.002890855073928833e-02 -2.910875678062438965e-01 9.453264623880386353e-02 -8.008441887795925140e-03 1.900934576988220215e-01 2.413748949766159058e-01 1.147854998707771301e-01
-1.864981651306152344e-02 1.888300180435180664e-01 1.231168136000633240e-01 -4.153272509574890137e-02 -2.012131959199905396e-01 7.767745852470397949e-02 5.829079821705818176e-02 9.449791908264160156e-02 4.961375519633293152e-02 3.619822859764099121e-02 2.090660482645034790e-01 -1.698861247859895229e-03 -7.719644345343112946e-03 -4.874783754348754883e-02 4.108723998069763184e-02 -9.818017482757568359e-02 7.074648141860961914e-02 -4.408177733421325684e-02 7.208858430385589600e-02 -3.261854946613311768e-01 -1.669784486293792725e-01 5.412798747420310974e-02 1.081143915653228760e-01 2.302972413599491119e-02 -3.512741327285766602e-01 2.840656340122222900e-01 9.759382158517837524e-02 5.336053371429443359e-01 2.369265072047710419e-03 -1.424632668495178223e-01 1.157455369830131531e-01 3.652405738830566406e-01
-2.520210854709148407e-02 -2.914096117019653320e-01 1.153940111398696899e-01 7.025684416294097900e-02 -3.903407976031303406e-02 -1.673152595758438110e-01 -2.088906317949295044e-01 -1.266453065909445286e-03 -1.210478134453296661e-02 1.892345249652862549e-01 2.875091135501861572e-01 -8.789559453725814819e-02 6.947398930788040161e-02 -1.585995219647884369e-02 -8.077540248632431030e-02 1.671126931905746460e-01 -1.650695055723190308e-01 9.964481741189956665e-02 1.232170388102531433e-01 -1.481993347406387329e-01 -2.210942953824996948e-01 -7.317192852497100830e-02 3.601399362087249756e-01 -4.266994297504425049e-01 -1.057366728782653809e-01 7.619770709425210953e-03 -5.626090988516807556e-02 3.924465179443359375e-01 -1.925490051507949829e-02 -1.102566123008728027e-01 3.078604117035865784e-02 1.869234889745712280e-01
1.692656278610229492e-01 -3.458092212677001953e-01 1.306065768003463745e-01 -4.819972813129425049e-02 1.322582550346851349e-02 7.621340453624725342e-02 -2.767855525016784668e-01 3.633085638284683228e-02 -1.372272819280624390e-01 8.851138502359390259e-02 -1.896043680608272552e-02 1.792335882782936096e-02 6.202974170446395874e-02 1.180478259921073914e-01 2.472745925188064575e-01 -2.469165027141571045e-01 3.792443498969078064e-02 -1.357281655073165894e-01 -2.000246383249759674e-02 -2.195102274417877197e-01 5.761579424142837524e-02 -4.450374469161033630e-02 2.174757272005081177e-01 -1.886155605316162109e-01 -1.570830680429935455e-02 1.352620422840118408e-01 -1.735650897026062012e-01 3.712935745716094971e-01 -7.916493713855743408e-02 -4.187498241662979126e-02 4.769614338874816895e-01 5.071934685111045837e-02
2.277124673128128052e-01 4.764099046587944031e-02 5.225520581007003784e-02 -5.476136133074760437e-02 1.486242860555648804e-01 -1.361529082059860229e-01 -3.962871730327606201e-01 -8.176304399967193604e-02 -7.813224941492080688e-02 1.768691688776016235e-01 -1.126669049263000488e-01 -1.677151173353195190e-01 2.568862140178680420e-01 6.059985235333442688e-02 9.922479093074798584e-02 4.407652188092470169e-03 -1.730414181947708130e-01 2.392872422933578491e-01 -1.129636615514755249e-01 -2.140077948570251465e-01 -1.243762746453285217e-01 3.925551101565361023e-02 1.201966404914855957e-01 1.072059720754623413e-01 -3.921276032924652100e-01 -8.143861591815948486e-02 -2.449569702148437500e-01 2.348016798496246338e-01 -1.638766378164291382e-02 3.374158218502998352e-02 3.116244077682495117e-01 1.236669421195983887e-01
1.803982257843017578e-01 -7.041855156421661377e-02 2.468311786651611328e-02 -1.015118286013603210e-01 4.781864210963249207e-02 1.029688045382499695e-01 -1.433305293321609497e-01 -6.872126460075378418e-02 1.349227279424667358e-01 -2.962091863155364990e-01 -1.149256229400634766e-01 -7.039045542478561401e-02 4.604250937700271606e-02 -2.626264989376068115e-01 -1.234771385788917542e-01 -1.590373367071151733e-01 -2.566588222980499268e-01 2.422450333833694458e-01 7.648246735334396362e-02 -1.107656061649322510e-01 6.838720291852951050e-02 1.543758660554885864e-01 2.663422226905822754e-01 -3.126751780509948730e-01 -4.664670228958129883e-01 -2.304417826235294342e-02 8.523851633071899414e-02 1.901245266199111938e-01 1.076064407825469971e-01 1.737507879734039307e-01 1.617434322834014893e-01 9.130764007568359375e-02
3.656975328922271729e-01 -2.551732063293457031e-01 2.373863011598587036e-01 1.575687318108975887e-03 1.464320123195648193e-01 4.274256527423858643e-03 -1.899389624595642090e-01 2.714421413838863373e-02 -1.588504463434219360e-01 -1.775669306516647339e-02 -1.119532529264688492e-02 1.591174304485321045e-01 3.089818060398101807e-01 -1.992582827806472778e-01 5.340626090764999390e-02 1.794021427631378174e-01 2.267601341009140015e-02 1.856826841831207275e-01 -9.921177476644515991e-02 9.170428663492202759e-02 -2.898657023906707764e-01 7.814930379390716553e-02 2.588918209075927734e-01 -2.718021571636199951e-01 -2.989585101604461670e-01 -4.521184787154197693e-02 -4.695670679211616516e-02 2.178656011819839478e-01 1.699759513139724731e-01 8.033917099237442017e-02 -1.716948486864566803e-02 6.566454470157623291e-02
-6.220756471157073975e-02 2.204285189509391785e-02 -2.795378565788269043e-01 -3.412452936172485352e-01 1.035132631659507751e-01 2.174783870577812195e-02 -2.023554779589176178e-02 -1.219800859689712524e-01 -2.412037849426269531e-01 -1.513350009918212891e-02 2.234177887439727783e-01 -1.609940454363822937e-02 -1.256045699119567871e-01 1.405156999826431274e-01 5.750718340277671814e-02 5.062623694539070129e-02 -1.071710214018821716e-01 3.896607831120491028e-02 -3.571963682770729065e-02 -2.534963488578796387e-01 -9.634846448898315430e-02 8.205135911703109741e-02 2.042384892702102661e-01 -7.200919091701507568e-02 -1.610364317893981934e-01 1.700171679258346558e-01 -1.992492526769638062e-01 5.792065262794494629e-01 -1.222069859504699707e-01 -7.750268280506134033e-02 1.771042048931121826e-01 2.868817001581192017e-02
1.998486071825027466e-01 -3.071774840354919434e-01 1.361676584929227829e-02 -2.452499717473983765e-01 5.875789001584053040e-02 1.759248785674571991e-02 6.007307022809982300e-02 2.708423137664794922e-01 -2.030288800597190857e-02 -2.239249944686889648e-01 2.931030280888080597e-02 4.570030421018600464e-02 -1.284009963274002075e-01 2.641257941722869873e-01 1.134639903903007507e-01 1.937371045351028442e-01 6.452607363462448120e-02 -1.852086037397384644e-01 -8.558142185211181641e-02 -2.536527216434478760e-01 1.611085981130599976e-01 -3.021164610981941223e-02 3.384797871112823486e-01 -7.125510275363922119e-02 -1.882083266973495483e-01 6.305816769599914551e-02 -3.662987425923347473e-02 1.944096684455871582e-01 -1.218013986945152283e-01 -2.647177875041961670e-01 3.028199374675750732e-01 1.506412625312805176e-01
-1.733190566301345825e-02 1.549253910779953003e-01 3.037796616554260254e-01 1.680317670106887817e-01 1.007121130824089050e-01 -1.093822345137596130e-01 -2.205955982208251953e-01 1.254444122314453125e-01 -1.168598979711532593e-01 -9.799137711524963379e-02 -7.436111569404602051e-02 -3.933440893888473511e-03 2.418311685323715210e-01 3.487017750740051270e-02 2.034577727317810059e-01 -1.283305585384368896e-01 -1.978146433830261230e-01 -2.087005786597728729e-02 2.325811386108398438e-01 -3.484106361865997314e-01 -4.604870080947875977e-02 1.906020492315292358e-01 3.743683695793151855e-01 -3.536153733730316162e-01 -1.809036582708358765e-01 -1.433373838663101196e-01 -2.732848376035690308e-02 1.366557031869888306e-01 1.484394818544387817e-01 9.209519624710083008e-02 -1.239878963679075241e-02 -1.584687083959579468e-02
-1.394269764423370361e-01 7.953195273876190186e-02 2.136012166738510132e-01 -1.160431951284408569e-01 2.573303878307342529e-01 -5.558697134256362915e-02 6.362585723400115967e-02 -8.545953780412673950e-02 2.964429855346679688e-01 -2.359562516212463379e-01 -1.287616789340972900e-01 -1.254988461732864380e-01 -6.409512460231781006e-02 5.828067660331726074e-02 1.090966612100601196e-01 -1.323210448026657104e-01 -1.184002533555030823e-01 1.351195573806762695e-01 -1.468293219804763794e-01 -5.102268457412719727e-01 -7.280010730028152466e-02 2.269383072853088379e-01 -7.279907912015914917e-02 1.597350388765335083e-01 -2.554669380187988281e-01 5.551947653293609619e-02 -6.181355938315391541e-02 3.190416395664215088e-01 -6.584110856056213379e-02 -1.117457449436187744e-01 -1.362111070193350315e-03 1.706559360027313232e-01
2.334062755107879639e-01 3.065797127783298492e-02 3.243941068649291992e-01 -2.367769628763198853e-01 1.623066961765289307e-01 -4.462195560336112976e-02 7.259197533130645752e-02 1.084696501493453979e-02 4.817419126629829407e-02 -7.048831135034561157e-02 9.398383647203445435e-02 8.830083906650543213e-02 1.488053947687149048e-01 -1.872744560241699219e-01 2.114648371934890747e-01 -3.166116476058959961e-01 -1.133261248469352722e-01 2.047695517539978027e-01 1.011332049965858459e-01 -5.574729666113853455e-02 -2.972425520420074463e-02 -2.382927685976028442e-01 1.524534523487091064e-01 2.427312582731246948e-01 -4.106865525245666504e-01 1.433129012584686279e-01 -9.643971920013427734e-03 2.682080566883087158e-01 -8.740206062793731689e-02 -1.184376776218414307e-01 1.206774786114692688e-01 1.344386786222457886e-01
7.241094857454299927e-02 -1.119662150740623474e-01 -9.607776999473571777e-02 -5.483075603842735291e-02 9.720653295516967773e-02 -1.222436055541038513e-01 1.669500917196273804e-01 1.466546356678009033e-01 8.132018148899078369e-02 -9.677270054817199707e-02 1.527232676744461060e-01 -4.209804907441139221e-02 2.302475273609161377e-01 -2.084452658891677856e-01 1.239048615097999573e-01 -2.972483262419700623e-02 -1.107676997780799866e-01 1.467816680669784546e-01 1.098973676562309265e-01 -1.014428362250328064e-01 -1.119788270443677902e-02 -1.527242511510848999e-01 4.464760124683380127e-01 1.553085893392562866e-01 -2.222324162721633911e-01 1.700580418109893799e-01 -1.583425998687744141e-01 1.194830387830734253e-01 -3.857271671295166016e-01 -2.705016434192657471e-01 1.807517111301422119e-01 2.589575052261352539e-01
2.118636071681976318e-01 3.792668879032135010e-02 1.264123618602752686e-01 -1.080292761325836182e-01 2.924897074699401855e-01 1.837323606014251709e-01 1.834430545568466187e-02 1.647291779518127441e-01 -6.106720864772796631e-02 -1.694876998662948608e-01 -8.724258095026016235e-02 9.523148834705352783e-02 -2.032164931297302246e-01 6.781905144453048706e-02 2.841229140758514404e-01 -1.749119162559509277e-01 1.553135812282562256e-01 4.224950447678565979e-02 6.233730819076299667e-03 -2.593611180782318115e-01 -2.357985377311706543e-01 -1.948171406984329224e-01 1.083835437893867493e-01 1.013494282960891724e-01 -2.880745828151702881e-01 -1.394439190626144409e-01 -3.177367150783538818e-02 2.785574197769165039e-01 -4.912213236093521118e-02 -7.810432463884353638e-02 -5.419391021132469177e-02 4.142699241638183594e-01
3.852754831314086914e-02 -3.386373817920684814e-02 1.008967906236648560e-01 -3.389876708388328552e-02 1.212373226881027222e-01 -1.158596277236938477e-01 -1.586233973503112793e-01 8.259117603302001953e-02 2.058240324258804321e-01 4.783648997545242310e-02 5.722950026392936707e-02 1.127357482910156250e-01 1.276570111513137817e-01 -1.821407675743103027e-01 -4.159809947013854980e-01 1.358080934733152390e-02 -1.293539702892303467e-01 9.040262550115585327e-03 -3.167344331741333008e-01 -2.855158746242523193e-01 -2.272026985883712769e-01 1.731907725334167480e-01 4.086287319660186768e-01 -1.701837629079818726e-01 -1.571128517389297485e-01 -1.919292658567428589e-01 9.060101211071014404e-02 2.285619080066680908e-01 4.581710696220397949e-02 2.333327010273933411e-02 1.949035078287124634e-01 -6.156915798783302307e-02
-2.510763518512248993e-02 -3.684103786945343018e-01 2.292732298374176025e-01 6.791391223669052124e-02 2.933506667613983154e-01 -2.402537465095520020e-01 -7.364673912525177002e-02 7.146113365888595581e-02 1.889597773551940918e-01 7.422805577516555786e-02 1.927986294031143188e-01 6.745971739292144775e-02 1.419474929571151733e-01 -2.768354862928390503e-02 5.065999180078506470e-02 -1.070486009120941162e-01 8.927763998508453369e-02 -1.835091561079025269e-01 -1.316003501415252686e-01 -1.593377739191055298e-01 -2.074208557605743408e-01 3.552753031253814697e-01 8.671937137842178345e-02 -6.746760755777359009e-02 -1.611051559448242188e-01 2.109126299619674683e-01 -2.544487714767456055e-01 2.847938835620880127e-01 -1.999934464693069458e-01 -6.767006963491439819e-02 8.750517666339874268e-02 9.227527305483818054e-03
6.932002305984497070e-02 2.415324151515960693e-01 -1.053853631019592285e-01 -1.188724562525749207e-01 -1.779908239841461182e-01 -2.224257439374923706e-01 1.835507340729236603e-02 1.619344353675842285e-01 -5.625457037240266800e-03 -6.388466805219650269e-02 1.924799829721450806e-01 5.395023524761199951e-02 -4.069041088223457336e-02 6.240356341004371643e-02 1.042580902576446533e-01 1.774266362190246582e-01 -2.231291085481643677e-01 1.310802102088928223e-01 6.134467944502830505e-02 -2.025537788867950439e-01 -2.447216585278511047e-02 2.408778369426727295e-01 -5.099227651953697205e-02 -2.466503977775573730e-01 -3.223500847816467285e-01 -7.806809991598129272e-02 6.595302373170852661e-02 5.662786960601806641e-01 -1.001798659563064575e-01 -6.837435066699981689e-02 6.053460016846656799e-02 1.572133749723434448e-01
8.709655702114105225e-02 -9.215416014194488525e-02 1.743256300687789917e-01 6.831663846969604492e-02 -1.585343293845653534e-02 -1.154969483613967896e-01 2.289538234472274780e-01 -5.105394497513771057e-02 -5.523969605565071106e-02 -1.478926390409469604e-01 1.976491659879684448e-01 -4.344371557235717773e-01 1.681007295846939087e-01 -3.736038804054260254e-01 -4.010673239827156067e-02 -1.950273290276527405e-02 -1.514915078878402710e-01 5.363278090953826904e-02 -1.075805425643920898e-01 -2.057965844869613647e-01 6.939730048179626465e-02 -6.529491860419511795e-03 2.066844254732131958e-01 -6.199263781309127808e-02 -1.452392786741256714e-01 9.746827930212020874e-02 -2.031620740890502930e-01 3.212851285934448242e-01 -2.105792462825775146e-01 2.160172611474990845e-01 1.104791983962059021e-01 2.195868939161300659e-01
1.159757599234580994e-01 1.591265797615051270e-01 1.742943674325942993e-01 1.688007265329360962e-02 1.720205098390579224e-01 1.032293587923049927e-01 3.958437964320182800e-02 3.477654187008738518e-03 1.811456233263015747e-01 -2.109391428530216217e-02 4.333660751581192017e-02 2.498667128384113312e-02 1.599836200475692749e-01 8.238565176725387573e-02 1.701800525188446045e-01 1.521071344614028931e-01 1.349912285804748535e-01 1.513607800006866455e-01 -1.356812715530395508e-01 -2.529428601264953613e-01 -2.120577096939086914e-01 -2.674832046031951904e-01 6.451743096113204956e-02 -2.415719479322433472e-01 -3.638643771409988403e-02 -1.204128414392471313e-01 -4.045132398605346680e-01 4.127732217311859131e-01 -5.986906215548515320e-02 8.624460548162460327e-02 1.694656908512115479e-01 2.763386070728302002e-01
2.896144092082977295e-01 1.411092001944780350e-02 3.694076836109161377e-02 2.939142882823944092e-01 1.673496961593627930e-01 -1.414013933390378952e-02 -2.580953389406204224e-02 -4.589106515049934387e-02 2.404298186302185059e-01 1.660346984863281250e-02 2.546780705451965332e-01 -4.451840743422508240e-02 -2.055947780609130859e-01 -1.523968875408172607e-01 1.556585282087326050e-01 8.350029587745666504e-02 -1.678230054676532745e-02 1.008925512433052063e-01 2.167968302965164185e-01 -2.550674080848693848e-01 -3.470673039555549622e-02 1.562967151403427124e-01 9.419243782758712769e-02 5.182977183721959591e-04 -7.813849300146102905e-02 5.434405803680419922e-02 -2.989566139876842499e-02 6.166573762893676758e-01 -9.794313460588455200e-02 -1.087544187903404236e-01 2.027815021574497223e-02 -8.060901612043380737e-02
-8.213841170072555542e-02 -1.579427570104598999e-01 -3.302437365055084229e-01 7.844223082065582275e-02 -1.132801771163940430e-01 -6.706611067056655884e-02 1.836310327053070068e-01 2.768306434154510498e-01 8.322270214557647705e-02 -2.751329243183135986e-01 1.425590366125106812e-01 -3.981766477227210999e-02 -5.081041902303695679e-02 8.565455675125122070e-02 2.388653010129928589e-01 1.106612458825111389e-01 -2.515134811401367188e-01 -7.745432853698730469e-02 -1.449673920869827271e-01 -2.641505300998687744e-01 1.202700659632682800e-01 1.557641942054033279e-02 4.041623473167419434e-01 -3.561957925558090210e-02 -2.083716541528701782e-01 2.093061059713363647e-01 2.969044633209705353e-02 1.818340122699737549e-01 -2.652747333049774170e-01 3.797449544072151184e-02 -2.707930840551853180e-02 9.253118187189102173e-02
2.828995287418365479e-01 1.457863301038742065e-01 1.990385353565216064e-01 7.501807808876037598e-02 -1.310432702302932739e-02 -1.684823781251907349e-01 -1.355603486299514771e-01 2.886709384620189667e-02 1.380481868982315063e-01 -1.930712163448333740e-01 1.403302699327468872e-01 1.383875608444213867e-01 3.525778055191040039e-01 -4.816908016800880432e-02 -2.425721846520900726e-03 -5.376595631241798401e-02 -8.322787284851074219e-02 6.629769504070281982e-02 -4.454622417688369751e-02 1.106361970305442810e-01 4.262715950608253479e-02 -8.184331655502319336e-02 2.197366803884506226e-01 3.565784990787506104e-01 -1.182079315185546875e-01 1.579855829477310181e-01 -2.807006835937500000e-01 3.813929557800292969e-01 -2.032078057527542114e-01 -4.495240747928619385e-02 2.420867085456848145e-01 7.997182011604309082e-02
2.061776444315910339e-02 2.599740587174892426e-02 8.308603614568710327e-02 -8.702418953180313110e-02 2.540203928947448730e-01 -3.373049795627593994e-01 -5.505132302641868591e-02 2.494816109538078308e-02 -1.949578523635864258e-02 2.153843641281127930e-01 7.333779707551002502e-03 -1.051515340805053711e-01 3.944135904312133789e-01 2.528881132602691650e-01 1.333480924367904663e-01 8.081793785095214844e-02 -2.529499828815460205e-01 -1.644485890865325928e-01 2.444474697113037109e-01 -4.970063641667366028e-02 -1.002578809857368469e-01 -2.429762668907642365e-02 2.676646709442138672e-01 -1.374706327915191650e-01 -2.949965894222259521e-01 1.971548646688461304e-01 -1.740769594907760620e-01 2.900387048721313477e-01 4.901282954961061478e-03 1.622469397261738777e-03 -6.000864133238792419e-02 4.875884205102920532e-02
2.748497724533081055e-01 7.566251605749130249e-02 1.279259771108627319e-01 -2.550412714481353760e-02 3.588730096817016602e-01 4.826593771576881409e-02 1.659139692783355713e-01 -6.041390448808670044e-02 1.197677627205848694e-01 -3.292444944381713867e-01 1.360013633966445923e-01 -2.018472701311111450e-01 -7.449357211589813232e-02 2.342743426561355591e-01 7.232466340065002441e-02 -1.262266654521226883e-02 -5.431710183620452881e-02 -2.697690203785896301e-02 1.836740225553512573e-01 -2.612315416336059570e-01 -8.811680227518081665e-02 2.628819346427917480e-01 1.987957395613193512e-02 6.316505372524261475e-03 -8.867155015468597412e-02 1.202219054102897644e-01 -2.716814875602722168e-01 3.251799046993255615e-01 -2.180459797382354736e-01 2.146932482719421387e-01 -3.832476586103439331e-02 1.080470457673072815e-01
5.257245153188705444e-02 -7.770705223083496094e-02 -3.591714426875114441e-02 1.101708691567182541e-02 1.601844877004623413e-01 -7.041394244879484177e-03 6.335306167602539062e-02 -8.700861595571041107e-03 2.313338518142700195e-01 -4.131606817245483398e-01 1.894171983003616333e-01 -7.591076940298080444e-02 -1.341797783970832825e-02 -6.918424367904663086e-02 4.430330544710159302e-02 -5.581154837273061275e-04 -1.835869848728179932e-01 3.485990464687347412e-01 -5.932722240686416626e-02 -3.264179229736328125e-01 -5.358178168535232544e-02 3.235896527767181396e-01 2.022405266761779785e-01 -1.164922490715980530e-01 -3.734928071498870850e-01 -1.130518019199371338e-01 1.200200915336608887e-01 1.686370819807052612e-01 2.525260150432586670e-01 -2.875598147511482239e-02 -9.558696299791336060e-03 6.701592355966567993e-03
4.843191057443618774e-02 -1.375521272420883179e-01 2.216306142508983612e-02 4.058485105633735657e-02 3.035022504627704620e-02 -1.376982927322387695e-01 1.703364700078964233e-01 3.764328733086585999e-02 4.974469169974327087e-02 -3.035426139831542969e-01 2.845874130725860596e-01 -6.774178147315979004e-02 -1.486846804618835449e-01 7.163671543821692467e-04 1.005270108580589294e-01 -2.692880332469940186e-01 2.094945758581161499e-01 1.029984280467033386e-01 -1.056423485279083252e-01 -9.989186376333236694e-02 -1.952174752950668335e-01 6.815804541110992432e-02 3.476209640502929688e-01 -2.365673184394836426e-01 -4.041268825531005859e-01 -1.414141338318586349e-02 -1.880495250225067139e-01 1.116328313946723938e-01 1.231403052806854248e-01 2.915737628936767578e-01 1.414956152439117432e-01 1.209257841110229492e-01
1.274963468313217163e-01 -5.452931299805641174e-02 1.022698581218719482e-01 1.253504455089569092e-01 -1.226726993918418884e-01 -1.641601175069808960e-01 1.491676084697246552e-02 -4.546885564923286438e-02 1.200559958815574646e-01 -2.439321428537368774e-01 1.689897179603576660e-01 -1.408042609691619873e-01 -1.972869634628295898e-01 6.789236329495906830e-03 -3.729333356022834778e-02 6.228946149349212646e-02 9.809768944978713989e-02 4.780069366097450256e-02 -1.323376446962356567e-01 -1.046737208962440491e-01 -4.273292422294616699e-01 1.093381121754646301e-01 4.215108156204223633e-01 -9.134209901094436646e-02 -4.374110102653503418e-01 1.252865940332412720e-01 4.518029838800430298e-02 1.832274943590164185e-01 1.527151614427566528e-01 1.525568366050720215e-01 1.386802345514297485e-01 1.197890415787696838e-01
1.791477948427200317e-01 -1.919970661401748657e-01 1.619223803281784058e-01 1.953595727682113647e-01 -1.402241587638854980e-01 -7.891290821135044098e-03 -1.183223575353622437e-01 8.228889852762222290e-02 -1.642140448093414307e-01 -1.801672726869583130e-01 2.363534718751907349e-01 -9.352989494800567627e-02 -5.086351558566093445e-02 -1.221106946468353271e-01 -1.009220629930496216e-01 6.237273663282394409e-02 -1.232786774635314941e-01 7.274478673934936523e-02 -1.642913967370986938e-01 -3.670040518045425415e-02 -4.650803804397583008e-01 2.245885282754898071e-01 4.634921252727508545e-01 -8.150690793991088867e-02 -2.853766977787017822e-01 1.401102691888809204e-01 3.375511243939399719e-02 7.886266708374023438e-02 1.350025925785303116e-02 -1.469794213771820068e-01 -5.723476037383079529e-02 4.955920856446027756e-03
-6.822544336318969727e-02 -2.281120270490646362e-01 1.989676505327224731e-01 -1.959311664104461670e-01 1.449052691459655762e-01 2.832177877426147461e-01 -1.753089576959609985e-01 -8.965411782264709473e-02 9.998726099729537964e-02 -9.020701050758361816e-02 -6.135057657957077026e-02 1.548543721437454224e-01 2.595711871981620789e-02 -2.074828185141086578e-02 1.377184987068176270e-01 -2.394321262836456299e-01 -1.371746137738227844e-02 -7.117596268653869629e-02 -2.577571757137775421e-02 -1.399807482957839966e-01 -4.017669335007667542e-02 -2.855021953582763672e-01 2.887620329856872559e-01 6.212792545557022095e-02 -1.640154570341110229e-01 1.744719743728637695e-01 -1.136871241033077240e-02 4.064054787158966064e-01 -1.844748854637145996e-01 5.333448760211467743e-03 3.648490309715270996e-01 1.279941052198410034e-01
1.503205597400665283e-01 -3.938798010349273682e-01 2.173856347799301147e-01 -7.991303503513336182e-02 1.807172745466232300e-01 -1.220896691083908081e-01 -5.914717447012662888e-03 -3.219917044043540955e-02 -1.358716841787099838e-02 -2.928630411624908447e-01 1.310106515884399414e-01 -8.380570448935031891e-03 2.876568585634231567e-02 1.726017445325851440e-01 3.617634624242782593e-02 -1.737114787101745605e-01 -6.440324336290359497e-02 4.070711880922317505e-02 -2.664376199245452881e-01 -1.548384409397840500e-02 1.465477198362350464e-01 -2.646785974502563477e-01 3.121752440929412842e-01 8.879043906927108765e-02 -9.304187446832656860e-02 4.182054996490478516e-01 -1.179967075586318970e-01 1.458301395177841187e-01 2.172498404979705811e-01 1.182082220911979675e-01 2.894930914044380188e-02 6.311665289103984833e-03
3.435190021991729736e-01 -7.481152564287185669e-02 1.224885135889053345e-01 -8.639768511056900024e-02 9.008959680795669556e-02 -1.855217367410659790e-01 -9.315018355846405029e-02 -1.505420953035354614e-01 -1.106045022606849670e-01 -1.951191872358322144e-01 2.141894772648811340e-02 2.247471958398818970e-01 -1.365400999784469604e-01 -1.653573662042617798e-02 -1.063148379325866699e-01 2.075991779565811157e-02 -1.110215112566947937e-01 7.058473676443099976e-02 -3.052638173103332520e-01 -2.800726890563964844e-01 7.339652627706527710e-02 -1.318005323410034180e-01 1.902773976325988770e-01 -3.260572850704193115e-01 -1.443445235490798950e-01 1.555346101522445679e-01 9.787909686565399170e-02 9.250850230455398560e-02 -3.306730985641479492e-01 1.413962095975875854e-01 3.067626953125000000e-01 -8.551558107137680054e-02
4.748829826712608337e-02 -7.078197598457336426e-02 5.125067755579948425e-02 1.430746749974787235e-03 2.155547291040420532e-01 -3.315022215247154236e-02 -8.203889429569244385e-02 -1.343096047639846802e-01 -8.164478465914726257e-03 -1.596023291349411011e-01 3.598538637161254883e-01 -5.150669813156127930e-02 -2.022862583398818970e-01 -1.291144788265228271e-01 1.948743760585784912e-01 -1.790878921747207642e-01 7.871998846530914307e-02 -6.942611932754516602e-02 -2.951171435415744781e-02 -1.571621000766754150e-01 3.354760110378265381e-01 -3.266842290759086609e-02 2.358641624450683594e-01 -1.434484720230102539e-01 -2.717830240726470947e-01 1.228997930884361267e-01 1.511414647102355957e-01 3.685373961925506592e-01 -3.111578524112701416e-01 -1.839017421007156372e-01 1.615450084209442139e-01 4.086041077971458435e-02
1.894625276327133179e-01 6.490913033485412598e-02 2.462041974067687988e-01 -2.311998009681701660e-01 1.304608583450317383e-01 -5.760903656482696533e-02 2.653369214385747910e-03 1.832683943212032318e-02 -2.355268895626068115e-01 -3.942877054214477539e-01 1.577324867248535156e-01 5.718252062797546387e-02 1.384497433900833130e-01 3.574721142649650574e-02 3.832762241363525391e-01 -5.255063530057668686e-03 -1.198166534304618835e-01 1.641199588775634766e-01 -1.466152071952819824e-01 -1.916365623474121094e-01 -1.167034208774566650e-01 -5.325166136026382446e-02 1.970440596342086792e-01 -3.740957081317901611e-01 7.595875114202499390e-02 1.023952588438987732e-01 -1.015318259596824646e-01 2.774123474955558777e-02 -2.803177833557128906e-01 4.396710544824600220e-02 -1.131511777639389038e-01 5.736787244677543640e-02
3.724977076053619385e-01 -4.160526022315025330e-02 3.312086686491966248e-02 -1.673879325389862061e-01 -8.982247859239578247e-02 -7.129628956317901611e-02 1.868515014648437500e-01 -7.643126696348190308e-02 -1.382446885108947754e-01 -1.144136488437652588e-01 -1.989255696535110474e-01 2.393665611743927002e-01 -3.873180365189909935e-03 -1.795558929443359375e-01 -1.090968102216720581e-01 -7.365370541810989380e-02 -8.735584467649459839e-02 9.584643691778182983e-02 -3.550140559673309326e-01 -2.346259802579879761e-01 1.622207313776016235e-01 -9.207996726036071777e-02 3.264762759208679199e-01 -4.790570586919784546e-03 -2.639708817005157471e-01 6.097121164202690125e-02 4.576766118407249451e-02 3.741289377212524414e-01 -1.651558279991149902e-01 5.672821030020713806e-02 8.929017931222915649e-03 1.117794439196586609e-01
1.046513617038726807e-01 2.408495694398880005e-01 1.303833574056625366e-01 -2.323343455791473389e-01 2.246080636978149414e-01 -3.673167899250984192e-02 1.584305055439472198e-02 2.565595135092735291e-02 2.754725515842437744e-01 1.019498705863952637e-02 2.053040266036987305e-01 -3.719431161880493164e-02 1.273672282695770264e-01 -1.946072094142436981e-02 1.346319317817687988e-01 2.310248166322708130e-01 1.129855662584304810e-01 3.249399363994598389e-01 9.277840703725814819e-02 -3.145949840545654297e-01 -2.274907231330871582e-01 -3.130612969398498535e-01 1.318861097097396851e-01 -2.999969758093357086e-02 -2.287719845771789551e-01 9.705568104982376099e-02 3.700420260429382324e-02 3.272673487663269043e-01 7.271514087915420532e-02 8.225677907466888428e-02 7.784596830606460571e-02 1.319301426410675049e-01
1.072178827598690987e-03 -1.249873712658882141e-01 1.383748799562454224e-01 -7.516228407621383667e-02 4.894161969423294067e-02 3.550831079483032227e-01 -1.370687689632177353e-02 -1.105263829231262207e-01 1.302738673985004425e-02 3.929869458079338074e-02 -2.086923271417617798e-02 -8.078127354383468628e-02 -6.368578225374221802e-02 -6.096046417951583862e-03 2.944508492946624756e-01 4.627995565533638000e-02 5.871771275997161865e-02 1.821384429931640625e-01 -1.248034238815307617e-01 -3.667959570884704590e-01 -1.115238368511199951e-01 4.607166629284620285e-03 7.449744641780853271e-02 -3.291432186961174011e-02 -2.214359194040298462e-01 1.455406397581100464e-01 -1.223048791289329529e-01 5.788331031799316406e-01 4.743772000074386597e-02 -2.090367376804351807e-01 1.924712657928466797e-01 8.967765420675277710e-02
4.571881145238876343e-02 -2.877009212970733643e-01 1.722957491874694824e-01 4.271634295582771301e-02 2.749504745006561279e-01 -1.317273825407028198e-02 4.419585317373275757e-02 4.706586524844169617e-02 -3.131584078073501587e-02 -1.412090510129928589e-01 -3.421328216791152954e-02 -8.054615557193756104e-02 -1.843634620308876038e-02 1.967633664608001709e-01 9.384178370237350464e-02 -5.921158939599990845e-02 1.233532875776290894e-01 2.231947779655456543e-01 -6.396406888961791992e-02 -7.973779737949371338e-02 1.771374344825744629e-01 -2.616237103939056396e-01 5.208302736282348633e-01 1.343705058097839355e-01 -9.151791036128997803e-02 3.532418906688690186e-01 4.837566614151000977e-02 1.893689632415771484e-01 -1.182008683681488037e-01 6.269315490499138832e-04 2.474767714738845825e-01 1.119916960597038269e-01
3.049702756106853485e-02 -3.303226456046104431e-02 -6.913141161203384399e-02 2.633550167083740234e-01 9.701660275459289551e-02 -3.295541107654571533e-01 5.915631353855133057e-02 -1.636011749505996704e-01 -2.416370436549186707e-02 -7.069324702024459839e-02 1.414974331855773926e-01 1.215114537626504898e-02 4.229794740676879883e-01 -1.646855100989341736e-02 -1.038608420640230179e-02 -1.228554901899769902e-04 -1.857627928256988525e-01 -2.475519478321075439e-01 1.114991977810859680e-01 -7.288729399442672729e-02 -8.851603418588638306e-02 3.800553083419799805e-02 4.467115700244903564e-01 -8.192449808120727539e-02 -9.004958719015121460e-02 1.779820024967193604e-01 7.468094676733016968e-02 3.218753933906555176e-01 -7.257758826017379761e-02 3.326240926980972290e-02 9.104764461517333984e-02 2.789473831653594971e-01
4.046010076999664307e-01 7.364929653704166412e-03 4.589658696204423904e-03 -2.327348291873931885e-02 2.255185991525650024e-01 1.436174660921096802e-01 -2.126108705997467041e-01 6.413653492927551270e-02 -1.349320858716964722e-01 -2.974628508090972900e-01 1.269577145576477051e-01 2.296480685472488403e-01 -1.067541260272264481e-02 -3.418091684579849243e-02 9.309035539627075195e-02 1.160746999084949493e-02 -7.721268385648727417e-02 2.034982666373252869e-02 -1.744473725557327271e-01 -5.358628928661346436e-02 -6.777091324329376221e-02 1.345628947019577026e-01 4.464510977268218994e-01 2.366469800472259521e-02 -2.468279302120208740e-01 6.953056156635284424e-02 2.400218248367309570e-01 6.049213558435440063e-02 2.541368305683135986e-01 -3.568887710571289062e-02 7.980857044458389282e-02 2.602587640285491943e-01
-1.511337459087371826e-01 -2.006753981113433838e-01 2.294729053974151611e-01 6.343451887369155884e-02 2.756731212139129639e-01 -3.534316271543502808e-02 -4.038004279136657715e-01 2.707073092460632324e-01 1.144870147109031677e-01 1.135007813572883606e-01 9.986816346645355225e-02 1.356774717569351196e-01 1.772525906562805176e-01 -6.451161950826644897e-02 2.993056476116180420e-01 -2.504633925855159760e-02 -2.134386897087097168e-01 -4.024624079465866089e-02 -3.243489190936088562e-02 -2.707978785037994385e-01 -1.593321859836578369e-01 2.173933088779449463e-01 2.393482625484466553e-01 -1.315965354442596436e-01 -1.797139048576354980e-01 -6.849400699138641357e-02 -1.136531010270118713e-01 1.069901809096336365e-01 -4.753066226840019226e-02 -2.101382315158843994e-01 4.403898119926452637e-02 8.911149948835372925e-02
6.958451122045516968e-02 1.105405539274215698e-01 1.841914653778076172e-02 7.160836458206176758e-02 2.753400206565856934e-01 -1.805467009544372559e-01 2.953060669824481010e-03 2.670429646968841553e-01 -1.459153592586517334e-01 -1.049341857433319092e-01 -8.087311685085296631e-02 -6.427230685949325562e-02 -2.640615105628967285e-01 -3.415431380271911621e-01 7.311230152845382690e-02 -5.405062437057495117e-02 -2.458157390356063843e-02 -7.442331407219171524e-03 -3.448197385296225548e-03 1.481448393315076828e-02 5.729164928197860718e-02 1.937429159879684448e-01 3.015980720520019531e-01 4.362900927662849426e-02 -4.370681345462799072e-01 4.925939813256263733e-02 8.657602965831756592e-02 4.234717786312103271e-01 -1.550085246562957764e-01 9.176378697156906128e-02 2.638461440801620483e-02 -1.101051717996597290e-01
2.836898267269134521e-01 1.407057791948318481e-01 -5.177518818527460098e-03 -1.307873278856277466e-01 7.869161665439605713e-02 -1.602709852159023285e-02 -3.229918703436851501e-02 -1.449461430311203003e-01 2.066914886236190796e-01 -2.643890678882598877e-01 4.538519084453582764e-01 2.755385451018810272e-02 -2.222975902259349823e-02 -2.179211080074310303e-01 -3.804089874029159546e-02 5.252967402338981628e-02 -9.551321156322956085e-03 1.922116428613662720e-02 4.832016676664352417e-02 1.860811747610569000e-02 -1.222224906086921692e-01 1.734863370656967163e-01 4.525575637817382812e-01 -8.061055839061737061e-02 -2.041939496994018555e-01 -3.371216729283332825e-02 1.711870878934860229e-01 2.187332808971405029e-01 6.807162612676620483e-02 -3.559317672625184059e-03 3.058092296123504639e-01 7.002414762973785400e-02
2.008800059556961060e-01 1.279484387487173080e-02 2.770631015300750732e-01 -1.869902312755584717e-01 2.856416404247283936e-01 1.902720145881175995e-02 1.876642853021621704e-01 1.874586939811706543e-02 3.975384309887886047e-02 -3.573095053434371948e-02 -5.185493081808090210e-02 1.101015433669090271e-01 3.943169414997100830e-01 -1.849067211151123047e-01 1.976460069417953491e-01 -1.648476272821426392e-01 -6.659782677888870239e-02 2.175827622413635254e-01 -8.297470957040786743e-02 8.699294179677963257e-03 3.931904956698417664e-02 -2.039943337440490723e-01 2.846958339214324951e-01 -8.647315204143524170e-02 -2.111325412988662720e-01 2.630144953727722168e-01 2.767051756381988525e-02 2.551296949386596680e-01 1.349054574966430664e-01 -1.689535528421401978e-01 1.963935494422912598e-01 -3.599503263831138611e-02
-9.023150801658630371e-02 1.926605999469757080e-01 1.908125877380371094e-01 -3.916829824447631836e-02 9.425090998411178589e-02 1.538997590541839600e-01 -1.883625984191894531e-01 9.322361648082733154e-02 1.515070497989654541e-01 -4.439299702644348145e-01 -6.121661514043807983e-02 1.039087250828742981e-01 5.869856476783752441e-02 2.167399376630783081e-01 -5.242926254868507385e-02 7.271397113800048828e-02 1.968628317117691040e-01 6.872203946113586426e-02 -9.316028654575347900e-02 -3.618503212928771973e-01 1.068670954555273056e-02 8.238532394170761108e-02 1.794304549694061279e-01 -1.462596952915191650e-01 -2.614213824272155762e-01 1.131450384855270386e-01 -1.512034237384796143e-01 2.594231963157653809e-01 -3.209429979324340820e-01 -3.704853355884552002e-02 -2.997747506015002728e-04 -1.666211932897567749e-01
2.768117487430572510e-01 7.895980030298233032e-02 3.771943151950836182e-01 -1.463208496570587158e-01 2.231682687997817993e-01 -4.332221671938896179e-02 3.030382469296455383e-02 3.296376764774322510e-01 -1.300941407680511475e-01 -1.820766925811767578e-02 1.791961640119552612e-01 1.913065314292907715e-01 -2.616669051349163055e-02 -1.790845394134521484e-01 1.915191672742366791e-02 -1.765441596508026123e-01 -2.046854645013809204e-01 1.375885605812072754e-01 5.802705883979797363e-02 -7.050322741270065308e-02 -2.869888395071029663e-02 -5.113364756107330322e-02 2.296218276023864746e-01 -1.198028549551963806e-01 -1.280473321676254272e-01 3.380834460258483887e-01 -1.166673600673675537e-01 1.897787600755691528e-01 -3.092526793479919434e-01 -5.907994881272315979e-02 1.105698496103286743e-01 -1.028594523668289185e-01
2.324208766222000122e-01 1.670813262462615967e-01 1.669528931379318237e-01 2.216061055660247803e-01 -2.243749797344207764e-02 -1.000136807560920715e-01 -1.213726475834846497e-01 8.149582147598266602e-02 1.218594759702682495e-01 -4.345552250742912292e-02 1.633576303720474243e-01 1.942809671163558960e-01 3.054772913455963135e-01 -8.387263864278793335e-02 -1.216592788696289062e-01 -9.459962695837020874e-02 -3.092252016067504883e-01 2.545001357793807983e-02 -7.037125527858734131e-02 -3.158851526677608490e-03 -8.616209030151367188e-02 -8.666589111089706421e-02 2.047593295574188232e-01 3.228743672370910645e-01 -2.139128148555755615e-01 1.636962592601776123e-01 -2.866952121257781982e-01 3.891596794128417969e-01 -1.760757565498352051e-01 -2.785015292465686798e-02 5.921550095081329346e-02 -1.069292332977056503e-02
1.689668297767639160e-01 8.055894821882247925e-02 1.209111809730529785e-01 -1.315022259950637817e-01 1.872890740633010864e-01 -1.734002232551574707e-01 -1.114323288202285767e-01 -4.118903726339340210e-02 2.429691851139068604e-01 -1.064493209123611450e-01 3.119604289531707764e-01 -1.420236825942993164e-01 -1.897999197244644165e-01 5.910070985555648804e-02 6.522379070520401001e-02 1.453884094953536987e-01 5.905552208423614502e-02 3.234446644783020020e-01 7.737097144126892090e-02 -2.216290980577468872e-01 -2.119885534048080444e-01 -2.250720858573913574e-01 4.106173291802406311e-02 -3.688054904341697693e-02 -3.724229708313941956e-02 -9.375321865081787109e-02 -3.516536438837647438e-03 5.375254154205322266e-01 1.687567085027694702e-01 2.131245844066143036e-02 -9.389056265354156494e-02 -4.797528684139251709e-02
-1.470463722944259644e-01 1.021684892475605011e-02 1.007423996925354004e-01 -1.729757338762283325e-01 1.997179985046386719e-01 2.444180697202682495e-01 -2.612080574035644531e-01 -2.415034547448158264e-02 -1.219265013933181763e-01 -1.733565926551818848e-01 9.101524204015731812e-02 -5.667442083358764648e-02 -4.154041036963462830e-02 1.834729015827178955e-01 1.534424722194671631e-01 1.196022629737854004e-01 1.233804225921630859e-01 2.429486364126205444e-01 -1.261782795190811157e-01 -1.958057284355163574e-01 -1.880963742733001709e-01 7.811959087848663330e-02 1.855306327342987061e-01 9.633067250251770020e-02 -2.103191912174224854e-01 -1.113730743527412415e-01 -1.812728121876716614e-02 5.148896574974060059e-01 1.801568828523159027e-02 -3.185869008302688599e-02 3.002859354019165039e-01 1.132719516754150391e-01
2.149219959974288940e-01 -5.127141997218132019e-02 2.572712600231170654e-01 5.679560825228691101e-02 1.541555821895599365e-01 9.126032702624797821e-03 7.337476592510938644e-03 -5.077919736504554749e-02 3.345371186733245850e-01 -1.928380876779556274e-02 -4.809278622269630432e-02 -2.002349682152271271e-02 5.290542542934417725e-02 -1.203940808773040771e-02 1.786492466926574707e-01 -2.219719439744949341e-01 -2.273690104484558105e-01 -1.470979750156402588e-01 -1.877969205379486084e-01 -7.921382784843444824e-02 -2.161170244216918945e-01 2.482766062021255493e-01 4.952755570411682129e-02 4.410413280129432678e-02 -3.783754408359527588e-01 1.003751680254936218e-01 -3.510068953037261963e-01 3.459093570709228516e-01 -1.485626101493835449e-01 -6.411625444889068604e-02 -2.828546613454818726e-02 -7.380427420139312744e-02
3.493225872516632080e-01 -2.176098674535751343e-01 1.025251522660255432e-01 9.470337629318237305e-02 5.499147623777389526e-02 2.511951327323913574e-02 -6.487499177455902100e-02 -1.476955264806747437e-01 2.889397740364074707e-01 -1.146541461348533630e-01 8.918581902980804443e-02 -2.739563286304473877e-01 1.128938421607017517e-01 9.201495349407196045e-02 5.316038732416927814e-04 -1.129320487380027771e-01 -2.879771590232849121e-01 5.801182240247726440e-02 -5.119971930980682373e-02 -8.639584481716156006e-02 6.774087250232696533e-02 3.555369377136230469e-01 2.324007898569107056e-01 -1.161865070462226868e-01 -3.724061846733093262e-01 -1.725775599479675293e-01 7.135844975709915161e-02 2.421422302722930908e-01 4.788833484053611755e-02 1.179092824459075928e-01 7.514635473489761353e-02 -1.376020163297653198e-01
1.777576655149459839e-01 -1.324859410524368286e-01 2.349728494882583618e-01 -2.584729157388210297e-02 -1.631828099489212036e-01 -2.505596280097961426e-01 -5.058367550373077393e-02 7.429611682891845703e-02 6.528257578611373901e-02 -9.899209253489971161e-03 4.079495370388031006e-02 9.573769569396972656e-02 6.546713411808013916e-02 -1.000136509537696838e-01 -8.962733671069145203e-03 2.403261959552764893e-01 4.027441143989562988e-02 1.969241499900817871e-01 -3.903252631425857544e-02 -2.236234247684478760e-01 -1.085125505924224854e-01 8.622434921562671661e-03 5.004252195358276367e-01 -2.052213847637176514e-01 -4.084954857826232910e-01 3.735127858817577362e-03 -2.332233339548110962e-01 5.157560110092163086e-02 2.004524618387222290e-01 -1.392029672861099243e-01 9.985593706369400024e-02 -1.427531093358993530e-01
3.653859198093414307e-01 -2.946332991123199463e-01 2.297240793704986572e-01 -5.774269253015518188e-02 1.366349607706069946e-01 -1.507429629564285278e-01 2.952097915112972260e-02 -1.770521104335784912e-01 -3.671019896864891052e-02 -1.341126561164855957e-01 1.427490413188934326e-01 9.929849952459335327e-02 -4.963182657957077026e-02 -7.667753100395202637e-02 -4.754946753382682800e-02 2.799323499202728271e-01 5.355867557227611542e-03 -2.554385662078857422e-01 -1.107810661196708679e-01 -7.382006943225860596e-02 -3.097356855869293213e-01 4.021821916103363037e-02 1.527823954820632935e-01 -8.550411462783813477e-02 -4.165806472301483154e-01 1.411565691232681274e-01 5.843651294708251953e-02 1.087647676467895508e-01 -1.210800036787986755e-01 2.702582478523254395e-01 -4.283582791686058044e-02 -4.447280243039131165e-02
8.432098478078842163e-02 -3.372815437614917755e-03 1.029153987765312195e-01 -1.374650895595550537e-01 2.441513389348983765e-01 6.470081210136413574e-02 7.826815545558929443e-02 8.357363194227218628e-02 1.042348012560978532e-04 -2.687948942184448242e-01 1.165239587426185608e-01 -6.302063167095184326e-02 -4.916274547576904297e-02 -1.169113665819168091e-01 4.702547565102577209e-02 8.422430604696273804e-02 -2.632267177104949951e-01 3.070592582225799561e-01 2.940728366374969482e-01 -3.473587706685066223e-02 -1.217158138751983643e-01 1.098980903625488281e-01 2.466306686401367188e-01 -1.669723838567733765e-01 -3.550724983215332031e-01 -1.425642818212509155e-01 2.443345040082931519e-01 3.240072727203369141e-01 -1.600328534841537476e-01 2.195567190647125244e-01 4.327277094125747681e-02 -1.329135894775390625e-01
1.380202472209930420e-01 7.931415736675262451e-02 3.104030154645442963e-02 -9.728434681892395020e-02 1.123149786144495010e-02 -3.302135467529296875e-01 4.110769554972648621e-02 2.761628665030002594e-02 -9.355459362268447876e-02 7.763814181089401245e-02 9.639014303684234619e-02 -1.443855911493301392e-01 -1.657519787549972534e-01 2.215647846460342407e-01 3.569652885198593140e-02 1.146611049771308899e-01 -4.358170926570892334e-02 1.529506593942642212e-01 -6.176965311169624329e-02 -1.376080363988876343e-01 -2.552331089973449707e-01 9.099632501602172852e-03 4.929722547531127930e-01 -3.472272157669067383e-01 -2.044017165899276733e-01 -1.800799816846847534e-01 -6.927306205034255981e-02 3.270231783390045166e-01 -7.175692915916442871e-02 -4.202247038483619690e-02 -1.405743602663278580e-02 2.162954211235046387e-01
2.714481651782989502e-01 -3.454225510358810425e-02 1.924121975898742676e-01 1.237581372261047363e-01 6.870014220476150513e-02 1.241157203912734985e-01 -1.013114377856254578e-01 3.080182075500488281e-01 1.088506802916526794e-01 -2.533624470233917236e-01 1.545491963624954224e-01 -3.369873017072677612e-02 -7.264035940170288086e-02 2.674837708473205566e-01 1.953732594847679138e-02 1.131200417876243591e-01 1.474327989853918552e-03 -2.596181631088256836e-01 -1.477452367544174194e-01 -3.238115012645721436e-01 -2.439816594123840332e-01 -9.002843499183654785e-02 1.482294201850891113e-01 1.171153485774993896e-01 2.555573359131813049e-02 6.896715611219406128e-02 -2.904986143112182617e-01 3.188317418098449707e-01 -1.244726181030273438e-01 -2.136514186859130859e-01 -8.006934076547622681e-02 6.770540960133075714e-03
-8.339846134185791016e-02 -1.162088513374328613e-01 1.956996470689773560e-01 -1.989586744457483292e-03 2.571142278611660004e-02 2.896294891834259033e-01 -2.901886701583862305e-01 6.366489827632904053e-02 -1.994502171874046326e-02 -2.051067501306533813e-01 9.074876457452774048e-02 7.197657972574234009e-02 -8.440900593996047974e-02 3.151718527078628540e-02 1.108762621879577637e-01 8.190801739692687988e-02 6.263432092964649200e-03 1.678508073091506958e-01 -1.861196309328079224e-01 -2.894306778907775879e-01 -5.625508725643157959e-02 -1.072160825133323669e-01 2.111066319048404694e-02 -2.140170037746429443e-01 -2.605859041213989258e-01 1.247998699545860291e-01 -2.719880044460296631e-01 4.641845524311065674e-01 -7.714648544788360596e-02 -1.664388775825500488e-01 2.050242424011230469e-01 -1.711134165525436401e-01
7.257913821376860142e-04 -2.730815410614013672e-01 -3.187106177210807800e-02 9.288287162780761719e-02 2.252487242221832275e-01 1.924414783716201782e-01 -2.878326773643493652e-01 1.140123382210731506e-01 2.399082668125629425e-02 -2.853616476058959961e-01 1.612161099910736084e-01 8.896967768669128418e-02 1.694771796464920044e-01 9.746282547712326050e-02 1.446620821952819824e-01 -2.175821736454963684e-02 1.436650007963180542e-01 -1.911240518093109131e-01 -1.011206731200218201e-01 -9.551996737718582153e-02 -1.179531067609786987e-01 3.403461873531341553e-01 1.782436519861221313e-01 -2.156116068363189697e-01 -2.813192903995513916e-01 1.901258528232574463e-01 -1.614643633365631104e-01 2.644166946411132812e-01 7.829331606626510620e-02 -1.993085741996765137e-01 -5.449869483709335327e-02 1.095737665891647339e-01
1.612097918987274170e-01 -4.611561000347137451e-01 1.223411038517951965e-01 2.685354650020599365e-01 9.275961667299270630e-02 -2.814605236053466797e-01 -3.383916337043046951e-03 -2.765786368399858475e-03 1.126143038272857666e-01 -1.498620957136154175e-03 8.486273698508739471e-03 -1.153923496603965759e-01 7.080411165952682495e-02 -2.283345609903335571e-01 -2.025514096021652222e-01 9.696141630411148071e-02 -1.074584051966667175e-01 2.461262494325637817e-01 -1.846360713243484497e-01 -3.273940980434417725e-01 -3.679802641272544861e-02 1.278913915157318115e-01 2.120086252689361572e-01 -5.563414841890335083e-02 -2.791738808155059814e-01 -1.005641371011734009e-02 -2.633307874202728271e-02 1.788940578699111938e-01 1.460080146789550781e-01 -1.127198785543441772e-01 4.873671010136604309e-02 1.627369225025177002e-01
[truncated: 3,270,558 more chars]
