# Supplementary material for: The Language of Innovation
Source: PLoS One. 2020 Apr 30;15(4):e0230107. doi: 10.1371/journal.pone.0230107 (PMC7194493; doi:10.1371/journal.pone.0230107)
Supplement: S14 File — (GZ) [file pone.0230107.s014.tar.gz › 1992-1996/V2Run_6_VS_4500_embeddings1992-1996ED32.txt]

-5.127170681953430176e-02 6.337347626686096191e-02 1.024948284029960632e-01 1.120725199580192566e-01 -1.942642219364643097e-02 8.223077282309532166e-03 4.428152740001678467e-02 6.898231338709592819e-03 6.793787330389022827e-02 -1.023303717374801636e-01 5.288146808743476868e-02 -2.087302207946777344e-01 8.401414006948471069e-02 -2.617738023400306702e-02 -3.616975843906402588e-01 -1.528559178113937378e-01 -4.776244461536407471e-01 1.647974550724029541e-01 -4.018468782305717468e-02 -1.870099902153015137e-01 3.226565197110176086e-02 -3.898015022277832031e-01 2.363397628068923950e-01 -1.184618845582008362e-01 2.866110503673553467e-01 -1.812291592359542847e-01 -1.036563701927661896e-02 3.131015971302986145e-02 1.717704087495803833e-01 1.585046648979187012e-01 2.419735342264175415e-01 -2.112404815852642059e-02
-2.531756274402141571e-02 -1.034712716937065125e-01 4.049763083457946777e-01 -3.474673032760620117e-01 -1.106356978416442871e-01 1.499045938253402710e-01 8.614303171634674072e-02 2.172311693429946899e-01 2.332340329885482788e-01 -1.522094458341598511e-01 7.943346351385116577e-02 -3.125645220279693604e-01 1.263189595192670822e-02 -1.094531267881393433e-02 -1.547146886587142944e-01 -2.243922054767608643e-01 -1.762363165616989136e-01 -3.126210346817970276e-02 -9.468134492635726929e-02 7.762111723423004150e-02 -4.639298096299171448e-02 -3.128115534782409668e-01 7.302691694349050522e-03 5.808708257973194122e-03 1.091042011976242065e-01 -9.830332547426223755e-02 1.746980547904968262e-01 -1.685182154178619385e-01 8.923836797475814819e-02 1.287883054465055466e-02 1.989555358886718750e-01 -2.883357405662536621e-01
-1.802104711532592773e-01 4.510687664151191711e-02 3.780114650726318359e-02 -1.555223315954208374e-01 -5.495424848049879074e-03 -1.316775530576705933e-01 8.591969311237335205e-02 -3.238714337348937988e-01 1.561528891324996948e-01 1.842475980520248413e-01 -5.605700239539146423e-02 -2.600617110729217529e-01 1.531403213739395142e-01 6.266677379608154297e-02 4.843827337026596069e-02 -4.680594205856323242e-01 1.767640351317822933e-03 -1.067481189966201782e-01 -2.677527368068695068e-01 3.617489710450172424e-02 7.846477627754211426e-02 -3.409819900989532471e-01 1.002487242221832275e-01 -4.685935378074645996e-02 -1.710486859083175659e-01 -1.487187594175338745e-01 3.457833826541900635e-01 7.160338107496500015e-03 5.282196402549743652e-02 1.370219290256500244e-01 9.571855515241622925e-02 -1.073770001530647278e-01
4.348855093121528625e-02 2.281921952962875366e-01 3.804611042141914368e-02 -1.552720069885253906e-01 4.291119426488876343e-02 1.740792542695999146e-01 1.232784986495971680e-01 -2.202352583408355713e-01 2.739508748054504395e-01 -5.106841400265693665e-02 3.451677411794662476e-02 -3.386379778385162354e-01 -6.511805951595306396e-02 -1.809676289558410645e-01 -6.798880547285079956e-02 -2.988355457782745361e-01 -3.314102292060852051e-01 -5.900777876377105713e-02 -4.353658854961395264e-01 1.179721355438232422e-01 -1.649662852287292480e-01 3.425515815615653992e-02 5.908318981528282166e-02 1.096946448087692261e-01 6.386128719896078110e-03 -4.094928503036499023e-02 2.933090627193450928e-01 9.519631415605545044e-02 1.241530776023864746e-01 -4.084724560379981995e-02 -4.454199597239494324e-02 -1.537267714738845825e-01
2.040288411080837250e-02 4.214353486895561218e-02 2.171917706727981567e-01 -1.150299087166786194e-01 2.453451752662658691e-01 1.676875948905944824e-01 -1.334966570138931274e-01 -1.106699276715517044e-02 -4.652593657374382019e-02 1.179967150092124939e-01 5.954872071743011475e-02 -3.317921757698059082e-01 1.984258592128753662e-01 -8.527855575084686279e-02 -1.737185269594192505e-01 -1.664651334285736084e-01 -1.844464540481567383e-01 2.472861409187316895e-01 -3.509427607059478760e-01 1.641900688409805298e-01 -1.062760651111602783e-01 2.122421190142631531e-02 1.178989857435226440e-01 3.933658599853515625e-01 -4.113363474607467651e-02 -5.636357143521308899e-02 2.742347419261932373e-01 3.512861579656600952e-02 2.145423293113708496e-01 1.948099583387374878e-01 6.202717125415802002e-02 4.567300155758857727e-02
-4.887208342552185059e-02 -9.815107285976409912e-02 -3.546505421400070190e-02 -7.616384327411651611e-02 -2.283817827701568604e-01 4.334318265318870544e-02 -2.566537261009216309e-01 -1.306360214948654175e-01 2.206507027149200439e-01 -5.548108741641044617e-02 9.005701541900634766e-02 -3.227657377719879150e-01 2.920288443565368652e-01 -1.089102774858474731e-01 1.411358714103698730e-01 -2.499086558818817139e-01 -3.301599249243736267e-02 2.391228824853897095e-01 -1.223075464367866516e-01 -2.866415679454803467e-01 -2.459284067153930664e-01 -4.409611225128173828e-02 2.327997237443923950e-01 -1.804374456405639648e-01 2.560348808765411377e-01 -1.636801064014434814e-01 3.816889971494674683e-02 8.614666014909744263e-02 2.489072270691394806e-02 6.843652576208114624e-02 2.608847618103027344e-01 -1.456658691167831421e-01
-2.332780361175537109e-01 2.447396144270896912e-02 3.236721754074096680e-01 -1.627077013254165649e-01 1.316598150879144669e-02 1.265309900045394897e-01 -1.696121841669082642e-01 -7.366185635328292847e-02 2.640518546104431152e-01 2.739801257848739624e-02 -6.663867831230163574e-02 -1.425705105066299438e-01 3.687399625778198242e-01 -1.134392619132995605e-01 -3.598546981811523438e-02 -6.849823147058486938e-02 -3.341887891292572021e-01 -5.791340395808219910e-02 -1.928785294294357300e-01 1.864685118198394775e-02 1.008283123373985291e-01 -2.216340899467468262e-01 -1.117083057761192322e-01 1.083716284483671188e-02 4.060673713684082031e-02 5.520766228437423706e-02 4.049710333347320557e-01 2.288021706044673920e-02 -2.602285742759704590e-01 1.289951354265213013e-01 -1.634597480297088623e-01 -9.236761927604675293e-02
6.801666319370269775e-02 3.282579407095909119e-02 -3.213839232921600342e-02 -1.178666278719902039e-01 3.197719752788543701e-01 2.019256353378295898e-01 2.010546177625656128e-01 2.425336465239524841e-02 1.830538809299468994e-01 7.080388814210891724e-02 -5.872085690498352051e-02 -1.762279272079467773e-01 1.978666335344314575e-01 4.379413090646266937e-03 -1.526635978370904922e-02 -3.489733636379241943e-01 -2.651528418064117432e-01 7.604918628931045532e-02 -2.727592289447784424e-01 5.192214250564575195e-02 -1.423841565847396851e-01 -2.175699919462203979e-01 1.891940236091613770e-01 -1.162549406290054321e-01 -1.192538440227508545e-02 -1.534768193960189819e-01 4.622008502483367920e-01 -2.131279259920120239e-01 -4.458137229084968567e-02 4.643321782350540161e-02 6.162232533097267151e-02 -1.803569123148918152e-02
-1.364544499665498734e-02 -2.750736102461814880e-02 3.485397100448608398e-01 -1.394228637218475342e-01 9.200734645128250122e-02 -7.537416368722915649e-02 -4.105737060308456421e-02 2.009959369897842407e-01 4.540025070309638977e-02 2.176408469676971436e-02 -8.187176287174224854e-02 -4.539326205849647522e-02 1.537010073661804199e-01 -1.145350113511085510e-01 -2.524203360080718994e-01 -2.787050902843475342e-01 -3.368938565254211426e-01 -2.425723796477541327e-04 -1.748015880584716797e-01 -1.446384005248546600e-03 3.670704364776611328e-02 -3.001751005649566650e-01 1.850685477256774902e-01 1.005849987268447876e-01 1.993955969810485840e-01 -3.788095116615295410e-01 2.070735394954681396e-01 4.714675247669219971e-02 -1.653154492378234863e-01 -1.788822561502456665e-01 -5.311591178178787231e-02 -2.051615566015243530e-01
-1.305992156267166138e-01 3.011350929737091064e-01 2.585759162902832031e-01 -2.429603934288024902e-01 8.148363977670669556e-02 1.700546890497207642e-01 -7.029940187931060791e-02 7.354250550270080566e-02 1.132519394159317017e-01 3.999089449644088745e-02 -6.078975275158882141e-02 -3.710058331489562988e-01 -6.675515323877334595e-02 -4.904539883136749268e-02 -1.707542389631271362e-01 -1.490999013185501099e-01 -4.080334901809692383e-01 4.162679612636566162e-02 1.427037119865417480e-01 -4.857479408383369446e-02 -8.104670047760009766e-02 -1.169069930911064148e-01 1.199530512094497681e-01 1.029854291118681431e-03 -4.725695028901100159e-02 2.072650492191314697e-01 2.349555194377899170e-01 -1.367326080799102783e-01 7.517313957214355469e-02 -2.672635912895202637e-01 1.566062681376934052e-02 -2.906107604503631592e-01
-6.143584847450256348e-03 1.494553834199905396e-01 2.895571291446685791e-01 -3.953063189983367920e-01 2.190042883157730103e-01 1.539851725101470947e-02 6.451799534261226654e-03 -1.747300848364830017e-02 9.093857556581497192e-02 -3.746503265574574471e-03 -1.311593949794769287e-01 -3.910962343215942383e-01 1.392155140638351440e-01 -8.160046488046646118e-02 -3.564345836639404297e-02 -1.646364182233810425e-01 -2.854578495025634766e-01 -2.930464223027229309e-02 6.540384143590927124e-02 -2.140722423791885376e-01 1.551010459661483765e-01 -3.379017412662506104e-01 1.132562160491943359e-01 6.887196004390716553e-02 1.097676604986190796e-01 2.182298004627227783e-01 6.569879502058029175e-02 1.311989873647689819e-01 -9.411256760358810425e-02 8.768714033067226410e-03 1.693665049970149994e-02 -2.782671153545379639e-01
4.629876092076301575e-02 5.089436843991279602e-02 -4.748299717903137207e-03 -1.350463926792144775e-01 1.319706588983535767e-01 1.260458081960678101e-01 -1.778329163789749146e-02 -1.026531681418418884e-01 1.442082226276397705e-01 8.421058207750320435e-02 6.483446806669235229e-02 -1.946205049753189087e-01 -3.612275701016187668e-03 5.542975291609764099e-02 -1.915107369422912598e-01 -3.514190018177032471e-01 -2.638194859027862549e-01 1.443803012371063232e-01 -3.309073746204376221e-01 -2.481707036495208740e-01 2.660950832068920135e-02 -3.812218904495239258e-01 -5.741226300597190857e-02 -3.608041703701019287e-01 -2.430438809096813202e-02 -1.818079054355621338e-01 2.357554286718368530e-01 1.121979877352714539e-01 -1.474838703870773315e-02 -2.311010211706161499e-01 4.204637371003627777e-03 5.583584308624267578e-02
-1.297047287225723267e-01 1.426091492176055908e-01 3.423323333263397217e-01 4.733420163393020630e-02 5.131057649850845337e-02 2.283279150724411011e-01 -5.429556593298912048e-02 -2.854823768138885498e-01 1.269451975822448730e-01 -1.684409826993942261e-01 -3.307830542325973511e-02 -2.364730089902877808e-01 1.113124564290046692e-01 -2.420803532004356384e-02 -3.654304658994078636e-03 -3.297595977783203125e-01 -1.618917286396026611e-01 -4.263748601078987122e-02 -3.177556991577148438e-01 -1.112482845783233643e-01 -2.101939469575881958e-01 -2.864028215408325195e-01 2.083829231560230255e-02 -1.434270441532135010e-01 1.532374788075685501e-02 -3.120641112327575684e-01 1.507530212402343750e-01 6.493657082319259644e-02 -6.698165088891983032e-02 2.022059112787246704e-01 -1.254157274961471558e-01 8.191516250371932983e-02
-1.379434391856193542e-02 -7.366658747196197510e-02 -6.226713582873344421e-02 -2.692213654518127441e-01 2.751949056982994080e-02 -5.778847727924585342e-03 -1.334359645843505859e-01 8.970119059085845947e-02 3.319169953465461731e-02 2.526809647679328918e-02 1.840393096208572388e-01 -4.036261700093746185e-03 5.496107786893844604e-02 -4.477608203887939453e-02 -3.974586427211761475e-01 -3.747963309288024902e-01 -2.220275551080703735e-01 8.206421625800430775e-04 7.084506563842296600e-03 4.690728674177080393e-04 -4.511891864240169525e-03 -3.028185963630676270e-01 3.400208055973052979e-01 4.064570739865303040e-02 7.905136048793792725e-02 -3.638415038585662842e-02 3.925693929195404053e-01 7.730010896921157837e-02 -1.944787502288818359e-01 -7.376854121685028076e-02 7.893246412277221680e-02 -2.771266698837280273e-01
1.572144776582717896e-01 8.606486022472381592e-02 8.441790193319320679e-02 3.995636850595474243e-02 1.291707158088684082e-01 -7.676497846841812134e-02 -2.982866764068603516e-02 7.415305823087692261e-02 2.153187692165374756e-01 5.358656868338584900e-02 -6.784519553184509277e-02 -3.944421410560607910e-01 2.253635786473751068e-02 6.816368550062179565e-02 1.115667372941970825e-01 -2.539528608322143555e-01 -2.907508015632629395e-01 6.873130053281784058e-02 -4.817062020301818848e-01 -9.649094939231872559e-02 1.080158874392509460e-01 -1.244049146771430969e-01 7.165149599313735962e-02 1.216822117567062378e-01 2.642762660980224609e-01 1.902812570333480835e-01 2.925303280353546143e-01 9.952275454998016357e-02 3.993590921163558960e-02 1.926998347043991089e-01 7.961349934339523315e-02 -1.199272200465202332e-01
-6.993291527032852173e-02 1.455893814563751221e-01 2.990363836288452148e-01 1.351514309644699097e-01 6.884320464450865984e-05 4.084071218967437744e-01 -6.019240245223045349e-02 -6.718700379133224487e-02 2.659302055835723877e-01 -6.578449904918670654e-02 2.152950763702392578e-01 -8.032457530498504639e-02 3.031141459941864014e-01 1.425512880086898804e-01 -7.566020637750625610e-02 -8.685382083058357239e-03 -6.324993912130594254e-03 -2.274415083229541779e-02 -1.434613913297653198e-01 -2.980821132659912109e-01 -6.286750547587871552e-03 -2.480579614639282227e-01 2.480204105377197266e-01 6.570001691579818726e-02 -4.475913941860198975e-02 -2.986664511263370514e-02 1.445660144090652466e-01 5.426486581563949585e-02 1.403669118881225586e-01 -5.140927806496620178e-02 3.561359941959381104e-01 -1.792460829019546509e-01
-8.369003236293792725e-02 7.298697531223297119e-02 2.941655553877353668e-02 6.227540224790573120e-02 8.797053247690200806e-02 2.314675748348236084e-01 1.697815954685211182e-01 -7.751372642815113068e-03 3.462182357907295227e-02 1.192921325564384460e-01 3.837120532989501953e-02 -3.765047192573547363e-01 1.555338054895401001e-01 -1.515223234891891479e-01 8.449146151542663574e-02 -2.466113716363906860e-01 -2.019635885953903198e-01 -1.470495760440826416e-01 -3.720275759696960449e-01 -1.970899254083633423e-01 4.793769866228103638e-02 -1.791103184223175049e-01 1.087285503745079041e-01 -1.956491470336914062e-01 -6.024881079792976379e-02 -2.163872569799423218e-01 4.356257021427154541e-01 -5.110960453748703003e-03 -4.956917092204093933e-02 -2.149713337421417236e-01 5.024228245019912720e-02 5.810372903943061829e-02
-2.018055021762847900e-01 2.602506577968597412e-01 1.710467040538787842e-01 -1.119903102517127991e-02 -1.635926812887191772e-01 -2.527396380901336670e-01 -1.349001675844192505e-01 -2.242473065853118896e-01 -5.838726833462715149e-02 -1.421393305063247681e-01 9.512195363640785217e-03 -3.454432189464569092e-01 1.360466182231903076e-01 -1.249053701758384705e-01 -2.605251371860504150e-01 -9.982933104038238525e-02 -4.137815237045288086e-01 3.851867839694023132e-02 -8.724456280469894409e-02 1.402417719364166260e-01 1.709845811128616333e-01 -1.267988886684179306e-02 2.337108552455902100e-01 -1.950216442346572876e-01 -6.146655604243278503e-02 -1.826988905668258667e-01 8.248265087604522705e-02 -1.322841346263885498e-01 1.671181321144104004e-01 3.267218917608261108e-02 1.650527417659759521e-01 -9.125186502933502197e-02
-9.972973167896270752e-02 1.498582586646080017e-02 2.581761777400970459e-01 7.580789178609848022e-02 1.767534613609313965e-01 3.046099245548248291e-01 9.001319110393524170e-02 -1.610268801450729370e-01 2.085515260696411133e-01 -2.335790917277336121e-02 -7.408434897661209106e-02 8.043891936540603638e-02 1.321366578340530396e-01 1.349196881055831909e-01 -1.620744168758392334e-01 -4.170311689376831055e-01 -2.764240205287933350e-01 -2.908708341419696808e-02 -4.569647014141082764e-01 -1.064409762620925903e-01 -4.804895818233489990e-02 -3.136485219001770020e-01 -1.592113287188112736e-03 -1.296383887529373169e-01 -2.791208028793334961e-02 -1.154968515038490295e-02 1.889867335557937622e-01 -8.498189598321914673e-02 7.124006748199462891e-02 -2.795906271785497665e-03 4.241009056568145752e-02 -4.352493211627006531e-02
-2.028853195952251554e-04 -1.746601052582263947e-02 2.276850640773773193e-01 -2.912592291831970215e-01 3.180660903453826904e-01 -1.399600356817245483e-01 -2.431282997131347656e-01 -5.284659098833799362e-03 1.853594034910202026e-01 1.289276927709579468e-01 -1.646322757005691528e-01 -3.990923762321472168e-01 3.595491871237754822e-03 -1.941491365432739258e-01 -1.569178849458694458e-01 -1.543127894401550293e-01 -2.472378462553024292e-01 9.007012099027633667e-02 -2.597449347376823425e-02 -4.717981070280075073e-02 -9.185401350259780884e-02 -3.447368144989013672e-01 2.099764794111251831e-01 -1.242397353053092957e-01 -1.585064828395843506e-02 1.166338380426168442e-02 1.420435607433319092e-01 -1.744318902492523193e-01 7.402258366346359253e-02 1.067059934139251709e-01 -5.793931335210800171e-02 -1.716628223657608032e-01
-6.596017628908157349e-02 -2.594609372317790985e-02 -7.071463763713836670e-02 1.812013536691665649e-01 2.919130325317382812e-01 1.733586192131042480e-01 1.621870994567871094e-01 -2.460162937641143799e-01 -4.274588450789451599e-02 3.112266957759857178e-02 -6.518675480037927628e-03 -3.739100992679595947e-01 9.139586240053176880e-02 -1.405148059129714966e-01 4.184975847601890564e-02 -2.370893806219100952e-01 -1.832019537687301636e-01 -1.314692944288253784e-01 -1.114571318030357361e-01 -7.867065072059631348e-02 -1.281467229127883911e-01 -4.390280842781066895e-01 2.215571403503417969e-01 -1.000362038612365723e-01 1.219563931226730347e-01 -5.776113271713256836e-02 2.924845814704895020e-01 2.395999431610107422e-01 4.320704564452171326e-02 -1.103754639625549316e-01 -1.119893640279769897e-01 -2.935412526130676270e-02
1.655272208154201508e-02 9.631609916687011719e-02 5.891848355531692505e-02 2.623054087162017822e-01 -3.228534385561943054e-02 7.207523286342620850e-02 -2.867020480334758759e-02 6.745541840791702271e-02 2.644409835338592529e-01 -1.224288493394851685e-01 -2.317319251596927643e-02 -1.555954217910766602e-01 2.929798066616058350e-01 1.700671762228012085e-01 1.040097232908010483e-02 -2.529231309890747070e-01 9.227228164672851562e-02 1.014776825904846191e-01 -2.348917275667190552e-01 -1.596847027540206909e-01 -1.899121850728988647e-01 -1.909482479095458984e-01 5.378900766372680664e-01 3.467845171689987183e-02 2.959932573139667511e-02 -2.100091427564620972e-01 1.359635591506958008e-01 1.513308584690093994e-01 1.519207805395126343e-01 -9.739982336759567261e-02 1.818172484636306763e-01 -5.940373614430427551e-02
-1.118890792131423950e-01 1.268347725272178650e-02 -2.869514189660549164e-02 -1.164123788475990295e-01 2.502358332276344299e-02 -8.240662515163421631e-03 -2.075935006141662598e-01 1.142164468765258789e-01 -1.456804294139146805e-02 -2.171778380870819092e-01 1.117286160588264465e-01 -5.330372229218482971e-02 2.851333320140838623e-01 -2.691631913185119629e-01 -5.309755448251962662e-03 -1.268357187509536743e-01 7.425539940595626831e-02 -1.426127403974533081e-01 -4.593476355075836182e-01 -1.417593359947204590e-01 -1.113512367010116577e-02 -1.825598180294036865e-01 3.787584900856018066e-01 -1.217252686619758606e-01 -1.037700921297073364e-01 7.348994165658950806e-02 4.911706782877445221e-03 4.937145486474037170e-02 2.757736146450042725e-01 -1.143755987286567688e-01 -1.444012075662612915e-01 -3.259616494178771973e-01
4.416606575250625610e-02 3.620267659425735474e-02 -1.050257533788681030e-01 7.637378573417663574e-02 -7.492230087518692017e-02 -1.269298940896987915e-01 -1.272182464599609375e-01 8.389385789632797241e-02 3.205497562885284424e-01 4.728214442729949951e-02 1.585721373558044434e-01 -1.483540385961532593e-01 3.583104610443115234e-01 -1.895731985569000244e-01 2.666721642017364502e-01 -1.418865621089935303e-01 -3.455967009067535400e-01 7.191702723503112793e-02 -1.822540163993835449e-01 5.599640682339668274e-02 -4.933512955904006958e-02 -1.221424341201782227e-02 3.397233486175537109e-01 -3.665897250175476074e-02 2.027626782655715942e-01 -5.415555834770202637e-02 6.300370395183563232e-02 9.497220814228057861e-02 1.721199899911880493e-01 -3.135174810886383057e-01 2.220030128955841064e-02 -2.479311525821685791e-01
-1.468077152967453003e-01 1.383346468210220337e-01 1.488967835903167725e-01 6.143107020761817694e-05 1.338994801044464111e-01 1.399587243795394897e-01 9.395898878574371338e-02 1.857201009988784790e-01 1.667486578226089478e-01 1.183739155530929565e-01 -4.995051398873329163e-02 -3.935610353946685791e-01 1.265046000480651855e-01 -1.339571624994277954e-01 2.485711686313152313e-02 -2.616749107837677002e-01 -2.644163668155670166e-01 8.820347487926483154e-02 -3.428964018821716309e-01 4.713079705834388733e-02 -2.280110865831375122e-01 -2.265430800616741180e-02 -1.986701488494873047e-01 2.663452625274658203e-01 -1.042119190096855164e-01 -7.655670493841171265e-02 1.917893886566162109e-01 2.787673287093639374e-02 3.033142089843750000e-01 1.986581981182098389e-01 7.973616570234298706e-02 -3.936669602990150452e-02
-3.733192384243011475e-01 2.524494230747222900e-01 2.218368798494338989e-01 -1.362083852291107178e-01 -1.832918375730514526e-01 -2.814936339855194092e-01 -1.292867660522460938e-01 5.821871384978294373e-02 -1.755295097827911377e-01 2.680412121117115021e-02 -2.737080156803131104e-01 -7.225243747234344482e-02 7.170914206653833389e-03 -2.154680788516998291e-01 -1.952856481075286865e-01 -1.928598880767822266e-01 -9.082634001970291138e-02 9.171999245882034302e-02 -3.594860807061195374e-02 -1.841606795787811279e-01 -2.706273794174194336e-01 -6.434021145105361938e-02 2.576771080493927002e-01 -1.881497651338577271e-01 -6.023553758859634399e-02 1.287237703800201416e-01 3.680489584803581238e-02 3.650527819991111755e-02 2.301664799451828003e-01 -1.618171930313110352e-01 1.716910749673843384e-01 1.237190701067447662e-02
-8.466415852308273315e-02 -7.473802566528320312e-02 1.858257204294204712e-01 7.026655972003936768e-02 -1.493981182575225830e-01 -6.178501248359680176e-02 -1.820999234914779663e-01 1.323131751269102097e-02 2.018520832061767578e-01 9.554517269134521484e-02 -2.038397043943405151e-01 -5.099973082542419434e-01 3.189719319343566895e-01 -1.419287770986557007e-01 7.648020517081022263e-03 -1.073887422680854797e-01 -2.238648980855941772e-01 -3.471980243921279907e-02 -1.986259967088699341e-02 9.654909372329711914e-02 6.412247568368911743e-02 -1.933391541242599487e-01 3.400017321109771729e-01 1.137416716665029526e-02 5.048478022217750549e-02 -1.973817050457000732e-01 3.428116440773010254e-02 -2.244789153337478638e-02 1.644607037305831909e-01 1.620846688747406006e-01 1.499433070421218872e-02 -2.971803247928619385e-01
-3.776056692004203796e-02 -3.502167388796806335e-02 1.453537642955780029e-01 -1.616211831569671631e-01 8.959159255027770996e-02 8.887267857789993286e-02 -1.402157098054885864e-01 -2.307335101068019867e-02 2.059162855148315430e-01 -1.136289238929748535e-01 -3.775616362690925598e-02 -1.652174592018127441e-01 1.837266981601715088e-01 1.311020106077194214e-01 -1.569620817899703979e-01 -4.492426812648773193e-01 -3.480215668678283691e-01 1.591656804084777832e-01 -2.809298038482666016e-01 -6.583534926176071167e-02 6.260521709918975830e-02 -6.065940856933593750e-02 1.330819129943847656e-01 -3.926641121506690979e-02 -5.169415473937988281e-02 2.635664045810699463e-01 4.239312559366226196e-02 -9.352947026491165161e-02 -1.219296678900718689e-01 1.839128434658050537e-01 -2.018849700689315796e-01 -3.519277572631835938e-01
-1.369581967592239380e-01 -4.685718566179275513e-02 -1.337249279022216797e-01 2.898362837731838226e-02 -2.404959872364997864e-02 4.507863149046897888e-02 -8.695261925458908081e-02 9.676456451416015625e-02 2.386808693408966064e-01 -1.000064387917518616e-01 1.176323518157005310e-01 -6.834933161735534668e-02 5.382758975028991699e-01 4.109308496117591858e-02 8.673502504825592041e-02 -1.065642833709716797e-01 -6.397093832492828369e-02 1.860526651144027710e-01 -2.151994258165359497e-01 -3.231082856655120850e-01 -1.391085833311080933e-01 6.620620936155319214e-02 2.900603711605072021e-01 -1.443047374486923218e-01 5.379844829440116882e-02 -2.259714007377624512e-01 3.280780315399169922e-01 7.722873985767364502e-02 6.445424258708953857e-02 -3.836502134799957275e-02 2.149274200201034546e-01 -8.668763935565948486e-02
-1.869415631517767906e-03 1.514378637075424194e-01 8.694195002317428589e-02 1.308353245258331299e-01 -1.570928692817687988e-01 2.120294142514467239e-03 -1.497739851474761963e-01 2.621783614158630371e-01 2.962611019611358643e-01 -1.515332609415054321e-01 2.525480091571807861e-01 -1.451717019081115723e-01 3.551497757434844971e-01 1.262466460466384888e-01 -7.354597002267837524e-02 -2.572154104709625244e-01 -6.281021982431411743e-02 2.258851975202560425e-01 -2.021901756525039673e-01 -9.800998866558074951e-02 -1.201523914933204651e-01 -1.693469732999801636e-01 2.459376454353332520e-01 -1.873690634965896606e-01 -8.139692246913909912e-03 -1.911159008741378784e-01 2.011083960533142090e-01 1.152567043900489807e-01 -3.061611019074916840e-02 -8.170021697878837585e-03 3.005176484584808350e-01 3.883992135524749756e-02
-9.688752889633178711e-02 1.085396707057952881e-01 4.074440002441406250e-01 -1.601614207029342651e-01 -1.561417281627655029e-01 2.238947898149490356e-01 3.468202427029609680e-02 -1.072211936116218567e-02 2.805218696594238281e-01 6.271933019161224365e-02 1.264442652463912964e-01 -1.210450753569602966e-01 -2.136944234371185303e-02 -1.436463296413421631e-01 1.847920753061771393e-02 7.985779643058776855e-02 -2.844646573066711426e-01 8.544478565454483032e-02 -1.154395267367362976e-01 5.035094544291496277e-02 -1.107614580541849136e-02 -3.432849049568176270e-01 3.704465329647064209e-01 1.299269199371337891e-01 1.093190163373947144e-01 -3.312565013766288757e-02 1.938806623220443726e-01 -1.935550421476364136e-01 7.653415203094482422e-02 2.593056857585906982e-01 -1.297211498022079468e-01 1.268055140972137451e-01
-2.802204191684722900e-01 -1.364758908748626709e-01 4.416785538196563721e-01 3.916615247726440430e-02 1.227536424994468689e-01 8.079268038272857666e-02 -3.420971706509590149e-02 -2.681766450405120850e-01 2.614855468273162842e-01 8.334418386220932007e-02 -5.679134652018547058e-02 -3.234502375125885010e-01 2.174204401671886444e-02 -8.210598677396774292e-02 -3.248253166675567627e-01 -6.357118487358093262e-02 -4.802474007010459900e-02 -6.054303795099258423e-02 -1.771456748247146606e-02 -5.096565932035446167e-02 1.267200261354446411e-01 -3.823311626911163330e-02 1.087911203503608704e-01 -5.022715311497449875e-03 7.471326738595962524e-02 -1.910337060689926147e-02 3.785214126110076904e-01 2.332833036780357361e-02 -6.922285538166761398e-03 -3.749546129256486893e-03 2.478010803461074829e-01 -2.492352873086929321e-01
6.166210025548934937e-02 -8.016608655452728271e-02 2.778090536594390869e-02 -1.740705072879791260e-01 1.569811254739761353e-01 2.670255303382873535e-01 1.302113234996795654e-01 -9.143326431512832642e-02 2.142774164676666260e-01 2.667772769927978516e-01 -5.670712515711784363e-02 -2.560307681560516357e-01 1.735246628522872925e-01 -1.619058549404144287e-01 -1.946095377206802368e-01 -4.691270887851715088e-01 -2.219445854425430298e-01 -1.316226869821548462e-01 -2.314144819974899292e-01 -1.335299164056777954e-01 -1.374053806066513062e-01 -2.135135978460311890e-01 9.353602677583694458e-02 -1.426787525415420532e-01 1.596580818295478821e-02 -1.705795377492904663e-01 9.550785273313522339e-02 1.070767417550086975e-01 -2.427499555051326752e-02 -2.171243727207183838e-01 3.131223469972610474e-02 -8.434930443763732910e-02
1.258032619953155518e-01 -1.738706976175308228e-02 1.710270941257476807e-01 -2.689018845558166504e-01 2.190446257591247559e-01 2.242549806833267212e-01 -1.123353615403175354e-01 4.467653576284646988e-03 -5.477291718125343323e-02 6.493096798658370972e-02 -7.083596289157867432e-02 -2.122505903244018555e-01 2.588555514812469482e-01 -2.489709295332431793e-02 3.823461476713418961e-03 -3.469533026218414307e-01 -3.919972106814384460e-02 -1.543347388505935669e-01 6.301429122686386108e-02 -1.330399662256240845e-01 -3.615391254425048828e-02 -2.610902786254882812e-01 3.133295476436614990e-01 -2.324555814266204834e-02 -2.554652690887451172e-01 -1.480674594640731812e-01 3.953990936279296875e-01 1.680989749729633331e-02 -1.051664724946022034e-01 6.282639503479003906e-02 1.341832522302865982e-02 -2.277880758047103882e-01
-1.846182644367218018e-01 1.410318315029144287e-01 3.841021358966827393e-01 4.650918766856193542e-03 9.614459425210952759e-02 7.394291460514068604e-02 -8.974950760602951050e-02 -1.242375094443559647e-02 8.624465018510818481e-02 -1.167085766792297363e-01 8.342632651329040527e-02 -1.244844868779182434e-01 4.213147610425949097e-02 2.528769969940185547e-01 3.539666905999183655e-02 -2.457518577575683594e-01 -2.376488894224166870e-01 4.915755987167358398e-02 -3.756662011146545410e-01 -2.638752460479736328e-01 5.414747819304466248e-02 3.040116280317306519e-03 1.751865260303020477e-02 5.205130204558372498e-02 -1.868589073419570923e-01 -2.592049241065979004e-01 2.243752479553222656e-01 1.897809505462646484e-01 4.406227543950080872e-02 -1.653911471366882324e-01 8.246237039566040039e-02 -3.232630193233489990e-01
4.164967685937881470e-02 1.025987192988395691e-01 2.277152799069881439e-02 -1.214976310729980469e-01 2.017618566751480103e-01 3.198066353797912598e-01 3.353107869625091553e-01 6.845332682132720947e-03 1.500329524278640747e-01 6.645496934652328491e-02 -1.917463727295398712e-02 -2.663339972496032715e-01 1.852491647005081177e-01 -1.610343754291534424e-01 3.033382073044776917e-02 -3.774323761463165283e-01 -1.827854067087173462e-01 1.616825908422470093e-02 -8.292140066623687744e-02 -2.079493552446365356e-01 2.601051889359951019e-02 -3.217819631099700928e-01 5.546880885958671570e-02 -2.537684738636016846e-01 1.417163163423538208e-01 -9.425408206880092621e-04 2.426686733961105347e-01 1.974841803312301636e-01 6.911554839462041855e-03 -1.902373582124710083e-01 7.172608375549316406e-02 1.733743771910667419e-02
-9.507071971893310547e-02 2.988716065883636475e-01 1.371211856603622437e-01 -7.596642524003982544e-02 7.683795690536499023e-02 -8.403984457254409790e-02 1.563932299613952637e-01 -2.928394973278045654e-01 1.032853722572326660e-01 8.859789371490478516e-02 1.284949481487274170e-01 -1.993850618600845337e-01 1.454642266035079956e-01 -3.213667869567871094e-01 2.426925450563430786e-01 -1.228113099932670593e-01 -1.751772165298461914e-01 -9.576854296028614044e-03 -2.462017387151718140e-01 -7.593104243278503418e-02 -5.926373228430747986e-02 -3.767921328544616699e-01 1.973415613174438477e-01 -2.749321758747100830e-01 2.740799449384212494e-03 6.534527242183685303e-02 1.564925014972686768e-01 1.005642861127853394e-01 -1.886799186468124390e-01 1.103280708193778992e-01 1.000151410698890686e-01 -1.638613194227218628e-01
1.435355544090270996e-01 6.118349730968475342e-02 1.541608124971389771e-01 -4.667928814888000488e-02 -1.926214993000030518e-02 1.551991850137710571e-01 2.636456489562988281e-01 -3.888550028204917908e-02 1.634769439697265625e-01 1.544585376977920532e-01 -9.597291052341461182e-02 -3.804572820663452148e-01 2.225139439105987549e-01 -2.818554081022739410e-02 -1.137298345565795898e-01 -2.390134781599044800e-01 -2.214095294475555420e-01 6.895082537084817886e-03 -1.135108098387718201e-01 -7.435189932584762573e-02 -6.037019565701484680e-02 -2.179294377565383911e-01 2.773723006248474121e-01 -6.581450253725051880e-02 1.726320236921310425e-01 -2.884447276592254639e-01 3.878602385520935059e-01 -3.998323157429695129e-02 -2.607091888785362244e-02 -2.262026816606521606e-01 -6.855431944131851196e-02 8.860232681035995483e-02
6.008362397551536560e-02 -1.545111835002899170e-01 3.511304855346679688e-01 7.540421932935714722e-02 4.475124925374984741e-02 -1.445984840393066406e-01 -1.689215302467346191e-01 -3.375435993075370789e-02 -1.718046665191650391e-01 -4.076151177287101746e-02 -1.671564765274524689e-02 -3.404636979103088379e-01 1.065564081072807312e-01 -3.433242142200469971e-01 -8.630415052175521851e-02 -2.511186003684997559e-01 -4.502016007900238037e-01 2.827003598213195801e-01 8.053546771407127380e-03 -7.045039534568786621e-02 -7.684211432933807373e-02 -9.516894817352294922e-02 1.088792607188224792e-01 1.924783438444137573e-01 -1.107566952705383301e-01 -8.651087433099746704e-02 1.039829179644584656e-01 -1.595679521560668945e-01 6.924673914909362793e-02 -8.073371648788452148e-02 -1.549467593431472778e-01 -3.168449178338050842e-02
-2.219611108303070068e-01 -5.892213433980941772e-02 7.156436890363693237e-02 8.254215866327285767e-02 1.164669021964073181e-01 8.787160739302635193e-03 -5.498825386166572571e-02 2.902589440345764160e-01 -4.253906384110450745e-02 -4.448152184486389160e-01 -1.146017313003540039e-01 -1.268653273582458496e-01 1.006789058446884155e-01 -1.957025676965713501e-01 -1.064455658197402954e-01 3.499092906713485718e-02 -6.631512939929962158e-02 -8.082284033298492432e-02 -3.614223301410675049e-01 9.194157272577285767e-02 -5.246562883257865906e-02 -3.442885577678680420e-01 1.334208697080612183e-01 1.461080741137266159e-02 3.359354659914970398e-02 -9.387896955013275146e-02 -6.283298134803771973e-02 1.726458519697189331e-01 1.653380393981933594e-01 1.157306879758834839e-01 2.795944213867187500e-01 -3.043204843997955322e-01
-6.960135698318481445e-02 -8.111237734556198120e-02 2.908439338207244873e-01 1.532604452222585678e-02 -3.461599349975585938e-02 1.381503194570541382e-01 -2.783648967742919922e-01 -3.106181025505065918e-01 5.682424455881118774e-02 2.904036082327365875e-02 9.918129444122314453e-02 -5.619311332702636719e-02 -1.354704201221466064e-01 2.186315059661865234e-01 -1.545005291700363159e-01 -3.280384838581085205e-01 -3.100657761096954346e-01 1.397575438022613525e-01 -2.182831913232803345e-01 -2.826855145394802094e-02 -3.201395273208618164e-02 -3.519593179225921631e-01 1.037611439824104309e-01 4.140513017773628235e-02 -1.912946552038192749e-01 -3.118455782532691956e-02 2.930863201618194580e-01 3.542780876159667969e-02 1.716286092996597290e-01 -1.884138286113739014e-01 5.710864067077636719e-02 -1.895729638636112213e-02
-1.360196769237518311e-01 4.630814120173454285e-02 -7.379961013793945312e-02 -1.455879509449005127e-01 8.963217027485370636e-03 6.959865987300872803e-02 1.143035944551229477e-02 1.119533851742744446e-01 5.267755687236785889e-02 -1.016145348548889160e-01 2.945519089698791504e-01 -3.055171370506286621e-01 4.563952386379241943e-01 -2.069487050175666809e-02 -7.137989252805709839e-02 -2.561540901660919189e-01 -3.765655308961868286e-02 -5.740326270461082458e-02 1.581475511193275452e-02 4.278042167425155640e-02 2.270133942365646362e-01 -7.989195734262466431e-02 1.168674081563949585e-01 -1.684721559286117554e-01 1.626019775867462158e-01 -3.030282855033874512e-01 1.970883458852767944e-01 1.829013973474502563e-01 3.331733942031860352e-01 -6.810660660266876221e-02 2.066528946161270142e-01 8.260736614465713501e-02
-6.408814340829849243e-03 5.296951159834861755e-03 2.877937555313110352e-01 -1.270322650671005249e-01 -3.414674848318099976e-02 8.262713998556137085e-02 9.973219037055969238e-02 -2.498250752687454224e-01 2.987267374992370605e-01 -1.817957870662212372e-02 1.150522157549858093e-01 -3.277449905872344971e-01 1.319600939750671387e-01 1.309970319271087646e-01 -3.629471361637115479e-02 -2.329028993844985962e-01 -3.113013803958892822e-01 1.769643127918243408e-01 -6.562941707670688629e-03 -1.035818308591842651e-01 1.741197556257247925e-01 -2.111335694789886475e-01 2.291860878467559814e-01 1.465111970901489258e-01 1.759443283081054688e-01 -1.141372323036193848e-01 1.441807597875595093e-01 -6.525874882936477661e-02 -1.043338030576705933e-01 3.835650980472564697e-01 3.549143299460411072e-02 6.385430693626403809e-02
1.587274372577667236e-01 5.002354085445404053e-02 -2.432579919695854187e-02 5.909511446952819824e-02 9.560228139162063599e-02 5.231574177742004395e-02 -1.420326232910156250e-01 -8.912035822868347168e-02 2.908543646335601807e-01 -1.323581188917160034e-01 8.770245313644409180e-02 -1.023862138390541077e-01 5.755829215049743652e-01 -1.438532173633575439e-01 -1.033050566911697388e-01 -9.900800883769989014e-02 -2.576607465744018555e-01 3.346573412418365479e-01 -2.539803385734558105e-01 4.707202315330505371e-02 -9.487398900091648102e-03 -6.688613444566726685e-03 1.646512001752853394e-01 -8.230997622013092041e-02 1.525394767522811890e-01 -2.210457473993301392e-01 -3.601075336337089539e-02 4.880439117550849915e-02 2.342891842126846313e-01 -4.123978316783905029e-02 1.521562188863754272e-01 -2.820210158824920654e-02
1.493202988058328629e-03 1.540667861700057983e-01 4.019846394658088684e-02 1.825615763664245605e-01 1.219187155365943909e-01 1.041334122419357300e-01 -9.344322234392166138e-02 -2.437577396631240845e-01 8.045130223035812378e-02 2.615044116973876953e-01 1.970739811658859253e-01 -2.080383896827697754e-01 5.539700761437416077e-02 -3.094067573547363281e-01 -2.006359584629535675e-02 -1.495070904493331909e-01 -3.189205229282379150e-01 -1.685252040624618530e-01 -2.512677013874053955e-01 -2.635898441076278687e-02 -3.023222088813781738e-01 -2.226107418537139893e-01 3.417526781558990479e-01 -2.259272933006286621e-01 -2.607286907732486725e-03 -7.662069797515869141e-02 1.369045227766036987e-01 1.030270382761955261e-01 -1.019447743892669678e-01 6.727021187543869019e-02 6.145796179771423340e-02 -1.107431873679161072e-01
-1.368469446897506714e-01 1.964320838451385498e-01 1.716285943984985352e-01 5.375134572386741638e-02 -1.767426580190658569e-01 -2.023892998695373535e-01 1.063606366515159607e-01 1.047476679086685181e-01 1.896239817142486572e-01 2.187531888484954834e-01 2.562909759581089020e-02 -2.543300688266754150e-01 2.353777587413787842e-01 -3.143917322158813477e-01 -2.024101614952087402e-01 -1.790462285280227661e-01 -3.498306870460510254e-01 1.648752987384796143e-01 6.770900916308164597e-03 1.097820103168487549e-01 1.229365617036819458e-01 -1.927244067192077637e-01 2.114630043506622314e-01 -5.556788668036460876e-02 -6.731647998094558716e-02 -4.753738641738891602e-02 5.418230593204498291e-02 1.238701269030570984e-01 2.446542680263519287e-01 5.565174669027328491e-02 -1.306389421224594116e-01 -2.694820463657379150e-01
-1.149508729577064514e-01 -1.487465947866439819e-02 2.767643332481384277e-02 8.125253766775131226e-02 -2.534791529178619385e-01 1.531364172697067261e-01 -8.224072307348251343e-02 3.238317370414733887e-01 2.869908511638641357e-01 5.643814802169799805e-02 -2.925182692706584930e-02 -2.392987459897994995e-01 3.022100329399108887e-01 -6.425511557608842850e-03 -1.288342624902725220e-01 -2.342810630798339844e-01 -7.863534614443778992e-03 8.544878661632537842e-02 -1.981264799833297729e-01 -8.644313365221023560e-02 -7.015793770551681519e-02 1.209897454828023911e-02 3.020379245281219482e-01 -5.802451074123382568e-02 1.097861025482416153e-02 -2.903085649013519287e-01 2.105773091316223145e-01 2.900539934635162354e-01 1.747158616781234741e-01 -2.160669714212417603e-01 1.704906374216079712e-01 2.083429321646690369e-02
-1.313166171312332153e-01 2.191822789609432220e-02 3.762390837073326111e-02 -1.052705645561218262e-01 -1.814532577991485596e-01 -2.699352800846099854e-02 2.386660873889923096e-01 -2.748519182205200195e-01 2.215485870838165283e-01 1.885696500539779663e-01 3.029769957065582275e-01 -2.217694520950317383e-01 7.727488130331039429e-02 -3.001819849014282227e-01 -1.139984354376792908e-01 -2.636744678020477295e-01 -1.365980654954910278e-01 5.090224370360374451e-02 -3.324865996837615967e-01 -2.088389098644256592e-01 -5.117026343941688538e-02 -2.641098499298095703e-01 2.344142496585845947e-01 -4.804158583283424377e-02 3.279483690857887268e-02 -2.143454402685165405e-01 1.803491860628128052e-01 -2.933295327238738537e-04 -8.271576836705207825e-03 1.452735904604196548e-02 -1.200631931424140930e-01 1.086025126278400421e-02
-1.523491889238357544e-01 -1.450457703322172165e-02 3.901225924491882324e-01 -4.819584079086780548e-03 -2.176672406494617462e-02 1.750568673014640808e-02 -4.598160088062286377e-02 1.926202774047851562e-01 -5.495550576597452164e-03 -1.655041724443435669e-01 -1.043108403682708740e-01 -2.469403892755508423e-01 1.496061533689498901e-01 -4.070687592029571533e-01 -1.317428946495056152e-01 -2.857189178466796875e-01 -3.548042476177215576e-01 2.731233537197113037e-01 -9.489037841558456421e-02 1.497298032045364380e-01 2.007343769073486328e-01 1.979499869048595428e-02 1.717431470751762390e-02 -2.612498402595520020e-01 -4.230450093746185303e-02 -5.840382352471351624e-02 5.600711703300476074e-02 1.430061012506484985e-01 5.604463815689086914e-02 1.336702406406402588e-01 6.891153752803802490e-02 4.815506935119628906e-02
6.014681234955787659e-02 1.590222865343093872e-01 3.885723277926445007e-02 1.533927023410797119e-02 5.581172183156013489e-02 3.204754292964935303e-01 1.072208955883979797e-01 1.726945340633392334e-01 1.914132013916969299e-02 7.074252516031265259e-02 1.455970108509063721e-02 -3.466811478137969971e-01 -3.663274645805358887e-02 2.159805037081241608e-02 -3.622094541788101196e-02 -2.390395402908325195e-01 -4.348892271518707275e-01 -5.538212507963180542e-02 -1.474798619747161865e-01 -1.602717339992523193e-01 -1.964830160140991211e-01 -3.835153281688690186e-01 1.702637374401092529e-01 -7.179028540849685669e-02 -1.784780411981046200e-03 -2.708379030227661133e-01 2.327247262001037598e-01 1.202748566865921021e-01 -8.354234695434570312e-02 -1.572419106960296631e-01 5.931263323873281479e-03 5.467965081334114075e-02
3.025396168231964111e-02 2.394046038389205933e-01 -4.413660988211631775e-02 -1.832618862390518188e-01 1.908596418797969818e-02 6.265831738710403442e-02 2.067792862653732300e-01 6.155677605420351028e-03 -6.217925623059272766e-02 2.087904810905456543e-01 -1.867949217557907104e-01 -2.733007669448852539e-01 5.654181167483329773e-02 -3.146719634532928467e-01 -9.471163898706436157e-02 -2.197655588388442993e-01 -1.321054399013519287e-01 -5.156855285167694092e-02 -1.295235306024551392e-01 -2.501904070377349854e-01 -2.222820417955517769e-03 -2.985157668590545654e-01 1.462654918432235718e-01 -1.950361877679824829e-01 3.632666915655136108e-02 -1.170682162046432495e-01 5.222972631454467773e-01 3.434257954359054565e-02 -3.363865986466407776e-02 -5.486788228154182434e-02 -3.808102011680603027e-02 -6.094166892580688000e-04
-2.122061997652053833e-01 9.315897524356842041e-02 1.801157444715499878e-01 1.018442064523696899e-01 -1.917206645011901855e-01 -3.928668051958084106e-02 -2.213109843432903290e-02 -6.298611313104629517e-02 3.833172470331192017e-02 1.981270685791969299e-02 9.539476037025451660e-02 -2.496793717145919800e-01 1.986367255449295044e-01 -2.969195544719696045e-01 -2.124769538640975952e-01 -1.856678724288940430e-01 -3.473365604877471924e-01 1.252188533544540405e-01 -2.249890193343162537e-02 1.117909178137779236e-01 2.910704016685485840e-01 -2.252203971147537231e-01 2.242725342512130737e-01 -2.500762641429901123e-01 2.879153750836849213e-02 1.147287264466285706e-01 3.671873733401298523e-02 5.628447234630584717e-02 9.986806660890579224e-02 2.367535531520843506e-01 1.179019287228584290e-01 -2.900643944740295410e-01
-1.926534920930862427e-01 2.211725860834121704e-01 -3.461081162095069885e-02 4.821669310331344604e-02 1.864185743033885956e-02 1.030307710170745850e-01 9.197787195444107056e-02 2.168572880327701569e-02 2.703358530998229980e-01 6.223265826702117920e-02 7.074319571256637573e-02 -7.871720194816589355e-02 -1.847323030233383179e-02 1.697703078389167786e-02 -8.726610988378524780e-02 -4.855900406837463379e-01 -3.384730517864227295e-01 -6.832317262887954712e-02 -2.900730669498443604e-01 -5.858878418803215027e-02 -1.966900229454040527e-01 -2.342528849840164185e-01 5.590565502643585205e-02 1.063723862171173096e-01 1.572802513837814331e-01 -1.753344982862472534e-01 3.985016942024230957e-01 -9.621922858059406281e-03 -5.713896825909614563e-02 -1.333497464656829834e-01 4.258185997605323792e-02 7.942902296781539917e-02
-1.640793532133102417e-01 -1.822351478040218353e-02 9.887788444757461548e-02 -1.118604913353919983e-01 3.640564857050776482e-03 -2.127867341041564941e-01 -1.025441884994506836e-01 1.082103699445724487e-01 1.007370427250862122e-01 6.791947875171899796e-03 1.710220277309417725e-01 1.347251981496810913e-01 1.681319810450077057e-02 -1.435430198907852173e-01 -1.068062782287597656e-01 -6.347812712192535400e-02 -4.014253616333007812e-01 1.502273082733154297e-01 -1.862817406654357910e-01 1.883668005466461182e-01 1.981331110000610352e-01 -3.882081508636474609e-01 2.822202444076538086e-01 5.108828656375408173e-03 -2.624811232089996338e-01 -1.118544489145278931e-03 -3.168287128210067749e-02 1.368328332901000977e-01 2.892751693725585938e-01 -1.553786993026733398e-01 1.997039616107940674e-01 -1.707721203565597534e-01
-3.249425590038299561e-01 1.233143433928489685e-01 2.223422527313232422e-01 1.573011428117752075e-01 -1.216874346137046814e-01 -2.049762904644012451e-01 -8.276984840631484985e-02 -9.946036338806152344e-02 2.956600487232208252e-01 -1.007532253861427307e-01 -1.830477565526962280e-01 -3.067488372325897217e-01 1.122058369219303131e-02 1.102551724761724472e-02 -1.538164317607879639e-01 -1.898762285709381104e-01 -1.915124952793121338e-01 6.111528724431991577e-02 -7.622130960226058960e-02 -6.724131107330322266e-02 2.965504536405205727e-03 -2.424497008323669434e-01 1.061840504407882690e-01 1.107742115855216980e-01 8.561961352825164795e-02 -1.603144966065883636e-02 4.881942272186279297e-01 -1.332900673151016235e-01 8.979854173958301544e-03 1.097395867109298706e-01 -7.038960605859756470e-02 -1.802412122488021851e-01
-1.433029472827911377e-01 -7.967165671288967133e-03 1.292738616466522217e-01 -2.810956239700317383e-01 2.545245587825775146e-01 -2.476076362654566765e-03 -4.690827801823616028e-02 -1.875172704458236694e-01 6.164850294589996338e-02 2.732276320457458496e-01 -1.353318244218826294e-01 -3.122175931930541992e-01 2.590134441852569580e-01 -2.523438930511474609e-01 3.290433902293443680e-03 1.510525196790695190e-01 -3.772540986537933350e-01 1.217484995722770691e-01 -3.981338068842887878e-02 -1.718474179506301880e-01 -1.391375958919525146e-01 -2.505631148815155029e-01 3.642068943008780479e-03 -9.683983027935028076e-02 -1.650913059711456299e-01 -1.572745144367218018e-01 2.591650485992431641e-01 -5.901734903454780579e-02 -1.939797657541930676e-03 -1.220763474702835083e-01 4.871275275945663452e-02 -1.181909143924713135e-01
-1.746927052736282349e-01 2.457425743341445923e-01 -4.730428382754325867e-02 -4.190025106072425842e-02 9.613955765962600708e-02 6.313188374042510986e-02 -1.083423793315887451e-01 -2.511147558689117432e-01 -1.801131814718246460e-01 2.520471215248107910e-01 -1.350763719528913498e-02 -3.781075477600097656e-01 3.254362940788269043e-01 -2.718994319438934326e-01 -1.696842350065708160e-02 -2.591701149940490723e-01 -6.923949718475341797e-02 -4.081875458359718323e-02 -1.917360574007034302e-01 3.738372470252215862e-04 -2.430061101913452148e-01 -2.762617170810699463e-01 -6.698706746101379395e-02 -1.588444560766220093e-01 -9.336046129465103149e-02 -7.418301701545715332e-02 3.064097762107849121e-01 1.070042420178651810e-02 7.339686900377273560e-02 -3.594459220767021179e-02 8.207404054701328278e-03 -8.591520041227340698e-02
-1.376128494739532471e-01 2.262545190751552582e-02 1.819441840052604675e-02 1.392172873020172119e-01 1.537013351917266846e-01 1.761416643857955933e-01 1.723298132419586182e-01 -1.199732497334480286e-01 1.123592257499694824e-01 2.067631632089614868e-01 1.048648059368133545e-01 -2.298135459423065186e-01 2.986711263656616211e-01 -2.709241807460784912e-01 -1.215197145938873291e-01 -8.485946059226989746e-02 -1.831097751855850220e-01 -3.585839271545410156e-01 -3.057548403739929199e-01 -3.806357458233833313e-02 -2.953555881977081299e-01 -2.198377996683120728e-01 4.556426033377647400e-02 -1.354803889989852905e-01 8.668002486228942871e-02 -1.123211458325386047e-01 2.528647780418395996e-01 5.877139419317245483e-02 1.446201056241989136e-01 -1.489939093589782715e-01 -2.052344009280204773e-02 -1.193216517567634583e-01
-7.814092934131622314e-02 1.166663616895675659e-01 3.642087429761886597e-02 3.171502351760864258e-01 3.832171261310577393e-01 8.521907730028033257e-04 1.629867255687713623e-01 -1.196471750736236572e-01 1.841832883656024933e-02 1.432494632899761200e-02 -2.461457392200827599e-03 -2.717956602573394775e-01 2.190958857536315918e-01 -6.148214638233184814e-02 3.399990871548652649e-02 -1.116550937294960022e-01 -1.846831440925598145e-01 -1.114879548549652100e-01 -3.853293359279632568e-01 -1.265854537487030029e-01 -2.217966616153717041e-01 -2.831260263919830322e-01 7.589025795459747314e-02 -1.998816877603530884e-01 9.695362299680709839e-02 -2.164167761802673340e-01 2.844874858856201172e-01 9.776158630847930908e-02 3.751728311181068420e-02 -2.544184401631355286e-02 1.213203817605972290e-01 -3.465013578534126282e-02
-3.863115608692169189e-01 1.596445590257644653e-01 5.715595558285713196e-02 -2.302893698215484619e-01 -1.137746497988700867e-01 -1.710695028305053711e-02 -2.611210346221923828e-01 8.438172936439514160e-02 1.809488981962203979e-01 2.129394710063934326e-01 -6.925181299448013306e-02 -8.105374127626419067e-02 1.930196434259414673e-01 -1.490373760461807251e-01 7.218852639198303223e-02 -2.232606709003448486e-01 -2.489943206310272217e-01 1.418992429971694946e-01 -5.788845941424369812e-02 -2.313636988401412964e-01 9.147692471742630005e-02 -5.762844160199165344e-02 3.733078241348266602e-01 -2.016600966453552246e-02 -6.584461033344268799e-02 2.254320681095123291e-02 8.814137428998947144e-02 -1.759435832500457764e-01 2.725378870964050293e-01 1.676117628812789917e-01 2.773752436041831970e-02 -1.981964260339736938e-01
5.646396055817604065e-02 -2.646344900131225586e-01 1.081280857324600220e-01 -3.387240320444107056e-02 8.149288594722747803e-03 1.113202199339866638e-01 4.593865200877189636e-02 1.044888701289892197e-02 -8.266436308622360229e-02 -5.708324536681175232e-02 -1.963936984539031982e-01 -3.815000057220458984e-01 -3.299742564558982849e-02 6.993379443883895874e-02 1.494933292269706726e-02 -5.365985035896301270e-01 -5.597533658146858215e-02 1.116199642419815063e-01 -2.205818295478820801e-01 -3.300405144691467285e-01 -1.351830363273620605e-01 -3.166837990283966064e-01 -9.481211192905902863e-03 -1.461655646562576294e-01 -9.408792853355407715e-02 -1.048294529318809509e-01 1.874042302370071411e-01 -3.265640512108802795e-02 -4.137418791651725769e-02 -1.506753712892532349e-01 1.304346770048141479e-01 1.638154871761798859e-02
7.572108507156372070e-02 1.365342736244201660e-02 4.571498930454254150e-02 1.118970382958650589e-02 -1.946119368076324463e-01 1.569627970457077026e-01 -1.226190477609634399e-01 -1.089185476303100586e-01 3.491963744163513184e-01 -1.592306792736053467e-01 8.988993614912033081e-02 -2.491756379604339600e-01 4.156690239906311035e-01 -6.069303303956985474e-02 6.645603477954864502e-02 -9.404063969850540161e-02 -1.000458225607872009e-01 2.136145085096359253e-01 -1.471876651048660278e-01 -9.119804948568344116e-02 -1.752469092607498169e-01 8.442512899637222290e-02 2.423222959041595459e-01 -3.510050103068351746e-02 2.792315781116485596e-01 -9.131493419408798218e-02 2.634090185165405273e-01 2.161443680524826050e-01 8.388762921094894409e-02 1.496740966103971004e-03 3.197846412658691406e-01 -1.198684517294168472e-02
1.704534739255905151e-01 4.203645512461662292e-02 1.984655559062957764e-01 -1.726571703329682350e-03 2.957644760608673096e-01 1.089986488223075867e-01 9.528375416994094849e-02 -1.186736300587654114e-01 5.844346433877944946e-02 -3.810655698180198669e-02 -9.450407326221466064e-02 -8.349524438381195068e-02 4.164079576730728149e-02 -9.781126677989959717e-02 1.545569449663162231e-01 -4.321535229682922363e-01 -2.849726080894470215e-01 -1.419367045164108276e-01 -1.558530628681182861e-01 -2.005444467067718506e-01 -2.237223461270332336e-02 -1.523047834634780884e-01 3.333054184913635254e-01 -2.412680238485336304e-01 1.635802537202835083e-01 -5.614351853728294373e-02 1.222244575619697571e-01 4.081238433718681335e-02 9.492780268192291260e-02 -3.667641282081604004e-01 -6.126191094517707825e-02 1.090521141886711121e-01
2.126025035977363586e-02 6.841640919446945190e-02 3.538678586483001709e-02 -9.139177948236465454e-02 -2.114299312233924866e-02 -1.039557382464408875e-01 -5.026105046272277832e-02 -1.015773192048072815e-01 1.013684421777725220e-01 7.142607867717742920e-02 -2.199675440788269043e-01 -3.400149941444396973e-01 4.810526669025421143e-01 -1.679703742265701294e-01 1.498539559543132782e-02 -3.019264638423919678e-01 -2.859362065792083740e-01 1.962851583957672119e-01 1.676603853702545166e-01 2.195279151201248169e-01 1.505485028028488159e-01 1.165061894425889477e-05 2.532252371311187744e-01 -6.858565658330917358e-02 -1.940461099147796631e-01 6.956920027732849121e-02 1.329000443220138550e-01 8.155785501003265381e-02 2.572445571422576904e-01 2.570316381752490997e-02 -3.345584124326705933e-02 -8.909145742654800415e-02
-2.117730230093002319e-01 -6.058130040764808655e-02 2.352532446384429932e-01 -1.644260734319686890e-01 -1.126719862222671509e-01 -9.866702556610107422e-02 -1.263768374919891357e-01 2.524538103898521513e-05 2.624172270298004150e-01 -1.592394858598709106e-01 2.433726191520690918e-02 2.814551070332527161e-02 -7.852007448673248291e-02 -2.764008939266204834e-01 -1.964940428733825684e-01 -2.112990170717239380e-01 -3.340664505958557129e-01 -6.956175714731216431e-02 -1.741582602262496948e-01 -1.248581409454345703e-01 3.567556440830230713e-01 -2.807933092117309570e-01 3.501936793327331543e-01 -4.591713473200798035e-02 -7.997111231088638306e-02 7.691048830747604370e-02 1.297453790903091431e-01 -4.579682275652885437e-02 -6.841617077589035034e-02 5.704388767480850220e-02 7.980768568813800812e-03 -1.918667554855346680e-01
-1.009680926799774170e-01 1.668280959129333496e-01 9.699580818414688110e-02 -2.045283764600753784e-01 -1.699910163879394531e-01 -1.868184059858322144e-01 -1.664509773254394531e-01 -4.873834177851676941e-02 -3.235474824905395508e-01 -1.268699765205383301e-01 3.269355371594429016e-02 -2.847729623317718506e-01 1.779157668352127075e-01 -3.041792288422584534e-02 7.291749864816665649e-02 -3.683329224586486816e-01 -3.325304388999938965e-01 1.925363787449896336e-03 1.496923621743917465e-02 -7.875233888626098633e-02 1.186197772622108459e-01 7.116108387708663940e-02 1.439799666404724121e-01 3.466123342514038086e-02 1.289351284503936768e-01 -1.574283838272094727e-01 3.609753251075744629e-01 -1.148253530263900757e-01 1.304080486297607422e-01 -2.549557387828826904e-01 -5.951459705829620361e-02 -1.087488085031509399e-01
-3.373555839061737061e-01 -1.622435152530670166e-01 3.103535249829292297e-02 -2.172541804611682892e-02 -7.661630213260650635e-02 1.400025486946105957e-01 -2.827565073966979980e-01 3.302485914900898933e-03 1.086606159806251526e-01 -1.414938569068908691e-01 -1.566333472728729248e-01 -2.528765201568603516e-01 2.263667732477188110e-01 -8.596821129322052002e-02 2.722007334232330322e-01 -1.255801022052764893e-01 -1.573592871427536011e-01 8.398919552564620972e-02 -2.651157975196838379e-01 4.333495348691940308e-02 -9.133586287498474121e-02 -7.409534603357315063e-02 2.402365803718566895e-01 -6.765791773796081543e-02 9.604496508836746216e-02 1.459935586899518967e-02 2.573659084737300873e-02 4.049349725246429443e-01 -7.511757314205169678e-02 -1.406502872705459595e-01 -1.500718761235475540e-03 -3.234069347381591797e-01
3.392497897148132324e-01 9.724508225917816162e-02 1.485072374343872070e-01 3.662919998168945312e-02 1.386514604091644287e-01 3.392643528059124947e-03 -2.605116367340087891e-01 -1.611576974391937256e-01 3.142233788967132568e-01 5.886804684996604919e-02 1.655952036380767822e-01 -2.560643479228019714e-02 2.494070529937744141e-01 -1.838067770004272461e-01 -1.476210951805114746e-01 -3.379727602005004883e-01 -1.378643959760665894e-01 5.807248875498771667e-02 -2.284942194819450378e-02 -2.582692205905914307e-01 -2.201507389545440674e-01 -2.092905640602111816e-01 -1.721462421119213104e-02 9.552623331546783447e-02 -1.126074790954589844e-01 -1.031666994094848633e-01 3.038118481636047363e-01 -2.930189110338687897e-02 1.883192062377929688e-01 -2.490351349115371704e-02 1.320450007915496826e-01 -1.240910813212394714e-01
-2.581860721111297607e-01 6.553863734006881714e-02 -1.081469431519508362e-01 4.427733644843101501e-02 6.377351470291614532e-03 5.110205709934234619e-02 -1.719960272312164307e-01 -1.156790647655725479e-02 2.508288323879241943e-01 4.354850202798843384e-02 -7.596556097269058228e-02 -4.225127995014190674e-01 1.573287993669509888e-01 -1.557118296623229980e-01 -6.756284087896347046e-02 -8.929668366909027100e-02 -3.234100639820098877e-01 2.287019193172454834e-01 -2.786660194396972656e-01 1.130346208810806274e-03 7.439212873578071594e-03 -6.025119870901107788e-02 7.495065033435821533e-02 8.579854667186737061e-02 2.177400887012481689e-01 6.921596825122833252e-02 3.091080188751220703e-01 -3.850927352905273438e-01 7.287305593490600586e-02 -3.737089410424232483e-02 -1.044555380940437317e-01 8.660409599542617798e-02
1.134446635842323303e-01 -1.788847744464874268e-01 1.179708167910575867e-01 -3.101009130477905273e-01 -5.699623376131057739e-02 1.560034751892089844e-01 -1.087026745080947876e-01 -2.518931329250335693e-01 -8.015175908803939819e-02 -6.916359812021255493e-02 -1.007693037390708923e-01 -1.022230908274650574e-01 6.166818737983703613e-02 7.997006177902221680e-02 -5.133553873747587204e-03 -2.016018480062484741e-01 -3.998483121395111084e-01 -3.128595650196075439e-02 -5.607893317937850952e-02 3.457392379641532898e-02 4.663215577602386475e-02 -1.016667112708091736e-01 3.214502036571502686e-01 1.369722187519073486e-01 1.016430184245109558e-01 4.955879226326942444e-02 1.944285631179809570e-01 2.215256541967391968e-02 4.384088516235351562e-01 -3.139286339282989502e-01 1.249841749668121338e-01 4.758006706833839417e-02
8.080822229385375977e-02 1.282153278589248657e-01 2.174078859388828278e-02 -1.585664600133895874e-01 1.083509847521781921e-01 7.711068540811538696e-02 -2.815357148647308350e-01 1.257534623146057129e-01 2.419452965259552002e-01 1.491541601717472076e-02 1.606590002775192261e-01 -2.065733671188354492e-01 1.345816403627395630e-01 -2.300370633602142334e-01 2.645830065011978149e-02 -1.222682371735572815e-02 -2.802627980709075928e-01 -1.736105978488922119e-01 1.376414597034454346e-01 2.060540765523910522e-01 -2.846287190914154053e-01 -5.018204450607299805e-01 9.867841750383377075e-02 3.259893506765365601e-02 -2.630259096622467041e-02 2.117766765877604485e-03 1.861210018396377563e-01 1.608281284570693970e-01 1.517481058835983276e-01 1.180946603417396545e-01 1.329104751348495483e-01 9.979639202356338501e-02
-1.770793348550796509e-01 1.619943082332611084e-01 1.813559234142303467e-02 1.082583591341972351e-01 -2.487328350543975830e-01 2.230294197797775269e-01 -1.079254690557718277e-02 2.437956929206848145e-01 1.664160937070846558e-01 -1.437916904687881470e-01 4.489240795373916626e-02 -1.821845322847366333e-01 4.378931522369384766e-01 1.710755005478858948e-02 2.367123216390609741e-02 -3.680183589458465576e-01 -5.363405682146549225e-03 4.115615412592887878e-02 -4.630690813064575195e-02 -1.885078996419906616e-01 -1.556305438280105591e-01 -2.651622518897056580e-02 2.335376888513565063e-01 1.657352447509765625e-01 3.550060465931892395e-02 -1.642420291900634766e-01 2.434363588690757751e-03 1.724641025066375732e-01 1.514339148998260498e-01 -2.510246336460113525e-01 2.323558926582336426e-01 5.758889019489288330e-02
-2.172763347625732422e-01 9.137599915266036987e-02 -7.229571789503097534e-02 -1.425003409385681152e-01 -1.453832387924194336e-01 1.810849010944366455e-01 -1.816978864371776581e-02 -1.236928775906562805e-01 2.954922616481781006e-01 -2.708311751484870911e-02 -6.997169554233551025e-02 -2.277423292398452759e-01 -7.366586476564407349e-02 -1.802677065134048462e-01 -5.553023423999547958e-03 -1.188464015722274780e-01 -1.702042371034622192e-01 -4.327047243714332581e-02 -1.871031224727630615e-01 2.435152232646942139e-02 6.166887655854225159e-02 -7.977794855833053589e-02 4.491223394870758057e-01 3.055920451879501343e-02 -4.452085494995117188e-01 2.272525876760482788e-01 1.416783034801483154e-01 1.108591910451650620e-02 1.583976112306118011e-02 -2.249727994203567505e-01 1.638551205396652222e-01 1.595090776681900024e-01
1.164464727044105530e-01 1.426927894353866577e-01 1.601031720638275146e-01 -3.298134775832295418e-03 4.403252527117729187e-02 -2.824708819389343262e-02 2.533051073551177979e-01 1.925029307603836060e-01 2.906615436077117920e-01 -1.088561862707138062e-01 4.207814112305641174e-02 -6.049096956849098206e-02 4.536485970020294189e-01 3.427236527204513550e-02 -5.957967415452003479e-02 -9.874514490365982056e-02 -2.919882237911224365e-01 4.485635459423065186e-02 -1.531042605638504028e-01 -1.330080181360244751e-01 -3.940014541149139404e-01 -3.440405428409576416e-01 5.671422556042671204e-02 1.774770319461822510e-01 -1.340703517198562622e-01 1.346026808023452759e-01 -3.284031292423605919e-03 6.024506688117980957e-02 -7.147229462862014771e-02 9.398294985294342041e-02 4.435003921389579773e-02 -1.486066430807113647e-01
-1.188335344195365906e-01 1.871194541454315186e-01 9.624043107032775879e-02 1.977919042110443115e-01 2.215770930051803589e-01 1.634607464075088501e-01 6.565032154321670532e-02 -1.170734837651252747e-01 1.356171816587448120e-01 6.602182239294052124e-02 -1.004031598567962646e-01 -4.542011916637420654e-01 2.263203412294387817e-01 -8.386147022247314453e-02 -1.914375834167003632e-02 -1.759656704962253571e-02 -2.422387301921844482e-01 -1.859457492828369141e-01 -1.956808865070343018e-01 -2.157459221780300140e-02 -2.033930867910385132e-01 -3.794341906905174255e-02 2.519519925117492676e-01 -1.154589280486106873e-01 -7.962525635957717896e-02 -3.001765608787536621e-01 3.194226026535034180e-01 1.293769329786300659e-01 -7.290632277727127075e-02 -8.912863582372665405e-02 -1.202324405312538147e-01 -1.265999227762222290e-01
6.934051960706710815e-02 1.333775222301483154e-01 -4.646974802017211914e-02 -8.501418679952621460e-02 4.515911638736724854e-02 5.361329019069671631e-02 1.910455077886581421e-01 6.766619533300399780e-02 -1.216534990817308426e-02 2.618596553802490234e-01 7.995655760169029236e-03 -3.486041724681854248e-01 4.541213437914848328e-02 -6.502029299736022949e-02 -2.710469365119934082e-01 -2.391497790813446045e-01 -4.136236310005187988e-01 4.628786072134971619e-02 -4.090912938117980957e-01 -2.979384444188326597e-04 -1.336532086133956909e-01 5.513918772339820862e-02 -1.298373844474554062e-02 7.406046241521835327e-02 1.792764514684677124e-01 -2.788903564214706421e-02 3.594722449779510498e-01 1.955133490264415741e-02 3.803062811493873596e-02 -6.882602721452713013e-02 2.357505261898040771e-01 -5.784782022237777710e-02
-1.521718502044677734e-01 5.501801520586013794e-02 6.106417998671531677e-02 -1.165084093809127808e-01 -4.987857863306999207e-02 1.644617691636085510e-02 -2.129976265132427216e-02 -1.089709848165512085e-01 3.120450973510742188e-01 1.716950386762619019e-01 1.469272077083587646e-01 1.676706224679946899e-02 5.897399783134460449e-02 -7.535358518362045288e-02 2.111340127885341644e-02 -2.812181115150451660e-01 -1.047017201781272888e-01 -5.038464441895484924e-02 -4.633322060108184814e-01 6.833647191524505615e-02 -4.566779825836420059e-03 -1.171152442693710327e-01 2.143411338329315186e-01 -1.501561850309371948e-01 7.129405625164508820e-03 -1.530451327562332153e-01 5.019766688346862793e-01 2.491015382111072540e-02 -1.306767691858112812e-03 2.560108006000518799e-01 2.069162875413894653e-01 -6.719798594713211060e-02
1.391591783612966537e-02 1.098109111189842224e-01 5.906792730093002319e-02 -2.214042842388153076e-01 -1.271575409919023514e-02 -2.058211565017700195e-01 5.287702381610870361e-02 5.187031626701354980e-02 3.277732729911804199e-01 9.348016232252120972e-02 -2.552175223827362061e-01 -7.514968514442443848e-02 1.106742545962333679e-01 -3.912946209311485291e-02 -2.042383104562759399e-01 -3.047207891941070557e-01 -1.148481443524360657e-01 -1.331471651792526245e-01 -2.741329073905944824e-01 -1.648693531751632690e-01 -1.691593080759048462e-01 -8.370839804410934448e-02 1.539565920829772949e-01 -8.439075201749801636e-02 1.926135420799255371e-01 -1.926648318767547607e-01 4.864224195480346680e-01 -7.778947707265615463e-03 -9.441980719566345215e-02 4.606579430401325226e-03 4.151503741741180420e-02 -1.751602143049240112e-01
-1.548542380332946777e-01 1.336852163076400757e-01 3.083843886852264404e-01 -4.606853425502777100e-02 6.517456471920013428e-02 9.129966050386428833e-02 -1.840623021125793457e-01 8.656920492649078369e-02 3.458331227302551270e-01 -1.128903701901435852e-01 2.040154486894607544e-01 -1.698286980390548706e-01 3.204767107963562012e-01 1.215052604675292969e-01 4.680782556533813477e-02 -1.688726544380187988e-01 1.218981221318244934e-01 6.369037926197052002e-02 -1.418883800506591797e-01 -2.096276730298995972e-01 -1.467428803443908691e-01 -7.915978319942951202e-03 3.285710811614990234e-01 1.505775302648544312e-01 8.180947601795196533e-02 -1.285554617643356323e-01 2.903559803962707520e-01 1.281730085611343384e-01 2.100615203380584717e-01 -7.340940833091735840e-02 2.150796502828598022e-01 -3.214639052748680115e-02
-1.314047351479530334e-02 -1.031099632382392883e-01 1.278616189956665039e-01 -3.866500407457351685e-02 2.238149046897888184e-01 2.154519781470298767e-03 -1.300064772367477417e-01 -3.966369032859802246e-01 2.902123034000396729e-01 -1.439350098371505737e-01 -2.097152173519134521e-02 -5.349446088075637817e-02 4.365324676036834717e-01 -8.423084765672683716e-02 8.173350244760513306e-03 -1.613332331180572510e-01 -2.156501263380050659e-01 8.911690115928649902e-02 5.994567647576332092e-02 -1.982250362634658813e-01 1.150491312146186829e-01 -5.310400947928428650e-02 -7.402555644512176514e-02 -8.503901213407516479e-02 -1.561375558376312256e-01 -5.290101841092109680e-02 2.047933340072631836e-01 1.078370586037635803e-02 1.678244024515151978e-01 -9.335596859455108643e-02 4.058637022972106934e-01 1.345297843217849731e-01
-7.583612203598022461e-02 8.823417127132415771e-02 3.154303133487701416e-01 7.578589022159576416e-02 1.422217339277267456e-01 2.652923762798309326e-01 2.806064672768115997e-02 -1.445982307195663452e-01 1.863188743591308594e-01 -7.018665224313735962e-02 -2.367599159479141235e-01 6.294164061546325684e-02 -5.233044270426034927e-03 1.920619010925292969e-01 -7.716526743024587631e-03 -2.902567684650421143e-01 -3.042730689048767090e-01 4.404838755726814270e-02 -3.180592954158782959e-01 9.235685691237449646e-03 -2.565781958401203156e-02 -3.742144107818603516e-01 1.707351058721542358e-01 -1.070274505764245987e-02 -1.634621992707252502e-02 -2.283482104539871216e-01 2.090469151735305786e-01 1.064084842801094055e-01 1.977617889642715454e-01 -1.860126107931137085e-01 -3.323748335242271423e-02 7.834131829440593719e-03
-2.484980411827564240e-02 9.938737750053405762e-02 8.951863646507263184e-02 1.139438524842262268e-01 1.707063019275665283e-01 1.649421006441116333e-01 2.001186460256576538e-01 5.150975193828344345e-03 -8.701217919588088989e-02 1.179467514157295227e-01 3.641655296087265015e-02 -3.415097594261169434e-01 2.004384994506835938e-01 -3.480249270796775818e-02 1.671417430043220520e-02 -2.130978107452392578e-01 -2.663780450820922852e-01 -1.938177794218063354e-01 -2.463832944631576538e-01 -1.065385565161705017e-01 -2.117936164140701294e-01 -2.747235596179962158e-01 1.573414206504821777e-01 -2.424031049013137817e-01 1.157643496990203857e-01 -2.275800555944442749e-01 3.321472704410552979e-01 1.721813976764678955e-01 1.741750165820121765e-02 3.263507038354873657e-02 -1.524292230606079102e-01 -1.771571487188339233e-01
-1.754013597965240479e-01 1.167570799589157104e-01 1.068958342075347900e-01 -1.156460028141736984e-02 -1.338568776845932007e-01 -1.574728041887283325e-01 -1.337796300649642944e-01 -6.754291057586669922e-02 6.399897485971450806e-02 6.538409739732742310e-02 -8.936688303947448730e-02 -2.022200524806976318e-01 3.070109784603118896e-01 -2.570164501667022705e-01 -1.876102089881896973e-01 -2.087523341178894043e-01 -2.431402355432510376e-01 1.060653775930404663e-01 6.082464754581451416e-02 4.684589430689811707e-02 1.344846785068511963e-01 -1.207139641046524048e-01 4.259863197803497314e-01 -7.470327429473400116e-03 5.729535128921270370e-03 -1.335121989250183105e-01 1.017829701304435730e-01 5.348298326134681702e-02 3.582310974597930908e-01 1.451245397329330444e-01 3.985841572284698486e-02 -3.317096233367919922e-01
-1.134610474109649658e-01 3.887112438678741455e-02 2.029941827058792114e-01 1.174561753869056702e-01 -2.582857571542263031e-02 6.276562064886093140e-02 1.654473841190338135e-01 -3.669212460517883301e-01 1.645781099796295166e-01 -2.210979163646697998e-02 -5.983744189143180847e-02 -1.297758817672729492e-01 1.751661598682403564e-01 1.475124955177307129e-01 9.944362193346023560e-02 -3.721958398818969727e-01 -2.186854183673858643e-01 1.170925572514533997e-01 6.621335446834564209e-02 3.687693178653717041e-02 -3.897880017757415771e-01 -2.638384997844696045e-01 2.183562889695167542e-02 -1.116295605897903442e-01 2.115580439567565918e-02 -5.744713824242353439e-03 2.717954516410827637e-01 -1.861998438835144043e-01 2.124527469277381897e-02 -2.657075524330139160e-01 1.631074398756027222e-01 -8.186667412519454956e-02
-1.812877744669094682e-04 1.883855164051055908e-01 2.857676744461059570e-01 7.200706005096435547e-02 -6.991265714168548584e-02 1.214179545640945435e-01 -2.366268634796142578e-01 2.042945623397827148e-01 1.362518817186355591e-01 -1.540422439575195312e-01 -1.520359665155410767e-01 -9.842792525887489319e-03 3.239748626947402954e-02 -1.168749853968620300e-01 -3.293792949989438057e-03 -1.571130156517028809e-01 4.057243466377258301e-02 9.256704151630401611e-02 -2.305467128753662109e-01 -3.519376218318939209e-01 -1.279968023300170898e-01 -2.565088570117950439e-01 7.666328549385070801e-02 8.128941059112548828e-03 -1.732864081859588623e-01 7.109877467155456543e-02 3.275091946125030518e-01 1.556534320116043091e-01 1.522688269615173340e-01 -2.580821514129638672e-01 1.143717095255851746e-01 -3.325618207454681396e-01
2.661734819412231445e-02 -2.871960774064064026e-02 1.121920943260192871e-01 -7.706485688686370850e-02 -6.025095283985137939e-02 -6.804072856903076172e-02 -1.096280012279748917e-02 3.515255078673362732e-02 3.600891530513763428e-01 3.563499450683593750e-02 7.256271690130233765e-02 -1.998107433319091797e-01 5.527059435844421387e-01 1.562301442027091980e-02 -1.085896119475364685e-01 -7.987226545810699463e-02 -1.108451485633850098e-01 3.331441581249237061e-01 2.224437706172466278e-02 -5.399756133556365967e-02 1.042583771049976349e-02 5.506097152829170227e-02 2.562451362609863281e-01 -9.194381535053253174e-02 1.787018328905105591e-01 -1.234822943806648254e-01 1.828221529722213745e-01 -5.560164805501699448e-03 1.701483279466629028e-01 -1.729052066802978516e-01 3.018538653850555420e-01 -1.891159415245056152e-01
2.487785648554563522e-03 -7.774468511343002319e-02 2.981294393539428711e-01 2.124698273837566376e-02 1.970157772302627563e-01 -2.365634292364120483e-01 1.199692040681838989e-01 -3.446556627750396729e-02 -1.134366095066070557e-01 -5.799307674169540405e-02 -2.001892030239105225e-01 -3.132853507995605469e-01 1.589313298463821411e-01 -2.522522211074829102e-01 -1.857160180807113647e-01 -2.879275977611541748e-01 -4.246527850627899170e-01 2.513120770454406738e-01 -1.593958586454391479e-01 -7.951388508081436157e-02 1.293906718492507935e-01 8.201292902231216431e-02 1.890292465686798096e-01 -1.153263524174690247e-01 -1.202285364270210266e-01 1.021542996168136597e-01 -3.263191878795623779e-02 -6.349701434373855591e-02 -1.287883222103118896e-01 1.286013983190059662e-02 -3.242771141231060028e-03 -1.976216137409210205e-01
-3.046122789382934570e-01 -1.500476151704788208e-01 1.265743672847747803e-01 -9.339683502912521362e-02 8.778742700815200806e-02 -1.103956401348114014e-01 2.774554118514060974e-02 -2.656859159469604492e-01 4.111535847187042236e-01 -7.504123449325561523e-02 -1.991639882326126099e-01 -1.087364181876182556e-01 7.875733077526092529e-03 2.855049818754196167e-02 -1.520025283098220825e-01 -2.410035580396652222e-01 -2.435542494058609009e-01 7.372749038040637970e-03 -2.515836060047149658e-01 -2.223149389028549194e-01 -9.199897199869155884e-02 -2.396567165851593018e-01 -9.076890349388122559e-02 -9.490755945444107056e-02 1.510206460952758789e-01 -1.096872612833976746e-02 3.582006096839904785e-01 -5.397538095712661743e-02 3.606336191296577454e-02 7.856929302215576172e-02 -9.786943346261978149e-02 -1.844713240861892700e-01
-1.079319864511489868e-01 5.247047916054725647e-02 9.171683341264724731e-02 2.555789239704608917e-02 6.110055372118949890e-02 4.773012548685073853e-02 3.425881266593933105e-02 2.979465723037719727e-01 1.621007174253463745e-01 -7.244729250669479370e-02 1.050006672739982605e-01 -1.342845112085342407e-01 3.286111056804656982e-01 1.755783110857009888e-01 -2.630615979433059692e-02 -1.951059103012084961e-01 3.035142086446285248e-02 2.950047254562377930e-01 -2.272779643535614014e-01 -2.695889174938201904e-01 -2.089008688926696777e-01 -8.234745264053344727e-02 3.218822777271270752e-01 -6.977360695600509644e-02 9.663561731576919556e-02 -2.309739291667938232e-01 1.612746715545654297e-01 1.352479457855224609e-01 1.049700081348419189e-01 6.824009865522384644e-02 3.847987055778503418e-01 -2.251703478395938873e-02
-2.385420650243759155e-01 -2.411114126443862915e-01 2.271658629179000854e-01 -1.571437343955039978e-03 -1.644868031144142151e-02 -1.524438410997390747e-01 -7.467900216579437256e-02 -1.718210577964782715e-01 1.853149682283401489e-01 -8.874674886465072632e-02 4.641763493418693542e-02 -1.157541871070861816e-01 -8.198604732751846313e-02 -1.311075091361999512e-01 -7.435782253742218018e-02 -1.760283708572387695e-01 -2.037294805049896240e-01 2.596794962882995605e-01 -3.297278583049774170e-01 -6.758709996938705444e-02 -1.789110153913497925e-01 -3.367505073547363281e-01 -6.429231911897659302e-02 -5.747152119874954224e-02 -8.349933475255966187e-02 -2.253941493108868599e-03 4.679234027862548828e-01 -1.487553864717483521e-02 1.534892469644546509e-01 1.035374104976654053e-01 -1.098502278327941895e-01 -9.475684165954589844e-02
-2.829981744289398193e-01 -1.054227948188781738e-01 7.175067067146301270e-02 2.300917170941829681e-02 -3.011162877082824707e-01 -2.449966520071029663e-01 -2.183361500501632690e-01 1.876837760210037231e-01 5.428513512015342712e-02 -1.481461375951766968e-01 -2.669598348438739777e-02 -9.594736993312835693e-02 2.089274227619171143e-01 -8.031221479177474976e-02 -1.903663873672485352e-01 -2.876632660627365112e-02 -4.390537142753601074e-01 9.695836901664733887e-02 9.820324927568435669e-02 -1.121525391936302185e-01 4.702037200331687927e-02 -1.006115004420280457e-01 3.139663040637969971e-01 -1.520435558632016182e-03 1.005053296685218811e-01 -1.296631842851638794e-01 9.005622565746307373e-02 2.002423815429210663e-02 2.959978878498077393e-01 9.604662656784057617e-02 -1.256290674209594727e-01 -2.533785402774810791e-01
-1.325993835926055908e-01 1.637239456176757812e-01 -6.150176003575325012e-02 1.167354509234428406e-01 -2.209978550672531128e-01 2.093589752912521362e-01 -2.041450291872024536e-01 2.617012560367584229e-01 1.958566755056381226e-01 1.839997060596942902e-02 2.774897813796997070e-01 -1.714828759431838989e-01 1.463753432035446167e-01 -2.508671022951602936e-02 -5.102838948369026184e-02 -1.556767821311950684e-01 -1.136150285601615906e-01 1.989093720912933350e-01 -2.221761792898178101e-01 -1.890150755643844604e-01 -1.341021209955215454e-01 -1.350634694099426270e-01 3.984452188014984131e-01 7.758471369743347168e-02 6.441017240285873413e-02 -1.712074428796768188e-01 1.056983843445777893e-01 1.911634504795074463e-01 1.506136357784271240e-01 -1.347178667783737183e-01 2.734071910381317139e-01 -7.772948592901229858e-02
-5.525951460003852844e-02 -1.123021543025970459e-01 4.782948791980743408e-01 1.567326337099075317e-01 -3.292610868811607361e-02 -4.740668460726737976e-02 5.666358023881912231e-02 -2.795980311930179596e-02 2.582057379186153412e-02 -1.714508682489395142e-01 -7.986960932612419128e-03 -3.975747525691986084e-01 6.506447494029998779e-02 -1.457421183586120605e-01 -1.281215995550155640e-01 -5.383202433586120605e-02 -4.321503341197967529e-01 2.993385791778564453e-01 -1.764788031578063965e-01 5.000905599445104599e-03 1.599056869745254517e-01 3.347232937812805176e-02 2.293833941221237183e-01 1.271821558475494385e-01 1.481485366821289062e-01 -3.392113372683525085e-02 -2.098893187940120697e-02 -5.804476141929626465e-02 -1.318091452121734619e-01 -1.503042578697204590e-01 1.288264989852905273e-01 -6.497402489185333252e-02
-1.858811527490615845e-01 7.053052634000778198e-02 1.575651317834854126e-01 -4.460003674030303955e-01 1.963791996240615845e-01 -1.229532435536384583e-01 1.237878501415252686e-01 1.193386223167181015e-02 -1.753529906272888184e-01 8.963976055383682251e-02 -1.890097707509994507e-01 -2.926547527313232422e-01 1.070015206933021545e-01 -1.621375232934951782e-01 -1.294405609369277954e-01 -7.869441062211990356e-02 -4.302151203155517578e-01 -1.239427104592323303e-01 -1.709534525871276855e-01 1.089755147695541382e-01 -1.011651381850242615e-01 -1.768081039190292358e-01 -3.023438621312379837e-03 -9.140107780694961548e-02 -1.785818338394165039e-01 -2.761565446853637695e-01 1.454809606075286865e-01 9.663543850183486938e-02 -2.266004867851734161e-02 3.865733742713928223e-02 3.406082838773727417e-02 -1.162328198552131653e-01
-2.747151441872119904e-02 5.254468321800231934e-02 -2.020460180938243866e-02 1.334833055734634399e-01 -1.150733232498168945e-01 6.947351992130279541e-02 -2.171694673597812653e-02 1.622904390096664429e-01 1.841346621513366699e-01 -1.311847567558288574e-01 -3.673698054626584053e-03 -1.266109347343444824e-01 3.231593668460845947e-01 -2.269137054681777954e-01 1.171185821294784546e-01 -1.417724937200546265e-01 -4.041956067085266113e-01 2.105020731687545776e-01 4.561064019799232483e-02 -8.924259990453720093e-02 -1.090344116091728210e-01 2.604534383863210678e-03 1.296970695257186890e-01 -6.968607008457183838e-02 3.827220201492309570e-01 -2.242466211318969727e-01 1.153996959328651428e-01 1.063291579484939575e-01 2.455612868070602417e-01 -2.341842800378799438e-01 1.452917158603668213e-01 -2.598899006843566895e-01
-1.955045461654663086e-01 -1.184115633368492126e-01 1.377317309379577637e-01 -1.426526606082916260e-01 -1.657694727182388306e-01 -1.832620650529861450e-01 -2.358029484748840332e-01 1.585185229778289795e-01 1.665158867835998535e-01 -1.724373847246170044e-01 2.108366936445236206e-01 -5.780022218823432922e-02 8.421835303306579590e-02 2.093326766043901443e-03 -1.459451168775558472e-01 -3.274640738964080811e-01 -3.853498697280883789e-01 -6.138011068105697632e-02 -6.496968120336532593e-02 -1.125674694776535034e-01 2.400771081447601318e-01 -2.703596055507659912e-01 2.436191141605377197e-01 2.361793369054794312e-01 -1.590382456779479980e-01 2.705127932131290436e-02 1.105984449386596680e-01 1.124305576086044312e-01 -1.337449103593826294e-01 2.666958048939704895e-02 4.144099727272987366e-02 -1.988102644681930542e-01
-2.034207060933113098e-02 -5.206672102212905884e-02 -6.363223306834697723e-03 -1.575385779142379761e-01 -3.579024923965334892e-04 -1.400828510522842407e-01 3.757817670702934265e-02 7.649433612823486328e-02 -5.777034163475036621e-02 8.868678659200668335e-02 -2.844847142696380615e-01 -1.746136844158172607e-01 9.014806151390075684e-02 -3.387557268142700195e-01 1.472554206848144531e-01 -2.171313166618347168e-01 -1.055739596486091614e-01 -7.830376178026199341e-02 -2.496966868638992310e-01 -1.570412330329418182e-02 -1.056051403284072876e-01 -2.864661216735839844e-01 2.780587375164031982e-01 3.075093626976013184e-01 -9.290571510791778564e-02 -2.615385353565216064e-01 2.701526582241058350e-01 2.268019169569015503e-01 -1.941365562379360199e-02 -1.041313633322715759e-01 1.268204152584075928e-01 -2.388881146907806396e-01
1.431843042373657227e-01 2.048462629318237305e-02 6.125810742378234863e-02 1.017249971628189087e-01 2.028408050537109375e-01 1.108540222048759460e-01 2.016522884368896484e-01 -1.172849610447883606e-01 1.657968461513519287e-01 2.561392821371555328e-02 -1.785632669925689697e-01 -1.975189298391342163e-01 1.507297158241271973e-01 2.506928145885467529e-02 7.250501215457916260e-02 -5.020309686660766602e-01 -1.262222975492477417e-01 -1.901923716068267822e-01 -1.895892769098281860e-01 -3.024733364582061768e-01 1.496529486030340195e-02 -2.164475321769714355e-01 1.686124205589294434e-01 -7.084085047245025635e-02 9.534909576177597046e-02 -4.806626960635185242e-02 2.290030121803283691e-01 -1.159320920705795288e-01 1.773688048124313354e-01 -3.062200546264648438e-01 1.134198233485221863e-01 -4.474685713648796082e-02
-3.530122041702270508e-01 -1.076560467481613159e-01 -9.961685538291931152e-02 -1.892490535974502563e-01 -2.149986028671264648e-01 -9.791945666074752808e-02 -2.323672920465469360e-01 2.041767239570617676e-01 2.508569657802581787e-01 -3.174827098846435547e-01 -5.093317478895187378e-02 -1.618052423000335693e-01 3.238931298255920410e-01 4.273450002074241638e-02 3.450051322579383850e-02 -1.139599084854125977e-01 -2.518533468246459961e-01 -5.387535691261291504e-02 -2.056553028523921967e-02 4.868620634078979492e-02 -8.837237209081649780e-02 -2.426746487617492676e-01 1.753421314060688019e-02 -3.939072415232658386e-02 9.315320104360580444e-02 1.980390399694442749e-01 1.313753724098205566e-01 3.292478024959564209e-01 -3.924695402383804321e-02 -7.893052697181701660e-02 1.362221986055374146e-01 -1.248025968670845032e-01
-5.899192765355110168e-02 3.245375305414199829e-02 1.677063703536987305e-01 9.476321190595626831e-02 -7.198860496282577515e-02 9.285718947649002075e-02 -1.744151413440704346e-01 4.993102326989173889e-02 1.513707935810089111e-01 -5.518614500761032104e-02 3.207509219646453857e-02 -1.396241337060928345e-01 3.653793334960937500e-01 -1.919443905353546143e-01 7.129660248756408691e-02 -2.144903093576431274e-01 -6.914885342121124268e-02 7.261332869529724121e-02 -1.398807615041732788e-01 -1.055329367518424988e-01 -4.423440992832183838e-02 1.575206518173217773e-01 4.150844216346740723e-01 -1.475056167691946030e-02 2.135790735483169556e-01 -2.359703183174133301e-01 1.553726643323898315e-01 3.104255497455596924e-01 -1.424802839756011963e-01 -8.171252161264419556e-02 3.547150492668151855e-01 -1.705372035503387451e-01
-1.343994736671447754e-01 6.378384679555892944e-02 1.506010293960571289e-01 5.339945852756500244e-02 6.636709719896316528e-02 -3.141462802886962891e-01 -9.423036873340606689e-02 -2.601609192788600922e-02 -4.981440305709838867e-02 -2.444868087768554688e-01 -1.756959408521652222e-01 -1.181905791163444519e-01 1.867429763078689575e-01 -3.167462646961212158e-01 -1.964569538831710815e-01 -1.806033700704574585e-01 -3.040104806423187256e-01 -8.170440560206770897e-04 -8.733152598142623901e-02 1.217493265867233276e-01 9.117697924375534058e-02 3.682902455329895020e-02 2.931600809097290039e-01 -2.864746749401092529e-01 -6.197076756507158279e-03 2.453245520591735840e-01 1.491484791040420532e-01 -1.265317499637603760e-01 1.799593120813369751e-01 9.023082256317138672e-02 2.610407173633575439e-01 -1.627264320850372314e-01
1.316408067941665649e-01 2.060042023658752441e-01 1.579527556896209717e-01 1.090784892439842224e-01 5.040537938475608826e-02 1.252220422029495239e-01 1.229499205946922302e-01 -6.836262345314025879e-02 2.599981725215911865e-01 7.243431359529495239e-02 -1.752532571554183960e-01 -4.866629838943481445e-02 1.166986972093582153e-01 9.063807129859924316e-02 -2.924984395503997803e-01 -4.450971782207489014e-01 -3.001548647880554199e-01 7.753495872020721436e-02 -3.745486140251159668e-01 -2.010828815400600433e-02 -3.931083530187606812e-02 -1.638295948505401611e-01 1.063385158777236938e-01 -1.409946829080581665e-01 1.822878606617450714e-02 -1.553108394145965576e-01 2.648033201694488525e-01 -3.707955032587051392e-02 3.238449245691299438e-02 -9.816572815179824829e-02 1.847243458032608032e-01 1.296899914741516113e-01
2.571876347064971924e-02 6.614305078983306885e-02 4.667161777615547180e-02 -8.738768100738525391e-02 -1.243753284215927124e-01 -2.965557575225830078e-01 -6.695863604545593262e-02 1.054728776216506958e-01 -2.175717800855636597e-01 -3.089674711227416992e-01 2.241889014840126038e-02 -1.748427003622055054e-01 3.423247635364532471e-01 -1.977269351482391357e-01 3.424460440874099731e-02 -9.079210460186004639e-02 -3.235893249511718750e-01 1.406697183847427368e-01 -1.414773613214492798e-01 -5.771729350090026855e-02 2.315975427627563477e-01 -2.131388038396835327e-01 1.446654796600341797e-01 -7.127502560615539551e-02 7.967897504568099976e-02 -1.485712230205535889e-01 2.836181521415710449e-01 -6.217033043503761292e-02 3.731992840766906738e-01 2.360520139336585999e-02 -1.036314200609922409e-02 -3.113419376313686371e-02
-2.677657604217529297e-01 -6.983494758605957031e-02 1.731897587887942791e-03 -7.446365058422088623e-02 9.214594960212707520e-02 -1.842328906059265137e-01 5.497486144304275513e-02 -1.207884028553962708e-01 -9.852381795644760132e-02 -1.006997600197792053e-01 1.845227479934692383e-01 -5.353299528360366821e-02 -7.211280614137649536e-02 -1.065401285886764526e-01 4.887500777840614319e-02 -2.760822474956512451e-01 -1.135012507438659668e-01 1.513568460941314697e-01 -2.515646815299987793e-01 -3.374848514795303345e-02 1.635697111487388611e-02 -1.801486015319824219e-01 1.805374175310134888e-01 -1.945913285017013550e-01 -2.239709161221981049e-02 -1.684665828943252563e-01 5.381871461868286133e-01 1.418504118919372559e-01 2.130178213119506836e-01 3.324723839759826660e-01 -2.480770833790302277e-02 -8.563727885484695435e-02
-3.354852497577667236e-01 1.335882693529129028e-01 4.986155405640602112e-02 1.345739215612411499e-01 -3.047966025769710541e-02 1.983743347227573395e-02 -2.613236010074615479e-01 1.316267438232898712e-02 2.192192226648330688e-01 -7.566050440073013306e-02 -7.186551392078399658e-02 -2.624436914920806885e-01 3.555995523929595947e-01 5.276605486869812012e-02 -4.034267365932464600e-02 -1.954390555620193481e-01 -3.893747031688690186e-01 3.907582759857177734e-01 8.760327845811843872e-02 -7.750888168811798096e-02 9.709053486585617065e-02 -2.319836169481277466e-01 -2.591054514050483704e-02 6.551074236631393433e-02 -1.577453613281250000e-01 -1.006378978490829468e-01 5.845022574067115784e-02 -7.107620686292648315e-02 9.678594768047332764e-02 3.378171101212501526e-02 3.920494019985198975e-02 -2.015468627214431763e-01
-6.219712272286415100e-02 -5.833804607391357422e-02 2.180458903312683105e-01 2.250873483717441559e-02 7.411097642034292221e-03 -1.551180034875869751e-01 -2.462652325630187988e-01 -1.221336871385574341e-01 2.349134087562561035e-01 -7.990206778049468994e-02 -1.505344957113265991e-01 -2.235669046640396118e-01 -1.929320767521858215e-02 -2.323059886693954468e-01 -2.488361001014709473e-01 -3.847610056400299072e-01 -1.826361417770385742e-01 -2.933506965637207031e-01 -9.447754174470901489e-02 1.261310726404190063e-01 -1.814400590956211090e-02 -3.692393302917480469e-01 1.811294108629226685e-01 2.134337276220321655e-01 -2.325875684618949890e-02 1.797450892627239227e-02 1.670205295085906982e-01 -2.064477093517780304e-02 -1.659343540668487549e-01 -8.611641079187393188e-02 -7.251075655221939087e-02 -1.334881782531738281e-01
-2.447743117809295654e-01 4.419749230146408081e-02 4.584148526191711426e-02 3.562782704830169678e-02 -1.099561378359794617e-01 9.829852730035781860e-02 2.342474013566970825e-01 -1.809821128845214844e-01 1.795901507139205933e-01 2.719913423061370850e-02 2.266444712877273560e-01 -1.465609818696975708e-01 9.793063998222351074e-02 -1.940942257642745972e-01 5.617906153202056885e-02 -4.517198503017425537e-01 -2.692089676856994629e-01 -9.858258068561553955e-03 -1.755297183990478516e-01 -7.353838533163070679e-02 -1.008766219019889832e-01 -3.147726953029632568e-01 1.381332576274871826e-01 1.023075580596923828e-01 1.870555244386196136e-02 -3.210876584053039551e-01 2.216638773679733276e-01 -2.055704146623611450e-01 -2.236452139914035797e-02 2.542309276759624481e-02 4.233325645327568054e-02 1.403470188379287720e-01
5.858089029788970947e-02 2.682574391365051270e-01 7.319688796997070312e-02 7.073202729225158691e-02 8.536317385733127594e-03 1.101895719766616821e-01 2.486015483736991882e-02 -2.632027268409729004e-01 4.353160411119461060e-02 -5.137555301189422607e-02 -6.560709327459335327e-02 -3.100044131278991699e-01 1.119830533862113953e-01 -3.003857135772705078e-01 -2.148544974625110626e-02 -2.599458396434783936e-01 -2.923570871353149414e-01 -2.559321820735931396e-01 -8.383373916149139404e-02 4.260166548192501068e-03 -2.680839300155639648e-01 -3.344263434410095215e-01 8.756656944751739502e-02 -2.426908165216445923e-01 1.668995320796966553e-01 -2.075299769639968872e-01 1.920236796140670776e-01 5.992547422647476196e-02 -6.554980296641588211e-03 -1.031580846756696701e-02 6.937051564455032349e-02 -1.781674921512603760e-01
-1.512505710124969482e-01 1.499226838350296021e-01 8.560758829116821289e-02 -3.318606615066528320e-01 4.361735656857490540e-02 -2.224960476160049438e-01 -7.482161372900009155e-02 -1.008602678775787354e-01 3.405865728855133057e-01 1.067061200737953186e-01 -1.748988926410675049e-01 -1.315188109874725342e-01 1.156319677829742432e-01 2.327331714332103729e-02 -6.449954211711883545e-02 -2.809650003910064697e-01 -3.714298009872436523e-01 -7.785890996456146240e-02 -1.430867463350296021e-01 -1.105498000979423523e-01 -7.841078937053680420e-02 -9.687588363885879517e-02 -4.302742704749107361e-02 -1.382493525743484497e-01 1.700315624475479126e-01 -5.994935333728790283e-02 4.298320710659027100e-01 1.989769563078880310e-02 -1.744668483734130859e-01 6.944932509213685989e-03 7.404261827468872070e-02 -1.757333427667617798e-01
-1.258069723844528198e-01 -7.162924855947494507e-02 4.905487298965454102e-01 3.708922304213047028e-03 1.190394069999456406e-02 1.681323908269405365e-02 -1.116830036044120789e-01 -9.792386740446090698e-02 5.995040759444236755e-02 -3.488312661647796631e-02 7.485481351613998413e-02 -2.953024208545684814e-01 3.122453987598419189e-01 -2.409754991531372070e-01 -2.226604074239730835e-01 -1.191764250397682190e-01 -2.533416450023651123e-01 1.861664652824401855e-01 5.237004160881042480e-02 7.654909044504165649e-02 1.178452447056770325e-01 1.152220740914344788e-01 1.607488393783569336e-01 3.584886342287063599e-02 -6.593494862318038940e-02 2.841204404830932617e-01 2.409235239028930664e-01 7.595402747392654419e-02 2.038235664367675781e-01 1.309517025947570801e-01 1.718520671129226685e-01 9.834157302975654602e-03
7.505735009908676147e-02 1.188225075602531433e-01 1.005548634566366673e-03 -2.485749423503875732e-01 -1.055188477039337158e-01 5.899928510189056396e-02 8.694751560688018799e-02 1.609387844800949097e-01 1.018671244382858276e-01 2.193860858678817749e-01 -4.375590011477470398e-02 -2.027227282524108887e-01 1.474768221378326416e-01 -1.123331114649772644e-01 -8.480496704578399658e-02 -3.528187870979309082e-01 -2.175376117229461670e-01 1.076553687453269958e-01 -3.317529857158660889e-01 -3.668870776891708374e-02 9.651634842157363892e-02 -3.731902837753295898e-01 2.959892749786376953e-01 -7.125643640756607056e-02 -1.693724654614925385e-02 -1.081726774573326111e-01 5.981343984603881836e-02 2.236911505460739136e-01 -2.839100360870361328e-01 -1.689784973859786987e-01 -2.432555519044399261e-02 -1.259986758232116699e-01
-2.256060540676116943e-01 7.341752201318740845e-02 2.283956259489059448e-01 -1.913906484842300415e-01 -2.301275283098220825e-01 1.341049075126647949e-01 3.122073709964752197e-01 -1.549208611249923706e-01 1.321560442447662354e-01 2.339912652969360352e-01 5.794674530625343323e-02 -1.804406046867370605e-01 6.960281729698181152e-02 -1.557060778141021729e-01 1.784160733222961426e-02 -1.965904682874679565e-01 -4.378568530082702637e-01 1.355284452438354492e-01 -2.349364608526229858e-01 -1.525822728872299194e-01 -1.498031020164489746e-01 1.002847123891115189e-02 1.363973617553710938e-01 1.015875414013862610e-01 -1.221638359129428864e-02 -3.408612310886383057e-01 1.120883896946907043e-01 -4.349159821867942810e-02 -9.349277615547180176e-02 6.084807589650154114e-02 -1.726800389587879181e-02 5.243715643882751465e-02
-2.349209934473037720e-01 -1.032955050468444824e-01 3.472056612372398376e-02 -5.346439778804779053e-02 -8.720017969608306885e-02 -3.281474346294999123e-03 3.057827241718769073e-02 2.316402792930603027e-01 3.797905743122100830e-01 -1.161052659153938293e-01 -3.071524798870086670e-01 -2.087995260953903198e-01 3.686635494232177734e-01 -1.520478427410125732e-01 -1.345376670360565186e-01 -2.302314192056655884e-01 -3.062866032123565674e-01 1.300087720155715942e-01 -1.868382655084133148e-02 5.919403582811355591e-02 4.119287058711051941e-02 1.461264044046401978e-01 1.030580624938011169e-01 -2.122560441493988037e-01 -5.326621606945991516e-02 -1.869821548461914062e-01 -9.315481409430503845e-03 -6.603371351957321167e-02 1.140363290905952454e-01 2.635877132415771484e-01 2.882907912135124207e-02 -1.523846238851547241e-01
-1.713603287935256958e-01 5.476331710815429688e-02 1.089294627308845520e-01 2.045254558324813843e-01 4.563983529806137085e-02 -1.626872569322586060e-01 7.105217874050140381e-02 -2.289058119058609009e-01 1.407645791769027710e-01 8.875478804111480713e-02 6.143097206950187683e-02 -3.395599722862243652e-01 -1.105272490531206131e-02 8.225017786026000977e-02 -1.672076731920242310e-01 -1.983565688133239746e-01 -2.988045513629913330e-01 -1.967288106679916382e-01 -1.016716063022613525e-01 -1.647515445947647095e-01 -8.083800226449966431e-02 -3.074269890785217285e-01 2.944197133183479309e-02 -6.407444179058074951e-02 -6.344941258430480957e-02 -2.415504753589630127e-01 2.320536971092224121e-01 2.984297871589660645e-01 -1.529704481363296509e-01 9.618905931711196899e-02 5.871726945042610168e-02 -3.067885637283325195e-01
2.760978788137435913e-02 2.501436471939086914e-01 5.317005142569541931e-02 3.213079273700714111e-02 -3.048681281507015228e-02 -7.471512258052825928e-02 9.886330366134643555e-02 -1.174599677324295044e-02 -4.553758725523948669e-02 2.338844835758209229e-01 1.519671827554702759e-02 -1.973679363727569580e-01 6.340457499027252197e-02 3.385637700557708740e-02 -1.262592673301696777e-01 -8.976944535970687866e-02 -4.149099886417388916e-01 9.492179751396179199e-02 -2.804577648639678955e-01 -2.026913613080978394e-01 1.011434942483901978e-01 -1.723824590444564819e-01 3.182629942893981934e-01 -1.568274796009063721e-01 1.409331411123275757e-01 -1.639544218778610229e-01 2.560803294181823730e-01 -3.932400047779083252e-01 1.689972877502441406e-01 7.944133132696151733e-02 1.453098258934915066e-03 -1.506385207176208496e-01
-5.564555898308753967e-02 1.227541789412498474e-01 -4.005816951394081116e-02 7.793543487787246704e-02 -1.232985407114028931e-01 -3.091030009090900421e-02 2.145941602066159248e-03 3.062503598630428314e-02 2.382958680391311646e-01 -1.090410724282264709e-01 2.147663086652755737e-01 -1.843691244721412659e-02 2.724181115627288818e-01 6.005275249481201172e-02 -1.804511696100234985e-01 -2.506569325923919678e-01 -1.798242516815662384e-02 2.910946607589721680e-01 -1.246788054704666138e-01 -2.043837010860443115e-01 -2.665534019470214844e-01 4.492475837469100952e-02 4.278081953525543213e-01 -9.122433513402938843e-02 1.715467870235443115e-02 -1.817588359117507935e-01 1.895443648099899292e-01 2.053142488002777100e-01 1.388700306415557861e-01 -7.284778356552124023e-02 3.153694868087768555e-01 -1.626596450805664062e-01
-2.246031463146209717e-01 -2.996284700930118561e-02 8.535527437925338745e-02 -9.816142916679382324e-02 -3.043465614318847656e-01 9.113822877407073975e-02 -2.815488576889038086e-01 -4.547934979200363159e-02 1.003263965249061584e-01 5.790654197335243225e-02 -1.617144048213958740e-01 -2.768393456935882568e-01 1.225931495428085327e-01 -1.478917896747589111e-01 -2.101771533489227295e-01 -2.669343650341033936e-01 -1.256718337535858154e-01 9.486720710992813110e-02 -4.492345750331878662e-01 4.667842760682106018e-02 1.885640323162078857e-01 3.747005015611648560e-02 2.438964843750000000e-01 4.281994327902793884e-02 2.239522039890289307e-01 5.738385394215583801e-02 2.199546694755554199e-01 -7.056745886802673340e-02 1.478979736566543579e-01 2.314430288970470428e-02 -1.510508656501770020e-01 -4.274668917059898376e-02
-1.934686899185180664e-01 5.519097670912742615e-02 1.820347756147384644e-01 1.628700643777847290e-01 -1.355243623256683350e-01 -8.269510418176651001e-02 4.711387678980827332e-02 1.452769734896719456e-03 3.980835676193237305e-01 -1.107548400759696960e-01 2.031117826700210571e-01 -1.580604002811014652e-03 3.553004562854766846e-01 4.442166164517402649e-02 -2.974711358547210693e-02 -3.396861851215362549e-01 4.793727770447731018e-02 2.198182642459869385e-01 -2.639134228229522705e-01 -1.922744512557983398e-01 -6.536475569009780884e-02 6.012374535202980042e-02 3.626114130020141602e-01 -4.198893904685974121e-02 6.094132550060749054e-03 -7.950522005558013916e-02 8.096586912870407104e-02 1.810824126005172729e-01 5.646781995892524719e-02 -1.242167502641677856e-01 2.304959744215011597e-01 -1.137226074934005737e-02
4.769372940063476562e-02 1.426718682050704956e-01 1.478125303983688354e-01 -1.149646341800689697e-01 -2.229871973395347595e-02 -3.203035099431872368e-03 -3.756408020853996277e-02 -1.916101723909378052e-01 1.130083501338958740e-01 3.098910748958587646e-01 7.197305560111999512e-02 -2.032101601362228394e-01 1.511156409978866577e-01 -1.467350870370864868e-01 -7.251304388046264648e-02 -1.901266574859619141e-01 -4.504747390747070312e-01 -1.846532970666885376e-01 -2.004616260528564453e-01 -8.182850480079650879e-02 8.417408168315887451e-02 -4.320653975009918213e-01 1.511551737785339355e-01 -1.707561165094375610e-01 8.892165124416351318e-02 -8.832575380802154541e-02 1.092716399580240250e-02 -2.790192663669586182e-01 1.512393355369567871e-01 -1.148761734366416931e-01 -1.880105212330818176e-02 -5.329976975917816162e-02
-1.886550039052963257e-01 2.397501468658447266e-01 1.653156727552413940e-01 -6.908989697694778442e-02 -6.988322734832763672e-02 -2.241495400667190552e-01 -2.858929894864559174e-02 1.039030626416206360e-01 -9.643313288688659668e-02 -1.528112292289733887e-01 -1.246399432420730591e-02 -4.078428447246551514e-01 8.421716839075088501e-02 -6.040493398904800415e-02 -1.604961752891540527e-01 1.431546453386545181e-02 -3.543407320976257324e-01 -3.671377152204513550e-02 -1.493055969476699829e-01 -3.803647309541702271e-02 1.680579483509063721e-01 -1.715724617242813110e-01 2.940989732742309570e-01 -1.476614177227020264e-01 -1.651787757873535156e-01 9.340532124042510986e-02 9.223259240388870239e-02 -1.524679958820343018e-01 1.170232966542243958e-01 3.166395723819732666e-01 1.991563141345977783e-01 -1.850314885377883911e-01
7.999411225318908691e-02 6.839918438345193863e-03 2.778565883636474609e-01 6.807769834995269775e-02 1.261588633060455322e-01 -1.652842164039611816e-01 1.587156802415847778e-01 -1.323890537023544312e-01 7.361163944005966187e-02 -1.057642102241516113e-01 8.260916918516159058e-02 3.888337314128875732e-02 4.213172942399978638e-02 -9.719952195882797241e-02 -4.325210303068161011e-02 -2.921729385852813721e-01 -4.958674609661102295e-01 1.390747278928756714e-01 -9.343576431274414062e-02 2.351078093051910400e-01 -1.809301227331161499e-01 -1.555546969175338745e-01 2.559787966310977936e-02 -2.525745034217834473e-01 1.365500688552856445e-01 3.535710871219635010e-01 3.148836269974708557e-02 2.257773578166961670e-01 -1.133933141827583313e-01 -3.955555707216262817e-02 1.529977768659591675e-01 -1.352502852678298950e-01
-1.740103960037231445e-01 -6.994575262069702148e-02 6.716537475585937500e-02 -1.699347943067550659e-01 1.172386202961206436e-02 1.004982665181159973e-01 -2.253689765930175781e-01 4.957437142729759216e-02 2.664422988891601562e-01 -2.016284465789794922e-01 -4.023104906082153320e-02 -1.740109771490097046e-01 -3.753665089607238770e-02 -3.758377730846405029e-01 3.003897964954376221e-01 -1.675925403833389282e-02 -1.403428465127944946e-01 -1.695301085710525513e-01 9.744224697351455688e-02 -1.988201588392257690e-02 -2.177420817315578461e-02 -2.540555000305175781e-01 2.630355358123779297e-01 -1.066041812300682068e-01 -1.270920187234878540e-01 2.595594525337219238e-02 2.989578545093536377e-01 2.503158152103424072e-01 3.238192200660705566e-01 8.893568813800811768e-02 -1.146878954023122787e-02 -7.465755939483642578e-02
-1.525993943214416504e-01 1.779106631875038147e-02 1.039106100797653198e-01 1.117956936359405518e-01 -1.103274151682853699e-01 1.550650149583816528e-01 -1.874931156635284424e-01 -4.386665299534797668e-02 3.148494362831115723e-01 -1.204727366566658020e-01 3.827885026112198830e-03 -1.327989399433135986e-01 3.190929293632507324e-01 -1.226308718323707581e-01 1.441091205924749374e-02 -3.697988018393516541e-02 -1.290964037179946899e-01 2.495031654834747314e-01 -2.090642601251602173e-01 -1.164805889129638672e-01 -1.479545384645462036e-01 6.732319295406341553e-02 3.426956534385681152e-01 -7.093273848295211792e-02 2.054509371519088745e-01 -2.959941029548645020e-01 1.833711117506027222e-01 2.111887186765670776e-01 -4.819076135754585266e-02 -1.309447437524795532e-01 3.352089524269104004e-01 -7.147010415792465210e-02
-6.437612324953079224e-02 6.639996916055679321e-02 4.664528667926788330e-01 -7.704575359821319580e-02 -3.725779056549072266e-02 -5.082301795482635498e-02 1.446063909679651260e-02 -3.287518024444580078e-02 -1.076156571507453918e-01 -2.405630350112915039e-01 1.157241407781839371e-03 -4.118433892726898193e-01 -1.230996474623680115e-02 -3.101707696914672852e-01 -1.326679438352584839e-01 -9.049741923809051514e-02 -1.709573864936828613e-01 2.876015901565551758e-01 -3.835002332925796509e-02 -5.933401733636856079e-02 3.842070698738098145e-02 3.803347051143646240e-02 1.776357591152191162e-01 -2.537594735622406006e-01 2.207676880061626434e-02 4.540332406759262085e-02 2.751759588718414307e-01 -2.037722021341323853e-01 2.062678486108779907e-01 1.924660801887512207e-02 9.615579247474670410e-02 -1.170274242758750916e-01
1.806147024035453796e-02 -3.433881402015686035e-01 4.894517734646797180e-02 -1.305737495422363281e-01 -1.292521506547927856e-01 -6.184753030538558960e-02 -4.702004045248031616e-02 -3.594233095645904541e-02 1.851391345262527466e-01 -1.242101937532424927e-01 1.969293653964996338e-01 -1.265273988246917725e-01 2.578869163990020752e-01 -1.167084351181983948e-01 -1.607221812009811401e-01 -1.460826694965362549e-01 -2.739581167697906494e-01 1.141074448823928833e-01 -5.110918283462524414e-01 -1.417586207389831543e-01 -2.425657212734222412e-01 -1.597667932510375977e-01 -1.345424503087997437e-01 -9.088657796382904053e-03 -2.791714072227478027e-01 5.221522226929664612e-02 8.016484789550304413e-03 1.593258082866668701e-01 -4.945478215813636780e-02 -4.665309563279151917e-02 -3.946619480848312378e-02 1.492051035165786743e-01
-3.168960809707641602e-01 2.387677431106567383e-01 2.276748120784759521e-01 -9.001240134239196777e-02 -1.591537147760391235e-01 1.141291111707687378e-01 -2.254151552915573120e-01 8.342254161834716797e-02 1.616706103086471558e-01 -1.841046214103698730e-01 -2.267486006021499634e-01 -2.244362533092498779e-01 2.585832774639129639e-01 -3.919944912195205688e-02 1.422256231307983398e-02 -1.911614984273910522e-01 -3.643747270107269287e-01 -1.054030507802963257e-01 -8.552531152963638306e-02 -6.432653963565826416e-02 1.975200176239013672e-01 -2.528277784585952759e-02 2.207797765731811523e-01 -4.958651959896087646e-02 -1.905133575201034546e-01 5.557015538215637207e-02 7.038626074790954590e-02 -2.127300053834915161e-01 1.328718513250350952e-01 2.396422922611236572e-01 5.754574760794639587e-02 7.323215901851654053e-02
8.440654724836349487e-02 2.047846466302871704e-01 1.974196881055831909e-01 3.470220416784286499e-02 1.916042566299438477e-01 -7.792857289314270020e-02 -9.362556040287017822e-02 2.168920785188674927e-01 1.777017414569854736e-01 -1.862372308969497681e-01 -9.457416832447052002e-02 -1.362598091363906860e-01 1.712498515844345093e-01 -1.564947068691253662e-01 -1.928709745407104492e-01 -2.168526500463485718e-01 -2.950657606124877930e-01 7.745261304080486298e-03 -2.730656862258911133e-01 5.299719795584678650e-02 -8.929269388318061829e-03 -1.341534107923507690e-01 1.780167073011398315e-01 4.410196840763092041e-02 -8.122611790895462036e-02 -4.105469584465026855e-02 -2.126922160387039185e-01 3.757600188255310059e-01 3.602413535118103027e-01 -1.604859530925750732e-01 3.024654649198055267e-02 1.139387637376785278e-01
-1.283794045448303223e-01 5.344268307089805603e-02 7.174831628799438477e-02 -5.870057642459869385e-02 -1.175791546702384949e-01 1.698402315378189087e-01 -1.777995824813842773e-01 -1.191919222474098206e-01 3.428759276866912842e-01 -6.275320053100585938e-02 1.605109125375747681e-02 -2.429371625185012817e-01 3.435002267360687256e-01 -9.435267001390457153e-02 9.655267000198364258e-02 -4.014697298407554626e-02 -1.144540831446647644e-01 1.274798363447189331e-01 -1.779022663831710815e-01 -1.810544580221176147e-01 -4.059795290231704712e-02 -1.918921060860157013e-02 3.235167264938354492e-01 -2.382014840841293335e-01 2.906017005443572998e-01 -1.797738373279571533e-01 2.352705895900726318e-01 2.057697325944900513e-01 2.692535333335399628e-02 -1.322583705186843872e-01 2.737838625907897949e-01 1.164366118609905243e-02
1.128275319933891296e-01 6.228407099843025208e-02 -6.514077633619308472e-02 -8.254710584878921509e-02 -1.512241065502166748e-01 -1.392082720994949341e-01 2.885510325431823730e-01 -9.730849415063858032e-02 8.467233926057815552e-02 1.450104173272848129e-02 -3.318470716476440430e-01 -1.749044507741928101e-01 -2.565377950668334961e-02 -1.039699688553810120e-01 -3.577481508255004883e-01 -2.412307858467102051e-01 -2.072359919548034668e-01 -3.306519985198974609e-02 -1.014739926904439926e-02 -1.459126919507980347e-01 -7.849444448947906494e-02 -2.863952219486236572e-01 2.345035523176193237e-01 -2.503514885902404785e-01 -1.024482250213623047e-01 2.315917015075683594e-01 1.094319224357604980e-01 1.671532243490219116e-01 1.412003636360168457e-01 3.088426291942596436e-01 3.105312213301658630e-02 8.339919731952250004e-04
-2.766157984733581543e-01 8.842192590236663818e-02 2.275114953517913818e-01 -1.117525026202201843e-01 4.012109339237213135e-02 -3.336609303951263428e-01 4.823093861341476440e-02 2.013663053512573242e-01 -1.262766867876052856e-01 5.033139511942863464e-02 -3.578464388847351074e-01 2.688366174697875977e-02 1.886218935251235962e-01 -1.841155141592025757e-01 2.854707092046737671e-02 -2.582467794418334961e-01 -1.678184270858764648e-01 -1.707205623388290405e-01 -1.664281487464904785e-01 -2.699516117572784424e-01 -4.265299066901206970e-02 3.965624794363975525e-02 2.625634074211120605e-01 -2.186304926872253418e-01 -6.645327061414718628e-02 -1.556874662637710571e-01 9.413945674896240234e-02 1.121370047330856323e-01 1.026796028017997742e-01 2.916800975799560547e-02 2.620812952518463135e-01 5.638100951910018921e-02
-2.433723397552967072e-02 2.033733576536178589e-01 2.014513760805130005e-01 -1.602590829133987427e-01 -1.446927189826965332e-01 -3.085845112800598145e-01 -1.410293281078338623e-01 -1.699667423963546753e-01 7.723305374383926392e-02 -9.788333624601364136e-02 -9.837003797292709351e-02 -2.080458998680114746e-01 2.394624501466751099e-01 -1.696510165929794312e-01 -1.725411117076873779e-01 -2.201537191867828369e-01 -3.334110677242279053e-01 -2.872254513204097748e-02 -1.580191999673843384e-01 1.705956012010574341e-01 1.017191633582115173e-01 -5.800467357039451599e-02 2.184191048145294189e-01 -2.096121162176132202e-01 3.538600727915763855e-02 1.556839942932128906e-01 1.723921000957489014e-01 -3.112443089485168457e-01 1.246653869748115540e-01 3.347828611731529236e-02 1.286119222640991211e-01 -1.930654048919677734e-01
-1.255469024181365967e-01 -1.611328125000000000e-01 1.384389251470565796e-01 -9.170823730528354645e-03 -7.128826528787612915e-02 -3.865649178624153137e-02 2.467372827231884003e-02 -2.577530741691589355e-01 2.490491122007369995e-01 -1.156888008117675781e-01 -1.050660759210586548e-01 -2.229920327663421631e-01 -8.356629870831966400e-03 -1.169601529836654663e-01 -1.851036548614501953e-01 -1.359162926673889160e-01 -4.364314973354339600e-01 -9.643156826496124268e-02 -1.437105089426040649e-01 -1.377988979220390320e-02 3.036256507039070129e-02 -1.736548095941543579e-01 -7.144031673669815063e-02 2.047261744737625122e-01 1.235554665327072144e-01 -1.821214705705642700e-01 2.536679506301879883e-01 1.228473782539367676e-01 -8.800489455461502075e-02 -2.718638777732849121e-01 5.385588854551315308e-02 -3.893667161464691162e-01
-6.585939228534698486e-02 6.891528517007827759e-02 3.131471946835517883e-02 -6.918781250715255737e-02 -1.006767079234123230e-01 1.400396227836608887e-01 -2.166552245616912842e-01 -1.302037686109542847e-01 2.250207215547561646e-01 -1.474632620811462402e-01 6.025513634085655212e-03 -2.052157372236251831e-01 2.703057825565338135e-01 -1.047576069831848145e-01 4.232922941446304321e-02 -1.351561583578586578e-02 -1.827882528305053711e-01 9.949754178524017334e-02 -1.398597806692123413e-01 -1.711636185646057129e-01 -2.567450329661369324e-02 1.475409418344497681e-01 3.978101015090942383e-01 -2.299965471029281616e-01 2.852799296379089355e-01 -2.562406361103057861e-01 1.693220436573028564e-01 1.996999680995941162e-01 -4.280096665024757385e-02 -5.730408430099487305e-02 3.690677881240844727e-01 -9.107345342636108398e-02
-1.341738998889923096e-01 -1.284457743167877197e-01 4.816435277462005615e-02 8.731168508529663086e-02 -1.389592736959457397e-01 2.517921328544616699e-01 -1.091155186295509338e-01 1.899527311325073242e-01 2.482027411460876465e-01 -3.229076564311981201e-01 1.286814510822296143e-01 -1.785678118467330933e-01 2.517067193984985352e-01 1.682959264144301414e-03 1.915120482444763184e-01 1.450638379901647568e-02 -3.128899931907653809e-01 -7.762823253870010376e-02 -1.543874144554138184e-01 5.570882931351661682e-03 -2.392924949526786804e-02 -1.839300035499036312e-03 3.211786746978759766e-01 -1.856496906839311123e-03 9.291908144950866699e-02 -1.056099310517311096e-01 1.669957339763641357e-01 -1.452434156090021133e-02 3.614730536937713623e-01 -5.284383893013000488e-02 -5.100645124912261963e-02 -3.079320192337036133e-01
1.530393771827220917e-02 -3.205081447958946228e-02 1.559693515300750732e-01 -1.249745190143585205e-01 1.628398001194000244e-01 -9.139023721218109131e-02 1.374543160200119019e-01 4.735025018453598022e-02 1.517538353800773621e-02 1.724001616239547729e-01 5.296334624290466309e-02 -2.726004123687744141e-01 2.498621493577957153e-01 -1.560268253087997437e-01 3.385682776570320129e-02 -1.443707197904586792e-01 -2.951915562152862549e-01 7.208976149559020996e-02 -2.182294428348541260e-02 7.172658294439315796e-02 -3.293926417827606201e-01 -1.194069758057594299e-01 -1.627654582262039185e-02 -2.711586356163024902e-01 -4.197194576263427734e-01 -2.506797015666961670e-02 3.262209594249725342e-01 8.988305926322937012e-02 -1.909135431051254272e-01 1.327998489141464233e-01 1.963047385215759277e-01 -9.240728616714477539e-02
-2.362047284841537476e-01 -5.008155852556228638e-02 1.463836431503295898e-01 8.851619809865951538e-02 -5.066026002168655396e-02 2.211462557315826416e-01 2.125940024852752686e-01 -1.303805261850357056e-01 9.731775522232055664e-02 1.267580240964889526e-01 2.265900373458862305e-01 -1.563603132963180542e-01 1.098224446177482605e-01 8.851001411676406860e-02 -1.286518573760986328e-01 -1.840496808290481567e-01 -1.150852143764495850e-01 -3.127139061689376831e-03 -4.773610532283782959e-01 1.877688467502593994e-01 -1.622863560914993286e-01 -2.682777047157287598e-01 2.521640956401824951e-01 -9.481620788574218750e-02 2.046959251165390015e-01 -2.446859478950500488e-01 2.349905371665954590e-01 1.106735467910766602e-01 3.612592816352844238e-02 -8.751283586025238037e-02 3.271211683750152588e-02 2.390868775546550751e-02
1.552627384662628174e-01 9.756010770797729492e-02 3.957623243331909180e-01 -6.642461568117141724e-02 2.669252082705497742e-02 -2.605056203901767731e-02 -1.457489877939224243e-01 9.507981687784194946e-02 8.692871034145355225e-02 -3.680539131164550781e-01 7.634483277797698975e-02 -6.584151089191436768e-02 1.187429428100585938e-01 1.548728048801422119e-01 -2.019795775413513184e-01 -3.297641575336456299e-01 -4.291192069649696350e-02 -4.354054108262062073e-02 -1.373929232358932495e-01 -3.751380741596221924e-01 -5.639827996492385864e-02 -1.554087996482849121e-01 2.128839045763015747e-01 1.250744462013244629e-01 -1.096964702010154724e-01 1.141279656440019608e-02 1.993750929832458496e-01 1.580393910408020020e-01 2.252793312072753906e-01 -4.818036779761314392e-02 8.446989953517913818e-02 -2.100373059511184692e-01
-1.228705570101737976e-01 -6.129662692546844482e-02 1.805062741041183472e-01 -4.662721604108810425e-02 2.004376500844955444e-01 4.502385854721069336e-03 1.653115302324295044e-01 -2.736178636550903320e-01 -1.936177760362625122e-01 -1.188872456550598145e-01 -5.094982311129570007e-02 -1.489091664552688599e-01 1.300045847892761230e-01 -1.983555406332015991e-01 6.745184212923049927e-02 -2.049640864133834839e-01 -2.285724878311157227e-01 -1.442754417657852173e-01 -3.372063040733337402e-01 -1.578883677721023560e-01 -2.807028889656066895e-01 -2.173041254281997681e-01 2.138396948575973511e-01 -1.168571040034294128e-01 -1.154418010264635086e-02 -2.233825325965881348e-01 3.134627342224121094e-01 5.940302833914756775e-02 -2.359284758567810059e-01 -6.769999861717224121e-02 -1.145981475710868835e-01 5.006078258156776428e-02
-1.163556203246116638e-01 -7.310590706765651703e-03 1.708656549453735352e-01 4.232765734195709229e-02 -5.639415699988603592e-03 -6.285018473863601685e-02 3.367049396038055420e-01 1.916106939315795898e-01 6.528202444314956665e-02 3.306803852319717407e-02 -7.984017580747604370e-02 -7.823517918586730957e-02 4.273183047771453857e-01 8.730170875787734985e-02 -9.732917696237564087e-02 -1.477915048599243164e-01 -1.637404412031173706e-01 1.655495911836624146e-02 -6.855323165655136108e-02 -2.717115879058837891e-01 -3.960718810558319092e-01 -3.627832531929016113e-01 1.959727890789508820e-02 3.205333650112152100e-02 -2.562907636165618896e-01 -1.298351734876632690e-01 1.243752539157867432e-01 1.131978332996368408e-01 -6.264291703701019287e-02 -1.647005975246429443e-01 4.815440624952316284e-02 -1.492111980915069580e-01
-1.035844758152961731e-01 2.055964618921279907e-01 8.712955564260482788e-02 2.560564875602722168e-01 1.226229220628738403e-02 1.240359991788864136e-01 -1.181763336062431335e-01 1.091101020574569702e-01 2.766314446926116943e-01 -5.544500797986984253e-02 1.267836391925811768e-01 -1.208732277154922485e-01 3.944594562053680420e-01 -2.746075624600052834e-03 -4.434276744723320007e-02 -2.421544790267944336e-01 4.718224331736564636e-02 2.838766276836395264e-01 -1.565696150064468384e-01 -1.838303953409194946e-01 -2.470456212759017944e-01 -6.403841078281402588e-02 2.331047952175140381e-01 -7.945815473794937134e-02 2.856386266648769379e-02 -5.313189700245857239e-02 2.358444929122924805e-01 2.807953655719757080e-01 1.275988072156906128e-01 5.367835983633995056e-02 2.828982174396514893e-01 -4.169131815433502197e-02
-2.157723456621170044e-01 1.529895234853029251e-02 1.965084671974182129e-01 -1.365546137094497681e-01 9.684477746486663818e-02 2.224035374820232391e-02 1.210977733135223389e-01 -9.794535487890243530e-02 -7.855698466300964355e-02 9.734497964382171631e-02 -3.657395392656326294e-02 -2.670833766460418701e-01 9.753987938165664673e-02 -1.850589215755462646e-01 2.633993700146675110e-02 -2.978831827640533447e-01 -1.498480141162872314e-01 3.689200803637504578e-02 -2.330433577299118042e-01 -2.266498506069183350e-01 3.371428174432367086e-04 -2.535633742809295654e-01 1.087614819407463074e-01 1.849335283041000366e-01 2.885322459042072296e-02 -1.923234760761260986e-01 1.925142854452133179e-01 2.108773961663246155e-02 -4.074826240539550781e-01 -2.009554207324981689e-01 2.156192511320114136e-01 -2.687816023826599121e-01
-1.020545363426208496e-01 -6.090497598052024841e-02 5.174203589558601379e-02 -5.169756338000297546e-02 3.051563352346420288e-02 -6.902930885553359985e-02 5.654295161366462708e-02 2.364963665604591370e-02 1.108931750059127808e-01 2.800165489315986633e-02 -1.873997449874877930e-01 -1.235522180795669556e-01 8.740501105785369873e-02 -3.914252519607543945e-01 1.795378625392913818e-01 4.452835768461227417e-03 -2.652570009231567383e-01 -1.323639750480651855e-01 -4.144442453980445862e-02 -1.247020065784454346e-01 -1.633366942405700684e-01 -5.152890682220458984e-01 -7.135847210884094238e-02 -6.137367337942123413e-02 4.167184606194496155e-02 -3.223975002765655518e-01 2.862970829010009766e-01 1.286674141883850098e-01 2.163169719278812408e-02 1.015039309859275818e-01 2.941134274005889893e-01 -8.257531374692916870e-02
-2.137595117092132568e-01 1.522835940122604370e-01 -8.849329315125942230e-03 -1.814252585172653198e-01 7.044466910883784294e-04 1.340216100215911865e-01 1.083601117134094238e-01 2.143760174512863159e-01 1.490278053097426891e-03 -5.775018036365509033e-02 1.826322674751281738e-01 -2.763443291187286377e-01 7.661647349596023560e-02 1.437085419893264771e-01 -3.176443278789520264e-02 -2.421368956565856934e-01 -2.829765677452087402e-01 -1.247569173574447632e-02 -2.441575974225997925e-01 -7.815388380549848080e-05 1.047019287943840027e-01 -1.064728796482086182e-01 4.242933392524719238e-01 6.221861764788627625e-02 -3.126820027828216553e-01 2.327451854944229126e-01 1.564125269651412964e-01 1.819078177213668823e-01 -6.717390567064285278e-02 1.195629611611366272e-01 1.383810788393020630e-01 1.724831014871597290e-01
-1.083051860332489014e-01 3.459221124649047852e-02 3.058931976556777954e-02 -1.198556050658226013e-01 -1.860278695821762085e-01 -7.594179362058639526e-02 -1.460830867290496826e-01 1.624758094549179077e-01 8.644874393939971924e-02 2.781021781265735626e-02 -1.074291691184043884e-01 -4.319942593574523926e-01 1.955874562263488770e-01 -1.129037737846374512e-01 -1.512557715177536011e-01 -2.548401951789855957e-01 -3.905740380287170410e-01 2.169106900691986084e-02 1.819955259561538696e-01 -4.504742566496133804e-03 -5.585012957453727722e-02 -2.420598566532135010e-01 1.225519105792045593e-01 -1.190375611186027527e-01 -3.930858336389064789e-03 -1.553778201341629028e-01 -7.847840338945388794e-02 -1.226244214922189713e-02 3.048550523817539215e-02 2.050258219242095947e-01 5.919730290770530701e-02 -4.294544160366058350e-01
-1.361407786607742310e-01 1.554809212684631348e-01 -1.098056137561798096e-02 4.706269595772027969e-03 -1.425965875387191772e-01 -7.790514733642339706e-03 -3.374737501144409180e-02 -1.763351112604141235e-01 1.135883778333663940e-01 -8.662070333957672119e-02 7.550627738237380981e-02 -2.913011908531188965e-01 2.362436801195144653e-01 -3.929382264614105225e-01 -1.334254890680313110e-01 -2.848581671714782715e-01 -2.829774022102355957e-01 1.417399644851684570e-01 1.076598837971687317e-01 7.872018963098526001e-02 1.252484023571014404e-01 -4.540432989597320557e-02 3.270455598831176758e-01 -5.889363214373588562e-02 -6.956343352794647217e-02 -8.057030290365219116e-02 6.648389995098114014e-02 -3.408057615160942078e-02 2.244802862405776978e-01 2.638641595840454102e-01 -2.277328632771968842e-02 -3.175275325775146484e-01
-2.276371121406555176e-01 -6.603083759546279907e-02 1.038075238466262817e-01 -3.193568289279937744e-01 1.380060911178588867e-01 -1.221770867705345154e-01 6.654695421457290649e-02 -7.778380066156387329e-02 -1.383286863565444946e-01 -2.410078048706054688e-01 -2.824541628360748291e-01 -1.780419200658798218e-01 2.441447079181671143e-01 -1.250618398189544678e-01 -3.305221199989318848e-01 -2.638162076473236084e-01 6.532683223485946655e-02 2.104929089546203613e-02 -2.983404397964477539e-01 -2.455756533890962601e-03 -3.044534921646118164e-01 -1.044958550482988358e-02 1.383370310068130493e-01 -8.566205203533172607e-02 -1.279180049896240234e-01 8.170297741889953613e-02 2.133732475340366364e-02 5.758398026227951050e-02 1.147079169750213623e-01 2.294092029333114624e-01 1.951067149639129639e-01 -1.234197523444890976e-02
-3.280826210975646973e-01 -2.960030734539031982e-01 2.814230620861053467e-01 5.079334974288940430e-02 3.584292903542518616e-02 -1.574379205703735352e-01 -6.472568958997726440e-02 2.497291006147861481e-02 7.565701380372047424e-03 3.173336759209632874e-02 -9.221822768449783325e-02 -4.288225248456001282e-02 1.306970696896314621e-02 2.103780955076217651e-02 3.652148647233843803e-03 -2.961234152317047119e-01 -2.260047793388366699e-01 -2.597752809524536133e-01 -2.314747571945190430e-01 -1.124778911471366882e-01 -8.572417497634887695e-02 -3.729179734364151955e-03 1.829999089241027832e-01 -4.396112263202667236e-01 -2.286681346595287323e-02 1.071595251560211182e-01 1.962442696094512939e-01 1.366752237081527710e-01 2.079968005418777466e-01 -1.670874357223510742e-01 1.330282837152481079e-01 1.240143328905105591e-01
-5.783069878816604614e-03 2.960617467761039734e-02 7.385825365781784058e-02 -3.197811245918273926e-01 -2.356368154287338257e-01 1.355255097150802612e-01 -1.590768545866012573e-01 -3.920218348503112793e-02 1.446973979473114014e-01 -2.228635698556900024e-01 -8.561591058969497681e-02 7.312712818384170532e-02 2.096193432807922363e-01 1.023051217198371887e-01 -4.690383374691009521e-02 -2.893206775188446045e-01 -1.812790781259536743e-01 9.294800460338592529e-02 -5.313116684556007385e-02 -2.420954592525959015e-02 5.751196667551994324e-02 -2.377184629440307617e-01 2.645443677902221680e-01 3.322033584117889404e-01 -2.705527842044830322e-01 8.726936765015125275e-03 3.726463019847869873e-01 -1.034083589911460876e-01 -5.814735591411590576e-02 -1.246302723884582520e-01 1.778419464826583862e-01 -9.272898733615875244e-02
5.696136038750410080e-03 -4.807753860950469971e-02 3.974409401416778564e-01 -4.518069326877593994e-01 4.171733185648918152e-02 2.018346339464187622e-01 1.097197681665420532e-01 1.238100901246070862e-01 -5.751146748661994934e-02 1.112823486328125000e-01 -1.803996413946151733e-01 -3.945310041308403015e-02 8.053578436374664307e-02 6.004539877176284790e-02 -1.972337961196899414e-01 -1.759478598833084106e-01 -3.810823559761047363e-01 -8.965293318033218384e-02 -7.660026196390390396e-03 -3.779899701476097107e-02 -1.999157108366489410e-02 -1.860545873641967773e-01 -3.003184683620929718e-02 -2.054128199815750122e-01 1.436215918511152267e-02 3.757813572883605957e-02 2.909135222434997559e-01 1.890711020678281784e-03 2.763240933418273926e-01 -8.096180856227874756e-02 1.446788609027862549e-01 -1.141254007816314697e-01
-3.154343366622924805e-01 2.169129997491836548e-02 3.774482011795043945e-02 -8.438231050968170166e-02 7.631046324968338013e-02 1.233142986893653870e-01 1.229575574398040771e-01 3.875429555773735046e-02 1.845433861017227173e-01 -2.521055042743682861e-01 -1.282429993152618408e-01 1.158963218331336975e-01 2.360662966966629028e-01 -2.675863802433013916e-01 -9.955251961946487427e-02 2.893027290701866150e-02 -3.343967795372009277e-01 2.046487480401992798e-02 -1.711069047451019287e-01 6.305906176567077637e-02 -2.664274871349334717e-01 -2.034764289855957031e-01 1.045712362974882126e-02 3.018421819433569908e-03 -2.002308964729309082e-01 2.896289825439453125e-01 -4.971542209386825562e-02 7.243050634860992432e-02 7.419451605528593063e-03 -2.165048271417617798e-01 3.077729344367980957e-01 -2.385765910148620605e-01
-5.711145326495170593e-02 5.658153817057609558e-02 1.585408747196197510e-01 -2.462792843580245972e-01 3.462589979171752930e-01 3.739088401198387146e-02 1.013044081628322601e-02 -5.796782672405242920e-02 -3.007054701447486877e-02 8.133002370595932007e-02 -1.705517023801803589e-01 -3.029933273792266846e-01 1.353737860918045044e-01 -1.838167756795883179e-01 -1.675468683242797852e-01 2.536827325820922852e-01 -3.152615129947662354e-01 -7.521509379148483276e-02 -3.779067844152450562e-02 -2.331061363220214844e-01 -7.171044498682022095e-02 -1.210954487323760986e-01 2.497919499874114990e-01 -1.100386232137680054e-01 -1.470211893320083618e-01 -3.385730460286140442e-02 3.002949655055999756e-01 -2.953134663403034210e-02 6.894374638795852661e-02 5.995769426226615906e-02 2.797308266162872314e-01 -2.334647327661514282e-01
-2.119716852903366089e-01 -1.848934441804885864e-01 5.301525071263313293e-02 1.266938596963882446e-01 1.099022403359413147e-01 2.689503692090511322e-02 2.365762293338775635e-01 -1.739705801010131836e-01 1.547397524118423462e-01 -8.702467381954193115e-02 -2.103941589593887329e-01 1.470892922952771187e-03 3.839869052171707153e-03 1.375842653214931488e-02 -1.099910289049148560e-01 -1.098881661891937256e-01 -4.626957476139068604e-01 3.412646800279617310e-02 -2.537180781364440918e-01 6.539220921695232391e-03 1.001311466097831726e-02 -2.730431854724884033e-01 2.747431769967079163e-02 1.947745680809020996e-01 1.310598105192184448e-01 -9.859254211187362671e-02 4.339705109596252441e-01 -8.354484289884567261e-02 7.074915617704391479e-02 1.340158730745315552e-01 1.053371280431747437e-02 -2.540178894996643066e-01
-2.907295525074005127e-01 2.346302717924118042e-01 2.837325036525726318e-01 -1.119632869958877563e-01 -3.036378184333443642e-03 -2.645053863525390625e-01 -8.981598913669586182e-02 1.348293125629425049e-01 1.105105653405189514e-01 -3.430498763918876648e-02 -2.094846814870834351e-01 -1.317426413297653198e-01 2.272530049085617065e-01 9.673827327787876129e-03 -1.766091287136077881e-01 -2.353151142597198486e-01 -4.567855894565582275e-01 -1.451307237148284912e-01 -2.973205596208572388e-02 8.115464821457862854e-03 -4.019189253449440002e-02 9.189718402922153473e-03 1.523864120244979858e-01 -2.156132757663726807e-01 -1.411040872335433960e-01 7.593001425266265869e-02 6.615034304559230804e-03 -4.652101173996925354e-02 2.035485059022903442e-01 -2.128866687417030334e-02 8.713684231042861938e-02 2.807094156742095947e-01
-2.412191778421401978e-01 2.274518013000488281e-01 1.226883605122566223e-01 -1.461894363164901733e-01 3.162411451339721680e-01 -9.868485480546951294e-02 1.004618257284164429e-01 3.371398150920867920e-01 3.483261168003082275e-02 -2.892104983329772949e-01 -1.309061497449874878e-01 -1.205231174826622009e-01 1.561982035636901855e-01 -3.225761353969573975e-01 5.656035151332616806e-03 -1.620763987302780151e-01 -2.185058295726776123e-01 1.801702529191970825e-01 -2.456431537866592407e-01 -1.539058685302734375e-01 1.981658861041069031e-02 5.318540334701538086e-02 -3.090032935142517090e-02 -3.808969259262084961e-02 -2.744911909103393555e-01 3.898169100284576416e-02 2.451213747262954712e-01 -1.044587865471839905e-01 -1.765542104840278625e-02 -2.927702479064464569e-02 7.041336596012115479e-02 -1.582119911909103394e-01
-3.095058910548686981e-02 -3.756139054894447327e-02 -7.347409427165985107e-02 2.056069225072860718e-01 -1.340155750513076782e-01 1.321556270122528076e-01 -1.988570690155029297e-01 1.306034028530120850e-01 1.768311709165573120e-01 8.680201321840286255e-02 2.033045738935470581e-01 -1.435918062925338745e-01 3.015283048152923584e-01 -1.452449262142181396e-01 9.319461137056350708e-02 -2.344132959842681885e-01 -4.205455183982849121e-01 8.593571186065673828e-02 -2.351032942533493042e-02 -5.621888861060142517e-02 -1.086047664284706116e-01 -8.789647370576858521e-02 8.455530740320682526e-03 -2.004634775221347809e-02 3.080752193927764893e-01 -1.975397951900959015e-02 1.166323423385620117e-01 1.678040325641632080e-01 2.155398130416870117e-01 -6.188631057739257812e-02 2.115472704172134399e-01 -3.761304914951324463e-01
4.659757763147354126e-02 5.856681987643241882e-02 4.981868714094161987e-02 1.481764763593673706e-01 -3.013693355023860931e-02 -1.401396989822387695e-01 -7.166061550378799438e-02 -1.279421988874673843e-02 1.950590163469314575e-01 -8.401751518249511719e-02 1.309616863727569580e-01 -3.094769418239593506e-01 5.044491291046142578e-01 -7.310335338115692139e-02 -7.594662159681320190e-02 -4.255292192101478577e-02 1.928422041237354279e-02 1.911343634128570557e-01 -1.235070303082466125e-01 -1.886060684919357300e-01 -1.841404289007186890e-01 -1.491888016462326050e-01 1.844055354595184326e-01 8.167318068444728851e-03 1.585517823696136475e-01 -2.163104712963104248e-01 7.908417284488677979e-02 9.067890048027038574e-02 1.454204618930816650e-01 -2.497197985649108887e-01 4.052739739418029785e-01 -8.100096136331558228e-02
-2.491955012083053589e-01 1.132942736148834229e-01 4.013021290302276611e-02 -1.934932917356491089e-01 -5.435669422149658203e-02 1.587182581424713135e-01 -3.467754274606704712e-02 -1.481138765811920166e-01 -9.591753035783767700e-02 -8.949879556894302368e-02 -2.378139942884445190e-01 -1.341738551855087280e-01 -9.686557948589324951e-02 -7.805406302213668823e-02 -5.806376785039901733e-02 -2.817104458808898926e-01 -2.745287120342254639e-01 2.825451195240020752e-01 -4.079033732414245605e-01 -7.748122513294219971e-02 4.999770969152450562e-02 -1.859521567821502686e-01 -5.058930814266204834e-02 3.120042383670806885e-02 2.066923826932907104e-01 -8.505795896053314209e-02 4.181217551231384277e-01 8.532663434743881226e-02 1.743096858263015747e-01 3.306920826435089111e-02 -1.188398525118827820e-02 -1.134674623608589172e-01
-1.025312915444374084e-01 9.488805383443832397e-02 9.156825393438339233e-02 -2.564069926738739014e-01 3.273885697126388550e-02 -6.005074083805084229e-02 1.643691062927246094e-01 -1.601576507091522217e-01 1.924644596874713898e-02 1.370711177587509155e-01 3.207995593547821045e-01 -9.397056698799133301e-02 -1.788425631821155548e-02 -2.098937034606933594e-01 1.336844563484191895e-01 -4.183867275714874268e-01 -3.888814747333526611e-01 9.653250873088836670e-02 -2.488438934087753296e-01 -9.770837426185607910e-02 -6.860916316509246826e-02 -1.047134958207607269e-02 2.833341360092163086e-01 -8.819347247481346130e-03 -1.469267606735229492e-01 -2.233023196458816528e-01 1.734586358070373535e-01 6.126317754387855530e-02 -7.949367910623550415e-02 2.227867990732192993e-01 -2.080308087170124054e-02 4.409167915582656860e-02
-2.986191399395465851e-02 6.608507037162780762e-02 1.178148910403251648e-01 -1.438447833061218262e-01 -3.824297785758972168e-01 2.058922201395034790e-01 -2.696180045604705811e-01 1.211156621575355530e-01 2.096173167228698730e-01 -3.685427829623222351e-02 1.252603600732982159e-03 4.712730180472135544e-03 3.894152939319610596e-01 -2.268955707550048828e-01 9.422075748443603516e-02 -1.491635739803314209e-01 -1.641225069761276245e-01 -1.560875326395034790e-01 -1.332851201295852661e-01 -6.067531555891036987e-02 -8.858761191368103027e-02 -2.419128268957138062e-02 3.747127354145050049e-01 6.190066039562225342e-02 2.379842996597290039e-01 2.791670896112918854e-02 1.085062921047210693e-01 6.328435987234115601e-02 3.029461763799190521e-02 2.245150655508041382e-01 2.329603284597396851e-01 1.943549141287803650e-02
2.298226952552795410e-02 1.127875894308090210e-01 8.375459164381027222e-02 8.412111550569534302e-02 -2.169757150113582611e-02 2.167026996612548828e-01 -3.696562489494681358e-03 -1.932060122489929199e-01 3.051961064338684082e-01 -1.851281151175498962e-03 8.901169151067733765e-02 1.233250275254249573e-02 9.389157406985759735e-03 -9.180899709463119507e-03 -1.472669094800949097e-02 -4.014703035354614258e-01 -4.181219935417175293e-01 -3.161900863051414490e-02 7.398062944412231445e-02 1.287118941545486450e-01 -3.553944230079650879e-01 -3.262491226196289062e-01 1.104644760489463806e-01 -2.672199308872222900e-01 -3.456777334213256836e-02 9.338092058897018433e-02 2.505590617656707764e-01 1.172701194882392883e-01 -4.483779892325401306e-02 -1.431521377526223660e-03 1.017998978495597839e-01 1.097924262285232544e-01
-3.070494830608367920e-01 2.467426955699920654e-01 6.978978868573904037e-03 -1.185167506337165833e-01 -2.928491830825805664e-01 6.952328141778707504e-03 -2.002528905868530273e-01 4.931490868330001831e-02 1.560096591711044312e-01 -5.885408073663711548e-02 -5.048865079879760742e-02 -1.212583035230636597e-01 1.703037172555923462e-01 1.023946106433868408e-01 5.534867197275161743e-02 -1.263157278299331665e-01 -3.485250771045684814e-01 1.293871402740478516e-01 -1.794352680444717407e-01 5.574735347181558609e-03 -1.236523315310478210e-02 -1.613277494907379150e-01 2.317104786634445190e-01 -2.924049496650695801e-01 1.445512473583221436e-01 -2.753830254077911377e-01 5.755100399255752563e-02 3.056910932064056396e-01 6.396019458770751953e-02 -3.930083662271499634e-02 -2.912965044379234314e-02 -2.511099874973297119e-01
-1.135581582784652710e-01 1.716234833002090454e-01 1.425814032554626465e-01 -4.021129012107849121e-02 2.949217706918716431e-02 1.762506365776062012e-01 1.325360089540481567e-01 -2.514392137527465820e-01 2.291978150606155396e-01 -5.011139437556266785e-02 2.331788092851638794e-01 -1.288758367300033569e-01 2.113448530435562134e-01 5.262281373143196106e-02 -1.271962095052003860e-02 -2.661552727222442627e-01 -1.631747037172317505e-01 -4.937809333205223083e-02 -4.648990333080291748e-01 7.136785238981246948e-02 1.086294371634721756e-02 -3.879813551902770996e-01 4.458880051970481873e-02 -1.437046676874160767e-01 1.783698946237564087e-01 -5.287745594978332520e-02 2.744016945362091064e-01 9.716675430536270142e-02 1.187558025121688843e-01 -1.235716696828603745e-02 1.402915120124816895e-01 -4.073476418852806091e-02
3.031850047409534454e-02 1.235768795013427734e-01 2.189244329929351807e-01 2.643327414989471436e-02 2.231183350086212158e-01 1.190879046916961670e-01 1.526000052690505981e-01 -4.950394853949546814e-02 -6.705641746520996094e-03 9.643248468637466431e-02 3.307896107435226440e-02 -1.876265704631805420e-01 2.207251079380512238e-02 -1.060334518551826477e-01 -4.429666697978973389e-02 -4.157808721065521240e-01 -2.606153190135955811e-01 -1.222009137272834778e-01 -1.760986149311065674e-01 -2.536263167858123779e-01 -1.221445649862289429e-01 -2.249154448509216309e-01 1.378054171800613403e-01 -3.408263325691223145e-01 1.011113524436950684e-01 -1.075383871793746948e-01 2.183306813240051270e-01 1.823065616190433502e-02 2.843276560306549072e-01 -2.835400998592376709e-01 -2.324257418513298035e-02 5.345823615789413452e-02
-4.088339507579803467e-01 1.922747939825057983e-01 2.506114840507507324e-01 4.936933144927024841e-02 1.288520246744155884e-01 -2.409252971410751343e-01 1.763809621334075928e-01 1.247457489371299744e-01 1.752748042345046997e-01 1.179444119334220886e-01 2.102483808994293213e-02 -8.946998417377471924e-02 1.684850156307220459e-01 -1.970934122800827026e-02 -6.987760961055755615e-02 -1.825073361396789551e-01 -2.376142293214797974e-01 -1.720688790082931519e-01 -2.549773268401622772e-02 -2.536696791648864746e-01 9.693207591772079468e-02 -2.651085257530212402e-01 2.282777577638626099e-01 -1.328040212392807007e-01 -8.239284157752990723e-02 -5.045291408896446228e-02 -1.459245979785919189e-01 1.663069054484367371e-02 3.505068421363830566e-01 -1.034911572933197021e-01 6.498006731271743774e-02 -1.417406052350997925e-01
-1.857557743787765503e-01 -1.259180605411529541e-01 6.912601739168167114e-02 2.470171302556991577e-01 1.565207690000534058e-01 -5.663068220019340515e-02 2.508866973221302032e-02 -1.771372854709625244e-01 2.853152453899383545e-01 -1.174836978316307068e-01 -6.027897447347640991e-02 -2.041973471641540527e-01 -6.082876399159431458e-02 5.940712615847587585e-02 -1.739920973777770996e-01 -1.199443712830543518e-01 -2.253898233175277710e-01 -2.821618504822254181e-02 6.865715142339468002e-03 -9.316986054182052612e-02 1.359643936157226562e-01 -2.730239629745483398e-01 2.192420363426208496e-01 1.098599061369895935e-01 8.271458745002746582e-02 -1.773998700082302094e-02 4.658719301223754883e-01 8.179597207345068455e-04 -6.535971909761428833e-02 -9.794477373361587524e-02 1.393179744482040405e-01 -4.009322822093963623e-01
2.129217237234115601e-01 -1.641059070825576782e-01 9.214521199464797974e-02 2.716041207313537598e-01 -4.635332897305488586e-02 -1.717645227909088135e-01 1.402314286679029465e-02 -1.372711658477783203e-01 3.332763314247131348e-01 -2.104334682226181030e-01 -1.313847899436950684e-01 -1.257115602493286133e-01 2.019307762384414673e-01 -1.701214611530303955e-01 -9.542728960514068604e-02 -1.218203753232955933e-01 -1.711167544126510620e-01 3.837670385837554932e-02 -9.813757240772247314e-02 -1.324584782123565674e-01 2.307669222354888916e-01 -4.172329977154731750e-02 2.490166425704956055e-01 -1.061843857169151306e-01 -1.895098239183425903e-01 -2.550036609172821045e-01 1.862010508775711060e-01 -5.355712398886680603e-02 1.637114286422729492e-01 -7.129321247339248657e-02 3.724986016750335693e-01 -1.317940950393676758e-01
-4.269102215766906738e-02 -4.627309367060661316e-02 1.139279454946517944e-01 8.663244545459747314e-02 -1.347375512123107910e-01 1.388035416603088379e-01 -1.097728163003921509e-01 5.048513412475585938e-02 2.400648295879364014e-01 -1.003363803029060364e-01 -3.546490333974361420e-04 -1.942220479249954224e-01 3.661073148250579834e-01 -2.869172208011150360e-02 5.010662600398063660e-03 -1.687257438898086548e-01 -1.275728940963745117e-01 2.013436257839202881e-01 -3.205824196338653564e-01 -1.655955910682678223e-01 -1.276066899299621582e-01 7.596204429864883423e-02 2.864576876163482666e-01 -1.903473287820816040e-01 3.051518797874450684e-01 -2.360006570816040039e-01 1.630420237779617310e-01 1.892674118280410767e-01 -3.190867230296134949e-02 -6.955030560493469238e-02 3.219261765480041504e-01 -8.183148503303527832e-02
-2.380963563919067383e-01 2.289932817220687866e-01 3.462889790534973145e-01 -1.964883320033550262e-02 5.728743039071559906e-03 -1.991101205348968506e-01 -1.993983834981918335e-01 -6.091644242405891418e-02 -6.845864653587341309e-02 -1.022022590041160583e-01 -4.163013994693756104e-01 -2.115138322114944458e-01 2.024206817150115967e-01 -3.332132846117019653e-02 5.783363711088895798e-03 -1.513307839632034302e-01 -2.217322289943695068e-01 3.213506937026977539e-02 -2.802438735961914062e-01 -6.286902818828821182e-03 -6.586963776499032974e-03 6.245019380003213882e-03 1.185369491577148438e-01 -2.758051641285419464e-02 3.330518677830696106e-02 1.344463527202606201e-01 1.529813110828399658e-01 2.115775048732757568e-01 -8.151634782552719116e-02 -6.063974648714065552e-02 2.434422671794891357e-01 2.976886630058288574e-01
3.083770396187901497e-03 8.881001174449920654e-02 3.345360159873962402e-01 2.889254596084356308e-03 2.315878421068191528e-01 1.096730306744575500e-02 7.411232590675354004e-02 -3.880784511566162109e-01 1.848296076059341431e-01 3.292443975806236267e-02 -1.423420161008834839e-01 -7.166228722780942917e-03 8.098642341792583466e-03 -1.194584444165229797e-01 -2.528780698776245117e-02 -2.903068363666534424e-01 -6.797779351472854614e-02 1.202354654669761658e-01 -8.561219274997711182e-02 -3.650183603167533875e-02 -2.980868220329284668e-01 -3.441722691059112549e-01 2.729756832122802734e-01 -1.156765520572662354e-01 -7.022924721240997314e-02 3.010402433574199677e-02 4.436096176505088806e-02 2.200136482715606689e-01 1.642443686723709106e-01 8.392490446567535400e-02 1.545094996690750122e-01 -2.801186442375183105e-01
4.576813429594039917e-02 -5.489420611411333084e-03 8.104705810546875000e-02 -1.962516307830810547e-01 1.335089802742004395e-01 -1.179386451840400696e-01 -9.092901647090911865e-02 -2.029262632131576538e-01 -1.791948918253183365e-03 1.490826904773712158e-01 -2.848307788372039795e-01 -2.877921760082244873e-01 3.163887858390808105e-01 -1.594023555517196655e-01 -2.362983673810958862e-01 -6.453318148851394653e-02 -3.162330985069274902e-01 -2.993842661380767822e-01 -1.934213742060819641e-06 -1.365661919116973877e-01 -1.505352109670639038e-01 1.764713041484355927e-02 -4.640046879649162292e-02 -1.720035374164581299e-01 -2.808116972446441650e-01 1.704897284507751465e-01 1.965724378824234009e-01 1.947237700223922729e-01 6.107678264379501343e-02 -1.490309238433837891e-01 1.522259265184402466e-01 -5.768644064664840698e-02
-6.031796801835298538e-03 -5.561934411525726318e-02 -8.442849665880203247e-02 -1.107477694749832153e-01 -3.849509358406066895e-01 3.066596388816833496e-02 2.617532312870025635e-01 -2.321527600288391113e-01 1.099585071206092834e-01 1.228918880224227905e-01 -7.465668022632598877e-03 1.209398210048675537e-01 4.850800335407257080e-01 -7.545953989028930664e-02 6.932675093412399292e-02 -1.537909507751464844e-01 -2.671110928058624268e-01 7.394435256719589233e-02 -1.743637770414352417e-01 -9.836348891258239746e-02 -1.506596207618713379e-01 -2.487961649894714355e-01 7.325818389654159546e-02 -1.022925600409507751e-01 -2.834344804286956787e-01 9.589122235774993896e-02 1.768070012331008911e-01 2.009342163801193237e-01 8.377612382173538208e-02 5.479764565825462341e-02 6.865061074495315552e-02 -3.724484145641326904e-02
-2.556191086769104004e-01 -1.394199430942535400e-01 1.971075832843780518e-01 -2.880421280860900879e-02 1.819093227386474609e-01 -6.291478127241134644e-02 -1.837340928614139557e-02 -3.565662726759910583e-02 9.711439907550811768e-02 6.913830339908599854e-02 -5.742734298110008240e-02 -1.254131346940994263e-01 1.714448481798171997e-01 -8.710043877363204956e-02 -3.726349174976348877e-01 -1.787053495645523071e-01 -3.840650916099548340e-01 5.250732880085706711e-03 5.771771445870399475e-02 1.177041083574295044e-01 2.394012641161680222e-03 -3.802428245544433594e-01 -5.071725696325302124e-02 2.885220050811767578e-01 2.532574534416198730e-01 -3.380851820111274719e-02 2.996672391891479492e-01 4.571378696709871292e-03 -7.421531528234481812e-02 -4.920715093612670898e-02 7.875544019043445587e-03 -1.940360516309738159e-01
-2.924922108650207520e-01 1.309012472629547119e-01 3.143196925520896912e-02 1.354387849569320679e-01 8.319068700075149536e-02 1.489440500736236572e-01 2.339548170566558838e-01 -1.264667212963104248e-01 1.587648987770080566e-01 9.669925272464752197e-02 1.407885253429412842e-01 -4.030920565128326416e-01 8.626499027013778687e-02 -1.588476300239562988e-01 4.327363893389701843e-02 -1.795815080404281616e-01 -1.011373549699783325e-01 -8.865221589803695679e-02 -1.392115354537963867e-01 -1.129198237322270870e-03 -1.983523815870285034e-01 -2.847355604171752930e-01 1.616041660308837891e-01 -2.518739402294158936e-01 -4.579035937786102295e-02 -1.638754159212112427e-01 2.717975974082946777e-01 2.170499265193939209e-01 -4.809421673417091370e-02 -9.339945018291473389e-02 3.737314790487289429e-02 -2.909922301769256592e-01
1.953877694904804230e-02 -9.348528832197189331e-02 8.699246495962142944e-02 -3.231249749660491943e-01 -1.102254465222358704e-01 -1.432899087667465210e-01 1.376447230577468872e-01 -1.159913539886474609e-01 3.898352012038230896e-02 2.079879343509674072e-01 1.361531019210815430e-01 -2.178937494754791260e-01 1.290192306041717529e-01 -3.811005353927612305e-01 -5.087729915976524353e-02 -1.942526251077651978e-01 -3.641846179962158203e-01 -8.038518950343132019e-03 -1.522701680660247803e-01 -6.143271550536155701e-02 -1.160403247922658920e-02 -1.633216738700866699e-01 7.184456288814544678e-02 -1.592850387096405029e-01 -1.101871356368064880e-01 -2.679848968982696533e-01 3.198538720607757568e-01 -1.583860516548156738e-01 5.092370323836803436e-03 2.328251749277114868e-01 7.734558731317520142e-02 1.107090786099433899e-01
-3.005021996796131134e-02 1.354986876249313354e-01 3.203153610229492188e-01 1.013619005680084229e-01 1.075297445058822632e-01 3.440769016742706299e-01 2.522051706910133362e-02 -2.892919480800628662e-01 7.943784445524215698e-02 1.452286690473556519e-01 -7.761246711015701294e-02 -9.032645076513290405e-02 1.657066494226455688e-01 8.320453017950057983e-02 -1.532124578952789307e-01 -3.841128647327423096e-01 -2.953279614448547363e-01 4.395045340061187744e-02 -3.753610253334045410e-01 -4.071430116891860962e-02 -1.301486860029399395e-03 -1.917503625154495239e-01 1.218828633427619934e-01 -5.848699808120727539e-02 1.523797512054443359e-01 -1.409695018082857132e-02 1.408288627862930298e-01 -4.561481997370719910e-02 -6.345066707581281662e-03 -2.465082406997680664e-01 1.161993145942687988e-01 1.449854113161563873e-02
-1.027375608682632446e-01 -1.152945384383201599e-01 6.986118853092193604e-02 -3.022937662899494171e-02 1.767707318067550659e-01 -4.574501141905784607e-02 6.770948320627212524e-02 -2.214828133583068848e-01 7.990349084138870239e-02 -2.063951790332794189e-01 -7.650810480117797852e-02 -3.485991358757019043e-01 -1.223072633147239685e-01 1.751155555248260498e-01 -2.695786952972412109e-01 -1.968355476856231689e-01 -3.293604552745819092e-01 -4.009396210312843323e-02 -7.600807398557662964e-02 -1.081846952438354492e-01 3.033071756362915039e-01 -2.624998688697814941e-01 1.004517227411270142e-01 8.039336651563644409e-02 -1.738890260457992554e-01 -5.607291683554649353e-02 3.035093247890472412e-01 3.669035388156771660e-03 1.400889456272125244e-01 1.734255999326705933e-01 2.637522816658020020e-01 1.329403743147850037e-02
-7.095973473042249680e-03 1.105967909097671509e-01 2.100134193897247314e-01 -2.643227577209472656e-01 1.025867387652397156e-01 1.069950312376022339e-01 -1.059681177139282227e-01 -2.480972558259963989e-01 3.337449729442596436e-01 1.295619551092386246e-02 1.585143357515335083e-01 2.113714255392551422e-02 2.603984996676445007e-02 -1.514281332492828369e-01 -9.177153557538986206e-02 -2.198204398155212402e-01 -7.110250741243362427e-02 8.980213850736618042e-02 -2.046341896057128906e-01 -4.112137258052825928e-01 -7.596064824610948563e-03 -7.292038202285766602e-02 3.576243817806243896e-01 -4.047776386141777039e-02 -3.072654604911804199e-01 -9.950333088636398315e-02 9.115397185087203979e-02 1.072373837232589722e-01 -1.433325409889221191e-01 -1.052909344434738159e-01 1.946328431367874146e-01 -9.422797709703445435e-02
-1.626154184341430664e-01 -6.155758723616600037e-02 2.162165194749832153e-01 1.793763041496276855e-01 -9.358420222997665405e-02 -4.334674775600433350e-02 -2.225608229637145996e-01 1.350292712450027466e-01 4.007336217910051346e-03 -3.154323101043701172e-01 3.343268856406211853e-02 -1.730363667011260986e-01 1.340492814779281616e-01 -2.886334955692291260e-01 -1.658058315515518188e-01 -9.896332770586013794e-02 4.103377833962440491e-02 3.464349359273910522e-02 -2.831307947635650635e-01 -2.631345391273498535e-01 -2.369005978107452393e-01 -1.522626280784606934e-01 2.846207022666931152e-01 1.362525820732116699e-01 1.222695410251617432e-01 2.026101946830749512e-02 -8.700441569089889526e-02 1.236172169446945190e-01 3.567256629467010498e-01 -1.843100190162658691e-01 7.219161838293075562e-02 -8.653956651687622070e-02
9.314529597759246826e-02 5.837440490722656250e-02 6.178481131792068481e-02 -6.425604224205017090e-02 2.504767850041389465e-03 -1.470379382371902466e-01 -1.506723314523696899e-01 1.070603579282760620e-01 1.299065202474594116e-01 -1.741113066673278809e-01 -5.472415313124656677e-02 -1.512150764465332031e-01 1.861982196569442749e-01 -6.650861352682113647e-02 -4.577374085783958435e-02 -1.984126865863800049e-01 -3.997261226177215576e-01 2.008406817913055420e-01 1.183119118213653564e-01 1.924587041139602661e-01 -1.928250640630722046e-01 -4.234036803245544434e-02 2.752800583839416504e-01 1.233609095215797424e-01 7.947582751512527466e-02 -2.360936999320983887e-01 1.012874320149421692e-01 7.833876647055149078e-03 3.853504061698913574e-01 9.293355792760848999e-02 1.249323878437280655e-02 -3.997254371643066406e-01
-1.423135548830032349e-01 -2.978819049894809723e-02 1.063314825296401978e-01 -3.292336314916610718e-02 1.249512657523155212e-01 4.076772928237915039e-02 -1.964753717184066772e-01 -7.249059528112411499e-02 6.609012931585311890e-02 -2.358293626457452774e-03 -6.429475545883178711e-02 -3.698922097682952881e-01 2.012792527675628662e-01 -2.602894604206085205e-01 1.782381981611251831e-01 -1.049273833632469177e-01 -9.757087379693984985e-02 -8.873933553695678711e-02 2.319764345884323120e-01 1.660812348127365112e-01 -5.586751736700534821e-03 -5.235151052474975586e-01 -7.856570929288864136e-02 -1.072504222393035889e-01 -1.197981685400009155e-01 -6.297398358583450317e-02 2.813297808170318604e-01 -6.103044375777244568e-02 2.254939377307891846e-01 4.891598969697952271e-02 2.401192188262939453e-01 7.947007566690444946e-02
-2.661868631839752197e-01 -1.284618526697158813e-01 4.470158368349075317e-02 -1.951115578413009644e-01 -2.419682741165161133e-01 2.317644841969013214e-02 2.231153845787048340e-01 -1.095543205738067627e-01 1.866129636764526367e-01 2.204456925392150879e-01 1.908560097217559814e-01 -2.247956991195678711e-01 -1.167337875813245773e-02 -7.722655683755874634e-02 2.429387122392654419e-01 -1.925251930952072144e-01 -3.290087580680847168e-01 1.610499918460845947e-01 -1.295280158519744873e-01 -3.194538354873657227e-01 7.170582562685012817e-02 -1.705825030803680420e-01 8.930766582489013672e-02 2.290554158389568329e-02 -1.264804005622863770e-01 -2.335775941610336304e-01 2.470128685235977173e-01 -2.168190106749534607e-02 1.209271177649497986e-01 1.041644215583801270e-01 1.461215019226074219e-01 -6.725131720304489136e-02
5.625988170504570007e-02 1.884239464998245239e-01 -1.249195635318756104e-01 -1.603647470474243164e-01 5.565403401851654053e-02 4.045703262090682983e-02 7.372726500034332275e-02 3.245877102017402649e-02 7.347873598337173462e-02 -1.351571381092071533e-01 -2.239578366279602051e-01 -1.104754507541656494e-01 1.124749109148979187e-01 -3.208671212196350098e-01 -4.494817182421684265e-02 -1.215924620628356934e-01 -2.287152707576751709e-01 8.954907208681106567e-02 -2.039439678192138672e-01 6.904267519712448120e-02 1.405218732543289661e-03 -3.723242580890655518e-01 2.349839210510253906e-01 2.161639779806137085e-01 2.194967493414878845e-02 -2.444293648004531860e-01 3.441350758075714111e-01 9.597303718328475952e-02 -2.740982472896575928e-01 -6.120741739869117737e-02 2.513657808303833008e-01 -1.147020086646080017e-01
-1.224292963743209839e-01 9.581918269395828247e-02 1.575614362955093384e-01 -3.079872019588947296e-02 -1.648620367050170898e-01 -7.160970568656921387e-02 -2.438382655382156372e-01 4.459467530250549316e-02 1.247237622737884521e-01 -2.030568718910217285e-01 2.494668029248714447e-02 -2.384407371282577515e-01 2.085465192794799805e-01 -1.414902955293655396e-01 -1.151898950338363647e-01 -2.579516768455505371e-01 -2.532611191272735596e-01 1.186576709151268005e-01 -1.681504547595977783e-01 2.032573102042078972e-03 2.223711460828781128e-01 -3.345689550042152405e-02 3.060028254985809326e-01 2.487922832369804382e-02 -4.619213566184043884e-02 8.913219720125198364e-02 1.890764981508255005e-01 -2.434661388397216797e-01 1.816201657056808472e-01 3.787486255168914795e-01 1.504092067480087280e-01 -2.079214304685592651e-01
-9.222568571567535400e-02 -1.673823744058609009e-01 -3.224260732531547546e-02 -5.050885677337646484e-02 -1.951930224895477295e-01 1.290917992591857910e-01 7.657093554735183716e-02 -1.515910774469375610e-01 -1.869261413812637329e-01 2.111362293362617493e-02 -4.254199936985969543e-02 -3.027597367763519287e-01 2.489844569936394691e-03 -2.600550055503845215e-01 -2.172618806362152100e-01 9.754816070199012756e-03 -4.282180964946746826e-01 3.033463843166828156e-03 -1.241054981946945190e-01 -2.064604610204696655e-01 -2.870369851589202881e-01 -1.651942133903503418e-01 1.756204813718795776e-01 2.764004468917846680e-01 -1.039295867085456848e-01 -2.120556496083736420e-02 1.522983759641647339e-01 -1.506071537733078003e-01 6.328044086694717407e-02 2.145757079124450684e-01 8.779028058052062988e-02 -2.434667050838470459e-01
-9.773317724466323853e-02 9.917446225881576538e-02 -1.438621431589126587e-01 1.795535981655120850e-01 3.071812912821769714e-02 8.251620084047317505e-02 7.040543109178543091e-02 -2.243768423795700073e-01 2.707584574818611145e-02 -4.792403057217597961e-02 1.629690229892730713e-01 -4.347649812698364258e-01 2.895334661006927490e-01 -4.787606000900268555e-02 -1.535905152559280396e-01 -1.212378069758415222e-01 -2.795620262622833252e-01 -2.327725589275360107e-01 -2.067267149686813354e-01 -9.895677864551544189e-02 -2.909896150231361389e-02 -2.231191843748092651e-01 1.219122186303138733e-01 -2.084518820047378540e-01 -3.114685416221618652e-02 -2.586840689182281494e-01 2.948370277881622314e-01 4.405683279037475586e-02 -1.040041446685791016e-01 -4.249645769596099854e-02 -1.407231539487838745e-01 -1.964927911758422852e-01
-6.365501135587692261e-02 -1.224370077252388000e-01 3.478740155696868896e-01 -8.413145691156387329e-02 -3.631699085235595703e-02 1.821141391992568970e-01 1.268243193626403809e-01 2.516737580299377441e-02 1.954727619886398315e-02 1.876110136508941650e-01 6.331866234540939331e-02 1.386439651250839233e-01 7.297383248805999756e-02 -4.613449051976203918e-02 -7.343669887632131577e-03 -5.679173395037651062e-02 -3.298353850841522217e-01 2.112724035978317261e-01 -3.391426503658294678e-01 -2.876845002174377441e-01 -1.974472850561141968e-01 -1.709151566028594971e-01 2.598616182804107666e-01 7.754601538181304932e-02 -5.369566380977630615e-02 1.636152714490890503e-01 3.527796566486358643e-01 7.102418690919876099e-02 -1.650435030460357666e-01 2.990658581256866455e-02 -4.657536279410123825e-03 -2.277350872755050659e-01
-3.284237682819366455e-01 -2.252582833170890808e-02 1.243949532508850098e-01 -3.545263409614562988e-01 -1.486879289150238037e-01 -8.528760820627212524e-02 -1.855744123458862305e-01 2.788009941577911377e-01 3.187030255794525146e-01 1.009647250175476074e-01 -5.309609323740005493e-02 -1.630902290344238281e-01 7.500632107257843018e-02 8.313009887933731079e-02 1.830967701971530914e-02 -3.267160654067993164e-01 -1.223094016313552856e-01 -1.040831878781318665e-01 -3.340732455253601074e-01 -1.381496638059616089e-01 3.154465556144714355e-02 -1.007480695843696594e-01 6.856435537338256836e-02 1.956201195716857910e-01 -8.564643561840057373e-02 6.966359913349151611e-02 3.180993795394897461e-01 -6.208532676100730896e-02 1.004024147987365723e-01 3.037588030565530062e-04 9.320676326751708984e-02 -3.903923183679580688e-02
-1.021739542484283447e-01 -4.771758988499641418e-02 6.923159956932067871e-02 -1.135969161987304688e-01 1.214413195848464966e-01 3.479115366935729980e-01 1.026700064539909363e-01 -1.073434352874755859e-01 -8.007166534662246704e-02 9.108321368694305420e-02 -2.759027183055877686e-01 -9.568855911493301392e-02 4.833114892244338989e-02 -1.160494759678840637e-01 3.057506121695041656e-02 -3.235462009906768799e-01 -4.752048850059509277e-01 2.839315533638000488e-01 -2.953294813632965088e-01 5.279959365725517273e-02 -5.089719593524932861e-02 -3.656681801658123732e-04 4.040744900703430176e-02 5.923106148838996887e-02 2.259367853403091431e-01 1.338511556386947632e-01 1.227963492274284363e-01 -9.070527739822864532e-03 2.488848865032196045e-01 7.074724882841110229e-02 1.576892882585525513e-01 -1.010451316833496094e-01
-1.492850780487060547e-01 4.490263760089874268e-02 9.403861477039754391e-04 -1.666535995900630951e-02 1.312132328748703003e-01 1.643102169036865234e-01 1.748042702674865723e-01 -1.984118670225143433e-01 -9.851066395640373230e-03 6.270442903041839600e-02 1.408531367778778076e-01 -3.317019939422607422e-01 1.635011881589889526e-01 -6.936100125312805176e-02 1.281629651784896851e-01 -1.760556846857070923e-01 -1.284595131874084473e-01 -2.369177788496017456e-01 -1.871029436588287354e-01 -7.316961884498596191e-02 -1.437481194734573364e-01 -1.852128505706787109e-01 3.561690449714660645e-01 -9.901688992977142334e-02 1.752810478210449219e-01 -2.876070141792297363e-01 2.730584740638732910e-01 1.213603913784027100e-01 -1.511497050523757935e-01 8.260667324066162109e-02 1.643327325582504272e-01 -2.905060946941375732e-01
-1.379247009754180908e-01 4.402982816100120544e-02 1.865356415510177612e-01 -9.753893315792083740e-02 4.290785267949104309e-02 -6.460346281528472900e-02 -1.094667389988899231e-01 2.244118303060531616e-01 2.844383418560028076e-01 -3.833132982254028320e-01 4.905229900032281876e-03 -1.345604211091995239e-01 3.905061483383178711e-01 1.517940498888492584e-02 -3.257932141423225403e-02 -2.910664081573486328e-01 -9.441389888525009155e-02 4.132565483450889587e-02 -2.209711670875549316e-01 -1.279990971088409424e-01 2.054185867309570312e-01 -1.939042657613754272e-01 9.665784984827041626e-02 2.148566246032714844e-01 -3.122178092598915100e-02 1.216075271368026733e-01 7.105258293449878693e-03 2.008191496133804321e-01 5.432350561022758484e-02 -7.842007279396057129e-02 1.168424785137176514e-01 -3.030984997749328613e-01
-2.600164851173758507e-03 -1.202215105295181274e-01 1.650161445140838623e-01 -1.023069247603416443e-01 2.437267638742923737e-02 -1.672508940100669861e-02 -2.142446935176849365e-01 3.972477093338966370e-02 3.288820087909698486e-01 -1.058072373270988464e-01 2.246013581752777100e-01 5.576845258474349976e-02 -1.014988198876380920e-01 -1.374605149030685425e-01 -1.731788367033004761e-01 -2.661001682281494141e-01 -4.720613956451416016e-01 -8.462791144847869873e-02 -8.988257497549057007e-02 6.321220099925994873e-02 2.257286608219146729e-01 -1.044191345572471619e-01 2.812569439411163330e-01 5.512465257197618484e-03 8.237355388700962067e-03 4.513257648795843124e-03 1.610721349716186523e-01 3.308218717575073242e-01 -1.195211708545684814e-01 -8.321065455675125122e-02 1.326036155223846436e-01 -1.980876326560974121e-01
-2.979877591133117676e-01 2.485078871250152588e-01 -2.847237046808004379e-03 -1.314404606819152832e-01 6.469708401709794998e-03 7.799980044364929199e-02 2.174356877803802490e-01 2.468035668134689331e-01 2.322640419006347656e-01 -3.681804984807968140e-02 -1.232449617236852646e-02 -3.526919186115264893e-01 -1.273261606693267822e-01 2.446187287569046021e-02 1.111680939793586731e-01 -1.398186087608337402e-01 -1.545183062553405762e-01 1.029985770583152771e-01 -1.995090097188949585e-01 -1.091937050223350525e-01 1.012246962636709213e-02 -8.781584352254867554e-02 4.839172363281250000e-01 -2.069940567016601562e-01 -1.557960361242294312e-01 9.208852797746658325e-02 4.478314891457557678e-02 8.086492121219635010e-02 -9.266073815524578094e-03 8.904842659831047058e-03 2.481546103954315186e-01 1.232529059052467346e-01
-1.896831989288330078e-01 -4.639517888426780701e-02 -1.977792754769325256e-02 2.646863274276256561e-02 -1.535731405019760132e-01 9.520491957664489746e-02 3.503757119178771973e-01 8.390593528747558594e-02 1.317855119705200195e-01 -1.328081637620925903e-01 -2.150042504072189331e-01 -1.499413400888442993e-01 1.795679181814193726e-01 -6.179468706250190735e-02 -8.013384044170379639e-02 6.832012534141540527e-02 -8.460501581430435181e-02 8.413244783878326416e-02 4.037407785654067993e-02 4.531464725732803345e-02 -3.936458826065063477e-01 -4.807347357273101807e-01 3.474172353744506836e-01 8.370270580053329468e-02 1.000474691390991211e-01 1.164160743355751038e-01 1.904954314231872559e-01 -4.838200658559799194e-02 9.712026268243789673e-02 -1.897979080677032471e-01 2.147754095494747162e-02 -8.752702176570892334e-02
4.758687317371368408e-02 -1.141364797949790955e-01 -2.076971828937530518e-01 1.014740765094757080e-01 -9.850249439477920532e-02 -5.141538754105567932e-02 -2.015153169631958008e-01 -7.786960154771804810e-02 1.010063886642456055e-01 -1.559272259473800659e-01 1.193715184926986694e-01 -2.542603611946105957e-01 4.175837337970733643e-01 -5.974908918142318726e-02 -1.458061933517456055e-01 -2.120692431926727295e-01 -9.881827980279922485e-02 1.825759112834930420e-01 -7.585170865058898926e-02 -4.751194268465042114e-03 -2.779736518859863281e-01 -5.065774917602539062e-02 2.249877452850341797e-01 -6.274686008691787720e-02 3.017714917659759521e-01 -1.703911721706390381e-01 1.677249073982238770e-01 1.643783003091812134e-01 1.727178394794464111e-01 -2.462307810783386230e-01 2.461430728435516357e-01 -7.139163464307785034e-02
-3.596147894859313965e-01 -5.151336267590522766e-02 5.032794550061225891e-02 -2.082258015871047974e-01 -1.545138359069824219e-01 3.470993787050247192e-02 -1.233253553509712219e-01 3.577960655093193054e-02 2.690527439117431641e-01 -2.090514302253723145e-01 2.745379507541656494e-02 -2.467851042747497559e-01 4.103747308254241943e-01 1.007720548659563065e-02 2.377697378396987915e-01 -1.170809939503669739e-01 -3.245994448661804199e-01 1.397781223058700562e-01 7.198949903249740601e-02 -1.591183058917522430e-02 -4.924700781702995300e-02 -1.422560364007949829e-01 1.443891674280166626e-01 -5.824347585439682007e-02 1.256819814443588257e-01 6.843949109315872192e-02 -2.842957898974418640e-02 3.433314859867095947e-01 -5.123466998338699341e-02 -4.967590421438217163e-02 8.902610093355178833e-02 -1.861190497875213623e-01
-2.473142296075820923e-01 3.867841884493827820e-02 -6.564718484878540039e-02 -1.776277422904968262e-01 2.748442292213439941e-01 -8.129256218671798706e-02 -4.389267787337303162e-02 -9.077795594930648804e-02 -3.940572589635848999e-02 -3.959624767303466797e-01 -2.602213621139526367e-01 -6.807193905115127563e-02 2.561143338680267334e-01 -2.290499955415725708e-01 -3.081465661525726318e-01 -1.386735141277313232e-01 -2.856475114822387695e-01 -1.271989196538925171e-01 -1.160040795803070068e-01 -1.180158853530883789e-01 -2.007394134998321533e-01 -4.658558964729309082e-02 4.485621675848960876e-02 -2.911650948226451874e-02 -1.983990520238876343e-01 -2.735210657119750977e-01 7.451672852039337158e-02 7.331255823373794556e-02 1.598861664533615112e-01 1.230486035346984863e-01 -6.359212845563888550e-02 7.678047567605972290e-02
-2.881036698818206787e-01 1.202722266316413879e-01 2.693369388580322266e-01 -2.816375344991683960e-02 3.263539820909500122e-02 -2.993533909320831299e-01 -1.576437056064605713e-01 2.886890470981597900e-01 1.829305440187454224e-01 -1.093041151762008667e-01 -1.631563529372215271e-02 -4.254020377993583679e-02 3.129315376281738281e-02 -2.939479053020477295e-02 -2.211822569370269775e-01 -2.738949470221996307e-02 -4.584648907184600830e-01 -9.284691512584686279e-02 -9.300536662340164185e-02 -1.070895791053771973e-01 1.802807748317718506e-01 -2.692789733409881592e-01 3.062485754489898682e-01 -4.043641313910484314e-02 -8.737844973802566528e-02 -3.752916306257247925e-02 2.688849717378616333e-02 -9.338521212339401245e-02 2.153531014919281006e-01 -6.797263026237487793e-02 1.014774963259696960e-01 -1.103467419743537903e-01
7.284740917384624481e-03 -7.761113811284303665e-03 3.070020079612731934e-01 4.616080969572067261e-02 -1.224462836980819702e-01 -1.648037731647491455e-01 -7.487446814775466919e-02 -5.446976795792579651e-02 -1.030551176518201828e-02 -8.971148729324340820e-02 -5.537141487002372742e-02 -3.865421116352081299e-01 2.410072833299636841e-01 -3.357761502265930176e-01 -2.651663720607757568e-01 -2.417237907648086548e-01 -4.031225144863128662e-01 1.310565471649169922e-01 -2.303692400455474854e-01 1.728826202452182770e-02 1.501141488552093506e-01 -1.667205244302749634e-02 5.781006813049316406e-02 -2.671391069889068604e-01 -3.741938620805740356e-02 1.269279122352600098e-01 1.112123485654592514e-02 -8.891236037015914917e-02 -3.220686316490173340e-02 1.390985846519470215e-01 1.250400543212890625e-01 -2.096620760858058929e-02
-3.042570054531097412e-01 -4.983993247151374817e-03 1.995267570018768311e-01 7.287824153900146484e-02 -1.503969579935073853e-01 8.876680582761764526e-02 -3.063458800315856934e-01 -1.828023940324783325e-01 2.337363958358764648e-01 8.174210786819458008e-02 -1.015979945659637451e-01 -3.899638354778289795e-01 2.102469801902770996e-01 -4.302505403757095337e-02 1.889487951993942261e-01 -2.120620012283325195e-01 -1.815465390682220459e-01 3.139064908027648926e-01 8.417258039116859436e-03 1.263143718242645264e-01 -4.561397060751914978e-02 -2.392035126686096191e-01 1.717981994152069092e-01 3.721604123711585999e-02 -8.496151119470596313e-02 1.523059010505676270e-01 -7.481397688388824463e-02 6.056158244609832764e-02 1.149479299783706665e-01 -1.762145757675170898e-01 1.509980410337448120e-01 -9.805800765752792358e-02
3.845901926979422569e-03 -1.043906658887863159e-01 3.467977745458483696e-03 -1.148600727319717407e-01 1.216212138533592224e-01 2.029624134302139282e-01 -3.195161819458007812e-01 1.110219582915306091e-01 1.357304048724472523e-03 -3.734118342399597168e-01 -2.995049208402633667e-02 -1.190627291798591614e-01 1.372435390949249268e-01 6.719635426998138428e-02 -2.521253228187561035e-01 -2.800218462944030762e-01 -4.275362789630889893e-01 -2.426090538501739502e-01 -2.370414733886718750e-01 -2.608364522457122803e-01 -1.709972694516181946e-02 6.318945437669754028e-02 1.198009178042411804e-01 5.382141470909118652e-02 -1.212922111153602600e-01 -1.390097141265869141e-01 7.661453634500503540e-02 -1.036082953214645386e-01 5.732685700058937073e-02 -1.234901621937751770e-01 -1.891583576798439026e-02 -1.694117486476898193e-01
-1.023659929633140564e-01 1.355928033590316772e-01 -1.365910377353429794e-02 8.776763826608657837e-02 3.036119602620601654e-02 -1.674664169549942017e-01 -2.177853435277938843e-01 -3.860112279653549194e-02 3.304924368858337402e-01 -4.341351389884948730e-01 -1.131594032049179077e-01 -1.768666058778762817e-01 2.001381218433380127e-01 1.100374944508075714e-02 -1.946702897548675537e-01 -1.073667928576469421e-01 -2.126310020685195923e-02 -1.037474628537893295e-02 -1.374847069382667542e-02 1.969046890735626221e-02 -3.697546571493148804e-02 -3.367589116096496582e-01 2.127334177494049072e-01 -1.901532709598541260e-01 7.628125697374343872e-02 6.685671210289001465e-02 2.880823239684104919e-02 1.728143990039825439e-01 3.925927281379699707e-01 -1.664499789476394653e-01 9.987329691648483276e-02 -1.544542610645294189e-01
-1.405301243066787720e-01 -1.190318167209625244e-01 1.714657433331012726e-02 -3.983925282955169678e-02 -1.254022121429443359e-01 1.657945662736892700e-02 2.262590676546096802e-01 -4.352310299873352051e-02 2.032313346862792969e-01 -2.178433537483215332e-01 -9.917028248310089111e-02 -2.521784603595733643e-01 -8.570221811532974243e-02 -7.584851235151290894e-02 -6.627687066793441772e-02 -2.648466639220714569e-02 -2.840938866138458252e-01 1.721014976501464844e-01 6.933093070983886719e-02 -2.218085676431655884e-01 -8.925393223762512207e-02 1.572613604366779327e-02 4.973550140857696533e-01 6.945027410984039307e-02 -2.095580250024795532e-01 1.155745983123779297e-01 2.697773277759552002e-01 3.441876545548439026e-02 1.219656094908714294e-01 3.698781430721282959e-01 -8.034265786409378052e-02 -2.498791925609111786e-02
-1.408664733171463013e-01 1.923703998327255249e-01 8.109948039054870605e-02 -7.298691570758819580e-02 1.990912407636642456e-01 -4.401559755206108093e-02 -9.470029920339584351e-02 -3.102951683104038239e-02 3.995707631111145020e-01 3.248262405395507812e-02 9.926406294107437134e-02 -2.177130579948425293e-01 -1.081893369555473328e-01 -3.083928823471069336e-01 6.115801632404327393e-02 -1.020988151431083679e-01 -3.557634353637695312e-01 8.250161074101924896e-03 -8.459983766078948975e-02 -3.093621134757995605e-01 8.987175673246383667e-02 6.304854527115821838e-03 4.760150313377380371e-01 1.235695853829383850e-01 -7.797463983297348022e-02 7.960484176874160767e-02 -3.734996542334556580e-02 1.738056242465972900e-01 -1.627776771783828735e-02 1.116476953029632568e-01 -3.066198155283927917e-02 6.029683351516723633e-02
-6.467863917350769043e-02 -5.096822232007980347e-02 2.000508159399032593e-01 -1.911023110151290894e-01 -5.200633779168128967e-03 1.866115629673004150e-01 2.715248987078666687e-02 -3.030483610928058624e-02 -5.270558223128318787e-02 2.201335504651069641e-02 -3.359038233757019043e-01 -1.077234074473381042e-01 -3.848698397632688284e-04 -1.470226198434829712e-01 1.279452145099639893e-01 -2.212102264165878296e-01 -3.031722903251647949e-01 8.142802119255065918e-02 -4.704682230949401855e-01 5.039403680711984634e-03 -1.581238768994808197e-02 -1.447943449020385742e-01 5.938230454921722412e-02 7.001891732215881348e-02 2.845921218395233154e-01 4.361370205879211426e-02 8.802755177021026611e-02 -6.469142436981201172e-02 3.590251207351684570e-01 1.040838211774826050e-01 2.740841209888458252e-01 -7.947833091020584106e-02
-4.274004325270652771e-02 2.688140049576759338e-02 -6.929299980401992798e-02 -1.064124628901481628e-01 2.140480726957321167e-01 6.580649316310882568e-02 9.580584615468978882e-02 3.259437903761863708e-02 1.702786684036254883e-01 1.798443794250488281e-01 -1.347748786211013794e-01 -2.362812161445617676e-01 4.995692055672407150e-03 -1.733438372611999512e-01 -4.819081351161003113e-02 -3.800791800022125244e-01 -3.606056272983551025e-01 1.602189242839813232e-01 -3.118441402912139893e-01 -1.232478488236665726e-02 -8.416412025690078735e-02 5.199015140533447266e-02 7.142217457294464111e-02 2.382095903158187866e-01 2.510075867176055908e-01 -1.144072320312261581e-02 1.453319340944290161e-01 2.302815439179539680e-03 3.581090271472930908e-01 -2.445684559643268585e-02 2.580587863922119141e-01 6.569912284612655640e-02
-4.275940954685211182e-01 -2.064470946788787842e-02 1.910146921873092651e-01 -1.791678518056869507e-01 -7.212513685226440430e-02 -2.282040417194366455e-01 -1.565930843353271484e-01 -2.867261171340942383e-01 5.189030990004539490e-02 1.056206598877906799e-01 -4.098490998148918152e-02 -2.045986205339431763e-01 1.204821094870567322e-01 -6.844559311866760254e-02 -1.279261112213134766e-01 8.420821279287338257e-02 -2.446988672018051147e-01 1.568111963570117950e-02 -8.793907612562179565e-02 -1.098353713750839233e-01 -3.684355318546295166e-01 -4.844482243061065674e-02 5.796209350228309631e-02 1.612476408481597900e-01 1.252688616514205933e-01 -4.701665788888931274e-02 3.756136000156402588e-01 1.188876181840896606e-01 1.471534967422485352e-01 1.520779542624950409e-02 1.626041829586029053e-01 -1.235747188329696655e-01
-1.403263360261917114e-01 5.699074268341064453e-02 3.139157220721244812e-02 2.651506103575229645e-02 -1.972567290067672729e-01 1.723367571830749512e-01 -1.388246417045593262e-01 -1.204608678817749023e-01 1.946230679750442505e-01 -6.172992289066314697e-02 8.901701122522354126e-02 -2.299422919750213623e-01 4.446536600589752197e-01 -1.135928556323051453e-01 -2.471837215125560760e-03 -5.657291039824485779e-02 -1.067909970879554749e-01 2.178919017314910889e-01 -1.697492897510528564e-01 8.061164990067481995e-03 -1.065202131867408752e-01 -2.101031690835952759e-02 2.896620333194732666e-01 -1.904173195362091064e-01 2.623198032379150391e-01 -2.900112569332122803e-01 1.446325182914733887e-01 9.998761117458343506e-02 5.961595475673675537e-02 -1.953000724315643311e-01 3.328653872013092041e-01 -2.498370781540870667e-02
7.585234194993972778e-02 6.861756742000579834e-02 1.953765749931335449e-02 -1.114145480096340179e-02 -1.340782851912081242e-03 1.087940782308578491e-01 1.167264953255653381e-01 1.542787346988916397e-02 7.937148958444595337e-02 1.287289410829544067e-01 -6.173050776124000549e-02 -1.040269210934638977e-01 3.163887932896614075e-02 -1.034292280673980713e-01 -2.159194201231002808e-01 -2.676392793655395508e-01 -3.101049065589904785e-01 -8.925452083349227905e-02 -1.818985641002655029e-01 -1.719196736812591553e-01 7.374860346317291260e-03 -4.435364007949829102e-01 3.561193645000457764e-01 1.808174327015876770e-02 1.286446750164031982e-01 -1.306650042533874512e-01 1.383054405450820923e-01 1.535525172948837280e-01 -3.597871661186218262e-01 -1.198120042681694031e-01 1.795212924480438232e-01 -2.298182547092437744e-01
-2.076862938702106476e-02 -2.067535743117332458e-02 3.433736562728881836e-01 1.976564228534698486e-01 4.225612059235572815e-02 -1.556465178728103638e-01 -5.084087606519460678e-03 1.118543520569801331e-01 2.724409289658069611e-02 -1.070867180824279785e-01 -3.895193710923194885e-02 -3.390383422374725342e-01 6.943416665308177471e-04 -3.446087837219238281e-01 -2.413024008274078369e-01 -2.702244520187377930e-01 -3.749931752681732178e-01 1.074235141277313232e-01 -2.407862432301044464e-02 5.419406294822692871e-02 -1.645042933523654938e-02 1.486221048980951309e-02 1.810281723737716675e-01 -2.860608696937561035e-01 -1.536383032798767090e-01 1.774948239326477051e-01 6.962008029222488403e-02 -2.448065206408500671e-02 9.865034371614456177e-02 8.577066659927368164e-02 2.197551131248474121e-01 -1.680318266153335571e-01
-1.298862844705581665e-01 1.884631812572479248e-01 1.869276762008666992e-01 -3.171141818165779114e-02 -2.070441655814647675e-02 -8.318772166967391968e-02 -1.877114623785018921e-01 -3.922687172889709473e-01 7.208302617073059082e-02 6.577853858470916748e-02 -2.057769596576690674e-01 -2.674330472946166992e-01 -8.692518621683120728e-02 -1.712073832750320435e-01 -4.977462813258171082e-03 -1.599133759737014771e-01 -2.285711467266082764e-01 3.223126754164695740e-02 -2.408415079116821289e-01 7.202956080436706543e-02 -2.961272001266479492e-01 -1.417339891195297241e-01 2.177881747484207153e-01 -1.212318167090415955e-01 -1.484097689390182495e-01 -1.466049551963806152e-01 2.332743257284164429e-02 -7.832221686840057373e-02 -1.174769029021263123e-01 -8.442746102809906006e-02 3.967348337173461914e-01 -1.201765462756156921e-01
1.141454800963401794e-01 9.094751626253128052e-02 8.046128600835800171e-02 1.605656743049621582e-02 1.266002655029296875e-01 2.135235257446765900e-02 1.545290648937225342e-01 1.824876177124679089e-03 2.808525562286376953e-01 1.308708041906356812e-01 -6.974378973245620728e-02 -3.522710800170898438e-01 6.738855689764022827e-02 -1.482421010732650757e-01 -1.942916363477706909e-01 -3.086910247802734375e-01 -2.441897839307785034e-01 1.470709592103958130e-01 -4.701240062713623047e-01 1.288883294910192490e-02 -2.336131408810615540e-02 -1.193719580769538879e-01 4.362507537007331848e-02 -5.750222504138946533e-02 1.115952581167221069e-01 5.970621481537818909e-02 3.244831562042236328e-01 -2.375709079205989838e-02 1.370224803686141968e-01 -2.035556286573410034e-01 1.893740892410278320e-02 2.054113000631332397e-01
2.285949289798736572e-01 3.373748064041137695e-02 1.234625950455665588e-01 -1.674484163522720337e-01 8.393003791570663452e-02 -2.449261099100112915e-01 -6.666065007448196411e-02 -9.405739605426788330e-02 1.354704331606626511e-02 8.797333389520645142e-02 -1.129593104124069214e-01 -2.139166444540023804e-01 4.156289994716644287e-01 6.006897240877151489e-02 1.597812920808792114e-01 -1.820712238550186157e-01 -3.256357908248901367e-01 -2.842133119702339172e-02 -2.568976581096649170e-01 -8.888035267591476440e-02 -2.625551521778106689e-01 -2.155034840106964111e-01 2.544562518596649170e-01 -1.110259220004081726e-01 -2.174946665763854980e-02 1.354011595249176025e-01 6.204372644424438477e-02 1.307150721549987793e-01 -1.428189426660537720e-01 1.437536478042602539e-01 -4.187933355569839478e-02 2.564549744129180908e-01
-2.607568800449371338e-01 7.103255391120910645e-02 1.373100280761718750e-01 8.199596405029296875e-02 -1.531614065170288086e-01 1.260164082050323486e-01 -3.479653298854827881e-01 2.444577217102050781e-01 1.175672933459281921e-01 -1.182381138205528259e-01 -6.773979961872100830e-02 -1.108376160264015198e-01 1.619828194379806519e-01 3.958688303828239441e-02 -3.235100805759429932e-01 -1.680914461612701416e-01 -3.635105490684509277e-01 1.511157751083374023e-01 -1.384447216987609863e-01 -2.488962262868881226e-01 1.330890357494354248e-01 3.990999981760978699e-02 1.396529078483581543e-01 -7.270635664463043213e-02 -2.365847378969192505e-01 -9.654137305915355682e-03 2.415704131126403809e-01 -2.351510524749755859e-01 6.861418485641479492e-02 9.800547361373901367e-02 9.594277292490005493e-02 4.885749518871307373e-02
-9.057731181383132935e-02 2.808876708149909973e-02 -2.827229164540767670e-02 1.131040677428245544e-01 7.790436595678329468e-02 2.895528078079223633e-02 -2.255974523723125458e-02 -1.402001231908798218e-01 8.696728385984897614e-03 -7.900183647871017456e-02 -9.488680213689804077e-02 -1.319234967231750488e-01 4.096899926662445068e-01 -1.605468839406967163e-01 -1.027175262570381165e-01 -1.859202831983566284e-01 -2.048091739416122437e-01 1.038058549165725708e-01 1.161004751920700073e-01 -6.112329289317131042e-02 1.009737104177474976e-01 -2.429301291704177856e-02 1.479132473468780518e-01 -2.368869930505752563e-01 4.188851267099380493e-02 -6.782601028680801392e-02 7.495002448558807373e-02 -2.393511980772018433e-01 3.747740387916564941e-01 8.163496851921081543e-02 4.998743236064910889e-01 -2.321781963109970093e-01
-1.382966786623001099e-01 -5.607782676815986633e-02 3.495908081531524658e-01 8.713049814105033875e-03 -1.093955188989639282e-01 2.240264415740966797e-01 4.465940222144126892e-02 4.866984486579895020e-02 7.323816418647766113e-02 1.521932035684585571e-01 -6.106813624501228333e-02 1.233804672956466675e-01 -1.072976440191268921e-01 8.610849082469940186e-02 -7.252505421638488770e-02 -3.529078066349029541e-01 -3.108598291873931885e-01 1.902620047330856323e-01 -1.775180697441101074e-01 -2.564218342304229736e-01 -5.352080240845680237e-02 -2.555633783340454102e-01 1.767901331186294556e-01 4.109016433358192444e-02 -3.232935965061187744e-01 1.081388443708419800e-01 3.225378096103668213e-01 3.059588558971881866e-02 1.338801681995391846e-01 -7.828570157289505005e-02 1.244846060872077942e-01 -2.764267660677433014e-02
-3.899250552058219910e-02 -8.339098095893859863e-02 1.578070037066936493e-02 1.577517688274383545e-01 -1.704097092151641846e-01 8.239775151014328003e-02 -2.471836358308792114e-01 -1.515398770570755005e-01 1.659547090530395508e-01 -4.024147987365722656e-02 5.525251105427742004e-02 -2.459220886230468750e-01 4.151577353477478027e-01 1.178978011012077332e-02 2.595288679003715515e-02 -1.060261055827140808e-01 -1.583528816699981689e-01 2.383363097906112671e-01 -1.735307276248931885e-01 -1.012768894433975220e-01 -1.458378434181213379e-01 1.027358025312423706e-01 3.512655496597290039e-01 -1.839878559112548828e-01 2.339953780174255371e-01 -1.441475152969360352e-01 1.829251796007156372e-01 2.578437030315399170e-01 -6.863683462142944336e-02 -3.571630641818046570e-02 2.736521363258361816e-01 -4.165810719132423401e-02
-1.042420230805873871e-02 1.006638184189796448e-01 1.330793499946594238e-01 -1.869622850790619850e-03 1.723487116396427155e-02 1.743701547384262085e-01 4.979114979505538940e-02 -1.381405591964721680e-01 2.345243990421295166e-01 -5.203434452414512634e-02 -2.279606275260448456e-02 3.601050749421119690e-02 2.108890712261199951e-01 2.830043993890285492e-02 -2.089345157146453857e-01 -4.210658967494964600e-01 -2.948329746723175049e-01 4.359523206949234009e-02 -4.876192510128021240e-01 5.603998899459838867e-02 -1.436031311750411987e-01 -2.569812834262847900e-01 -1.576026827096939087e-01 3.271584585309028625e-02 1.858839392662048340e-02 -2.362456470727920532e-01 2.557973265647888184e-01 1.175388786941766739e-02 1.161831319332122803e-01 4.139358643442392349e-03 1.140460968017578125e-01 -5.890193581581115723e-02
-2.575291395187377930e-01 1.040208265185356140e-01 2.678921818733215332e-01 -1.554556190967559814e-01 -1.847021514549851418e-03 3.682662965729832649e-03 -6.283243745565414429e-02 2.189333289861679077e-01 9.414602071046829224e-03 1.964105851948261261e-02 -6.091892346739768982e-02 -4.682567715644836426e-01 2.622443139553070068e-01 -2.259524352848529816e-02 -1.161639019846916199e-01 -1.827297508716583252e-01 -2.696329951286315918e-01 9.890633076429367065e-02 3.023674339056015015e-02 1.123273000121116638e-01 9.812367148697376251e-03 -1.099428310990333557e-01 3.244528770446777344e-01 -7.107548415660858154e-02 -3.472730889916419983e-02 -2.254887968301773071e-01 -2.632429078221321106e-02 -3.199632465839385986e-02 5.205336958169937134e-02 8.864370733499526978e-02 -1.603429764509201050e-01 -3.561543226242065430e-01
-2.073534876108169556e-01 2.146303094923496246e-02 1.102998554706573486e-01 -7.340545952320098877e-02 1.501744389533996582e-01 -1.671626567840576172e-01 -4.185688123106956482e-02 -4.265531431883573532e-03 -8.726820349693298340e-03 -2.076995931565761566e-02 -1.257876306772232056e-01 -2.694194614887237549e-01 3.815979957580566406e-01 4.466368630528450012e-02 -1.081244498491287231e-01 -8.328756690025329590e-02 -4.185454249382019043e-01 9.673506021499633789e-02 -3.487518802285194397e-02 -7.588470727205276489e-02 9.668609499931335449e-02 -4.687834531068801880e-02 2.296111434698104858e-01 -2.632228732109069824e-01 1.078305095434188843e-01 1.035874262452125549e-01 1.168664619326591492e-01 -4.273771643638610840e-01 9.536920487880706787e-02 -6.319848448038101196e-02 -4.298714548349380493e-02 -2.699945867061614990e-01
-1.259588897228240967e-01 1.043964270502328873e-02 5.538883060216903687e-02 -1.669861525297164917e-01 -1.129445433616638184e-02 1.685279756784439087e-01 -3.244722783565521240e-01 -4.780695587396621704e-02 3.516499102115631104e-01 1.259733140468597412e-01 -4.884738102555274963e-02 -2.188088297843933105e-01 3.628752529621124268e-01 -1.068030297756195068e-02 -6.852509826421737671e-02 -2.310398817062377930e-01 -1.765679717063903809e-01 -7.714472711086273193e-02 5.733438953757286072e-02 -1.455415487289428711e-01 -1.677102893590927124e-01 2.018422447144985199e-02 3.543100953102111816e-01 -1.923657953739166260e-01 3.110193014144897461e-01 -1.569596081972122192e-01 9.354206919670104980e-02 2.200670987367630005e-01 1.589212939143180847e-02 -1.911539584398269653e-02 -3.517721220850944519e-02 6.513409316539764404e-02
-1.579804271459579468e-01 -2.365622110664844513e-02 -5.872743576765060425e-02 -6.173411384224891663e-02 3.304087370634078979e-02 2.593914270401000977e-01 9.861700236797332764e-02 -2.477762997150421143e-01 -3.177103772759437561e-02 3.838564828038215637e-02 1.212697625160217285e-01 -4.422619938850402832e-01 1.435426473617553711e-01 -1.354525238275527954e-01 4.608395509421825409e-03 -2.313733994960784912e-01 -2.525706216692924500e-02 -1.062017530202865601e-01 -2.839877307415008545e-01 2.435419522225856781e-02 -2.091245949268341064e-01 -2.678509950637817383e-01 2.529918551445007324e-01 -2.499514669179916382e-01 6.367333978414535522e-02 -9.255916625261306763e-02 3.023735284805297852e-01 9.230366349220275879e-02 -1.585866808891296387e-01 2.985587343573570251e-02 1.849617809057235718e-01 -1.204037219285964966e-01
-4.972840473055839539e-02 -3.913430124521255493e-02 2.787174880504608154e-01 2.697043307125568390e-02 -6.397262215614318848e-02 9.595146775245666504e-02 3.402448445558547974e-02 -1.421568915247917175e-02 1.132084429264068604e-01 2.051208019256591797e-01 1.011066511273384094e-01 1.176252663135528564e-01 -1.274645626544952393e-01 -7.098478078842163086e-02 -1.622035056352615356e-01 -1.920924484729766846e-01 -3.696236908435821533e-01 2.266412228345870972e-01 -1.913203448057174683e-01 -3.422375023365020752e-01 -1.367152780294418335e-01 -2.983037233352661133e-01 2.438593953847885132e-01 1.079971790313720703e-01 -2.426890581846237183e-01 1.466443389654159546e-01 2.868167161941528320e-01 -1.218321360647678375e-02 4.489098861813545227e-02 -1.409068405628204346e-01 1.532713621854782104e-01 -1.038250252604484558e-01
-7.877172529697418213e-02 8.258981257677078247e-02 9.687568247318267822e-02 -2.947438061237335205e-01 8.784420043230056763e-02 -1.041766256093978882e-02 -7.487729936838150024e-02 1.449884921312332153e-01 1.145373657345771790e-01 2.339006811380386353e-01 -1.810254063457250595e-03 -1.639833152294158936e-01 5.903305858373641968e-02 -4.380885362625122070e-01 -3.060600720345973969e-02 1.336846053600311279e-01 -4.335660934448242188e-01 1.940651386976242065e-01 -2.595452070236206055e-01 -6.147763133049011230e-02 -9.176957607269287109e-02 -8.388942480087280273e-02 3.674233853816986084e-01 -4.666930064558982849e-02 -7.591754198074340820e-02 4.108041059225797653e-03 7.838153839111328125e-02 8.569487929344177246e-02 -2.602048218250274658e-01 -1.359716872684657574e-03 7.527042925357818604e-02 -7.254087924957275391e-02
1.072450280189514160e-01 1.900199502706527710e-01 8.535356819629669189e-02 -1.488304734230041504e-01 -9.153811633586883545e-02 -2.281481772661209106e-01 3.131508082151412964e-02 1.367681324481964111e-01 -1.020618081092834473e-01 -1.764210760593414307e-01 1.549897193908691406e-01 -2.788247764110565186e-01 3.113691210746765137e-01 -4.840757325291633606e-02 2.208991050720214844e-01 -2.380426228046417236e-01 -3.157519996166229248e-01 -5.966180190443992615e-02 -2.251730710268020630e-01 -1.883671432733535767e-02 -3.552832640707492828e-03 -4.840546473860740662e-02 1.370028555393218994e-01 -5.033500865101814270e-02 8.311905711889266968e-02 1.283921599388122559e-01 3.656865656375885010e-01 -7.455909997224807739e-02 3.408647775650024414e-01 1.699367761611938477e-01 -1.578127220273017883e-02 -9.384223073720932007e-02
-1.615318208932876587e-01 9.599321521818637848e-03 1.804277449846267700e-01 1.508348733186721802e-01 1.040168032050132751e-01 -2.997197210788726807e-01 -1.582544744014739990e-01 5.245176330208778381e-02 1.235558539628982544e-01 -1.061111465096473694e-01 3.384366631507873535e-02 -3.395967483520507812e-01 4.359548091888427734e-01 -1.284446120262145996e-01 -1.741421669721603394e-01 -8.449430763721466064e-02 -3.087279200553894043e-01 1.628601253032684326e-01 -1.167069450020790100e-01 5.622053518891334534e-02 -9.645935148000717163e-03 2.227051369845867157e-02 1.957605630159378052e-01 -7.161993533372879028e-02 1.744444295763969421e-02 7.298455387353897095e-02 -1.517623066902160645e-01 8.916303515434265137e-02 1.851982921361923218e-01 3.012016415596008301e-01 1.338611394166946411e-01 -2.020783126354217529e-01
-3.364349603652954102e-01 4.236984625458717346e-02 2.495785206556320190e-01 -6.307573616504669189e-02 4.197108093649148941e-03 -3.523028492927551270e-01 -2.369009107351303101e-01 1.001580208539962769e-01 -1.270455401390790939e-02 3.209203947335481644e-03 -1.850405633449554443e-01 -1.731944084167480469e-01 6.072232499718666077e-02 -1.170558035373687744e-01 -2.003288269042968750e-01 -1.558895409107208252e-01 -3.056406974792480469e-01 -4.653306677937507629e-02 -2.787905633449554443e-01 4.178647696971893311e-02 -1.088698282837867737e-01 -9.571160376071929932e-02 1.638689041137695312e-01 -2.097838521003723145e-01 -5.310913175344467163e-02 4.367675632238388062e-02 -1.633301749825477600e-02 1.160927712917327881e-01 3.076116442680358887e-01 -1.526914350688457489e-02 2.243417352437973022e-01 2.272487431764602661e-01
-1.500940695405006409e-02 -1.741927415132522583e-01 4.017413407564163208e-02 6.427212059497833252e-02 -1.942093521356582642e-01 5.966086685657501221e-02 -1.272514909505844116e-01 2.795284800231456757e-02 2.019787579774856567e-01 -5.577111989259719849e-02 2.244286984205245972e-01 -1.488620340824127197e-01 3.715794086456298828e-01 -1.705477833747863770e-01 -2.819591760635375977e-02 -4.496187437325716019e-03 -2.269998490810394287e-01 2.861038148403167725e-01 -1.599535346031188965e-01 6.944602727890014648e-02 -1.576853543519973755e-01 3.865328151732683182e-03 2.199644148349761963e-01 -2.055858522653579712e-01 2.479333728551864624e-01 -2.492978423833847046e-01 2.257849723100662231e-01 1.494259238243103027e-01 1.269490718841552734e-01 -1.853148080408573151e-02 2.392548322677612305e-01 -2.666035592555999756e-01
-1.574884206056594849e-01 6.138404831290245056e-02 1.730559170246124268e-01 2.361471354961395264e-01 -1.564308255910873413e-02 -1.323093622922897339e-01 -4.523350298404693604e-02 -3.567312285304069519e-02 1.116300299763679504e-01 -3.612096235156059265e-02 -1.654860228300094604e-01 -2.425867468118667603e-01 3.519986271858215332e-01 4.644571617245674133e-02 -2.722116746008396149e-02 -2.012370377779006958e-01 -2.708755135536193848e-01 1.887394040822982788e-01 1.517569422721862793e-01 -4.694373160600662231e-02 1.149537190794944763e-01 -1.952301114797592163e-01 2.794302105903625488e-01 -6.055554747581481934e-02 -6.315480917692184448e-02 -1.083765551447868347e-01 2.506936192512512207e-01 -1.852484978735446930e-02 3.420636355876922607e-01 1.816574335098266602e-01 -9.561093151569366455e-02 -3.032636344432830811e-01
-6.195580959320068359e-02 6.120825558900833130e-02 2.470573335886001587e-01 1.549228280782699585e-01 -6.876617670059204102e-02 1.315051317214965820e-02 -1.857502162456512451e-01 4.940797388553619385e-02 1.051391884684562683e-01 2.784855663776397705e-02 -4.412995278835296631e-02 -3.066004514694213867e-01 4.082048237323760986e-01 -2.106714248657226562e-01 -1.761319935321807861e-01 -1.738010197877883911e-01 -2.968963682651519775e-01 2.431010305881500244e-01 6.014701351523399353e-02 5.043933168053627014e-02 1.780561208724975586e-01 -1.332672238349914551e-01 2.900185286998748779e-01 -1.194000616669654846e-02 -4.552442580461502075e-03 -3.246304765343666077e-02 -3.768561407923698425e-02 1.160125881433486938e-01 3.279927670955657959e-01 1.642253100872039795e-01 9.629406780004501343e-02 -1.964854747056961060e-01
-1.733585596084594727e-01 -2.205673307180404663e-01 1.743704676628112793e-01 -8.716870844364166260e-02 7.275140285491943359e-02 -5.231920629739761353e-02 2.676896750926971436e-01 9.314148686826229095e-03 7.341398391872644424e-03 -1.406160891056060791e-01 -2.367370873689651489e-01 -3.500646948814392090e-01 -3.251294419169425964e-02 1.351479887962341309e-01 8.993326919153332710e-04 -1.073216870427131653e-01 -1.814538426697254181e-02 -2.460503429174423218e-01 -4.665464162826538086e-02 -1.745157539844512939e-01 1.855287849903106689e-01 -2.363823205232620239e-01 4.204775393009185791e-01 -1.720611937344074249e-02 -1.768250763416290283e-01 3.478927165269851685e-02 3.586955368518829346e-01 1.103486269712448120e-01 1.310385614633560181e-01 -4.817586019635200500e-02 1.217570900917053223e-01 -7.570071518421173096e-02
8.357056230306625366e-02 -1.324606835842132568e-01 6.591128557920455933e-02 -4.384525418281555176e-01 5.297558382153511047e-02 -3.070354275405406952e-02 -1.339560300111770630e-01 -1.587412804365158081e-01 -2.116224765777587891e-01 -6.018199399113655090e-02 -2.666685730218887329e-02 3.574483469128608704e-02 8.934455364942550659e-02 5.080416053533554077e-02 4.729733243584632874e-02 -4.426605403423309326e-01 -3.224582076072692871e-01 -1.973300874233245850e-01 -2.179882675409317017e-01 -2.072983235120773315e-01 -6.354328244924545288e-02 -3.615651279687881470e-02 2.282951921224594116e-01 -7.611908763647079468e-02 -1.020929496735334396e-02 1.564547885209321976e-03 2.579368650913238525e-01 -1.813631057739257812e-01 1.688216030597686768e-01 -7.915426790714263916e-02 1.323867291212081909e-01 1.560714989900588989e-01
-9.799008071422576904e-02 -1.384408921003341675e-01 2.327447682619094849e-01 -1.351930946111679077e-01 -2.672300338745117188e-01 3.189493343234062195e-02 5.513494089245796204e-02 -1.550303101539611816e-01 2.792295515537261963e-01 2.113589942455291748e-01 2.471004426479339600e-01 -2.418796122074127197e-01 2.034312486648559570e-01 9.656398557126522064e-03 7.888225466012954712e-02 -1.545825749635696411e-01 -3.972024917602539062e-01 8.688278496265411377e-02 -1.802533566951751709e-01 -3.197262436151504517e-02 1.599474698305130005e-01 -1.328346580266952515e-01 1.535905450582504272e-01 1.044362634420394897e-01 -1.254575252532958984e-01 -1.629331409931182861e-01 2.816033363342285156e-01 -1.235357373952865601e-01 -1.625327467918395996e-01 1.645545065402984619e-01 1.340215802192687988e-01 2.484370768070220947e-02
-4.669736325740814209e-02 2.244703620672225952e-01 1.413477212190628052e-01 -3.620348274707794189e-01 2.347237020730972290e-01 -2.531842291355133057e-01 6.880269199609756470e-02 -7.147260755300521851e-02 -1.278510391712188721e-01 -1.015956629998981953e-03 -1.211716905236244202e-01 -3.085785210132598877e-01 5.815495178103446960e-02 -2.317980080842971802e-01 2.692426368594169617e-02 -6.429110467433929443e-02 -3.768385052680969238e-01 -1.387922652065753937e-02 -2.016435861587524414e-01 -7.068371027708053589e-02 -1.562323272228240967e-01 -2.125669866800308228e-01 5.841746553778648376e-02 -2.216020822525024414e-01 -6.533616781234741211e-02 -1.420529037714004517e-01 3.602289557456970215e-01 -6.801152974367141724e-02 -2.154613379389047623e-03 4.334710165858268738e-02 8.911694586277008057e-02 -2.214477024972438812e-02
-3.314441069960594177e-02 -6.083173677325248718e-02 5.629583075642585754e-02 5.484862718731164932e-03 -1.919410824775695801e-01 1.178272813558578491e-01 -1.550595313310623169e-01 -8.943475037813186646e-02 2.614825367927551270e-01 -1.456883251667022705e-01 4.043247178196907043e-02 -1.154894754290580750e-01 3.901475369930267334e-01 -5.179422348737716675e-02 1.254597306251525879e-02 -1.581407785415649414e-01 -1.844657957553863525e-01 1.434508860111236572e-01 -2.538725733757019043e-01 -1.099036857485771179e-01 -5.865666642785072327e-02 1.410298142582178116e-02 2.311380505561828613e-01 -2.056316137313842773e-01 3.836846947669982910e-01 -2.409139126539230347e-01 1.076084747910499573e-01 1.213714554905891418e-01 8.349353820085525513e-02 -6.807716190814971924e-02 3.885126709938049316e-01 2.058494137600064278e-03
5.488460883498191833e-02 -1.783908307552337646e-01 -1.395044326782226562e-01 -6.478165090084075928e-02 -2.514188587665557861e-01 1.731505692005157471e-01 -2.808692753314971924e-01 2.546000480651855469e-01 2.009872049093246460e-01 -2.698616683483123779e-01 5.681761354207992554e-02 -2.194499596953392029e-02 2.184920012950897217e-01 -3.470783680677413940e-02 -2.696079574525356293e-02 -1.676497161388397217e-01 -4.275767803192138672e-01 1.371672898530960083e-01 -1.258890330791473389e-01 7.736817747354507446e-02 -1.132172718644142151e-01 6.671550124883651733e-02 2.480121254920959473e-01 -1.074493229389190674e-01 -6.818825379014015198e-03 1.020165067166090012e-02 1.927446722984313965e-01 7.806705683469772339e-02 1.954243034124374390e-01 -1.052618771791458130e-01 1.195318996906280518e-02 -3.213922977447509766e-01
-5.381418392062187195e-03 -3.179321298375725746e-03 1.235010251402854919e-01 -3.032930195331573486e-01 1.311397999525070190e-01 -1.865207590162754059e-02 5.831756442785263062e-02 3.996188938617706299e-02 3.893442749977111816e-01 3.486852347850799561e-02 1.687942743301391602e-01 -1.712846308946609497e-01 -7.842111587524414062e-02 -1.512057781219482422e-01 9.871996939182281494e-02 2.035726048052310944e-02 -4.903388619422912598e-01 1.733306944370269775e-01 -1.968570500612258911e-01 -1.357525140047073364e-01 1.579914800822734833e-02 7.254231721162796021e-02 3.759933412075042725e-01 4.818437248468399048e-02 -2.391665726900100708e-01 -7.664903532713651657e-03 6.981180608272552490e-02 5.586014129221439362e-03 -1.038411483168601990e-01 1.215597167611122131e-01 2.184903025627136230e-01 -8.970254659652709961e-02
-3.939452022314071655e-02 -1.099524740129709244e-02 3.303402960300445557e-01 -1.359333395957946777e-01 -1.432235985994338989e-01 -5.796036683022975922e-03 1.571459025144577026e-01 -1.557132154703140259e-01 5.973436310887336731e-02 -1.400956064462661743e-01 -2.218617945909500122e-01 -4.970784857869148254e-02 1.402882188558578491e-01 -8.531237393617630005e-02 -4.582936167716979980e-01 1.362766027450561523e-01 -3.055302202701568604e-01 2.583997547626495361e-01 -8.949191123247146606e-02 -7.787840068340301514e-02 -6.099542230367660522e-02 -9.257429093122482300e-02 3.942799270153045654e-01 4.409839166328310966e-04 -2.010862380266189575e-01 1.577391326427459717e-01 7.291426509618759155e-02 9.555316716432571411e-02 1.566947251558303833e-01 -3.422901779413223267e-02 -1.447645872831344604e-01 4.897563159465789795e-02
8.293896913528442383e-03 1.886722743511199951e-01 3.122851438820362091e-02 -7.198502123355865479e-02 9.604986011981964111e-02 -5.317726358771324158e-02 7.742129266262054443e-02 1.211910843849182129e-01 4.571592435240745544e-02 -5.834227055311203003e-02 -1.268367767333984375e-01 -2.657361626625061035e-01 7.336527109146118164e-02 -3.129535615444183350e-01 6.877002120018005371e-02 -1.998347193002700806e-01 -2.754236459732055664e-01 3.459488227963447571e-02 -1.421828716993331909e-01 -8.557718992233276367e-02 -4.898656532168388367e-02 -3.354347646236419678e-01 2.184325307607650757e-01 3.199924230575561523e-01 -3.657308593392372131e-02 -3.392312526702880859e-01 2.782352864742279053e-01 1.754258722066879272e-01 -1.958622783422470093e-01 -1.712276339530944824e-01 8.985687047243118286e-02 -1.236171871423721313e-01
6.020553875714540482e-03 1.920276731252670288e-01 7.833418995141983032e-02 -1.117966771125793457e-01 1.198548451066017151e-01 7.118958234786987305e-02 1.282728463411331177e-01 -2.432085424661636353e-01 5.280116572976112366e-02 2.399770021438598633e-01 4.032042808830738068e-03 -2.668410539627075195e-01 6.203413754701614380e-02 -5.126427486538887024e-02 -1.332569867372512817e-01 -1.382616460323333740e-01 -4.319300949573516846e-01 -3.205640986561775208e-02 -2.407954782247543335e-01 -2.503596544265747070e-01 -6.777227669954299927e-02 -3.794063329696655273e-01 2.276483178138732910e-01 -6.913509219884872437e-02 5.627357959747314453e-02 -1.238789409399032593e-01 1.062192581593990326e-02 -3.068219721317291260e-01 1.102166697382926941e-01 -1.430330276489257812e-01 1.248854324221611023e-01 1.012977119535207748e-02
6.211623921990394592e-02 1.321412902325391769e-02 1.493358314037322998e-01 8.972556143999099731e-02 9.376960247755050659e-02 -6.033967807888984680e-02 4.466496780514717102e-02 -3.365742266178131104e-01 2.756805419921875000e-01 -2.931871414184570312e-01 -4.077235981822013855e-02 -1.224177516996860504e-02 2.825258672237396240e-01 -1.611716449260711670e-01 -2.034463360905647278e-02 -2.993024419993162155e-03 -2.380549907684326172e-01 1.168066076934337616e-02 -3.156822323799133301e-01 -7.195841521024703979e-02 1.524575501680374146e-01 -1.930724978446960449e-01 -3.158751176670193672e-03 -2.722778171300888062e-02 -2.185201346874237061e-01 -4.056383967399597168e-01 3.239564001560211182e-01 2.815401367843151093e-02 9.716287255287170410e-02 -9.868797659873962402e-02 5.004668608307838440e-02 -7.268839329481124878e-02
-2.739729285240173340e-01 1.787187457084655762e-01 2.560399174690246582e-01 -4.140636622905731201e-01 5.223632603883743286e-02 -1.436076015233993530e-01 5.769556015729904175e-02 1.554134786128997803e-01 4.120501279830932617e-01 9.394062310457229614e-02 -1.720366477966308594e-01 -5.561770871281623840e-02 1.826492100954055786e-01 9.007335640490055084e-03 -1.099444180727005005e-01 -1.677535325288772583e-01 -1.292316466569900513e-01 3.602080419659614563e-02 -3.527274727821350098e-01 -1.422394532710313797e-02 3.445864096283912659e-02 -1.617578715085983276e-01 2.409097552299499512e-01 1.331457495689392090e-01 9.186488389968872070e-02 5.215754359960556030e-02 1.742756366729736328e-01 -1.819012686610221863e-03 -2.475984394550323486e-02 1.390197873115539551e-01 5.354739259928464890e-03 1.137978285551071167e-01
6.489973049610853195e-03 8.332946151494979858e-02 3.167434036731719971e-01 -4.177654907107353210e-02 -2.298607677221298218e-02 -6.684152781963348389e-02 -7.206622511148452759e-02 9.941501915454864502e-02 -2.143735066056251526e-03 -1.891113817691802979e-01 1.203279495239257812e-01 -1.586982309818267822e-01 3.403610885143280029e-01 -3.750352859497070312e-01 -1.265736818313598633e-01 -6.905062496662139893e-02 -2.444970458745956421e-01 -3.045890629291534424e-01 -3.674104213714599609e-01 -1.819188594818115234e-01 -1.355569660663604736e-01 1.083990335464477539e-01 1.518585532903671265e-01 -3.249022644013166428e-03 -1.413595825433731079e-01 1.876645684242248535e-01 -7.395891845226287842e-02 1.910528093576431274e-01 -1.155084520578384399e-01 -7.087620906531810760e-03 -6.918507814407348633e-02 1.701913923025131226e-01
-3.318949937820434570e-01 -2.532139122486114502e-01 9.345961362123489380e-02 2.143218182027339935e-02 -4.918019473552703857e-02 7.668408751487731934e-02 1.983978897333145142e-01 -1.146434247493743896e-02 -6.875579804182052612e-02 -1.752074062824249268e-01 -2.286592274904251099e-01 -2.714301347732543945e-01 2.099743857979774475e-02 -3.669081926345825195e-01 -2.805046737194061279e-01 -9.000522084534168243e-03 2.764581516385078430e-02 1.241552680730819702e-01 -1.216937080025672913e-01 -2.630313932895660400e-01 -2.117687612771987915e-01 -1.255686134099960327e-01 1.672460585832595825e-01 1.916883885860443115e-01 -5.231550335884094238e-02 -7.641648501157760620e-02 2.092024236917495728e-01 -1.038694307208061218e-01 3.027818500995635986e-01 5.160805955529212952e-02 6.009810045361518860e-02 -8.334038406610488892e-02
-2.967486381530761719e-01 3.471772745251655579e-02 1.236562281847000122e-01 1.732850372791290283e-01 1.592209637165069580e-01 1.848270595073699951e-01 -8.864945173263549805e-02 -1.822275519371032715e-01 3.515001013875007629e-02 -3.518164530396461487e-02 9.922648221254348755e-02 -9.840087592601776123e-02 2.763765156269073486e-01 -1.949981302022933960e-01 1.236199308186769485e-02 -1.037921905517578125e-01 -2.389274835586547852e-01 -7.341523189097642899e-03 -7.528167963027954102e-02 1.804734021425247192e-01 1.561782658100128174e-01 1.481885910034179688e-01 3.996965289115905762e-01 -3.941501677036285400e-01 -6.315733492374420166e-02 3.779390826821327209e-02 1.289292573928833008e-01 8.301600068807601929e-02 2.321679741144180298e-01 7.556074857711791992e-02 1.021257117390632629e-01 -2.483717203140258789e-01
5.886612925678491592e-03 -1.447667926549911499e-01 3.030273616313934326e-01 -2.496876120567321777e-01 -7.768604904413223267e-03 -2.703229337930679321e-02 -1.912291198968887329e-01 -1.139560062438249588e-02 2.208256274461746216e-01 1.280411928892135620e-01 -1.187152415513992310e-02 -3.207027912139892578e-01 6.618044525384902954e-02 -1.309196949005126953e-01 -1.400322746485471725e-02 5.392237752676010132e-02 -3.314893841743469238e-01 -3.320369124412536621e-02 -4.954348504543304443e-02 -8.367142081260681152e-02 2.639630734920501709e-01 1.134381815791130066e-01 2.042929977178573608e-01 -3.171899542212486267e-02 -2.299590408802032471e-01 9.471050649881362915e-02 2.787872254848480225e-01 2.203170359134674072e-01 7.286168634891510010e-02 -1.492027789354324341e-01 2.927640080451965332e-01 -2.178348898887634277e-01
-9.599899500608444214e-02 -3.276487812399864197e-02 3.507337719202041626e-02 8.130367845296859741e-02 -2.538561820983886719e-02 1.134807243943214417e-02 1.043408438563346863e-01 -3.076878190040588379e-01 7.480377703905105591e-02 9.396900236606597900e-02 1.432405859231948853e-01 -3.236024379730224609e-01 8.534391224384307861e-02 -1.824126243591308594e-01 5.363944452255964279e-03 -5.330058187246322632e-02 -5.355775728821754456e-02 3.509160131216049194e-02 -3.104254007339477539e-01 -6.601195782423019409e-02 -2.319436222314834595e-01 -4.427330195903778076e-01 2.624753415584564209e-01 -2.609378993511199951e-01 4.652826860547065735e-02 -2.608267068862915039e-01 1.252065002918243408e-01 9.165592491626739502e-02 7.490241527557373047e-02 1.088804602622985840e-01 3.044641390442848206e-02 -2.969338297843933105e-01
-9.856095165014266968e-02 -1.295721083879470825e-01 2.000476866960525513e-01 -2.450620681047439575e-01 -1.746947467327117920e-01 -6.103010848164558411e-02 2.701885402202606201e-01 -1.975210197269916534e-02 1.323050111532211304e-01 7.852019369602203369e-02 6.329805403947830200e-02 -2.811489701271057129e-01 1.597963571548461914e-01 -8.750887960195541382e-02 4.300506040453910828e-02 -1.339369416236877441e-01 -3.843556344509124756e-01 -6.045230850577354431e-02 -2.468985915184020996e-01 -1.569007337093353271e-02 1.907249540090560913e-01 -1.604625284671783447e-01 1.227354258298873901e-01 -2.788925543427467346e-02 -3.942679613828659058e-03 -2.169925272464752197e-01 2.486668676137924194e-01 -2.846852242946624756e-01 1.848611384630203247e-01 2.466440945863723755e-01 -6.586179882287979126e-02 1.618732362985610962e-01
-4.820837453007698059e-02 -2.426077052950859070e-02 6.144008040428161621e-02 -8.572861552238464355e-02 1.431489437818527222e-01 1.538504362106323242e-01 -7.662992179393768311e-02 2.663759700953960419e-02 2.581956237554550171e-02 -3.801106214523315430e-01 6.164062395691871643e-02 -1.599146127700805664e-01 2.879528105258941650e-01 -3.217589855194091797e-01 -3.450421392917633057e-01 1.936496980488300323e-02 6.690738257020711899e-03 1.420605033636093140e-01 -1.261470466852188110e-02 -2.695476114749908447e-01 -1.735575348138809204e-01 -9.355188906192779541e-02 3.685712516307830811e-01 -1.383144259452819824e-01 -1.217035427689552307e-01 1.104108840227127075e-01 1.969175599515438080e-02 4.372103512287139893e-02 2.288356572389602661e-01 -2.622627913951873779e-01 -1.147290170192718506e-01 6.572221219539642334e-02
1.417939201928675175e-03 1.209446117281913757e-01 4.890580102801322937e-02 -7.706005871295928955e-02 1.534468233585357666e-01 3.007044782862067223e-03 1.801914572715759277e-01 -3.074721992015838623e-01 -1.233031675219535828e-01 8.166156709194183350e-02 -7.287631928920745850e-02 -2.360142469406127930e-01 1.286764144897460938e-01 -1.373849064111709595e-01 2.722894027829170227e-02 -1.697735488414764404e-01 -3.003076016902923584e-01 -2.540747262537479401e-02 -3.719075024127960205e-01 -2.764974236488342285e-01 -8.220440894365310669e-02 -2.117075771093368530e-01 3.199402987957000732e-01 -2.932809107005596161e-02 1.127999648451805115e-01 -1.921425759792327881e-01 -2.819991484284400940e-02 -2.145164608955383301e-01 2.159575670957565308e-01 -2.514427006244659424e-01 -1.082282513380050659e-01 1.300702616572380066e-02
3.469316288828849792e-02 1.522983610630035400e-01 3.566755652427673340e-01 1.634729839861392975e-02 1.711496859788894653e-01 -1.117125898599624634e-01 -2.629734203219413757e-02 -8.767022937536239624e-02 -2.555817961692810059e-01 -1.457074284553527832e-01 -1.776885092258453369e-01 -2.907241284847259521e-01 2.323226630687713623e-01 1.553032896481454372e-03 7.077132910490036011e-02 -8.904310315847396851e-02 -3.015958368778228760e-01 2.668568491935729980e-01 7.414302229881286621e-02 5.977527797222137451e-02 -2.829525172710418701e-01 -2.007627934217453003e-01 3.358973264694213867e-01 1.959333196282386780e-02 -1.693630963563919067e-02 1.265465766191482544e-01 1.604596376419067383e-01 1.159430891275405884e-01 -5.527830123901367188e-02 9.761709719896316528e-02 1.854468584060668945e-01 1.453255712985992432e-01
-2.286934554576873779e-01 3.371899574995040894e-02 5.765436217188835144e-02 3.336827084422111511e-02 2.889865078032016754e-03 -4.358902107924222946e-03 2.484935522079467773e-01 1.426896154880523682e-01 3.192313611507415771e-01 -2.418299913406372070e-01 -2.817143499851226807e-01 -1.908944398164749146e-01 2.311002314090728760e-01 -1.148647861555218697e-03 -1.083370968699455261e-01 1.282502114772796631e-01 -1.856508553028106689e-01 3.803248703479766846e-02 -2.644843794405460358e-02 -1.644695103168487549e-01 -3.362652361392974854e-01 -4.616244435310363770e-01 1.276845037937164307e-01 -6.337953358888626099e-02 -9.630192816257476807e-02 2.656672149896621704e-02 -5.287893489003181458e-02 1.773618757724761963e-01 1.879259049892425537e-01 -4.674053285270929337e-03 7.910894602537155151e-02 -7.884573936462402344e-02
-5.475852265954017639e-02 1.252676099538803101e-01 -2.347593195736408234e-02 1.321493238210678101e-01 -1.794701963663101196e-01 8.963300287723541260e-02 1.760636717081069946e-01 -7.631306350231170654e-02 -2.346489764750003815e-02 -3.409169316291809082e-01 1.064920201897621155e-01 -1.124953106045722961e-01 3.652354776859283447e-01 -1.834150217473506927e-02 7.033918052911758423e-02 -9.721499681472778320e-02 -4.429165720939636230e-01 -7.684642076492309570e-02 -2.623554766178131104e-01 -3.117402195930480957e-01 9.892657399177551270e-02 1.252895034849643707e-02 -1.721450388431549072e-01 -1.901674121618270874e-01 1.338460892438888550e-01 1.565846353769302368e-01 1.218770965933799744e-01 -9.621540457010269165e-02 2.264113724231719971e-01 1.153235435485839844e-01 1.302922517061233521e-01 -7.355389744043350220e-02
-1.443105041980743408e-01 2.880851551890373230e-02 2.460730522871017456e-01 1.007690131664276123e-01 1.784592568874359131e-01 -2.652400434017181396e-01 8.986555039882659912e-02 -4.443886503577232361e-02 -8.869921416044235229e-02 1.967997290194034576e-03 -2.409848868846893311e-01 -1.838567405939102173e-01 1.655484735965728760e-01 -1.175319403409957886e-01 -1.321300566196441650e-01 -1.313116252422332764e-01 -5.575833916664123535e-01 2.565410435199737549e-01 6.717783957719802856e-02 6.020563095808029175e-02 -1.803771108388900757e-01 -2.326675318181514740e-02 3.642420098185539246e-02 -1.791401058435440063e-01 1.253324467688798904e-02 1.956872791051864624e-01 2.612991929054260254e-01 5.037154257297515869e-02 1.376862674951553345e-01 1.299290060997009277e-01 1.297368854284286499e-01 8.023074269294738770e-02
-2.368805110454559326e-01 -5.711039900779724121e-02 6.360162794589996338e-02 -1.874278783798217773e-01 1.170310676097869873e-01 3.613516390323638916e-01 3.042882075533270836e-03 -1.369318962097167969e-01 2.601631358265876770e-02 -8.829660713672637939e-02 -8.461110293865203857e-02 -1.241429373621940613e-01 -6.704899668693542480e-02 -1.375543773174285889e-01 5.554776266217231750e-02 -1.081588119268417358e-01 -3.584345579147338867e-01 1.003814190626144409e-01 -3.696070313453674316e-01 -1.120422333478927612e-01 -6.846247613430023193e-02 3.016960807144641876e-02 -2.955297194421291351e-02 -5.035478994250297546e-02 2.425702214241027832e-01 2.274157851934432983e-02 2.036441415548324585e-01 -1.004360094666481018e-01 4.290104508399963379e-01 9.925235062837600708e-02 2.593394517898559570e-01 -1.953487098217010498e-02
-9.594652801752090454e-02 4.370564222335815430e-02 1.932811737060546875e-01 -5.396978557109832764e-02 8.729428797960281372e-02 2.170798555016517639e-02 1.919345371425151825e-02 -2.392120063304901123e-01 -9.689819067716598511e-02 1.271574944257736206e-01 4.956945031881332397e-02 -8.828850835561752319e-02 2.333397567272186279e-01 -3.046332895755767822e-01 -1.362168788909912109e-01 -1.485747992992401123e-01 -1.683537214994430542e-01 1.034648641943931580e-01 -2.906315028667449951e-01 -2.706021070480346680e-02 7.291666418313980103e-02 -4.037390053272247314e-01 2.365449219942092896e-01 6.686630100011825562e-02 -3.131297975778579712e-02 -3.197741210460662842e-01 4.460475593805313110e-02 1.061183288693428040e-01 -3.004804253578186035e-01 4.893555771559476852e-03 1.319553554058074951e-01 -2.864227294921875000e-01
-8.669631183147430420e-02 -2.125720530748367310e-01 6.652931123971939087e-02 6.791530549526214600e-02 -8.192724548280239105e-03 -1.398916095495223999e-01 -5.196494236588478088e-02 6.020671688020229340e-03 -1.323277801275253296e-01 -2.752386331558227539e-01 -3.126581385731697083e-02 -7.784384489059448242e-02 2.171465307474136353e-01 -1.976963728666305542e-01 9.636968374252319336e-02 -3.152323365211486816e-01 -3.846152424812316895e-01 2.116513103246688843e-01 -6.243114918470382690e-02 2.044863998889923096e-01 -2.739249169826507568e-01 -4.256955906748771667e-02 1.808311343193054199e-01 -1.571651250123977661e-01 -3.423244506120681763e-02 -4.237310588359832764e-02 3.328600823879241943e-01 -6.556663662195205688e-02 -3.168077468872070312e-01 -3.909599967300891876e-03 1.054920926690101624e-01 1.357467472553253174e-01
-2.236132025718688965e-01 2.189607918262481689e-01 4.660005122423171997e-02 2.353702783584594727e-01 -2.190809100866317749e-01 6.419169902801513672e-02 -3.079716861248016357e-01 -1.502704322338104248e-01 2.276086658239364624e-01 -4.943384230136871338e-02 -1.234450265765190125e-01 -2.983646988868713379e-01 2.316725701093673706e-01 -3.133033588528633118e-02 -4.330083355307579041e-02 -1.284948140382766724e-01 -3.457214832305908203e-01 2.421668916940689087e-01 7.035154849290847778e-02 -1.039846241474151611e-01 3.275083005428314209e-02 -2.925893366336822510e-01 1.765949726104736328e-01 -1.190183758735656738e-01 -1.115095615386962891e-01 -7.927669584751129150e-02 -6.719116121530532837e-02 7.003024220466613770e-02 2.327591627836227417e-01 -8.032776415348052979e-02 4.713295400142669678e-02 -1.625951677560806274e-01
-3.869995847344398499e-02 2.797756195068359375e-01 3.064171671867370605e-01 5.129670351743698120e-02 -1.041960343718528748e-02 8.868996053934097290e-02 1.769315078854560852e-02 -3.484518229961395264e-01 -1.001250967383384705e-01 -1.179534867405891418e-01 -2.744978293776512146e-03 4.686487093567848206e-02 1.774758286774158478e-02 8.039351552724838257e-02 -7.041776925325393677e-02 -2.860016822814941406e-01 -3.655138909816741943e-01 8.620858937501907349e-02 -1.325988918542861938e-01 -8.725243061780929565e-02 -3.409762978553771973e-01 -3.702171444892883301e-01 2.758193910121917725e-01 -1.320546567440032959e-01 6.676410138607025146e-02 -2.170854061841964722e-02 -2.053025923669338226e-02 -5.547996144741773605e-03 -4.360034316778182983e-02 -6.502310186624526978e-02 9.535770863294601440e-02 -2.016238719224929810e-01
-8.156552165746688843e-02 -8.117926865816116333e-02 3.857327103614807129e-01 9.395513683557510376e-02 -1.843023300170898438e-02 -1.669132858514785767e-01 -9.304419159889221191e-02 -5.018366873264312744e-02 1.680761948227882385e-02 -7.641919702291488647e-02 -9.715758264064788818e-02 -3.629986345767974854e-01 -2.255692146718502045e-02 -3.559629619121551514e-01 -1.491545438766479492e-01 -2.683741152286529541e-01 -3.747767806053161621e-01 3.211616277694702148e-01 5.004723556339740753e-03 -4.572564363479614258e-02 9.065419435501098633e-02 -6.811195611953735352e-02 1.525892615318298340e-01 -4.836401343345642090e-02 6.303615123033523560e-02 1.591617166996002197e-01 9.806162863969802856e-02 -7.972779124975204468e-02 1.615147292613983154e-01 4.145374894142150879e-02 2.418820112943649292e-01 -7.179865241050720215e-02
2.138752937316894531e-01 3.552535176277160645e-02 2.046536207199096680e-01 5.282713100314140320e-02 -1.680365181528031826e-03 -2.673816494643688202e-02 -1.096695065498352051e-01 -2.675334811210632324e-01 2.963238060474395752e-01 -4.211363196372985840e-01 -7.266527414321899414e-02 -5.337148904800415039e-02 1.884939670562744141e-01 -2.246858924627304077e-01 9.604147076606750488e-02 -1.970625817775726318e-01 -2.212947905063629150e-01 -1.230051144957542419e-01 -1.055609881877899170e-01 -2.017964720726013184e-01 6.382218003273010254e-02 -1.028502210974693298e-01 9.226248599588871002e-03 -8.934574574232101440e-02 3.512361273169517517e-02 -1.249602511525154114e-01 2.859019935131072998e-01 -1.152498126029968262e-01 2.599405646324157715e-01 6.390698999166488647e-02 2.959272861480712891e-01 -8.279674500226974487e-02
1.907150894403457642e-01 -1.114789843559265137e-01 1.123614311218261719e-01 -7.119034230709075928e-02 7.509614527225494385e-02 1.776426583528518677e-01 1.622121185064315796e-01 -1.947238743305206299e-01 -1.107781231403350830e-01 1.987938396632671356e-02 -3.800554573535919189e-02 -8.036488294601440430e-02 1.617885567247867584e-02 1.301640993915498257e-03 7.391601055860519409e-02 -4.321959614753723145e-01 -3.738211691379547119e-01 -2.434035241603851318e-01 -4.580495506525039673e-02 -2.960570752620697021e-01 -1.733653806149959564e-02 -1.692945659160614014e-01 2.020829170942306519e-01 -3.373444080352783203e-01 1.921975910663604736e-01 4.977841395884752274e-03 1.701124459505081177e-01 9.642399847507476807e-02 2.269468605518341064e-01 -1.151563823223114014e-01 6.568071898072957993e-03 -8.151992410421371460e-02
1.030204966664314270e-01 7.932091504335403442e-02 2.775588333606719971e-01 -3.483723849058151245e-02 3.990136459469795227e-02 5.399513989686965942e-02 2.460259012877941132e-02 -3.282367289066314697e-01 1.031386181712150574e-01 2.638055980205535889e-01 -8.291844278573989868e-02 -2.768792808055877686e-01 -2.099994570016860962e-02 -7.043001800775527954e-02 3.311242535710334778e-02 -1.691271364688873291e-01 -3.206490576267242432e-01 1.215166896581649780e-01 -3.142603635787963867e-01 -2.171012908220291138e-01 -2.634559758007526398e-02 -3.236022889614105225e-01 1.939720809459686279e-01 -2.246381528675556183e-02 9.430175274610519409e-02 -2.119702994823455811e-01 2.250700592994689941e-01 -1.473617553710937500e-01 1.965655386447906494e-01 1.912998780608177185e-02 6.190841272473335266e-02 -1.306522041559219360e-01
-2.833907008171081543e-01 1.787173151969909668e-01 7.324839383363723755e-02 6.496725231409072876e-02 -2.017269730567932129e-01 3.574046865105628967e-02 -2.112886905670166016e-01 1.854569613933563232e-01 8.943544328212738037e-02 -1.992391049861907959e-01 1.692766845226287842e-01 -2.699462771415710449e-01 3.114718794822692871e-01 -2.724789083003997803e-01 8.028468489646911621e-02 -1.889143437147140503e-01 -2.916985154151916504e-01 1.594250500202178955e-01 -4.739426821470260620e-02 8.186005800962448120e-02 1.165629178285598755e-01 9.172940254211425781e-02 1.714217513799667358e-01 -9.105078130960464478e-02 -1.219070106744766235e-01 -1.053530499339103699e-01 2.041759043931961060e-01 1.155767589807510376e-01 6.647291034460067749e-02 2.983462512493133545e-01 -8.278250694274902344e-03 -2.022590190172195435e-01
2.520023286342620850e-02 1.041843667626380920e-01 1.265962123870849609e-01 -1.301524192094802856e-01 -1.091066896915435791e-01 -1.300347447395324707e-01 7.345600519329309464e-03 -3.912963345646858215e-02 -2.302066534757614136e-01 -2.781019210815429688e-01 1.421030014753341675e-01 -3.104350268840789795e-01 3.525081872940063477e-01 -7.831505686044692993e-02 1.447216868400573730e-01 -1.493579149246215820e-01 -5.390765666961669922e-01 -1.103270426392555237e-01 -1.827403604984283447e-01 -6.649125367403030396e-02 -1.414728630334138870e-02 -2.765310741961002350e-02 -5.594789236783981323e-02 -3.786312043666839600e-02 5.304542928934097290e-02 1.614667102694511414e-02 2.126018106937408447e-01 -5.721458047628402710e-02 3.194777667522430420e-01 5.067333695478737354e-04 2.194465696811676025e-02 -6.621741503477096558e-02
2.028555423021316528e-02 -2.506453394889831543e-01 1.937011033296585083e-01 4.132877662777900696e-02 -2.436435222625732422e-01 -1.012776419520378113e-01 9.046995639801025391e-02 -1.769005954265594482e-01 1.734389662742614746e-01 -1.619798503816127777e-02 4.188320413231849670e-02 -4.536049440503120422e-02 9.160409867763519287e-02 -2.549012005329132080e-01 -7.173552364110946655e-02 -2.637739181518554688e-01 -3.629702627658843994e-01 -8.386862464249134064e-03 -5.297290533781051636e-02 -6.615383923053741455e-02 -4.512345790863037109e-01 -4.162955656647682190e-02 2.968946658074855804e-02 8.975970000028610229e-02 -1.965101212263107300e-01 -1.126273628324270248e-02 1.020931303501129150e-01 2.746738493442535400e-01 7.702828943729400635e-02 -8.163372427225112915e-02 2.178376615047454834e-01 2.612448632717132568e-01
-5.677466094493865967e-02 -8.302349597215652466e-02 2.971755564212799072e-01 -1.954460591077804565e-01 2.474251538515090942e-01 2.056897133588790894e-01 6.487646023742854595e-04 -9.935966134071350098e-02 9.029113501310348511e-02 1.223334223031997681e-01 -5.713825672864913940e-02 -3.071228861808776855e-01 1.199055388569831848e-01 -6.099217385053634644e-02 -1.896753460168838501e-01 1.002150475978851318e-01 -5.154196023941040039e-01 -1.241481900215148926e-01 2.293244935572147369e-02 -6.038481742143630981e-02 3.824384510517120361e-02 -1.187631487846374512e-01 4.897930845618247986e-02 5.542265996336936951e-02 -2.284555584192276001e-01 -2.913872152566909790e-02 7.283975183963775635e-02 -5.509279295802116394e-02 8.988080918788909912e-02 -9.815269708633422852e-02 4.150703847408294678e-01 -8.653569966554641724e-02
-9.524203836917877197e-02 8.643270283937454224e-02 2.321307361125946045e-02 7.586539536714553833e-02 1.141519173979759216e-01 -2.891925275325775146e-01 -4.851460829377174377e-02 -1.098213717341423035e-01 -1.396325509995222092e-02 -2.016463130712509155e-02 -1.520696878433227539e-01 -7.260721176862716675e-02 2.375570088624954224e-01 -1.307812482118606567e-01 -1.933392286300659180e-01 -3.327702879905700684e-01 2.836519666016101837e-02 -3.257772326469421387e-01 -3.214398622512817383e-01 -1.503036469221115112e-01 -1.436204314231872559e-01 -1.046915203332901001e-01 2.011491954326629639e-01 -1.479795873165130615e-01 -1.379117667675018311e-01 8.153708279132843018e-02 2.663261592388153076e-01 3.925876691937446594e-03 1.891552805900573730e-01 -4.123732913285493851e-03 1.522540599107742310e-01 3.647567629814147949e-01
7.189023774117231369e-03 1.510639190673828125e-01 1.451532244682312012e-01 6.677099317312240601e-02 1.680348515510559082e-01 -1.861809641122817993e-01 3.087077140808105469e-01 -2.282891869544982910e-01 -3.890877589583396912e-02 -2.071508616209030151e-01 -1.905504465103149414e-01 -1.500949822366237640e-02 -8.170425426214933395e-04 -2.584061324596405029e-01 -4.647667407989501953e-01 -9.483183175325393677e-02 -7.989514619112014771e-02 7.583286147564649582e-03 -6.948520243167877197e-02 8.840313553810119629e-02 -1.043255329132080078e-01 -3.674981892108917236e-01 1.766961216926574707e-01 -2.231654971837997437e-01 -4.782621935009956360e-02 -4.889067262411117554e-02 1.905702054500579834e-01 1.103475913405418396e-01 2.335772365331649780e-01 6.203879788517951965e-02 9.676202386617660522e-02 -3.950665891170501709e-02
-1.008151099085807800e-02 5.936004966497421265e-02 1.838809847831726074e-01 -1.988829113543033600e-02 -3.170512244105339050e-02 1.041931286454200745e-01 -1.194577887654304504e-01 1.038449853658676147e-01 5.870141088962554932e-02 -6.702607870101928711e-02 -1.018948778510093689e-01 -2.251569032669067383e-01 1.150174066424369812e-01 2.288819998502731323e-01 -2.003936469554901123e-01 -5.175901055335998535e-01 -3.241508901119232178e-01 1.510230451822280884e-02 -1.953999549150466919e-01 -3.477959334850311279e-02 1.084082871675491333e-01 -3.564760386943817139e-01 1.364674046635627747e-02 5.318903550505638123e-02 6.633627414703369141e-02 1.910198926925659180e-01 3.013117015361785889e-01 -8.951792865991592407e-02 7.043594866991043091e-02 -6.987931579351425171e-02 -1.371936947107315063e-01 -1.663395017385482788e-01
6.288436800241470337e-02 1.638419739902019501e-02 -4.345732554793357849e-02 -3.041833452880382538e-02 -2.483554780483245850e-01 -1.206160560250282288e-01 -2.988135516643524170e-01 1.717103272676467896e-01 1.487979739904403687e-01 8.872830308973789215e-03 -1.510606799274682999e-02 1.178013384342193604e-01 4.647725820541381836e-01 -2.629392743110656738e-01 -2.351812720298767090e-01 -2.605453431606292725e-01 -1.665861755609512329e-01 -7.517159730195999146e-02 -1.034627184271812439e-01 -4.181914404034614563e-02 2.018121816217899323e-02 -1.479183137416839600e-01 4.129663109779357910e-01 -2.994154766201972961e-02 1.603130847215652466e-01 -3.900969773530960083e-02 6.148283928632736206e-02 -9.282486140727996826e-02 1.684848517179489136e-01 7.161425054073333740e-02 8.004224300384521484e-02 -1.848510801792144775e-01
-2.426522076129913330e-01 -8.045994490385055542e-02 8.923470973968505859e-02 3.218961879611015320e-02 3.817291557788848877e-01 4.553360398858785629e-03 7.356943935155868530e-02 8.587040752172470093e-02 -1.336898356676101685e-01 -3.893110752105712891e-01 -2.290213853120803833e-01 6.943900138139724731e-03 2.582463622093200684e-01 -9.240204840898513794e-02 -3.302052319049835205e-01 -1.904401034116744995e-01 -9.093601256608963013e-02 -1.196969859302043915e-02 -1.085473224520683289e-01 -7.784099876880645752e-02 -2.102001160383224487e-01 -2.128986269235610962e-01 2.434393167495727539e-01 5.088303610682487488e-02 -7.338891923427581787e-02 2.172102481126785278e-01 -2.232617512345314026e-02 -9.043008834123611450e-02 2.057038694620132446e-01 -4.942962154746055603e-02 1.031567826867103577e-01 -1.743521094322204590e-01
-2.221626415848731995e-02 3.005546927452087402e-01 2.399947047233581543e-01 -2.231447398662567139e-01 2.441215217113494873e-01 -2.982175350189208984e-01 -2.662851661443710327e-02 2.470956183969974518e-02 1.665209531784057617e-01 8.043602854013442993e-02 -9.407164901494979858e-02 -2.893160283565521240e-01 -1.514033321291208267e-02 -2.009609043598175049e-01 -1.605178713798522949e-01 -1.565283536911010742e-01 -1.952229589223861694e-01 -6.550806760787963867e-02 -2.287385910749435425e-01 2.813699282705783844e-02 -1.095759868621826172e-02 -1.992190033197402954e-01 2.811817526817321777e-01 -2.837086617946624756e-01 -1.891950070858001709e-01 -3.850329667329788208e-02 1.141591370105743408e-01 -1.754341125488281250e-01 -4.337250068783760071e-02 1.885204575955867767e-02 2.267483174800872803e-01 -6.843460351228713989e-02
-8.810346573591232300e-02 -2.547556161880493164e-01 -1.177773475646972656e-01 4.001736268401145935e-02 -1.584803611040115356e-01 1.258547902107238770e-01 6.308371573686599731e-02 -2.108304798603057861e-01 -3.612058609724044800e-02 1.964497379958629608e-02 -2.796050310134887695e-01 -1.647418290376663208e-01 5.126404389739036560e-02 -1.340221613645553589e-01 -1.432520747184753418e-01 -5.796904116868972778e-02 -3.417894244194030762e-01 7.748618721961975098e-02 -1.414540112018585205e-01 -2.383377254009246826e-01 -3.095541894435882568e-01 -1.531149595975875854e-01 1.415449380874633789e-01 1.924210041761398315e-01 -1.645691245794296265e-01 -1.948438286781311035e-01 2.923781573772430420e-01 8.627790957689285278e-03 -9.582927450537681580e-03 3.113511800765991211e-01 1.990931928157806396e-01 -8.806718885898590088e-02
-3.571356460452079773e-02 -1.383154541254043579e-01 -6.948150694370269775e-02 -7.300702389329671860e-03 -4.335638284683227539e-01 -1.196302566677331924e-02 2.029594182968139648e-01 -6.231252104043960571e-02 -1.350141614675521851e-01 5.255152657628059387e-02 -3.911405056715011597e-02 -1.071307584643363953e-01 3.923298120498657227e-01 -8.858837932348251343e-02 -1.241061687469482422e-01 -1.710390150547027588e-01 -2.360688298940658569e-01 1.190369948744773865e-01 1.050927564501762390e-01 7.823932170867919922e-02 -1.707390695810317993e-01 -1.970054358243942261e-01 1.746213585138320923e-01 8.219908177852630615e-02 -3.693451881408691406e-01 -7.454176247119903564e-02 2.412017881870269775e-01 1.351785361766815186e-01 4.988024756312370300e-02 6.731401197612285614e-03 2.881552577018737793e-01 6.945944577455520630e-02
-1.044041812419891357e-01 -8.530554175376892090e-02 1.340905278921127319e-01 1.328330188989639282e-01 -1.453947424888610840e-01 -3.243516013026237488e-02 -1.966243237257003784e-01 -2.713904380798339844e-01 -3.132382407784461975e-02 -1.971472613513469696e-02 -2.714697457849979401e-02 -3.772991001605987549e-01 1.796080470085144043e-01 -3.259815871715545654e-01 -1.329927891492843628e-01 -3.412446677684783936e-01 -2.345552146434783936e-01 1.348979026079177856e-01 -2.738433182239532471e-01 5.565622448921203613e-02 2.551381886005401611e-01 -2.957330644130706787e-02 8.665882796049118042e-02 -1.114073023200035095e-01 -1.071099117398262024e-01 1.865599006414413452e-01 1.036372873932123184e-02 6.727834790945053101e-02 1.417573094367980957e-01 2.437382638454437256e-01 9.422105550765991211e-02 -1.344925612211227417e-01
-1.959034949541091919e-01 -5.261682346463203430e-02 3.737597167491912842e-01 1.000906676054000854e-01 1.063094437122344971e-01 -9.062462300062179565e-02 -1.051821336150169373e-01 -1.040009409189224243e-01 5.220957845449447632e-02 -1.588294804096221924e-01 -1.832445897161960602e-02 -3.311693668365478516e-02 -1.001025587320327759e-01 -1.164394915103912354e-01 -8.795445412397384644e-02 -2.710201442241668701e-01 -1.295712590217590332e-01 -8.149235695600509644e-02 -2.728716433048248291e-01 -6.146199628710746765e-02 -1.394615918397903442e-01 -4.036748707294464111e-01 4.059695452451705933e-02 2.812006175518035889e-01 1.185011193156242371e-01 -7.362707704305648804e-02 3.809815049171447754e-01 2.253009378910064697e-02 9.453946352005004883e-02 -8.944525383412837982e-03 6.579095125198364258e-02 -3.005626797676086426e-01
-1.404971182346343994e-01 1.040018815547227859e-02 1.529997289180755615e-01 -5.561216175556182861e-02 2.612881660461425781e-01 1.204539183527231216e-02 -1.416977681219577789e-02 2.307602763175964355e-01 1.149109303951263428e-01 4.301556199789047241e-02 1.540085226297378540e-01 -3.211305439472198486e-01 7.989828474819660187e-03 8.162070810794830322e-02 -4.304706305265426636e-02 -1.701587736606597900e-01 -9.752861410379409790e-02 2.175593078136444092e-01 -5.576755851507186890e-02 -2.651071250438690186e-01 -1.845181919634342194e-02 -3.392049372196197510e-01 4.767509400844573975e-01 3.974183276295661926e-02 -1.066381409764289856e-01 2.997333109378814697e-01 9.745112061500549316e-02 1.363029424101114273e-02 1.628365069627761841e-01 -7.284973561763763428e-02 -2.037216164171695709e-02 1.863142848014831543e-01
-1.628124266862869263e-01 -1.778663992881774902e-01 -2.735634334385395050e-02 -5.758867412805557251e-02 2.067972421646118164e-01 -2.323791831731796265e-01 4.774567484855651855e-02 -1.743054091930389404e-01 -1.695264279842376709e-01 -2.522520720958709717e-01 -1.333579272031784058e-01 -5.357765406370162964e-02 3.346435725688934326e-01 -3.404407799243927002e-01 -1.309846043586730957e-01 -2.189369648694992065e-01 -3.843178749084472656e-01 6.853756308555603027e-02 -7.843501120805740356e-02 -4.076669923961162567e-03 -1.431612074375152588e-01 -1.917419731616973877e-01 -1.263411808758974075e-02 1.801212131977081299e-01 -1.944885402917861938e-01 -1.108265817165374756e-01 1.727648228406906128e-01 1.810994446277618408e-01 -1.624749302864074707e-01 4.906179965473711491e-04 -2.926017343997955322e-02 1.180020123720169067e-01
-1.778919845819473267e-01 -9.064652770757675171e-02 2.646303176879882812e-01 -8.323019742965698242e-02 1.557148247957229614e-01 -3.409988060593605042e-02 -6.081560626626014709e-02 -3.598197698593139648e-01 1.538426280021667480e-01 -1.652942299842834473e-01 -1.135837286710739136e-01 -6.901255995035171509e-02 -1.264485251158475876e-02 -9.883426129817962646e-02 1.628425158560276031e-02 -1.541589796543121338e-01 -8.548920601606369019e-02 1.627552956342697144e-01 -2.339813411235809326e-01 6.899324804544448853e-02 -2.450573444366455078e-02 -1.893171817064285278e-01 4.001733362674713135e-01 -4.811135679483413696e-02 -8.029872924089431763e-02 -5.352756008505821228e-02 3.671357035636901855e-01 2.387486696243286133e-01 2.143454700708389282e-01 1.871617883443832397e-01 -2.168196588754653931e-01 -2.652792632579803467e-02
3.232423216104507446e-03 -1.609959453344345093e-02 1.709724515676498413e-01 -6.404139846563339233e-02 9.191700816154479980e-02 -2.144741266965866089e-01 4.968367516994476318e-02 -1.680278331041336060e-01 -1.691704094409942627e-01 -2.042904794216156006e-01 6.065139174461364746e-02 -1.466116309165954590e-01 2.031441628932952881e-01 -1.182263419032096863e-01 1.166127622127532959e-02 -1.080647259950637817e-01 -2.520020008087158203e-01 2.542327642440795898e-01 2.627674341201782227e-01 1.323929280042648315e-01 -2.559988200664520264e-01 -8.604320138692855835e-02 3.381935358047485352e-01 -1.081609278917312622e-01 -1.576304733753204346e-01 2.361850887537002563e-01 2.914353013038635254e-01 2.926885783672332764e-01 4.081701859831809998e-02 2.996163815259933472e-02 2.224171608686447144e-01 4.087362065911293030e-02
-2.612200081348419189e-01 -5.559769272804260254e-02 8.301561325788497925e-02 2.887658774852752686e-01 -1.303176879882812500e-01 1.556627750396728516e-01 -2.420727014541625977e-01 1.490674316883087158e-01 8.441390097141265869e-02 -1.102943271398544312e-01 2.057855017483234406e-02 -7.498920708894729614e-02 9.868194162845611572e-02 -1.897736787796020508e-01 -1.823489926755428314e-02 -7.252884656190872192e-02 -2.953777611255645752e-01 -1.479880511760711670e-01 -9.645078331232070923e-02 2.652764320373535156e-01 -4.008857160806655884e-02 -7.476886361837387085e-02 3.771170377731323242e-01 -2.226239144802093506e-01 4.019438475370407104e-02 5.191746726632118225e-02 1.794081777334213257e-01 -6.634767353534698486e-02 2.830195128917694092e-01 5.035756528377532959e-02 2.534875571727752686e-01 -2.531564831733703613e-01
-1.682196855545043945e-01 1.855088323354721069e-01 1.915605068206787109e-01 1.904956996440887451e-01 -2.474219948053359985e-01 8.195254951715469360e-03 3.809608891606330872e-02 9.609026461839675903e-02 3.427198827266693115e-01 1.150241307914257050e-02 1.642943620681762695e-01 -8.537498116493225098e-02 3.563196957111358643e-01 1.069170013070106506e-01 -2.901406027376651764e-02 -1.459418386220932007e-01 -1.011219918727874756e-01 1.696950644254684448e-01 -2.106061577796936035e-01 -3.402579426765441895e-01 -1.795108318328857422e-01 -6.866946071386337280e-02 2.943104803562164307e-01 -7.981951348483562469e-03 6.634890288114547729e-02 -1.938181370496749878e-01 9.978813678026199341e-02 2.734388709068298340e-01 7.293367385864257812e-02 6.000678986310958862e-03 1.178734451532363892e-01 -1.058784946799278259e-01
8.305545151233673096e-02 1.231252253055572510e-01 2.083393186330795288e-01 -2.441087514162063599e-01 2.808248996734619141e-01 -1.603243947029113770e-01 -1.433765143156051636e-01 2.079873234033584595e-01 2.794390916824340820e-01 4.449058324098587036e-02 -6.205802038311958313e-02 -1.993069052696228027e-01 6.987477093935012817e-02 -2.152499109506607056e-01 -2.160002104938030243e-02 -5.828835070133209229e-02 -3.649444878101348877e-01 2.073104381561279297e-01 -2.545506693422794342e-02 1.892670542001724243e-01 1.923810690641403198e-02 -3.450676202774047852e-01 3.439871370792388916e-01 -7.201222330331802368e-02 -9.240701049566268921e-02 2.896397560834884644e-02 1.011210381984710693e-01 -6.301086978055536747e-04 1.017470657825469971e-02 -4.891495779156684875e-02 1.018927469849586487e-01 -1.994430869817733765e-01
-8.488931506872177124e-02 -1.172153800725936890e-01 -6.904424726963043213e-02 1.038393843919038773e-02 1.465279757976531982e-01 -7.167124003171920776e-02 -2.660982310771942139e-02 4.487955942749977112e-02 -2.310880124568939209e-01 -1.725160777568817139e-01 3.286888450384140015e-02 -1.813016831874847412e-01 1.898050010204315186e-01 -1.682392805814743042e-01 -2.396877408027648926e-01 -4.620084166526794434e-01 -7.535688579082489014e-02 -2.070150673389434814e-01 -1.768127232789993286e-01 -1.863083690404891968e-01 -2.427217513322830200e-01 -4.007622599601745605e-01 4.263182356953620911e-02 2.339424639940261841e-01 -9.553500264883041382e-02 -2.172428816556930542e-01 9.259950369596481323e-02 2.904835902154445648e-02 -1.105542667210102081e-02 1.107904389500617981e-01 3.935172408819198608e-02 1.491314321756362915e-01
-3.043848089873790741e-02 4.394648596644401550e-02 9.849420189857482910e-02 -3.719964995980262756e-02 5.531992390751838684e-02 1.925110220909118652e-01 1.710434257984161377e-01 -1.633374989032745361e-01 3.135663270950317383e-01 -1.072115600109100342e-01 -7.629778236150741577e-02 -4.591261968016624451e-02 1.947916746139526367e-01 5.080192163586616516e-02 -2.013688832521438599e-01 -4.405576586723327637e-01 -2.875583469867706299e-01 8.162508159875869751e-02 -4.465465247631072998e-01 1.050141360610723495e-02 -5.277002602815628052e-02 -1.134089902043342590e-01 -8.435105532407760620e-02 -9.489807300269603729e-03 1.520019024610519409e-01 -2.216144949197769165e-01 2.819212377071380615e-01 3.100550360977649689e-02 9.202950447797775269e-02 -5.915639176964759827e-02 1.233837679028511047e-01 7.429634779691696167e-02
3.760665655136108398e-02 6.757390685379505157e-03 1.723147034645080566e-01 -5.695095285773277283e-02 2.740242145955562592e-02 -1.755747199058532715e-01 -1.378182023763656616e-01 -2.191009698435664177e-03 2.353347688913345337e-01 1.573206782341003418e-01 4.225620254874229431e-02 -2.608297765254974365e-01 1.210476607084274292e-01 -2.391481697559356689e-01 -2.156201303005218506e-01 1.466193795204162598e-01 -3.746773004531860352e-01 4.246035590767860413e-02 1.127095296978950500e-01 -1.957465410232543945e-01 2.404144778847694397e-02 -2.209001332521438599e-01 3.596274256706237793e-01 4.918185248970985413e-02 -8.972223848104476929e-02 1.207803487777709961e-01 7.106651365756988525e-02 4.683250188827514648e-02 1.134957596659660339e-01 7.286862283945083618e-02 1.267239898443222046e-01 -4.321818947792053223e-01
5.235245078802108765e-02 -1.709478497505187988e-01 7.442653924226760864e-02 1.177577022463083267e-02 5.573511868715286255e-02 1.087907180190086365e-01 2.828018963336944580e-01 -2.465272545814514160e-01 -4.670595005154609680e-02 -2.771312370896339417e-03 4.803603515028953552e-02 1.259472072124481201e-01 3.686683177947998047e-01 -1.649585552513599396e-02 -1.636288464069366455e-01 6.555770337581634521e-02 -4.554584026336669922e-01 2.894214391708374023e-01 -1.860682219266891479e-01 -2.190164476633071899e-01 -2.039526849985122681e-01 -1.601092219352722168e-01 8.945695310831069946e-02 -4.602770507335662842e-02 -1.437022089958190918e-01 2.140689175575971603e-03 1.317900270223617554e-01 1.766351461410522461e-01 -1.039515808224678040e-01 -1.595769263803958893e-02 2.802958786487579346e-01 -9.510292112827301025e-02
1.575881242752075195e-02 -4.101395606994628906e-02 2.164296060800552368e-01 8.249928802251815796e-02 -5.416809767484664917e-02 4.540714621543884277e-02 2.530435919761657715e-01 -2.419676035642623901e-01 9.946805238723754883e-02 -1.630044132471084595e-01 3.347388701513409615e-03 8.266906440258026123e-02 4.203131794929504395e-02 1.354292631149291992e-01 8.254685997962951660e-02 -5.407094955444335938e-01 -3.552738726139068604e-01 -6.986827403306961060e-02 7.149057090282440186e-02 6.133881583809852600e-02 -2.309806942939758301e-01 -1.227453351020812988e-01 2.644299566745758057e-01 3.079515881836414337e-02 -4.894207790493965149e-02 -2.364606261253356934e-01 1.167277321219444275e-01 1.016463115811347961e-01 4.889934882521629333e-02 -1.418363302946090698e-01 2.413203120231628418e-01 -1.094218939542770386e-01
-7.119618356227874756e-02 3.134739696979522705e-01 1.073997393250465393e-01 4.436928406357765198e-02 -6.054934114217758179e-02 1.077554970979690552e-01 7.638093829154968262e-02 -1.080363318324089050e-01 8.876820653676986694e-02 4.014800116419792175e-02 -7.925681769847869873e-02 5.944076925516128540e-02 2.385955154895782471e-01 6.480464339256286621e-02 7.786308228969573975e-02 -5.504541993141174316e-01 -3.915580511093139648e-01 7.122139632701873779e-02 3.201779350638389587e-02 -1.969511620700359344e-02 -2.487413138151168823e-01 -2.464843727648258209e-02 4.645576700568199158e-02 -3.711051940917968750e-01 1.319802924990653992e-02 -1.026659533381462097e-01 2.831307947635650635e-01 -2.406461397185921669e-03 -1.258615404367446899e-02 -5.801390111446380615e-02 -1.630856283009052277e-02 6.362860649824142456e-02
1.454985290765762329e-01 -1.696446537971496582e-02 6.002139998599886894e-04 1.020079627633094788e-01 2.262184619903564453e-01 1.022545322775840759e-01 -2.010739445686340332e-01 2.538489550352096558e-02 1.069295555353164673e-01 -2.226496338844299316e-01 -1.337787210941314697e-01 -7.835344225168228149e-02 3.493725955486297607e-01 -2.621591985225677490e-01 -2.267721109092235565e-02 -1.858600974082946777e-01 -2.001529633998870850e-01 4.405325651168823242e-02 2.669646032154560089e-02 -2.237195372581481934e-01 -1.575735509395599365e-01 -9.152255952358245850e-02 8.449713885784149170e-02 -3.992693424224853516e-01 -3.845239058136940002e-02 -5.388123169541358948e-02 7.803551852703094482e-02 -3.100074231624603271e-01 1.346642374992370605e-01 1.930217593908309937e-01 3.162720799446105957e-01 4.290814045816659927e-03
-1.453702449798583984e-01 1.721019744873046875e-01 8.662705868482589722e-02 -2.403707243502140045e-02 2.117681503295898438e-01 -4.926294088363647461e-02 3.743373155593872070e-01 -2.631879150867462158e-01 6.553076207637786865e-02 1.218431256711483002e-02 1.404320895671844482e-01 -2.005874812602996826e-01 2.665129303932189941e-01 -1.032779142260551453e-01 -1.934527307748794556e-01 -3.375533819198608398e-01 -1.552040874958038330e-01 2.786571346223354340e-02 -1.352759003639221191e-01 -5.517594143748283386e-02 -2.031173259019851685e-01 -9.500527381896972656e-02 2.089789360761642456e-01 -8.522059768438339233e-02 -1.606220602989196777e-01 -2.946439087390899658e-01 3.087796866893768311e-01 -8.785323053598403931e-02 1.662437617778778076e-02 1.015340089797973633e-01 -5.265174061059951782e-02 1.028350442647933960e-01
4.537938628345727921e-03 5.745198205113410950e-02 1.323789507150650024e-01 -3.604067862033843994e-02 2.069733589887619019e-01 -3.640832006931304932e-02 1.364209949970245361e-01 -3.398927152156829834e-01 5.584377422928810120e-02 -3.173721954226493835e-02 2.683974429965019226e-02 -3.530129790306091309e-01 1.159514784812927246e-01 -2.198959141969680786e-01 -1.992641091346740723e-01 -1.529671996831893921e-02 -5.754418671131134033e-02 -4.428496584296226501e-02 -3.064614236354827881e-01 -6.078453361988067627e-02 -2.392050474882125854e-01 -2.185109704732894897e-01 1.577352881431579590e-01 -2.117432951927185059e-01 -3.452403098344802856e-02 -2.855384945869445801e-01 2.725684642791748047e-01 2.756988108158111572e-01 -9.265422821044921875e-02 -1.638163812458515167e-02 1.218429505825042725e-01 -1.845448762178421021e-01
-2.299758046865463257e-01 -2.106701731681823730e-01 4.835104942321777344e-02 -2.581113390624523163e-02 1.595153063535690308e-01 -2.126796394586563110e-01 -1.070565581321716309e-01 -4.629667997360229492e-01 2.525709271430969238e-01 -2.402692735195159912e-01 1.773086935281753540e-01 -7.488961517810821533e-02 2.625099197030067444e-02 1.756956428289413452e-02 -1.162189990282058716e-02 -3.563668429851531982e-01 -1.730359643697738647e-01 -2.133541554212570190e-02 -1.824049502611160278e-01 -7.964492589235305786e-02 -3.492008196189999580e-03 -1.631582677364349365e-01 -8.145189844071865082e-03 -5.195792764425277710e-02 -9.737015515565872192e-02 -2.193864881992340088e-01 2.991430759429931641e-01 1.191401258111000061e-01 1.882895082235336304e-01 3.104405105113983154e-02 9.726671874523162842e-02 -9.984768182039260864e-02
-3.550220653414726257e-02 4.626236483454704285e-02 1.762401908636093140e-01 -2.677991054952144623e-02 -2.299031317234039307e-01 -1.778977662324905396e-01 6.594724953174591064e-02 -1.647368818521499634e-02 -2.061133235692977905e-01 -1.943106353282928467e-01 1.121068596839904785e-01 -2.580859065055847168e-01 3.733441829681396484e-01 -1.700705140829086304e-01 2.813400030136108398e-01 -6.962864845991134644e-02 -3.894137740135192871e-01 -4.447155073285102844e-02 -8.012521266937255859e-02 -8.899623155593872070e-02 2.628230154514312744e-01 -5.152802169322967529e-02 1.216592118144035339e-01 1.033545378595590591e-02 -6.204311735928058624e-03 1.832579076290130615e-01 2.550955116748809814e-01 4.912415891885757446e-02 1.715232729911804199e-01 1.622954756021499634e-01 3.470553830265998840e-02 -2.264926582574844360e-01
-1.043745428323745728e-01 4.120746999979019165e-02 1.308418214321136475e-01 6.421012803912162781e-03 7.471946533769369125e-03 -5.746255815029144287e-02 -2.041253149509429932e-01 -1.484536230564117432e-01 1.712245866656303406e-02 -1.737850904464721680e-02 -2.082388848066329956e-01 -2.196566015481948853e-01 3.610416650772094727e-01 -1.120825260877609253e-01 -2.055424600839614868e-01 -8.871454000473022461e-02 -2.585234940052032471e-01 2.897104918956756592e-01 1.113877221941947937e-01 8.118861913681030273e-02 3.576088696718215942e-02 -4.158581420779228210e-02 4.163418114185333252e-01 8.286913484334945679e-02 -2.069579064846038818e-01 -6.613919883966445923e-02 1.990432143211364746e-01 1.107525154948234558e-01 2.606018781661987305e-01 2.129903435707092285e-01 -4.651220887899398804e-02 -2.245687544345855713e-01
-1.777256280183792114e-01 9.956348687410354614e-03 1.796752512454986572e-01 -2.241750657558441162e-01 3.073976933956146240e-01 -1.772523857653141022e-02 -9.414447098970413208e-02 9.482667595148086548e-02 -6.394466757774353027e-02 -2.821345031261444092e-01 -3.783468008041381836e-01 2.142713032662868500e-02 2.003646939992904663e-01 -6.837899982929229736e-02 -4.415642023086547852e-01 -2.914250195026397705e-01 -1.334930509328842163e-01 -1.588917225599288940e-01 -1.939599215984344482e-01 3.789208829402923584e-02 -2.347377091646194458e-01 -3.470458788797259331e-03 1.621015220880508423e-01 -7.368450053036212921e-03 -9.283969551324844360e-02 -1.627410203218460083e-01 7.984424382448196411e-02 4.596612229943275452e-02 -5.563848186284303665e-03 -9.458599239587783813e-02 3.388219699263572693e-02 6.168477237224578857e-02
-2.997570037841796875e-01 -1.204712092876434326e-01 1.268997639417648315e-01 -8.761072903871536255e-02 1.517081353813409805e-02 -2.838166356086730957e-01 -2.401450574398040771e-01 1.300955712795257568e-01 -6.054443120956420898e-02 1.009237170219421387e-01 -1.213997825980186462e-01 -1.579016000032424927e-01 1.691754907369613647e-01 -3.927778601646423340e-01 -7.524163275957107544e-02 -1.747426688671112061e-01 -2.013992518186569214e-01 -1.415315568447113037e-01 -2.908257246017456055e-01 -5.572297796607017517e-02 -1.716462224721908569e-01 -9.837787598371505737e-02 2.026280015707015991e-01 -2.820179462432861328e-01 -6.403139978647232056e-02 5.933910235762596130e-02 -1.461274363100528717e-02 -1.836529672145843506e-01 1.789372265338897705e-01 1.309586614370346069e-01 9.055124968290328979e-02 1.921509206295013428e-01
-9.429441392421722412e-02 1.251845806837081909e-01 4.726497828960418701e-02 -9.124624729156494141e-02 1.552886664867401123e-01 2.302672863006591797e-01 1.185857579112052917e-01 -9.902805089950561523e-02 9.098986536264419556e-02 1.817299872636795044e-01 -5.541178584098815918e-02 -3.161819279193878174e-01 1.692372113466262817e-01 3.992508724331855774e-02 3.495535254478454590e-02 -1.478060930967330933e-01 -2.754541337490081787e-01 -1.548022218048572540e-02 -2.365315854549407959e-01 -1.747784465551376343e-01 2.541699446737766266e-02 -4.384202659130096436e-01 2.398605644702911377e-01 -2.738697528839111328e-01 1.045337785035371780e-02 -1.810882389545440674e-01 1.222760155797004700e-01 -1.368788629770278931e-01 -5.296011222526431084e-04 -2.708756923675537109e-01 5.088278651237487793e-02 1.888464093208312988e-01
-1.051433980464935303e-01 9.247457236051559448e-02 -5.102371331304311752e-03 -1.566975750029087067e-02 6.652389466762542725e-02 2.313638478517532349e-01 -1.094066053628921509e-01 1.911203563213348389e-01 2.915052771568298340e-01 -1.007783859968185425e-01 1.746693849563598633e-01 -1.231763437390327454e-01 3.156872689723968506e-01 1.116809546947479248e-01 3.932984545826911926e-02 -2.769872546195983887e-01 6.365035474300384521e-02 1.966418623924255371e-01 -1.657843589782714844e-01 -1.393091082572937012e-01 -1.746899783611297607e-01 -8.853334933519363403e-02 3.739627003669738770e-01 -1.482832580804824829e-01 1.306553632020950317e-01 3.269368782639503479e-02 1.675881445407867432e-01 1.493175625801086426e-01 1.726346015930175781e-01 -6.222180649638175964e-02 3.173257708549499512e-01 -2.230787277221679688e-01
-1.903054267168045044e-01 -3.436218574643135071e-02 1.545410901308059692e-01 -1.612334549427032471e-01 -8.287783712148666382e-02 1.362366788089275360e-02 -1.718520075082778931e-01 9.824027307331562042e-03 2.227253913879394531e-01 -1.707288250327110291e-02 5.226868763566017151e-02 -1.638743430376052856e-01 3.841986954212188721e-01 -4.603627696633338928e-02 -1.136669234256260097e-04 -1.180987954139709473e-01 -2.244871705770492554e-01 5.954262614250183105e-02 -5.090596154332160950e-02 -2.962650060653686523e-01 -1.503027230501174927e-01 7.065788377076387405e-03 3.560901582241058350e-01 -1.845593154430389404e-01 4.188594520092010498e-01 -1.410010904073715210e-01 1.270949244499206543e-01 1.831350624561309814e-01 -1.909826695919036865e-01 8.781770616769790649e-02 6.714267656207084656e-03 -1.257968991994857788e-01
-3.230789601802825928e-01 8.095481991767883301e-02 2.027102112770080566e-01 -1.616181572899222374e-03 6.578398495912551880e-02 -1.932380199432373047e-01 9.003425389528274536e-02 -2.589932978153228760e-01 -8.416816592216491699e-03 3.131083212792873383e-03 -8.954776078462600708e-02 2.786950021982192993e-02 1.623335480690002441e-01 1.693069748580455780e-02 1.869213581085205078e-01 -7.903056591749191284e-02 -4.983947873115539551e-01 6.137104332447052002e-02 2.755289897322654724e-02 1.069772168993949890e-01 -3.412613272666931152e-01 -9.370062500238418579e-02 6.327659636735916138e-02 1.661303788423538208e-01 6.483590602874755859e-02 7.563377916812896729e-02 3.301761448383331299e-01 1.565940529108047485e-01 -6.433955579996109009e-02 -3.323810175061225891e-02 2.058036327362060547e-01 -2.053014039993286133e-01
-1.799235492944717407e-01 3.594707697629928589e-02 9.958711266517639160e-02 2.436341196298599243e-01 -7.739488035440444946e-02 1.939501166343688965e-01 -1.955743134021759033e-01 1.166545972228050232e-01 1.583003252744674683e-01 -4.359114170074462891e-02 -1.237322613596916199e-01 -2.177045494318008423e-02 2.402355968952178955e-01 -2.115658968687057495e-01 -6.861755251884460449e-02 -8.930887281894683838e-02 -4.368858337402343750e-01 -2.152837347239255905e-03 -4.893303662538528442e-02 1.753513514995574951e-01 8.218706585466861725e-03 -3.824239224195480347e-02 3.152790963649749756e-01 -3.815283477306365967e-01 9.056689590215682983e-02 7.624974846839904785e-02 6.969337910413742065e-02 -1.437035948038101196e-01 2.383671551942825317e-01 -9.255288541316986084e-02 1.159350499510765076e-01 -2.341668903827667236e-01
-9.585423767566680908e-02 -2.656607329845428467e-01 2.771778404712677002e-01 -3.609537482261657715e-01 -1.689669862389564514e-02 4.125453159213066101e-02 5.905671045184135437e-02 -2.041632384061813354e-01 -1.138983145356178284e-01 -1.551448404788970947e-01 -2.970769405364990234e-01 -1.417646110057830811e-01 1.640447997488081455e-03 4.570480436086654663e-02 1.650660485029220581e-01 -7.009376585483551025e-02 -3.777086436748504639e-01 1.752884835004806519e-01 1.341457292437553406e-02 -2.217602282762527466e-01 -9.706117212772369385e-03 -5.589847266674041748e-02 2.828853130340576172e-01 -1.851505786180496216e-01 -1.383396089076995850e-01 -1.285728812217712402e-01 1.149222105741500854e-01 5.483103916049003601e-02 2.239499986171722412e-01 -1.902374923229217529e-01 8.808378130197525024e-02 -7.816550321877002716e-03
-6.335180252790451050e-02 7.531066238880157471e-02 1.073578372597694397e-01 -3.040367066860198975e-01 1.951797604560852051e-01 -1.546532148495316505e-04 8.234023302793502808e-02 -5.488971248269081116e-02 1.054378971457481384e-02 2.556382119655609131e-01 -1.921010166406631470e-01 -2.340053468942642212e-01 1.946267187595367432e-01 -4.930517077445983887e-02 -1.166883707046508789e-01 -1.301548164337873459e-02 -3.610968589782714844e-01 -6.556832790374755859e-02 -6.695768237113952637e-02 -2.529686391353607178e-01 7.761076558381319046e-03 -1.765981465578079224e-01 6.541371345520019531e-02 -2.258726209402084351e-01 -1.041177511215209961e-01 -3.953323140740394592e-02 2.409105002880096436e-01 -1.983081549406051636e-01 7.323432713747024536e-02 -1.007245946675539017e-02 3.788667917251586914e-01 -2.806425392627716064e-01
1.863738000392913818e-01 -1.747091412544250488e-01 1.190632060170173645e-01 -2.546802628785371780e-03 1.620678007602691650e-01 5.884652584791183472e-02 -1.905973628163337708e-02 -1.433137953281402588e-01 2.839620709419250488e-01 -3.665846586227416992e-01 1.308947801589965820e-01 -8.210041560232639313e-03 3.746314942836761475e-01 -2.504855096340179443e-01 -1.442002952098846436e-01 -1.044954359531402588e-01 1.341689471155405045e-02 -1.606469042599201202e-02 -1.188783273100852966e-01 -1.594346612691879272e-01 -9.397090412676334381e-03 9.005279839038848877e-02 2.693322896957397461e-01 -2.468373067677021027e-02 -9.772526472806930542e-02 -2.948197536170482635e-02 9.354954957962036133e-02 8.954066038131713867e-02 1.571764200925827026e-01 1.215414404869079590e-01 3.002462685108184814e-01 -3.532054722309112549e-01
7.479532063007354736e-02 -1.226427126675844193e-02 3.033148944377899170e-01 -1.235658451914787292e-01 1.417410075664520264e-01 9.498334676027297974e-02 -1.391495019197463989e-01 -2.169201523065567017e-01 1.795257329940795898e-01 2.558541297912597656e-01 -2.010045200586318970e-01 -1.322017163038253784e-01 3.425596952438354492e-01 -1.603866219520568848e-01 -1.257539242506027222e-01 9.385628253221511841e-02 -4.589464664459228516e-01 -1.214395985007286072e-01 3.856100514531135559e-02 1.155067607760429382e-01 3.434456512331962585e-02 -1.222513839602470398e-01 2.908019125461578369e-01 -4.580806195735931396e-02 -2.846342027187347412e-01 1.538051664829254150e-02 1.282820403575897217e-01 5.004766955971717834e-02 9.071523696184158325e-02 7.698255032300949097e-02 3.447936475276947021e-02 -9.816676378250122070e-02
-3.261673077940940857e-02 1.188819035887718201e-01 -4.059744626283645630e-02 -3.143657147884368896e-01 -2.590393424034118652e-01 -4.856923595070838928e-02 -1.086684465408325195e-01 1.199251785874366760e-01 -1.034793406724929810e-01 -2.938139140605926514e-01 5.300755426287651062e-02 -2.536864578723907471e-01 3.741310238838195801e-01 -2.263785451650619507e-01 -1.008043214678764343e-01 -1.141635328531265259e-01 7.501959800720214844e-03 5.841588601469993591e-02 -1.665330231189727783e-01 1.872351742349565029e-03 7.589292526245117188e-02 -2.104650735855102539e-01 1.716874390840530396e-01 1.585686504840850830e-01 1.827517747879028320e-01 -1.923445314168930054e-01 1.372350603342056274e-01 -8.917822502553462982e-03 2.690870463848114014e-01 -7.342325150966644287e-02 3.086523711681365967e-01 -1.086583361029624939e-01
-3.423759341239929199e-01 1.190976127982139587e-01 4.695394635200500488e-01 -1.727290153503417969e-01 -2.935354411602020264e-01 -2.619350552558898926e-01 1.613235916011035442e-03 4.262249171733856201e-02 -1.265381425619125366e-01 -9.831451624631881714e-02 -8.198689669370651245e-02 -5.437874794006347656e-02 3.295315802097320557e-02 -9.662089496850967407e-02 -2.204339951276779175e-01 -2.146728038787841797e-01 -2.452651737257838249e-03 -9.649529308080673218e-02 -1.956739723682403564e-01 -6.960433721542358398e-02 -1.133916899561882019e-01 -3.017713427543640137e-01 1.493126600980758667e-01 -1.534078717231750488e-01 4.248578101396560669e-02 -1.508671343326568604e-01 5.588649585843086243e-02 1.384558677673339844e-01 6.857515126466751099e-02 9.483168274164199829e-02 2.215904593467712402e-01 9.688445180654525757e-02
-1.655274629592895508e-01 -1.127814352512359619e-01 1.175362467765808105e-01 -2.350068688392639160e-01 -1.136674806475639343e-01 -1.398381870239973068e-02 3.676013946533203125e-01 -2.807274162769317627e-01 1.137131154537200928e-01 2.595706880092620850e-01 2.348202280700206757e-02 -1.984272152185440063e-01 1.364084780216217041e-01 -1.436100155115127563e-01 1.241580173373222351e-01 -3.469146490097045898e-01 -4.002726376056671143e-01 -9.837184101343154907e-02 -2.144298516213893890e-02 -1.428113132715225220e-01 1.870342181064188480e-03 -7.320132851600646973e-02 2.360382378101348877e-01 1.931844502687454224e-01 -4.888980835676193237e-02 -5.646805092692375183e-02 1.760249286890029907e-01 -1.002246960997581482e-01 1.323841065168380737e-01 8.281968533992767334e-02 -5.056805908679962158e-02 7.654152065515518188e-02
-3.161003440618515015e-02 -1.838764175772666931e-02 1.369052976369857788e-01 1.907997876405715942e-01 -7.452079653739929199e-02 -1.199398264288902283e-01 -4.828915745019912720e-02 -7.056200504302978516e-02 9.233820438385009766e-02 3.814500197768211365e-02 4.695061966776847839e-02 -4.186779856681823730e-01 3.798708617687225342e-01 -1.805780082941055298e-02 -7.268385589122772217e-02 -2.806856036186218262e-01 -2.072038650512695312e-01 1.461459845304489136e-01 4.894221574068069458e-02 -4.492384940385818481e-02 1.765688806772232056e-01 -1.902700215578079224e-01 3.395127952098846436e-01 -5.194827914237976074e-03 -9.563615173101425171e-02 -1.778808794915676117e-02 1.208105459809303284e-01 8.412267267704010010e-02 2.534480690956115723e-01 1.876590698957443237e-01 -2.535405755043029785e-01 -2.320411056280136108e-01
-8.982892334461212158e-02 1.443659961223602295e-01 2.165571600198745728e-01 2.824591994285583496e-01 -6.257417798042297363e-02 4.094963893294334412e-02 1.719832420349121094e-02 -1.416742205619812012e-01 4.568424820899963379e-02 -1.243766490370035172e-02 -7.641713321208953857e-02 -3.398337662220001221e-01 4.191438257694244385e-01 -1.146956607699394226e-01 -5.295407027006149292e-02 -1.577334105968475342e-01 -1.963614523410797119e-01 1.339884400367736816e-01 1.450545489788055420e-01 5.888363346457481384e-02 3.295797482132911682e-02 -1.582916676998138428e-01 4.457787275314331055e-01 1.005504801869392395e-01 -1.515683531761169434e-01 -1.465936284512281418e-02 1.936005204916000366e-01 -9.735617041587829590e-02 6.956183910369873047e-02 8.662698417901992798e-02 -1.216162666678428650e-01 -2.551257014274597168e-01
9.220006316900253296e-02 -3.134260475635528564e-01 1.220785155892372131e-01 -1.866721808910369873e-01 -2.431279979646205902e-02 1.502500325441360474e-01 2.001889050006866455e-01 -6.434109807014465332e-02 1.772737503051757812e-02 -2.156480699777603149e-01 -2.271720916032791138e-01 3.602826595306396484e-02 -1.298397332429885864e-01 -1.535959243774414062e-01 -3.538307547569274902e-02 -3.914785385131835938e-01 -3.159253895282745361e-01 -6.607220321893692017e-02 -1.534631848335266113e-01 -1.698040813207626343e-01 7.856559753417968750e-02 -6.878341734409332275e-02 2.000616788864135742e-01 -7.341635972261428833e-02 -1.129985526204109192e-01 1.824951916933059692e-02 3.714196383953094482e-01 3.298610448837280273e-02 7.179014384746551514e-02 -1.378393322229385376e-01 3.022070229053497314e-01 3.080650791525840759e-02
-1.847606450319290161e-01 5.920457467436790466e-02 1.623125374317169189e-01 -1.513793505728244781e-02 -3.062311932444572449e-02 -1.952251046895980835e-01 -1.433191299438476562e-01 -7.014630828052759171e-03 -1.744177639484405518e-01 -9.359889477491378784e-02 -1.084581911563873291e-01 -1.513076107949018478e-02 3.644338846206665039e-01 8.507899940013885498e-02 3.131911158561706543e-02 -4.318562448024749756e-01 -4.180034995079040527e-02 -1.877524703741073608e-01 5.512911453843116760e-02 -7.114119362086057663e-03 -9.884566068649291992e-02 -7.999036461114883423e-02 2.191985249519348145e-01 7.189162820577621460e-02 4.151580855250358582e-02 2.044001668691635132e-01 1.644417047500610352e-01 7.171951979398727417e-02 3.893767297267913818e-01 3.129363358020782471e-01 2.489522844552993774e-01 2.749490737915039062e-02
-1.587334722280502319e-01 1.010120436549186707e-01 1.771310716867446899e-01 -9.035461582243442535e-03 3.957692824769765139e-04 2.019306272268295288e-01 2.323657870292663574e-01 -1.705092638731002808e-01 -1.712353341281414032e-02 -1.948678679764270782e-02 1.483489125967025757e-01 -4.670607149600982666e-01 1.839330606162548065e-02 -1.263283789157867432e-01 -2.051433839369565248e-04 -8.480013161897659302e-02 -1.012194529175758362e-01 2.765261381864547729e-02 -3.041953146457672119e-01 -2.602940425276756287e-02 -1.333507448434829712e-01 -2.935079634189605713e-01 2.358165383338928223e-01 -1.397344022989273071e-01 -5.523182079195976257e-02 -2.370902597904205322e-01 2.729831337928771973e-01 1.416030824184417725e-01 -2.112783193588256836e-01 1.075604185461997986e-02 1.725627630949020386e-01 -1.825738549232482910e-01
3.188386186957359314e-02 -4.750524088740348816e-02 1.133322566747665405e-01 -5.948062054812908173e-03 1.589499562978744507e-01 3.187179565429687500e-02 -1.404263228178024292e-01 2.142727226018905640e-01 -7.340722531080245972e-02 8.103773742914199829e-02 -1.784898638725280762e-01 -1.669530123472213745e-01 1.322927977889776230e-02 -3.714184165000915527e-01 7.410983089357614517e-03 -1.885008364915847778e-01 -2.720762789249420166e-01 -2.245076932013034821e-02 -1.529193371534347534e-01 -2.089167386293411255e-01 -2.735490500926971436e-01 -3.630381226539611816e-01 2.095236331224441528e-01 1.649449616670608521e-01 -9.545531123876571655e-02 -2.272889912128448486e-01 2.291123867034912109e-01 1.979851424694061279e-01 -2.070408910512924194e-01 1.040993407368659973e-01 1.182268857955932617e-01 -8.424083888530731201e-02
-2.110019028186798096e-01 -1.194232925772666931e-01 2.779317200183868408e-01 -3.868944942951202393e-02 -1.470392197370529175e-01 -2.418062388896942139e-01 -4.125794023275375366e-02 -6.572318822145462036e-02 1.559616625308990479e-01 -6.475394964218139648e-02 -9.183674305677413940e-02 -1.214381381869316101e-01 1.033878847956657410e-01 -1.865561604499816895e-01 1.407713536173105240e-02 -1.839772164821624756e-01 -1.291910707950592041e-01 -2.646860778331756592e-01 -1.915183961391448975e-01 -1.440483331680297852e-01 -3.133153617382049561e-01 1.441222876310348511e-01 4.623374044895172119e-01 -5.653169378638267517e-02 -1.340319812297821045e-01 -1.231429399922490120e-03 8.644249290227890015e-03 4.992318525910377502e-02 2.192195057868957520e-01 -2.847570180892944336e-01 -1.011664234101772308e-02 1.236023381352424622e-01
-3.759973049163818359e-01 -3.533164737746119499e-03 -2.925787307322025299e-02 -1.660803705453872681e-02 3.944873809814453125e-02 -2.426415979862213135e-01 -2.840366587042808533e-02 1.882032118737697601e-02 -9.641918540000915527e-02 -1.807820647954940796e-01 3.970932066440582275e-01 -2.700629830360412598e-01 1.778483986854553223e-01 -2.851333022117614746e-01 -5.481895431876182556e-02 -1.886107623577117920e-01 5.167537182569503784e-02 -7.982777804136276245e-02 -2.174912989139556885e-01 -3.057488501071929932e-01 -1.150061711668968201e-01 -3.059071302413940430e-01 1.381272822618484497e-01 8.564043045043945312e-02 -6.023747846484184265e-02 1.652337610721588135e-01 1.657973080873489380e-01 9.735496342182159424e-02 -1.018464416265487671e-01 -1.517110131680965424e-02 7.183685898780822754e-02 7.124687731266021729e-02
9.810928255319595337e-02 -3.108641505241394043e-01 1.237392425537109375e-01 -2.434949576854705811e-01 -1.419389098882675171e-01 -6.208164244890213013e-02 2.246245592832565308e-01 -2.294075936079025269e-01 4.582855105400085449e-02 -6.540945917367935181e-02 7.181964814662933350e-03 3.278779238462448120e-02 1.749777048826217651e-01 -1.335249394178390503e-01 1.419780105352401733e-01 -2.278437316417694092e-01 -4.402926266193389893e-01 -9.662150591611862183e-02 -1.693231239914894104e-02 1.365278214216232300e-01 -3.126296103000640869e-01 -6.392852216958999634e-02 2.308540940284729004e-01 -5.497733503580093384e-02 8.730805665254592896e-02 1.712092198431491852e-02 7.973562180995941162e-02 2.594225704669952393e-01 8.796837925910949707e-02 -2.274251580238342285e-01 2.002238780260086060e-01 5.143895745277404785e-02
-2.523235380649566650e-01 5.431754048913717270e-03 8.433258533477783203e-02 1.890377849340438843e-01 1.594638377428054810e-01 -6.268168240785598755e-02 -2.266133874654769897e-01 1.105189174413681030e-01 -4.804985597729682922e-02 -2.288844436407089233e-01 -1.029917076230049133e-01 -1.981741487979888916e-01 2.262707650661468506e-01 -2.609667181968688965e-01 -1.092700883746147156e-01 -1.940398216247558594e-01 -1.900551170110702515e-01 1.109029538929462433e-02 -1.438992284238338470e-02 2.100001573562622070e-01 4.525039345026016235e-03 -8.185440674424171448e-03 3.678952157497406006e-01 -2.467460483312606812e-01 -3.454845771193504333e-02 1.206986978650093079e-02 1.623149216175079346e-01 -1.694357097148895264e-01 2.713166475296020508e-01 -5.555398389697074890e-02 2.457300126552581787e-01 -2.381483614444732666e-01
8.062441647052764893e-02 6.419522315263748169e-02 1.324241459369659424e-01 -2.985810339450836182e-01 -1.736135035753250122e-01 1.380903273820877075e-01 1.344939693808555603e-02 1.044792756438255310e-01 6.019773334264755249e-02 1.389224827289581299e-01 4.655987396836280823e-02 -2.588640749454498291e-01 1.730438023805618286e-01 -1.961071640253067017e-01 5.057937279343605042e-02 -3.495780229568481445e-01 -2.561947703361511230e-01 -1.180211007595062256e-01 -2.380220890045166016e-01 -1.504162102937698364e-01 1.148847565054893494e-01 -3.990684449672698975e-01 2.800488173961639404e-01 4.077397286891937256e-02 1.675187349319458008e-01 -6.623952090740203857e-02 2.135791815817356110e-02 1.060152873396873474e-01 -1.903536915779113770e-01 -1.930244863033294678e-01 -3.350842371582984924e-02 -8.347474783658981323e-02
-1.883049309253692627e-01 1.583051830530166626e-01 -1.115152761340141296e-01 -1.379373520612716675e-01 -1.473964601755142212e-01 1.000908389687538147e-01 -3.180636465549468994e-01 -9.064018726348876953e-02 3.588031530380249023e-01 -4.050472006201744080e-02 -9.412225335836410522e-02 -1.298520565032958984e-01 3.610612750053405762e-01 -7.670684903860092163e-02 -2.677859738469123840e-02 -1.456747353076934814e-01 -2.139040976762771606e-01 1.270916610956192017e-01 -9.851425141096115112e-02 -1.782786846160888672e-01 -1.320420354604721069e-01 -7.204267382621765137e-02 2.282714098691940308e-01 -1.313053667545318604e-01 3.273102641105651855e-01 1.442651450634002686e-02 2.411485463380813599e-01 2.785938680171966553e-01 -7.820592820644378662e-02 -4.387081041932106018e-02 2.908504009246826172e-02 -7.240336388349533081e-02
-3.127759099006652832e-01 1.335100829601287842e-01 -9.317197254858911037e-04 -1.248307675123214722e-01 -5.157082155346870422e-02 1.026701033115386963e-01 6.229805946350097656e-02 2.409883290529251099e-01 9.125415235757827759e-02 -2.672697305679321289e-01 5.631976202130317688e-02 -2.537145316600799561e-01 -4.747482761740684509e-02 -3.567367419600486755e-02 1.220657154917716980e-01 -3.092219829559326172e-01 -2.114465087652206421e-01 1.062768697738647461e-01 -1.229393258690834045e-01 -1.179580762982368469e-01 1.602065414190292358e-01 -1.093188077211380005e-01 5.214626789093017578e-01 1.645750924944877625e-02 -1.183878704905509949e-01 1.600843966007232666e-01 2.046088427305221558e-01 7.889558561146259308e-03 -1.393117308616638184e-01 -1.305703222751617432e-01 1.027192100882530212e-01 9.400329738855361938e-02
4.272313416004180908e-02 9.520362317562103271e-02 8.935907855629920959e-03 -7.745648175477981567e-02 -3.405289351940155029e-01 -1.401969194412231445e-01 -5.220863036811351776e-03 -2.460824791342020035e-03 -2.922932207584381104e-01 -2.346892654895782471e-01 7.054945826530456543e-02 -3.159407675266265869e-01 3.709793090820312500e-01 -8.735567331314086914e-02 6.138658896088600159e-02 -2.327198088169097900e-01 -3.227899372577667236e-01 -2.000147476792335510e-02 -1.362238377332687378e-01 -6.433597952127456665e-02 1.200610548257827759e-01 -2.275898307561874390e-01 2.317206934094429016e-03 -1.347566992044448853e-01 6.810500472784042358e-02 -4.289451986551284790e-02 2.330438047647476196e-01 -1.082970201969146729e-01 3.247165977954864502e-01 -6.315978616476058960e-02 2.562354132533073425e-02 -6.797868013381958008e-02
-1.247163042426109314e-01 3.079395741224288940e-02 1.431555896997451782e-01 1.758069247007369995e-01 2.909618057310581207e-02 -2.328199744224548340e-01 -2.274917662143707275e-01 5.362304300069808960e-02 6.300245225429534912e-02 -3.557949960231781006e-01 1.915892511606216431e-01 -3.683540821075439453e-01 1.976316273212432861e-01 -2.156200855970382690e-01 -3.146019577980041504e-02 -1.789443790912628174e-01 -1.923624239861965179e-02 -9.662225097417831421e-02 -3.399396538734436035e-01 -1.748017221689224243e-01 -2.002028375864028931e-01 1.081843767315149307e-02 -2.835723338648676872e-03 -3.084882907569408417e-02 1.636155135929584503e-02 3.617661297321319580e-01 6.142017990350723267e-02 1.040529087185859680e-01 6.851068139076232910e-02 2.422482334077358246e-02 1.775749474763870239e-01 1.461877822875976562e-01
-1.286956369876861572e-01 7.902432233095169067e-02 3.925361484289169312e-02 -1.514854133129119873e-01 -1.348344832658767700e-01 5.731780454516410828e-02 -1.810220628976821899e-01 -4.640873149037361145e-02 3.953002691268920898e-01 -1.023987159132957458e-01 9.394795447587966919e-02 -6.668605655431747437e-02 2.625645399093627930e-01 1.724399975501000881e-03 -1.072062104940414429e-01 -2.046341150999069214e-01 -2.364548742771148682e-01 2.243854850530624390e-01 9.658642113208770752e-02 -4.289737343788146973e-02 3.765159985050559044e-03 -1.034279316663742065e-01 4.925594031810760498e-01 -8.729454129934310913e-02 1.581547707319259644e-01 -1.552044600248336792e-01 -2.688207849860191345e-02 3.269053995609283447e-01 5.284668505191802979e-02 7.042912393808364868e-02 9.293944388628005981e-02 -2.062176316976547241e-01
-8.876926451921463013e-02 -3.893178328871726990e-02 1.982411593198776245e-01 -4.057860746979713440e-02 1.026839986443519592e-01 1.229724660515785217e-02 7.818742841482162476e-02 3.452234901487827301e-03 8.701939880847930908e-02 -2.024843245744705200e-01 2.052999138832092285e-01 1.615975350141525269e-01 1.814132183790206909e-01 -9.061826765537261963e-02 -8.533774316310882568e-02 -4.020459204912185669e-02 -1.777808964252471924e-01 9.323097765445709229e-02 -2.942539453506469727e-01 -3.545385897159576416e-01 -2.031985968351364136e-01 -2.327515631914138794e-01 1.881287992000579834e-01 -2.447362393140792847e-01 -1.951123923063278198e-01 1.141483858227729797e-01 2.822196185588836670e-01 8.090062765404582024e-04 1.097517088055610657e-01 -2.509213984012603760e-01 -1.883375793695449829e-01 -2.853500247001647949e-01
-1.302499026060104370e-01 9.177066385746002197e-04 1.274621337652206421e-01 3.100744448602199554e-02 -2.034997195005416870e-01 -2.540060877799987793e-02 -2.517330050468444824e-01 -2.451293170452117920e-01 5.081890150904655457e-02 -3.995885699987411499e-02 6.198788806796073914e-02 -4.047743380069732666e-01 8.099552989006042480e-02 -3.934298753738403320e-01 -1.911151036620140076e-02 -2.033564746379852295e-01 -2.812633216381072998e-01 1.241146698594093323e-01 -4.703414812684059143e-02 -2.342972718179225922e-02 1.702063083648681641e-01 2.461013151332736015e-03 9.856643527746200562e-02 -1.950203776359558105e-01 -6.519926339387893677e-02 1.406207531690597534e-01 2.628845572471618652e-01 4.717650637030601501e-02 2.853864431381225586e-01 2.480409294366836548e-01 4.895259812474250793e-02 -1.032282114028930664e-01
-3.437310457229614258e-01 1.222229152917861938e-01 1.963855773210525513e-01 -1.166753768920898438e-01 -3.268629312515258789e-02 1.130537837743759155e-01 -2.748247683048248291e-01 -1.481625713495304808e-05 3.304019570350646973e-01 -4.745719954371452332e-02 -1.711992919445037842e-02 -1.122745722532272339e-01 3.662469387054443359e-01 -2.624851092696189880e-02 7.681925594806671143e-02 -1.362846046686172485e-01 -3.063254058361053467e-01 1.349113285541534424e-01 2.190311551094055176e-01 6.459668278694152832e-02 3.390498086810112000e-02 -1.863026618957519531e-01 2.460604906082153320e-01 5.246290192008018494e-02 2.457858920097351074e-01 -4.028563573956489563e-02 4.161544889211654663e-02 1.654161214828491211e-01 -8.548380807042121887e-03 -7.172379642724990845e-02 1.666040271520614624e-01 -2.330081164836883545e-01
-3.866848051548004150e-01 -2.171992324292659760e-02 -3.947413712739944458e-02 -2.019843161106109619e-01 -9.146710485219955444e-02 1.621942780911922455e-02 -2.205165326595306396e-01 8.867077529430389404e-02 2.098747342824935913e-01 -2.725973129272460938e-01 -1.853813678026199341e-01 -1.630598008632659912e-01 3.622179627418518066e-01 4.715018346905708313e-02 7.032100111246109009e-02 1.617200113832950592e-02 -3.849729299545288086e-01 4.022254794836044312e-02 -8.698802441358566284e-02 5.150279030203819275e-02 -4.389332979917526245e-02 -1.926806122064590454e-01 1.526437401771545410e-01 -3.634376451373100281e-02 1.715866476297378540e-01 9.165675193071365356e-02 3.857497498393058777e-02 3.778906762599945068e-01 6.115901470184326172e-02 -3.978380933403968811e-02 3.857273980975151062e-02 -1.092087179422378540e-01
1.646648347377777100e-02 1.132514625787734985e-01 -2.948266454041004181e-02 -4.036607593297958374e-02 -1.544771529734134674e-02 -4.604445770382881165e-02 -3.490189313888549805e-01 1.296030823141336441e-02 2.186784595251083374e-01 -3.747955262660980225e-01 1.939122825860977173e-01 -1.771104894578456879e-02 4.525026679039001465e-01 -1.081070154905319214e-01 -9.487401694059371948e-02 -1.161328181624412537e-01 -1.105740889906883240e-01 -2.651529610157012939e-01 -9.765893220901489258e-02 -2.237711846828460693e-01 5.382582545280456543e-02 -1.801755577325820923e-01 1.822652965784072876e-01 8.231236040592193604e-02 3.027437254786491394e-02 -2.391747944056987762e-02 2.012623548507690430e-01 -2.124591469764709473e-01 2.374625205993652344e-01 -4.318531230092048645e-02 1.778549700975418091e-01 -2.005861327052116394e-02
-1.198608800768852234e-01 1.243799626827239990e-01 1.304090023040771484e-01 8.075705729424953461e-03 2.282377183437347412e-01 1.093446686863899231e-01 3.450560271739959717e-01 -2.249508202075958252e-01 2.116527259349822998e-01 1.178829520940780640e-01 2.207648307085037231e-01 -1.714850515127182007e-01 3.354662060737609863e-01 -8.439478278160095215e-02 -2.817491292953491211e-01 -2.208641916513442993e-01 -2.831395566463470459e-01 -5.399741232395172119e-02 -1.940227746963500977e-01 -5.026887729763984680e-02 -1.764255166053771973e-01 -2.863991074264049530e-02 1.903266310691833496e-01 1.340960115194320679e-01 -7.509328424930572510e-02 -1.983816921710968018e-01 1.254502404481172562e-02 -7.982921600341796875e-02 -1.563960909843444824e-01 8.815180510282516479e-02 1.493482291698455811e-01 1.387352943420410156e-01
-2.011663764715194702e-01 8.945689350366592407e-02 1.928339749574661255e-01 -8.528186380863189697e-02 -4.492939263582229614e-02 -3.551590144634246826e-01 -7.945565879344940186e-02 -1.921611139550805092e-03 -8.507446944713592529e-02 -2.810965478420257568e-01 -1.499145179986953735e-01 -2.360749989748001099e-01 1.807188987731933594e-01 -1.050636023283004761e-01 -2.099312543869018555e-01 -2.336482852697372437e-01 -3.248395919799804688e-01 -1.811649091541767120e-02 -9.673704206943511963e-02 1.015855967998504639e-01 6.141449138522148132e-02 -1.136258393526077271e-01 5.548915266990661621e-02 -2.344854772090911865e-01 3.583607822656631470e-02 2.578012049198150635e-01 1.297885477542877197e-01 -1.514528393745422363e-01 1.660254597663879395e-01 7.797625660896301270e-02 3.409289419651031494e-01 -9.000867605209350586e-02
-2.754142284393310547e-01 3.968850243836641312e-03 2.565663456916809082e-01 1.030108556151390076e-01 -4.934415593743324280e-02 -2.103034853935241699e-01 -1.529314517974853516e-01 -5.520281940698623657e-02 4.332078695297241211e-01 -1.462260931730270386e-01 -1.856455020606517792e-02 -1.580143272876739502e-01 2.196512967348098755e-01 -5.441459640860557556e-02 -2.071589697152376175e-03 -2.218499183654785156e-01 -2.930021882057189941e-01 1.388988643884658813e-01 -1.025335341691970825e-01 1.012474298477172852e-02 1.000810563564300537e-01 -4.771104827523231506e-02 1.258660852909088135e-01 9.746080636978149414e-02 -2.676890045404434204e-02 1.042662113904953003e-01 3.227633833885192871e-01 -1.346548646688461304e-01 -5.217253789305686951e-02 1.985172331333160400e-01 9.715161472558975220e-02 -3.177175819873809814e-01
1.818415895104408264e-02 2.152374386787414551e-01 3.150262534618377686e-01 -1.050984561443328857e-01 1.841598451137542725e-01 5.310026928782463074e-03 -1.273883879184722900e-02 -1.666958332061767578e-01 4.776608571410179138e-02 -9.277109056711196899e-02 7.831591367721557617e-02 1.733782738447189331e-01 4.839659854769706726e-02 5.929272249341011047e-02 -3.270862996578216553e-01 -1.093694791197776794e-01 -1.182540133595466614e-01 9.047655761241912842e-02 -2.085495740175247192e-01 -1.818146258592605591e-01 -5.347108468413352966e-02 -3.146277964115142822e-01 9.328873455524444580e-02 -2.589443624019622803e-01 -1.013055816292762756e-01 -2.759548462927341461e-02 2.283835709095001221e-01 3.023216128349304199e-01 2.749353349208831787e-01 7.252715528011322021e-02 2.971858382225036621e-01 -9.591992944478988647e-02
9.746496379375457764e-02 1.256279051303863525e-01 1.752626895904541016e-01 -6.759314239025115967e-02 -6.784826517105102539e-02 -1.156035065650939941e-01 1.858900114893913269e-02 -2.298705130815505981e-01 -5.435232538729906082e-03 1.193619892001152039e-01 -8.630939573049545288e-02 -3.487100005149841309e-01 2.707342803478240967e-01 -4.473429173231124878e-02 -1.222714707255363464e-01 -1.026889681816101074e-01 -4.039190411567687988e-01 -1.716378517448902130e-02 -7.163693755865097046e-02 -1.607554256916046143e-01 1.976395025849342346e-03 -4.855309054255485535e-02 1.215238720178604126e-01 -9.977963566780090332e-02 3.326165974140167236e-01 1.298467069864273071e-01 3.742608428001403809e-01 -3.320693373680114746e-01 1.487757712602615356e-01 1.447098422795534134e-02 4.645435512065887451e-02 -1.785621047019958496e-02
-8.355168998241424561e-02 -4.753790795803070068e-02 1.153482720255851746e-01 -1.322010457515716553e-01 1.258838325738906860e-01 8.922844380140304565e-02 1.807327717542648315e-01 1.429823189973831177e-01 -9.875232726335525513e-02 -3.205308318138122559e-01 1.155117601156234741e-01 -1.400633901357650757e-01 6.298628449440002441e-02 -4.487708210945129395e-01 -2.948758378624916077e-02 -4.945944249629974365e-02 -1.710426509380340576e-01 7.886980473995208740e-02 -5.305320620536804199e-01 -1.949353516101837158e-01 -5.709976423531770706e-03 -1.875396668910980225e-01 -8.484003692865371704e-02 1.764015667140483856e-02 -1.743842959403991699e-01 -1.223131790757179260e-01 1.742512434720993042e-01 -1.491245068609714508e-02 -7.602517027407884598e-03 6.366489827632904053e-02 1.785122603178024292e-01 -1.390775740146636963e-01
-5.196328163146972656e-01 2.623011544346809387e-02 2.579834498465061188e-02 7.158624380826950073e-02 7.658865302801132202e-02 -1.540950089693069458e-01 -2.234417349100112915e-01 1.504541486501693726e-01 8.520790375769138336e-03 -2.918188869953155518e-01 -1.389801800251007080e-01 -2.553062736988067627e-01 3.298472464084625244e-01 5.342305079102516174e-02 -3.081425838172435760e-02 7.927723228931427002e-02 -2.307222634553909302e-01 -1.184290647506713867e-01 -1.493294388055801392e-01 3.513964265584945679e-02 3.833648981526494026e-03 -3.704044520854949951e-01 5.239745602011680603e-02 5.653974786400794983e-02 3.435293212532997131e-02 1.566446125507354736e-01 2.239949814975261688e-02 1.622243970632553101e-01 8.062797784805297852e-02 -2.306452766060829163e-02 1.520628482103347778e-01 -1.267822831869125366e-01
-2.872071862220764160e-01 3.462289869785308838e-01 1.306279897689819336e-01 -2.718718945980072021e-01 3.130640387535095215e-01 4.811999574303627014e-02 1.033242791891098022e-01 1.834095269441604614e-01 -6.269865483045578003e-02 -2.332275211811065674e-01 5.558541417121887207e-02 -1.733426451683044434e-01 1.708972752094268799e-01 -1.774157732725143433e-01 1.244456246495246887e-01 -1.046051159501075745e-01 -1.377799361944198608e-01 2.045816630125045776e-01 -1.188727170228958130e-01 -1.140602156519889832e-01 1.637461185455322266e-01 -2.574550509452819824e-01 1.640479862689971924e-01 4.362851008772850037e-02 -4.616163298487663269e-02 -4.507680237293243408e-02 6.700446456670761108e-02 -1.202835962176322937e-01 6.706936750560998917e-03 -7.549560815095901489e-02 3.794381320476531982e-01 2.680316381156444550e-02
2.622460424900054932e-01 -6.267040589591488242e-05 2.271717488765716553e-01 1.670997217297554016e-02 1.331948637962341309e-01 -6.425654143095016479e-02 -1.131262928247451782e-01 -2.172809541225433350e-01 3.396689891815185547e-01 -2.331346422433853149e-01 3.428227454423904419e-02 -8.010232448577880859e-02 4.558555185794830322e-01 -1.934003233909606934e-01 3.401024267077445984e-02 -2.415884733200073242e-01 -1.482157707214355469e-01 -9.053039550781250000e-02 -1.012422442436218262e-01 -1.171491220593452454e-01 8.881277404725551605e-03 -5.288581550121307373e-02 5.269906297326087952e-02 -1.380139589309692383e-01 -2.508512437343597412e-01 -9.447395056486129761e-02 5.936440080404281616e-02 -7.016915827989578247e-02 -9.395338594913482666e-03 8.641700446605682373e-02 3.571273982524871826e-01 -1.455347388982772827e-01
3.484249860048294067e-02 -1.370510607957839966e-01 3.812659978866577148e-01 7.978283613920211792e-02 -3.111408092081546783e-02 4.250022768974304199e-02 -3.040494024753570557e-02 8.627264760434627533e-03 6.236559152603149414e-02 -1.273251920938491821e-01 -4.431785643100738525e-02 -3.847234547138214111e-01 1.670624762773513794e-01 -1.924279034137725830e-01 -2.919894754886627197e-01 -4.987626969814300537e-01 -1.519962549209594727e-01 2.179610580205917358e-01 -1.036642789840698242e-01 7.275957614183425903e-02 1.292629092931747437e-01 5.649667978286743164e-02 7.213459908962249756e-02 9.010023623704910278e-02 -1.326327919960021973e-01 7.351871579885482788e-02 5.813131853938102722e-02 -1.086265444755554199e-01 5.459838733077049255e-02 6.153718009591102600e-02 2.784237265586853027e-01 -1.145756021142005920e-01
-5.376128479838371277e-03 8.856564015150070190e-02 3.320395350456237793e-01 5.293228477239608765e-02 -2.026588916778564453e-01 -1.690521538257598877e-01 9.948313236236572266e-02 -8.760710805654525757e-02 -6.208973005414009094e-02 -1.195229217410087585e-01 1.450231373310089111e-01 -3.408593535423278809e-01 3.096080422401428223e-01 -3.358663022518157959e-01 1.293368786573410034e-01 -2.763725519180297852e-01 -4.048734605312347412e-01 2.518004179000854492e-01 6.715743988752365112e-02 -1.052799671888351440e-01 7.482450455427169800e-02 8.386614173650741577e-02 4.791129007935523987e-02 -9.924317151308059692e-02 -1.653252542018890381e-01 2.610125811770558357e-03 8.452944457530975342e-02 9.420152008533477783e-02 1.351863145828247070e-01 1.397988572716712952e-02 3.431458026170730591e-02 -6.340190023183822632e-02
2.176830917596817017e-01 -4.943739995360374451e-02 -2.927811443805694580e-02 -4.467797651886940002e-02 -3.007542192935943604e-01 -1.984634697437286377e-01 9.081192314624786377e-02 -8.605932444334030151e-02 6.365071237087249756e-02 -1.725983023643493652e-01 -2.961911857128143311e-01 -1.854702830314636230e-01 -7.187653332948684692e-02 -1.448091864585876465e-02 -2.740492224693298340e-01 -7.295630127191543579e-02 -3.212473094463348389e-01 1.613419353961944580e-01 -1.572778970003128052e-01 -6.993015855550765991e-02 -1.995871961116790771e-01 -1.821050643920898438e-01 2.920120358467102051e-01 -1.786255091428756714e-01 -2.665090933442115784e-02 2.472533658146858215e-02 2.488600015640258789e-01 -6.658461689949035645e-02 -1.520375953987240791e-03 -7.979199290275573730e-02 3.567312657833099365e-01 9.851744771003723145e-02
-2.999781072139739990e-02 1.686931699514389038e-01 1.524794101715087891e-01 -3.537177667021751404e-02 -7.586121559143066406e-02 4.317076876759529114e-02 5.286854878067970276e-02 2.639671862125396729e-01 1.867276728153228760e-01 -2.509330511093139648e-01 -6.380186229944229126e-02 -2.193997800350189209e-01 2.817373573780059814e-01 -1.880213767290115356e-01 -2.290314435958862305e-01 -1.901392638683319092e-01 -6.000231951475143433e-02 -9.909770637750625610e-02 -1.776643991470336914e-01 -9.076549112796783447e-02 -5.220833420753479004e-02 -3.067199699580669403e-02 2.772986292839050293e-01 1.143796890974044800e-01 -4.011322557926177979e-02 1.080620512366294861e-01 -1.144290640950202942e-01 2.750313282012939453e-01 3.911264538764953613e-01 -3.244470059871673584e-01 5.975393950939178467e-02 -4.432975500822067261e-02
-7.270730286836624146e-02 -1.820416748523712158e-01 -2.129717916250228882e-01 -3.172016516327857971e-02 -1.519659161567687988e-01 1.706515401601791382e-01 4.425304383039474487e-02 -1.419387459754943848e-01 2.922879531979560852e-02 -9.916215203702449799e-03 -1.804275065660476685e-01 -4.160103201866149902e-02 1.965188980102539062e-01 -2.752353250980377197e-01 -1.445356756448745728e-01 -4.054217133671045303e-03 -3.034127950668334961e-01 -1.045032367110252380e-01 -2.488986402750015259e-01 -1.986653655767440796e-01 1.568243466317653656e-02 -3.046054542064666748e-01 3.038429021835327148e-01 2.586661279201507568e-01 -1.192782353609800339e-02 2.322105020284652710e-01 1.475576609373092651e-01 2.354956269264221191e-01 1.269642114639282227e-01 -4.135007783770561218e-02 -5.797037482261657715e-02 2.474445849657058716e-01
-2.550496459007263184e-01 -1.410908158868551254e-02 3.348989039659500122e-02 -8.469384908676147461e-02 -3.007963998243212700e-03 -6.544706225395202637e-02 -1.855229586362838745e-01 1.897223740816116333e-01 2.722975015640258789e-01 -2.225505560636520386e-01 -1.935130171477794647e-02 8.003520965576171875e-02 2.521168291568756104e-01 -2.980974614620208740e-01 2.991532720625400543e-02 -1.715244352817535400e-01 -2.033496499061584473e-01 -2.418097108602523804e-02 2.063606381416320801e-01 -1.473051607608795166e-01 2.260295897722244263e-01 -4.749614000320434570e-01 2.486363500356674194e-01 -1.151687204837799072e-01 -1.597442105412483215e-02 4.825027659535408020e-02 9.402134269475936890e-02 1.553873121738433838e-01 5.269227549433708191e-02 -1.437956374138593674e-02 1.190111339092254639e-01 -1.669090539216995239e-01
-2.202961444854736328e-01 5.840745940804481506e-02 1.257002949714660645e-01 -1.738514155149459839e-01 1.598450392484664917e-01 6.605415046215057373e-02 -2.181480824947357178e-01 8.458236604928970337e-02 2.515258193016052246e-01 1.237235590815544128e-01 -1.805052161216735840e-01 -1.653794348239898682e-01 1.713005602359771729e-01 -3.166812062263488770e-01 2.122942730784416199e-02 3.029077313840389252e-03 -3.655599951744079590e-01 2.032065577805042267e-02 9.681572020053863525e-02 2.573745325207710266e-02 1.618489921092987061e-01 -3.560723066329956055e-01 2.109996825456619263e-01 -5.063469707965850830e-02 9.078634902834892273e-03 8.643301576375961304e-02 1.996472775936126709e-01 1.286989171057939529e-02 1.601037234067916870e-01 1.830459833145141602e-01 1.284393668174743652e-01 -2.853373587131500244e-01
-1.005867421627044678e-01 -9.249362483387812972e-05 2.221891880035400391e-01 7.789614796638488770e-02 -5.256624892354011536e-02 -9.569991379976272583e-02 -3.482112428173422813e-03 3.729864954948425293e-02 1.156274825334548950e-01 5.483946949243545532e-02 -7.856206595897674561e-02 -3.164971768856048584e-01 1.321283280849456787e-01 -3.951812386512756348e-01 -1.045395061373710632e-01 -1.481529325246810913e-01 -3.002150058746337891e-01 3.035155497491359711e-02 6.960552651435136795e-03 1.251208931207656860e-01 1.539672464132308960e-01 -1.754785627126693726e-01 4.036814570426940918e-01 -2.584664337337017059e-02 -6.543017923831939697e-03 -2.893774770200252533e-02 1.154801025986671448e-01 1.200627461075782776e-01 2.625288665294647217e-01 2.002532780170440674e-01 -1.437824517488479614e-01 -3.296842873096466064e-01
-5.108978226780891418e-02 8.464288711547851562e-02 4.475612938404083252e-02 -1.667975485324859619e-01 -2.493890970945358276e-01 -8.332599699497222900e-02 1.985521167516708374e-01 -2.140456438064575195e-01 1.520178765058517456e-01 -1.728505082428455353e-02 5.070746690034866333e-02 7.949235290288925171e-02 3.168062567710876465e-01 2.262465655803680420e-03 -1.597695946693420410e-01 -1.926206946372985840e-01 -3.028072416782379150e-01 2.080934494733810425e-01 -6.913270801305770874e-02 2.557491324841976166e-02 -2.091083675622940063e-01 -4.463775753974914551e-01 1.249046549201011658e-01 -1.014168262481689453e-01 -2.752660810947418213e-01 -1.166974827647209167e-01 5.023701116442680359e-02 8.289011567831039429e-02 -4.814344272017478943e-02 -2.870224788784980774e-02 3.029051125049591064e-01 8.805602043867111206e-02
-2.773002982139587402e-01 -8.578936755657196045e-02 1.283550262451171875e-01 -1.398226711899042130e-02 -1.990864127874374390e-01 -2.445655874907970428e-02 -2.413998991250991821e-01 -1.542528867721557617e-01 -7.431433349847793579e-02 -6.004362553358078003e-02 1.076326072216033936e-01 -3.950500190258026123e-01 2.221741378307342529e-01 5.334050953388214111e-02 5.078310891985893250e-02 -2.413617968559265137e-01 -1.942565292119979858e-01 3.161363899707794189e-01 6.889839470386505127e-02 -8.409602567553520203e-03 -1.116745620965957642e-01 -2.985281348228454590e-01 1.596009284257888794e-01 -1.844936609268188477e-01 -2.975355088710784912e-02 2.148140370845794678e-01 -1.405242383480072021e-01 1.894003301858901978e-01 8.654756098985671997e-02 -1.103004142642021179e-01 7.335890084505081177e-02 -2.359460145235061646e-01
6.075141578912734985e-02 5.078513547778129578e-02 6.634511798620223999e-02 3.996560350060462952e-02 1.823980510234832764e-01 8.748418092727661133e-02 9.034933894872665405e-02 1.043485179543495178e-01 1.077943369746208191e-01 9.930852800607681274e-03 2.266414463520050049e-02 -3.740293979644775391e-01 -1.655074506998062134e-01 -9.468119591474533081e-02 -1.011052280664443970e-01 -1.633268445730209351e-01 -3.958234488964080811e-01 6.639815866947174072e-02 -3.218282461166381836e-01 6.856113672256469727e-02 -2.117594331502914429e-01 -9.445586800575256348e-02 1.412453651428222656e-01 1.261891126632690430e-01 3.188947439193725586e-01 1.822284460067749023e-01 2.615399360656738281e-01 4.903659597039222717e-02 2.962103486061096191e-01 4.372829571366310120e-02 1.795219331979751587e-01 1.256400346755981445e-01
-2.696484327316284180e-01 9.394628554582595825e-02 -2.229275740683078766e-02 -1.773079186677932739e-01 2.479217052459716797e-01 -7.159241288900375366e-02 -1.660832166671752930e-01 -8.510047197341918945e-02 1.331626772880554199e-01 1.085681468248367310e-01 -8.680664747953414917e-02 -1.559386849403381348e-01 -1.076766476035118103e-01 -1.893094033002853394e-01 3.540915995836257935e-02 -1.715342402458190918e-01 -1.540763825178146362e-01 1.462619602680206299e-01 1.350986491888761520e-02 -1.016552746295928955e-01 -9.482090175151824951e-02 -2.493959963321685791e-01 2.147389799356460571e-01 3.101818859577178955e-01 7.711831480264663696e-02 -1.574150174856185913e-01 4.457761049270629883e-01 1.963160783052444458e-01 2.339004306122660637e-03 1.035879328846931458e-01 3.105613291263580322e-01 3.605517372488975525e-02
4.193319380283355713e-02 -1.521742045879364014e-01 7.014684379100799561e-02 8.873301558196544647e-03 -1.828875094652175903e-01 -8.262488245964050293e-02 2.090110182762145996e-01 -1.235217005014419556e-01 1.378701776266098022e-01 -5.333893466740846634e-03 -2.139249444007873535e-01 3.825125843286514282e-02 3.881922960281372070e-01 -9.077063947916030884e-02 4.340311139822006226e-02 -2.898856997489929199e-01 -2.418525218963623047e-01 4.470455646514892578e-02 -5.911857634782791138e-02 -1.117152646183967590e-01 -4.413782954216003418e-01 -4.334007799625396729e-01 6.439188122749328613e-02 5.195878073573112488e-02 -2.365326881408691406e-01 -5.998614802956581116e-02 3.217857703566551208e-02 4.698786512017250061e-02 5.941838491708040237e-03 -2.094762772321701050e-02 1.059317514300346375e-01 -1.389431506395339966e-01
-2.633216381072998047e-01 8.788877725601196289e-02 -7.455509155988693237e-02 -3.049524128437042236e-01 -9.797440469264984131e-02 -1.893616281449794769e-02 -1.370748877525329590e-02 5.849623307585716248e-02 -1.382743865251541138e-01 -9.460877627134323120e-02 3.388738334178924561e-01 -1.792977452278137207e-01 2.978820800781250000e-01 -1.280526667833328247e-01 -1.070417016744613647e-01 1.076040267944335938e-01 -2.040753066539764404e-01 6.413099169731140137e-02 -2.663722336292266846e-01 -2.218895107507705688e-01 5.283147096633911133e-02 -2.018169015645980835e-01 6.509725749492645264e-02 1.823596060276031494e-01 -8.559690788388252258e-03 9.262136369943618774e-02 1.809383630752563477e-01 -2.030020505189895630e-01 1.094523444771766663e-01 -2.912282049655914307e-01 2.849339544773101807e-01 -7.063069846481084824e-03
-8.644930273294448853e-02 -1.379851158708333969e-02 1.744432300329208374e-01 9.264003485441207886e-03 1.339405924081802368e-01 1.200693249702453613e-01 1.236173734068870544e-01 -3.499817103147506714e-02 -7.394762337207794189e-02 -3.491463065147399902e-01 9.319324791431427002e-02 -3.139465451240539551e-01 3.169344663619995117e-01 -6.546782702207565308e-02 -3.487616777420043945e-01 -4.162276163697242737e-03 1.706657558679580688e-02 6.687268614768981934e-02 -2.749916017055511475e-01 -2.448019338771700859e-03 -1.018486842513084412e-01 -1.412691175937652588e-01 3.403315842151641846e-01 -5.647978186607360840e-02 -7.909091562032699585e-02 8.649918437004089355e-02 -9.935712069272994995e-02 7.929368317127227783e-02 3.984142839908599854e-01 -1.666447520256042480e-01 3.740425221621990204e-03 -7.617196440696716309e-02
-1.025024652481079102e-01 1.060179248452186584e-01 -1.340787261724472046e-01 6.893133278936147690e-03 1.732205897569656372e-01 1.328279376029968262e-01 -2.399356812238693237e-01 -2.968996018171310425e-02 3.307983875274658203e-01 1.502076089382171631e-01 -8.567526005208492279e-03 -7.835294306278228760e-02 2.139002233743667603e-01 2.234308049082756042e-02 -1.749909222126007080e-01 -1.028989553451538086e-01 -6.146147847175598145e-01 1.758107095956802368e-01 -1.386607736349105835e-01 7.147613912820816040e-02 4.584113880991935730e-02 -1.327702254056930542e-01 1.599376648664474487e-01 6.750280410051345825e-02 8.518790453672409058e-02 -1.110205724835395813e-01 1.015818938612937927e-01 -9.716950356960296631e-02 2.193326503038406372e-01 2.087382078170776367e-01 -4.955936223268508911e-02 -1.101099252700805664e-01
-1.062863916158676147e-01 -4.004076123237609863e-02 -2.643282711505889893e-01 -2.887709438800811768e-02 -1.475054770708084106e-01 -4.470691829919815063e-02 -4.219200834631919861e-02 -1.082987636327743530e-01 2.470178157091140747e-01 -1.696211099624633789e-01 -1.942414939403533936e-01 -1.238512322306632996e-01 -3.523185849189758301e-02 -1.175718307495117188e-01 8.498923480510711670e-02 -1.604931354522705078e-01 -4.537067711353302002e-01 1.559455990791320801e-01 -1.940458863973617554e-01 -1.856107413768768311e-01 -4.367764294147491455e-02 -4.469243809580802917e-02 4.862010478973388672e-01 -6.878195703029632568e-02 -1.301425248384475708e-01 1.952534727752208710e-02 -2.987215220928192139e-01 3.046708181500434875e-03 1.002267897129058838e-01 6.742358952760696411e-02 7.846465334296226501e-03 -1.403951942920684814e-01
1.519219130277633667e-01 -9.972063452005386353e-02 2.633166909217834473e-01 -3.199019432067871094e-01 5.412558466196060181e-02 1.143456697463989258e-01 1.173795163631439209e-01 -1.543227136135101318e-01 1.295040696859359741e-01 -1.560637801885604858e-01 -3.350460529327392578e-01 -1.634213626384735107e-01 5.773248150944709778e-03 1.629369109869003296e-01 8.324800990521907806e-03 -1.573951840400695801e-01 -4.632864296436309814e-01 -1.695861108601093292e-02 -1.531570255756378174e-01 -1.176080480217933655e-02 2.156098373234272003e-02 -2.903765626251697540e-02 2.159749269485473633e-01 -3.063242435455322266e-01 -2.150093913078308105e-01 4.392594564706087112e-04 1.408609449863433838e-01 1.781656593084335327e-02 1.197456941008567810e-01 -1.138916760683059692e-01 1.704123169183731079e-01 8.453600853681564331e-02
-3.284580707550048828e-01 1.439698636531829834e-01 2.845002338290214539e-02 5.210378021001815796e-02 -1.399585902690887451e-01 7.885094732046127319e-02 -1.558217108249664307e-01 -2.920433180406689644e-03 2.060110569000244141e-01 8.375252038240432739e-02 -3.635964542627334595e-02 -4.596475139260292053e-02 3.107105791568756104e-01 -1.843521893024444580e-01 -1.396415755152702332e-02 -1.288314461708068848e-01 -4.913277328014373779e-01 -5.922442674636840820e-02 -3.096139803528785706e-02 -2.873709797859191895e-01 -8.367700502276420593e-03 -4.182530194520950317e-02 2.007355988025665283e-01 -2.949673682451248169e-02 -1.600694507360458374e-01 8.263490349054336548e-02 -6.501385569572448730e-02 -1.933761686086654663e-01 1.199977248907089233e-01 3.478322327136993408e-01 4.781590402126312256e-02 -1.854170560836791992e-01
-3.096478581428527832e-01 4.058170318603515625e-02 3.561519086360931396e-03 -1.214563623070716858e-01 1.432688832283020020e-01 -3.725060075521469116e-02 3.296441435813903809e-01 2.517060339450836182e-01 2.420520782470703125e-01 -1.770635694265365601e-01 1.656335219740867615e-02 1.175898611545562744e-01 1.386180818080902100e-01 -3.168540596961975098e-01 -6.859337538480758667e-02 -3.030750155448913574e-01 -1.442828178405761719e-01 -3.060654178261756897e-02 -3.449505567550659180e-01 -6.862045079469680786e-02 3.797909244894981384e-02 -1.087869331240653992e-02 2.458780705928802490e-01 1.328413374722003937e-02 9.862486273050308228e-02 8.135956525802612305e-02 -4.202394187450408936e-02 2.365044802427291870e-01 1.223805025219917297e-01 -1.928938031196594238e-01 1.980611234903335571e-01 2.125613205134868622e-02
-1.988153308629989624e-01 6.238185986876487732e-02 -3.355913236737251282e-02 2.723852097988128662e-01 -1.045690625905990601e-01 1.819590926170349121e-01 -2.524989843368530273e-01 1.048583313822746277e-01 7.259432971477508545e-02 -1.031785830855369568e-01 -2.156456001102924347e-03 -9.077308326959609985e-02 2.547512054443359375e-01 -9.999449551105499268e-02 -8.598017692565917969e-02 2.129299193620681763e-02 -4.444146156311035156e-01 -1.619581878185272217e-01 -2.370005100965499878e-02 8.303685486316680908e-02 -4.516090080142021179e-02 1.731233857572078705e-02 4.218677580356597900e-01 -2.542644441127777100e-01 8.934260159730911255e-02 1.205643638968467712e-01 9.579278528690338135e-02 3.592311637476086617e-03 2.128944396972656250e-01 -1.297782510519027710e-01 9.169246256351470947e-02 -2.777203321456909180e-01
-7.882094383239746094e-02 4.807077720761299133e-02 1.982888281345367432e-01 7.195937447249889374e-03 9.808383136987686157e-02 7.480121403932571411e-02 1.239055320620536804e-01 -2.635409832000732422e-01 1.094098091125488281e-01 -6.928464025259017944e-02 -7.175840437412261963e-02 2.085437327623367310e-01 2.571871578693389893e-01 9.341159462928771973e-02 -4.482635296881198883e-03 -2.392812520265579224e-01 -4.118523597717285156e-01 1.823095828294754028e-01 -2.549206614494323730e-01 1.609577983617782593e-01 -4.152963161468505859e-01 -2.042411565780639648e-01 1.103690639138221741e-01 1.262597274035215378e-02 -2.878307998180389404e-01 -7.596715539693832397e-02 1.152382716536521912e-01 2.258123643696308136e-02 1.221566647291183472e-02 -4.766986519098281860e-02 1.580565571784973145e-01 -6.662364304065704346e-02
-9.140077978372573853e-02 1.848771572113037109e-01 1.939493268728256226e-01 -9.938038140535354614e-02 -3.346568644046783447e-01 -1.796609610319137573e-01 -1.003625914454460144e-01 -1.728890836238861084e-02 -1.353205144405364990e-01 -1.022258773446083069e-01 -2.845023572444915771e-02 -3.251853883266448975e-01 3.323486447334289551e-01 -1.843383461236953735e-01 9.584910422563552856e-02 -1.584324389696121216e-01 -2.027609646320343018e-01 6.822961568832397461e-02 -1.263236403465270996e-01 1.391691416501998901e-01 1.866267621517181396e-01 -8.645091205835342407e-02 1.972292363643646240e-01 -1.223544850945472717e-01 1.105733215808868408e-01 4.776974394917488098e-02 3.379254341125488281e-01 -1.217314079403877258e-01 3.330895900726318359e-01 -6.393624097108840942e-02 6.678878515958786011e-02 -3.168014436960220337e-02
-1.078325808048248291e-01 6.922417134046554565e-02 6.438846886157989502e-02 -6.081747822463512421e-03 5.421388521790504456e-02 -2.224778831005096436e-01 -3.790471702814102173e-02 1.380962729454040527e-01 -1.008049920201301575e-01 -2.891563773155212402e-01 -6.678553298115730286e-03 -9.124293178319931030e-02 2.873296663165092468e-02 -3.327639698982238770e-01 -3.518646955490112305e-02 -3.185962438583374023e-01 -3.008317947387695312e-01 3.436649739742279053e-01 -1.129808202385902405e-01 -3.051346726715564728e-02 -3.104386031627655029e-01 1.213172525167465210e-01 1.845078915357589722e-01 -4.862431436777114868e-02 6.157309934496879578e-02 -1.726511120796203613e-01 1.501157730817794800e-01 -1.551970690488815308e-01 -1.221058070659637451e-01 6.965679675340652466e-02 3.173751533031463623e-01 1.396583318710327148e-01
-1.612281501293182373e-01 2.068990170955657959e-01 2.132498621940612793e-01 -4.755296185612678528e-02 9.975955635309219360e-02 3.889552950859069824e-01 1.496867393143475056e-03 3.127000108361244202e-02 2.164159715175628662e-01 -1.947370320558547974e-01 -1.836692094802856445e-01 -3.062765598297119141e-01 1.424638926982879639e-01 -1.732444614171981812e-01 -1.952427625656127930e-02 -9.303847700357437134e-02 -2.138572931289672852e-01 5.252883583307266235e-02 -2.721732854843139648e-01 6.137481890618801117e-03 2.784966528415679932e-01 4.349482432007789612e-02 1.829315125942230225e-01 2.123500704765319824e-01 2.399741858243942261e-01 -7.146493298932909966e-04 1.347671896219253540e-01 -7.320929318666458130e-03 -1.257149428129196167e-01 1.545197069644927979e-01 1.049709245562553406e-01 -2.060969471931457520e-01
-6.673700362443923950e-02 -1.954613067209720612e-02 6.939199753105640411e-03 1.055089607834815979e-01 -3.372149541974067688e-02 -1.580357700586318970e-01 -4.044776037335395813e-02 1.308338157832622528e-02 1.203506663441658020e-01 1.474159653298556805e-03 -1.913658715784549713e-02 -2.996681928634643555e-01 3.701690137386322021e-01 -2.060996741056442261e-01 2.305637672543525696e-02 -2.259486615657806396e-01 -3.907769322395324707e-01 3.788092359900474548e-02 1.151968464255332947e-01 3.848512843251228333e-02 1.371799260377883911e-01 -1.455721110105514526e-01 3.352291285991668701e-01 -5.458733439445495605e-02 -8.168748766183853149e-02 -1.116997301578521729e-01 1.039296388626098633e-01 1.086060926318168640e-01 1.440596431493759155e-01 1.515118479728698730e-01 -2.064009159803390503e-01 -4.098857641220092773e-01
-3.135755956172943115e-01 -6.512592732906341553e-02 -1.181462183594703674e-01 -1.687887012958526611e-01 -1.883690208196640015e-01 1.910567879676818848e-01 -1.730422079563140869e-01 -4.370915889739990234e-02 1.742155402898788452e-01 -2.449557334184646606e-01 -1.352020502090454102e-01 -1.756621748208999634e-01 3.511252701282501221e-01 -2.111559361219406128e-02 1.621833890676498413e-01 -1.715416163206100464e-01 -2.268437445163726807e-01 1.951368302106857300e-01 -7.487044483423233032e-02 6.898798793554306030e-02 2.087895991280674934e-03 -8.758267760276794434e-02 2.257299572229385376e-01 2.551886998116970062e-02 2.607451193034648895e-02 -1.491837501525878906e-01 8.602091670036315918e-02 4.045960009098052979e-01 9.715395420789718628e-02 1.210092902183532715e-01 6.251188367605209351e-02 -2.257883548736572266e-01
9.686271077953279018e-04 1.784401983022689819e-01 3.794729411602020264e-01 -4.107872373424470425e-04 9.332442283630371094e-02 -1.995011568069458008e-01 -8.803071081638336182e-02 -1.831043958663940430e-01 1.221912074834108353e-02 6.921757478266954422e-03 1.237743422389030457e-01 -6.739790737628936768e-02 1.490014195442199707e-01 3.491410985589027405e-02 2.289098054170608521e-01 -1.501368582248687744e-01 -3.165742754936218262e-01 -9.622729569673538208e-02 -4.433912336826324463e-01 4.515018686652183533e-02 -1.744923442602157593e-01 -3.711104094982147217e-01 1.781466156244277954e-01 -8.575889281928539276e-03 1.216508680954575539e-03 1.201814711093902588e-01 2.426576912403106689e-01 -4.935657978057861328e-02 -5.666890740394592285e-02 -1.688771843910217285e-01 1.849748939275741577e-02 4.453367087990045547e-03
7.905070483684539795e-02 8.795284479856491089e-02 3.037882968783378601e-02 9.931131266057491302e-03 1.954160332679748535e-01 7.466042786836624146e-02 9.289563633501529694e-03 1.746908277273178101e-01 6.018667668104171753e-02 -2.686551539227366447e-03 -1.657975465059280396e-01 -2.166406363248825073e-01 -1.221402082592248917e-03 -3.791501224040985107e-01 -1.373357027769088745e-01 -3.018493950366973877e-01 -5.278720706701278687e-02 -2.715927921235561371e-02 -1.115697771310806274e-01 -1.751421689987182617e-01 -1.317784786224365234e-01 -2.280810624361038208e-01 1.149355024099349976e-01 3.809847682714462280e-02 -7.458575069904327393e-02 -3.398181200027465820e-01 3.228704631328582764e-01 3.306068181991577148e-01 -1.332449913024902344e-01 6.925296038389205933e-03 3.094570040702819824e-01 8.007209398783743382e-04
2.474518269300460815e-01 -1.822346597909927368e-01 1.657982468605041504e-01 -1.296905893832445145e-02 1.789117008447647095e-01 1.773698255419731140e-02 2.655981183052062988e-01 7.811552286148071289e-02 7.264897972345352173e-02 -1.057434305548667908e-01 -6.000735983252525330e-02 -1.685691475868225098e-01 9.960442036390304565e-02 -1.106046885251998901e-01 -6.119268760085105896e-02 -3.688735663890838623e-01 -1.684893071651458740e-01 -9.537188708782196045e-02 -3.093126714229583740e-01 -2.330885380506515503e-01 -9.648799896240234375e-02 -3.048685491085052490e-01 -1.899543590843677521e-02 -1.180244982242584229e-01 -9.015297889709472656e-02 -1.338309608399868011e-02 3.074464797973632812e-01 3.068059682846069336e-01 -6.958086788654327393e-02 -2.026077657938003540e-01 6.602950394153594971e-02 8.511279523372650146e-02
-2.299957424402236938e-01 5.003097280859947205e-02 1.566427797079086304e-01 -1.710192412137985229e-01 2.101734429597854614e-01 1.572695523500442505e-01 1.384667158126831055e-01 3.061699494719505310e-02 -1.081631183624267578e-01 -1.431591250002384186e-02 -7.291760295629501343e-02 -1.277502477169036865e-01 1.588234901428222656e-01 3.397841379046440125e-02 1.453509777784347534e-01 -2.465582191944122314e-01 -4.308601915836334229e-01 2.071300297975540161e-01 -4.015884995460510254e-01 7.932921499013900757e-02 -5.661200359463691711e-02 5.152385309338569641e-02 -7.636103779077529907e-02 -6.854615639895200729e-03 2.287700325250625610e-01 1.486079692840576172e-01 1.756230443716049194e-01 1.184184942394495010e-02 3.033472895622253418e-01 -1.599783599376678467e-01 1.422472894191741943e-01 -9.413091838359832764e-02
8.171904832124710083e-03 8.656522631645202637e-02 6.483799219131469727e-02 5.974701792001724243e-02 2.149504236876964569e-02 -6.831118464469909668e-02 3.945310413837432861e-02 9.148762375116348267e-02 5.705797299742698669e-02 7.469172030687332153e-02 1.321180313825607300e-01 -3.689215779304504395e-01 3.607345223426818848e-01 -2.034160643815994263e-01 -1.766533106565475464e-01 -1.393147408962249756e-01 -2.088654190301895142e-01 1.352748274803161621e-01 -4.331760853528976440e-02 1.900779902935028076e-01 1.104320213198661804e-01 -8.391580730676651001e-02 4.094928801059722900e-01 -2.114902436733245850e-01 -1.651082634925842285e-01 -1.849976740777492523e-02 1.709395796060562134e-01 1.355777531862258911e-01 1.588728427886962891e-01 2.968318760395050049e-01 -7.058326900005340576e-02 -2.449073940515518188e-01
-6.395274400711059570e-02 6.332946475595235825e-03 2.232419401407241821e-01 -1.340902745723724365e-01 2.668528258800506592e-01 5.232135206460952759e-02 -2.972008474171161652e-02 -9.344350546598434448e-02 -1.720794141292572021e-01 1.376161873340606689e-01 9.066456556320190430e-02 -2.397586852312088013e-01 3.827093541622161865e-02 1.914610527455806732e-02 -4.030017182230949402e-02 -7.361365854740142822e-02 -2.155267000198364258e-01 1.307140737771987915e-01 -2.978062033653259277e-01 -2.589183747768402100e-01 -2.487348169088363647e-01 -4.632452037185430527e-03 3.085536062717437744e-01 -1.029941020533442497e-03 2.393921762704849243e-01 -1.957374364137649536e-01 2.160976529121398926e-01 -6.778608262538909912e-02 3.597457110881805420e-01 -2.591595649719238281e-01 -7.252705283463001251e-03 3.809877112507820129e-02
8.544127643108367920e-02 1.899372902698814869e-03 -4.374378547072410583e-02 -2.157337516546249390e-01 -1.411948204040527344e-01 2.460301518440246582e-01 2.785013429820537567e-02 1.624099314212799072e-01 -7.402984192594885826e-05 4.056782275438308716e-02 1.533012390136718750e-01 -1.729067265987396240e-01 1.111866235733032227e-01 -9.694847464561462402e-02 -1.302526742219924927e-01 -4.480697587132453918e-02 -3.435711264610290527e-01 -1.766236722469329834e-01 -3.112788796424865723e-01 -1.821310222148895264e-01 1.293181180953979492e-01 -3.890073597431182861e-01 2.295585125684738159e-01 -6.724275648593902588e-02 1.368961483240127563e-01 -9.974107891321182251e-02 3.634300529956817627e-01 1.246628984808921814e-01 -1.692379564046859741e-01 -1.700299382209777832e-01 3.644783049821853638e-02 -3.287070244550704956e-02
-1.819164603948593140e-01 -4.322192072868347168e-02 1.087489575147628784e-01 -1.561976820230484009e-01 3.773240447044372559e-01 -5.136061459779739380e-02 5.485269799828529358e-02 8.767534047365188599e-03 -3.091893903911113739e-02 1.982378810644149780e-01 -1.401624977588653564e-01 -2.262371778488159180e-01 2.021624147891998291e-01 -2.253495007753372192e-01 9.531851112842559814e-02 -1.849302351474761963e-01 -3.113322257995605469e-01 -9.882399439811706543e-02 -2.505881190299987793e-01 -1.109723746776580811e-01 -2.801967263221740723e-01 -2.081568241119384766e-01 1.446104794740676880e-01 1.087782308459281921e-01 2.988788112998008728e-02 1.992446780204772949e-01 1.362022757530212402e-01 -3.019820526242256165e-02 -2.748309373855590820e-01 -8.725441992282867432e-03 2.498034983873367310e-01 1.565493643283843994e-02
3.626698628067970276e-02 -1.405017971992492676e-01 3.530614674091339111e-01 -1.161117013543844223e-02 -1.813793182373046875e-01 6.533265858888626099e-02 -1.396685093641281128e-01 -1.865063011646270752e-01 -1.414781808853149414e-01 -2.143955230712890625e-01 7.541534304618835449e-02 -2.678204476833343506e-01 8.696553856134414673e-02 -1.507955640554428101e-01 -4.001750648021697998e-01 -5.492376163601875305e-02 -1.717681586742401123e-01 -3.402321040630340576e-02 -3.265765905380249023e-01 4.374943673610687256e-02 -2.710969746112823486e-01 -1.572340279817581177e-01 8.713066577911376953e-02 -1.254398524761199951e-01 -3.499374687671661377e-01 2.972073294222354889e-02 2.521812915802001953e-02 6.265626847743988037e-02 1.651174873113632202e-01 -8.395480364561080933e-02 2.657138183712959290e-02 -4.638660699129104614e-02
-1.658741086721420288e-01 -1.671931147575378418e-01 -4.066052660346031189e-02 -7.429201900959014893e-02 -1.250058412551879883e-01 2.695925235748291016e-01 -1.290586311370134354e-02 -3.973621875047683716e-02 1.630143821239471436e-01 7.399437576532363892e-02 -2.249114364385604858e-01 -1.011439934372901917e-01 -2.348979376256465912e-02 -3.814688026905059814e-01 -5.813296139240264893e-02 -1.343945562839508057e-01 -4.708213806152343750e-01 -1.772480644285678864e-02 -5.406948924064636230e-02 -2.099784463644027710e-01 -2.772069573402404785e-01 -1.459927558898925781e-01 1.504221409559249878e-01 2.676211297512054443e-01 -7.340112328529357910e-02 -1.745121553540229797e-02 1.379283964633941650e-01 8.304318785667419434e-02 2.166149951517581940e-02 2.724542617797851562e-01 1.051717698574066162e-01 -9.028105437755584717e-02
-1.482306867837905884e-01 -1.165109947323799133e-01 7.828290760517120361e-02 -7.921504229307174683e-02 -3.617595881223678589e-02 -1.245082244277000427e-01 1.252122372388839722e-01 1.031716018915176392e-01 3.562378585338592529e-01 3.100759582594037056e-03 5.269472301006317139e-02 -1.306532472372055054e-01 -3.335050493478775024e-02 -2.057324051856994629e-01 -2.756121940910816193e-02 1.935335993766784668e-02 -3.894698917865753174e-01 1.663838028907775879e-01 -1.341257095336914062e-01 -1.219020560383796692e-01 1.925594508647918701e-01 -2.611755430698394775e-01 2.604011595249176025e-01 3.907677531242370605e-02 -1.577792018651962280e-01 3.324400186538696289e-01 1.096091978251934052e-02 -6.965975742787122726e-03 2.598091363906860352e-01 -4.863001406192779541e-02 3.343234360218048096e-01 1.162620484828948975e-01
-2.737927436828613281e-01 2.529988065361976624e-02 2.534445375204086304e-02 1.762307584285736084e-01 -1.299636065959930420e-01 -9.984833002090454102e-02 -2.238877117633819580e-01 -6.526035815477371216e-02 3.382458686828613281e-01 -1.333713680505752563e-01 -8.303207904100418091e-02 -2.116069197654724121e-01 2.343365848064422607e-01 8.185172826051712036e-02 -1.502475235611200333e-02 -1.993707865476608276e-01 -2.790921330451965332e-01 3.438591659069061279e-01 -4.147763550281524658e-02 -1.638827025890350342e-01 -2.509697712957859039e-02 -1.316189318895339966e-01 2.277598679065704346e-01 -5.757889896631240845e-02 -5.222499743103981018e-02 2.445826679468154907e-02 1.480339914560317993e-01 -6.940926611423492432e-02 9.231045842170715332e-02 7.448345422744750977e-02 -2.897455589845776558e-03 -4.289610683917999268e-01
-2.459154725074768066e-01 6.200842931866645813e-02 1.797180771827697754e-01 1.130613982677459717e-01 -7.656136155128479004e-02 -5.727469176054000854e-02 -2.391404360532760620e-01 1.045451238751411438e-01 3.334214687347412109e-01 -6.418076227419078350e-04 -1.644971221685409546e-01 -2.089122831821441650e-01 2.417085915803909302e-01 -6.673974543809890747e-02 6.462089717388153076e-02 -2.539277374744415283e-01 -3.899891078472137451e-01 2.409664541482925415e-01 -1.004206109791994095e-02 -8.483459800481796265e-02 -1.325825750827789307e-01 -9.317786991596221924e-02 6.978680193424224854e-02 -5.664188414812088013e-02 -1.208406612277030945e-01 -1.907737255096435547e-01 2.549539692699909210e-02 -1.147535443305969238e-01 1.083891615271568298e-01 8.959060162305831909e-02 1.137089263647794724e-02 -4.042529761791229248e-01
-1.079328730702400208e-01 3.490434885025024414e-01 1.478588432073593140e-01 -6.883727014064788818e-02 2.324277907609939575e-01 -1.122262328863143921e-02 1.242251023650169373e-01 -2.510040402412414551e-01 -3.413343802094459534e-02 -5.616570264101028442e-02 1.783792376518249512e-01 2.342973090708255768e-02 1.554428935050964355e-01 -3.383141756057739258e-01 -3.105148971080780029e-01 -1.778759807348251343e-01 -2.611007988452911377e-01 4.697740077972412109e-02 -1.311523318290710449e-01 2.087719552218914032e-02 -1.495362967252731323e-01 -1.038142964243888855e-01 7.333780825138092041e-02 -2.397231608629226685e-01 -1.080741807818412781e-01 -1.979193836450576782e-01 2.954106032848358154e-01 1.544784009456634521e-02 1.354200206696987152e-02 1.489082425832748413e-01 2.391830235719680786e-01 -4.520419239997863770e-02
-1.528576463460922241e-01 -1.562540531158447266e-01 4.065710306167602539e-01 1.996580511331558228e-01 8.077767491340637207e-02 -2.677665352821350098e-01 -9.881856292486190796e-02 1.410652995109558105e-01 1.811488904058933258e-02 -1.157803982496261597e-01 -7.596941292285919189e-02 -3.634670972824096680e-01 3.273993358016014099e-02 -2.536531984806060791e-01 -1.454146504402160645e-01 -2.534133493900299072e-01 -3.416708111763000488e-01 3.294147551059722900e-01 -6.335575133562088013e-02 -1.418326497077941895e-01 -1.398729532957077026e-01 1.360777914524078369e-01 4.127663001418113708e-02 -5.881434306502342224e-02 8.087970316410064697e-02 8.979190140962600708e-03 6.245716288685798645e-02 -7.222662121057510376e-02 5.110375583171844482e-02 3.874286264181137085e-02 3.437959530856460333e-04 -1.558794528245925903e-01
5.162320099771022797e-03 8.900301903486251831e-02 2.005732804536819458e-01 2.269784919917583466e-02 1.039044931530952454e-02 9.493722766637802124e-02 -1.474929153919219971e-01 1.626182943582534790e-01 -1.822134293615818024e-02 1.865981072187423706e-01 -5.559837073087692261e-02 -9.217771887779235840e-02 3.906212002038955688e-02 -2.205907553434371948e-01 -1.395171135663986206e-01 -1.022212579846382141e-01 -1.228929832577705383e-01 -2.233314141631126404e-02 -2.001584768295288086e-01 -2.576759457588195801e-01 -1.458182185888290405e-01 -4.061824381351470947e-01 2.474368810653686523e-01 4.822129756212234497e-02 -1.950490623712539673e-01 -3.004445433616638184e-01 4.080221951007843018e-01 8.949998766183853149e-02 -2.316624969244003296e-01 -2.989302389323711395e-02 1.422738730907440186e-01 -1.329751163721084595e-01
1.366074681282043457e-01 2.151294611394405365e-02 3.092388994991779327e-02 -1.158959865570068359e-01 2.097298502922058105e-01 -1.603249460458755493e-02 -1.503936946392059326e-01 1.756705194711685181e-01 7.537911180406808853e-03 1.882730275392532349e-01 -1.478600949048995972e-01 -2.532222568988800049e-01 1.267198771238327026e-01 -2.371459603309631348e-01 -3.599299350753426552e-03 -1.192056611180305481e-01 -5.062701553106307983e-02 7.397309690713882446e-02 -2.810631096363067627e-01 -1.609553098678588867e-01 -2.632424235343933105e-01 -4.752674102783203125e-01 2.179102301597595215e-01 1.532195806503295898e-01 -1.168268769979476929e-01 -1.074125021696090698e-01 1.951712965965270996e-01 1.927494555711746216e-01 -3.102732077240943909e-02 -6.363582611083984375e-02 2.733840942382812500e-01 -3.875828534364700317e-02
-1.297066360712051392e-01 4.707780480384826660e-02 2.640780508518218994e-01 -2.204453647136688232e-01 3.262630999088287354e-01 4.261479154229164124e-02 2.487297803163528442e-01 1.572609692811965942e-01 1.043231189250946045e-01 8.336442708969116211e-02 -1.900511533021926880e-01 -5.542545765638351440e-02 2.732001543045043945e-01 -1.187343895435333252e-01 1.775634288787841797e-01 -2.558730542659759521e-01 -1.854680627584457397e-01 -4.012399911880493164e-02 -1.322187781333923340e-01 -3.531118333339691162e-01 -1.938040703535079956e-01 -1.280286610126495361e-01 1.125342994928359985e-01 -5.268670618534088135e-02 1.359843313694000244e-01 -1.444402039051055908e-01 8.851452916860580444e-02 -2.633935213088989258e-01 2.359658181667327881e-01 4.474372416734695435e-02 -2.892999723553657532e-02 -4.848771542310714722e-02
-2.450056523084640503e-01 8.203061297535896301e-03 6.073619052767753601e-02 -5.412878468632698059e-02 7.038161158561706543e-02 1.278812140226364136e-01 7.290498912334442139e-02 -5.944851785898208618e-02 4.571123793721199036e-02 1.354279071092605591e-01 3.009078837931156158e-02 -1.724320277571678162e-02 1.744071580469608307e-02 -1.430727988481521606e-01 -3.125658258795738220e-02 -1.425311118364334106e-01 -1.750213950872421265e-01 -9.437239915132522583e-02 -2.782742679119110107e-01 -1.184932738542556763e-01 3.507725149393081665e-02 -3.683148026466369629e-01 3.466304540634155273e-01 -2.854030728340148926e-01 3.631090372800827026e-02 -4.183812737464904785e-01 2.064060717821121216e-01 1.437854021787643433e-01 -2.593796849250793457e-01 8.040005713701248169e-02 1.931579113006591797e-01 -1.386720687150955200e-01
-1.234925091266632080e-01 -8.988173678517341614e-03 2.132255584001541138e-01 -1.363365501165390015e-01 -2.331467345356941223e-02 1.764227151870727539e-01 -1.666153520345687866e-01 6.205320730805397034e-02 1.835986673831939697e-01 -3.631083667278289795e-01 1.750882342457771301e-02 4.764700774103403091e-03 -5.535520613193511963e-02 -1.376293152570724487e-01 -1.283857077360153198e-01 -3.116061091423034668e-01 -3.862523436546325684e-01 -9.858394414186477661e-02 -1.049407273530960083e-01 -7.945869117975234985e-02 1.751455068588256836e-01 -3.135282099246978760e-01 3.303198814392089844e-01 2.134395986795425415e-01 -9.834632277488708496e-02 3.734347224235534668e-02 1.528728157281875610e-01 -5.321757122874259949e-02 -5.878090113401412964e-02 4.814942553639411926e-02 3.919363021850585938e-02 -2.267278134822845459e-01
-3.396244049072265625e-01 -4.528206586837768555e-02 9.139834344387054443e-02 -1.968073695898056030e-01 -3.809704631567001343e-02 -1.010309811681509018e-02 -4.724504053592681885e-02 -8.139019459486007690e-02 1.217961385846138000e-01 -2.115945369005203247e-01 2.152284979820251465e-01 -1.941857635974884033e-01 1.777459681034088135e-01 1.141733601689338684e-01 -3.659427762031555176e-01 -3.706131577491760254e-01 -1.253602802753448486e-01 2.058712691068649292e-01 -2.140727639198303223e-01 -1.248050555586814880e-01 5.804033577442169189e-02 -9.704864770174026489e-02 8.828687667846679688e-02 6.714536249637603760e-02 3.214632570743560791e-01 3.500984981656074524e-02 1.075386255979537964e-01 -1.470719743520021439e-02 2.356231212615966797e-01 8.974960446357727051e-02 -2.022942900657653809e-01 -1.181570161134004593e-02
-3.498293459415435791e-01 -6.965886056423187256e-02 8.971897512674331665e-02 -4.602944478392601013e-02 -2.516572177410125732e-01 4.481653496623039246e-02 -3.136957436800003052e-02 3.967112675309181213e-02 2.925459742546081543e-01 8.475752547383308411e-03 -1.974152773618698120e-01 -1.303915381431579590e-01 2.034628391265869141e-01 -1.416547503322362900e-02 1.522568315267562866e-01 -2.552140355110168457e-01 -1.518008410930633545e-01 -2.482297457754611969e-02 -2.842586673796176910e-02 3.175259381532669067e-02 5.406555533409118652e-02 -7.647656649351119995e-02 2.485069781541824341e-01 -1.533356010913848877e-01 1.571461409330368042e-01 -1.690964847803115845e-01 3.049231171607971191e-01 1.085834875702857971e-01 -5.776572227478027344e-02 3.245087862014770508e-01 4.617355018854141235e-02 -3.671652674674987793e-01
-8.971276134252548218e-02 2.540398240089416504e-01 5.919921770691871643e-02 -1.181559450924396515e-02 1.835719943046569824e-01 2.959995865821838379e-01 9.988093376159667969e-02 -1.993921399116516113e-02 3.938123285770416260e-01 -6.568263471126556396e-02 -1.063090413808822632e-01 -1.500088870525360107e-01 2.807828783988952637e-01 -1.636430323123931885e-01 -5.863672867417335510e-02 -2.820137422531843185e-03 -3.288781344890594482e-01 3.173603713512420654e-01 -3.445889949798583984e-01 7.188171613961458206e-03 1.067168340086936951e-01 8.082907646894454956e-02 9.476669132709503174e-02 1.077643558382987976e-01 -7.686289492994546890e-03 6.905466318130493164e-02 4.254468902945518494e-02 9.388156235218048096e-02 1.974399536848068237e-01 1.422335058450698853e-01 2.789366990327835083e-02 -2.195052653551101685e-01
5.272210016846656799e-02 4.515349864959716797e-02 7.177031785249710083e-02 -1.569755077362060547e-01 -6.272659450769424438e-02 1.532961055636405945e-02 1.815846562385559082e-01 1.244414895772933960e-01 1.248332187533378601e-01 1.612402200698852539e-01 -2.027262188494205475e-02 -2.107277959585189819e-01 2.721633911132812500e-01 -1.588042676448822021e-01 -6.204387918114662170e-02 -2.405138164758682251e-01 -2.236304879188537598e-01 -2.283776178956031799e-02 -2.227703779935836792e-01 -9.719318151473999023e-02 2.154791355133056641e-01 -5.232191085815429688e-01 2.415313273668289185e-01 -9.479551576077938080e-03 -1.015928089618682861e-01 -4.175982624292373657e-02 2.189537286758422852e-01 8.017617464065551758e-02 -1.080684140324592590e-01 -2.837882936000823975e-01 -1.035723388195037842e-01 -8.818314224481582642e-02
-3.328526318073272705e-01 -8.103620260953903198e-02 1.500773876905441284e-01 -3.299486935138702393e-01 2.363393306732177734e-01 -9.681443125009536743e-02 -4.116594791412353516e-02 1.346682012081146240e-01 -5.212158709764480591e-02 -2.407207638025283813e-01 3.246004506945610046e-02 -4.198482334613800049e-01 7.283721864223480225e-02 1.792691648006439209e-01 -3.141609951853752136e-02 5.562322959303855896e-02 -2.562014162540435791e-01 1.161186993122100830e-01 -1.898650228977203369e-01 -1.496219784021377563e-01 3.514523059129714966e-02 -2.220159173011779785e-01 1.257926374673843384e-01 -2.985810860991477966e-02 -2.964311838150024414e-01 8.176223933696746826e-02 1.729972958564758301e-01 1.153743173927068710e-02 6.941426545381546021e-02 -1.125992387533187866e-01 5.973433330655097961e-02 -1.902579218149185181e-01
-3.117114603519439697e-01 1.291022151708602905e-01 1.598095297813415527e-01 -6.914453208446502686e-02 3.946952149271965027e-02 -1.859935075044631958e-01 1.162494197487831116e-01 -1.887204870581626892e-02 2.246001362800598145e-01 -5.339054018259048462e-02 -7.803285866975784302e-02 -8.638861775398254395e-02 1.964081078767776489e-02 3.148394403979182243e-03 -1.586222946643829346e-01 -2.650019228458404541e-01 -2.427834868431091309e-01 3.662392869591712952e-02 -3.137381970882415771e-01 -7.703183591365814209e-02 -1.156614720821380615e-01 3.569390624761581421e-02 1.340383589267730713e-01 -4.933384433388710022e-02 2.021670937538146973e-01 -1.320278942584991455e-01 5.492671132087707520e-01 3.689436614513397217e-02 3.458156809210777283e-02 1.817427575588226318e-01 -1.484365910291671753e-01 -1.608597785234451294e-01
-1.414182484149932861e-01 6.941289454698562622e-02 2.524669468402862549e-01 -7.642941549420356750e-03 -7.291332632303237915e-02 -4.188591837882995605e-01 -1.261595487594604492e-01 1.209048647433519363e-02 -1.762880235910415649e-01 5.510420352220535278e-02 -3.026661276817321777e-01 -1.276113837957382202e-01 8.522531390190124512e-02 4.462120682001113892e-02 -1.372191607952117920e-01 -2.763586342334747314e-01 -1.268319040536880493e-01 3.064094670116901398e-02 -1.176195889711380005e-01 -2.249336540699005127e-01 -2.889910526573657990e-02 -1.025985106825828552e-01 2.652225494384765625e-01 -1.926083117723464966e-02 3.578519448637962341e-02 -9.946988523006439209e-02 3.766699135303497314e-01 2.034605145454406738e-01 -6.089258939027786255e-02 2.427241802215576172e-01 1.793126016855239868e-01 1.238653063774108887e-01
-1.914979666471481323e-01 -2.686713039875030518e-01 -5.871091037988662720e-03 -1.315507292747497559e-01 1.380917727947235107e-01 2.604841254651546478e-02 -5.785919353365898132e-02 1.278635710477828979e-01 3.788684904575347900e-01 -2.307347208261489868e-02 4.635556787252426147e-02 -1.853929013013839722e-01 3.848039731383323669e-02 -1.786307841539382935e-01 -1.672092080116271973e-02 4.183698445558547974e-03 -2.635685205459594727e-01 1.867970079183578491e-01 -1.175033152103424072e-01 1.321565210819244385e-01 7.984229922294616699e-02 -3.698205947875976562e-01 3.221620321273803711e-01 4.247998353093862534e-03 -3.564741611480712891e-01 6.419649720191955566e-02 1.857320517301559448e-01 6.415095180273056030e-02 1.490748077630996704e-01 9.796731919050216675e-02 1.180743202567100525e-01 1.480811238288879395e-01
3.879116848111152649e-02 2.655329704284667969e-01 2.035439759492874146e-02 -6.383076310157775879e-02 -4.196785017848014832e-02 1.967267692089080811e-02 2.119969204068183899e-02 -2.715388834476470947e-01 1.597560644149780273e-01 -1.936420202255249023e-01 2.142090201377868652e-01 8.656112849712371826e-02 1.180883720517158508e-01 -1.426372677087783813e-01 -7.551574707031250000e-02 -5.002769827842712402e-01 -1.609648764133453369e-01 3.697347268462181091e-02 -3.051168024539947510e-01 -1.267710030078887939e-01 2.638711035251617432e-02 -1.204670639708638191e-03 3.691777586936950684e-03 3.092205524444580078e-02 5.410762503743171692e-03 -1.454346328973770142e-01 4.297250211238861084e-01 -2.076358720660209656e-02 4.335397854447364807e-02 -1.991468071937561035e-01 1.379975676536560059e-01 -1.884971410036087036e-01
-1.445459574460983276e-01 -9.741698950529098511e-02 6.460767239332199097e-02 7.290650159120559692e-02 9.487809240818023682e-02 7.026161253452301025e-02 2.113831788301467896e-01 2.093711867928504944e-02 2.223149240016937256e-01 -3.055188059806823730e-01 -7.638085633516311646e-02 3.390756994485855103e-02 4.239078462123870850e-01 -1.500308364629745483e-01 -8.694484084844589233e-02 1.160097029060125351e-02 -1.719384044408798218e-01 1.372980773448944092e-01 -3.313764184713363647e-02 -1.956574618816375732e-01 -4.240046739578247070e-01 -4.173616766929626465e-01 7.427512854337692261e-02 -1.036733090877532959e-01 -1.100096404552459717e-01 1.619029641151428223e-01 1.749995723366737366e-02 3.585508838295936584e-02 9.808526933193206787e-02 -1.271721422672271729e-01 -1.029845513403415680e-02 -1.325948387384414673e-01
2.152896858751773834e-02 3.443421423435211182e-02 9.876104444265365601e-02 1.431432515382766724e-01 1.560843437910079956e-01 1.123281754553318024e-02 2.560639679431915283e-01 -5.206828936934471130e-02 -8.388954401016235352e-02 2.719193510711193085e-02 9.876163303852081299e-02 -2.341123372316360474e-01 1.366256922483444214e-01 -6.907960772514343262e-02 6.637379527091979980e-02 -4.231655597686767578e-01 -2.702411115169525146e-01 -1.243795529007911682e-01 -2.822833359241485596e-01 -2.247769236564636230e-01 -7.735229283571243286e-02 -2.669315934181213379e-01 1.922507435083389282e-01 -2.444855719804763794e-01 1.620815247297286987e-01 -1.673533320426940918e-01 1.402007490396499634e-01 -1.278372853994369507e-01 1.940441429615020752e-01 -2.719230949878692627e-01 -3.917737677693367004e-02 -1.190435024909675121e-03
-2.746987901628017426e-02 -3.104398250579833984e-01 3.397515416145324707e-01 7.386878877878189087e-02 1.896674931049346924e-01 6.861018948256969452e-03 3.385713398456573486e-01 3.428556770086288452e-02 2.007891833782196045e-01 -7.592339813709259033e-02 9.000789374113082886e-02 -2.910727560520172119e-01 2.567808330059051514e-01 -4.930786415934562683e-02 4.063738882541656494e-02 -1.788860112428665161e-01 -3.129378259181976318e-01 2.413510233163833618e-01 -7.714519649744033813e-02 -7.626283168792724609e-02 1.628551632165908813e-01 -1.692671775817871094e-01 2.441779673099517822e-01 2.226249501109123230e-02 -8.850768953561782837e-02 1.856543123722076416e-01 -6.203693524003028870e-02 -1.039579603821039200e-02 4.892516136169433594e-02 -1.071700006723403931e-01 -3.650593385100364685e-02 2.110072821378707886e-01
-7.327514141798019409e-02 1.302184462547302246e-01 1.803277879953384399e-01 2.408890053629875183e-02 -4.375094920396804810e-02 9.548955596983432770e-03 -8.123456686735153198e-02 7.666582614183425903e-02 -4.736002907156944275e-02 2.279606759548187256e-01 -2.435306012630462646e-01 -3.881418704986572266e-01 3.427139818668365479e-01 -1.272612065076828003e-01 -2.724250257015228271e-01 -2.432050257921218872e-01 -2.790300846099853516e-01 1.893748044967651367e-01 1.179906725883483887e-01 2.118061184883117676e-01 -1.680967956781387329e-02 -7.680105417966842651e-02 2.993920147418975830e-01 1.508429087698459625e-02 -5.278715863823890686e-02 -6.946253124624490738e-03 1.185454353690147400e-01 1.585846841335296631e-01 2.195021510124206543e-01 -6.627753376960754395e-02 -1.889410912990570068e-01 7.271443959325551987e-03
-2.973550930619239807e-02 3.255517035722732544e-02 1.600168049335479736e-01 -2.550334334373474121e-01 1.428466290235519409e-01 -1.202431470155715942e-01 -1.451546996831893921e-01 -1.554954946041107178e-01 -2.435670467093586922e-03 1.136467903852462769e-01 3.137293830513954163e-02 -1.763272881507873535e-01 -5.150294303894042969e-02 -1.438890546560287476e-01 -1.055129170417785645e-01 -1.805151253938674927e-01 -2.737860381603240967e-01 1.753478311002254486e-02 -2.006171196699142456e-01 9.777002781629562378e-02 -1.320101171731948853e-01 -3.219106793403625488e-01 4.204448461532592773e-01 -7.023082673549652100e-02 -1.766684651374816895e-02 -7.859256118535995483e-02 -6.775014102458953857e-02 6.334526091814041138e-02 -1.572441905736923218e-01 -1.952137611806392670e-02 3.411056101322174072e-01 -3.617188334465026855e-01
-5.921568349003791809e-02 -1.478117704391479492e-01 2.986202836036682129e-01 1.681347191333770752e-01 -1.533239930868148804e-01 -1.620840877294540405e-01 2.006323337554931641e-01 -7.884507626295089722e-02 -1.636234521865844727e-01 -1.005874201655387878e-01 1.059566810727119446e-01 -3.701335787773132324e-01 2.681956291198730469e-01 -4.200456738471984863e-01 1.698767691850662231e-01 -2.179308533668518066e-01 -2.958799898624420166e-01 1.645431369543075562e-01 -8.234576135873794556e-02 2.226688154041767120e-02 1.374125480651855469e-01 -1.109078973531723022e-01 3.153622522950172424e-02 -3.507275134325027466e-02 7.036641240119934082e-03 9.392736852169036865e-02 5.869607999920845032e-02 -6.150975357741117477e-03 1.907189488410949707e-01 3.903898224234580994e-02 9.445464611053466797e-02 -1.914137005805969238e-01
-1.078978478908538818e-01 -5.714281648397445679e-02 1.242068633437156677e-01 -7.798732072114944458e-02 5.644430220127105713e-02 6.461165845394134521e-02 9.649887681007385254e-02 4.860641434788703918e-02 3.074000589549541473e-02 5.666993558406829834e-02 -2.778096310794353485e-02 -1.169339269399642944e-01 5.699855461716651917e-02 -1.661869324743747711e-02 -8.772486448287963867e-02 -1.280191987752914429e-01 -8.449936658143997192e-02 -7.267361972481012344e-03 -3.218655884265899658e-01 -2.099834829568862915e-01 -8.882597833871841431e-02 -4.892670214176177979e-01 3.962152004241943359e-01 -9.561376273632049561e-02 5.624311044812202454e-02 -3.242672085762023926e-01 2.397413700819015503e-01 2.018754184246063232e-02 -3.441309928894042969e-01 -4.666411504149436951e-02 1.513242125511169434e-01 -1.426675021648406982e-01
-5.910613387823104858e-02 7.340909540653228760e-02 -8.180268108844757080e-02 -8.918292820453643799e-02 1.043170392513275146e-01 -2.265229076147079468e-01 -2.066463679075241089e-01 1.959265321493148804e-01 8.709657937288284302e-03 -3.787309527397155762e-01 -1.293718535453081131e-02 2.099376916885375977e-01 4.052866399288177490e-01 -1.496075242757797241e-01 -2.240715324878692627e-01 -4.683060571551322937e-02 -2.422110587358474731e-01 -1.992825232446193695e-02 -2.817452847957611084e-01 7.712665945291519165e-02 -1.979295611381530762e-01 -9.249708801507949829e-02 7.064484804868698120e-02 -4.662530496716499329e-02 1.969121396541595459e-01 -3.447451442480087280e-02 1.167166158556938171e-01 -1.165668386965990067e-02 2.764799594879150391e-01 1.423006802797317505e-01 1.882019937038421631e-01 -1.458485424518585205e-01
-5.713004246354103088e-02 8.503922075033187866e-02 8.023660629987716675e-02 3.955027833580970764e-02 -8.444000780582427979e-02 1.932367384433746338e-01 -7.131702452898025513e-02 4.046953283250331879e-03 4.047083854675292969e-01 -1.638772785663604736e-01 9.174939244985580444e-02 -2.342330068349838257e-01 3.568426966667175293e-01 -9.173666685819625854e-02 2.958460897207260132e-02 -2.261877991259098053e-02 -2.789260819554328918e-02 2.521137334406375885e-02 -1.374259442090988159e-01 -2.093955278396606445e-01 -8.551345020532608032e-02 -4.232376441359519958e-02 3.796644508838653564e-01 -2.273934483528137207e-01 2.336818128824234009e-01 -1.061199083924293518e-01 2.088654339313507080e-01 1.096204742789268494e-01 3.047557920217514038e-02 8.109053596854209900e-03 3.784125149250030518e-01 -7.784081250429153442e-02
-3.289243578910827637e-02 -6.828284356743097305e-03 2.001684755086898804e-01 6.127788871526718140e-02 -1.010143607854843140e-01 1.655067503452301025e-01 2.357372790575027466e-01 -5.430221557617187500e-02 -1.324310898780822754e-02 1.223957613110542297e-01 1.865421086549758911e-01 1.055892035365104675e-01 -5.055818334221839905e-02 -5.119941383600234985e-02 -9.197559952735900879e-02 -1.924420744180679321e-01 -4.497391581535339355e-01 2.833822667598724365e-01 -1.326749920845031738e-01 -1.427035927772521973e-01 -3.299901187419891357e-01 -1.813379377126693726e-01 2.375436872243881226e-01 7.114700227975845337e-02 -1.535936743021011353e-01 2.382583357393741608e-02 2.662271857261657715e-01 9.698592126369476318e-02 -5.042428150773048401e-02 -5.157870054244995117e-02 -6.832535378634929657e-03 -3.371387720108032227e-01
5.129095911979675293e-02 -4.832706600427627563e-02 1.283109635114669800e-01 -6.112685799598693848e-02 1.445614695549011230e-01 -1.629759371280670166e-01 4.335482791066169739e-02 1.293308436870574951e-01 2.921746969223022461e-01 -1.116895582526922226e-02 7.649592123925685883e-03 1.053023636341094971e-01 -1.505479365587234497e-01 -2.447897195816040039e-01 -3.193046152591705322e-01 -8.623267710208892822e-02 -3.144610524177551270e-01 3.284920156002044678e-01 -1.131676658987998962e-01 -1.775698512792587280e-01 -7.408618927001953125e-02 -3.835561275482177734e-01 4.408576339483261108e-02 -3.985345736145973206e-02 -6.261045485734939575e-02 1.013473793864250183e-01 2.578917741775512695e-01 1.232048049569129944e-01 1.048439592123031616e-01 1.974216103553771973e-01 1.016224622726440430e-01 -2.381424754858016968e-01
1.888845115900039673e-02 2.710715495049953461e-02 7.598564028739929199e-02 7.499974966049194336e-02 -1.295189261436462402e-01 -1.182328313589096069e-01 -2.154743671417236328e-01 8.290171623229980469e-02 2.481246292591094971e-01 7.339245080947875977e-02 1.630170494318008423e-01 -1.464302390813827515e-01 3.386215567588806152e-01 -7.491693645715713501e-02 6.514889746904373169e-02 -1.334625035524368286e-01 -5.101993680000305176e-01 1.685922294855117798e-01 -3.447334049269556999e-03 3.291799128055572510e-02 -1.122720241546630859e-01 -1.001245230436325073e-01 1.561990287154912949e-02 9.031800925731658936e-02 2.734560668468475342e-01 -9.923910349607467651e-02 1.084664016962051392e-01 1.726136505603790283e-01 3.600478172302246094e-01 -1.286091953516006470e-01 1.042984873056411743e-01 -2.050798088312149048e-01
-1.119109392166137695e-01 -8.454926311969757080e-03 2.107909023761749268e-01 -2.059398889541625977e-01 3.027253411710262299e-02 -2.209676057100296021e-02 -7.033398747444152832e-02 -8.143988996744155884e-02 2.235777825117111206e-01 -3.448348045349121094e-01 -1.689391396939754486e-02 -2.707199007272720337e-02 5.535678192973136902e-02 -1.175988744944334030e-02 -2.647996842861175537e-01 -1.957077831029891968e-01 -7.025175541639328003e-02 7.881529629230499268e-02 -9.425178915262222290e-02 -1.864688545465469360e-01 2.188584208488464355e-01 -3.398323953151702881e-01 4.943502843379974365e-01 2.040273249149322510e-01 -1.687245070934295654e-02 1.971738040447235107e-01 1.365137398242950439e-01 -4.768903926014900208e-02 -1.333142071962356567e-01 -6.532068550586700439e-02 7.748059183359146118e-02 -1.171585991978645325e-01
-3.098193407058715820e-01 9.210173040628433228e-02 5.544186383485794067e-02 1.721093207597732544e-01 -7.179286330938339233e-02 -2.022565715014934540e-02 -2.846737205982208252e-01 -1.996517181396484375e-02 3.307975232601165771e-01 -1.396113634109497070e-01 -9.820783883333206177e-02 -1.099044978618621826e-01 2.832667529582977295e-01 1.305168867111206055e-01 -1.073911562561988831e-01 -2.319234609603881836e-01 -2.506236732006072998e-01 2.607744336128234863e-01 1.090141013264656067e-03 -5.853867530822753906e-02 -1.351882815361022949e-01 -1.257433891296386719e-01 2.412505298852920532e-01 -1.680642664432525635e-01 -1.757561117410659790e-01 -1.022673398256301880e-01 6.644197553396224976e-02 -1.832468211650848389e-01 2.067856639623641968e-01 -1.049838773906230927e-02 -3.350417688488960266e-02 -2.906560599803924561e-01
-2.854808866977691650e-01 1.436154842376708984e-01 1.219734475016593933e-01 -3.339968854561448097e-03 1.108691394329071045e-01 9.439954161643981934e-02 1.921630352735519409e-01 1.356366127729415894e-01 5.226172134280204773e-02 -3.937259018421173096e-01 3.567021489143371582e-01 -8.147168904542922974e-02 1.305688917636871338e-01 -2.458422183990478516e-01 4.493054747581481934e-02 -2.366516441106796265e-01 -1.452105939388275146e-01 2.042819745838642120e-02 -1.616271734237670898e-01 -9.196308255195617676e-02 -1.619411557912826538e-01 -3.438717722892761230e-01 1.978386007249355316e-02 3.155583515763282776e-02 -6.361109763383865356e-02 5.718061700463294983e-02 2.968414425849914551e-01 1.971187293529510498e-01 -6.547921895980834961e-02 -1.075891926884651184e-01 -9.801366366446018219e-03 1.647274941205978394e-01
3.363618394359946251e-03 -5.514041054993867874e-03 2.292536199092864990e-01 -7.294058799743652344e-02 -1.683749258518218994e-01 2.794122397899627686e-01 2.237248271703720093e-01 4.801307618618011475e-02 1.951777040958404541e-01 -1.035987734794616699e-01 -1.322081536054611206e-01 -2.335120886564254761e-01 1.274886578321456909e-01 -8.595191687345504761e-02 -1.765805631875991821e-01 6.837365776300430298e-02 -3.538765013217926025e-01 7.592441886663436890e-02 3.324730694293975830e-02 7.234780490398406982e-02 -2.450821399688720703e-01 -4.026237428188323975e-01 3.514265716075897217e-01 4.045055061578750610e-02 -1.123605370521545410e-01 1.973868012428283691e-01 -6.742192059755325317e-02 8.268450200557708740e-02 -7.557622343301773071e-02 -1.903812438249588013e-01 1.371783483773469925e-02 1.149621233344078064e-01
-5.406168848276138306e-02 -2.997535467147827148e-01 3.514160811901092529e-01 -2.274890244007110596e-02 3.694701241329312325e-03 4.612334072589874268e-02 -1.053608655929565430e-01 -6.512846052646636963e-02 -2.704335935413837433e-02 2.522555291652679443e-01 -3.596111014485359192e-02 -2.898041009902954102e-01 6.671368330717086792e-02 -9.562725573778152466e-02 -9.716901183128356934e-02 1.126628816127777100e-01 -3.399285674095153809e-01 -2.175209671258926392e-01 -2.079259306192398071e-01 -1.645248681306838989e-01 -5.782339721918106079e-02 4.866858199238777161e-02 8.341647684574127197e-02 -2.347000092267990112e-01 -1.938956379890441895e-01 5.551863834261894226e-02 3.476845026016235352e-01 1.818527877330780029e-01 7.113466411828994751e-02 -1.821034550666809082e-01 1.272293776273727417e-01 -1.743332743644714355e-01
1.101521551609039307e-01 -1.498510837554931641e-01 3.843283951282501221e-01 1.519972831010818481e-02 -3.125677257776260376e-02 -1.463138908147811890e-01 -1.598649844527244568e-02 -5.118894577026367188e-02 -1.463719904422760010e-01 4.019555076956748962e-02 -4.132794737815856934e-01 -1.038530841469764709e-01 1.687800735235214233e-01 -4.457698017358779907e-02 1.844453066587448120e-02 -1.721716523170471191e-01 -1.532223820686340332e-01 1.201844513416290283e-01 -9.962451457977294922e-02 -2.378311753273010254e-01 -2.675545513629913330e-01 -1.632068455219268799e-01 2.082987725734710693e-01 3.726635128259658813e-02 9.831321239471435547e-02 -6.448543816804885864e-02 3.335466980934143066e-01 2.585898339748382568e-01 -1.118050813674926758e-01 1.892973333597183228e-01 1.806795597076416016e-01 8.242787420749664307e-02
-7.865447551012039185e-02 1.139901801943778992e-01 1.912186853587627411e-02 -2.103440910577774048e-01 -4.453045316040515900e-03 8.081573247909545898e-02 2.347043454647064209e-01 4.097265377640724182e-02 1.685360074043273926e-01 4.039314016699790955e-02 2.402747608721256256e-02 -2.472801208496093750e-01 1.057099476456642151e-01 -3.167834505438804626e-02 -1.266480535268783569e-01 -2.316960096359252930e-01 -2.469290047883987427e-01 -9.495306015014648438e-02 -2.420419305562973022e-01 -1.408837586641311646e-01 1.167207434773445129e-01 -3.830567002296447754e-01 3.454369604587554932e-01 7.225421816110610962e-02 1.762467771768569946e-01 -1.690410375595092773e-01 3.027080893516540527e-01 -2.577240765094757080e-02 -2.101887166500091553e-01 -2.437105029821395874e-01 -6.879591941833496094e-02 -7.526268810033798218e-02
-2.585215866565704346e-01 -7.335031032562255859e-02 -2.354370802640914917e-01 -3.213841319084167480e-01 -9.982747584581375122e-02 -7.004359364509582520e-02 1.131002455949783325e-01 -2.083699032664299011e-02 -1.218541115522384644e-01 -1.844445765018463135e-01 -2.516691088676452637e-01 -4.174150899052619934e-02 1.910278499126434326e-01 -3.875347673892974854e-01 4.258374869823455811e-02 -1.807270497083663940e-01 -2.021559178829193115e-01 1.844679564237594604e-01 -2.087540775537490845e-01 -2.828389406204223633e-01 -1.566099077463150024e-01 -1.016762107610702515e-01 2.424575686454772949e-01 1.688864231109619141e-01 4.423196613788604736e-02 -1.263457238674163818e-01 -9.749016165733337402e-02 2.253620922565460205e-01 9.763592854142189026e-03 -7.568114995956420898e-02 -9.450351819396018982e-03 3.320961818099021912e-02
1.339823901653289795e-01 -2.687605097889900208e-02 -5.133579019457101822e-03 -1.354466937482357025e-02 -7.394263148307800293e-02 -1.488854922354221344e-02 -1.603379696607589722e-01 -5.801045894622802734e-02 2.689434587955474854e-01 -1.165014412254095078e-02 1.316878199577331543e-01 -1.501988023519515991e-01 4.849129617214202881e-01 -7.118161022663116455e-02 -7.960410416126251221e-02 -1.441754847764968872e-01 -1.908249109983444214e-01 3.081672191619873047e-01 -1.044919788837432861e-01 -1.780897229909896851e-01 -8.253116905689239502e-02 -5.963571742177009583e-02 3.172495365142822266e-01 -1.815744340419769287e-01 1.467622667551040649e-01 -3.254061341285705566e-01 1.059085056185722351e-01 1.683780848979949951e-01 2.951226569712162018e-02 -1.265753507614135742e-01 2.179864048957824707e-01 -1.313352286815643311e-01
-3.021756410598754883e-01 -4.067939147353172302e-02 -6.903176009654998779e-02 -1.707863658666610718e-01 -2.794852107763290405e-02 1.271882951259613037e-01 -3.034671843051910400e-01 -1.190800443291664124e-01 1.002376899123191833e-01 -2.749977409839630127e-01 5.091046541929244995e-02 -3.581394851207733154e-01 1.074017882347106934e-01 -6.670880317687988281e-02 -1.435118168592453003e-01 -4.046656489372253418e-01 -1.443207263946533203e-01 1.292104125022888184e-01 -1.268599182367324829e-01 -3.163421526551246643e-02 -6.193258985877037048e-02 -7.291185110807418823e-02 1.529691368341445923e-01 -7.727519422769546509e-02 3.298403918743133545e-01 -9.371495991945266724e-02 1.099544391036033630e-01 -1.303607225418090820e-01 1.048562079668045044e-01 1.898413747549057007e-01 -2.074838280677795410e-01 5.588837340474128723e-02
-8.540729433298110962e-02 -1.663941442966461182e-01 1.572425812482833862e-01 -2.802593819797039032e-02 8.433727920055389404e-02 -2.856873571872711182e-01 1.683751791715621948e-01 6.424374133348464966e-02 -2.692326903343200684e-01 -2.201306670904159546e-01 1.799035370349884033e-01 2.428257465362548828e-02 1.588056683540344238e-01 -6.196210905909538269e-02 -9.758789837360382080e-02 -1.722016036510467529e-01 -3.377240300178527832e-01 -1.742302328348159790e-01 -6.085900217294692993e-02 4.574003815650939941e-02 -3.620930314064025879e-01 -5.663324147462844849e-03 2.856697142124176025e-01 3.534322977066040039e-02 1.289873272180557251e-01 1.068439111113548279e-01 2.170305848121643066e-01 2.411066293716430664e-01 1.813707947731018066e-01 5.821868032217025757e-02 2.438682168722152710e-01 5.396807566285133362e-02
-2.716578245162963867e-01 4.613238200545310974e-02 -3.944789618253707886e-02 -1.429997384548187256e-01 8.851004391908645630e-02 2.074185311794281006e-01 1.822216957807540894e-01 5.656747147440910339e-02 -7.270701229572296143e-02 -8.827020227909088135e-02 7.637769728899002075e-02 -2.202482968568801880e-01 -4.768898338079452515e-02 -3.202882036566734314e-02 -4.593474045395851135e-02 -3.174290955066680908e-01 -1.135095953941345215e-01 -1.638817787170410156e-01 -1.853006035089492798e-01 -1.404713988304138184e-01 2.736295759677886963e-02 -2.587061226367950439e-01 4.960617423057556152e-01 -9.588146954774856567e-02 -2.211063057184219360e-01 3.723302185535430908e-01 2.246386185288429260e-02 -6.478484719991683960e-02 1.068747267127037048e-01 2.942661382257938385e-02 1.407911032438278198e-01 -1.129651069641113281e-02
7.662986963987350464e-02 8.964234590530395508e-02 1.623116582632064819e-01 -1.112269759178161621e-01 2.142505720257759094e-02 2.083948627114295959e-02 2.767253816127777100e-01 -5.137785803526639938e-03 2.473757714033126831e-01 5.411311239004135132e-02 -2.910023322328925133e-03 6.856299936771392822e-02 7.240840792655944824e-02 -2.972039580345153809e-01 2.739993855357170105e-02 1.370342224836349487e-01 -3.181273341178894043e-01 1.254960000514984131e-01 -4.469771087169647217e-01 -3.900382518768310547e-01 -1.069663674570620060e-03 -7.420424371957778931e-02 2.279592603445053101e-01 5.160535871982574463e-02 -5.171738937497138977e-02 1.430289447307586670e-01 2.050461061298847198e-02 -3.658546507358551025e-02 -7.173686753958463669e-03 2.091570794582366943e-01 2.999919056892395020e-01 -1.585626602172851562e-02
-1.547401994466781616e-01 3.573149442672729492e-02 1.001242175698280334e-01 -1.721388250589370728e-01 1.673130244016647339e-01 2.629046142101287842e-01 3.494670987129211426e-02 -1.107681244611740112e-01 -4.503505676984786987e-02 4.002016782760620117e-02 -1.242051571607589722e-01 -1.597041934728622437e-01 -4.574565961956977844e-02 -1.044813990592956543e-01 8.903758227825164795e-02 -2.814386785030364990e-01 -3.769474625587463379e-01 1.808018535375595093e-01 -4.326279461383819580e-01 -1.461671888828277588e-01 -1.454260647296905518e-01 -2.277609333395957947e-02 -1.189736463129520416e-02 1.800871044397354126e-01 1.668985038995742798e-01 8.674110472202301025e-02 1.941977739334106445e-01 -5.329474434256553650e-02 2.990355491638183594e-01 -9.489373117685317993e-02 2.398898303508758545e-01 -1.017589122056961060e-01
-1.289512068033218384e-01 1.054518595337867737e-01 -2.804935164749622345e-02 -1.437188088893890381e-01 -6.960493326187133789e-02 6.678103655576705933e-02 -2.968830764293670654e-01 1.747211366891860962e-01 2.912055552005767822e-01 -1.147512812167406082e-02 -9.739138185977935791e-02 -2.705464065074920654e-01 2.485868781805038452e-01 -2.268656492233276367e-01 -2.266655117273330688e-01 -1.921909600496292114e-01 -2.533979713916778564e-01 6.318595260381698608e-02 3.339410526677966118e-03 4.307612776756286621e-02 -2.406280115246772766e-02 -5.272299796342849731e-02 5.762301012873649597e-02 -3.018058538436889648e-01 -6.429461389780044556e-02 -2.331482246518135071e-02 1.379842460155487061e-01 -2.110296674072742462e-02 6.286531686782836914e-02 2.878818474709987640e-02 -2.118055894970893860e-02 -5.063791275024414062e-01
4.045000672340393066e-01 4.200649261474609375e-02 1.635621786117553711e-01 -3.110500052571296692e-02 3.949121385812759399e-02 -2.104108221828937531e-02 -4.921443015336990356e-02 -2.938851714134216309e-01 1.877987533807754517e-01 -2.188219428062438965e-01 2.904328405857086182e-01 -7.116349041461944580e-02 3.466046452522277832e-01 -2.670943737030029297e-01 -1.032908633351325989e-01 -1.597925275564193726e-01 -1.790046095848083496e-01 -7.625730335712432861e-02 -8.767379820346832275e-02 -2.016274034976959229e-01 1.580894552171230316e-02 -6.218398921191692352e-03 1.474546045064926147e-01 -1.137240305542945862e-01 -8.823132514953613281e-02 1.106790378689765930e-01 1.412403434514999390e-01 8.279394358396530151e-02 2.275411933660507202e-01 -1.030394434928894043e-01 2.458709776401519775e-01 -1.581549793481826782e-01
-2.637719511985778809e-01 2.516591548919677734e-01 1.710626631975173950e-01 4.942842572927474976e-02 -2.610150575637817383e-01 -2.013525180518627167e-02 -1.563225537538528442e-01 4.862933233380317688e-02 1.280198842287063599e-01 -6.910527497529983521e-02 -1.510287076234817505e-01 -2.313217371702194214e-01 1.142441332340240479e-01 4.785487800836563110e-02 -2.112713605165481567e-01 -7.740388810634613037e-02 -3.981167078018188477e-01 -7.253629714250564575e-02 -2.235517352819442749e-01 -1.495116949081420898e-01 2.378013730049133301e-01 -3.203659132122993469e-02 2.967645525932312012e-01 2.955261245369911194e-02 -7.626007497310638428e-02 4.496787488460540771e-02 1.293432265520095825e-01 -2.257980853319168091e-01 1.431760936975479126e-01 2.285118103027343750e-01 2.120258957147598267e-01 2.770696766674518585e-02
-2.041984498500823975e-01 2.613948881626129150e-01 3.330838307738304138e-02 -9.021528065204620361e-02 -4.536003246903419495e-02 9.289462119340896606e-02 -1.358996629714965820e-01 2.954417094588279724e-02 2.915723025798797607e-01 1.427214965224266052e-02 -2.885795012116432190e-02 2.280944958329200745e-02 2.690326571464538574e-01 -1.711611896753311157e-01 1.595672219991683960e-02 -8.585742115974426270e-02 -4.235023260116577148e-01 8.116844296455383301e-02 -8.926920592784881592e-02 -2.867960929870605469e-01 2.862307131290435791e-01 -1.864846348762512207e-01 3.240444958209991455e-01 -2.923660352826118469e-02 -3.166339825838804245e-03 -1.079251542687416077e-01 4.526880756020545959e-02 -1.225546672940254211e-01 2.981901764869689941e-01 1.697754114866256714e-01 -9.066981822252273560e-02 -3.755459934473037720e-02
-2.099895328283309937e-01 -7.175234146416187286e-03 4.714515805244445801e-02 6.883504986763000488e-02 2.605207562446594238e-01 -3.122455067932605743e-02 5.010163784027099609e-02 2.530083954334259033e-01 6.890084594488143921e-02 -4.278658628463745117e-01 3.635609894990921021e-02 -1.542631536722183228e-01 3.091780245304107666e-01 -4.791764542460441589e-02 -3.744026124477386475e-01 -4.431814700365066528e-02 -6.589896976947784424e-02 9.583963453769683838e-02 -2.893128991127014160e-02 6.826068460941314697e-02 -7.189565151929855347e-02 -1.979153007268905640e-01 1.958092898130416870e-01 -2.325696051120758057e-01 -1.309132426977157593e-01 9.550882130861282349e-02 7.030889391899108887e-02 -3.796495497226715088e-02 3.740929365158081055e-01 6.572911888360977173e-02 1.112260371446609497e-01 -1.244293227791786194e-01
-4.008876979351043701e-01 -1.069280877709388733e-01 9.327290579676628113e-03 -3.170678317546844482e-01 2.087882608175277710e-01 3.514832258224487305e-02 -6.811041384935379028e-03 1.771108210086822510e-01 5.552313104271888733e-02 -1.309939622879028320e-01 -1.948140710592269897e-01 -2.847009599208831787e-01 1.227203384041786194e-02 1.162648573517799377e-01 -1.531051844358444214e-01 -3.528270637616515160e-03 -2.414225786924362183e-01 1.583880633115768433e-01 -6.884839385747909546e-02 -5.748874694108963013e-02 1.943729221820831299e-01 -3.203718960285186768e-01 2.559630572795867920e-01 -1.767412573099136353e-01 -2.396846711635589600e-01 -1.461497880518436432e-02 1.675387620925903320e-01 4.262275993824005127e-02 5.403577536344528198e-02 5.453500431030988693e-03 2.200437337160110474e-01 8.435320854187011719e-02
-3.593154251575469971e-02 5.707455798983573914e-02 3.316787481307983398e-01 5.128557980060577393e-02 -4.459606483578681946e-03 -2.438974231481552124e-01 -1.086847335100173950e-01 1.670343279838562012e-01 -1.097977757453918457e-01 3.254818171262741089e-02 -2.842844128608703613e-01 -1.046358272433280945e-01 2.033843994140625000e-01 5.426335707306861877e-02 -5.513829737901687622e-02 -1.635285168886184692e-01 -3.243065476417541504e-01 3.202567696571350098e-01 -1.311653759330511093e-03 -6.438416242599487305e-02 -1.128663122653961182e-01 -7.064307481050491333e-02 1.706888526678085327e-01 5.153914913535118103e-02 -9.889744222164154053e-02 1.862737834453582764e-01 4.214836657047271729e-01 9.263607859611511230e-02 -1.417353451251983643e-01 2.233809381723403931e-01 2.060938775539398193e-01 6.437209900468587875e-03
6.157979369163513184e-02 -2.662938088178634644e-02 3.006244003772735596e-01 1.531115472316741943e-01 1.212607100605964661e-01 -1.081436499953269958e-01 -1.854361034929752350e-02 -1.544958651065826416e-01 6.784661859273910522e-02 -5.537485331296920776e-02 2.428693883121013641e-02 -1.841577887535095215e-01 2.391099631786346436e-01 -8.349771052598953247e-02 2.436271458864212036e-01 -2.275734245777130127e-01 -1.464851945638656616e-01 -1.332311481237411499e-01 -2.943412363529205322e-01 -2.912677079439163208e-02 -4.687497615814208984e-01 -2.736383378505706787e-01 8.316894620656967163e-02 -7.771200686693191528e-02 4.648944362998008728e-02 -6.161343306303024292e-02 3.588409125804901123e-01 6.350965052843093872e-02 3.924850374460220337e-02 -1.906975209712982178e-01 -4.983573779463768005e-02 -1.429105643182992935e-02
-6.182768568396568298e-02 -2.706780433654785156e-01 -1.771665811538696289e-01 -6.988968700170516968e-02 -5.889292061328887939e-02 -1.237098500132560730e-01 -3.396066650748252869e-02 -4.970437288284301758e-02 2.993431873619556427e-02 6.355427205562591553e-03 -1.350077092647552490e-01 -5.329269915819168091e-02 5.360202491283416748e-02 -2.344279736280441284e-01 -2.125516831874847412e-01 -1.295900791883468628e-01 -3.515231013298034668e-01 -2.831179089844226837e-02 -2.574662268161773682e-01 -2.580257952213287354e-01 -1.932121962308883667e-01 -8.087047189474105835e-02 3.022453486919403076e-01 2.295682281255722046e-01 3.045304492115974426e-02 3.057492971420288086e-01 9.498360008001327515e-02 3.524625897407531738e-01 7.758532464504241943e-02 2.200147695839405060e-02 -2.010859698057174683e-01 -5.171857401728630066e-02
-1.801051944494247437e-01 6.712990254163742065e-02 9.472785145044326782e-02 7.936437427997589111e-02 3.132308423519134521e-01 -1.436842232942581177e-01 2.312365025281906128e-01 1.853186869993805885e-03 1.778580015525221825e-03 1.628876179456710815e-01 1.386782974004745483e-01 -5.111384764313697815e-02 2.858526110649108887e-01 -1.463879924267530441e-02 1.353367567062377930e-01 -4.316082596778869629e-01 -2.982991635799407959e-01 6.508199125528335571e-02 -1.472526043653488159e-01 -4.056454896926879883e-01 -1.271573454141616821e-01 1.081450134515762329e-01 1.665529608726501465e-01 -4.857307672500610352e-02 2.021105736494064331e-01 -9.552860260009765625e-02 6.315351277589797974e-02 -1.446504741907119751e-01 1.147707849740982056e-01 1.209595426917076111e-01 1.062713749706745148e-02 -2.067297697067260742e-02
4.278993979096412659e-02 -4.819947481155395508e-02 2.969797328114509583e-02 -2.388918697834014893e-01 3.201391696929931641e-01 -2.421048730611801147e-01 -7.130081951618194580e-02 -1.209135055541992188e-01 1.081322506070137024e-01 1.539165973663330078e-01 -2.669354975223541260e-01 -4.608534276485443115e-01 2.065631449222564697e-01 -7.130677253007888794e-02 7.774194329977035522e-02 -3.277869150042533875e-02 -1.123247146606445312e-01 -1.497209370136260986e-01 -1.067012697458267212e-01 -1.617122441530227661e-01 -1.714005172252655029e-01 -4.083779454231262207e-02 2.124314606189727783e-01 -4.796084761619567871e-02 -1.957278400659561157e-01 3.427362442016601562e-02 2.913238406181335449e-01 1.433115899562835693e-01 7.317219674587249756e-02 -5.725143477320671082e-02 2.642123401165008545e-01 9.390361607074737549e-02
-1.188983768224716187e-01 3.328954800963401794e-02 -7.701813429594039917e-02 -2.166947722434997559e-01 -8.836116641759872437e-02 9.948848187923431396e-02 -2.533748447895050049e-01 -6.582443416118621826e-02 2.890426516532897949e-01 4.043172299861907959e-02 1.255915127694606781e-02 -1.029242202639579773e-01 3.150855600833892822e-01 -1.728502959012985229e-01 -2.045042365789413452e-01 -1.444846838712692261e-01 -1.464135944843292236e-01 7.604562491178512573e-02 5.454584956169128418e-03 -2.257350236177444458e-01 -1.219296231865882874e-01 -1.067002583295106888e-02 4.388123452663421631e-01 -2.185616046190261841e-01 3.448252379894256592e-01 -6.420986354351043701e-02 1.249098107218742371e-01 1.360161602497100830e-01 -2.233270108699798584e-01 9.502397477626800537e-02 8.081839978694915771e-02 -4.201548174023628235e-02
-2.861744724214076996e-03 1.230548024177551270e-01 1.600301265716552734e-01 -2.330769151449203491e-01 9.479880332946777344e-02 5.254541337490081787e-02 -2.074576020240783691e-01 1.278865784406661987e-01 2.455564774572849274e-02 1.454420387744903564e-01 -1.839320361614227295e-01 -1.672538220882415771e-01 6.828498840332031250e-02 -3.935145586729049683e-02 -2.319683730602264404e-01 -3.832093253731727600e-02 -2.722156345844268799e-01 6.526040285825729370e-02 -3.671123459935188293e-02 -3.728549778461456299e-01 -1.938035339117050171e-01 -2.922876477241516113e-01 1.172958984971046448e-01 -4.288863018155097961e-02 -1.277842372655868530e-01 -1.294329762458801270e-01 4.054290354251861572e-01 1.168993674218654633e-02 -8.632412552833557129e-02 -2.449118942022323608e-01 7.457290589809417725e-02 -2.466142475605010986e-01
-1.914388313889503479e-02 2.153314463794231415e-02 2.635549306869506836e-01 1.193794757127761841e-01 -1.745023578405380249e-01 2.786370553076267242e-02 -6.882266700267791748e-02 2.094772607088088989e-01 6.113152578473091125e-02 -2.668078541755676270e-01 8.182757347822189331e-02 -1.965709403157234192e-02 3.091233372688293457e-01 5.587738752365112305e-02 -9.874853491783142090e-02 -1.916043013334274292e-01 5.563664436340332031e-02 -1.204267442226409912e-01 -2.494362294673919678e-01 -2.294184416532516479e-01 4.294677823781967163e-02 -2.427499294281005859e-01 1.797564327716827393e-01 1.556529253721237183e-01 -4.668013006448745728e-02 -1.996303796768188477e-01 1.972695291042327881e-01 2.565419673919677734e-01 2.330340445041656494e-01 -1.346879154443740845e-01 2.645159363746643066e-01 -2.636807560920715332e-01
5.838447064161300659e-02 -8.915994316339492798e-02 2.413131110370159149e-02 2.122632041573524475e-02 -3.410999476909637451e-02 2.652536034584045410e-01 2.488288879394531250e-01 -1.149999257177114487e-02 -1.770280003547668457e-01 -6.866056472063064575e-02 -9.916328638792037964e-02 -6.792829930782318115e-02 -8.928798139095306396e-03 -2.977195084095001221e-01 -8.793432265520095825e-02 -4.804085195064544678e-01 -1.404257267713546753e-01 1.702525317668914795e-01 -3.236048221588134766e-01 -1.154213473200798035e-01 -3.244761750102043152e-02 -2.979983985424041748e-01 4.973049089312553406e-02 -5.900369957089424133e-02 -2.286800891160964966e-01 -1.822161972522735596e-01 8.741187304258346558e-02 1.821400076150894165e-01 1.001716684550046921e-02 -2.546521127223968506e-01 1.484965831041336060e-01 2.062436565756797791e-02
1.087394878268241882e-01 7.187247276306152344e-02 2.481828257441520691e-02 1.175817102193832397e-01 -2.095376849174499512e-01 -1.724969595670700073e-02 6.187163293361663818e-03 -5.384811013936996460e-02 -1.902064979076385498e-01 -2.298886179924011230e-01 1.822420954704284668e-01 -2.060893774032592773e-01 3.992952108383178711e-01 2.801323123276233673e-02 5.007949657738208771e-03 -4.938743636012077332e-02 -5.395675301551818848e-01 -1.418943982571363449e-02 -2.178815007209777832e-01 -2.888192236423492432e-01 1.094537600874900818e-01 -1.195608451962471008e-01 -6.497982889413833618e-02 -1.598208695650100708e-01 3.483277559280395508e-02 2.147443592548370361e-01 1.496005654335021973e-01 9.426628053188323975e-02 1.267643123865127563e-01 -1.085049435496330261e-01 -6.419762223958969116e-02 -7.216044515371322632e-02
-3.203801512718200684e-01 1.080846711993217468e-01 1.841041594743728638e-01 1.542900782078504562e-02 -1.957837790250778198e-01 1.259325444698333740e-01 -2.971731126308441162e-01 1.742674559354782104e-01 1.527200341224670410e-01 -1.512951552867889404e-01 -1.539416760206222534e-01 -2.396076917648315430e-01 1.941411793231964111e-01 -2.716865390539169312e-02 -1.458459049463272095e-01 -2.398068308830261230e-01 -3.218913972377777100e-01 -1.958721131086349487e-02 -1.843008697032928467e-01 -2.130944281816482544e-01 1.209837794303894043e-01 4.666288942098617554e-02 1.348091810941696167e-01 7.389048486948013306e-02 -2.302947640419006348e-01 1.359433680772781372e-01 1.115459725260734558e-01 -2.675243020057678223e-01 9.144296497106552124e-02 1.169924288988113403e-01 1.809423714876174927e-01 9.188048425130546093e-04
-9.921769052743911743e-02 -9.602285176515579224e-02 -3.518881648778915405e-02 -3.095713257789611816e-02 1.370904780924320221e-02 2.100540511310100555e-02 -2.473715394735336304e-01 2.480708528310060501e-03 9.202554076910018921e-02 -2.262541204690933228e-01 1.799079775810241699e-01 -3.908652365207672119e-01 2.820670902729034424e-01 2.914435788989067078e-02 -3.281095623970031738e-01 -1.383365541696548462e-01 1.322540082037448883e-02 -1.000368371605873108e-01 -1.976916640996932983e-01 -2.198698967695236206e-01 5.377446860074996948e-02 -1.792454421520233154e-01 1.711975038051605225e-01 -6.039661541581153870e-02 5.380778387188911438e-02 1.487014144659042358e-01 3.761603310704231262e-02 1.922369301319122314e-01 1.839182376861572266e-01 -2.228981852531433105e-01 3.604573756456375122e-02 -3.887603878974914551e-01
2.632979676127433777e-02 1.320078074932098389e-01 1.768829077482223511e-01 -2.161210961639881134e-02 1.186584159731864929e-01 -1.099205240607261658e-01 -2.527363132685422897e-03 1.586833596229553223e-01 4.484441876411437988e-02 9.351002052426338196e-03 -1.731660664081573486e-01 -2.209178656339645386e-01 1.144331647083163261e-03 -3.233169317245483398e-01 1.079514697194099426e-01 -2.094344645738601685e-01 -1.527342349290847778e-01 1.162501424551010132e-02 -1.014052405953407288e-01 -5.410588905215263367e-02 -1.297396868467330933e-01 -2.738643884658813477e-01 3.939354419708251953e-01 3.517331779003143311e-01 6.238872185349464417e-02 -2.352870851755142212e-01 2.535599172115325928e-01 1.489158868789672852e-01 -1.470306217670440674e-01 1.789036020636558533e-02 2.741197347640991211e-01 -8.732925355434417725e-02
-1.986294239759445190e-02 -6.881213933229446411e-02 4.978708922863006592e-02 -4.432587325572967529e-02 -1.875628978013992310e-01 8.892288315109908581e-04 1.426993906497955322e-01 4.491994529962539673e-02 -4.692392423748970032e-02 5.699697136878967285e-02 -4.318220540881156921e-02 1.422209590673446655e-01 4.407201707363128662e-01 -1.399163901805877686e-01 1.149970293045043945e-02 -2.411336153745651245e-01 -3.375021517276763916e-01 1.809980571269989014e-01 -4.754953831434249878e-02 5.367745831608772278e-02 -3.085219860076904297e-01 -4.690484404563903809e-01 -2.800170704722404480e-02 -2.263771370053291321e-02 -2.606143951416015625e-01 -1.308293193578720093e-01 1.326740235090255737e-01 1.054235547780990601e-01 -2.481362549588084221e-03 4.800602048635482788e-02 2.117978334426879883e-01 -6.335595995187759399e-02
-2.385654859244823456e-02 8.974307216703891754e-03 1.019141301512718201e-01 -1.046048328280448914e-01 -3.285631909966468811e-02 -4.051761329174041748e-01 -8.371590636670589447e-03 -1.129431650042533875e-01 -2.632893435657024384e-02 -2.995533049106597900e-01 -1.408103704452514648e-01 -4.265767931938171387e-01 3.428799808025360107e-01 -2.975713014602661133e-01 -1.025192812085151672e-01 -1.185899823904037476e-01 -7.888791710138320923e-02 -1.160515546798706055e-01 -1.909230351448059082e-01 1.047760918736457825e-01 -3.034705761820077896e-03 4.517636448144912720e-02 3.423918783664703369e-02 1.470633894205093384e-01 4.585854709148406982e-02 -7.629077881574630737e-02 2.497881054878234863e-01 2.190401405096054077e-01 1.132373213768005371e-01 -1.023220643401145935e-01 1.467051208019256592e-01 1.481780409812927246e-01
-1.581559926271438599e-01 6.034180894494056702e-02 1.385228186845779419e-01 5.888651683926582336e-02 1.749784350395202637e-01 -1.160273700952529907e-01 2.213445454835891724e-01 -3.109332919120788574e-02 -1.086282655596733093e-01 2.410279959440231323e-01 -1.076626181602478027e-01 -2.195559293031692505e-01 1.851562559604644775e-01 -1.047307029366493225e-01 -2.132952585816383362e-02 -2.803394794464111328e-01 -4.784693121910095215e-01 -1.536250021308660507e-02 -1.748414784669876099e-01 -5.693681538105010986e-02 -1.178138609975576401e-02 -1.703459918498992920e-01 -2.032015286386013031e-02 1.329215914011001587e-01 4.986588284373283386e-02 1.197315379977226257e-01 2.012215405702590942e-01 -1.409964263439178467e-01 -2.691179215908050537e-01 -1.167734488844871521e-01 3.559190928936004639e-01 2.265124209225177765e-02
6.703615188598632812e-02 -3.320028781890869141e-01 1.706061214208602905e-01 -2.160803526639938354e-01 4.815179854631423950e-02 1.181251332163810730e-01 -5.448570847511291504e-02 -2.425702288746833801e-02 1.774433106184005737e-01 -2.120459228754043579e-01 -2.414762526750564575e-01 -1.930324137210845947e-01 -1.093201562762260437e-01 2.065734704956412315e-03 -9.328925609588623047e-02 -2.645829617977142334e-01 -5.677428841590881348e-01 -2.079843170940876007e-02 7.472120970487594604e-02 -3.124520778656005859e-01 4.298393800854682922e-02 -8.664342015981674194e-02 1.449302881956100464e-01 -4.226883128285408020e-02 1.024630889296531677e-01 5.883055552840232849e-02 1.317914426326751709e-01 6.611981242895126343e-02 -5.126823484897613525e-02 -7.720164489001035690e-03 1.745130866765975952e-01 -2.481470350176095963e-03
9.556643664836883545e-02 -1.713050007820129395e-01 2.463428527116775513e-01 -5.457311123609542847e-02 1.626046001911163330e-02 -5.072772875428199768e-02 1.777933239936828613e-01 -5.737415049225091934e-03 1.933148354291915894e-01 -1.859112977981567383e-01 -1.478803157806396484e-01 -2.997107803821563721e-01 -1.258451938629150391e-01 -1.544242203235626221e-01 1.264416426420211792e-01 -1.516900062561035156e-01 -2.681921720504760742e-01 8.483608812093734741e-02 -1.222481802105903625e-01 -2.231325060129165649e-01 -1.028412356972694397e-01 -1.396665573120117188e-01 1.983735263347625732e-01 1.669507920742034912e-01 -5.228056106716394424e-03 2.808178067207336426e-01 -9.621773660182952881e-02 -2.226156182587146759e-02 3.515453636646270752e-01 1.486405432224273682e-01 3.495641648769378662e-01 5.822724848985671997e-02
1.103565935045480728e-02 -1.080820932984352112e-01 4.518887698650360107e-01 -9.846012294292449951e-02 5.354435741901397705e-02 6.657620519399642944e-02 6.169946864247322083e-02 -5.599357187747955322e-02 -1.236379053443670273e-02 -6.067514047026634216e-02 5.977391079068183899e-02 2.128795683383941650e-01 2.460283339023590088e-01 -1.650820672512054443e-01 -9.483427554368972778e-02 -1.720295548439025879e-01 -2.698373794555664062e-01 1.788731813430786133e-01 4.603932052850723267e-02 3.952174633741378784e-02 -3.784516081213951111e-02 -2.950541377067565918e-01 1.830143183469772339e-01 -1.592718511819839478e-01 1.066169980913400650e-02 7.456915080547332764e-02 3.793758153915405273e-01 7.078751921653747559e-02 -3.013181090354919434e-01 -1.096535250544548035e-01 1.877827346324920654e-01 -1.800891757011413574e-01
2.426925487816333771e-02 -1.064779236912727356e-01 -6.645303219556808472e-02 -2.985103055834770203e-02 8.691852539777755737e-02 1.567835211753845215e-01 -2.692236602306365967e-01 3.532063663005828857e-01 1.073927730321884155e-01 -2.441002875566482544e-01 2.185065448284149170e-01 -1.940195858478546143e-01 2.730596661567687988e-01 -2.090572007000446320e-02 7.840649038553237915e-02 -7.772227376699447632e-02 -4.495770633220672607e-01 1.070157960057258606e-01 -1.659455746412277222e-01 -5.967710539698600769e-02 -1.349292099475860596e-01 2.921175770461559296e-02 2.931851446628570557e-01 -2.813082002103328705e-02 9.642667323350906372e-02 -2.578204497694969177e-02 8.538238704204559326e-03 -1.099476292729377747e-01 2.995872497558593750e-01 -7.967395335435867310e-02 7.107217609882354736e-02 -1.895928978919982910e-01
-4.346017539501190186e-02 3.926789760589599609e-02 8.598791807889938354e-02 -1.255219876766204834e-01 1.533764004707336426e-01 3.055020272731781006e-01 1.771831326186656952e-02 -1.318997442722320557e-01 -2.487915754318237305e-02 2.511297762393951416e-01 1.133343502879142761e-01 -2.227303534746170044e-01 7.725754380226135254e-02 -1.272145807743072510e-01 1.619677543640136719e-01 -2.629393637180328369e-01 -1.662337034940719604e-01 -5.406072735786437988e-02 -2.957465350627899170e-01 -3.600039184093475342e-01 -2.096458524465560913e-01 -7.881019264459609985e-02 1.938693821430206299e-01 -1.579626500606536865e-01 1.986903101205825806e-01 -2.346634864807128906e-02 2.309739142656326294e-01 -8.726480603218078613e-02 3.106512725353240967e-01 -1.864918321371078491e-01 4.987904429435729980e-02 -1.009474508464336395e-02
1.075969710946083069e-01 3.338494524359703064e-02 6.643547117710113525e-02 1.643329742364585400e-03 3.788788616657257080e-01 -1.953973025083541870e-01 -1.153882145881652832e-01 3.348482251167297363e-01 6.954959779977798462e-02 1.288812905550003052e-01 9.546744078397750854e-02 -1.609805673360824585e-01 7.507093995809555054e-02 -3.193212747573852539e-01 -1.816744804382324219e-01 -5.335531756281852722e-02 -2.230838984251022339e-01 -2.419597096741199493e-02 -1.736186593770980835e-01 -5.225580185651779175e-02 5.999100860208272934e-03 -2.707370817661285400e-01 2.744944691658020020e-01 1.040042117238044739e-01 -7.541456073522567749e-02 -1.050475239753723145e-01 3.423407673835754395e-01 -1.882705488242208958e-03 1.586761176586151123e-01 1.196371763944625854e-01 3.523129969835281372e-02 -2.416902035474777222e-01
-1.696677654981613159e-01 -1.076112315058708191e-01 3.703661859035491943e-01 -7.442247867584228516e-02 9.512853622436523438e-02 -3.346353173255920410e-01 3.740419074892997742e-02 2.080769687891006470e-01 1.158344820141792297e-01 1.106661036610603333e-01 -1.664892286062240601e-01 -1.064475774765014648e-01 1.358889192342758179e-01 -9.872915595769882202e-02 -1.290584504604339600e-01 -8.941882848739624023e-02 -3.469796478748321533e-01 -2.813545055687427521e-02 -6.861123442649841309e-02 -2.715894579887390137e-01 6.709663569927215576e-02 -1.061633750796318054e-01 2.105800211429595947e-01 -3.997074812650680542e-02 -1.621245592832565308e-01 -4.853438120335340500e-03 -6.381583958864212036e-02 -2.031273581087589264e-02 4.259703159332275391e-01 -1.562512367963790894e-01 1.851685047149658203e-01 3.610687702894210815e-02
5.487050488591194153e-02 2.711919546127319336e-01 -1.369916275143623352e-02 -1.309710144996643066e-01 2.237708568572998047e-01 1.619351655244827271e-01 -3.800828754901885986e-02 -4.333464503288269043e-01 1.382011175155639648e-01 -3.182517886161804199e-01 1.100875884294509888e-01 1.447867881506681442e-02 5.380676686763763428e-02 -3.009710274636745453e-02 -9.920128434896469116e-02 -1.966299563646316528e-01 -2.270331233739852905e-01 2.204829156398773193e-01 -2.224362455308437347e-02 -2.209707647562026978e-01 -9.684624522924423218e-02 -1.416039764881134033e-01 3.464736789464950562e-02 -1.981303840875625610e-01 -1.954046785831451416e-01 -1.210610643029212952e-01 2.174607813358306885e-01 2.284663617610931396e-01 1.860829889774322510e-01 4.209667071700096130e-02 1.476364731788635254e-01 -1.602128893136978149e-01
-2.434280216693878174e-01 1.000396907329559326e-01 6.649243831634521484e-02 -1.649617254734039307e-01 -3.965357318520545959e-02 -1.180009692907333374e-01 -5.196714401245117188e-02 1.347966790199279785e-01 3.855560421943664551e-01 1.887359619140625000e-01 -1.563126593828201294e-01 1.897140890359878540e-01 2.367999851703643799e-01 -1.627295613288879395e-01 -1.284856796264648438e-01 -3.271150290966033936e-01 -1.371446251869201660e-01 3.951393440365791321e-02 -3.379435837268829346e-01 -2.188199386000633240e-02 1.288277059793472290e-01 -1.830928027629852295e-01 1.189444735646247864e-01 1.959188096225261688e-02 -2.359383925795555115e-02 1.068469434976577759e-01 3.903596699237823486e-01 2.061169967055320740e-02 -2.667349018156528473e-02 4.192559421062469482e-02 1.971357166767120361e-01 7.842378318309783936e-02
-2.523402273654937744e-01 -2.931092381477355957e-01 -8.054168522357940674e-02 1.230606809258460999e-01 3.180048614740371704e-02 -8.366362750530242920e-02 1.696017943322658539e-02 8.183190599083900452e-03 -5.359007418155670166e-02 8.000323176383972168e-02 6.167685613036155701e-02 -1.953351348638534546e-01 7.127526216208934784e-03 -1.846045814454555511e-02 -7.037688046693801880e-02 1.275020837783813477e-01 -5.085890293121337891e-01 3.717329502105712891e-01 -9.772281348705291748e-02 -4.299597814679145813e-02 -2.331462949514389038e-01 -2.218282818794250488e-01 1.300656646490097046e-01 -7.456487417221069336e-02 -2.716420292854309082e-01 -1.451065838336944580e-01 8.877241984009742737e-03 1.384645402431488037e-01 2.887111306190490723e-01 -5.001917853951454163e-02 1.155000850558280945e-01 1.842731726355850697e-04
4.648440983146429062e-03 -1.867461651563644409e-01 1.599986702203750610e-01 -1.415304690599441528e-01 1.051792278885841370e-01 1.611569225788116455e-01 -1.751221120357513428e-01 -5.013808980584144592e-02 -1.428074985742568970e-01 -7.806286681443452835e-03 8.616692572832107544e-02 -3.532556891441345215e-01 -4.285500384867191315e-03 -1.358840912580490112e-01 -2.727707624435424805e-01 -1.969875395298004150e-01 -3.080863058567047119e-01 1.030128002166748047e-01 -5.912311375141143799e-02 -2.844016253948211670e-01 1.347432732582092285e-01 -2.334066927433013916e-01 -9.129512310028076172e-02 -5.519563332200050354e-02 2.523230314254760742e-01 5.208662897348403931e-02 1.118751093745231628e-01 2.506016939878463745e-02 2.776485681533813477e-01 1.748955398797988892e-01 2.467014640569686890e-01 2.071492671966552734e-01
1.178762540221214294e-01 3.620937466621398926e-01 8.567524701356887817e-02 -2.752910926938056946e-02 3.716649115085601807e-02 -2.859939448535442352e-02 8.865495771169662476e-02 5.262224376201629639e-02 -1.963379681110382080e-01 -3.048354983329772949e-01 -9.551294147968292236e-03 2.657738700509071350e-02 1.572721153497695923e-01 -2.603758275508880615e-01 4.021323099732398987e-02 -5.621795728802680969e-02 -4.098827838897705078e-01 -1.613097339868545532e-01 -7.535538822412490845e-02 -1.717817932367324829e-01 7.709653582423925400e-03 -7.396396994590759277e-02 1.748450249433517456e-01 -1.882388740777969360e-01 5.199410021305084229e-02 -3.336823731660842896e-02 9.786365181207656860e-02 3.117175996303558350e-01 3.717155158519744873e-01 -7.249437272548675537e-02 1.429763436317443848e-01 1.712005287408828735e-01
-2.673026919364929199e-01 8.905196189880371094e-02 1.617234200239181519e-01 -6.626386940479278564e-02 -5.818196386098861694e-02 -2.200318127870559692e-01 7.484401110559701920e-03 -1.636786311864852905e-01 1.357238441705703735e-01 1.610988080501556396e-01 -1.260448843240737915e-01 -4.523022100329399109e-02 2.316670566797256470e-01 -1.579222083091735840e-01 -1.354805231094360352e-01 -1.462395191192626953e-01 -4.040367007255554199e-01 -3.190490901470184326e-01 -5.577390640974044800e-02 -6.695229560136795044e-02 -1.169992387294769287e-01 3.489915654063224792e-02 5.560890957713127136e-02 1.345522049814462662e-02 2.856066823005676270e-01 1.174054443836212158e-01 4.459623694419860840e-01 -9.086791425943374634e-02 -7.389910519123077393e-02 3.100182861089706421e-02 6.506286561489105225e-02 -1.637359410524368286e-01
-2.057540714740753174e-01 2.607641220092773438e-01 1.294505149126052856e-01 1.337212026119232178e-01 -1.004917100071907043e-01 1.969162002205848694e-02 -1.844052523374557495e-01 1.063344478607177734e-01 1.633546501398086548e-01 4.379108548164367676e-02 -1.484035849571228027e-01 -1.392039805650711060e-01 2.287350594997406006e-01 5.861238390207290649e-02 -5.979351326823234558e-02 -1.477481722831726074e-01 -3.405607342720031738e-01 1.710162609815597534e-01 8.930973708629608154e-02 -2.633530199527740479e-01 -6.591828167438507080e-02 -5.831339210271835327e-02 4.220605790615081787e-01 -3.042582655325531960e-03 -1.247910410165786743e-01 -7.334838062524795532e-02 1.341032832860946655e-01 -2.520228624343872070e-01 1.802565753459930420e-01 2.389270067214965820e-01 -8.453038753941655159e-04 -2.181415408849716187e-01
-1.426371037960052490e-01 1.002745889127254486e-02 6.690683215856552124e-02 1.014378294348716736e-02 -9.269303083419799805e-02 1.630729436874389648e-01 -2.948017120361328125e-01 -1.192971616983413696e-01 3.544485867023468018e-01 1.009533852338790894e-01 1.519312709569931030e-01 -1.798390895128250122e-01 3.989638686180114746e-01 -1.302532106637954712e-01 -7.283599674701690674e-02 -1.641198545694351196e-01 -2.506366968154907227e-01 -5.333865806460380554e-02 7.297875732183456421e-02 -1.852565407752990723e-01 -1.554361879825592041e-01 -8.134590089321136475e-02 2.984920442104339600e-01 -2.155380398035049438e-01 3.261599838733673096e-01 1.499515306204557419e-02 8.274140208959579468e-02 1.445153355598449707e-01 -1.343038678169250488e-01 5.053584650158882141e-02 9.980560839176177979e-02 4.991160705685615540e-02
-3.370041847229003906e-01 3.473115712404251099e-02 -4.193052649497985840e-02 -9.333472698926925659e-02 -1.129730194807052612e-01 2.056899815797805786e-01 -3.026584386825561523e-01 -6.275194883346557617e-02 2.025691270828247070e-01 -1.019271537661552429e-01 4.874340072274208069e-02 -1.849718093872070312e-01 3.157783448696136475e-01 -1.684896089136600494e-02 -6.413784623146057129e-02 -1.180473640561103821e-01 -2.409658581018447876e-01 1.353951841592788696e-01 -9.496813267469406128e-02 -3.430161625146865845e-02 -1.024773269891738892e-01 -1.270453482866287231e-01 3.156980276107788086e-01 -8.644430339336395264e-02 3.501148223876953125e-01 -1.926726549863815308e-01 9.858295321464538574e-02 3.336189389228820801e-01 1.575168967247009277e-02 -3.406823379918932915e-03 6.953341886401176453e-03 -1.291330009698867798e-01
-2.683349251747131348e-01 1.976734697818756104e-01 5.825736373662948608e-02 -2.283769249916076660e-01 -2.194565683603286743e-01 2.763631343841552734e-01 -7.922449707984924316e-02 -1.249913349747657776e-01 1.612114012241363525e-01 -1.767794191837310791e-01 -1.203975081443786621e-01 -8.870864659547805786e-02 3.188225328922271729e-01 -7.413789629936218262e-02 1.755169332027435303e-01 -4.749551042914390564e-02 -1.667392551898956299e-01 2.128463685512542725e-01 -1.762089729309082031e-01 -2.497986145317554474e-02 1.253519654273986816e-01 -9.662473946809768677e-02 3.106516003608703613e-01 -1.414542794227600098e-01 8.821742981672286987e-02 5.216087773442268372e-02 -3.193151671439409256e-03 3.532203137874603271e-01 1.660306155681610107e-01 -2.192726433277130127e-01 -1.771298982203006744e-02 -9.768709540367126465e-02
1.688034981489181519e-01 -2.315049022436141968e-01 1.800226569175720215e-01 -1.588846892118453979e-01 -1.620109379291534424e-01 6.675746291875839233e-02 7.249420136213302612e-02 -9.986252337694168091e-02 -2.992122201249003410e-03 -1.686954051256179810e-01 -8.246580511331558228e-02 1.146367099136114120e-02 -2.242898195981979370e-01 -1.886226385831832886e-01 9.313096106052398682e-02 -4.634376764297485352e-01 -2.727486789226531982e-01 1.413076967000961304e-01 -2.821879684925079346e-01 -2.254884690046310425e-01 -4.058074578642845154e-02 -2.618352472782135010e-01 1.464680731296539307e-01 -3.672511503100395203e-02 -8.020756393671035767e-02 -7.464761286973953247e-02 2.762297689914703369e-01 2.432832717895507812e-01 -1.312115229666233063e-02 1.311696693301200867e-02 4.942191019654273987e-02 -3.836711496114730835e-02
-1.033408474177122116e-02 -8.791142702102661133e-02 1.247867047786712646e-01 1.599872559309005737e-01 -2.437312901020050049e-01 -9.310576319694519043e-02 2.705276608467102051e-01 -9.912006556987762451e-02 7.033716142177581787e-02 -1.690860092639923096e-01 1.778347641229629517e-01 1.322232186794281006e-01 1.769411191344261169e-02 -8.580375462770462036e-02 -1.096029281616210938e-01 -2.617066502571105957e-01 -3.749486505985260010e-01 -1.539345085620880127e-01 -7.420913130044937134e-02 -2.601240575313568115e-01 -1.068193614482879639e-01 7.083508372306823730e-02 4.178391396999359131e-01 1.627177000045776367e-02 -1.308290660381317139e-01 -1.235038787126541138e-01 1.202543377876281738e-01 2.463740259408950806e-01 1.720735281705856323e-01 -3.352101892232894897e-02 7.658260315656661987e-02 2.371170520782470703e-01
-3.128276169300079346e-01 5.766585096716880798e-02 1.116177812218666077e-01 4.250686243176460266e-02 -1.705289334058761597e-01 1.127761900424957275e-01 2.552746236324310303e-02 1.266230493783950806e-01 9.839071333408355713e-02 -2.856126129627227783e-01 -1.804592758417129517e-01 -1.241053193807601929e-01 1.175875514745712280e-01 -2.151741087436676025e-01 -1.858354657888412476e-01 -1.418682932853698730e-01 -1.606970876455307007e-01 -6.047824770212173462e-02 1.503250468522310257e-02 2.167058410122990608e-03 -4.105807542800903320e-01 -2.249320000410079956e-01 4.527431353926658630e-02 1.736519113183021545e-02 -3.091725707054138184e-01 3.993717133998870850e-01 4.639234393835067749e-03 1.218288019299507141e-01 -4.815210029482841492e-02 4.462099075317382812e-02 1.875639855861663818e-01 -1.066782623529434204e-01
-4.443903639912605286e-02 -1.091011986136436462e-01 5.766560509800910950e-02 -2.214406281709671021e-01 -1.091390699148178101e-01 2.152538299560546875e-01 1.707534939050674438e-01 -2.377664297819137573e-02 7.617022097110748291e-02 1.592841148376464844e-01 -2.614010572433471680e-01 -1.746502667665481567e-01 2.203905023634433746e-02 -2.081952244043350220e-01 -1.225910633802413940e-01 5.943512171506881714e-02 -4.138391613960266113e-01 6.031199917197227478e-02 -8.840212831273674965e-04 -3.393076062202453613e-01 -3.045108728110790253e-02 -2.892690524458885193e-02 3.722061514854431152e-01 2.764248847961425781e-01 -1.958765834569931030e-02 8.614064007997512817e-02 1.751508414745330811e-01 -2.201824262738227844e-02 5.673998594284057617e-02 1.302545070648193359e-01 2.513169050216674805e-01 -1.560096293687820435e-01
-2.177257277071475983e-02 4.632024094462394714e-02 1.047468706965446472e-01 -1.420791819691658020e-02 -2.940343022346496582e-01 -2.970646619796752930e-01 8.508449792861938477e-02 4.590655490756034851e-02 -7.055715657770633698e-03 -1.999671198427677155e-02 -2.989722192287445068e-01 -1.847000569105148315e-01 -1.168879047036170959e-01 -2.144696414470672607e-01 -2.152808308601379395e-01 -1.513927727937698364e-01 -4.651209339499473572e-02 -1.912666261196136475e-01 -2.485327124595642090e-01 3.683097660541534424e-02 -1.777867823839187622e-01 -2.017909288406372070e-01 4.117314219474792480e-01 -9.979315102100372314e-02 7.401640526950359344e-03 8.454931527376174927e-02 2.858116328716278076e-01 1.010337173938751221e-01 2.109890878200531006e-01 -1.586584895849227905e-01 -1.849649101495742798e-02 1.627002209424972534e-01
-1.728928834199905396e-01 -2.111837267875671387e-01 1.274355649948120117e-01 6.761884689331054688e-02 2.285647206008434296e-02 1.173931136727333069e-01 2.887294888496398926e-01 2.548273801803588867e-01 2.066060900688171387e-01 -1.988504379987716675e-01 -2.071682512760162354e-01 -2.859966754913330078e-01 2.612629830837249756e-01 -7.658214867115020752e-02 -1.048559620976448059e-01 1.132050529122352600e-01 -2.549996078014373779e-01 -7.499818690121173859e-03 -3.891923651099205017e-02 1.163348034024238586e-01 -2.183880954980850220e-01 -3.227686882019042969e-01 2.682400941848754883e-01 1.316123455762863159e-01 -8.708079159259796143e-02 5.877064168453216553e-02 2.196198105812072754e-01 -6.275096535682678223e-02 -4.147159308195114136e-02 -1.364095062017440796e-01 -7.525922358036041260e-02 1.635308712720870972e-01
3.278537467122077942e-02 -1.300541013479232788e-01 -8.105917274951934814e-02 1.460409313440322876e-01 1.005965545773506165e-01 -2.269322276115417480e-01 -6.792157143354415894e-02 -2.511261105537414551e-01 3.155106306076049805e-01 -1.874310821294784546e-01 4.592000320553779602e-02 -5.446594208478927612e-02 1.300954073667526245e-01 -8.263956010341644287e-02 -7.230596244335174561e-02 -1.179361566901206970e-01 -3.016977012157440186e-01 -1.458016633987426758e-01 -1.362938284873962402e-01 -2.829350233078002930e-01 9.053956717252731323e-02 -2.321655154228210449e-01 -1.442388147115707397e-01 -1.296392083168029785e-01 -5.658414959907531738e-02 -3.242716938257217407e-02 2.533976137638092041e-01 9.462047368288040161e-02 7.719711214303970337e-02 -1.486394703388214111e-01 4.196421504020690918e-01 -2.235771268606185913e-01
-1.227342709898948669e-01 9.233047068119049072e-02 2.332935482263565063e-01 -6.508349627256393433e-02 -2.584440074861049652e-02 2.206429541110992432e-01 4.661372676491737366e-02 -2.047706097364425659e-01 8.413787931203842163e-02 1.586309671401977539e-01 1.982847154140472412e-01 -9.694300591945648193e-02 -3.900678595528006554e-03 -1.905352026224136353e-01 -8.000024408102035522e-02 -1.767578870058059692e-01 -2.022063434123992920e-01 1.655560582876205444e-01 -2.570911049842834473e-01 -1.988486349582672119e-01 -3.875440731644630432e-02 -3.837625980377197266e-01 1.902705281972885132e-01 5.777392536401748657e-02 -2.411166951060295105e-02 -2.235622256994247437e-01 3.348587453365325928e-01 2.428351342678070068e-01 -2.224018424749374390e-01 -1.518328338861465454e-01 1.136996746063232422e-01 4.634572193026542664e-03
4.157764837145805359e-02 -3.485803008079528809e-01 1.551327854394912720e-01 3.797897323966026306e-02 -2.726703286170959473e-01 -4.551002755761146545e-02 2.504135966300964355e-01 -2.354026287794113159e-01 5.215673707425594330e-03 -1.432569772005081177e-01 1.796241104602813721e-01 -4.572886228561401367e-02 1.187614127993583679e-01 -7.435850799083709717e-02 -1.992858387529850006e-02 -6.630098074674606323e-02 -4.140726923942565918e-01 5.326320976018905640e-02 -6.695144623517990112e-02 -3.037984669208526611e-01 -2.235338538885116577e-01 -1.581029593944549561e-01 1.385412067174911499e-01 6.613392382860183716e-02 -8.927784115076065063e-02 -5.687818303704261780e-02 1.543332785367965698e-01 2.787532210350036621e-01 1.192589253187179565e-01 -1.871837228536605835e-01 1.077574342489242554e-01 1.848792135715484619e-01
-1.374757755547761917e-02 5.490298569202423096e-02 3.289567232131958008e-01 1.181935667991638184e-01 6.326323002576828003e-02 7.501479238271713257e-02 -2.752667665481567383e-02 -4.672572389245033264e-02 -1.037736050784587860e-02 -1.253399699926376343e-01 -2.103611677885055542e-01 -3.228429853916168213e-01 1.098279729485511780e-01 -3.334904611110687256e-01 -1.702154576778411865e-01 -9.445200115442276001e-02 -3.086210787296295166e-01 -8.227041363716125488e-02 -2.084255069494247437e-01 -1.308010965585708618e-01 2.027428597211837769e-01 3.595355153083801270e-02 1.075887978076934814e-01 4.037718288600444794e-03 1.830045580863952637e-01 3.870398923754692078e-02 -1.599717289209365845e-01 4.226706624031066895e-01 2.314804792404174805e-01 5.300113931298255920e-02 1.313582658767700195e-01 -8.451256155967712402e-02
-1.068664789199829102e-01 1.627046987414360046e-02 -2.067410647869110107e-01 -1.762254163622856140e-02 -2.010158896446228027e-01 1.177672203630208969e-02 -4.824608564376831055e-03 -9.159202128648757935e-02 2.605365812778472900e-01 -3.048775903880596161e-02 -2.171177715063095093e-01 -9.512395411729812622e-02 4.165591672062873840e-02 -1.617516577243804932e-01 -4.938702285289764404e-02 -1.607894599437713623e-01 -4.839954972267150879e-01 1.653565168380737305e-01 -2.213531136512756348e-01 -4.453366994857788086e-02 -8.957289904356002808e-02 -8.561020344495773315e-02 4.987086355686187744e-01 -1.583838649094104767e-02 1.055996399372816086e-02 6.479642540216445923e-02 -3.354065716266632080e-01 6.583777070045471191e-02 4.518793895840644836e-02 -3.870253637433052063e-02 2.914474904537200928e-02 -1.126730218529701233e-01
-9.853337705135345459e-02 -1.663337461650371552e-02 8.816120028495788574e-02 -2.013897299766540527e-01 1.532158106565475464e-01 -4.664795845746994019e-02 2.340354025363922119e-01 -2.646596431732177734e-01 -1.234597191214561462e-01 -8.255730569362640381e-02 -8.229742199182510376e-02 -1.778136640787124634e-01 2.941743731498718262e-01 -1.804602593183517456e-01 1.014396622776985168e-01 -7.023224979639053345e-02 -2.771588265895843506e-01 -1.041748449206352234e-01 -2.579940259456634521e-01 -3.527736365795135498e-01 -9.553468972444534302e-02 -9.997922927141189575e-03 -1.245950162410736084e-02 -1.217679772526025772e-02 2.607590556144714355e-01 -2.105551660060882568e-01 2.109188735485076904e-01 -4.413677752017974854e-02 1.778692007064819336e-01 -3.416616916656494141e-01 -3.222160786390304565e-02 7.632663473486900330e-03
-1.266141980886459351e-01 -2.653241343796253204e-02 1.940585114061832428e-02 -2.889939546585083008e-01 6.628223508596420288e-02 2.217656821012496948e-01 -9.153348393738269806e-03 7.224944233894348145e-02 7.065055519342422485e-02 -1.304520815610885620e-01 -8.540849387645721436e-02 -1.895997077226638794e-01 6.512945890426635742e-02 -2.401927262544631958e-01 -3.060616366565227509e-02 -4.411172121763229370e-02 -2.567669153213500977e-01 1.289570629596710205e-01 -1.384043395519256592e-01 6.313028931617736816e-02 3.125963509082794189e-01 -3.290235400199890137e-01 3.657000958919525146e-01 -1.146810427308082581e-01 -3.526118099689483643e-01 1.050277054309844971e-01 2.040068954229354858e-01 1.510180681943893433e-01 2.230104058980941772e-03 1.022717356681823730e-01 9.910350292921066284e-02 1.782862693071365356e-01
-1.804116517305374146e-01 2.754644863307476044e-02 1.211614534258842468e-01 -1.176197454333305359e-02 -4.646660387516021729e-02 -1.707139015197753906e-01 -1.200024858117103577e-01 2.099496275186538696e-01 3.178787827491760254e-01 -1.204526722431182861e-01 -9.460986405611038208e-02 -2.144119441509246826e-01 2.280073612928390503e-01 -3.842144459486007690e-02 1.444887071847915649e-01 -1.156627014279365540e-01 -3.435317873954772949e-01 8.439662307500839233e-02 5.353536084294319153e-02 1.557472050189971924e-01 -1.605097651481628418e-01 -7.832900434732437134e-02 2.349018454551696777e-01 1.754059791564941406e-01 9.419074654579162598e-02 -1.302271336317062378e-01 1.064631119370460510e-01 -1.106391940265893936e-02 1.748446822166442871e-01 8.981897681951522827e-02 1.023705005645751953e-01 -4.973773062229156494e-01
1.333003193140029907e-01 -2.569959759712219238e-01 1.082523688673973083e-01 -9.724452160298824310e-03 -9.568385779857635498e-03 2.469055056571960449e-01 -2.866646973416209221e-03 1.864027082920074463e-01 -5.610598623752593994e-02 -3.915220797061920166e-01 -1.719128787517547607e-01 -2.073478698730468750e-01 -6.178850308060646057e-02 1.422460004687309265e-02 -2.464407384395599365e-01 -1.775114685297012329e-01 -2.978931069374084473e-01 3.496013209223747253e-02 9.002800285816192627e-02 -3.715049624443054199e-01 -1.513593792915344238e-01 -1.803756058216094971e-01 3.318243026733398438e-01 -6.965646147727966309e-02 3.361950861290097237e-03 5.222250148653984070e-02 4.930895194411277771e-02 1.452195644378662109e-01 1.652544140815734863e-01 1.326881498098373413e-01 4.732438549399375916e-02 -5.842533707618713379e-02
-8.000323176383972168e-02 2.614604532718658447e-01 9.398388117551803589e-02 -1.942764967679977417e-01 6.428331136703491211e-02 -2.556670904159545898e-01 2.934573590755462646e-01 -2.826840877532958984e-01 -5.401517450809478760e-02 -4.517775774002075195e-02 2.927071228623390198e-02 -8.091084659099578857e-02 7.919569313526153564e-02 -2.660093009471893311e-01 -7.499253749847412109e-02 -1.874508112668991089e-01 -3.125206232070922852e-01 1.087431684136390686e-01 -1.690189987421035767e-01 1.602965891361236572e-01 -3.725532591342926025e-01 -1.751857250928878784e-01 1.498283892869949341e-01 -1.826114505529403687e-01 -1.565864495933055878e-02 -2.157801389694213867e-02 3.226048946380615234e-01 1.116039603948593140e-02 -4.962504282593727112e-02 5.341241136193275452e-02 1.170822754502296448e-01 2.889624563977122307e-03
-3.646461963653564453e-01 -3.202144205570220947e-01 1.444360017776489258e-01 -1.518330723047256470e-01 1.196441501379013062e-01 7.948686927556991577e-02 1.195697039365768433e-01 -6.329736858606338501e-02 -9.198071062564849854e-02 -2.152083963155746460e-01 -1.712817251682281494e-01 -2.705413699150085449e-01 -5.835032090544700623e-02 1.572381258010864258e-01 -1.536958217620849609e-01 -1.362121403217315674e-01 -1.330991238355636597e-01 1.931390911340713501e-02 1.452151406556367874e-02 -6.337988376617431641e-02 9.285084903240203857e-02 -2.038383185863494873e-01 2.056468129158020020e-01 -9.446118772029876709e-02 1.292224507778882980e-02 1.581910550594329834e-01 3.595226109027862549e-01 8.993985503911972046e-02 1.000650450587272644e-01 -1.185469180345535278e-01 3.524361252784729004e-01 1.397095024585723877e-01
-3.167691454291343689e-02 -1.632726043462753296e-01 7.482551038265228271e-02 -1.373105496168136597e-01 8.489077538251876831e-02 4.996814206242561340e-02 -3.090550377964973450e-02 2.172009795904159546e-01 -3.331910073757171631e-02 1.404130309820175171e-01 1.442937999963760376e-01 -3.438515365123748779e-01 9.832499176263809204e-02 -1.777181476354598999e-01 -2.996689081192016602e-01 -3.023467659950256348e-01 -2.876876294612884521e-01 7.661125063896179199e-02 -6.850001960992813110e-02 -2.531836628913879395e-01 9.405382722616195679e-02 -1.575198769569396973e-01 -1.333924978971481323e-01 -4.171869158744812012e-02 2.419389784336090088e-01 1.185662224888801575e-01 1.622007936239242554e-01 5.830275267362594604e-02 3.187839090824127197e-01 1.961441636085510254e-01 1.784423291683197021e-01 1.511474698781967163e-01
-1.561839971691370010e-02 7.612871378660202026e-02 -2.009565085172653198e-01 1.205672621726989746e-01 3.944936767220497131e-02 -8.329744637012481689e-02 -2.076976597309112549e-01 -2.123351991176605225e-01 3.006634712219238281e-01 -1.853485256433486938e-01 5.277764052152633667e-02 -8.694139122962951660e-02 3.334003388881683350e-01 -1.573424488306045532e-01 -8.862301707267761230e-02 -1.494625210762023926e-01 -3.045033663511276245e-02 -7.105208933353424072e-02 -1.666460335254669189e-01 -1.634773015975952148e-01 7.550305873155593872e-02 -1.661343872547149658e-01 8.025081455707550049e-02 2.183912992477416992e-01 9.781143628060817719e-03 3.813926503062248230e-02 4.071616530418395996e-01 -1.607998460531234741e-01 -3.854876756668090820e-02 -4.422303289175033569e-03 4.267505109310150146e-01 -1.280709952116012573e-01
-8.065556734800338745e-02 6.177409552037715912e-03 1.185215488076210022e-01 -9.807942062616348267e-02 1.572455316781997681e-01 -1.268303841352462769e-01 7.250969111919403076e-02 -9.443384408950805664e-02 4.012228548526763916e-02 6.438883394002914429e-02 2.161846309900283813e-01 -1.911540329456329346e-01 2.779043316841125488e-01 -2.558220326900482178e-01 -8.923922479152679443e-02 -2.798329889774322510e-01 -1.103777140378952026e-01 1.354249119758605957e-01 -9.717261046171188354e-02 1.442286744713783264e-02 -1.330491602420806885e-01 -3.715870678424835205e-01 2.333298772573471069e-01 5.679568648338317871e-02 2.222884260118007660e-02 -2.992756962776184082e-01 1.188861057162284851e-01 1.612694002687931061e-02 -3.404419422149658203e-01 9.242003783583641052e-03 9.350983053445816040e-02 -3.376672863960266113e-01
1.012090444564819336e-01 -1.124184206128120422e-02 -5.044404417276382446e-02 6.159295141696929932e-02 9.007831662893295288e-02 1.264683753252029419e-01 5.019209906458854675e-02 -1.526555418968200684e-02 2.205680161714553833e-01 1.779756993055343628e-01 4.975901544094085693e-02 -3.774713277816772461e-01 5.874431505799293518e-02 -6.633578240871429443e-02 -3.383075818419456482e-02 -2.264098376035690308e-01 -4.280088543891906738e-01 3.567007929086685181e-02 -4.039064347743988037e-01 3.561886027455329895e-02 -3.560697287321090698e-02 -6.888449937105178833e-02 7.988066226243972778e-02 2.819133549928665161e-02 1.457594633102416992e-01 8.046229928731918335e-02 4.160657525062561035e-01 -1.808330267667770386e-01 2.058329880237579346e-01 1.485725026577711105e-02 1.499061137437820435e-01 1.011681854724884033e-01
-2.268331050872802734e-01 1.944607645273208618e-01 -6.329608708620071411e-02 1.183287873864173889e-01 1.223701797425746918e-02 4.302706196904182434e-02 -2.588940560817718506e-01 7.284159213304519653e-02 -3.552062809467315674e-02 8.277103304862976074e-02 -3.340060263872146606e-02 -1.373684853315353394e-01 2.993861734867095947e-01 1.267740875482559204e-01 -1.358986645936965942e-01 -1.514444500207901001e-01 -3.094366788864135742e-01 2.229299694299697876e-01 -1.795060336589813232e-01 1.377435177564620972e-01 7.801485061645507812e-02 -1.094758957624435425e-01 3.081193864345550537e-01 2.877252735197544098e-02 9.443356096744537354e-02 6.297659128904342651e-02 2.333766072988510132e-01 -2.769133746623992920e-01 3.703037798404693604e-01 9.979099780321121216e-02 1.955512762069702148e-01 -5.788327008485794067e-02
-1.014832407236099243e-01 -1.188091933727264404e-01 4.037851467728614807e-02 3.235850855708122253e-02 -1.129525005817413330e-01 1.409476716071367264e-02 5.363011360168457031e-02 -4.609626159071922302e-02 4.938283190131187439e-02 -1.451606303453445435e-01 2.595835328102111816e-01 -3.341179490089416504e-01 4.862582683563232422e-01 2.947399951517581940e-02 -1.645434647798538208e-01 -5.161758884787559509e-02 -3.629810363054275513e-02 7.262397557497024536e-02 -1.665629595518112183e-01 1.556470710784196854e-02 2.673279307782649994e-02 -2.528916597366333008e-01 8.937406539916992188e-02 3.990480303764343262e-02 3.299737572669982910e-01 -1.023085787892341614e-01 2.859779633581638336e-03 2.250798419117927551e-02 3.378490209579467773e-01 -2.770568132400512695e-01 2.561484575271606445e-01 1.270845998078584671e-02
-1.979593485593795776e-01 -1.084361523389816284e-01 -1.926487237215042114e-01 -1.168025210499763489e-01 4.041926469653844833e-03 -2.718757651746273041e-02 -4.167386516928672791e-02 1.241767685860395432e-02 9.275550395250320435e-02 -1.823680847883224487e-01 -2.378910928964614868e-01 -1.128847599029541016e-01 4.816766381263732910e-01 1.159058064222335815e-01 7.803906500339508057e-02 -1.324204504489898682e-01 -2.338751256465911865e-01 -1.443462073802947998e-01 -7.346712052822113037e-02 -5.272446200251579285e-02 6.250632554292678833e-02 -3.979495763778686523e-01 2.139217406511306763e-02 -3.948658332228660583e-02 8.710289746522903442e-02 2.403136044740676880e-01 2.551618032157421112e-02 2.910049855709075928e-01 1.302420496940612793e-01 -2.039236389100551605e-02 1.268593966960906982e-01 -2.885122895240783691e-01
-2.195813059806823730e-01 1.378170251846313477e-01 3.254280090332031250e-01 -1.136057078838348389e-01 -1.176358312368392944e-01 -2.597477138042449951e-01 -3.028890788555145264e-01 1.684449315071105957e-01 3.110707998275756836e-01 -1.434216648340225220e-01 -2.219530493021011353e-01 -5.521826073527336121e-02 1.231067851185798645e-01 2.397479116916656494e-02 -1.205557659268379211e-01 -1.528617367148399353e-02 -4.233097136020660400e-01 3.105270676314830780e-02 -2.154982089996337891e-01 8.314611017704010010e-02 1.562571339309215546e-02 -5.466088280081748962e-02 1.930869668722152710e-01 1.226584613323211670e-01 2.234559133648872375e-02 1.520878225564956665e-01 2.687060534954071045e-01 -4.844669625163078308e-02 -1.414587721228599548e-02 4.498238861560821533e-02 1.314643323421478271e-01 -7.523045688867568970e-02
-1.530657894909381866e-02 -4.621673002839088440e-02 1.245390027761459351e-01 1.555406451225280762e-01 -6.513115763664245605e-02 -3.729382902383804321e-02 6.351911276578903198e-02 4.712250828742980957e-02 3.868914842605590820e-01 -9.667831473052501678e-03 2.251810133457183838e-01 -1.467080712318420410e-01 3.949164152145385742e-01 -2.251175604760646820e-02 -4.298014193773269653e-02 -2.202089428901672363e-01 -7.532553374767303467e-02 4.614109918475151062e-02 -8.846606314182281494e-02 -3.150805234909057617e-01 -1.062381938099861145e-01 2.089517749845981598e-02 2.945229411125183105e-01 -6.572593003511428833e-02 3.313065506517887115e-03 -2.623044848442077637e-01 5.029612407088279724e-02 3.143328726291656494e-01 1.218903213739395142e-01 4.464416205883026123e-02 3.326861858367919922e-01 -4.305677860975265503e-02
-1.234132051467895508e-01 1.448499262332916260e-01 1.179431006312370300e-01 2.451123148202896118e-01 -9.927985817193984985e-02 9.597137570381164551e-02 -4.859604872763156891e-03 -1.417548209428787231e-01 4.223031923174858093e-02 8.478831499814987183e-02 -5.063869804143905640e-02 -1.024919562041759491e-02 -1.743463240563869476e-02 -2.942296117544174194e-02 1.666146367788314819e-01 -4.392336905002593994e-01 -2.657847106456756592e-01 3.514590114355087280e-02 -3.515676409006118774e-02 -7.954671233892440796e-02 -3.874058127403259277e-01 -2.859131097793579102e-01 2.526994347572326660e-01 -3.660377562046051025e-01 -2.928473427891731262e-02 -7.877173274755477905e-02 2.853087782859802246e-01 1.832280494272708893e-02 -2.075406536459922791e-02 -3.953069075942039490e-02 5.533894151449203491e-02 -1.189457103610038757e-01
-9.053411334753036499e-02 2.961433827877044678e-01 1.785564422607421875e-01 -5.856554955244064331e-02 6.828188779763877392e-04 1.572604030370712280e-01 2.243534773588180542e-01 -2.419511675834655762e-01 -1.105676814913749695e-01 -1.188194528222084045e-01 1.201360002160072327e-01 -1.254293620586395264e-01 8.091621845960617065e-02 -7.876544445753097534e-02 -2.921421229839324951e-01 -1.798757612705230713e-01 -6.982299382798373699e-04 4.604715108871459961e-02 -3.073609769344329834e-01 4.178544506430625916e-02 -2.455602437257766724e-01 -3.176554143428802490e-01 2.820930480957031250e-01 -7.341314852237701416e-02 4.108431562781333923e-02 -1.791864782571792603e-01 3.163976967334747314e-01 8.517569303512573242e-02 -1.134926751255989075e-01 -1.287033315747976303e-02 2.222963571548461914e-01 -9.680037386715412140e-03
-1.734252572059631348e-01 2.250472009181976318e-01 7.969836145639419556e-02 3.743895515799522400e-02 7.557808607816696167e-02 6.889975070953369141e-02 1.785147190093994141e-01 -1.249918192625045776e-01 7.097751647233963013e-02 1.479079425334930420e-01 -3.631654381752014160e-02 -3.423366844654083252e-01 2.256845533847808838e-01 8.568146079778671265e-02 1.410611066967248917e-02 -1.073971092700958252e-01 -1.760188639163970947e-01 -4.121303558349609375e-02 -2.875631749629974365e-01 -1.739773899316787720e-01 -9.804558753967285156e-02 -4.049638807773590088e-01 1.607700437307357788e-01 -3.876804113388061523e-01 2.264230847358703613e-01 -1.110509037971496582e-01 1.816925704479217529e-01 -4.294614866375923157e-02 1.998447626829147339e-02 -1.994819194078445435e-01 -5.724699795246124268e-02 -2.861542627215385437e-02
[truncated: 3,278,426 more chars]
